# Supplementary material for: Transcriptomic Responses of Blue Bat Star Patiria pectinifera to Sediment Burial
Source: Int J Mol Sci. 2025 May 28;26(11):5208. doi: 10.3390/ijms26115208 (PMC12154441; doi:10.3390/ijms26115208)
Supplement: Supplementary file 1 [file ijms-26-05208-s001.zip]

Archive with 16 entries (16 files):
- Table_S1.xlsx
- Table_S10.xlsx
- Table_S11.xlsx
- Table_S12.xlsx
- Table_S13.xlsx
- Table_S14.xlsx
- Table_S15.xlsx
- Table_S16.xlsx
- Table_S2.xlsx
- Table_S3.xlsx
- Table_S4.xlsx
- Table_S5.xlsx
- Table_S6.xlsx
- Table_S7.xlsx
- Table_S8.xlsx
- Table_S9.xlsx
