# Supplementary material for: Transcriptomic Responses of Blue Bat Star Patiria pectinifera to Sediment Burial
Source: Int J Mol Sci. 2025 May 28;26(11):5208. doi: 10.3390/ijms26115208 (PMC12154441; doi:10.3390/ijms26115208)
Supplement: Supplementary file 1 [file ijms-26-05208-s001.zip › Table_S10.xlsx]

## Sheet: Sheet1
Table S10. Functional annotations of protein sequences predicted from the genome of Lytechinus pictus (GCF_037042905.1).
#query	seed_ortholog	evalue	score	eggNOG_OGs	max_annot_lvl	COG_category	Description	Preferred_name	GOs	EC	KEGG_ko	KEGG_Pathway	KEGG_Module	KEGG_Reaction	KEGG_rclass	BRITE	KEGG_TC	CAZy	BiGG_Reaction	PFAMs
XP_054747949.2	7668.SPU_010162-tr	0	1209	KOG2177@1|root,KOG2177@2759|Eukaryota	2759|Eukaryota	O	zinc ion binding	-	-	2.3.2.27	ko:K12011,ko:K12026	-	-	-	-	ko00000,ko01000,ko04121	-	-	-	zf-B_box,zf-C3HC4,zf-C3HC4_2,zf-RING_2,zf-RING_UBOX
XP_054747954.2	7668.SPU_024684-tr	2.13e-29	131	28J1G@1|root,2QRDN@2759|Eukaryota,38DQC@33154|Opisthokonta,3B98W@33208|Metazoa,3CZTH@33213|Bilateria	33208|Metazoa	S	proline-rich region binding	-	-	-	-	-	-	-	-	-	-	-	-	-
XP_054747955.1	10224.XP_006815738.1	6.7e-08	60.8	2BWXB@1|root,2QUA9@2759|Eukaryota,38F7A@33154|Opisthokonta,3BGUS@33208|Metazoa,3CWSK@33213|Bilateria	33208|Metazoa	S	Golgi to secretory granule transport	CCDC64	GO:0000902,GO:0003674,GO:0005488,GO:0005515,GO:0005575,GO:0005622,GO:0005623,GO:0005813,GO:0005815,GO:0005856,GO:0006810,GO:0007275,GO:0007399,GO:0008092,GO:0008150,GO:0009653,GO:0009987,GO:0015630,GO:0016043,GO:0017016,GO:0017137,GO:0019899,GO:0022008,GO:0030030,GO:0030154,GO:0030182,GO:0031175,GO:0031267,GO:0032501,GO:0032502,GO:0032989,GO:0032990,GO:0034452,GO:0043226,GO:0043228,GO:0043229,GO:…	-	ko:K16756	-	-	-	-	ko00000,ko03036	-	-	-	HAP1_N
XP_054747956.2	10224.XP_002734210.1	3.03e-230	634	COG0639@1|root,KOG0374@2759|Eukaryota,38BV2@33154|Opisthokonta,3B9MQ@33208|Metazoa,3CRW5@33213|Bilateria	33208|Metazoa	T	serine threonine-protein phosphatase	PPP1CC	GO:0000003,GO:0000070,GO:0000164,GO:0000226,GO:0000278,GO:0000280,GO:0000819,GO:0000902,GO:0000904,GO:0001763,GO:0002009,GO:0003006,GO:0003008,GO:0003674,GO:0003824,GO:0004721,GO:0004722,GO:0005488,GO:0005515,GO:0005521,GO:0005575,GO:0005622,GO:0005623,GO:0005634,GO:0005635,GO:0005654,GO:0005694,GO:0005700,GO:0005730,GO:0005737,GO:0005739,GO:0005740,GO:0005741,GO:0005829,GO:0005886,GO:0005911,GO:…	3.1.3.16	ko:K06269	ko03015,ko04022,ko04024,ko04113,ko04114,ko04218,ko04261,ko04270,ko04390,ko04510,ko04611,ko04720,ko04728,ko04750,ko04810,ko04910,ko04921,ko04931,ko05031,ko05034,ko05168,ko05205,map03015,map04022,map04024,map04113,map04114,map04218,map04261,map04270,map04390,map04510,map04611,map04720,map04728,map04750,map04810,map04910,map04921,map04931,map05031,map05034,map05168,map05205	-	-	-	ko00000,ko00001,ko01000,ko01009,ko03019,ko03021,ko03041	-	-	-	Metallophos,STPPase_N
XP_054747960.2	7668.SPU_014446-tr	6.43e-87	259	KOG1510@1|root,KOG1510@2759|Eukaryota,3A2MG@33154|Opisthokonta,3BPE8@33208|Metazoa,3D7M7@33213|Bilateria	33208|Metazoa	K	Mediator of RNA polymerase II transcription subunit	MED21	GO:0000151,GO:0001701,GO:0001824,GO:0003674,GO:0003712,GO:0003713,GO:0003824,GO:0003899,GO:0005488,GO:0005515,GO:0005575,GO:0005622,GO:0005623,GO:0005634,GO:0005654,GO:0006139,GO:0006351,GO:0006355,GO:0006357,GO:0006366,GO:0006464,GO:0006725,GO:0006807,GO:0007275,GO:0008150,GO:0008152,GO:0009058,GO:0009059,GO:0009790,GO:0009792,GO:0009889,GO:0009891,GO:0009893,GO:0009987,GO:0010467,GO:0010468,GO:…	-	ko:K15152	-	-	-	-	ko00000,ko03021	-	-	-	Med21
XP_054747962.2	7668.SPU_024518-tr	7.19e-59	199	2ES4Q@1|root,2SUSP@2759|Eukaryota,3APIX@33154|Opisthokonta,3CM9N@33208|Metazoa,3DJ12@33213|Bilateria	33208|Metazoa	-	-	-	-	-	-	-	-	-	-	-	-	-	-	-
XP_054747963.2	7668.SPU_005878-tr	0	1009	KOG0585@1|root,KOG0585@2759|Eukaryota,38C0I@33154|Opisthokonta,3BB86@33208|Metazoa,3CUWI@33213|Bilateria	33208|Metazoa	T	Calcium calmodulin-dependent protein kinase kinase	CAMKK2	GO:0000165,GO:0000302,GO:0001932,GO:0001934,GO:0003674,GO:0003824,GO:0004672,GO:0004674,GO:0004683,GO:0004713,GO:0005488,GO:0005509,GO:0005515,GO:0005516,GO:0005575,GO:0005622,GO:0005623,GO:0005634,GO:0005737,GO:0005829,GO:0006139,GO:0006351,GO:0006355,GO:0006464,GO:0006468,GO:0006725,GO:0006793,GO:0006796,GO:0006807,GO:0006950,GO:0006979,GO:0007154,GO:0007165,GO:0008047,GO:0008150,GO:0008152,GO:…	2.7.11.17	ko:K00908,ko:K05215,ko:K07359	ko04020,ko04080,ko04140,ko04152,ko04211,ko04611,ko04920,ko04921,ko05034,map04020,map04080,map04140,map04152,map04211,map04611,map04920,map04921,map05034	-	-	-	ko00000,ko00001,ko01000,ko01001,ko04040	1.A.7.1.1	-	-	Pkinase
XP_054747966.2	7668.SPU_005882-tr	5.24e-199	572	KOG0583@1|root,KOG0583@2759|Eukaryota,39RRC@33154|Opisthokonta,3BHZW@33208|Metazoa,3D0NI@33213|Bilateria	33208|Metazoa	T	Protein tyrosine kinase	Tssk5	GO:0000166,GO:0000287,GO:0003674,GO:0003824,GO:0004672,GO:0004674,GO:0005488,GO:0005524,GO:0005575,GO:0005622,GO:0005623,GO:0005634,GO:0005737,GO:0006464,GO:0006468,GO:0006793,GO:0006796,GO:0006807,GO:0007154,GO:0007165,GO:0008144,GO:0008150,GO:0008152,GO:0009987,GO:0016301,GO:0016310,GO:0016740,GO:0016772,GO:0016773,GO:0017076,GO:0019538,GO:0023052,GO:0030554,GO:0032553,GO:0032555,GO:0032559,GO:…	-	-	-	-	-	-	-	-	-	-	Pkinase
XP_054747975.2	7668.SPU_022345-tr	0	2313	COG2801@1|root,KOG0017@2759|Eukaryota,39TC6@33154|Opisthokonta,3BHT2@33208|Metazoa,3D2MB@33213|Bilateria	33208|Metazoa	J	transposition, RNA-mediated	-	-	-	-	-	-	-	-	-	-	-	-	DUF1759,Peptidase_A17,rve
XP_054747976.2	7668.SPU_021709-tr	2.43e-80	253	KOG4297@1|root,KOG4297@2759|Eukaryota,39X2I@33154|Opisthokonta,3BNNA@33208|Metazoa,3D2YV@33213|Bilateria	33208|Metazoa	TV	negative regulation of T cell mediated immunity	CLEC4G	GO:0001871,GO:0002682,GO:0002683,GO:0002694,GO:0002695,GO:0002697,GO:0002698,GO:0002703,GO:0002704,GO:0002706,GO:0002707,GO:0002709,GO:0002710,GO:0002819,GO:0002820,GO:0002822,GO:0002823,GO:0003674,GO:0005488,GO:0005575,GO:0005623,GO:0005886,GO:0007162,GO:0008150,GO:0008285,GO:0016020,GO:0022407,GO:0022408,GO:0030155,GO:0030246,GO:0030247,GO:0032944,GO:0032945,GO:0042127,GO:0042129,GO:0042130,GO:…	-	ko:K10061	-	-	-	-	ko00000,ko04091	-	-	-	Lectin_C
XP_054747983.2	7668.SPU_000639-tr	6.07e-207	577	KOG1519@1|root,KOG1519@2759|Eukaryota,3975H@33154|Opisthokonta,3BFXT@33208|Metazoa,3CT01@33213|Bilateria	33208|Metazoa	C	mitochondrial transport	SLC25A51	GO:0003674,GO:0005215,GO:0005575,GO:0005622,GO:0005623,GO:0005737,GO:0005739,GO:0005740,GO:0005743,GO:0006810,GO:0006839,GO:0008150,GO:0016020,GO:0016021,GO:0019866,GO:0022857,GO:0031090,GO:0031224,GO:0031966,GO:0031967,GO:0031975,GO:0043226,GO:0043227,GO:0043229,GO:0043231,GO:0044422,GO:0044424,GO:0044425,GO:0044429,GO:0044444,GO:0044446,GO:0044464,GO:0051179,GO:0051234,GO:0055085	-	-	-	-	-	-	-	-	-	-	Mito_carr
XP_054747985.2	7668.SPU_012939-tr	5.91e-126	366	COG1028@1|root,KOG0725@2759|Eukaryota,38BUC@33154|Opisthokonta,3BC34@33208|Metazoa,3D09G@33213|Bilateria	33208|Metazoa	Q	Oxidoreductase activity. It is involved in the biological process described with metabolic process	-	-	-	-	-	-	-	-	-	-	-	-	adh_short,adh_short_C2
XP_054747990.2	34740.HMEL003654-PA	9.57e-05	55.1	KOG1721@1|root,KOG1721@2759|Eukaryota,38EJ6@33154|Opisthokonta,3BE4M@33208|Metazoa,3CVTV@33213|Bilateria,41VK8@6656|Arthropoda,3SGPE@50557|Insecta,4426E@7088|Lepidoptera	33208|Metazoa	S	Zinc finger, C2H2 type	BCL11A	GO:0000122,GO:0000902,GO:0000904,GO:0000976,GO:0000977,GO:0000978,GO:0000981,GO:0000982,GO:0000987,GO:0001012,GO:0001067,GO:0001077,GO:0001078,GO:0001227,GO:0001228,GO:0001558,GO:0001654,GO:0001775,GO:0002064,GO:0002200,GO:0002376,GO:0002520,GO:0002521,GO:0002562,GO:0002568,GO:0002681,GO:0002791,GO:0002792,GO:0003334,GO:0003382,GO:0003674,GO:0003676,GO:0003677,GO:0003690,GO:0003700,GO:0003712,GO:…	-	ko:K22045,ko:K22046	ko05202,map05202	-	-	-	ko00000,ko00001,ko03000	-	-	-	zf-C2H2
XP_054747992.2	7668.SPU_001139-tr	0	1174	COG1501@1|root,KOG1065@2759|Eukaryota,38C67@33154|Opisthokonta,3BEJJ@33208|Metazoa,3CRZT@33213|Bilateria	33208|Metazoa	G	hydrolase activity, hydrolyzing O-glycosyl compounds	-	-	3.2.1.20	ko:K01187	ko00052,ko00500,ko01100,map00052,map00500,map01100	-	R00028,R00801,R00802,R06087,R06088	RC00028,RC00049,RC00077	ko00000,ko00001,ko01000	-	GH31	-	Glyco_hydro_31
XP_054747993.2	7668.SPU_005915-tr	3.27e-106	310	KOG3825@1|root,KOG3825@2759|Eukaryota,39TVM@33154|Opisthokonta,3BE4Y@33208|Metazoa,3D0V1@33213|Bilateria	33208|Metazoa	L	deoxyribonuclease II	crn-7	GO:0000003,GO:0000323,GO:0000737,GO:0003006,GO:0003674,GO:0003824,GO:0004518,GO:0004519,GO:0004520,GO:0004531,GO:0004536,GO:0005575,GO:0005622,GO:0005623,GO:0005634,GO:0005737,GO:0005764,GO:0005773,GO:0006139,GO:0006259,GO:0006308,GO:0006309,GO:0006725,GO:0006807,GO:0006915,GO:0006921,GO:0007276,GO:0007281,GO:0007292,GO:0008150,GO:0008152,GO:0008219,GO:0009056,GO:0009057,GO:0009987,GO:0010623,GO:…	3.1.22.1	ko:K01158	ko04142,map04142	-	-	-	ko00000,ko00001,ko01000	-	-	-	DNase_II
XP_054748002.2	7668.SPU_028749-tr	0	928	KOG1565@1|root,KOG1565@2759|Eukaryota,38CRR@33154|Opisthokonta,3B9IY@33208|Metazoa,3CT1E@33213|Bilateria	33208|Metazoa	O	Belongs to the peptidase M10A family	-	-	3.4.24.80	ko:K07763,ko:K07997,ko:K08002	ko04668,ko04912,map04668,map04912	-	-	-	ko00000,ko00001,ko01000,ko01002	-	-	-	Hemopexin,PG_binding_1,Peptidase_M10
XP_054748006.2	7668.SPU_004364-tr	1.96e-206	582	KOG3656@1|root,KOG3656@2759|Eukaryota	2759|Eukaryota	O	G-protein coupled receptor activity	-	-	-	-	-	-	-	-	-	-	-	-	7tm_1
XP_054748015.2	7668.SPU_025705-tr	3.24e-219	611	KOG1471@1|root,KOG1471@2759|Eukaryota,38H26@33154|Opisthokonta,3BB1Q@33208|Metazoa,3CUPE@33213|Bilateria	33208|Metazoa	I	SEC14-like	SEC14L2	GO:0003674,GO:0003824,GO:0005488,GO:0005543,GO:0005575,GO:0005622,GO:0005623,GO:0005634,GO:0005737,GO:0005829,GO:0006355,GO:0008047,GO:0008150,GO:0008289,GO:0008431,GO:0009889,GO:0009891,GO:0009893,GO:0010468,GO:0010556,GO:0010557,GO:0010604,GO:0010628,GO:0010893,GO:0016740,GO:0016765,GO:0019216,GO:0019218,GO:0019219,GO:0019222,GO:0019842,GO:0030234,GO:0031323,GO:0031325,GO:0031326,GO:0031328,GO:…	-	-	-	-	-	-	-	-	-	-	CRAL_TRIO,CRAL_TRIO_N
XP_054748022.2	7668.SPU_025117-tr	6.62e-300	866	COG0553@1|root,KOG0387@2759|Eukaryota,39R4W@33154|Opisthokonta,3BBPI@33208|Metazoa,3CXXE@33213|Bilateria	33208|Metazoa	KL	DNA translocase activity	ERCC6L	GO:0003674,GO:0003824,GO:0005575,GO:0005622,GO:0005623,GO:0005737,GO:0005829,GO:0008094,GO:0015616,GO:0016462,GO:0016787,GO:0016817,GO:0016818,GO:0016887,GO:0017111,GO:0042623,GO:0044424,GO:0044444,GO:0044464,GO:0140097	3.6.4.12	ko:K20093	-	-	-	-	ko00000,ko01000,ko03036	-	-	-	Helicase_C,SNF2_N
XP_054748039.1	7668.SPU_027426-tr	4.16e-257	711	COG2319@1|root,KOG2096@2759|Eukaryota,38CTN@33154|Opisthokonta,3BBHV@33208|Metazoa,3CRMH@33213|Bilateria	33208|Metazoa	L	Transducin beta-like	TBL2	GO:0001666,GO:0003674,GO:0005488,GO:0005515,GO:0005575,GO:0005622,GO:0005623,GO:0005737,GO:0005783,GO:0005789,GO:0006950,GO:0006986,GO:0007154,GO:0007165,GO:0008150,GO:0009267,GO:0009605,GO:0009628,GO:0009987,GO:0009991,GO:0010033,GO:0012505,GO:0016020,GO:0016021,GO:0019899,GO:0019900,GO:0019901,GO:0023052,GO:0030176,GO:0030968,GO:0031224,GO:0031227,GO:0031369,GO:0031667,GO:0031668,GO:0031669,GO:…	-	ko:K14570	ko03008,map03008	-	-	-	ko00000,ko00001,ko01000,ko03009	-	-	-	WD40
XP_054748042.2	7668.SPU_027600-tr	5.56e-65	222	28K1F@1|root,2QSFV@2759|Eukaryota,38H9C@33154|Opisthokonta,3BJWU@33208|Metazoa,3CRFK@33213|Bilateria	33208|Metazoa	K	V(D)J recombination-activating protein 1	RAG1	GO:0000287,GO:0001775,GO:0001776,GO:0002200,GO:0002250,GO:0002260,GO:0002327,GO:0002329,GO:0002331,GO:0002376,GO:0002520,GO:0002521,GO:0002562,GO:0002682,GO:0002684,GO:0002694,GO:0002696,GO:0003008,GO:0003674,GO:0003676,GO:0003677,GO:0003824,GO:0004518,GO:0004519,GO:0004842,GO:0005488,GO:0005515,GO:0005575,GO:0005622,GO:0005623,GO:0005634,GO:0005654,GO:0006139,GO:0006259,GO:0006310,GO:0006325,GO:…	2.3.2.27	ko:K10628	ko04068,ko05340,map04068,map05340	-	-	-	ko00000,ko00001,ko01000,ko04121	-	-	-	RAG1,RAG1_imp_bd,zf-C3HC4,zf-C3HC4_2,zf-RAG1
XP_054748043.2	7668.SPU_001956-tr	1.69e-241	699	KOG0500@1|root,KOG0500@2759|Eukaryota,38CC1@33154|Opisthokonta,3BAEP@33208|Metazoa,3CZ4V@33213|Bilateria	33208|Metazoa	P	Cyclic nucleotide-monophosphate binding domain	-	GO:0003674,GO:0005215,GO:0005216,GO:0005217,GO:0005221,GO:0005244,GO:0005249,GO:0005261,GO:0005267,GO:0005575,GO:0005623,GO:0005886,GO:0005887,GO:0006810,GO:0006811,GO:0006812,GO:0006813,GO:0007154,GO:0007165,GO:0008150,GO:0008324,GO:0009987,GO:0015075,GO:0015077,GO:0015079,GO:0015267,GO:0015276,GO:0015318,GO:0015672,GO:0016020,GO:0016021,GO:0017071,GO:0019932,GO:0019935,GO:0022803,GO:0022832,GO:…	-	ko:K04950	ko04024,ko04740,map04024,map04740	-	-	-	ko00000,ko00001,ko04040	1.A.1.5.12,1.A.1.5.13,1.A.1.5.18,1.A.1.5.20	-	-	Ion_trans,cNMP_binding
XP_054748045.1	45351.EDO45066	2.17e-27	115	2BZ8C@1|root,2S8CX@2759|Eukaryota,3A92Y@33154|Opisthokonta,3BTZA@33208|Metazoa	33208|Metazoa	S	Protein rolling stone-like	-	GO:0000768,GO:0005575,GO:0006949,GO:0007520,GO:0008150,GO:0009653,GO:0009987,GO:0014902,GO:0016020,GO:0030154,GO:0032502,GO:0042692,GO:0048646,GO:0048856,GO:0048869,GO:0051146,GO:0061061	-	-	-	-	-	-	-	-	-	-	-
XP_054748053.2	7668.SPU_006150-tr	1.09e-250	689	KOG3585@1|root,KOG3586@2759|Eukaryota,38DFF@33154|Opisthokonta,3BF8G@33208|Metazoa,3CVVB@33213|Bilateria	33208|Metazoa	K	T-box transcription factor	TBX10	GO:0000122,GO:0000976,GO:0000977,GO:0000981,GO:0001012,GO:0001067,GO:0001101,GO:0001161,GO:0001162,GO:0001228,GO:0001501,GO:0001525,GO:0001568,GO:0001569,GO:0001667,GO:0001708,GO:0001755,GO:0001763,GO:0001932,GO:0001934,GO:0001944,GO:0001945,GO:0001947,GO:0001974,GO:0002009,GO:0002053,GO:0002376,GO:0002520,GO:0003002,GO:0003007,GO:0003008,GO:0003143,GO:0003148,GO:0003151,GO:0003156,GO:0003205,GO:…	-	ko:K10175,ko:K10181	-	-	-	-	ko00000,ko03000	-	-	-	T-box
XP_054748060.2	7668.SPU_007444-tr	1.06e-205	578	KOG3656@1|root,KOG3656@2759|Eukaryota,38BT3@33154|Opisthokonta,3BK64@33208|Metazoa,3CRJQ@33213|Bilateria	33208|Metazoa	T	melatonin receptor activity	MTNR1A	GO:0000003,GO:0001654,GO:0002791,GO:0002792,GO:0003008,GO:0003013,GO:0003018,GO:0003674,GO:0004888,GO:0004930,GO:0005488,GO:0005575,GO:0005623,GO:0005886,GO:0005887,GO:0006109,GO:0006110,GO:0006140,GO:0006873,GO:0006874,GO:0006875,GO:0007154,GO:0007165,GO:0007186,GO:0007187,GO:0007188,GO:0007193,GO:0007267,GO:0007268,GO:0007275,GO:0007423,GO:0007568,GO:0007610,GO:0007617,GO:0007618,GO:0007623,GO:…	-	ko:K04285,ko:K04286,ko:K08409	ko04080,ko04713,map04080,map04713	-	-	-	ko00000,ko00001,ko04030	-	-	-	7tm_1
XP_054748063.2	10224.XP_006814295.1	1.87e-21	93.6	2D8WC@1|root,2TBT4@2759|Eukaryota,39GE6@33154|Opisthokonta,3CK98@33208|Metazoa,3DIB2@33213|Bilateria	33208|Metazoa	S	Normal lung function maintenance, Low in Lung Cancer 1 protein	-	-	-	-	-	-	-	-	-	-	-	-	LLC1
XP_054748069.2	7668.SPU_006297-tr	1.67e-202	563	COG0584@1|root,KOG2258@2759|Eukaryota,38DAY@33154|Opisthokonta,3BJU3@33208|Metazoa,3D05T@33213|Bilateria	33208|Metazoa	C	glycerophosphodiester phosphodiesterase	GDPD1	GO:0003674,GO:0003824,GO:0004620,GO:0004622,GO:0005575,GO:0005622,GO:0005623,GO:0005737,GO:0005783,GO:0005789,GO:0006066,GO:0006576,GO:0006629,GO:0006644,GO:0006793,GO:0006796,GO:0006807,GO:0008081,GO:0008150,GO:0008152,GO:0009308,GO:0009987,GO:0012505,GO:0016020,GO:0016298,GO:0016787,GO:0016788,GO:0019637,GO:0031984,GO:0034308,GO:0034641,GO:0042175,GO:0042439,GO:0042578,GO:0043226,GO:0043227,GO:…	3.1.4.39	ko:K22387	ko00565,map00565	-	R07388	RC00017,RC00425	ko00000,ko00001,ko01000	-	-	-	GDPD
XP_054748070.1	7668.SPU_019710-tr	0	1065	KOG3645@1|root,KOG3645@2759|Eukaryota	2759|Eukaryota	U	extracellular ligand-gated ion channel activity	nAChRa4	GO:0003008,GO:0003674,GO:0005215,GO:0005216,GO:0005230,GO:0005231,GO:0005261,GO:0005575,GO:0005623,GO:0005886,GO:0005887,GO:0005892,GO:0006810,GO:0006811,GO:0006812,GO:0006816,GO:0006873,GO:0006874,GO:0006875,GO:0006937,GO:0007154,GO:0007165,GO:0007166,GO:0007204,GO:0007267,GO:0007268,GO:0007271,GO:0007274,GO:0007275,GO:0008150,GO:0008324,GO:0009636,GO:0009791,GO:0009987,GO:0015075,GO:0015267,GO:…	-	ko:K05312	-	-	-	-	ko00000,ko04040	1.A.9.1	-	-	Neur_chan_LBD,Neur_chan_memb
XP_054748072.2	7668.SPU_028493-tr	1.3e-132	389	KOG2287@1|root,KOG2287@2759|Eukaryota	7668.SPU_028493-tr|-	M	galactosyltransferase activity	-	-	-	-	-	-	-	-	-	-	-	-	-
XP_054748073.2	7668.SPU_016091-tr	4.05e-14	79	2APCF@1|root,2RZGI@2759|Eukaryota,3A2WJ@33154|Opisthokonta,3BQUE@33208|Metazoa,3D809@33213|Bilateria	33208|Metazoa	S	Reeler domain	-	-	-	-	-	-	-	-	-	-	-	-	Reeler
XP_054748077.2	7668.SPU_003139-tr	3.27e-122	356	COG3332@1|root,KOG2342@2759|Eukaryota,38FHM@33154|Opisthokonta,3BJP0@33208|Metazoa,3CUX7@33213|Bilateria	33208|Metazoa	S	Transport and Golgi organisation 2	TANGO2	GO:0002790,GO:0005575,GO:0005622,GO:0005623,GO:0005737,GO:0005739,GO:0005794,GO:0005829,GO:0006810,GO:0006996,GO:0007030,GO:0008104,GO:0008150,GO:0009306,GO:0009987,GO:0010256,GO:0012505,GO:0015031,GO:0015833,GO:0016043,GO:0032940,GO:0033036,GO:0042886,GO:0043226,GO:0043227,GO:0043229,GO:0043231,GO:0044424,GO:0044444,GO:0044464,GO:0045184,GO:0046903,GO:0051179,GO:0051234,GO:0071702,GO:0071705,GO:…	-	-	-	-	-	-	-	-	-	-	TANGO2
XP_054748087.2	10224.XP_006820437.1	1.37e-37	139	2D57X@1|root,2SXP9@2759|Eukaryota,3AFPT@33154|Opisthokonta,3BZ8I@33208|Metazoa,3DDTZ@33213|Bilateria	33208|Metazoa	-	-	-	-	-	-	-	-	-	-	-	-	-	-	Peptidase_A17
XP_054748097.2	7668.SPU_013130-tr	1.11e-129	380	KOG2692@1|root,KOG2692@2759|Eukaryota	7668.SPU_013130-tr|-	M	sialyltransferase activity	-	-	-	-	-	-	-	-	-	-	-	-	-
XP_054748098.1	7668.SPU_025741-tr	6.65e-80	265	2CN36@1|root,2QTNN@2759|Eukaryota,38FJC@33154|Opisthokonta,3BM27@33208|Metazoa,3D0HQ@33213|Bilateria	33208|Metazoa	-	-	-	-	-	-	-	-	-	-	-	-	-	-	RVT_1
XP_054748100.2	7668.SPU_023483-tr	0	1404	COG2801@1|root,KOG0017@2759|Eukaryota,38F42@33154|Opisthokonta,3BA5H@33208|Metazoa,3CZSS@33213|Bilateria	33208|Metazoa	G	K02A2.6-like	-	-	-	-	-	-	-	-	-	-	-	-	RVT_1,rve,zf-H2C2
XP_054748101.1	144197.XP_008282242.1	1.89e-154	442	COG2857@1|root,KOG3052@2759|Eukaryota,38BPE@33154|Opisthokonta,3BEX1@33208|Metazoa,3CTP7@33213|Bilateria,480MT@7711|Chordata,48ZC6@7742|Vertebrata,4A1KU@7898|Actinopterygii	33208|Metazoa	C	Cytochrome c1	CYC1	GO:0003674,GO:0003824,GO:0005575,GO:0005622,GO:0005623,GO:0005737,GO:0005739,GO:0005740,GO:0005743,GO:0005746,GO:0005750,GO:0006091,GO:0006119,GO:0006122,GO:0006139,GO:0006163,GO:0006164,GO:0006725,GO:0006753,GO:0006754,GO:0006793,GO:0006796,GO:0006807,GO:0006810,GO:0006811,GO:0006812,GO:0006839,GO:0007275,GO:0007568,GO:0008150,GO:0008152,GO:0008340,GO:0009055,GO:0009058,GO:0009117,GO:0009123,GO:…	-	ko:K00413	ko00190,ko01100,ko02020,ko04260,ko04714,ko04932,ko05010,ko05012,ko05016,map00190,map01100,map02020,map04260,map04714,map04932,map05010,map05012,map05016	M00151,M00152	-	-	ko00000,ko00001,ko00002	-	-	-	Cytochrom_C1
XP_054748103.2	7668.SPU_008657-tr	0	1593	KOG0266@1|root,KOG0266@2759|Eukaryota,39NFM@33154|Opisthokonta,3CPZX@33208|Metazoa,3E65C@33213|Bilateria	33208|Metazoa	S	WD domain, G-beta repeat	-	-	-	-	-	-	-	-	-	-	-	-	WD40
XP_054748104.2	7668.SPU_008657-tr	0	1600	KOG0266@1|root,KOG0266@2759|Eukaryota,39NFM@33154|Opisthokonta,3CPZX@33208|Metazoa,3E65C@33213|Bilateria	33208|Metazoa	S	WD domain, G-beta repeat	-	-	-	-	-	-	-	-	-	-	-	-	WD40
XP_054748106.2	7668.SPU_008657-tr	0	1580	KOG0266@1|root,KOG0266@2759|Eukaryota,39NFM@33154|Opisthokonta,3CPZX@33208|Metazoa,3E65C@33213|Bilateria	33208|Metazoa	S	WD domain, G-beta repeat	-	-	-	-	-	-	-	-	-	-	-	-	WD40
XP_054748107.2	7668.SPU_008657-tr	0	1592	KOG0266@1|root,KOG0266@2759|Eukaryota,39NFM@33154|Opisthokonta,3CPZX@33208|Metazoa,3E65C@33213|Bilateria	33208|Metazoa	S	WD domain, G-beta repeat	-	-	-	-	-	-	-	-	-	-	-	-	WD40
XP_054748108.2	7668.SPU_008657-tr	0	1593	KOG0266@1|root,KOG0266@2759|Eukaryota,39NFM@33154|Opisthokonta,3CPZX@33208|Metazoa,3E65C@33213|Bilateria	33208|Metazoa	S	WD domain, G-beta repeat	-	-	-	-	-	-	-	-	-	-	-	-	WD40
XP_054748109.2	7668.SPU_008657-tr	0	1603	KOG0266@1|root,KOG0266@2759|Eukaryota,39NFM@33154|Opisthokonta,3CPZX@33208|Metazoa,3E65C@33213|Bilateria	33208|Metazoa	S	WD domain, G-beta repeat	-	-	-	-	-	-	-	-	-	-	-	-	WD40
XP_054748110.2	7668.SPU_008657-tr	0	1579	KOG0266@1|root,KOG0266@2759|Eukaryota,39NFM@33154|Opisthokonta,3CPZX@33208|Metazoa,3E65C@33213|Bilateria	33208|Metazoa	S	WD domain, G-beta repeat	-	-	-	-	-	-	-	-	-	-	-	-	WD40
XP_054748111.2	7668.SPU_022946-tr	1.41e-169	483	KOG4647@1|root,KOG4647@2759|Eukaryota,38BWS@33154|Opisthokonta,3BEPW@33208|Metazoa,3CVY7@33213|Bilateria	33208|Metazoa	S	RDD family	FAM8A1	-	-	-	-	-	-	-	-	-	-	-	RDD
XP_054748112.2	7668.SPU_025682-tr	9.6e-242	690	KOG2242@1|root,KOG2242@2759|Eukaryota,38GI4@33154|Opisthokonta,3BFZS@33208|Metazoa,3CZAX@33213|Bilateria	33208|Metazoa	O	metal ion binding	RSPRY1	-	-	-	-	-	-	-	-	-	-	-	SPRY,zf-C3HC4_3
XP_054748116.2	7739.XP_002593045.1	1.82e-160	470	COG1231@1|root,KOG0029@2759|Eukaryota,38B4W@33154|Opisthokonta,3BI0V@33208|Metazoa,3CXJF@33213|Bilateria,484HM@7711|Chordata	33208|Metazoa	Q	phenylethylamine metabolic process	MAOB	GO:0000166,GO:0001505,GO:0002237,GO:0003674,GO:0003824,GO:0005488,GO:0005515,GO:0005575,GO:0005622,GO:0005623,GO:0005737,GO:0005739,GO:0005740,GO:0005741,GO:0006091,GO:0006576,GO:0006584,GO:0006725,GO:0006807,GO:0007154,GO:0007165,GO:0007166,GO:0008131,GO:0008150,GO:0008152,GO:0009055,GO:0009056,GO:0009058,GO:0009308,GO:0009310,GO:0009605,GO:0009607,GO:0009617,GO:0009636,GO:0009712,GO:0009719,GO:…	1.4.3.4	ko:K00274	ko00260,ko00330,ko00340,ko00350,ko00360,ko00380,ko00950,ko00982,ko01100,ko01110,ko04726,ko04728,ko05030,ko05031,ko05034,map00260,map00330,map00340,map00350,map00360,map00380,map00950,map00982,map01100,map01110,map04726,map04728,map05030,map05031,map05034	M00135	R02173,R02382,R02529,R02532,R02613,R02908,R02919,R04025,R04300,R04674,R04890,R04893,R04894,R04907,R04908,R08346,R08347,R08348,R11354	RC00062,RC00160,RC00225,RC00676,RC00807,RC00808,RC01808,RC02226,RC02713	ko00000,ko00001,ko00002,ko01000	-	-	-	Amino_oxidase
XP_054748117.1	7668.SPU_019216-tr	5.9e-123	354	KOG0406@1|root,KOG0406@2759|Eukaryota,38D3D@33154|Opisthokonta,3BJ5E@33208|Metazoa,3CXTB@33213|Bilateria	33208|Metazoa	O	Glutathione S-Transferase	GSTO1	GO:0000302,GO:0003674,GO:0003824,GO:0004364,GO:0004734,GO:0005488,GO:0005515,GO:0005575,GO:0005576,GO:0005604,GO:0005622,GO:0005623,GO:0005634,GO:0005635,GO:0005737,GO:0005739,GO:0005829,GO:0005975,GO:0005996,GO:0006082,GO:0006518,GO:0006575,GO:0006725,GO:0006726,GO:0006728,GO:0006732,GO:0006749,GO:0006766,GO:0006767,GO:0006790,GO:0006805,GO:0006807,GO:0006873,GO:0006874,GO:0006875,GO:0006937,GO:…	1.5.4.1,2.5.1.18	ko:K00310,ko:K00799	ko00480,ko00790,ko00980,ko00982,ko00983,ko01524,ko05200,ko05204,ko05225,ko05418,map00480,map00790,map00980,map00982,map00983,map01524,map05200,map05204,map05225,map05418	-	R03522,R03984,R07002,R07003,R07004,R07023,R07024,R07025,R07026,R07069,R07070,R07083,R07084,R07091,R07092,R07093,R07094,R07100,R07113,R07116,R08280,R09409,R11905	RC00004,RC00011,RC00069,RC00840,RC00948,RC01043,RC01704,RC01705,RC01706,RC01758,RC01759,RC01765,RC01767,RC01769,RC02243,RC02527,RC02939,RC02940,RC02942,RC02943,RC02944	ko00000,ko00001,ko01000,ko02000	1.A.12.2.2,1.A.12.3.2	-	-	GST_C,GST_C_2,GST_C_3,GST_N_3
XP_054748118.2	7668.SPU_022946-tr	3.67e-167	477	KOG4647@1|root,KOG4647@2759|Eukaryota,38BWS@33154|Opisthokonta,3BEPW@33208|Metazoa,3CVY7@33213|Bilateria	33208|Metazoa	S	RDD family	FAM8A1	-	-	-	-	-	-	-	-	-	-	-	RDD
XP_054748121.2	7668.SPU_026877-tr	0	1107	2CN7W@1|root,2QUE4@2759|Eukaryota,39RIW@33154|Opisthokonta,3BBQH@33208|Metazoa,3D417@33213|Bilateria	33208|Metazoa	S	interferon regulatory factor	IRF4	GO:0000228,GO:0000785,GO:0000786,GO:0000788,GO:0000790,GO:0000976,GO:0000977,GO:0000978,GO:0000981,GO:0000982,GO:0000987,GO:0001012,GO:0001067,GO:0001077,GO:0001228,GO:0001562,GO:0001773,GO:0001775,GO:0001817,GO:0001819,GO:0002250,GO:0002252,GO:0002263,GO:0002274,GO:0002285,GO:0002286,GO:0002287,GO:0002292,GO:0002293,GO:0002294,GO:0002295,GO:0002360,GO:0002363,GO:0002366,GO:0002376,GO:0002460,GO:…	-	ko:K09444,ko:K09445	ko04659,ko04917,ko05133,ko05160,ko05165,map04659,map04917,map05133,map05160,map05165	-	-	-	ko00000,ko00001,ko03000	-	-	-	IRF,IRF-3
XP_054748124.1	7668.SPU_019184-tr	1.49e-251	696	COG1100@1|root,KOG0395@2759|Eukaryota,38E3F@33154|Opisthokonta,3BD4F@33208|Metazoa,3CYSY@33213|Bilateria	33208|Metazoa	S	negative regulation of high voltage-gated calcium channel activity	RRAD	GO:0001558,GO:0003674,GO:0003824,GO:0003924,GO:0005575,GO:0005623,GO:0005886,GO:0007154,GO:0007165,GO:0007264,GO:0008150,GO:0009987,GO:0016020,GO:0016462,GO:0016787,GO:0016817,GO:0016818,GO:0017111,GO:0023052,GO:0030308,GO:0035556,GO:0040008,GO:0044464,GO:0045926,GO:0048519,GO:0048523,GO:0050789,GO:0050794,GO:0050896,GO:0051128,GO:0051716,GO:0065007,GO:0071944	-	ko:K07845,ko:K07846,ko:K07847	-	-	-	-	ko00000,ko04031	-	-	-	Ras
XP_054748127.1	7668.SPU_013917-tr	4.22e-15	78.6	KOG0613@1|root,KOG4475@1|root,KOG0613@2759|Eukaryota,KOG4475@2759|Eukaryota,38BAS@33154|Opisthokonta,3B9IR@33208|Metazoa,3CRJW@33213|Bilateria	33208|Metazoa	T	myosin light chain kinase activity	-	-	-	-	-	-	-	-	-	-	-	-	I-set,fn3
XP_054748128.2	7668.SPU_009320-tr	0	1134	COG1680@1|root,2S73P@2759|Eukaryota,39YCQ@33154|Opisthokonta,3BSTU@33208|Metazoa,3D9QM@33213|Bilateria	33208|Metazoa	V	Beta-lactamase	-	-	-	-	-	-	-	-	-	-	-	-	Beta-lactamase
XP_054748129.2	7739.XP_002594343.1	4.37e-37	150	2CFRY@1|root,2S3VF@2759|Eukaryota,3A6S1@33154|Opisthokonta,3BTPV@33208|Metazoa,3DCWS@33213|Bilateria	33208|Metazoa	-	-	-	-	-	-	-	-	-	-	-	-	-	-	-
XP_054748130.2	7668.SPU_000244-tr	0	1036	KOG0667@1|root,KOG0670@2759|Eukaryota,38BTX@33154|Opisthokonta,3BFA4@33208|Metazoa,3CT64@33213|Bilateria	33208|Metazoa	T	serine threonine-protein kinase PRP4 homolog	PRPF4B	GO:0000375,GO:0000377,GO:0000398,GO:0003674,GO:0003824,GO:0004672,GO:0005575,GO:0005622,GO:0005623,GO:0005634,GO:0005654,GO:0005681,GO:0005694,GO:0006139,GO:0006396,GO:0006397,GO:0006464,GO:0006468,GO:0006725,GO:0006793,GO:0006796,GO:0006807,GO:0008150,GO:0008152,GO:0008380,GO:0009987,GO:0010467,GO:0016070,GO:0016071,GO:0016301,GO:0016310,GO:0016604,GO:0016607,GO:0016740,GO:0016772,GO:0016773,GO:…	2.7.11.1	ko:K08827	-	-	-	-	ko00000,ko01000,ko01001,ko03041	-	-	-	Pkinase
XP_054748131.1	7668.SPU_020633-tr	7.11e-111	325	COG5126@1|root,KOG0027@2759|Eukaryota,39S0M@33154|Opisthokonta,3BHMG@33208|Metazoa,3CVF6@33213|Bilateria	33208|Metazoa	T	Calbindin	CALB1	GO:0001654,GO:0001655,GO:0001656,GO:0001657,GO:0001822,GO:0001823,GO:0003008,GO:0003338,GO:0003407,GO:0003674,GO:0005488,GO:0005509,GO:0005575,GO:0005622,GO:0005623,GO:0005634,GO:0005737,GO:0005829,GO:0005886,GO:0005911,GO:0005921,GO:0006629,GO:0006766,GO:0006775,GO:0006807,GO:0006810,GO:0006811,GO:0006812,GO:0006816,GO:0006873,GO:0006874,GO:0006875,GO:0007275,GO:0007423,GO:0007600,GO:0007610,GO:…	-	ko:K14757	ko04961,map04961	-	-	-	ko00000,ko00001	-	-	-	EF-hand_1,EF-hand_5,EF-hand_6,EF-hand_7
XP_054748132.1	7668.SPU_020633-tr	4.71e-92	277	COG5126@1|root,KOG0027@2759|Eukaryota,39S0M@33154|Opisthokonta,3BHMG@33208|Metazoa,3CVF6@33213|Bilateria	33208|Metazoa	T	Calbindin	CALB1	GO:0001654,GO:0001655,GO:0001656,GO:0001657,GO:0001822,GO:0001823,GO:0003008,GO:0003338,GO:0003407,GO:0003674,GO:0005488,GO:0005509,GO:0005575,GO:0005622,GO:0005623,GO:0005634,GO:0005737,GO:0005829,GO:0005886,GO:0005911,GO:0005921,GO:0006629,GO:0006766,GO:0006775,GO:0006807,GO:0006810,GO:0006811,GO:0006812,GO:0006816,GO:0006873,GO:0006874,GO:0006875,GO:0007275,GO:0007423,GO:0007600,GO:0007610,GO:…	-	ko:K14757	ko04961,map04961	-	-	-	ko00000,ko00001	-	-	-	EF-hand_1,EF-hand_5,EF-hand_6,EF-hand_7
XP_054748133.1	7668.SPU_020633-tr	1.44e-111	326	COG5126@1|root,KOG0027@2759|Eukaryota,39S0M@33154|Opisthokonta,3BHMG@33208|Metazoa,3CVF6@33213|Bilateria	33208|Metazoa	T	Calbindin	CALB1	GO:0001654,GO:0001655,GO:0001656,GO:0001657,GO:0001822,GO:0001823,GO:0003008,GO:0003338,GO:0003407,GO:0003674,GO:0005488,GO:0005509,GO:0005575,GO:0005622,GO:0005623,GO:0005634,GO:0005737,GO:0005829,GO:0005886,GO:0005911,GO:0005921,GO:0006629,GO:0006766,GO:0006775,GO:0006807,GO:0006810,GO:0006811,GO:0006812,GO:0006816,GO:0006873,GO:0006874,GO:0006875,GO:0007275,GO:0007423,GO:0007600,GO:0007610,GO:…	-	ko:K14757	ko04961,map04961	-	-	-	ko00000,ko00001	-	-	-	EF-hand_1,EF-hand_5,EF-hand_6,EF-hand_7
XP_054748135.1	7668.SPU_020633-tr	7.17e-114	332	COG5126@1|root,KOG0027@2759|Eukaryota,39S0M@33154|Opisthokonta,3BHMG@33208|Metazoa,3CVF6@33213|Bilateria	33208|Metazoa	T	Calbindin	CALB1	GO:0001654,GO:0001655,GO:0001656,GO:0001657,GO:0001822,GO:0001823,GO:0003008,GO:0003338,GO:0003407,GO:0003674,GO:0005488,GO:0005509,GO:0005575,GO:0005622,GO:0005623,GO:0005634,GO:0005737,GO:0005829,GO:0005886,GO:0005911,GO:0005921,GO:0006629,GO:0006766,GO:0006775,GO:0006807,GO:0006810,GO:0006811,GO:0006812,GO:0006816,GO:0006873,GO:0006874,GO:0006875,GO:0007275,GO:0007423,GO:0007600,GO:0007610,GO:…	-	ko:K14757	ko04961,map04961	-	-	-	ko00000,ko00001	-	-	-	EF-hand_1,EF-hand_5,EF-hand_6,EF-hand_7
XP_054748139.2	7668.SPU_018685-tr	5.03e-31	116	2CY7T@1|root,2S2KJ@2759|Eukaryota,3A2T8@33154|Opisthokonta,3BQC5@33208|Metazoa,3D36E@33213|Bilateria	33208|Metazoa	S	Domain of unknown function (DUF4604)	KIAA1143	-	-	-	-	-	-	-	-	-	-	-	DUF4604
XP_054748140.2	7668.SPU_020636-tr	0	1091	KOG1327@1|root,KOG1327@2759|Eukaryota,38BYU@33154|Opisthokonta,3B953@33208|Metazoa,3CSWC@33213|Bilateria	33208|Metazoa	T	cellular response to calcium ion	-	GO:0005575,GO:0005623,GO:0005886,GO:0008150,GO:0016020,GO:0031503,GO:0044464,GO:0051179,GO:0051641,GO:0051668,GO:0071944,GO:0097120	-	-	-	-	-	-	-	-	-	-	C2,Copine
XP_054748141.2	7668.SPU_020636-tr	0	1086	KOG1327@1|root,KOG1327@2759|Eukaryota,38BYU@33154|Opisthokonta,3B953@33208|Metazoa,3CSWC@33213|Bilateria	33208|Metazoa	T	cellular response to calcium ion	-	GO:0005575,GO:0005623,GO:0005886,GO:0008150,GO:0016020,GO:0031503,GO:0044464,GO:0051179,GO:0051641,GO:0051668,GO:0071944,GO:0097120	-	-	-	-	-	-	-	-	-	-	C2,Copine
XP_054748142.1	7668.SPU_013173-tr	8.43e-52	168	28NZF@1|root,2QVK1@2759|Eukaryota,39EBZ@33154|Opisthokonta,3BNJF@33208|Metazoa,3CVP2@33213|Bilateria	33208|Metazoa	C	negative regulation of renal output by angiotensin	CYBA	GO:0001101,GO:0001558,GO:0001666,GO:0001678,GO:0001725,GO:0001775,GO:0001817,GO:0001819,GO:0001936,GO:0001938,GO:0001977,GO:0001990,GO:0002016,GO:0002019,GO:0002252,GO:0002263,GO:0002274,GO:0002275,GO:0002283,GO:0002366,GO:0002376,GO:0002443,GO:0002444,GO:0002446,GO:0002682,GO:0002684,GO:0002831,GO:0002833,GO:0003008,GO:0003012,GO:0003013,GO:0003014,GO:0003044,GO:0003071,GO:0003073,GO:0003081,GO:…	-	ko:K08009	ko04145,ko04380,ko04621,ko04670,ko05140,ko05418,map04145,map04380,map04621,map04670,map05140,map05418	-	-	-	ko00000,ko00001,ko04131	5.B.1.1.1	-	-	Cytochrom_B558a
XP_054748144.2	7668.SPU_020505-tr	1.14e-91	280	KOG3002@1|root,KOG3002@2759|Eukaryota,39SPR@33154|Opisthokonta,3B9UI@33208|Metazoa,3CX0H@33213|Bilateria	33208|Metazoa	O	Cysteine and histidine-rich protein 1	CYHR1	GO:0005575,GO:0005622,GO:0005623,GO:0005634,GO:0005635,GO:0005654,GO:0005737,GO:0012505,GO:0031967,GO:0031974,GO:0031975,GO:0031981,GO:0043226,GO:0043227,GO:0043229,GO:0043231,GO:0043233,GO:0044422,GO:0044424,GO:0044428,GO:0044446,GO:0044464,GO:0070013	-	-	-	-	-	-	-	-	-	-	zf-C3HC4_3,zf-TRAF
XP_054748145.1	7668.SPU_020505-tr	1.64e-137	395	KOG3002@1|root,KOG3002@2759|Eukaryota,39SPR@33154|Opisthokonta,3B9UI@33208|Metazoa,3CX0H@33213|Bilateria	33208|Metazoa	O	Cysteine and histidine-rich protein 1	CYHR1	GO:0005575,GO:0005622,GO:0005623,GO:0005634,GO:0005635,GO:0005654,GO:0005737,GO:0012505,GO:0031967,GO:0031974,GO:0031975,GO:0031981,GO:0043226,GO:0043227,GO:0043229,GO:0043231,GO:0043233,GO:0044422,GO:0044424,GO:0044428,GO:0044446,GO:0044464,GO:0070013	-	-	-	-	-	-	-	-	-	-	zf-C3HC4_3,zf-TRAF
XP_054748147.2	7668.SPU_010172-tr	1.94e-236	657	COG0665@1|root,KOG2820@2759|Eukaryota,38FEG@33154|Opisthokonta,3BKK5@33208|Metazoa,3D603@33213|Bilateria	33208|Metazoa	E	FAD dependent oxidoreductase	-	-	-	-	-	-	-	-	-	-	-	-	DAO
XP_054748148.2	7668.SPU_027635-tr	0	898	COG1785@1|root,KOG4126@2759|Eukaryota,38GD6@33154|Opisthokonta,3B9Y3@33208|Metazoa,3CRTE@33213|Bilateria	33208|Metazoa	P	Alkaline phosphatase	-	-	3.1.3.1	ko:K01077	ko00730,ko00790,ko01100,ko02020,map00730,map00790,map01100,map02020	M00126	R02135,R04620	RC00017	ko00000,ko00001,ko00002,ko00537,ko01000,ko04147	-	-	-	Alk_phosphatase
XP_054748150.1	7668.SPU_000114-tr	7.06e-150	444	KOG2619@1|root,KOG2619@2759|Eukaryota,39GKF@33154|Opisthokonta,3C1SI@33208|Metazoa	33208|Metazoa	G	Glycosyltransferase family 10 (fucosyltransferase) C-term	-	-	-	-	-	-	-	-	-	-	-	-	Glyco_tran_10_N,Glyco_transf_10
XP_054748151.1	7668.SPU_009333-tr	7.12e-282	783	2C77R@1|root,2QR93@2759|Eukaryota,38C3V@33154|Opisthokonta,3BB2Y@33208|Metazoa,3CSD8@33213|Bilateria	33208|Metazoa	S	smoothened signaling pathway involved in dorsal/ventral neural tube patterning	-	-	-	-	-	-	-	-	-	-	-	-	BROMI
XP_054748155.2	7668.SPU_014828-tr	1.02e-204	588	KOG3714@1|root,KOG3714@2759|Eukaryota,39D5R@33154|Opisthokonta,3BAX3@33208|Metazoa,3D0NR@33213|Bilateria	33208|Metazoa	O	metalloendopeptidase activity	MEP1B	GO:0003674,GO:0003824,GO:0004175,GO:0004222,GO:0005488,GO:0005515,GO:0005575,GO:0005623,GO:0005886,GO:0005887,GO:0006508,GO:0006807,GO:0006810,GO:0007275,GO:0007610,GO:0007631,GO:0008150,GO:0008152,GO:0008233,GO:0008237,GO:0016020,GO:0016021,GO:0016787,GO:0017090,GO:0019538,GO:0031224,GO:0031226,GO:0032501,GO:0032502,GO:0032991,GO:0035295,GO:0042755,GO:0042802,GO:0043050,GO:0043170,GO:0044238,GO:…	3.4.24.21,3.4.24.63	ko:K08076,ko:K08606	ko04974,map04974	-	-	-	ko00000,ko00001,ko01000,ko01002	-	-	-	Astacin,EGF,MAM,ShK
XP_054748157.2	7668.SPU_012039-tr	0	986	2CMEU@1|root,2QQ5W@2759|Eukaryota	2759|Eukaryota	S	scavenger receptor activity	-	-	-	ko:K13912	ko04970,map04970	-	-	-	ko00000,ko00001	-	-	-	SRCR
XP_054748158.2	7668.SPU_017985-tr	2.94e-138	393	2D5QP@1|root,2S55G@2759|Eukaryota,3AB6S@33154|Opisthokonta,3BUFN@33208|Metazoa,3DB42@33213|Bilateria	33208|Metazoa	S	Avidin family	-	GO:0003674,GO:0005488,GO:0006810,GO:0006811,GO:0006820,GO:0008144,GO:0008150,GO:0009374,GO:0015711,GO:0015718,GO:0015849,GO:0015878,GO:0015893,GO:0019842,GO:0031406,GO:0033218,GO:0033293,GO:0036094,GO:0042221,GO:0042493,GO:0042886,GO:0043167,GO:0043168,GO:0043177,GO:0046942,GO:0048037,GO:0050662,GO:0050896,GO:0051179,GO:0051180,GO:0051181,GO:0051182,GO:0051234,GO:0071702,GO:0071705,GO:0072348,GO:…	-	-	-	-	-	-	-	-	-	-	Avidin
XP_054748160.2	7668.SPU_024970-tr	7.35e-200	561	COG0436@1|root,KOG0258@2759|Eukaryota,38H3G@33154|Opisthokonta,3B98X@33208|Metazoa,3CTZ7@33213|Bilateria	33208|Metazoa	E	alanine-oxo-acid transaminase activity	GPT2	GO:0003674,GO:0003824,GO:0004021,GO:0005488,GO:0005575,GO:0005576,GO:0005615,GO:0005622,GO:0005623,GO:0005737,GO:0005739,GO:0005759,GO:0005829,GO:0006082,GO:0006103,GO:0006520,GO:0006522,GO:0006807,GO:0008144,GO:0008150,GO:0008152,GO:0008483,GO:0008652,GO:0009058,GO:0009078,GO:0009987,GO:0016053,GO:0016740,GO:0016769,GO:0019752,GO:0019842,GO:0030170,GO:0031974,GO:0036094,GO:0042851,GO:0043167,GO:…	2.6.1.2	ko:K00814	ko00220,ko00250,ko00710,ko01100,ko01120,ko01200,ko01210,ko01230,map00220,map00250,map00710,map01100,map01120,map01200,map01210,map01230	M00171	R00258	RC00006,RC00008	ko00000,ko00001,ko00002,ko01000,ko01007	-	-	-	Aminotran_1_2
XP_054748162.2	7918.ENSLOCP00000010664	3.65e-228	668	COG0144@1|root,KOG2198@2759|Eukaryota,38F5P@33154|Opisthokonta,3BEZD@33208|Metazoa,3D0WB@33213|Bilateria,47Z3K@7711|Chordata,495Y2@7742|Vertebrata,49V0Q@7898|Actinopterygii	33208|Metazoa	J	NOL1 NOP2 Sun domain family, member 2	NSUN2	GO:0000003,GO:0000049,GO:0000075,GO:0001510,GO:0001942,GO:0003006,GO:0003008,GO:0003674,GO:0003676,GO:0003723,GO:0003824,GO:0005488,GO:0005575,GO:0005622,GO:0005623,GO:0005634,GO:0005654,GO:0005730,GO:0005737,GO:0005819,GO:0005856,GO:0006139,GO:0006396,GO:0006399,GO:0006400,GO:0006725,GO:0006807,GO:0007049,GO:0007275,GO:0007276,GO:0007281,GO:0007283,GO:0007286,GO:0007610,GO:0007611,GO:0007613,GO:…	2.1.1.203	ko:K15335	-	-	-	-	ko00000,ko01000,ko03016	-	-	-	Methyltr_RsmB-F
XP_054748163.2	7668.SPU_010917-tr	5.57e-88	265	KOG1400@1|root,KOG1400@2759|Eukaryota,3A8SI@33154|Opisthokonta,3BUFK@33208|Metazoa,3D8PR@33213|Bilateria	33208|Metazoa	S	proteasome-mediated ubiquitin-dependent protein catabolic process	-	-	-	-	-	-	-	-	-	-	-	-	Yippee-Mis18
XP_054748164.1	7668.SPU_014660-tr	5.52e-192	535	KOG0749@1|root,KOG0749@2759|Eukaryota,38B82@33154|Opisthokonta,3B9K3@33208|Metazoa,3CTAF@33213|Bilateria	33208|Metazoa	C	ATP:ADP antiporter activity	slc25a4	GO:0000295,GO:0003674,GO:0005215,GO:0005488,GO:0005515,GO:0005575,GO:0005622,GO:0005623,GO:0005737,GO:0005739,GO:0006810,GO:0006862,GO:0006996,GO:0007005,GO:0007275,GO:0007568,GO:0008150,GO:0008340,GO:0009987,GO:0010259,GO:0010941,GO:0010942,GO:0015215,GO:0015216,GO:0015605,GO:0015748,GO:0015865,GO:0015931,GO:0015932,GO:0016043,GO:0022857,GO:0032501,GO:0032502,GO:0042981,GO:0043065,GO:0043067,GO:…	-	ko:K05863	ko04020,ko04022,ko04217,ko04218,ko05012,ko05016,ko05166,map04020,map04022,map04217,map04218,map05012,map05016,map05166	-	-	-	ko00000,ko00001,ko02000,ko03029	2.A.29.1	-	-	Mito_carr
XP_054748166.1	7668.SPU_014832-tr	3.82e-157	441	KOG1689@1|root,KOG1689@2759|Eukaryota,38D8F@33154|Opisthokonta,3BENP@33208|Metazoa,3CV05@33213|Bilateria	33208|Metazoa	A	regulation of mRNA cleavage	NUDT21	GO:0000375,GO:0000377,GO:0000398,GO:0002682,GO:0002684,GO:0003674,GO:0003676,GO:0003682,GO:0003723,GO:0003729,GO:0005488,GO:0005515,GO:0005575,GO:0005622,GO:0005623,GO:0005634,GO:0005654,GO:0005737,GO:0005813,GO:0005815,GO:0005847,GO:0005849,GO:0005856,GO:0006139,GO:0006351,GO:0006353,GO:0006366,GO:0006369,GO:0006378,GO:0006379,GO:0006396,GO:0006397,GO:0006725,GO:0006807,GO:0008150,GO:0008152,GO:…	-	ko:K14397	ko03015,map03015	-	-	-	ko00000,ko00001,ko03019	-	-	-	NUDIX_2
XP_054748167.2	10224.XP_006815381.1	5.45e-50	177	COG5244@1|root,KOG4568@2759|Eukaryota,3AN5T@33154|Opisthokonta,3C1ST@33208|Metazoa,3DH55@33213|Bilateria	33208|Metazoa	D	CAP_GLY	-	-	-	-	-	-	-	-	-	-	-	-	CAP_GLY
XP_054748168.2	7668.SPU_026101-tr	0	1288	KOG0211@1|root,KOG0211@2759|Eukaryota,38E8W@33154|Opisthokonta,3BHD3@33208|Metazoa,3D0V4@33213|Bilateria	33208|Metazoa	T	protein phosphatase regulator activity	PPP4R1	GO:0003674,GO:0005488,GO:0005515,GO:0005575,GO:0005622,GO:0005623,GO:0005737,GO:0006464,GO:0006468,GO:0006470,GO:0006793,GO:0006796,GO:0006807,GO:0007154,GO:0007165,GO:0008150,GO:0008152,GO:0008287,GO:0009987,GO:0010564,GO:0010639,GO:0010921,GO:0010948,GO:0016310,GO:0016311,GO:0019208,GO:0019220,GO:0019222,GO:0019538,GO:0019888,GO:0019904,GO:0023052,GO:0030234,GO:0030289,GO:0031323,GO:0031399,GO:…	-	ko:K15424	-	-	-	-	ko00000,ko01009,ko03400	-	-	-	HEAT,WRNPLPNID
XP_054748169.2	7668.SPU_026101-tr	0	1288	KOG0211@1|root,KOG0211@2759|Eukaryota,38E8W@33154|Opisthokonta,3BHD3@33208|Metazoa,3D0V4@33213|Bilateria	33208|Metazoa	T	protein phosphatase regulator activity	PPP4R1	GO:0003674,GO:0005488,GO:0005515,GO:0005575,GO:0005622,GO:0005623,GO:0005737,GO:0006464,GO:0006468,GO:0006470,GO:0006793,GO:0006796,GO:0006807,GO:0007154,GO:0007165,GO:0008150,GO:0008152,GO:0008287,GO:0009987,GO:0010564,GO:0010639,GO:0010921,GO:0010948,GO:0016310,GO:0016311,GO:0019208,GO:0019220,GO:0019222,GO:0019538,GO:0019888,GO:0019904,GO:0023052,GO:0030234,GO:0030289,GO:0031323,GO:0031399,GO:…	-	ko:K15424	-	-	-	-	ko00000,ko01009,ko03400	-	-	-	HEAT,WRNPLPNID
XP_054748170.2	7668.SPU_026101-tr	0	1271	KOG0211@1|root,KOG0211@2759|Eukaryota,38E8W@33154|Opisthokonta,3BHD3@33208|Metazoa,3D0V4@33213|Bilateria	33208|Metazoa	T	protein phosphatase regulator activity	PPP4R1	GO:0003674,GO:0005488,GO:0005515,GO:0005575,GO:0005622,GO:0005623,GO:0005737,GO:0006464,GO:0006468,GO:0006470,GO:0006793,GO:0006796,GO:0006807,GO:0007154,GO:0007165,GO:0008150,GO:0008152,GO:0008287,GO:0009987,GO:0010564,GO:0010639,GO:0010921,GO:0010948,GO:0016310,GO:0016311,GO:0019208,GO:0019220,GO:0019222,GO:0019538,GO:0019888,GO:0019904,GO:0023052,GO:0030234,GO:0030289,GO:0031323,GO:0031399,GO:…	-	ko:K15424	-	-	-	-	ko00000,ko01009,ko03400	-	-	-	HEAT,WRNPLPNID
XP_054748171.2	7668.SPU_025915-tr	2.18e-186	528	KOG2027@1|root,KOG2027@2759|Eukaryota,38H4P@33154|Opisthokonta,3BIJU@33208|Metazoa,3CW0Q@33213|Bilateria	33208|Metazoa	Z	Increased sodium tolerance 1 homolog (yeast)	IST1	GO:0000323,GO:0000910,GO:0001558,GO:0001775,GO:0002252,GO:0002263,GO:0002274,GO:0002275,GO:0002283,GO:0002366,GO:0002376,GO:0002443,GO:0002444,GO:0002446,GO:0003674,GO:0005488,GO:0005515,GO:0005575,GO:0005576,GO:0005615,GO:0005622,GO:0005623,GO:0005737,GO:0005764,GO:0005766,GO:0005768,GO:0005773,GO:0005775,GO:0005793,GO:0005813,GO:0005815,GO:0005829,GO:0005856,GO:0006810,GO:0006887,GO:0006955,GO:…	-	ko:K19476	ko04144,map04144	-	-	-	ko00000,ko00001	-	-	-	Ist1
XP_054748172.2	7668.SPU_025915-tr	3.62e-170	486	KOG2027@1|root,KOG2027@2759|Eukaryota,38H4P@33154|Opisthokonta,3BIJU@33208|Metazoa,3CW0Q@33213|Bilateria	33208|Metazoa	Z	Increased sodium tolerance 1 homolog (yeast)	IST1	GO:0000323,GO:0000910,GO:0001558,GO:0001775,GO:0002252,GO:0002263,GO:0002274,GO:0002275,GO:0002283,GO:0002366,GO:0002376,GO:0002443,GO:0002444,GO:0002446,GO:0003674,GO:0005488,GO:0005515,GO:0005575,GO:0005576,GO:0005615,GO:0005622,GO:0005623,GO:0005737,GO:0005764,GO:0005766,GO:0005768,GO:0005773,GO:0005775,GO:0005793,GO:0005813,GO:0005815,GO:0005829,GO:0005856,GO:0006810,GO:0006887,GO:0006955,GO:…	-	ko:K19476	ko04144,map04144	-	-	-	ko00000,ko00001	-	-	-	Ist1
XP_054748174.2	7668.SPU_012909-tr	1.19e-153	434	COG1976@1|root,KOG3185@2759|Eukaryota,38F4B@33154|Opisthokonta,3BCN0@33208|Metazoa,3CYQS@33213|Bilateria	33208|Metazoa	J	Binds to the 60S ribosomal subunit and prevents its association with the 40S ribosomal subunit to form the 80S initiation complex in the cytoplasm. Behaves as a stimulatory translation initiation factor downstream insulin growth factors. Is also involved in ribosome biogenesis. Associates with pre-60S subunits in the nucleus and is involved in its nuclear export. Cytoplasmic release of TIF6 from …	EIF6	GO:0000054,GO:0000460,GO:0000470,GO:0002682,GO:0003674,GO:0003676,GO:0003723,GO:0003743,GO:0005488,GO:0005575,GO:0005622,GO:0005623,GO:0005634,GO:0005638,GO:0005652,GO:0005654,GO:0005730,GO:0005737,GO:0005829,GO:0005856,GO:0005882,GO:0006109,GO:0006110,GO:0006139,GO:0006140,GO:0006364,GO:0006396,GO:0006403,GO:0006405,GO:0006412,GO:0006413,GO:0006417,GO:0006518,GO:0006611,GO:0006725,GO:0006807,GO:…	-	ko:K03264	ko03008,map03008	-	-	-	ko00000,ko00001,ko03009,ko03012	-	-	-	eIF-6
XP_054748176.2	7668.SPU_012912-tr	8.95e-81	291	KOG1721@1|root,KOG1721@2759|Eukaryota,38BYV@33154|Opisthokonta,3BMKV@33208|Metazoa,3CRYR@33213|Bilateria	33208|Metazoa	Z	Zinc finger, C2H2 type	-	-	-	ko:K09228	-	-	-	-	ko00000,ko03000	-	-	-	zf-C2H2,zf-H2C2_2,zf-H2C2_5
XP_054748178.2	7668.SPU_012912-tr	1.62e-161	511	KOG1721@1|root,KOG1721@2759|Eukaryota,38BYV@33154|Opisthokonta,3BMKV@33208|Metazoa,3CRYR@33213|Bilateria	33208|Metazoa	Z	Zinc finger, C2H2 type	-	-	-	ko:K09228	-	-	-	-	ko00000,ko03000	-	-	-	zf-C2H2,zf-H2C2_2,zf-H2C2_5
XP_054748181.2	7668.SPU_012914-tr	0	1096	KOG0092@1|root,KOG1721@1|root,KOG0092@2759|Eukaryota,KOG1721@2759|Eukaryota	2759|Eukaryota	B	DNA binding	-	-	-	ko:K07888,ko:K07891	ko04014,ko04144,ko04145,ko04962,ko05146,ko05152,map04014,map04144,map04145,map04962,map05146,map05152	-	-	-	ko00000,ko00001,ko04031,ko04131,ko04147	-	-	-	Ras
XP_054748183.2	7668.SPU_020100-tr	1.08e-208	596	KOG3700@1|root,KOG3700@2759|Eukaryota,38GB4@33154|Opisthokonta,3BE7Z@33208|Metazoa,3D4AT@33213|Bilateria	33208|Metazoa	S	Transferase activity, transferring acyl groups other than amino-acyl groups	OACYL	-	-	-	-	-	-	-	-	-	-	-	Acyl_transf_3
XP_054748188.2	10224.XP_006816952.1	3.5e-199	577	28P48@1|root,2QVQW@2759|Eukaryota,39S84@33154|Opisthokonta,3BFW3@33208|Metazoa,3CTEX@33213|Bilateria	33208|Metazoa	S	Acyloxyacyl hydrolase	AOAH	GO:0000272,GO:0003674,GO:0003824,GO:0005488,GO:0005509,GO:0005975,GO:0005976,GO:0006082,GO:0006629,GO:0006631,GO:0008150,GO:0008152,GO:0008653,GO:0009056,GO:0009057,GO:0009104,GO:0009987,GO:0016042,GO:0016052,GO:0016787,GO:0016788,GO:0019752,GO:0031347,GO:0031348,GO:0032101,GO:0032102,GO:0032787,GO:0043167,GO:0043169,GO:0043170,GO:0043436,GO:0044237,GO:0044238,GO:0044242,GO:0044247,GO:0044248,GO:…	3.1.1.77	ko:K01065	-	-	-	-	ko00000,ko01000	-	-	-	Lipase_GDSL,SapB_2
XP_054748189.2	7668.SPU_007765-tr	2.04e-269	750	299AF@1|root,2S17I@2759|Eukaryota,38N40@33154|Opisthokonta,3B97B@33208|Metazoa,3D2VP@33213|Bilateria	33208|Metazoa	O	keratan sulfotransferase activity	-	-	2.8.2.21	ko:K01022	ko00533,map00533	-	-	-	ko00000,ko00001,ko01000,ko01003	-	-	-	Sulfotransfer_1
XP_054748190.2	7955.ENSDARP00000126656	3.54e-06	58.5	KOG4475@1|root,KOG4475@2759|Eukaryota,38I31@33154|Opisthokonta,3BMEA@33208|Metazoa,3D3ZQ@33213|Bilateria,48E5Y@7711|Chordata,49BA3@7742|Vertebrata	33208|Metazoa	T	Immunoglobulin C-2 Type	-	-	-	ko:K06467	ko04514,ko04640,ko04662,map04514,map04640,map04662	-	-	-	ko00000,ko00001,ko04090,ko04091	-	-	-	Ig_2,Ig_3,V-set
XP_054748191.2	7668.SPU_019456-tr	5.78e-251	694	2CNI9@1|root,2QWHA@2759|Eukaryota,38FYJ@33154|Opisthokonta,3BKUT@33208|Metazoa,3D56V@33213|Bilateria	33208|Metazoa	S	Low-density lipoprotein receptor domain class A	-	-	-	-	-	-	-	-	-	-	-	-	CUB,Ldl_recept_a
XP_054748192.1	7668.SPU_019458-tr	1.25e-150	423	COG1100@1|root,KOG0098@2759|Eukaryota,38D6D@33154|Opisthokonta,3BB4T@33208|Metazoa,3CV5J@33213|Bilateria	33208|Metazoa	U	GTPase activity	-	-	-	ko:K07877	ko04152,map04152	-	-	-	ko00000,ko00001,ko04031,ko04131,ko04147	-	-	-	Ras
XP_054748196.2	7668.SPU_027765-tr	3.63e-150	439	KOG0606@1|root,KOG0606@2759|Eukaryota	2759|Eukaryota	T	peptidyl-serine phosphorylation	-	-	-	-	-	-	-	-	-	-	-	-	Pkinase
XP_054748197.2	7668.SPU_027765-tr	8.09e-149	435	KOG0606@1|root,KOG0606@2759|Eukaryota	2759|Eukaryota	T	peptidyl-serine phosphorylation	-	-	-	-	-	-	-	-	-	-	-	-	Pkinase
XP_054748199.2	7668.SPU_003729-tr	2.68e-84	252	COG3119@1|root,KOG3731@2759|Eukaryota,38FCG@33154|Opisthokonta	33154|Opisthokonta	G	esophagus smooth muscle contraction	SULF1	GO:0000902,GO:0000904,GO:0001501,GO:0001502,GO:0001655,GO:0001817,GO:0001819,GO:0001822,GO:0001889,GO:0001936,GO:0001937,GO:0002062,GO:0002063,GO:0003002,GO:0003008,GO:0003012,GO:0003014,GO:0003094,GO:0003156,GO:0003674,GO:0003824,GO:0004065,GO:0005575,GO:0005576,GO:0005615,GO:0005622,GO:0005623,GO:0005737,GO:0005783,GO:0005794,GO:0005795,GO:0005886,GO:0006022,GO:0006029,GO:0006082,GO:0006355,GO:…	-	ko:K14607	-	-	-	-	ko00000,ko01000	-	-	-	DUF3740,Sulfatase
XP_054748200.2	7668.SPU_012441-tr	1.25e-48	158	2D8GP@1|root,2TA62@2759|Eukaryota,3ABK0@33154|Opisthokonta,3BWC0@33208|Metazoa,3DC17@33213|Bilateria	33208|Metazoa	-	-	-	-	-	-	-	-	-	-	-	-	-	-	-
XP_054748201.2	10224.XP_002739042.1	3.13e-67	212	2BMCE@1|root,2S1KM@2759|Eukaryota,3A4DB@33154|Opisthokonta,3BPHF@33208|Metazoa,3CYKN@33213|Bilateria	33208|Metazoa	S	Chromosome 8 open reading frame 37	C8orf37	GO:0000902,GO:0000904,GO:0001917,GO:0005575,GO:0005622,GO:0005623,GO:0005737,GO:0005829,GO:0005886,GO:0005929,GO:0007275,GO:0007399,GO:0008150,GO:0008594,GO:0009653,GO:0009987,GO:0016020,GO:0016043,GO:0022008,GO:0030054,GO:0030154,GO:0030182,GO:0032501,GO:0032502,GO:0032989,GO:0042461,GO:0042995,GO:0043226,GO:0044422,GO:0044424,GO:0044441,GO:0044444,GO:0044463,GO:0044464,GO:0046530,GO:0048468,GO:…	-	-	-	-	-	-	-	-	-	-	RMP
XP_054748202.2	7668.SPU_018888-tr	0	1296	KOG1721@1|root,KOG1721@2759|Eukaryota,38DS7@33154|Opisthokonta,3BCU5@33208|Metazoa,3CZPV@33213|Bilateria	33208|Metazoa	S	zinc finger protein 507	ZNF507	GO:0000981,GO:0003674,GO:0003700,GO:0006355,GO:0006357,GO:0008150,GO:0009889,GO:0010468,GO:0010556,GO:0019219,GO:0019222,GO:0031323,GO:0031326,GO:0050789,GO:0050794,GO:0051171,GO:0051252,GO:0060255,GO:0065007,GO:0080090,GO:0140110,GO:1903506,GO:2000112,GO:2001141	-	-	-	-	-	-	-	-	-	-	zf-C2H2
XP_054748206.2	7668.SPU_010272-tr	1.01e-209	587	COG3752@1|root,KOG4650@2759|Eukaryota,38FKJ@33154|Opisthokonta,3BFXD@33208|Metazoa,3D0MM@33213|Bilateria	33208|Metazoa	S	Protein of unknown function (DUF1295)	-	-	-	-	-	-	-	-	-	-	-	-	DUF1295
XP_054748207.2	7668.SPU_023310-tr	3.51e-51	167	KOG1911@1|root,KOG1911@2759|Eukaryota	2759|Eukaryota	K	methylated histone binding	MPHOSPH8	GO:0000122,GO:0000151,GO:0000228,GO:0000775,GO:0000785,GO:0000786,GO:0000788,GO:0000790,GO:0000792,GO:0003674,GO:0003676,GO:0003677,GO:0003682,GO:0003723,GO:0003727,GO:0003824,GO:0004842,GO:0005488,GO:0005515,GO:0005575,GO:0005622,GO:0005623,GO:0005634,GO:0005694,GO:0005720,GO:0005721,GO:0005730,GO:0005737,GO:0005829,GO:0005886,GO:0006323,GO:0006325,GO:0006333,GO:0006338,GO:0006342,GO:0006355,GO:…	2.3.1.48	ko:K00653,ko:K13539,ko:K21871	-	-	-	-	ko00000,ko01000,ko01002,ko03036	-	-	-	Ank_2,Chromo,Chromo_shadow
XP_054748209.1	136037.KDR17573	3.59e-50	164	KOG4606@1|root,KOG4606@2759|Eukaryota,3A073@33154|Opisthokonta,3BRFS@33208|Metazoa,3D6A0@33213|Bilateria,41ZU3@6656|Arthropoda,3SMZW@50557|Insecta	33208|Metazoa	S	It is involved in the biological process described with positive regulation of protein dephosphorylation	CNEP1R1	GO:0000278,GO:0005575,GO:0005622,GO:0005623,GO:0005634,GO:0005635,GO:0005737,GO:0005829,GO:0006996,GO:0006997,GO:0006998,GO:0007049,GO:0007077,GO:0008104,GO:0008150,GO:0008287,GO:0009889,GO:0009891,GO:0009893,GO:0009987,GO:0010256,GO:0010562,GO:0010604,GO:0010866,GO:0010867,GO:0012505,GO:0016020,GO:0016043,GO:0019216,GO:0019220,GO:0019222,GO:0022402,GO:0022411,GO:0030397,GO:0031090,GO:0031323,GO:…	-	-	-	-	-	-	-	-	-	-	Tmemb_18A
XP_054748210.2	7668.SPU_009252-tr	4.26e-210	592	COG0531@1|root,KOG1287@2759|Eukaryota	2759|Eukaryota	E	L-alpha-amino acid transmembrane transport	SLC7A5	GO:0002376,GO:0003333,GO:0003674,GO:0003823,GO:0005215,GO:0005275,GO:0005342,GO:0005488,GO:0005575,GO:0005622,GO:0005623,GO:0005737,GO:0005829,GO:0005886,GO:0005887,GO:0006082,GO:0006520,GO:0006807,GO:0006810,GO:0006811,GO:0006812,GO:0006820,GO:0006865,GO:0006928,GO:0008150,GO:0008152,GO:0008324,GO:0008509,GO:0008514,GO:0009636,GO:0009987,GO:0015075,GO:0015101,GO:0015171,GO:0015175,GO:0015179,GO:…	-	ko:K13780,ko:K13781,ko:K13782,ko:K13868,ko:K13869	ko04150,ko04216,ko04974,ko05230,map04150,map04216,map04974,map05230	-	-	-	ko00000,ko00001,ko02000	2.A.3.8.1,2.A.3.8.13,2.A.3.8.15,2.A.3.8.5,2.A.3.8.6	-	-	AA_permease_2
XP_054748211.2	7668.SPU_009657-tr	4.34e-157	446	COG1881@1|root,KOG3346@2759|Eukaryota,38E0A@33154|Opisthokonta,3BBRS@33208|Metazoa,3CX9I@33213|Bilateria	33208|Metazoa	S	mitochondrial translation	MRPL38	GO:0000313,GO:0000315,GO:0003674,GO:0003735,GO:0005198,GO:0005575,GO:0005622,GO:0005623,GO:0005737,GO:0005739,GO:0005740,GO:0005743,GO:0005759,GO:0005761,GO:0005762,GO:0005840,GO:0006412,GO:0006414,GO:0006415,GO:0006518,GO:0006807,GO:0008150,GO:0008152,GO:0009058,GO:0009059,GO:0009987,GO:0010467,GO:0015934,GO:0016020,GO:0016043,GO:0019538,GO:0019866,GO:0022411,GO:0031090,GO:0031966,GO:0031967,GO:…	-	ko:K17419	-	-	-	-	br01610,ko00000,ko03011	-	-	-	PBP
XP_054748213.2	7668.SPU_000594-tr	3.48e-187	522	KOG1471@1|root,KOG1471@2759|Eukaryota,39K53@33154|Opisthokonta,3BBSK@33208|Metazoa,3CU7Z@33213|Bilateria	33208|Metazoa	I	CRAL/TRIO, N-terminal domain	TTPAL	-	-	-	-	-	-	-	-	-	-	-	CRAL_TRIO,CRAL_TRIO_N
XP_054748214.2	7668.SPU_026695-tr	9.53e-194	544	KOG2669@1|root,KOG2669@2759|Eukaryota,38C08@33154|Opisthokonta,3B9Z7@33208|Metazoa,3CWWW@33213|Bilateria	33208|Metazoa	A	dephosphorylation of RNA polymerase II C-terminal domain	RPRD1A	GO:0000428,GO:0000993,GO:0001098,GO:0001099,GO:0003674,GO:0005488,GO:0005515,GO:0005575,GO:0005622,GO:0005623,GO:0005634,GO:0005654,GO:0005737,GO:0005813,GO:0005815,GO:0005829,GO:0005856,GO:0006139,GO:0006351,GO:0006355,GO:0006357,GO:0006366,GO:0006396,GO:0006397,GO:0006464,GO:0006470,GO:0006725,GO:0006793,GO:0006796,GO:0006807,GO:0008150,GO:0008152,GO:0008284,GO:0009058,GO:0009059,GO:0009301,GO:…	-	ko:K15559	-	-	-	-	ko00000,ko03021	-	-	-	CREPT,CTD_bind
XP_054748215.2	7668.SPU_023309-tr	3.44e-224	638	KOG0032@1|root,KOG0032@2759|Eukaryota,39SYD@33154|Opisthokonta,3BE1A@33208|Metazoa,3CWT9@33213|Bilateria	33208|Metazoa	T	peptidyl-threonine phosphorylation	PSKH1	GO:0003674,GO:0003824,GO:0004672,GO:0004674,GO:0005575,GO:0005622,GO:0005623,GO:0005634,GO:0005654,GO:0005737,GO:0005783,GO:0005789,GO:0005794,GO:0005815,GO:0005856,GO:0005886,GO:0006464,GO:0006468,GO:0006793,GO:0006796,GO:0006807,GO:0007154,GO:0007165,GO:0007275,GO:0007368,GO:0007389,GO:0007507,GO:0008150,GO:0008152,GO:0009799,GO:0009855,GO:0009987,GO:0012505,GO:0015630,GO:0016020,GO:0016301,GO:…	2.7.11.1	ko:K08808	-	-	-	-	ko00000,ko01000,ko01001	-	-	-	Pkinase
XP_054748218.2	7668.SPU_021280-tr	0	900	COG0476@1|root,KOG2013@2759|Eukaryota,38B83@33154|Opisthokonta,3BG47@33208|Metazoa,3D002@33213|Bilateria	33208|Metazoa	O	SUMO activating enzyme activity	UBA2	GO:0000166,GO:0000287,GO:0002119,GO:0002164,GO:0002376,GO:0002682,GO:0002684,GO:0003002,GO:0003674,GO:0003824,GO:0005488,GO:0005515,GO:0005524,GO:0005575,GO:0005622,GO:0005623,GO:0005634,GO:0005654,GO:0005737,GO:0006355,GO:0006464,GO:0006807,GO:0006955,GO:0006959,GO:0007275,GO:0007389,GO:0008047,GO:0008134,GO:0008144,GO:0008150,GO:0008152,GO:0008641,GO:0009790,GO:0009791,GO:0009792,GO:0009889,GO:…	6.2.1.45	ko:K10685	ko04120,map04120	-	-	-	ko00000,ko00001,ko01000,ko04121	-	-	-	ThiF,UAE_UbL,UBA2_C,UBA_e1_thiolCys
XP_054748219.2	7668.SPU_021280-tr	4.67e-313	872	COG0476@1|root,KOG2013@2759|Eukaryota,38B83@33154|Opisthokonta,3BG47@33208|Metazoa,3D002@33213|Bilateria	33208|Metazoa	O	SUMO activating enzyme activity	UBA2	GO:0000166,GO:0000287,GO:0002119,GO:0002164,GO:0002376,GO:0002682,GO:0002684,GO:0003002,GO:0003674,GO:0003824,GO:0005488,GO:0005515,GO:0005524,GO:0005575,GO:0005622,GO:0005623,GO:0005634,GO:0005654,GO:0005737,GO:0006355,GO:0006464,GO:0006807,GO:0006955,GO:0006959,GO:0007275,GO:0007389,GO:0008047,GO:0008134,GO:0008144,GO:0008150,GO:0008152,GO:0008641,GO:0009790,GO:0009791,GO:0009792,GO:0009889,GO:…	6.2.1.45	ko:K10685	ko04120,map04120	-	-	-	ko00000,ko00001,ko01000,ko04121	-	-	-	ThiF,UAE_UbL,UBA2_C,UBA_e1_thiolCys
XP_054748222.1	7668.SPU_019519-tr	1.11e-204	570	28J95@1|root,2QRMT@2759|Eukaryota,38H2G@33154|Opisthokonta,3BJ6M@33208|Metazoa,3CZ35@33213|Bilateria	33208|Metazoa	K	transcriptional	TADA1	GO:0000123,GO:0000124,GO:0003674,GO:0003712,GO:0003713,GO:0005575,GO:0005622,GO:0005623,GO:0005634,GO:0005654,GO:0005737,GO:0005829,GO:0005912,GO:0005924,GO:0005925,GO:0006139,GO:0006325,GO:0006351,GO:0006355,GO:0006357,GO:0006366,GO:0006464,GO:0006473,GO:0006475,GO:0006725,GO:0006807,GO:0006996,GO:0008150,GO:0008152,GO:0009058,GO:0009059,GO:0009889,GO:0009891,GO:0009893,GO:0009987,GO:0010467,GO:…	-	ko:K11317	-	-	-	-	ko00000,ko03021,ko03036	-	-	-	SAGA-Tad1
XP_054748224.2	7739.XP_002605776.1	0	1069	COG2319@1|root,KOG3602@2759|Eukaryota,38BD6@33154|Opisthokonta,3BAND@33208|Metazoa,3CVWB@33213|Bilateria,482I8@7711|Chordata	33208|Metazoa	S	telomerase activity	TEP1	GO:0000722,GO:0000723,GO:0000781,GO:0002039,GO:0003674,GO:0003676,GO:0003723,GO:0005488,GO:0005515,GO:0005575,GO:0005622,GO:0005623,GO:0005634,GO:0005681,GO:0005682,GO:0005694,GO:0005697,GO:0005737,GO:0006139,GO:0006259,GO:0006278,GO:0006310,GO:0006312,GO:0006396,GO:0006725,GO:0006807,GO:0006996,GO:0008150,GO:0008152,GO:0008380,GO:0009058,GO:0009059,GO:0009987,GO:0010467,GO:0016043,GO:0016070,GO:…	-	ko:K11127	-	-	-	-	ko00000,ko03032	-	-	-	DUF4062,NACHT,TEP1_N,TROVE,WD40
XP_054748225.2	7739.XP_002605776.1	0	1080	COG2319@1|root,KOG3602@2759|Eukaryota,38BD6@33154|Opisthokonta,3BAND@33208|Metazoa,3CVWB@33213|Bilateria,482I8@7711|Chordata	33208|Metazoa	S	telomerase activity	TEP1	GO:0000722,GO:0000723,GO:0000781,GO:0002039,GO:0003674,GO:0003676,GO:0003723,GO:0005488,GO:0005515,GO:0005575,GO:0005622,GO:0005623,GO:0005634,GO:0005681,GO:0005682,GO:0005694,GO:0005697,GO:0005737,GO:0006139,GO:0006259,GO:0006278,GO:0006310,GO:0006312,GO:0006396,GO:0006725,GO:0006807,GO:0006996,GO:0008150,GO:0008152,GO:0008380,GO:0009058,GO:0009059,GO:0009987,GO:0010467,GO:0016043,GO:0016070,GO:…	-	ko:K11127	-	-	-	-	ko00000,ko03032	-	-	-	DUF4062,NACHT,TEP1_N,TROVE,WD40
XP_054748226.2	7668.SPU_013245-tr	8.82e-262	724	COG2939@1|root,KOG1282@2759|Eukaryota,38FWP@33154|Opisthokonta,3BDSA@33208|Metazoa,3CUIQ@33213|Bilateria	33208|Metazoa	O	serine-type carboxypeptidase activity	-	-	3.4.16.5	ko:K09645,ko:K13289,ko:K16298	ko04142,ko04614,map04142,map04614	-	-	-	ko00000,ko00001,ko01000,ko01002,ko03110,ko04131,ko04147	-	-	-	Peptidase_S10
XP_054748228.1	7668.SPU_002060-tr	1.77e-213	610	COG5648@1|root,KOG0381@2759|Eukaryota,391XQ@33154|Opisthokonta,3BI3N@33208|Metazoa,3CVAM@33213|Bilateria	33208|Metazoa	K	estrogen response element binding	TOX3	GO:0000976,GO:0000977,GO:0000978,GO:0000981,GO:0000987,GO:0001012,GO:0001067,GO:0003674,GO:0003676,GO:0003677,GO:0003682,GO:0003690,GO:0003700,GO:0005488,GO:0005515,GO:0006355,GO:0006357,GO:0007154,GO:0007165,GO:0008150,GO:0009889,GO:0009891,GO:0009893,GO:0009987,GO:0010468,GO:0010556,GO:0010557,GO:0010604,GO:0010628,GO:0010941,GO:0019219,GO:0019222,GO:0019722,GO:0019932,GO:0023052,GO:0031323,GO:…	-	-	-	-	-	-	-	-	-	-	HMG_box
XP_054748229.1	7668.SPU_002060-tr	1.1e-213	610	COG5648@1|root,KOG0381@2759|Eukaryota,391XQ@33154|Opisthokonta,3BI3N@33208|Metazoa,3CVAM@33213|Bilateria	33208|Metazoa	K	estrogen response element binding	TOX3	GO:0000976,GO:0000977,GO:0000978,GO:0000981,GO:0000987,GO:0001012,GO:0001067,GO:0003674,GO:0003676,GO:0003677,GO:0003682,GO:0003690,GO:0003700,GO:0005488,GO:0005515,GO:0006355,GO:0006357,GO:0007154,GO:0007165,GO:0008150,GO:0009889,GO:0009891,GO:0009893,GO:0009987,GO:0010468,GO:0010556,GO:0010557,GO:0010604,GO:0010628,GO:0010941,GO:0019219,GO:0019222,GO:0019722,GO:0019932,GO:0023052,GO:0031323,GO:…	-	-	-	-	-	-	-	-	-	-	HMG_box
XP_054748230.2	7668.SPU_010971-tr	8.6e-195	550	KOG2458@1|root,KOG2458@2759|Eukaryota,38DMY@33154|Opisthokonta,3BC6Z@33208|Metazoa,3CV80@33213|Bilateria	33208|Metazoa	S	glucosyltransferase activity	KDELC1	GO:0003674,GO:0003824,GO:0005575,GO:0005622,GO:0005623,GO:0005737,GO:0005783,GO:0005788,GO:0006629,GO:0006643,GO:0006664,GO:0008150,GO:0008152,GO:0009987,GO:0012505,GO:0016740,GO:0016757,GO:0016758,GO:0031974,GO:0043226,GO:0043227,GO:0043229,GO:0043231,GO:0043233,GO:0044237,GO:0044238,GO:0044255,GO:0044422,GO:0044424,GO:0044432,GO:0044444,GO:0044446,GO:0044464,GO:0046527,GO:0070013,GO:0071704,GO:…	-	-	-	-	-	-	-	-	-	-	Filamin,Glyco_transf_90
XP_054748234.1	7668.SPU_012605-tr	7.79e-227	635	KOG0668@1|root,KOG0668@2759|Eukaryota,38B6E@33154|Opisthokonta,3BCMT@33208|Metazoa,3CU5I@33213|Bilateria	33208|Metazoa	T	regulation of chromosome separation	CSNK2A2	GO:0000003,GO:0000118,GO:0000228,GO:0000785,GO:0000790,GO:0000902,GO:0000904,GO:0001558,GO:0001654,GO:0001669,GO:0001889,GO:0003002,GO:0003006,GO:0003674,GO:0003824,GO:0004672,GO:0004674,GO:0005488,GO:0005515,GO:0005575,GO:0005622,GO:0005623,GO:0005634,GO:0005654,GO:0005694,GO:0005737,GO:0005829,GO:0005886,GO:0005956,GO:0006355,GO:0006403,GO:0006457,GO:0006464,GO:0006468,GO:0006793,GO:0006796,GO:…	2.7.11.1	ko:K03097	ko03008,ko04064,ko04137,ko04139,ko04310,ko04520,ko04712,ko05162,ko05168,ko05169,map03008,map04064,map04137,map04139,map04310,map04520,map04712,map05162,map05168,map05169	-	-	-	ko00000,ko00001,ko01000,ko01001,ko03009	-	-	-	Pkinase
XP_054748235.1	7668.SPU_012605-tr	1e-223	627	KOG0668@1|root,KOG0668@2759|Eukaryota,38B6E@33154|Opisthokonta,3BCMT@33208|Metazoa,3CU5I@33213|Bilateria	33208|Metazoa	T	regulation of chromosome separation	CSNK2A2	GO:0000003,GO:0000118,GO:0000228,GO:0000785,GO:0000790,GO:0000902,GO:0000904,GO:0001558,GO:0001654,GO:0001669,GO:0001889,GO:0003002,GO:0003006,GO:0003674,GO:0003824,GO:0004672,GO:0004674,GO:0005488,GO:0005515,GO:0005575,GO:0005622,GO:0005623,GO:0005634,GO:0005654,GO:0005694,GO:0005737,GO:0005829,GO:0005886,GO:0005956,GO:0006355,GO:0006403,GO:0006457,GO:0006464,GO:0006468,GO:0006793,GO:0006796,GO:…	2.7.11.1	ko:K03097	ko03008,ko04064,ko04137,ko04139,ko04310,ko04520,ko04712,ko05162,ko05168,ko05169,map03008,map04064,map04137,map04139,map04310,map04520,map04712,map05162,map05168,map05169	-	-	-	ko00000,ko00001,ko01000,ko01001,ko03009	-	-	-	Pkinase
XP_054748236.1	7668.SPU_011000-tr	1.08e-138	392	KOG3213@1|root,KOG3213@2759|Eukaryota,38DZ9@33154|Opisthokonta,3BCV9@33208|Metazoa,3CSYG@33213|Bilateria	33208|Metazoa	K	Cilia and flagella associated protein 20	CFAP20	GO:0000003,GO:0000226,GO:0000375,GO:0000377,GO:0000398,GO:0001578,GO:0003006,GO:0003352,GO:0003356,GO:0005575,GO:0005622,GO:0005623,GO:0005634,GO:0005730,GO:0005737,GO:0005814,GO:0005815,GO:0005856,GO:0005929,GO:0006139,GO:0006396,GO:0006397,GO:0006464,GO:0006725,GO:0006807,GO:0006928,GO:0006996,GO:0007010,GO:0007017,GO:0007275,GO:0007276,GO:0007281,GO:0007283,GO:0007286,GO:0007288,GO:0007291,GO:…	-	-	-	-	-	-	-	-	-	-	DUF667
XP_054748237.1	10224.XP_002741626.1	3.96e-133	377	KOG3213@1|root,KOG3213@2759|Eukaryota,38DZ9@33154|Opisthokonta,3BCV9@33208|Metazoa,3CSYG@33213|Bilateria	33208|Metazoa	K	Cilia and flagella associated protein 20	CFAP20	GO:0000003,GO:0000226,GO:0000375,GO:0000377,GO:0000398,GO:0001578,GO:0003006,GO:0003352,GO:0003356,GO:0005575,GO:0005622,GO:0005623,GO:0005634,GO:0005730,GO:0005737,GO:0005814,GO:0005815,GO:0005856,GO:0005929,GO:0006139,GO:0006396,GO:0006397,GO:0006464,GO:0006725,GO:0006807,GO:0006928,GO:0006996,GO:0007010,GO:0007017,GO:0007275,GO:0007276,GO:0007281,GO:0007283,GO:0007286,GO:0007288,GO:0007291,GO:…	-	-	-	-	-	-	-	-	-	-	DUF667
XP_054748238.1	7668.SPU_011002-tr	2.06e-81	249	KOG3119@1|root,KOG3119@2759|Eukaryota,3A95E@33154|Opisthokonta,3BTZC@33208|Metazoa,3DANA@33213|Bilateria	33208|Metazoa	K	sequence-specific DNA binding, bending	CEBPG	GO:0000976,GO:0000977,GO:0000978,GO:0000981,GO:0000982,GO:0000987,GO:0001012,GO:0001067,GO:0001077,GO:0001228,GO:0001775,GO:0001817,GO:0001819,GO:0001889,GO:0001906,GO:0001909,GO:0002228,GO:0002252,GO:0002262,GO:0002376,GO:0002443,GO:0002449,GO:0002520,GO:0002521,GO:0003674,GO:0003676,GO:0003677,GO:0003690,GO:0003700,GO:0005488,GO:0005515,GO:0005575,GO:0005622,GO:0005623,GO:0005634,GO:0005654,GO:…	-	ko:K10049	ko05152,map05152	-	-	-	ko00000,ko00001,ko03000	-	-	-	bZIP_2
XP_054748241.2	7668.SPU_018894-tr	2.93e-172	493	KOG0021@1|root,KOG0021@2759|Eukaryota,38D2F@33154|Opisthokonta,3B9ND@33208|Metazoa,3CU0T@33213|Bilateria	33208|Metazoa	Q	glutathione synthase activity	GSS	GO:0000166,GO:0000287,GO:0001101,GO:0003674,GO:0003824,GO:0004363,GO:0005488,GO:0005515,GO:0005524,GO:0005575,GO:0005622,GO:0005623,GO:0005737,GO:0005829,GO:0006082,GO:0006518,GO:0006520,GO:0006575,GO:0006749,GO:0006750,GO:0006790,GO:0006807,GO:0006950,GO:0006974,GO:0006979,GO:0007275,GO:0007399,GO:0007568,GO:0008144,GO:0008150,GO:0008152,GO:0009058,GO:0009410,GO:0009605,GO:0009636,GO:0009987,GO:…	6.3.2.3	ko:K21456	ko00270,ko00480,ko01100,ko04216,map00270,map00480,map01100,map04216	M00118	R00497,R10994	RC00096,RC00141	ko00000,ko00001,ko00002,ko01000,ko04147	-	-	-	GSH_synth_ATP
XP_054748245.2	7668.SPU_013005-tr	0	892	28HGD@1|root,2QPUE@2759|Eukaryota,38BBU@33154|Opisthokonta,3BCYY@33208|Metazoa,3CS4Q@33213|Bilateria	33208|Metazoa	K	negative regulation of transcription, DNA-templated	NELFCD	GO:0000122,GO:0003674,GO:0003676,GO:0003723,GO:0005488,GO:0005575,GO:0005622,GO:0005623,GO:0005634,GO:0005654,GO:0005694,GO:0005700,GO:0005703,GO:0005705,GO:0006139,GO:0006351,GO:0006354,GO:0006355,GO:0006357,GO:0006366,GO:0006368,GO:0006725,GO:0006807,GO:0008023,GO:0008150,GO:0008152,GO:0009058,GO:0009059,GO:0009889,GO:0009890,GO:0009892,GO:0009987,GO:0010467,GO:0010468,GO:0010556,GO:0010558,GO:…	-	ko:K15181	-	-	-	-	ko00000,ko03021	-	-	-	TH1
XP_054748246.1	7668.SPU_014077-tr	6.17e-43	166	KOG2177@1|root,KOG2177@2759|Eukaryota	2759|Eukaryota	O	zinc ion binding	-	-	2.3.2.27	ko:K12011	-	-	-	-	ko00000,ko01000,ko04121	-	-	-	zf-B_box,zf-C3HC4,zf-C3HC4_2,zf-RING_2,zf-RING_UBOX
XP_054748247.1	7668.SPU_013007-tr	7.95e-93	276	COG1958@1|root,KOG3168@2759|Eukaryota,38FC8@33154|Opisthokonta,3BGKC@33208|Metazoa,3CWXJ@33213|Bilateria	33208|Metazoa	A	RNA binding	SNRPB	GO:0000003,GO:0000375,GO:0000377,GO:0000387,GO:0000398,GO:0003006,GO:0003674,GO:0003676,GO:0003723,GO:0005488,GO:0005515,GO:0005575,GO:0005622,GO:0005623,GO:0005634,GO:0005654,GO:0005681,GO:0005682,GO:0005683,GO:0005684,GO:0005685,GO:0005686,GO:0005687,GO:0005689,GO:0005697,GO:0005737,GO:0005829,GO:0006139,GO:0006351,GO:0006353,GO:0006366,GO:0006369,GO:0006396,GO:0006397,GO:0006464,GO:0006479,GO:…	-	ko:K11086,ko:K11100	ko03040,ko05322,map03040,map05322	M00351,M00352,M00354,M00355,M00398	-	-	ko00000,ko00001,ko00002,ko03032,ko03041	-	-	-	LSM
XP_054748248.1	10224.XP_006825134.1	2.49e-155	460	COG2124@1|root,KOG0159@2759|Eukaryota,38CZC@33154|Opisthokonta,3B9J4@33208|Metazoa,3CUCS@33213|Bilateria	33208|Metazoa	Q	cytochrome P450	-	-	1.14.15.15	ko:K00488,ko:K17951,ko:K17960	ko00120,ko01100,ko03320,ko04979,map00120,map01100,map03320,map04979	M00104	R04806,R04807,R08505,R08758,R08759,R08760,R08761,R11142	RC00099,RC00242,RC01216,RC03368	ko00000,ko00001,ko00002,ko00199,ko01000	-	-	-	Nup88,p450
XP_054748250.1	215358.XP_010738592.1	1.67e-77	237	KOG3336@1|root,KOG3336@2759|Eukaryota,38H4Y@33154|Opisthokonta,3BGWG@33208|Metazoa,3D4HN@33213|Bilateria,484K8@7711|Chordata,496HY@7742|Vertebrata,49TSM@7898|Actinopterygii	33208|Metazoa	U	Slowmo homolog	SLMO2	GO:0000003,GO:0003006,GO:0003008,GO:0003012,GO:0003674,GO:0005215,GO:0005319,GO:0005548,GO:0005575,GO:0005622,GO:0005623,GO:0005737,GO:0005739,GO:0005740,GO:0005758,GO:0006810,GO:0006811,GO:0006820,GO:0006869,GO:0006936,GO:0006939,GO:0007276,GO:0007281,GO:0007283,GO:0007292,GO:0007293,GO:0007610,GO:0007626,GO:0008150,GO:0008345,GO:0009653,GO:0009987,GO:0009994,GO:0010876,GO:0014821,GO:0015711,GO:…	-	-	-	-	-	-	-	-	-	-	PRELI
XP_054748252.1	7668.SPU_018745-tr	5.5e-62	219	2CN36@1|root,2QTNN@2759|Eukaryota,38FJC@33154|Opisthokonta,3BM27@33208|Metazoa,3D0HQ@33213|Bilateria	33208|Metazoa	-	-	-	-	-	-	-	-	-	-	-	-	-	-	RVT_1
XP_054748254.2	7668.SPU_006057-tr	1.54e-92	303	KOG3777@1|root,KOG3777@2759|Eukaryota,39H30@33154|Opisthokonta,3BG34@33208|Metazoa,3CRN4@33213|Bilateria	33208|Metazoa	S	Zc3h12a-like Ribonuclease NYN domain	KHNYN	-	-	-	-	-	-	-	-	-	-	-	RNase_Zc3h12a
XP_054748257.2	7668.SPU_026240-tr	1.06e-223	633	28JJ0@1|root,2QRY5@2759|Eukaryota,38H3E@33154|Opisthokonta,3BH70@33208|Metazoa,3CRN6@33213|Bilateria	33208|Metazoa	T	N-acetylglucosamine-1-phosphodiester alpha-N-acetylglucosaminidase activity	NAGPA	GO:0002790,GO:0003674,GO:0003824,GO:0003944,GO:0004553,GO:0005575,GO:0005623,GO:0005886,GO:0005887,GO:0005975,GO:0006464,GO:0006605,GO:0006622,GO:0006623,GO:0006807,GO:0006810,GO:0006886,GO:0006996,GO:0007033,GO:0007034,GO:0007040,GO:0007041,GO:0008104,GO:0008150,GO:0008152,GO:0009306,GO:0009987,GO:0015031,GO:0015833,GO:0015929,GO:0016020,GO:0016021,GO:0016043,GO:0016787,GO:0016798,GO:0019538,GO:…	3.1.4.45	ko:K01125	ko04142,map04142	-	-	-	ko00000,ko00001,ko01000	-	-	-	EGF_2,NAGPA
XP_054748259.2	7668.SPU_013729-tr	1.31e-302	868	COG5059@1|root,KOG1836@1|root,KOG0239@2759|Eukaryota,KOG1836@2759|Eukaryota,38D7J@33154|Opisthokonta,3BABC@33208|Metazoa,3CTH1@33213|Bilateria	33208|Metazoa	Z	microtubule motor activity	KIFC3	GO:0003008,GO:0003674,GO:0003774,GO:0003777,GO:0003824,GO:0005488,GO:0005515,GO:0005575,GO:0005622,GO:0005623,GO:0005737,GO:0005794,GO:0005813,GO:0005815,GO:0005856,GO:0005871,GO:0005875,GO:0005911,GO:0005912,GO:0005913,GO:0005915,GO:0006928,GO:0006996,GO:0007017,GO:0007018,GO:0007030,GO:0007155,GO:0007600,GO:0007601,GO:0008150,GO:0008569,GO:0009987,GO:0010256,GO:0012505,GO:0015630,GO:0016043,GO:…	-	ko:K10406	-	-	-	-	ko00000,ko04812	-	-	-	Kinesin
XP_054748260.2	7668.SPU_002727-tr	3.11e-252	699	COG1028@1|root,KOG1208@2759|Eukaryota,38FSV@33154|Opisthokonta,3BFVS@33208|Metazoa,3D0GG@33213|Bilateria	33208|Metazoa	Q	oxidation-reduction process	WWOX	GO:0000122,GO:0001501,GO:0001503,GO:0001649,GO:0003674,GO:0003824,GO:0005488,GO:0005515,GO:0005575,GO:0005622,GO:0005623,GO:0005634,GO:0005667,GO:0005737,GO:0005739,GO:0005794,GO:0005829,GO:0006355,GO:0006357,GO:0006629,GO:0006873,GO:0006874,GO:0006875,GO:0006915,GO:0006950,GO:0006952,GO:0007154,GO:0007165,GO:0007166,GO:0007275,GO:0008150,GO:0008152,GO:0008202,GO:0008219,GO:0009314,GO:0009605,GO:…	-	ko:K19329	-	-	-	-	ko00000	-	-	-	WW,adh_short
XP_054748265.2	7668.SPU_022261-tr	1.82e-306	857	COG0666@1|root,KOG4177@2759|Eukaryota	2759|Eukaryota	I	spectrin binding	-	-	2.7.11.25	ko:K17533	-	-	-	-	ko00000,ko01000,ko01001	-	-	-	Ank,Ank_2,Ank_4,Pkinase
XP_054748267.2	7668.SPU_011651-tr	2.22e-166	473	2CNGD@1|root,2QW4I@2759|Eukaryota,39T5G@33154|Opisthokonta,3BE17@33208|Metazoa,3CSMG@33213|Bilateria	33208|Metazoa	S	spindle assembly	HAUS4	GO:0000086,GO:0000226,GO:0000278,GO:0005575,GO:0005622,GO:0005623,GO:0005737,GO:0005813,GO:0005815,GO:0005829,GO:0005856,GO:0005875,GO:0006996,GO:0007010,GO:0007017,GO:0007049,GO:0007051,GO:0007098,GO:0007346,GO:0008150,GO:0009987,GO:0010389,GO:0010564,GO:0015630,GO:0016043,GO:0022402,GO:0022406,GO:0022607,GO:0030030,GO:0030031,GO:0031023,GO:0032991,GO:0043226,GO:0043228,GO:0043229,GO:0043232,GO:…	-	ko:K16587	-	-	-	-	ko00000,ko03036	-	-	-	HAUS4
XP_054748269.2	7668.SPU_011651-tr	1.4e-166	473	2CNGD@1|root,2QW4I@2759|Eukaryota,39T5G@33154|Opisthokonta,3BE17@33208|Metazoa,3CSMG@33213|Bilateria	33208|Metazoa	S	spindle assembly	HAUS4	GO:0000086,GO:0000226,GO:0000278,GO:0005575,GO:0005622,GO:0005623,GO:0005737,GO:0005813,GO:0005815,GO:0005829,GO:0005856,GO:0005875,GO:0006996,GO:0007010,GO:0007017,GO:0007049,GO:0007051,GO:0007098,GO:0007346,GO:0008150,GO:0009987,GO:0010389,GO:0010564,GO:0015630,GO:0016043,GO:0022402,GO:0022406,GO:0022607,GO:0030030,GO:0030031,GO:0031023,GO:0032991,GO:0043226,GO:0043228,GO:0043229,GO:0043232,GO:…	-	ko:K16587	-	-	-	-	ko00000,ko03036	-	-	-	HAUS4
XP_054748270.2	7668.SPU_000052-tr	9.19e-275	762	COG0204@1|root,KOG4666@2759|Eukaryota,38C9V@33154|Opisthokonta,3BD9G@33208|Metazoa,3CVJA@33213|Bilateria	33208|Metazoa	I	Lysophosphatidylcholine acyltransferase	LPCAT2	GO:0003674,GO:0003824,GO:0003841,GO:0005575,GO:0005622,GO:0005623,GO:0005737,GO:0005783,GO:0005789,GO:0005794,GO:0005795,GO:0005811,GO:0006629,GO:0006644,GO:0006650,GO:0006663,GO:0006793,GO:0006796,GO:0006807,GO:0008150,GO:0008152,GO:0008374,GO:0008610,GO:0008654,GO:0009058,GO:0009987,GO:0012505,GO:0016020,GO:0016043,GO:0016407,GO:0016411,GO:0016413,GO:0016740,GO:0016746,GO:0016747,GO:0017144,GO:…	2.3.1.23,2.3.1.67	ko:K13510	ko00564,ko00565,ko01100,map00564,map00565,map01100	-	R01318,R03437,R03438,R09036	RC00004,RC00037	ko00000,ko00001,ko01000,ko01004	-	-	-	Acyltransferase,EF-hand_1,EF-hand_5,EF-hand_6,EF-hand_7,EF-hand_8
XP_054748278.2	7668.SPU_020581-tr	1.24e-238	665	COG2355@1|root,KOG4127@2759|Eukaryota,38D9H@33154|Opisthokonta,3BCAM@33208|Metazoa,3CRIG@33213|Bilateria	33208|Metazoa	O	Belongs to the metallo-dependent hydrolases superfamily. Peptidase M19 family	-	-	3.4.13.19	ko:K01273	-	-	-	-	ko00000,ko00537,ko01000,ko01002,ko04147	-	-	-	Peptidase_M19
XP_054748279.2	10224.XP_006817410.1	0	1416	COG1404@1|root,KOG4266@2759|Eukaryota,38H4G@33154|Opisthokonta,3BCM4@33208|Metazoa,3CX47@33213|Bilateria	33208|Metazoa	O	lytic vacuole organization	MBTPS1	GO:0000139,GO:0003674,GO:0003824,GO:0004175,GO:0004222,GO:0004252,GO:0005575,GO:0005622,GO:0005623,GO:0005737,GO:0005783,GO:0005788,GO:0005789,GO:0005794,GO:0005795,GO:0006355,GO:0006357,GO:0006464,GO:0006508,GO:0006606,GO:0006629,GO:0006807,GO:0006810,GO:0006886,GO:0006913,GO:0006950,GO:0006984,GO:0006986,GO:0006991,GO:0006996,GO:0007033,GO:0007040,GO:0007154,GO:0007165,GO:0008104,GO:0008150,GO:…	3.4.21.112	ko:K08653	ko04141,map04141	-	-	-	ko00000,ko00001,ko01000,ko01002,ko03110	-	-	-	Peptidase_S8
XP_054748281.2	7668.SPU_025888-tr	3.12e-185	526	KOG4196@1|root,KOG4196@2759|Eukaryota,38DA7@33154|Opisthokonta,3BJZV@33208|Metazoa,3CUKP@33213|Bilateria	33208|Metazoa	K	abducens nerve formation	MAFB	GO:0000976,GO:0000977,GO:0000978,GO:0000981,GO:0000982,GO:0000987,GO:0001012,GO:0001067,GO:0001077,GO:0001228,GO:0001655,GO:0001775,GO:0001822,GO:0001944,GO:0001945,GO:0001946,GO:0002376,GO:0002520,GO:0002521,GO:0002682,GO:0002683,GO:0002761,GO:0002762,GO:0003002,GO:0003674,GO:0003676,GO:0003677,GO:0003690,GO:0003700,GO:0005488,GO:0005515,GO:0005575,GO:0005622,GO:0005623,GO:0005634,GO:0005654,GO:…	-	ko:K09035,ko:K09036,ko:K09037	ko04658,ko05202,ko05321,map04658,map05202,map05321	-	-	-	ko00000,ko00001,ko03000	-	-	-	Maf_N,bZIP_Maf
XP_054748284.1	7668.SPU_025567-tr	4.17e-277	766	COG0160@1|root,KOG1404@2759|Eukaryota,38DZP@33154|Opisthokonta,3BF4G@33208|Metazoa,3CSSK@33213|Bilateria	33208|Metazoa	E	(R)-3-amino-2-methylpropionate-pyruvate transaminase activity	AGXT2	GO:0001505,GO:0003674,GO:0003824,GO:0005488,GO:0005515,GO:0005575,GO:0005622,GO:0005623,GO:0005737,GO:0005739,GO:0005759,GO:0006081,GO:0006082,GO:0006520,GO:0006522,GO:0006524,GO:0006544,GO:0006545,GO:0006807,GO:0008144,GO:0008150,GO:0008152,GO:0008453,GO:0008483,GO:0008652,GO:0009056,GO:0009058,GO:0009063,GO:0009069,GO:0009070,GO:0009078,GO:0009080,GO:0009436,GO:0009889,GO:0009891,GO:0009893,GO:…	2.6.1.40,2.6.1.44	ko:K00827	ko00250,ko00260,ko00270,ko00280,ko01100,ko01110,map00250,map00260,map00270,map00280,map01100,map01110	-	R00369,R00372,R02050,R10992	RC00006,RC00008,RC00018,RC00160	ko00000,ko00001,ko01000,ko01007	-	-	-	Aminotran_3
XP_054748285.2	7668.SPU_005672-tr	9.72e-211	589	KOG2692@1|root,KOG2692@2759|Eukaryota,397WI@33154|Opisthokonta,3BGAX@33208|Metazoa,3CV98@33213|Bilateria	33208|Metazoa	G	Belongs to the glycosyltransferase 29 family	ST3GAL3	GO:0000139,GO:0003674,GO:0003824,GO:0003836,GO:0005575,GO:0005576,GO:0005622,GO:0005623,GO:0005737,GO:0005794,GO:0005795,GO:0005975,GO:0006022,GO:0006023,GO:0006024,GO:0006082,GO:0006464,GO:0006486,GO:0006487,GO:0006493,GO:0006790,GO:0006807,GO:0008118,GO:0008150,GO:0008152,GO:0008373,GO:0009058,GO:0009059,GO:0009100,GO:0009101,GO:0009311,GO:0009987,GO:0012505,GO:0016020,GO:0016266,GO:0016740,GO:…	2.4.99.6	ko:K00781,ko:K03792	ko00513,ko00514,ko00515,ko00533,ko00601,ko01100,map00513,map00514,map00515,map00533,map00601,map01100	-	R06026,R06037,R06153,R09297	-	ko00000,ko00001,ko01000,ko01003	-	GT29	-	Glyco_transf_29
XP_054748286.2	7668.SPU_005672-tr	1.08e-170	484	KOG2692@1|root,KOG2692@2759|Eukaryota,397WI@33154|Opisthokonta,3BGAX@33208|Metazoa,3CV98@33213|Bilateria	33208|Metazoa	G	Belongs to the glycosyltransferase 29 family	ST3GAL3	GO:0000139,GO:0003674,GO:0003824,GO:0003836,GO:0005575,GO:0005576,GO:0005622,GO:0005623,GO:0005737,GO:0005794,GO:0005795,GO:0005975,GO:0006022,GO:0006023,GO:0006024,GO:0006082,GO:0006464,GO:0006486,GO:0006487,GO:0006493,GO:0006790,GO:0006807,GO:0008118,GO:0008150,GO:0008152,GO:0008373,GO:0009058,GO:0009059,GO:0009100,GO:0009101,GO:0009311,GO:0009987,GO:0012505,GO:0016020,GO:0016266,GO:0016740,GO:…	2.4.99.6	ko:K00781,ko:K03792	ko00513,ko00514,ko00515,ko00533,ko00601,ko01100,map00513,map00514,map00515,map00533,map00601,map01100	-	R06026,R06037,R06153,R09297	-	ko00000,ko00001,ko01000,ko01003	-	GT29	-	Glyco_transf_29
XP_054748287.1	7668.SPU_013062-tr	0	1050	KOG1922@1|root,KOG1922@2759|Eukaryota,39V2K@33154|Opisthokonta,3BIBS@33208|Metazoa,3CVYG@33213|Bilateria	33208|Metazoa	TZ	Formin Homology 2 Domain	CBLN4	-	-	-	-	-	-	-	-	-	-	-	C1q,FH2,PH
XP_054748288.2	10224.XP_002741679.1	1.35e-104	353	KOG1922@1|root,KOG1922@2759|Eukaryota,39V2K@33154|Opisthokonta,3BIBS@33208|Metazoa,3CVYG@33213|Bilateria	33208|Metazoa	TZ	Formin Homology 2 Domain	CBLN4	-	-	-	-	-	-	-	-	-	-	-	C1q,FH2,PH
XP_054748294.2	7668.SPU_002941-tr	0	954	28J43@1|root,2QRG4@2759|Eukaryota,38DAD@33154|Opisthokonta,3BG8V@33208|Metazoa,3CR5X@33213|Bilateria	33208|Metazoa	S	plasma membrane organization	MTSS1	GO:0001503,GO:0001655,GO:0001701,GO:0001726,GO:0001822,GO:0002009,GO:0003674,GO:0003779,GO:0003785,GO:0005096,GO:0005102,GO:0005488,GO:0005515,GO:0005543,GO:0005546,GO:0005575,GO:0005622,GO:0005623,GO:0005737,GO:0005856,GO:0005886,GO:0005912,GO:0005938,GO:0006950,GO:0006996,GO:0007010,GO:0007015,GO:0007154,GO:0007155,GO:0007165,GO:0007166,GO:0007167,GO:0007169,GO:0007275,GO:0007399,GO:0007517,GO:…	-	ko:K20128	-	-	-	-	ko00000,ko04131	-	-	-	IMD,WH2
XP_054748295.2	121225.PHUM077940-PA	1.07e-10	74.3	KOG1721@1|root,KOG1721@2759|Eukaryota,38BZ9@33154|Opisthokonta,3BA9A@33208|Metazoa,3CT35@33213|Bilateria,4226W@6656|Arthropoda,3SR57@50557|Insecta,3EC0C@33342|Paraneoptera	33208|Metazoa	S	Zinc finger protein	-	-	-	ko:K09228	-	-	-	-	ko00000,ko03000	-	-	-	zf-AD,zf-C2H2,zf-C2H2_4,zf-C2H2_6,zf-met
XP_054748296.2	7668.SPU_022421-tr	0	2537	COG1112@1|root,KOG1807@2759|Eukaryota,38E0G@33154|Opisthokonta,3BCP1@33208|Metazoa,3CT3Y@33213|Bilateria	33208|Metazoa	L	NFX1-type zinc finger-containing protein	ZNFX1	GO:0000981,GO:0003674,GO:0003700,GO:0006355,GO:0006357,GO:0008150,GO:0009889,GO:0010468,GO:0010556,GO:0019219,GO:0019222,GO:0031323,GO:0031326,GO:0050789,GO:0050794,GO:0051171,GO:0051252,GO:0060255,GO:0065007,GO:0080090,GO:0140110,GO:1903506,GO:2000112,GO:2001141	-	ko:K21626	-	-	-	-	ko00000,ko03000	-	-	-	AAA_11,AAA_12
XP_054748297.2	7668.SPU_022421-tr	0	2532	COG1112@1|root,KOG1807@2759|Eukaryota,38E0G@33154|Opisthokonta,3BCP1@33208|Metazoa,3CT3Y@33213|Bilateria	33208|Metazoa	L	NFX1-type zinc finger-containing protein	ZNFX1	GO:0000981,GO:0003674,GO:0003700,GO:0006355,GO:0006357,GO:0008150,GO:0009889,GO:0010468,GO:0010556,GO:0019219,GO:0019222,GO:0031323,GO:0031326,GO:0050789,GO:0050794,GO:0051171,GO:0051252,GO:0060255,GO:0065007,GO:0080090,GO:0140110,GO:1903506,GO:2000112,GO:2001141	-	ko:K21626	-	-	-	-	ko00000,ko03000	-	-	-	AAA_11,AAA_12
XP_054748298.2	7668.SPU_009722-tr	2.25e-193	554	2CMR4@1|root,2QRIF@2759|Eukaryota,38SUF@33154|Opisthokonta,3BDU5@33208|Metazoa,3CRHB@33213|Bilateria	33208|Metazoa	K	chromatin organization	BANP	GO:0002039,GO:0003674,GO:0005488,GO:0005515,GO:0005575,GO:0005622,GO:0005623,GO:0005634,GO:0005654,GO:0006355,GO:0008104,GO:0008150,GO:0009889,GO:0009891,GO:0009892,GO:0009893,GO:0009894,GO:0009895,GO:0009966,GO:0010468,GO:0010556,GO:0010557,GO:0010604,GO:0010605,GO:0010628,GO:0010646,GO:0016604,GO:0019219,GO:0019222,GO:0023051,GO:0031323,GO:0031325,GO:0031326,GO:0031328,GO:0031974,GO:0031981,GO:…	-	-	-	-	-	-	-	-	-	-	BEN
XP_054748299.2	7668.SPU_009722-tr	2.25e-193	554	2CMR4@1|root,2QRIF@2759|Eukaryota,38SUF@33154|Opisthokonta,3BDU5@33208|Metazoa,3CRHB@33213|Bilateria	33208|Metazoa	K	chromatin organization	BANP	GO:0002039,GO:0003674,GO:0005488,GO:0005515,GO:0005575,GO:0005622,GO:0005623,GO:0005634,GO:0005654,GO:0006355,GO:0008104,GO:0008150,GO:0009889,GO:0009891,GO:0009892,GO:0009893,GO:0009894,GO:0009895,GO:0009966,GO:0010468,GO:0010556,GO:0010557,GO:0010604,GO:0010605,GO:0010628,GO:0010646,GO:0016604,GO:0019219,GO:0019222,GO:0023051,GO:0031323,GO:0031325,GO:0031326,GO:0031328,GO:0031974,GO:0031981,GO:…	-	-	-	-	-	-	-	-	-	-	BEN
XP_054748302.2	7668.SPU_027025-tr	0	2559	COG1112@1|root,KOG1807@2759|Eukaryota,38E0G@33154|Opisthokonta,3BCP1@33208|Metazoa,3CT3Y@33213|Bilateria	33208|Metazoa	L	NFX1-type zinc finger-containing protein	ZNFX1	GO:0000981,GO:0003674,GO:0003700,GO:0006355,GO:0006357,GO:0008150,GO:0009889,GO:0010468,GO:0010556,GO:0019219,GO:0019222,GO:0031323,GO:0031326,GO:0050789,GO:0050794,GO:0051171,GO:0051252,GO:0060255,GO:0065007,GO:0080090,GO:0140110,GO:1903506,GO:2000112,GO:2001141	-	ko:K21626	-	-	-	-	ko00000,ko03000	-	-	-	AAA_11,AAA_12
XP_054748304.1	7668.SPU_015691-tr	1.23e-175	493	COG0483@1|root,KOG2951@2759|Eukaryota,38E7R@33154|Opisthokonta,3BGMA@33208|Metazoa,3CW5U@33213|Bilateria	33208|Metazoa	G	inositol monophosphate 1-phosphatase activity	IMPA2	GO:0000287,GO:0003674,GO:0003824,GO:0005488,GO:0005515,GO:0005575,GO:0005622,GO:0005623,GO:0005737,GO:0005829,GO:0005975,GO:0006020,GO:0006066,GO:0006629,GO:0006644,GO:0006650,GO:0006661,GO:0006793,GO:0006796,GO:0006935,GO:0007154,GO:0007165,GO:0008104,GO:0008150,GO:0008152,GO:0008610,GO:0008654,GO:0008934,GO:0009056,GO:0009058,GO:0009266,GO:0009605,GO:0009628,GO:0009987,GO:0010035,GO:0010038,GO:…	3.1.3.25	ko:K01092	ko00521,ko00562,ko01100,ko04070,map00521,map00562,map01100,map04070	M00131	R01185,R01186,R01187	RC00078	ko00000,ko00001,ko00002,ko01000	-	-	-	Inositol_P
XP_054748305.1	7668.SPU_015692-tr	2.17e-115	332	2C1TJ@1|root,2R4EY@2759|Eukaryota,38HJC@33154|Opisthokonta,3BI2R@33208|Metazoa,3CUNS@33213|Bilateria	33208|Metazoa	-	-	TEPP	GO:0000003,GO:0008150,GO:0019953,GO:0022414,GO:0044703,GO:0051704	-	-	-	-	-	-	-	-	-	-	-
XP_054748306.1	7668.SPU_010167-tr	9.6e-274	753	KOG3656@1|root,KOG3656@2759|Eukaryota,38F15@33154|Opisthokonta,3BFHW@33208|Metazoa,3CWBI@33213|Bilateria	33208|Metazoa	T	Belongs to the G-protein coupled receptor 1 family	TRHR	GO:0003674,GO:0004888,GO:0004930,GO:0004997,GO:0005488,GO:0005515,GO:0005575,GO:0005623,GO:0005886,GO:0005887,GO:0006873,GO:0006874,GO:0006875,GO:0007154,GO:0007165,GO:0007186,GO:0007204,GO:0008150,GO:0009986,GO:0009987,GO:0016020,GO:0016021,GO:0019725,GO:0023052,GO:0030003,GO:0031224,GO:0031226,GO:0032092,GO:0038023,GO:0042592,GO:0042802,GO:0042803,GO:0043393,GO:0043496,GO:0044093,GO:0044425,GO:…	-	ko:K04282	ko04020,ko04080,map04020,map04080	-	-	-	ko00000,ko00001,ko04030	-	-	-	7tm_1
XP_054748308.2	7668.SPU_012651-tr	8.15e-180	509	COG1304@1|root,KOG0538@2759|Eukaryota,38BCT@33154|Opisthokonta,3BA92@33208|Metazoa,3CU9T@33213|Bilateria	33208|Metazoa	C	very-long-chain-(S)-2-hydroxy-acid oxidase activity	-	GO:0005575,GO:0005622,GO:0005623,GO:0005737,GO:0005777,GO:0042579,GO:0043226,GO:0043227,GO:0043229,GO:0043231,GO:0044424,GO:0044444,GO:0044464	1.1.3.15	ko:K11517	ko00630,ko01100,ko01110,ko01120,ko01130,ko01200,ko04146,map00630,map01100,map01110,map01120,map01130,map01200,map04146	M00532	R00475	RC00042	ko00000,ko00001,ko00002,ko01000	-	-	-	FMN_dh
XP_054748309.2	7668.SPU_005892-tr	0	997	KOG1704@1|root,KOG4193@1|root,KOG1701@2759|Eukaryota,KOG4193@2759|Eukaryota,38H02@33154|Opisthokonta,3BFZ8@33208|Metazoa,3CWNY@33213|Bilateria	33208|Metazoa	T	Wilms tumor protein 1-interacting protein	WTIP	GO:0000003,GO:0000132,GO:0000226,GO:0000278,GO:0000932,GO:0001655,GO:0001666,GO:0001947,GO:0002009,GO:0002064,GO:0002065,GO:0002066,GO:0003006,GO:0003007,GO:0003140,GO:0003143,GO:0003674,GO:0003712,GO:0003714,GO:0003779,GO:0005488,GO:0005515,GO:0005575,GO:0005622,GO:0005623,GO:0005634,GO:0005667,GO:0005737,GO:0005815,GO:0005829,GO:0005856,GO:0005886,GO:0005911,GO:0005912,GO:0005924,GO:0005925,GO:…	-	ko:K16682	ko04390,ko04391,ko04392,map04390,map04391,map04392	-	-	-	ko00000,ko00001,ko03019,ko03036	-	-	-	LIM
XP_054748313.1	7668.SPU_019749-tr	5.54e-224	635	KOG4441@1|root,KOG4441@2759|Eukaryota	2759|Eukaryota	KLT	protein ubiquitination	-	-	-	ko:K10456	ko04120,ko05200,ko05225,ko05418,map04120,map05200,map05225,map05418	-	-	-	ko00000,ko00001,ko04121	-	-	-	BACK,BTB,Kelch_1
XP_054748314.2	10224.XP_002736159.2	9.21e-172	492	KOG2595@1|root,KOG2595@2759|Eukaryota,38EWW@33154|Opisthokonta,3BFV7@33208|Metazoa,3CW5N@33213|Bilateria	33208|Metazoa	T	positive regulation of ER to Golgi vesicle-mediated transport	TBC1D20	GO:0000003,GO:0000139,GO:0000902,GO:0000904,GO:0001654,GO:0001675,GO:0002064,GO:0002088,GO:0002089,GO:0003006,GO:0003674,GO:0005096,GO:0005488,GO:0005515,GO:0005575,GO:0005622,GO:0005623,GO:0005634,GO:0005635,GO:0005737,GO:0005783,GO:0005789,GO:0005793,GO:0005794,GO:0006810,GO:0006888,GO:0006900,GO:0006901,GO:0006903,GO:0006996,GO:0007030,GO:0007275,GO:0007276,GO:0007281,GO:0007283,GO:0007286,GO:…	-	ko:K20372	-	-	-	-	ko00000,ko04131	-	-	-	RabGAP-TBC
XP_054748315.2	7668.SPU_015429-tr	0	1015	28I76@1|root,2QQHE@2759|Eukaryota,38E1Y@33154|Opisthokonta,3BEE2@33208|Metazoa,3CWM9@33213|Bilateria	33208|Metazoa	T	Breast cancer anti-estrogen resistance	NEDD9	GO:0000302,GO:0000922,GO:0001558,GO:0001726,GO:0002253,GO:0002376,GO:0002429,GO:0002682,GO:0002684,GO:0002757,GO:0002764,GO:0002768,GO:0003674,GO:0005488,GO:0005515,GO:0005575,GO:0005622,GO:0005623,GO:0005634,GO:0005654,GO:0005737,GO:0005794,GO:0005819,GO:0005829,GO:0005856,GO:0005886,GO:0005912,GO:0005924,GO:0005925,GO:0005938,GO:0006928,GO:0006935,GO:0006950,GO:0006979,GO:0006996,GO:0007010,GO:…	-	ko:K05726,ko:K16832	ko04015,ko04062,ko04510,ko04670,ko04810,ko05100,map04015,map04062,map04510,map04670,map04810,map05100	-	-	-	ko00000,ko00001,ko03036	-	-	-	DUF3513,SH3_1,SH3_9,Serine_rich
XP_054748316.2	7668.SPU_023327-tr	1.08e-215	600	COG1409@1|root,KOG2679@2759|Eukaryota,39T6Y@33154|Opisthokonta,3BF3E@33208|Metazoa	33208|Metazoa	O	negative regulation of superoxide anion generation	ACP5	GO:0000323,GO:0001101,GO:0001501,GO:0001503,GO:0001505,GO:0001817,GO:0001818,GO:0001894,GO:0002237,GO:0002376,GO:0002520,GO:0002521,GO:0002573,GO:0003674,GO:0003824,GO:0003993,GO:0005488,GO:0005506,GO:0005575,GO:0005576,GO:0005615,GO:0005622,GO:0005623,GO:0005737,GO:0005764,GO:0005773,GO:0005829,GO:0006766,GO:0006767,GO:0006771,GO:0006793,GO:0006796,GO:0006807,GO:0006950,GO:0006952,GO:0007162,GO:…	3.1.3.2	ko:K14379	ko00740,ko01100,ko04142,ko04380,ko05323,map00740,map01100,map04142,map04380,map05323	-	R00548	RC00017	ko00000,ko00001,ko01000	-	-	-	Metallophos
XP_054748324.1	7668.SPU_020793-tr	2.84e-175	495	KOG2101@1|root,KOG2101@2759|Eukaryota,38WMK@33154|Opisthokonta,3BF0B@33208|Metazoa,3D0Q5@33213|Bilateria	33208|Metazoa	DUZ	Sorting nexin family member 21	SNX21	GO:0003674,GO:0005488,GO:0005543,GO:0005546,GO:0005575,GO:0005622,GO:0005623,GO:0005737,GO:0005768,GO:0005769,GO:0008289,GO:0010008,GO:0012505,GO:0016020,GO:0031090,GO:0031410,GO:0031901,GO:0031982,GO:0032266,GO:0035091,GO:0043167,GO:0043168,GO:0043226,GO:0043227,GO:0043229,GO:0044422,GO:0044424,GO:0044433,GO:0044440,GO:0044444,GO:0044446,GO:0044464,GO:0097708,GO:0098588,GO:0098805,GO:1901981,GO:…	-	ko:K17931,ko:K17932	-	-	-	-	ko00000	-	-	-	PX
XP_054748325.2	7668.SPU_028029-tr	0	1073	COG5271@1|root,KOG1808@2759|Eukaryota	2759|Eukaryota	M	Nuclear chaperone required for maturation and nuclear export of pre-60S ribosome subunits	PELP1	GO:0000027,GO:0003674,GO:0003824,GO:0005488,GO:0005509,GO:0005575,GO:0006139,GO:0006364,GO:0006396,GO:0006725,GO:0006807,GO:0006996,GO:0008150,GO:0008152,GO:0009987,GO:0010467,GO:0016043,GO:0016070,GO:0016072,GO:0016462,GO:0016787,GO:0016817,GO:0016818,GO:0016887,GO:0017111,GO:0022607,GO:0022613,GO:0022618,GO:0030684,GO:0030687,GO:0032991,GO:0034470,GO:0034622,GO:0034641,GO:0034660,GO:0042254,GO:…	2.1.1.43	ko:K11422,ko:K13092,ko:K14572,ko:K16913	ko00310,ko03008,map00310,map03008	-	R03875,R03938,R04866,R04867	RC00003,RC00060,RC00181,RC00496	ko00000,ko00001,ko01000,ko03009,ko03036,ko03041	-	-	-	AAA_5,NUC202,RIX1
XP_054748326.2	7668.SPU_009269-tr	1.16e-179	502	COG0723@1|root,KOG1671@2759|Eukaryota,38FY0@33154|Opisthokonta,3BE7D@33208|Metazoa,3CTBE@33213|Bilateria	33208|Metazoa	C	Component of the ubiquinol-cytochrome c reductase complex (complex III or cytochrome b-c1 complex), which is a respiratory chain that generates an electrochemical potential coupled to ATP synthesis	UQCRFS1	GO:0001932,GO:0001933,GO:0001934,GO:0003674,GO:0003824,GO:0005488,GO:0005575,GO:0005622,GO:0005623,GO:0005737,GO:0005739,GO:0005740,GO:0005743,GO:0005746,GO:0005750,GO:0005751,GO:0006091,GO:0006119,GO:0006122,GO:0006139,GO:0006163,GO:0006725,GO:0006753,GO:0006793,GO:0006796,GO:0006807,GO:0008121,GO:0008150,GO:0008152,GO:0009055,GO:0009117,GO:0009123,GO:0009126,GO:0009141,GO:0009144,GO:0009150,GO:…	1.10.2.2	ko:K00411	ko00190,ko01100,ko02020,ko04260,ko04714,ko04932,ko05010,ko05012,ko05016,map00190,map01100,map02020,map04260,map04714,map04932,map05010,map05012,map05016	M00151,M00152	-	-	ko00000,ko00001,ko00002,ko01000	-	-	-	Rieske,UCR_TM,Ubiq-Cytc-red_N
XP_054748327.2	7668.SPU_009270-tr	0	1034	COG0124@1|root,KOG1035@2759|Eukaryota,38FHB@33154|Opisthokonta,3BDWP@33208|Metazoa,3CW3D@33213|Bilateria	33208|Metazoa	T	negative regulation of hemoglobin biosynthetic process	EIF2AK1	GO:0001932,GO:0002376,GO:0002520,GO:0002521,GO:0002526,GO:0002573,GO:0003674,GO:0003824,GO:0004672,GO:0004674,GO:0004694,GO:0005488,GO:0005515,GO:0005575,GO:0005622,GO:0005623,GO:0005737,GO:0006417,GO:0006446,GO:0006447,GO:0006464,GO:0006468,GO:0006725,GO:0006778,GO:0006793,GO:0006796,GO:0006807,GO:0006810,GO:0006897,GO:0006909,GO:0006950,GO:0006952,GO:0006954,GO:0007275,GO:0008150,GO:0008152,GO:…	2.7.11.1	ko:K16194	ko04141,ko05160,ko05162,ko05164,ko05168,ko05169,map04141,map05160,map05162,map05164,map05168,map05169	-	-	-	ko00000,ko00001,ko01000,ko01001	-	-	-	Pkinase
XP_054748331.1	7668.SPU_006391-tr	1.25e-93	273	2CEVI@1|root,2S4TU@2759|Eukaryota,3A4A2@33154|Opisthokonta,3BRNP@33208|Metazoa,3D9GC@33213|Bilateria	33208|Metazoa	S	Protein C20orf85 homolog	C20orf85	-	-	-	-	-	-	-	-	-	-	-	LLC1
XP_054748333.2	7668.SPU_010840-tr	0	2469	KOG3594@1|root,KOG3594@2759|Eukaryota,38CIW@33154|Opisthokonta,3CNY1@33208|Metazoa,3CTNF@33213|Bilateria	33208|Metazoa	V	Cadherins are calcium-dependent cell adhesion proteins	hmr-1	GO:0000132,GO:0000226,GO:0000278,GO:0000902,GO:0000904,GO:0001558,GO:0001654,GO:0001667,GO:0001736,GO:0001738,GO:0001745,GO:0001751,GO:0001754,GO:0002009,GO:0002064,GO:0003381,GO:0003382,GO:0003383,GO:0003384,GO:0003674,GO:0005488,GO:0005509,GO:0005515,GO:0005575,GO:0005623,GO:0005886,GO:0005887,GO:0005911,GO:0005912,GO:0005913,GO:0006928,GO:0006935,GO:0006996,GO:0007010,GO:0007016,GO:0007017,GO:…	-	ko:K16506	-	-	-	-	ko00000,ko04147,ko04516	-	-	-	Cadherin,Cadherin_C,EGF,Laminin_G_2,hEGF
XP_054748334.2	7668.SPU_020634-tr	0	1165	COG5059@1|root,KOG0245@2759|Eukaryota,38DWU@33154|Opisthokonta,3BFCP@33208|Metazoa,3CX9D@33213|Bilateria	33208|Metazoa	Z	microtubule motor activity	-	-	-	-	-	-	-	-	-	-	-	-	FHA,KIF1B,Kinesin
XP_054748335.2	7668.SPU_020634-tr	0	1165	COG5059@1|root,KOG0245@2759|Eukaryota,38DWU@33154|Opisthokonta,3BFCP@33208|Metazoa,3CX9D@33213|Bilateria	33208|Metazoa	Z	microtubule motor activity	-	-	-	-	-	-	-	-	-	-	-	-	FHA,KIF1B,Kinesin
XP_054748336.2	7668.SPU_020634-tr	0	1165	COG5059@1|root,KOG0245@2759|Eukaryota,38DWU@33154|Opisthokonta,3BFCP@33208|Metazoa,3CX9D@33213|Bilateria	33208|Metazoa	Z	microtubule motor activity	-	-	-	-	-	-	-	-	-	-	-	-	FHA,KIF1B,Kinesin
XP_054748338.2	7668.SPU_020634-tr	0	1165	COG5059@1|root,KOG0245@2759|Eukaryota,38DWU@33154|Opisthokonta,3BFCP@33208|Metazoa,3CX9D@33213|Bilateria	33208|Metazoa	Z	microtubule motor activity	-	-	-	-	-	-	-	-	-	-	-	-	FHA,KIF1B,Kinesin
XP_054748342.1	7668.SPU_026885-tr	2.92e-177	498	28HP5@1|root,2QQ0N@2759|Eukaryota,38XPP@33154|Opisthokonta,3BE14@33208|Metazoa,3CS7V@33213|Bilateria	33208|Metazoa	S	cilium assembly	FAM92A1	GO:0002791,GO:0002792,GO:0005575,GO:0005622,GO:0005623,GO:0005634,GO:0005737,GO:0005814,GO:0005815,GO:0005856,GO:0005929,GO:0006996,GO:0008150,GO:0009987,GO:0015630,GO:0016043,GO:0022607,GO:0030030,GO:0030031,GO:0032879,GO:0032880,GO:0036064,GO:0042995,GO:0043226,GO:0043227,GO:0043228,GO:0043229,GO:0043231,GO:0043232,GO:0044085,GO:0044422,GO:0044424,GO:0044430,GO:0044441,GO:0044444,GO:0044446,GO:…	-	-	-	-	-	-	-	-	-	-	FAM92
XP_054748344.2	7668.SPU_011767-tr	2.2e-243	703	COG2340@1|root,KOG3017@2759|Eukaryota	2759|Eukaryota	ADK	peptidase inhibitor activity	R3HDML	-	-	ko:K03495,ko:K10401,ko:K20412	-	-	R08701	RC00053,RC00209,RC00870	ko00000,ko03016,ko03036,ko04090,ko04812	-	-	-	CAP,Hemopexin
XP_054748345.2	7668.SPU_011767-tr	2.51e-239	690	COG2340@1|root,KOG3017@2759|Eukaryota	2759|Eukaryota	ADK	peptidase inhibitor activity	R3HDML	-	-	ko:K03495,ko:K10401,ko:K20412	-	-	R08701	RC00053,RC00209,RC00870	ko00000,ko03016,ko03036,ko04090,ko04812	-	-	-	CAP,Hemopexin
XP_054748346.2	7668.SPU_023462-tr	3.37e-152	429	KOG0084@1|root,KOG0084@2759|Eukaryota,3A6S5@33154|Opisthokonta,3BTW4@33208|Metazoa,3D9AQ@33213|Bilateria	33208|Metazoa	U	ADP-ribosylation factor family	-	-	-	-	-	-	-	-	-	-	-	-	Ras
XP_054748348.1	7668.SPU_010351-tr	0	1060	KOG0773@1|root,KOG0773@2759|Eukaryota,39VGJ@33154|Opisthokonta,3BJAP@33208|Metazoa,3CZN6@33213|Bilateria	33208|Metazoa	K	establishment of animal organ orientation	IRX4	GO:0000902,GO:0000904,GO:0000981,GO:0001654,GO:0001708,GO:0001736,GO:0001738,GO:0001745,GO:0002009,GO:0002165,GO:0003002,GO:0003674,GO:0003700,GO:0003705,GO:0005575,GO:0005622,GO:0005623,GO:0005634,GO:0005667,GO:0006355,GO:0006357,GO:0007163,GO:0007164,GO:0007275,GO:0007346,GO:0007389,GO:0007399,GO:0007423,GO:0007444,GO:0007472,GO:0007474,GO:0007476,GO:0007507,GO:0007552,GO:0007560,GO:0008150,GO:…	-	-	-	-	-	-	-	-	-	-	Homeobox_KN
XP_054748350.2	7668.SPU_012178-tr	2.25e-87	266	COG0500@1|root,KOG1541@2759|Eukaryota,39WWY@33154|Opisthokonta,3BKKG@33208|Metazoa,3D4UF@33213|Bilateria	33208|Metazoa	Q	Methyltransferase domain	WBSCR27	-	-	-	-	-	-	-	-	-	-	-	Methyltransf_11,Methyltransf_25
XP_054748352.2	7668.SPU_006845-tr	0	930	COG0025@1|root,KOG1966@2759|Eukaryota,38BXC@33154|Opisthokonta,3BBBN@33208|Metazoa,3CW43@33213|Bilateria	33208|Metazoa	P	sodium:proton antiporter activity	SLC9A1	GO:0001558,GO:0001654,GO:0001666,GO:0001696,GO:0001745,GO:0001952,GO:0002026,GO:0002028,GO:0002064,GO:0003008,GO:0003012,GO:0003013,GO:0003015,GO:0003674,GO:0005198,GO:0005215,GO:0005451,GO:0005488,GO:0005515,GO:0005543,GO:0005546,GO:0005575,GO:0005576,GO:0005615,GO:0005622,GO:0005623,GO:0005634,GO:0005654,GO:0005737,GO:0005739,GO:0005783,GO:0005789,GO:0005886,GO:0005887,GO:0005903,GO:0005911,GO:…	-	ko:K05742,ko:K12040,ko:K13961,ko:K14722,ko:K14723	ko04024,ko04260,ko04261,ko04371,ko04810,ko04919,ko04964,ko04970,ko04971,ko04972,ko04974,ko04976,ko04978,ko05205,map04024,map04260,map04261,map04371,map04810,map04919,map04964,map04970,map04971,map04972,map04974,map04976,map04978,map05205	-	-	-	ko00000,ko00001,ko01009,ko02000	2.A.36.1,2.A.36.1.1,2.A.36.1.10,2.A.36.1.2,2.A.36.1.4,2.A.36.1.6	-	-	NEXCaM_BD,Na_H_Exchanger
XP_054748353.2	7668.SPU_006845-tr	0	930	COG0025@1|root,KOG1966@2759|Eukaryota,38BXC@33154|Opisthokonta,3BBBN@33208|Metazoa,3CW43@33213|Bilateria	33208|Metazoa	P	sodium:proton antiporter activity	SLC9A1	GO:0001558,GO:0001654,GO:0001666,GO:0001696,GO:0001745,GO:0001952,GO:0002026,GO:0002028,GO:0002064,GO:0003008,GO:0003012,GO:0003013,GO:0003015,GO:0003674,GO:0005198,GO:0005215,GO:0005451,GO:0005488,GO:0005515,GO:0005543,GO:0005546,GO:0005575,GO:0005576,GO:0005615,GO:0005622,GO:0005623,GO:0005634,GO:0005654,GO:0005737,GO:0005739,GO:0005783,GO:0005789,GO:0005886,GO:0005887,GO:0005903,GO:0005911,GO:…	-	ko:K05742,ko:K12040,ko:K13961,ko:K14722,ko:K14723	ko04024,ko04260,ko04261,ko04371,ko04810,ko04919,ko04964,ko04970,ko04971,ko04972,ko04974,ko04976,ko04978,ko05205,map04024,map04260,map04261,map04371,map04810,map04919,map04964,map04970,map04971,map04972,map04974,map04976,map04978,map05205	-	-	-	ko00000,ko00001,ko01009,ko02000	2.A.36.1,2.A.36.1.1,2.A.36.1.10,2.A.36.1.2,2.A.36.1.4,2.A.36.1.6	-	-	NEXCaM_BD,Na_H_Exchanger
XP_054748356.2	7668.SPU_009642-tr	0	2545	KOG1721@1|root,KOG1721@2759|Eukaryota,38ENG@33154|Opisthokonta,3BETZ@33208|Metazoa,3D34T@33213|Bilateria	33208|Metazoa	K	Ras responsive element binding protein	RREB1	GO:0000122,GO:0000578,GO:0000902,GO:0000904,GO:0000976,GO:0000977,GO:0000978,GO:0000979,GO:0000981,GO:0000987,GO:0001012,GO:0001046,GO:0001047,GO:0001067,GO:0001228,GO:0001650,GO:0001654,GO:0001700,GO:0001709,GO:0001736,GO:0001738,GO:0001745,GO:0001894,GO:0001932,GO:0001933,GO:0002009,GO:0003002,GO:0003674,GO:0003676,GO:0003677,GO:0003690,GO:0003700,GO:0005488,GO:0005575,GO:0005622,GO:0005623,GO:…	-	ko:K20210	ko04013,map04013	-	-	-	ko00000,ko00001,ko03000	-	-	-	zf-C2H2,zf-C2H2_4,zf-C2H2_6
XP_054748357.2	7668.SPU_009646-tr	0	1087	KOG1721@1|root,KOG1721@2759|Eukaryota,38HV6@33154|Opisthokonta,3BEET@33208|Metazoa,3CR97@33213|Bilateria	33208|Metazoa	K	Zinc finger, C2H2 type	ZNF341	GO:0000981,GO:0003674,GO:0003676,GO:0003677,GO:0003700,GO:0005488,GO:0005575,GO:0005622,GO:0005623,GO:0005634,GO:0006355,GO:0006357,GO:0008150,GO:0009889,GO:0010468,GO:0010556,GO:0019219,GO:0019222,GO:0031323,GO:0031326,GO:0043226,GO:0043227,GO:0043229,GO:0043231,GO:0044424,GO:0044464,GO:0050789,GO:0050794,GO:0051171,GO:0051252,GO:0060255,GO:0065007,GO:0080090,GO:0097159,GO:0140110,GO:1901363,GO:…	-	-	-	-	-	-	-	-	-	-	zf-C2H2,zf-C2H2_4,zf-C2H2_6,zf-met
XP_054748361.2	7668.SPU_009644-tr	1.53e-201	564	COG0005@1|root,KOG3984@2759|Eukaryota,38BI3@33154|Opisthokonta,3BDDV@33208|Metazoa,3CUH9@33213|Bilateria	33208|Metazoa	F	nicotinamide riboside catabolic process	-	-	2.4.2.1	ko:K03783	ko00230,ko00240,ko00760,ko01100,ko01110,map00230,map00240,map00760,map01100,map01110	-	R01561,R01863,R01969,R02147,R02294,R02295,R02297,R02484,R02557,R02748,R08368,R10244	RC00033,RC00063,RC00122	ko00000,ko00001,ko01000	-	-	-	PNP_UDP_1
XP_054748362.2	7668.SPU_009644-tr	4.9e-191	535	COG0005@1|root,KOG3984@2759|Eukaryota,38BI3@33154|Opisthokonta,3BDDV@33208|Metazoa,3CUH9@33213|Bilateria	33208|Metazoa	F	nicotinamide riboside catabolic process	-	-	2.4.2.1	ko:K03783	ko00230,ko00240,ko00760,ko01100,ko01110,map00230,map00240,map00760,map01100,map01110	-	R01561,R01863,R01969,R02147,R02294,R02295,R02297,R02484,R02557,R02748,R08368,R10244	RC00033,RC00063,RC00122	ko00000,ko00001,ko01000	-	-	-	PNP_UDP_1
XP_054748366.2	7668.SPU_005178-tr	0	1059	2CY1C@1|root,2S1AD@2759|Eukaryota,3A4FF@33154|Opisthokonta,3BRID@33208|Metazoa,3D8J7@33213|Bilateria	33208|Metazoa	S	7 transmembrane receptor (Secretin family)	-	-	-	-	-	-	-	-	-	-	-	-	7tm_2
XP_054748368.2	5825.PCHAS_060950	0.000155	57	KOG1721@1|root,KOG1721@2759|Eukaryota,3YCPJ@5794|Apicomplexa,3KCYA@422676|Aconoidasida,3YYD5@5819|Haemosporida	422676|Aconoidasida	K	Zinc finger, C2H2 type	-	-	-	-	-	-	-	-	-	-	-	-	zf-C2H2
XP_054748381.2	7668.SPU_015719-tr	1.15e-294	813	COG5025@1|root,KOG2294@2759|Eukaryota,39SIC@33154|Opisthokonta,3BFGR@33208|Metazoa,3CS8N@33213|Bilateria	33208|Metazoa	K	visceral mesoderm-endoderm interaction involved in midgut development	FOXL1	GO:0000981,GO:0002376,GO:0002520,GO:0003674,GO:0003676,GO:0003677,GO:0003700,GO:0005488,GO:0005575,GO:0005622,GO:0005623,GO:0005634,GO:0006029,GO:0006355,GO:0006357,GO:0006807,GO:0007154,GO:0007267,GO:0007275,GO:0007494,GO:0007495,GO:0007507,GO:0008150,GO:0008152,GO:0008301,GO:0009058,GO:0009059,GO:0009100,GO:0009101,GO:0009653,GO:0009888,GO:0009889,GO:0009966,GO:0009987,GO:0010468,GO:0010556,GO:…	-	ko:K09396,ko:K09405	-	-	-	-	ko00000,ko03000	-	-	-	Forkhead
XP_054748382.2	7668.SPU_024139-tr	0	911	COG5025@1|root,KOG2294@2759|Eukaryota,38HP8@33154|Opisthokonta,3BED6@33208|Metazoa,3CXY7@33213|Bilateria	33208|Metazoa	K	negative regulation of apoptotic process involved in outflow tract morphogenesis	croc	GO:0000981,GO:0003002,GO:0003674,GO:0003676,GO:0003677,GO:0003700,GO:0005488,GO:0005575,GO:0005622,GO:0005623,GO:0005634,GO:0006355,GO:0006357,GO:0007275,GO:0007350,GO:0007379,GO:0007380,GO:0007389,GO:0008150,GO:0009653,GO:0009790,GO:0009880,GO:0009889,GO:0009987,GO:0010468,GO:0010556,GO:0019219,GO:0019222,GO:0030154,GO:0031323,GO:0031326,GO:0032501,GO:0032502,GO:0035282,GO:0035287,GO:0043226,GO:…	-	ko:K09396	-	-	-	-	ko00000,ko03000	-	-	-	Forkhead
XP_054748383.2	7668.SPU_024140-tr	3.96e-199	556	COG1310@1|root,KOG1556@2759|Eukaryota,38H7W@33154|Opisthokonta,3BCVB@33208|Metazoa,3CUDA@33213|Bilateria	33208|Metazoa	O	26S proteasome non-ATPase regulatory subunit	PSMD7	GO:0000502,GO:0001775,GO:0002252,GO:0002263,GO:0002274,GO:0002275,GO:0002283,GO:0002366,GO:0002376,GO:0002443,GO:0002444,GO:0002446,GO:0003674,GO:0005488,GO:0005515,GO:0005575,GO:0005576,GO:0005622,GO:0005623,GO:0005634,GO:0005654,GO:0005737,GO:0005829,GO:0005838,GO:0006464,GO:0006508,GO:0006511,GO:0006807,GO:0006810,GO:0006887,GO:0006955,GO:0008150,GO:0008152,GO:0008541,GO:0009056,GO:0009057,GO:…	-	ko:K03038	ko03050,ko05169,map03050,map05169	M00341	-	-	ko00000,ko00001,ko00002,ko03051	-	-	-	JAB,MitMem_reg
XP_054748387.2	7668.SPU_009648-tr	1.52e-277	774	KOG1477@1|root,KOG1477@2759|Eukaryota,38DWC@33154|Opisthokonta,3BBKA@33208|Metazoa,3CRPE@33213|Bilateria	33208|Metazoa	S	Ran GTPase binding	RANBP10	GO:0000003,GO:0000165,GO:0000226,GO:0000902,GO:0000904,GO:0001654,GO:0001932,GO:0001933,GO:0002064,GO:0002065,GO:0002066,GO:0003006,GO:0003674,GO:0005085,GO:0005087,GO:0005088,GO:0005488,GO:0005515,GO:0005575,GO:0005622,GO:0005623,GO:0005634,GO:0005737,GO:0005829,GO:0005856,GO:0005875,GO:0006464,GO:0006468,GO:0006793,GO:0006796,GO:0006807,GO:0006928,GO:0006935,GO:0006996,GO:0007010,GO:0007017,GO:…	-	-	-	-	-	-	-	-	-	-	CLTH,LisH,SPRY
XP_054748388.2	7668.SPU_009648-tr	5.4e-280	780	KOG1477@1|root,KOG1477@2759|Eukaryota,38DWC@33154|Opisthokonta,3BBKA@33208|Metazoa,3CRPE@33213|Bilateria	33208|Metazoa	S	Ran GTPase binding	RANBP10	GO:0000003,GO:0000165,GO:0000226,GO:0000902,GO:0000904,GO:0001654,GO:0001932,GO:0001933,GO:0002064,GO:0002065,GO:0002066,GO:0003006,GO:0003674,GO:0005085,GO:0005087,GO:0005088,GO:0005488,GO:0005515,GO:0005575,GO:0005622,GO:0005623,GO:0005634,GO:0005737,GO:0005829,GO:0005856,GO:0005875,GO:0006464,GO:0006468,GO:0006793,GO:0006796,GO:0006807,GO:0006928,GO:0006935,GO:0006996,GO:0007010,GO:0007017,GO:…	-	-	-	-	-	-	-	-	-	-	CLTH,LisH,SPRY
XP_054748389.2	7668.SPU_015500-tr	1.77e-104	313	KOG4585@1|root,KOG4585@2759|Eukaryota,3A47U@33154|Opisthokonta,3BQSS@33208|Metazoa,3D76C@33213|Bilateria	33208|Metazoa	L	DDE superfamily endonuclease	-	-	-	-	-	-	-	-	-	-	-	-	DDE_Tnp_4
XP_054748398.1	8479.XP_005291210.1	4.61e-126	364	COG0689@1|root,KOG1068@2759|Eukaryota,392FB@33154|Opisthokonta,3C0GF@33208|Metazoa,3DGUD@33213|Bilateria,48JWA@7711|Chordata,49GTG@7742|Vertebrata,4CIHF@8459|Testudines	33208|Metazoa	J	3' exoribonuclease family, domain 2	-	-	-	ko:K11600	ko03018,map03018	M00390,M00391	-	-	ko00000,ko00001,ko00002,ko03019	-	-	-	RNase_PH,RNase_PH_C
XP_054748401.2	7668.SPU_018508-tr	3.47e-71	232	2CMEU@1|root,2QQ5W@2759|Eukaryota,38E7N@33154|Opisthokonta,3BF2D@33208|Metazoa	33208|Metazoa	T	Deleted in malignant brain tumors 1	-	-	-	ko:K06545,ko:K13912	ko04970,map04970	-	-	-	ko00000,ko00001,ko04090	-	-	-	SRCR
XP_054748402.2	7668.SPU_018508-tr	3.47e-71	232	2CMEU@1|root,2QQ5W@2759|Eukaryota,38E7N@33154|Opisthokonta,3BF2D@33208|Metazoa	33208|Metazoa	T	Deleted in malignant brain tumors 1	-	-	-	ko:K06545,ko:K13912	ko04970,map04970	-	-	-	ko00000,ko00001,ko04090	-	-	-	SRCR
XP_054748404.2	7668.SPU_018508-tr	2.26e-115	353	2CMEU@1|root,2QQ5W@2759|Eukaryota,38E7N@33154|Opisthokonta,3BF2D@33208|Metazoa	33208|Metazoa	T	Deleted in malignant brain tumors 1	-	-	-	ko:K06545,ko:K13912	ko04970,map04970	-	-	-	ko00000,ko00001,ko04090	-	-	-	SRCR
XP_054748405.2	7668.SPU_015938-tr	7.93e-305	850	2CMEU@1|root,2QQ5W@2759|Eukaryota,38E7N@33154|Opisthokonta,3BF2D@33208|Metazoa,3CTMS@33213|Bilateria	33208|Metazoa	T	scavenger receptor activity	DMBT1	GO:0001530,GO:0002218,GO:0002221,GO:0002253,GO:0002376,GO:0002682,GO:0002684,GO:0002757,GO:0002758,GO:0002764,GO:0003674,GO:0003676,GO:0003677,GO:0005044,GO:0005488,GO:0005515,GO:0005539,GO:0005575,GO:0005576,GO:0005622,GO:0005623,GO:0005737,GO:0006807,GO:0006810,GO:0006897,GO:0006898,GO:0006950,GO:0006952,GO:0006955,GO:0006959,GO:0007154,GO:0007165,GO:0008150,GO:0008152,GO:0008289,GO:0008329,GO:…	-	ko:K13912	ko04970,map04970	-	-	-	ko00000,ko00001	-	-	-	CUB,SRCR,Zona_pellucida
XP_054748406.2	7668.SPU_015939-tr	8.02e-311	850	COG2939@1|root,KOG1282@2759|Eukaryota,38FWP@33154|Opisthokonta,3BDSA@33208|Metazoa,3CUIQ@33213|Bilateria	33208|Metazoa	O	serine-type carboxypeptidase activity	-	-	3.4.16.5	ko:K09645,ko:K13289,ko:K16298	ko04142,ko04614,map04142,map04614	-	-	-	ko00000,ko00001,ko01000,ko01002,ko03110,ko04131,ko04147	-	-	-	Peptidase_S10
XP_054748408.2	7668.SPU_023273-tr	9.59e-216	618	KOG2504@1|root,KOG2504@2759|Eukaryota,38D7W@33154|Opisthokonta,3BAF9@33208|Metazoa	33208|Metazoa	G	transmembrane transport	-	-	-	ko:K08187,ko:K08190,ko:K11810	ko04919,ko04974,map04919,map04974	-	-	-	ko00000,ko00001,ko02000	2.A.1.13	-	-	MFS_1
XP_054748409.2	7668.SPU_000821-tr	1.64e-119	357	COG0345@1|root,KOG3124@2759|Eukaryota,39QSG@33154|Opisthokonta,3BDSF@33208|Metazoa,3CRY0@33213|Bilateria	33208|Metazoa	E	Pyrroline-5-carboxylate reductase	-	-	1.5.1.2	ko:K00286	ko00330,ko01100,ko01110,ko01130,ko01230,map00330,map01100,map01110,map01130,map01230	M00015	R01248,R01251,R03291,R03293	RC00054,RC00083	ko00000,ko00001,ko00002,ko01000	-	-	-	F420_oxidored,P5CR_dimer
XP_054748410.2	7668.SPU_018697-tr	9.01e-213	613	COG0457@1|root,KOG1124@2759|Eukaryota,38D6F@33154|Opisthokonta,3BACP@33208|Metazoa,3CSW4@33213|Bilateria	33208|Metazoa	S	dynactin binding	BBS4	GO:0000003,GO:0000226,GO:0000242,GO:0000278,GO:0000281,GO:0000910,GO:0001085,GO:0001103,GO:0001654,GO:0001750,GO:0001754,GO:0001764,GO:0001838,GO:0001841,GO:0001843,GO:0001894,GO:0001895,GO:0001917,GO:0001947,GO:0002009,GO:0003006,GO:0003007,GO:0003008,GO:0003013,GO:0003073,GO:0003085,GO:0003143,GO:0003352,GO:0003356,GO:0003674,GO:0003774,GO:0003777,GO:0003824,GO:0005488,GO:0005515,GO:0005575,GO:…	-	ko:K16531	-	-	-	-	ko00000,ko03036	-	-	-	TPR_16,TPR_2,TPR_8
XP_054748414.2	7668.SPU_010706-tr	0	904	KOG1786@1|root,KOG1786@2759|Eukaryota,38CWR@33154|Opisthokonta,3BFM6@33208|Metazoa,3CS57@33213|Bilateria	33208|Metazoa	TU	sphingomyelin phosphodiesterase activator activity	NSMAF	GO:0003674,GO:0005102,GO:0005123,GO:0005126,GO:0005488,GO:0005515,GO:0005575,GO:0005622,GO:0005623,GO:0005737,GO:0005829,GO:0006629,GO:0006643,GO:0006665,GO:0006672,GO:0006807,GO:0007154,GO:0007165,GO:0008047,GO:0008150,GO:0008152,GO:0009889,GO:0009891,GO:0009893,GO:0009987,GO:0010556,GO:0010941,GO:0010942,GO:0016004,GO:0016230,GO:0019216,GO:0019222,GO:0023052,GO:0030234,GO:0031323,GO:0031325,GO:…	-	ko:K18953	ko04071,map04071	-	-	-	ko00000,ko00001	-	-	-	Beach,GRAM,WD40
XP_054748415.2	7668.SPU_010705-tr	0	948	KOG1192@1|root,KOG1192@2759|Eukaryota,3ABE4@33154|Opisthokonta,3BZ0V@33208|Metazoa,3DDST@33213|Bilateria	33208|Metazoa	CG	UDP-glucoronosyl and UDP-glucosyl transferase	-	GO:0003674,GO:0003824,GO:0005575,GO:0005622,GO:0005623,GO:0008194,GO:0015020,GO:0016740,GO:0016757,GO:0016758,GO:0043226,GO:0043227,GO:0043229,GO:0043231,GO:0044424,GO:0044464	2.4.1.17,2.4.1.47	ko:K00699,ko:K04628	ko00040,ko00053,ko00140,ko00565,ko00600,ko00830,ko00860,ko00980,ko00982,ko00983,ko01100,ko01110,ko05204,map00040,map00053,map00140,map00565,map00600,map00830,map00860,map00980,map00982,map00983,map01100,map01110,map05204	M00014,M00067,M00129	R01383,R01500,R02358,R02389,R02478,R02502,R02902,R03091,R04322,R04352,R04353,R04354,R04683,R06277,R07106,R08259,R08261,R08262,R08263,R08615,R09426,R09427,R09428,R10804	RC00005,RC00033,RC00049,RC00059,RC00078,RC00171,RC00397,RC00523,RC00529,RC00708,RC02748	ko00000,ko00001,ko00002,ko01000,ko01003	-	GT1	-	UDPGT
XP_054748418.2	7668.SPU_005579-tr	0	934	KOG4193@1|root,KOG4193@2759|Eukaryota	7668.SPU_005579-tr|-	S	G-protein coupled receptor activity	-	-	-	-	-	-	-	-	-	-	-	-	-
XP_054748419.2	7668.SPU_005579-tr	3.67e-317	910	KOG4193@1|root,KOG4193@2759|Eukaryota	7668.SPU_005579-tr|-	S	G-protein coupled receptor activity	-	-	-	-	-	-	-	-	-	-	-	-	-
XP_054748422.2	7668.SPU_026356-tr	0	1548	2CMIW@1|root,2QQG5@2759|Eukaryota,38EIT@33154|Opisthokonta,3BC0B@33208|Metazoa,3CXIV@33213|Bilateria	33208|Metazoa	S	ankyrin repeat	ANKRD12	GO:0001501,GO:0001701,GO:0001894,GO:0003674,GO:0003779,GO:0005488,GO:0005515,GO:0005575,GO:0005622,GO:0005623,GO:0005634,GO:0005654,GO:0005737,GO:0005829,GO:0005886,GO:0006996,GO:0007010,GO:0007015,GO:0007275,GO:0008092,GO:0008150,GO:0009653,GO:0009790,GO:0009792,GO:0009887,GO:0009987,GO:0010171,GO:0016020,GO:0016043,GO:0022607,GO:0030029,GO:0030036,GO:0031974,GO:0031981,GO:0032501,GO:0032502,GO:…	-	ko:K21436	-	-	-	-	ko00000,ko03036	-	-	-	Ank,Ank_2,Ank_4
XP_054748431.2	7668.SPU_011185-tr	6.86e-134	388	KOG4157@1|root,KOG4157@2759|Eukaryota,38SZJ@33154|Opisthokonta,3BABM@33208|Metazoa,3D080@33213|Bilateria	33208|Metazoa	GO	WSC domain-containing protein	-	-	-	-	-	-	-	-	-	-	-	-	Sulfotransfer_1
XP_054748433.2	7668.SPU_026842-tr	1.2e-140	399	29477@1|root,2RB47@2759|Eukaryota,39SK5@33154|Opisthokonta,3B9JX@33208|Metazoa,3CUUW@33213|Bilateria	33208|Metazoa	O	ubiquitin conjugating enzyme binding	-	-	-	ko:K17044	-	-	-	-	ko00000,ko04121	-	-	-	zf-C3HC4_2,zf-Di19,zf-RING_UBOX
XP_054748434.2	7668.SPU_017166-tr	1.78e-155	444	28PPA@1|root,2QWBG@2759|Eukaryota,39822@33154|Opisthokonta,3BC8W@33208|Metazoa,3D14Z@33213|Bilateria	33208|Metazoa	S	F-box domain	-	-	-	-	-	-	-	-	-	-	-	-	F-box,F-box-like
XP_054748435.2	7668.SPU_017165-tr	1.15e-199	559	2CH4X@1|root,2QSE8@2759|Eukaryota,38RAY@33154|Opisthokonta,3BEQ9@33208|Metazoa,3D2IV@33213|Bilateria	33208|Metazoa	S	kinetochore assembly	CENPN	GO:0000775,GO:0000776,GO:0000777,GO:0000779,GO:0000793,GO:0005575,GO:0005622,GO:0005623,GO:0005634,GO:0005654,GO:0005694,GO:0005737,GO:0005829,GO:0006323,GO:0006325,GO:0006333,GO:0006334,GO:0006336,GO:0006338,GO:0006996,GO:0008150,GO:0009987,GO:0016043,GO:0022607,GO:0031055,GO:0031497,GO:0031974,GO:0031981,GO:0032991,GO:0034080,GO:0034508,GO:0034622,GO:0034724,GO:0034728,GO:0043044,GO:0043226,GO:…	-	ko:K11506	-	-	-	-	ko00000,ko03036	-	-	-	CENP-N
XP_054748437.2	7668.SPU_021564-tr	2.51e-87	267	COG4122@1|root,KOG1663@2759|Eukaryota,38EZG@33154|Opisthokonta,3BH7E@33208|Metazoa,3D1NH@33213|Bilateria	33208|Metazoa	Q	catechol O-methyltransferase activity	COMT	GO:0000003,GO:0002237,GO:0003008,GO:0003674,GO:0003824,GO:0005575,GO:0005622,GO:0005623,GO:0005737,GO:0005829,GO:0005886,GO:0006082,GO:0006139,GO:0006520,GO:0006521,GO:0006575,GO:0006584,GO:0006629,GO:0006725,GO:0006732,GO:0006790,GO:0006807,GO:0006950,GO:0007154,GO:0007565,GO:0007610,GO:0007611,GO:0007612,GO:0007613,GO:0007614,GO:0008150,GO:0008152,GO:0008168,GO:0008171,GO:0008202,GO:0008210,GO:…	2.1.1.6	ko:K00545	ko00140,ko00350,ko00965,ko01100,ko04728,map00140,map00350,map00965,map01100,map04728	-	R02534,R02920,R03304,R04301,R04762,R04764,R04881,R04887	RC00003,RC00392	ko00000,ko00001,ko01000,ko04147	-	-	-	Methyltransf_3
XP_054748438.2	7668.SPU_010656-tr	0	2278	28HJ5@1|root,2QPWZ@2759|Eukaryota,38BIQ@33154|Opisthokonta,3BA6Y@33208|Metazoa,3CRP1@33213|Bilateria	33208|Metazoa	S	Dermatan sulfate	DSE	GO:0000139,GO:0003674,GO:0003824,GO:0005575,GO:0005622,GO:0005623,GO:0005634,GO:0005654,GO:0005737,GO:0005783,GO:0005794,GO:0005829,GO:0006022,GO:0006023,GO:0006024,GO:0006029,GO:0006082,GO:0006790,GO:0006807,GO:0008150,GO:0008152,GO:0009058,GO:0009059,GO:0009100,GO:0009101,GO:0009987,GO:0012505,GO:0016020,GO:0016053,GO:0016853,GO:0016854,GO:0016857,GO:0017144,GO:0019538,GO:0019752,GO:0030166,GO:…	5.1.3.19	ko:K01794	ko00532,ko01100,map00532,map01100	-	R04104	RC01080	ko00000,ko00001,ko01000	-	-	-	DUF4962,Sulfotransfer_1
XP_054748439.2	10224.XP_006820406.1	6.78e-113	347	COG0526@1|root,KOG4277@2759|Eukaryota,38GA9@33154|Opisthokonta,3BCH7@33208|Metazoa,3CYFW@33213|Bilateria	33208|Metazoa	CO	transmembrane protein 3	TMX3	GO:0002576,GO:0003674,GO:0003756,GO:0003824,GO:0005575,GO:0005622,GO:0005623,GO:0005737,GO:0005783,GO:0005789,GO:0005886,GO:0006457,GO:0006464,GO:0006807,GO:0006810,GO:0006887,GO:0006950,GO:0008150,GO:0008152,GO:0009986,GO:0009987,GO:0012505,GO:0012506,GO:0016020,GO:0016021,GO:0016192,GO:0016491,GO:0016667,GO:0016670,GO:0016853,GO:0016860,GO:0016864,GO:0016972,GO:0018158,GO:0018171,GO:0018193,GO:…	5.3.4.1	ko:K09585	-	-	-	-	ko00000,ko01000,ko03110,ko04131	-	-	-	Thioredoxin,Thioredoxin_6
XP_054748440.1	7668.SPU_005433-tr	2.6e-123	353	KOG0118@1|root,KOG0118@2759|Eukaryota,39QQW@33154|Opisthokonta,3BCXK@33208|Metazoa,3CV8H@33213|Bilateria	33208|Metazoa	A	deaminase binding	HNRNPC	GO:0000375,GO:0000377,GO:0000398,GO:0003674,GO:0003676,GO:0003723,GO:0003727,GO:0003729,GO:0003730,GO:0004857,GO:0005488,GO:0005515,GO:0005575,GO:0005622,GO:0005623,GO:0005634,GO:0005654,GO:0005681,GO:0005697,GO:0005737,GO:0005829,GO:0005856,GO:0006139,GO:0006396,GO:0006397,GO:0006725,GO:0006807,GO:0008150,GO:0008152,GO:0008187,GO:0008266,GO:0008380,GO:0009889,GO:0009890,GO:0009892,GO:0009893,GO:…	-	ko:K12884,ko:K12895	ko03040,map03040	-	-	-	ko00000,ko00001,ko03041	-	-	-	RRM_1
XP_054748441.1	7668.SPU_005433-tr	2.6e-123	353	KOG0118@1|root,KOG0118@2759|Eukaryota,39QQW@33154|Opisthokonta,3BCXK@33208|Metazoa,3CV8H@33213|Bilateria	33208|Metazoa	A	deaminase binding	HNRNPC	GO:0000375,GO:0000377,GO:0000398,GO:0003674,GO:0003676,GO:0003723,GO:0003727,GO:0003729,GO:0003730,GO:0004857,GO:0005488,GO:0005515,GO:0005575,GO:0005622,GO:0005623,GO:0005634,GO:0005654,GO:0005681,GO:0005697,GO:0005737,GO:0005829,GO:0005856,GO:0006139,GO:0006396,GO:0006397,GO:0006725,GO:0006807,GO:0008150,GO:0008152,GO:0008187,GO:0008266,GO:0008380,GO:0009889,GO:0009890,GO:0009892,GO:0009893,GO:…	-	ko:K12884,ko:K12895	ko03040,map03040	-	-	-	ko00000,ko00001,ko03041	-	-	-	RRM_1
XP_054748444.2	7668.SPU_009464-tr	4.07e-86	286	2E7R2@1|root,2SEA0@2759|Eukaryota	2759|Eukaryota	-	-	-	-	-	-	-	-	-	-	-	-	-	-	-
XP_054748449.2	7668.SPU_025869-tr	0	1188	2CMFM@1|root,2QQ7T@2759|Eukaryota,38BDQ@33154|Opisthokonta,3B93P@33208|Metazoa,3CWME@33213|Bilateria	33208|Metazoa	S	Family with sequence similarity 65 member	FAM65A	GO:0000902,GO:0000904,GO:0002064,GO:0002065,GO:0002066,GO:0002093,GO:0002682,GO:0002683,GO:0002684,GO:0002685,GO:0002686,GO:0002687,GO:0002688,GO:0002690,GO:0002691,GO:0002693,GO:0002694,GO:0002695,GO:0003008,GO:0003674,GO:0005488,GO:0005515,GO:0005575,GO:0005622,GO:0005623,GO:0005737,GO:0005794,GO:0005856,GO:0005886,GO:0006950,GO:0007088,GO:0007154,GO:0007162,GO:0007165,GO:0007264,GO:0007265,GO:…	-	-	-	-	-	-	-	-	-	-	HEAT_2,PL48
XP_054748456.2	7668.SPU_007513-tr	5.94e-304	851	28N1F@1|root,2QUKD@2759|Eukaryota,39HWJ@33154|Opisthokonta,3BG1K@33208|Metazoa,3CREW@33213|Bilateria	33208|Metazoa	S	acetylesterase activity	SIAE	GO:0000323,GO:0001681,GO:0002682,GO:0003674,GO:0003824,GO:0005575,GO:0005576,GO:0005622,GO:0005623,GO:0005737,GO:0005764,GO:0005773,GO:0005975,GO:0008126,GO:0008150,GO:0008152,GO:0016787,GO:0016788,GO:0034338,GO:0043226,GO:0043227,GO:0043229,GO:0043231,GO:0044238,GO:0044424,GO:0044444,GO:0044464,GO:0050789,GO:0052689,GO:0065007,GO:0071704	3.1.1.53	ko:K05970	-	-	-	-	ko00000,ko01000	-	-	-	SASA
XP_054748465.2	7668.SPU_019191-tr	0	1586	28IQF@1|root,2QR1K@2759|Eukaryota,38EIM@33154|Opisthokonta,3B9TP@33208|Metazoa,3CYXI@33213|Bilateria	33208|Metazoa	S	Domain of unknown function (DUF4745)	KIAA0355	-	-	-	-	-	-	-	-	-	-	-	DUF4745
XP_054748466.2	7668.SPU_019191-tr	0	1583	28IQF@1|root,2QR1K@2759|Eukaryota,38EIM@33154|Opisthokonta,3B9TP@33208|Metazoa,3CYXI@33213|Bilateria	33208|Metazoa	S	Domain of unknown function (DUF4745)	KIAA0355	-	-	-	-	-	-	-	-	-	-	-	DUF4745
XP_054748468.1	7668.SPU_009756-tr	6.99e-131	375	28J21@1|root,2QRE9@2759|Eukaryota,39TB8@33154|Opisthokonta,3BCBN@33208|Metazoa,3D0CR@33213|Bilateria	33208|Metazoa	S	Twisted gastrulation	TWSG1	GO:0000578,GO:0001503,GO:0001568,GO:0001654,GO:0001703,GO:0001704,GO:0001707,GO:0001817,GO:0001818,GO:0001932,GO:0001934,GO:0001944,GO:0002376,GO:0002520,GO:0002682,GO:0002683,GO:0002694,GO:0002695,GO:0003002,GO:0003674,GO:0005488,GO:0005515,GO:0005539,GO:0005575,GO:0005576,GO:0005615,GO:0006355,GO:0006357,GO:0007154,GO:0007162,GO:0007165,GO:0007166,GO:0007167,GO:0007169,GO:0007178,GO:0007179,GO:…	-	-	-	-	-	-	-	-	-	-	Tsg
XP_054748469.2	7668.SPU_025951-tr	7.18e-298	820	COG0631@1|root,KOG0700@2759|Eukaryota,38DH4@33154|Opisthokonta,3BFJD@33208|Metazoa,3CR93@33213|Bilateria	33208|Metazoa	T	[pyruvate dehydrogenase (lipoamide)] phosphatase activity	PDP1	GO:0000287,GO:0003674,GO:0003824,GO:0004721,GO:0004722,GO:0004724,GO:0004741,GO:0005488,GO:0005509,GO:0005575,GO:0005622,GO:0005623,GO:0005634,GO:0005737,GO:0005739,GO:0005759,GO:0006082,GO:0006090,GO:0006140,GO:0006464,GO:0006470,GO:0006793,GO:0006796,GO:0006807,GO:0008150,GO:0008152,GO:0009758,GO:0009889,GO:0009987,GO:0010510,GO:0010565,GO:0016311,GO:0016787,GO:0016788,GO:0016791,GO:0019216,GO:…	3.1.3.43	ko:K01102	-	-	-	-	ko00000,ko01000,ko01009	-	-	-	PP2C
XP_054748470.2	7668.SPU_025950-tr	0	1372	2CNS2@1|root,2QXSY@2759|Eukaryota,38GGQ@33154|Opisthokonta,3BIU9@33208|Metazoa,3CSH3@33213|Bilateria	33208|Metazoa	S	Armadillo/beta-catenin-like repeats	-	-	-	-	-	-	-	-	-	-	-	-	Arm
XP_054748471.2	7668.SPU_025949-tr	0	1750	COG1524@1|root,KOG2126@2759|Eukaryota,38C76@33154|Opisthokonta,3BG4T@33208|Metazoa,3D0JG@33213|Bilateria	33208|Metazoa	T	Phosphatidylinositol glycan anchor biosynthesis, class O	PIGO	GO:0003674,GO:0003824,GO:0005575,GO:0005622,GO:0005623,GO:0005737,GO:0005783,GO:0005789,GO:0006464,GO:0006497,GO:0006505,GO:0006506,GO:0006629,GO:0006643,GO:0006644,GO:0006650,GO:0006661,GO:0006664,GO:0006793,GO:0006796,GO:0006807,GO:0008150,GO:0008152,GO:0008610,GO:0008654,GO:0009058,GO:0009059,GO:0009247,GO:0009987,GO:0012505,GO:0016020,GO:0016740,GO:0016772,GO:0016780,GO:0019538,GO:0019637,GO:…	-	ko:K05288	ko00563,ko01100,map00563,map01100	-	R05923,R08107	RC00017	ko00000,ko00001	-	-	-	Phosphodiest
XP_054748474.2	7668.SPU_000523-tr	2.21e-68	251	KOG4308@1|root,KOG4308@2759|Eukaryota,38FAM@33154|Opisthokonta,3BJU9@33208|Metazoa	33208|Metazoa	AT	NLR family, CARD domain containing 5	NLRC5	GO:0000976,GO:0000977,GO:0000978,GO:0000987,GO:0001012,GO:0001067,GO:0001817,GO:0001818,GO:0001959,GO:0001960,GO:0001961,GO:0002252,GO:0002376,GO:0002682,GO:0002683,GO:0002684,GO:0003674,GO:0003676,GO:0003677,GO:0003690,GO:0005488,GO:0005575,GO:0005622,GO:0005623,GO:0005634,GO:0005737,GO:0005813,GO:0005815,GO:0005829,GO:0005856,GO:0006355,GO:0006357,GO:0006950,GO:0006952,GO:0006955,GO:0008150,GO:…	-	-	-	-	-	-	-	-	-	-	LRR_6,NACHT
XP_054748475.2	7739.XP_002595183.1	3.89e-07	62	KOG1216@1|root,KOG1216@2759|Eukaryota	2759|Eukaryota	S	sensory perception of sound	-	-	-	-	-	-	-	-	-	-	-	-	LCCL
XP_054748482.2	7668.SPU_012546-tr	0	1271	KOG1721@1|root,KOG1721@2759|Eukaryota,38CQF@33154|Opisthokonta,3BAC7@33208|Metazoa,3CUAR@33213|Bilateria	33208|Metazoa	K	CCCTC-binding factor (zinc finger	CTCF	GO:0000003,GO:0000122,GO:0000775,GO:0000793,GO:0000976,GO:0000977,GO:0000978,GO:0000981,GO:0000982,GO:0000987,GO:0001012,GO:0001067,GO:0001077,GO:0001078,GO:0001227,GO:0001228,GO:0003002,GO:0003674,GO:0003676,GO:0003677,GO:0003682,GO:0003690,GO:0003700,GO:0003712,GO:0003714,GO:0005488,GO:0005515,GO:0005575,GO:0005622,GO:0005623,GO:0005634,GO:0005654,GO:0005694,GO:0005730,GO:0005737,GO:0006139,GO:…	-	ko:K20493	-	-	-	-	ko00000,ko04131	-	-	-	zf-C2H2,zf-H2C2_5
XP_054748483.2	7668.SPU_012546-tr	0	1271	KOG1721@1|root,KOG1721@2759|Eukaryota,38CQF@33154|Opisthokonta,3BAC7@33208|Metazoa,3CUAR@33213|Bilateria	33208|Metazoa	K	CCCTC-binding factor (zinc finger	CTCF	GO:0000003,GO:0000122,GO:0000775,GO:0000793,GO:0000976,GO:0000977,GO:0000978,GO:0000981,GO:0000982,GO:0000987,GO:0001012,GO:0001067,GO:0001077,GO:0001078,GO:0001227,GO:0001228,GO:0003002,GO:0003674,GO:0003676,GO:0003677,GO:0003682,GO:0003690,GO:0003700,GO:0003712,GO:0003714,GO:0005488,GO:0005515,GO:0005575,GO:0005622,GO:0005623,GO:0005634,GO:0005654,GO:0005694,GO:0005730,GO:0005737,GO:0006139,GO:…	-	ko:K20493	-	-	-	-	ko00000,ko04131	-	-	-	zf-C2H2,zf-H2C2_5
XP_054748484.2	7668.SPU_012546-tr	0	1271	KOG1721@1|root,KOG1721@2759|Eukaryota,38CQF@33154|Opisthokonta,3BAC7@33208|Metazoa,3CUAR@33213|Bilateria	33208|Metazoa	K	CCCTC-binding factor (zinc finger	CTCF	GO:0000003,GO:0000122,GO:0000775,GO:0000793,GO:0000976,GO:0000977,GO:0000978,GO:0000981,GO:0000982,GO:0000987,GO:0001012,GO:0001067,GO:0001077,GO:0001078,GO:0001227,GO:0001228,GO:0003002,GO:0003674,GO:0003676,GO:0003677,GO:0003682,GO:0003690,GO:0003700,GO:0003712,GO:0003714,GO:0005488,GO:0005515,GO:0005575,GO:0005622,GO:0005623,GO:0005634,GO:0005654,GO:0005694,GO:0005730,GO:0005737,GO:0006139,GO:…	-	ko:K20493	-	-	-	-	ko00000,ko04131	-	-	-	zf-C2H2,zf-H2C2_5
XP_054748486.2	7668.SPU_012543-tr	5.69e-247	686	28MMH@1|root,2QU59@2759|Eukaryota,38FVG@33154|Opisthokonta,3BDGM@33208|Metazoa,3CTYX@33213|Bilateria	33208|Metazoa	S	F-box LRR-repeat protein 8	FBXL8	GO:0000209,GO:0003674,GO:0003824,GO:0004842,GO:0005575,GO:0005622,GO:0005623,GO:0005737,GO:0005829,GO:0006464,GO:0006807,GO:0008150,GO:0008152,GO:0009987,GO:0016567,GO:0016740,GO:0019538,GO:0019787,GO:0032446,GO:0036211,GO:0043170,GO:0043412,GO:0043687,GO:0044237,GO:0044238,GO:0044260,GO:0044267,GO:0044424,GO:0044444,GO:0044464,GO:0070647,GO:0071704,GO:0140096,GO:1901564	-	ko:K10274	-	-	-	-	ko00000,ko04121	-	-	-	F-box-like
XP_054748487.2	7668.SPU_012543-tr	5.69e-247	686	28MMH@1|root,2QU59@2759|Eukaryota,38FVG@33154|Opisthokonta,3BDGM@33208|Metazoa,3CTYX@33213|Bilateria	33208|Metazoa	S	F-box LRR-repeat protein 8	FBXL8	GO:0000209,GO:0003674,GO:0003824,GO:0004842,GO:0005575,GO:0005622,GO:0005623,GO:0005737,GO:0005829,GO:0006464,GO:0006807,GO:0008150,GO:0008152,GO:0009987,GO:0016567,GO:0016740,GO:0019538,GO:0019787,GO:0032446,GO:0036211,GO:0043170,GO:0043412,GO:0043687,GO:0044237,GO:0044238,GO:0044260,GO:0044267,GO:0044424,GO:0044444,GO:0044464,GO:0070647,GO:0071704,GO:0140096,GO:1901564	-	ko:K10274	-	-	-	-	ko00000,ko04121	-	-	-	F-box-like
XP_054748489.2	7668.SPU_009005-tr	1.45e-123	362	COG0398@1|root,KOG3140@2759|Eukaryota,3A0N7@33154|Opisthokonta,3BHV5@33208|Metazoa	33208|Metazoa	S	canonical Wnt signaling pathway involved in osteoblast differentiation	TMEM64	GO:0001503,GO:0001649,GO:0002682,GO:0002684,GO:0002761,GO:0002763,GO:0005575,GO:0005622,GO:0005623,GO:0005737,GO:0005783,GO:0006873,GO:0006874,GO:0006875,GO:0007154,GO:0007165,GO:0007166,GO:0007267,GO:0008150,GO:0009966,GO:0009968,GO:0009987,GO:0010646,GO:0010648,GO:0012505,GO:0016055,GO:0019725,GO:0023051,GO:0023052,GO:0023057,GO:0030003,GO:0030111,GO:0030154,GO:0030178,GO:0030278,GO:0030279,GO:…	-	ko:K18411	-	-	-	-	ko00000,ko03036	-	-	-	SNARE_assoc
XP_054748493.2	7668.SPU_024983-tr	1.09e-179	501	COG5046@1|root,KOG3104@2759|Eukaryota,38HBA@33154|Opisthokonta,3BG38@33208|Metazoa,3CSZK@33213|Bilateria	33208|Metazoa	K	RNA polymerase III core binding	MAF1	GO:0000182,GO:0000994,GO:0001016,GO:0001030,GO:0001031,GO:0001032,GO:0001067,GO:0003674,GO:0003676,GO:0003677,GO:0003690,GO:0005102,GO:0005488,GO:0005515,GO:0005575,GO:0005622,GO:0005623,GO:0005634,GO:0005654,GO:0005730,GO:0005737,GO:0005829,GO:0005886,GO:0006355,GO:0006359,GO:0008150,GO:0009889,GO:0009890,GO:0009892,GO:0010468,GO:0010556,GO:0010558,GO:0010605,GO:0010629,GO:0016020,GO:0016480,GO:…	-	-	-	-	-	-	-	-	-	-	Maf1
XP_054748494.2	7668.SPU_012275-tr	0	899	KOG1815@1|root,KOG1815@2759|Eukaryota,38BQM@33154|Opisthokonta,3BFQZ@33208|Metazoa,3CT82@33213|Bilateria	33208|Metazoa	O	protein linear polyubiquitination	RBCK1	GO:0000151,GO:0000209,GO:0001501,GO:0001959,GO:0002009,GO:0002253,GO:0002376,GO:0002429,GO:0002682,GO:0002684,GO:0002757,GO:0002764,GO:0002768,GO:0003674,GO:0003676,GO:0003677,GO:0003690,GO:0003824,GO:0004842,GO:0005080,GO:0005488,GO:0005515,GO:0005575,GO:0005622,GO:0005623,GO:0005737,GO:0005829,GO:0006355,GO:0006357,GO:0006464,GO:0006508,GO:0006511,GO:0006807,GO:0007154,GO:0007165,GO:0007166,GO:…	2.3.2.31	ko:K10630	ko04217,ko04621,map04217,map04621	-	-	-	ko00000,ko00001,ko01000,ko04121	-	-	-	IBR,Sharpin_PH,ubiquitin,zf-RING_2,zf-RING_UBOX,zf-RanBP
XP_054748496.1	7668.SPU_000062-tr	0	894	COG5023@1|root,KOG1375@2759|Eukaryota,38EHS@33154|Opisthokonta,3BDQF@33208|Metazoa,3CSPW@33213|Bilateria	33208|Metazoa	Z	structural constituent of cytoskeleton	-	GO:0005575,GO:0005622,GO:0005623,GO:0005856,GO:0043226,GO:0043228,GO:0043229,GO:0043232,GO:0044424,GO:0044464	-	ko:K07375	ko04145,ko04540,ko05130,map04145,map04540,map05130	-	-	-	ko00000,ko00001,ko03036,ko04147,ko04812	-	-	-	Tubulin,Tubulin_C
XP_054748497.1	10224.NP_001171814.1	0	894	COG5023@1|root,KOG1375@2759|Eukaryota,38EHS@33154|Opisthokonta,3BDQF@33208|Metazoa,3CSPW@33213|Bilateria	33208|Metazoa	Z	structural constituent of cytoskeleton	-	-	-	ko:K07375	ko04145,ko04540,ko05130,map04145,map04540,map05130	-	-	-	ko00000,ko00001,ko03036,ko04147,ko04812	-	-	-	Tubulin,Tubulin_C
XP_054748501.1	13037.EHJ76273	6.55e-306	835	COG5023@1|root,KOG1375@2759|Eukaryota,38EHS@33154|Opisthokonta,3BDQF@33208|Metazoa,3CSPW@33213|Bilateria,41U6Z@6656|Arthropoda,3SK68@50557|Insecta,441MA@7088|Lepidoptera	33208|Metazoa	Z	Tubulin is the major constituent of microtubules. It binds two moles of GTP, one at an exchangeable site on the beta chain and one at a non-exchangeable site on the alpha chain	betaTub85D	GO:0003674,GO:0005198,GO:0005200,GO:0005575,GO:0005622,GO:0005623,GO:0005856,GO:0005874,GO:0006996,GO:0007010,GO:0007017,GO:0007275,GO:0007431,GO:0007435,GO:0008150,GO:0009653,GO:0009887,GO:0009987,GO:0015630,GO:0016043,GO:0022612,GO:0032501,GO:0032502,GO:0035272,GO:0043226,GO:0043228,GO:0043229,GO:0043232,GO:0044422,GO:0044424,GO:0044430,GO:0044446,GO:0044464,GO:0048513,GO:0048731,GO:0048732,GO:…	-	ko:K07375	ko04145,ko04540,ko05130,map04145,map04540,map05130	-	-	-	ko00000,ko00001,ko03036,ko04147,ko04812	-	-	-	Tubulin,Tubulin_C
XP_054748503.1	7668.SPU_014826-tr	3.14e-258	710	KOG3656@1|root,KOG3656@2759|Eukaryota,3AQW8@33154|Opisthokonta,3C2NE@33208|Metazoa	33208|Metazoa	S	Serpentine type 7TM GPCR chemoreceptor Srx	-	-	-	ko:K04160,ko:K04287	ko04020,ko04024,ko04080,ko04726,map04020,map04024,map04080,map04726	-	-	-	ko00000,ko00001,ko04030	-	-	-	7tm_1
XP_054748504.2	7668.SPU_014833-tr	1e-114	335	KOG4297@1|root,KOG4297@2759|Eukaryota,3AS7D@33154|Opisthokonta,3C59S@33208|Metazoa,3DJNQ@33213|Bilateria	33208|Metazoa	S	Domain first found in C1r, C1s, uEGF, and bone morphogenetic protein.	-	-	-	ko:K19018	-	-	-	-	ko00000,ko00536	-	-	-	CUB
XP_054748505.2	7668.SPU_005160-tr	9.99e-284	784	COG2124@1|root,KOG0156@2759|Eukaryota,38BSU@33154|Opisthokonta,3BC78@33208|Metazoa,3CRSA@33213|Bilateria	33208|Metazoa	Q	monooxygenase activity	-	-	1.14.14.1	ko:K07418,ko:K07422	ko00590,ko00591,ko01100,ko04212,ko04726,ko04750,ko04913,map00590,map00591,map01100,map04212,map04726,map04750,map04913	-	R07041,R07042,R07043,R07044,R07045,R07046,R07048,R07050,R07051,R07052,R07055,R07056	RC00797,RC01184,RC01710,RC01711,RC01723,RC01725	ko00000,ko00001,ko00199,ko01000	-	-	-	p450
XP_054748506.2	7668.SPU_005160-tr	9.22e-283	783	COG2124@1|root,KOG0156@2759|Eukaryota,38BSU@33154|Opisthokonta,3BC78@33208|Metazoa,3CRSA@33213|Bilateria	33208|Metazoa	Q	monooxygenase activity	-	-	1.14.14.1	ko:K07418,ko:K07422	ko00590,ko00591,ko01100,ko04212,ko04726,ko04750,ko04913,map00590,map00591,map01100,map04212,map04726,map04750,map04913	-	R07041,R07042,R07043,R07044,R07045,R07046,R07048,R07050,R07051,R07052,R07055,R07056	RC00797,RC01184,RC01710,RC01711,RC01723,RC01725	ko00000,ko00001,ko00199,ko01000	-	-	-	p450
XP_054748510.2	7668.SPU_008467-tr	0	1816	KOG0499@1|root,KOG0499@2759|Eukaryota,38G0T@33154|Opisthokonta,3B9GA@33208|Metazoa,3CUIJ@33213|Bilateria	33208|Metazoa	PT	Cyclic nucleotide-gated cation channel	CNGB1	GO:0000139,GO:0000166,GO:0000902,GO:0001558,GO:0001750,GO:0001894,GO:0001895,GO:0003008,GO:0003674,GO:0005215,GO:0005216,GO:0005217,GO:0005221,GO:0005223,GO:0005244,GO:0005249,GO:0005261,GO:0005267,GO:0005488,GO:0005515,GO:0005575,GO:0005622,GO:0005623,GO:0005737,GO:0005794,GO:0005798,GO:0005886,GO:0005887,GO:0005929,GO:0006355,GO:0006357,GO:0006810,GO:0006811,GO:0006812,GO:0006813,GO:0006935,GO:…	-	ko:K04952,ko:K04953	ko04022,ko04024,ko04740,ko04744,map04022,map04024,map04740,map04744	M00694	-	-	ko00000,ko00001,ko00002,ko04040	1.A.1.5,1.A.1.5.19,1.A.1.5.3,1.A.1.5.4	-	-	Ion_trans,cNMP_binding
XP_054748513.2	59894.ENSFALP00000003492	3.34e-273	759	COG3119@1|root,KOG3867@2759|Eukaryota,39HQP@33154|Opisthokonta,3BE05@33208|Metazoa,3CW7B@33213|Bilateria,484B8@7711|Chordata,48ZRF@7742|Vertebrata,4GTDK@8782|Aves	33208|Metazoa	P	C-terminal region of aryl-sulfatase	GALNS	GO:0000323,GO:0001775,GO:0002252,GO:0002263,GO:0002274,GO:0002275,GO:0002283,GO:0002366,GO:0002376,GO:0002443,GO:0002444,GO:0002446,GO:0003674,GO:0003824,GO:0003943,GO:0005575,GO:0005576,GO:0005622,GO:0005623,GO:0005737,GO:0005764,GO:0005766,GO:0005773,GO:0005775,GO:0006022,GO:0006026,GO:0006027,GO:0006082,GO:0006790,GO:0006807,GO:0006810,GO:0006887,GO:0006955,GO:0008150,GO:0008152,GO:0008484,GO:…	3.1.6.4	ko:K01132,ko:K12381	ko00531,ko01100,ko04142,map00531,map01100,map04142	M00077,M00079	R07806	-	ko00000,ko00001,ko00002,ko01000	-	-	-	Sulfatase,Sulfatase_C
XP_054748514.2	59894.ENSFALP00000003492	1.59e-273	760	COG3119@1|root,KOG3867@2759|Eukaryota,39HQP@33154|Opisthokonta,3BE05@33208|Metazoa,3CW7B@33213|Bilateria,484B8@7711|Chordata,48ZRF@7742|Vertebrata,4GTDK@8782|Aves	33208|Metazoa	P	C-terminal region of aryl-sulfatase	GALNS	GO:0000323,GO:0001775,GO:0002252,GO:0002263,GO:0002274,GO:0002275,GO:0002283,GO:0002366,GO:0002376,GO:0002443,GO:0002444,GO:0002446,GO:0003674,GO:0003824,GO:0003943,GO:0005575,GO:0005576,GO:0005622,GO:0005623,GO:0005737,GO:0005764,GO:0005766,GO:0005773,GO:0005775,GO:0006022,GO:0006026,GO:0006027,GO:0006082,GO:0006790,GO:0006807,GO:0006810,GO:0006887,GO:0006955,GO:0008150,GO:0008152,GO:0008484,GO:…	3.1.6.4	ko:K01132,ko:K12381	ko00531,ko01100,ko04142,map00531,map01100,map04142	M00077,M00079	R07806	-	ko00000,ko00001,ko00002,ko01000	-	-	-	Sulfatase,Sulfatase_C
XP_054748515.1	9305.ENSSHAP00000015457	2.57e-157	456	KOG0580@1|root,KOG0580@2759|Eukaryota,38BIB@33154|Opisthokonta,3B9KX@33208|Metazoa,3CZ1M@33213|Bilateria,484YB@7711|Chordata,4916S@7742|Vertebrata,3JG27@40674|Mammalia,4K9J5@9263|Metatheria	33208|Metazoa	T	Aurora kinase A	AURKA	GO:0000003,GO:0000022,GO:0000070,GO:0000075,GO:0000077,GO:0000086,GO:0000212,GO:0000226,GO:0000228,GO:0000278,GO:0000280,GO:0000775,GO:0000779,GO:0000780,GO:0000793,GO:0000794,GO:0000819,GO:0000902,GO:0000910,GO:0000922,GO:0001674,GO:0001709,GO:0001889,GO:0003002,GO:0003006,GO:0003674,GO:0003824,GO:0004672,GO:0004674,GO:0004712,GO:0005488,GO:0005515,GO:0005575,GO:0005622,GO:0005623,GO:0005634,GO:…	2.7.11.1	ko:K11479,ko:K11481	ko04114,ko04914,map04114,map04914	-	-	-	ko00000,ko00001,ko01000,ko01001,ko01009,ko03036	-	-	-	Pkinase
XP_054748516.1	7739.XP_002587531.1	4.21e-159	454	KOG0580@1|root,KOG0580@2759|Eukaryota,38BIB@33154|Opisthokonta,3B9KX@33208|Metazoa,3CZ1M@33213|Bilateria,484YB@7711|Chordata	33208|Metazoa	T	aurora kinase	AURKA	GO:0000003,GO:0000022,GO:0000070,GO:0000075,GO:0000077,GO:0000086,GO:0000122,GO:0000212,GO:0000226,GO:0000228,GO:0000278,GO:0000280,GO:0000281,GO:0000775,GO:0000776,GO:0000779,GO:0000780,GO:0000785,GO:0000793,GO:0000794,GO:0000819,GO:0000902,GO:0000910,GO:0000922,GO:0001674,GO:0001709,GO:0001889,GO:0002902,GO:0002903,GO:0003002,GO:0003006,GO:0003674,GO:0003824,GO:0004672,GO:0004674,GO:0004712,GO:…	2.7.11.1	ko:K11479,ko:K11481	ko04114,ko04914,map04114,map04914	-	-	-	ko00000,ko00001,ko01000,ko01001,ko01009,ko03036	-	-	-	Pkinase
XP_054748517.2	7668.SPU_027834-tr	5.42e-173	487	KOG4526@1|root,KOG4526@2759|Eukaryota,3A1HQ@33154|Opisthokonta,3BQH6@33208|Metazoa,3DA2H@33213|Bilateria	33208|Metazoa	S	Protein of unknown function (DUF1279)	FAM210B	GO:0002682,GO:0002684,GO:0005575,GO:0005622,GO:0005623,GO:0005737,GO:0005739,GO:0005740,GO:0005741,GO:0008150,GO:0009719,GO:0009725,GO:0009987,GO:0010033,GO:0014070,GO:0016020,GO:0019867,GO:0031090,GO:0031224,GO:0031966,GO:0031967,GO:0031968,GO:0031975,GO:0032355,GO:0032870,GO:0033993,GO:0042221,GO:0043226,GO:0043227,GO:0043229,GO:0043231,GO:0044422,GO:0044424,GO:0044425,GO:0044429,GO:0044444,GO:…	-	-	-	-	-	-	-	-	-	-	DUF1279
XP_054748525.1	7668.SPU_006153-tr	1.14e-223	622	COG0153@1|root,KOG0631@2759|Eukaryota,38HFX@33154|Opisthokonta,3BGCU@33208|Metazoa,3CWGJ@33213|Bilateria	33208|Metazoa	G	galactitol metabolic process	GALK1	GO:0000166,GO:0003674,GO:0003824,GO:0004335,GO:0005488,GO:0005524,GO:0005534,GO:0005575,GO:0005622,GO:0005623,GO:0005737,GO:0005829,GO:0005975,GO:0005996,GO:0006012,GO:0006059,GO:0006066,GO:0006082,GO:0006090,GO:0006091,GO:0006096,GO:0006139,GO:0006163,GO:0006164,GO:0006165,GO:0006725,GO:0006732,GO:0006733,GO:0006753,GO:0006754,GO:0006757,GO:0006793,GO:0006796,GO:0006807,GO:0008144,GO:0008150,GO:…	2.7.1.6	ko:K00849	ko00052,ko00520,ko01100,map00052,map00520,map01100	M00554,M00632	R01092	RC00002,RC00078	ko00000,ko00001,ko00002,ko01000,ko04147	-	-	-	GHMP_kinases_C,GHMP_kinases_N,GalKase_gal_bdg
XP_054748533.2	7668.SPU_013770-tr	2.25e-251	696	COG0499@1|root,KOG1370@2759|Eukaryota,38CN8@33154|Opisthokonta,3BD4V@33208|Metazoa,3CREX@33213|Bilateria	33208|Metazoa	H	S-adenosylhomocysteine catabolic process	-	GO:0000096,GO:0003674,GO:0003824,GO:0004013,GO:0005575,GO:0005622,GO:0005623,GO:0005737,GO:0005829,GO:0006082,GO:0006139,GO:0006152,GO:0006520,GO:0006534,GO:0006555,GO:0006575,GO:0006725,GO:0006732,GO:0006790,GO:0006807,GO:0008150,GO:0008152,GO:0009056,GO:0009063,GO:0009066,GO:0009069,GO:0009116,GO:0009119,GO:0009164,GO:0009987,GO:0016054,GO:0016787,GO:0016801,GO:0016802,GO:0017144,GO:0019439,GO:…	3.3.1.1	ko:K01251	ko00270,ko01100,map00270,map01100	M00035	R00192,R04936	RC00056,RC00069,RC01161,RC01243	ko00000,ko00001,ko00002,ko01000,ko01009,ko04147	-	-	-	AdoHcyase,AdoHcyase_NAD
XP_054748535.2	7739.XP_002605969.1	3.59e-124	372	COG1473@1|root,2QQPD@2759|Eukaryota,38CZV@33154|Opisthokonta,3BE9D@33208|Metazoa,3CU9U@33213|Bilateria,486P1@7711|Chordata	33208|Metazoa	S	dipeptidase activity	PM20D2	GO:0003674,GO:0003824,GO:0005575,GO:0005622,GO:0005623,GO:0005634,GO:0005654,GO:0006508,GO:0006807,GO:0008150,GO:0008152,GO:0008233,GO:0008238,GO:0016787,GO:0016805,GO:0019222,GO:0019538,GO:0031323,GO:0031974,GO:0031981,GO:0032268,GO:0043170,GO:0043226,GO:0043227,GO:0043229,GO:0043231,GO:0043233,GO:0044238,GO:0044422,GO:0044424,GO:0044428,GO:0044446,GO:0044464,GO:0050789,GO:0050794,GO:0051171,GO:…	-	-	-	-	-	-	-	-	-	-	M20_dimer,Peptidase_M20
XP_054748536.2	10224.XP_006812284.1	1.44e-39	136	COG0225@1|root,KOG1635@2759|Eukaryota,39U04@33154|Opisthokonta,3BC3C@33208|Metazoa,3CZ0C@33213|Bilateria	33208|Metazoa	O	peptide-methionine (S)-S-oxide reductase activity	-	-	1.8.4.11	ko:K07304	-	-	-	-	ko00000,ko01000	-	-	-	PMSR
XP_054748537.1	7668.SPU_017256-tr	9.35e-292	798	28NMI@1|root,2QV76@2759|Eukaryota,38G93@33154|Opisthokonta,3B95T@33208|Metazoa,3CU47@33213|Bilateria	33208|Metazoa	O	regulation of low-density lipoprotein particle receptor catabolic process	dnr1	GO:0002682,GO:0002683,GO:0002697,GO:0002698,GO:0002700,GO:0002701,GO:0002759,GO:0002784,GO:0002785,GO:0002786,GO:0002787,GO:0002805,GO:0002806,GO:0002808,GO:0002809,GO:0002813,GO:0002814,GO:0002831,GO:0002832,GO:0002920,GO:0002921,GO:0003674,GO:0003824,GO:0004842,GO:0005488,GO:0006464,GO:0006807,GO:0008150,GO:0008152,GO:0008270,GO:0008348,GO:0009889,GO:0009890,GO:0009892,GO:0009987,GO:0016567,GO:…	2.3.2.27	ko:K10637	ko04979,map04979	-	-	-	ko00000,ko00001,ko01000,ko04121,ko04131	-	-	-	FERM_C,FERM_M,FERM_N,zf-C3HC4_3
XP_054748541.2	13037.EHJ76964	0.000165	55.5	KOG1721@1|root,KOG1721@2759|Eukaryota,397CY@33154|Opisthokonta,3CBP4@33208|Metazoa,3DSYP@33213|Bilateria,4291P@6656|Arthropoda,3SYIN@50557|Insecta,447G9@7088|Lepidoptera	33208|Metazoa	S	C2H2-type zinc-finger domain	-	-	-	-	-	-	-	-	-	-	-	-	zf-AD,zf-C2H2
XP_054748542.2	7668.SPU_021852-tr	0	1066	KOG3640@1|root,KOG3640@2759|Eukaryota,38FZE@33154|Opisthokonta,3BIFS@33208|Metazoa,3CVII@33213|Bilateria	33208|Metazoa	DZ	Anillin, actin binding protein	ANLN	GO:0000003,GO:0000278,GO:0000280,GO:0000281,GO:0000910,GO:0000912,GO:0000915,GO:0000921,GO:0001667,GO:0002244,GO:0002376,GO:0002520,GO:0003006,GO:0003674,GO:0003779,GO:0005488,GO:0005515,GO:0005575,GO:0005576,GO:0005622,GO:0005623,GO:0005634,GO:0005654,GO:0005737,GO:0005826,GO:0005856,GO:0005886,GO:0005938,GO:0006928,GO:0006949,GO:0006996,GO:0007009,GO:0007010,GO:0007015,GO:0007049,GO:0007088,GO:…	-	ko:K18621	-	-	-	-	ko00000,ko04812	-	-	-	Anillin,Anillin_N,PH
XP_054748543.2	7668.SPU_021852-tr	0	935	KOG3640@1|root,KOG3640@2759|Eukaryota,38FZE@33154|Opisthokonta,3BIFS@33208|Metazoa,3CVII@33213|Bilateria	33208|Metazoa	DZ	Anillin, actin binding protein	ANLN	GO:0000003,GO:0000278,GO:0000280,GO:0000281,GO:0000910,GO:0000912,GO:0000915,GO:0000921,GO:0001667,GO:0002244,GO:0002376,GO:0002520,GO:0003006,GO:0003674,GO:0003779,GO:0005488,GO:0005515,GO:0005575,GO:0005576,GO:0005622,GO:0005623,GO:0005634,GO:0005654,GO:0005737,GO:0005826,GO:0005856,GO:0005886,GO:0005938,GO:0006928,GO:0006949,GO:0006996,GO:0007009,GO:0007010,GO:0007015,GO:0007049,GO:0007088,GO:…	-	ko:K18621	-	-	-	-	ko00000,ko04812	-	-	-	Anillin,Anillin_N,PH
XP_054748544.1	10224.XP_002735099.1	1.4e-95	282	COG5093@1|root,KOG4071@2759|Eukaryota,39ABE@33154|Opisthokonta,3BFYM@33208|Metazoa,3D066@33213|Bilateria	33208|Metazoa	L	cell cycle DNA replication initiation	GINS2	GO:0000228,GO:0000278,GO:0000724,GO:0000725,GO:0000727,GO:0000811,GO:0005575,GO:0005622,GO:0005623,GO:0005634,GO:0005654,GO:0005657,GO:0005694,GO:0006139,GO:0006259,GO:0006260,GO:0006261,GO:0006270,GO:0006271,GO:0006281,GO:0006302,GO:0006310,GO:0006323,GO:0006355,GO:0006725,GO:0006807,GO:0006950,GO:0006974,GO:0006996,GO:0007049,GO:0007346,GO:0008150,GO:0008152,GO:0009058,GO:0009059,GO:0009889,GO:…	-	ko:K10733	-	M00286	-	-	ko00000,ko00002,ko03032	-	-	-	Sld5
XP_054748545.2	7668.SPU_003488-tr	0	1343	KOG1274@1|root,KOG1274@2759|Eukaryota,38GB7@33154|Opisthokonta,3BAXM@33208|Metazoa,3CYSA@33213|Bilateria	33208|Metazoa	S	heterochromatin maintenance	WDHD1	GO:0000228,GO:0000278,GO:0000775,GO:0000981,GO:0003674,GO:0003676,GO:0003677,GO:0003682,GO:0003700,GO:0003723,GO:0005488,GO:0005515,GO:0005575,GO:0005622,GO:0005623,GO:0005634,GO:0005654,GO:0005657,GO:0005694,GO:0005737,GO:0006139,GO:0006259,GO:0006260,GO:0006261,GO:0006325,GO:0006355,GO:0006357,GO:0006396,GO:0006725,GO:0006807,GO:0006996,GO:0007049,GO:0007275,GO:0008150,GO:0008152,GO:0009058,GO:…	-	ko:K11274	-	-	-	-	ko00000,ko03036	-	-	-	ANAPC4_WD40,HMG_box,Mcl1_mid,WD40
XP_054748546.2	7668.SPU_007486-tr	4.04e-173	486	KOG4625@1|root,KOG4625@2759|Eukaryota,38EBY@33154|Opisthokonta,3BDMT@33208|Metazoa,3CXC0@33213|Bilateria	33208|Metazoa	T	intracellular signal transduction	NEURL2	GO:0000151,GO:0000153,GO:0005575,GO:0005622,GO:0005623,GO:0005737,GO:0005829,GO:0005912,GO:0005924,GO:0005927,GO:0006464,GO:0006807,GO:0006996,GO:0007010,GO:0008150,GO:0008152,GO:0009653,GO:0009987,GO:0010927,GO:0016043,GO:0019538,GO:0022607,GO:0030029,GO:0030036,GO:0030054,GO:0030055,GO:0030154,GO:0030239,GO:0030891,GO:0031032,GO:0032502,GO:0032989,GO:0032991,GO:0036211,GO:0042692,GO:0043170,GO:…	-	ko:K16782	-	-	-	-	ko00000	-	-	-	Neuralized,SOCS_box
XP_054748548.2	7668.SPU_007484-tr	1.05e-128	368	COG0652@1|root,KOG0880@2759|Eukaryota,38FKT@33154|Opisthokonta,3BCX1@33208|Metazoa,3CS7W@33213|Bilateria	33208|Metazoa	O	PPIases accelerate the folding of proteins. It catalyzes the cis-trans isomerization of proline imidic peptide bonds in oligopeptides	Ppib	GO:0000413,GO:0003674,GO:0003755,GO:0003824,GO:0005575,GO:0005576,GO:0005615,GO:0005622,GO:0005623,GO:0005737,GO:0006464,GO:0006807,GO:0008150,GO:0008152,GO:0009987,GO:0016853,GO:0016859,GO:0018193,GO:0018208,GO:0019538,GO:0036211,GO:0043170,GO:0043412,GO:0044237,GO:0044238,GO:0044260,GO:0044267,GO:0044421,GO:0044424,GO:0044464,GO:0071704,GO:0140096,GO:1901564	5.2.1.8	ko:K03768,ko:K09563	-	-	-	-	ko00000,ko01000,ko03110	-	-	-	Pro_isomerase
XP_054748549.1	7668.SPU_003137-tr	2.92e-35	122	KOG4115@1|root,KOG4115@2759|Eukaryota,3A3F9@33154|Opisthokonta,3BRCD@33208|Metazoa,3D83H@33213|Bilateria	33208|Metazoa	DN	dynein intermediate chain binding	DYNLRB1	GO:0000902,GO:0000904,GO:0003674,GO:0003774,GO:0003777,GO:0003824,GO:0005488,GO:0005515,GO:0005575,GO:0005622,GO:0005623,GO:0005694,GO:0005737,GO:0005813,GO:0005815,GO:0005819,GO:0005856,GO:0005858,GO:0005868,GO:0005874,GO:0005875,GO:0005876,GO:0005929,GO:0005930,GO:0005938,GO:0006810,GO:0006928,GO:0006996,GO:0007017,GO:0007018,GO:0007275,GO:0007399,GO:0007417,GO:0007420,GO:0007610,GO:0007632,GO:…	-	ko:K10419	-	-	-	-	ko00000,ko04131,ko04812	-	-	-	Robl_LC7
XP_054748551.2	7668.SPU_003137-tr	1.84e-34	122	KOG4115@1|root,KOG4115@2759|Eukaryota,3A3F9@33154|Opisthokonta,3BRCD@33208|Metazoa,3D83H@33213|Bilateria	33208|Metazoa	DN	dynein intermediate chain binding	DYNLRB1	GO:0000902,GO:0000904,GO:0003674,GO:0003774,GO:0003777,GO:0003824,GO:0005488,GO:0005515,GO:0005575,GO:0005622,GO:0005623,GO:0005694,GO:0005737,GO:0005813,GO:0005815,GO:0005819,GO:0005856,GO:0005858,GO:0005868,GO:0005874,GO:0005875,GO:0005876,GO:0005929,GO:0005930,GO:0005938,GO:0006810,GO:0006928,GO:0006996,GO:0007017,GO:0007018,GO:0007275,GO:0007399,GO:0007417,GO:0007420,GO:0007610,GO:0007632,GO:…	-	ko:K10419	-	-	-	-	ko00000,ko04131,ko04812	-	-	-	Robl_LC7
XP_054748554.2	7668.SPU_015908-tr	0	1039	28KEG@1|root,2QSVE@2759|Eukaryota,38CK3@33154|Opisthokonta,3BDZ7@33208|Metazoa,3CW9D@33213|Bilateria	33208|Metazoa	S	regulation of calcineurin-NFAT signaling cascade	NFAT5	GO:0000976,GO:0000977,GO:0000978,GO:0000981,GO:0000982,GO:0000987,GO:0001012,GO:0001067,GO:0001077,GO:0001228,GO:0001505,GO:0001816,GO:0003008,GO:0003674,GO:0003676,GO:0003677,GO:0003690,GO:0003700,GO:0005488,GO:0005575,GO:0005622,GO:0005623,GO:0005634,GO:0005654,GO:0005737,GO:0005829,GO:0006139,GO:0006351,GO:0006355,GO:0006357,GO:0006366,GO:0006725,GO:0006807,GO:0006950,GO:0006970,GO:0007154,GO:…	-	ko:K17335	-	-	-	-	ko00000,ko03000	-	-	-	RHD_DNA_bind,RHD_dimer
XP_054748555.1	7668.SPU_015908-tr	0	973	28KEG@1|root,2QSVE@2759|Eukaryota,38CK3@33154|Opisthokonta,3BDZ7@33208|Metazoa,3CW9D@33213|Bilateria	33208|Metazoa	S	regulation of calcineurin-NFAT signaling cascade	NFAT5	GO:0000976,GO:0000977,GO:0000978,GO:0000981,GO:0000982,GO:0000987,GO:0001012,GO:0001067,GO:0001077,GO:0001228,GO:0001505,GO:0001816,GO:0003008,GO:0003674,GO:0003676,GO:0003677,GO:0003690,GO:0003700,GO:0005488,GO:0005575,GO:0005622,GO:0005623,GO:0005634,GO:0005654,GO:0005737,GO:0005829,GO:0006139,GO:0006351,GO:0006355,GO:0006357,GO:0006366,GO:0006725,GO:0006807,GO:0006950,GO:0006970,GO:0007154,GO:…	-	ko:K17335	-	-	-	-	ko00000,ko03000	-	-	-	RHD_DNA_bind,RHD_dimer
XP_054748556.2	7668.SPU_013769-tr	0	897	COG3119@1|root,KOG3867@2759|Eukaryota,38DUV@33154|Opisthokonta,3B9HA@33208|Metazoa,3CZ4K@33213|Bilateria	33208|Metazoa	P	cerebroside-sulfatase activity	ARSA	GO:0000003,GO:0000323,GO:0001669,GO:0001775,GO:0002252,GO:0002263,GO:0002274,GO:0002275,GO:0002283,GO:0002366,GO:0002376,GO:0002443,GO:0002444,GO:0002446,GO:0003674,GO:0003824,GO:0004065,GO:0004098,GO:0005488,GO:0005509,GO:0005575,GO:0005576,GO:0005622,GO:0005623,GO:0005737,GO:0005764,GO:0005766,GO:0005768,GO:0005773,GO:0005775,GO:0005783,GO:0005788,GO:0005886,GO:0006629,GO:0006643,GO:0006664,GO:…	3.1.6.2,3.1.6.8	ko:K01131,ko:K01134	ko00140,ko00600,ko04142,map00140,map00600,map04142	-	R03404,R04856,R08941,R08942	RC00231	ko00000,ko00001,ko01000	-	-	-	Sulfatase,Sulfatase_C
XP_054748557.2	7668.SPU_013769-tr	0	897	COG3119@1|root,KOG3867@2759|Eukaryota,38DUV@33154|Opisthokonta,3B9HA@33208|Metazoa,3CZ4K@33213|Bilateria	33208|Metazoa	P	cerebroside-sulfatase activity	ARSA	GO:0000003,GO:0000323,GO:0001669,GO:0001775,GO:0002252,GO:0002263,GO:0002274,GO:0002275,GO:0002283,GO:0002366,GO:0002376,GO:0002443,GO:0002444,GO:0002446,GO:0003674,GO:0003824,GO:0004065,GO:0004098,GO:0005488,GO:0005509,GO:0005575,GO:0005576,GO:0005622,GO:0005623,GO:0005737,GO:0005764,GO:0005766,GO:0005768,GO:0005773,GO:0005775,GO:0005783,GO:0005788,GO:0005886,GO:0006629,GO:0006643,GO:0006664,GO:…	3.1.6.2,3.1.6.8	ko:K01131,ko:K01134	ko00140,ko00600,ko04142,map00140,map00600,map04142	-	R03404,R04856,R08941,R08942	RC00231	ko00000,ko00001,ko01000	-	-	-	Sulfatase,Sulfatase_C
XP_054748558.2	7668.SPU_013770-tr	1.89e-312	851	COG0499@1|root,KOG1370@2759|Eukaryota,38CN8@33154|Opisthokonta,3BD4V@33208|Metazoa,3CREX@33213|Bilateria	33208|Metazoa	H	S-adenosylhomocysteine catabolic process	-	GO:0000096,GO:0003674,GO:0003824,GO:0004013,GO:0005575,GO:0005622,GO:0005623,GO:0005737,GO:0005829,GO:0006082,GO:0006139,GO:0006152,GO:0006520,GO:0006534,GO:0006555,GO:0006575,GO:0006725,GO:0006732,GO:0006790,GO:0006807,GO:0008150,GO:0008152,GO:0009056,GO:0009063,GO:0009066,GO:0009069,GO:0009116,GO:0009119,GO:0009164,GO:0009987,GO:0016054,GO:0016787,GO:0016801,GO:0016802,GO:0017144,GO:0019439,GO:…	3.3.1.1	ko:K01251	ko00270,ko01100,map00270,map01100	M00035	R00192,R04936	RC00056,RC00069,RC01161,RC01243	ko00000,ko00001,ko00002,ko01000,ko01009,ko04147	-	-	-	AdoHcyase,AdoHcyase_NAD
XP_054748559.2	7668.SPU_013514-tr	4.99e-79	243	2C1HS@1|root,2S2PQ@2759|Eukaryota	2759|Eukaryota	-	-	-	-	-	-	-	-	-	-	-	-	-	-	EF-hand_1
XP_054748560.1	7668.SPU_013514-tr	2.94e-67	212	2C1HS@1|root,2S2PQ@2759|Eukaryota	2759|Eukaryota	-	-	-	-	-	-	-	-	-	-	-	-	-	-	EF-hand_1
XP_054748563.2	7668.SPU_000275-tr	6.97e-210	586	COG1304@1|root,KOG0538@2759|Eukaryota,38BCT@33154|Opisthokonta,3BA92@33208|Metazoa,3CU9T@33213|Bilateria	33208|Metazoa	C	very-long-chain-(S)-2-hydroxy-acid oxidase activity	-	GO:0005575,GO:0005622,GO:0005623,GO:0005737,GO:0005777,GO:0042579,GO:0043226,GO:0043227,GO:0043229,GO:0043231,GO:0044424,GO:0044444,GO:0044464	1.1.3.15	ko:K11517	ko00630,ko01100,ko01110,ko01120,ko01130,ko01200,ko04146,map00630,map01100,map01110,map01120,map01130,map01200,map04146	M00532	R00475	RC00042	ko00000,ko00001,ko00002,ko01000	-	-	-	FMN_dh
XP_054748564.2	7668.SPU_000276-tr	4.84e-221	620	KOG0849@1|root,KOG3862@2759|Eukaryota,39NE0@33154|Opisthokonta,3BQDP@33208|Metazoa,3D80W@33213|Bilateria	33208|Metazoa	K	Paired Box domain	-	-	-	ko:K15608	-	-	-	-	ko00000,ko03000,ko03036,ko04131	-	-	-	PAX
XP_054748572.2	7668.SPU_016294-tr	1.43e-149	424	KOG3011@1|root,KOG3011@2759|Eukaryota,38DU6@33154|Opisthokonta,3BAZP@33208|Metazoa,3CWT5@33213|Bilateria	33208|Metazoa	O	protein modification by small protein conjugation	TMEM189	GO:0000151,GO:0000209,GO:0003674,GO:0003824,GO:0004842,GO:0005488,GO:0005515,GO:0005575,GO:0005622,GO:0005623,GO:0005737,GO:0005783,GO:0006464,GO:0006807,GO:0008150,GO:0008152,GO:0009987,GO:0012505,GO:0016020,GO:0016021,GO:0016491,GO:0016567,GO:0016740,GO:0019538,GO:0019787,GO:0019899,GO:0031224,GO:0031371,GO:0031625,GO:0032446,GO:0032991,GO:0035370,GO:0036211,GO:0043170,GO:0043226,GO:0043227,GO:…	-	ko:K10704,ko:K20656	ko04624,map04624	-	-	-	ko00000,ko00001,ko03400,ko04131	-	-	-	TMEM189_B_dmain,UQ_con
XP_054748574.2	7668.SPU_016296-tr	5.72e-104	309	KOG4036@1|root,KOG4036@2759|Eukaryota,39Y1P@33154|Opisthokonta,3BM7H@33208|Metazoa,3D0W5@33213|Bilateria	33208|Metazoa	S	N-terminal domain of NEFA-interacting nuclear protein NIP30	FAM192A	GO:0005575,GO:0005622,GO:0005623,GO:0005634,GO:0043226,GO:0043227,GO:0043229,GO:0043231,GO:0044424,GO:0044464	-	-	-	-	-	-	-	-	-	-	Nefa_Nip30_N
XP_054748576.2	7668.SPU_027373-tr	1.15e-47	181	KOG2177@1|root,KOG2177@2759|Eukaryota	2759|Eukaryota	O	zinc ion binding	-	-	-	-	-	-	-	-	-	-	-	-	zf-B_box,zf-C3HC4,zf-C3HC4_4,zf-RING_UBOX
XP_054748587.2	7668.SPU_004798-tr	1.22e-201	567	COG1304@1|root,KOG0538@2759|Eukaryota,38BCT@33154|Opisthokonta,3BA92@33208|Metazoa,3CU9T@33213|Bilateria	33208|Metazoa	C	very-long-chain-(S)-2-hydroxy-acid oxidase activity	-	GO:0005575,GO:0005622,GO:0005623,GO:0005737,GO:0005777,GO:0042579,GO:0043226,GO:0043227,GO:0043229,GO:0043231,GO:0044424,GO:0044444,GO:0044464	1.1.3.15	ko:K11517	ko00630,ko01100,ko01110,ko01120,ko01130,ko01200,ko04146,map00630,map01100,map01110,map01120,map01130,map01200,map04146	M00532	R00475	RC00042	ko00000,ko00001,ko00002,ko01000	-	-	-	FMN_dh
XP_054748592.1	7668.SPU_002842-tr	0	1214	COG5260@1|root,KOG1906@2759|Eukaryota,38ERD@33154|Opisthokonta,3BGNR@33208|Metazoa,3CYVV@33213|Bilateria	33208|Metazoa	L	snoRNA polyadenylation	PAPD5	GO:0000070,GO:0000278,GO:0000280,GO:0000819,GO:0000956,GO:0003674,GO:0003676,GO:0003723,GO:0003824,GO:0003887,GO:0004652,GO:0005488,GO:0005515,GO:0005575,GO:0005622,GO:0005623,GO:0005634,GO:0005635,GO:0005654,GO:0005730,GO:0005737,GO:0005794,GO:0005844,GO:0006139,GO:0006259,GO:0006281,GO:0006302,GO:0006323,GO:0006378,GO:0006396,GO:0006397,GO:0006401,GO:0006402,GO:0006725,GO:0006807,GO:0006950,GO:…	2.7.7.19	ko:K03514	ko03018,map03018	M00393	-	-	ko00000,ko00001,ko00002,ko01000,ko03016,ko03019	-	-	-	NTP_transf_2,PAP_assoc
XP_054748596.2	7668.SPU_022240-tr	1.04e-195	545	COG3000@1|root,KOG0872@2759|Eukaryota,38JRU@33154|Opisthokonta,3BB36@33208|Metazoa,3D2F0@33213|Bilateria	33208|Metazoa	I	lathosterol oxidase activity	SC5D	GO:0000248,GO:0003674,GO:0003824,GO:0005575,GO:0005622,GO:0005623,GO:0005737,GO:0005783,GO:0005789,GO:0006066,GO:0006082,GO:0006629,GO:0006631,GO:0006694,GO:0006695,GO:0008150,GO:0008152,GO:0008202,GO:0008203,GO:0008610,GO:0009058,GO:0009889,GO:0009987,GO:0012505,GO:0016020,GO:0016125,GO:0016126,GO:0016491,GO:0016705,GO:0016717,GO:0019216,GO:0019218,GO:0019222,GO:0019752,GO:0031984,GO:0032787,GO:…	1.14.19.20	ko:K00227	ko00100,ko01100,ko01110,ko01130,map00100,map01100,map01110,map01130	M00101,M00102	R07215,R07486,R07491,R07505	RC00904	ko00000,ko00001,ko00002,ko01000	-	-	-	FA_hydroxylase
XP_054748597.2	7668.SPU_022241-tr	1.76e-292	806	KOG3603@1|root,KOG3603@2759|Eukaryota,38I2E@33154|Opisthokonta,3BAQ6@33208|Metazoa,3CTKK@33213|Bilateria	33208|Metazoa	S	phospholipase	PLD4	GO:0000139,GO:0002244,GO:0002376,GO:0002520,GO:0003674,GO:0003824,GO:0004435,GO:0004620,GO:0004629,GO:0004630,GO:0005575,GO:0005622,GO:0005623,GO:0005634,GO:0005737,GO:0005783,GO:0005789,GO:0005794,GO:0005802,GO:0006066,GO:0006793,GO:0006796,GO:0006810,GO:0006897,GO:0006909,GO:0007275,GO:0008081,GO:0008150,GO:0008152,GO:0009987,GO:0012505,GO:0016020,GO:0016192,GO:0016298,GO:0016787,GO:0016788,GO:…	3.1.4.4	ko:K16860,ko:K18160	ko00564,ko00565,ko01100,ko01110,ko04714,map00564,map00565,map01100,map01110,map04714	-	R01310,R02051,R07385	RC00017,RC00425	ko00000,ko00001,ko01000,ko03029,ko04131	-	-	-	PLDc_2,PLDc_3
XP_054748602.2	7668.SPU_001333-tr	3e-166	471	COG1090@1|root,KOG3019@2759|Eukaryota,38VPW@33154|Opisthokonta,3B98P@33208|Metazoa,3CS3W@33213|Bilateria	33208|Metazoa	F	Short chain dehydrogenase reductase family 39U member 1	SDR39U1	-	-	ko:K07071	-	-	-	-	ko00000	-	-	-	DUF1731,Epimerase
XP_054748605.2	7668.SPU_013893-tr	8.43e-185	516	COG4870@1|root,KOG1543@2759|Eukaryota,38FXY@33154|Opisthokonta,3BJJC@33208|Metazoa,3CYXA@33213|Bilateria	33208|Metazoa	O	negative regulation of plasminogen activation	CTSZ	GO:0000003,GO:0000323,GO:0001763,GO:0001775,GO:0001990,GO:0001991,GO:0002002,GO:0002003,GO:0002009,GO:0002119,GO:0002164,GO:0002252,GO:0002263,GO:0002274,GO:0002275,GO:0002283,GO:0002366,GO:0002376,GO:0002443,GO:0002444,GO:0002446,GO:0003006,GO:0003008,GO:0003013,GO:0003044,GO:0003073,GO:0003081,GO:0003674,GO:0003824,GO:0004175,GO:0004180,GO:0004197,GO:0005575,GO:0005576,GO:0005615,GO:0005622,GO:…	3.4.18.1	ko:K08568	ko04142,ko04210,map04142,map04210	-	-	-	ko00000,ko00001,ko01000,ko01002	-	-	-	Peptidase_C1
XP_054748610.2	7668.SPU_010967-tr	0	1094	KOG3714@1|root,KOG3714@2759|Eukaryota,3AG3T@33154|Opisthokonta,3BWVM@33208|Metazoa,3DDKF@33213|Bilateria	33208|Metazoa	O	Domain first found in C1r, C1s, uEGF, and bone morphogenetic protein.	-	-	-	ko:K13047	-	-	-	-	ko00000,ko01000,ko01002	-	-	-	CUB,Ldl_recept_a
XP_054748617.2	7668.SPU_019426-tr	2.72e-250	694	KOG0739@1|root,KOG0739@2759|Eukaryota,38D1Q@33154|Opisthokonta,3BCY8@33208|Metazoa,3CU12@33213|Bilateria	33208|Metazoa	O	positive regulation of centriole elongation	VPS4A	GO:0000070,GO:0000075,GO:0000166,GO:0000278,GO:0000280,GO:0000323,GO:0000819,GO:0000910,GO:0000916,GO:0000920,GO:0000922,GO:0001654,GO:0001745,GO:0001751,GO:0001754,GO:0003002,GO:0003674,GO:0003824,GO:0005488,GO:0005515,GO:0005524,GO:0005575,GO:0005622,GO:0005623,GO:0005634,GO:0005737,GO:0005764,GO:0005768,GO:0005769,GO:0005770,GO:0005773,GO:0005774,GO:0005813,GO:0005815,GO:0005819,GO:0005829,GO:…	-	ko:K12196	ko04144,ko04217,map04144,map04217	M00412	-	-	ko00000,ko00001,ko00002,ko04131	-	-	-	AAA,MIT,Vps4_C
XP_054748618.1	81824.XP_001748270.1	2.83e-44	155	KOG3655@1|root,KOG3655@2759|Eukaryota,3A0P2@33154|Opisthokonta	33154|Opisthokonta	Z	defense response to fungus	COTL1	GO:0001775,GO:0002252,GO:0002263,GO:0002274,GO:0002275,GO:0002283,GO:0002366,GO:0002376,GO:0002443,GO:0002444,GO:0002446,GO:0003674,GO:0003779,GO:0005488,GO:0005515,GO:0005575,GO:0005576,GO:0005622,GO:0005623,GO:0005737,GO:0006810,GO:0006887,GO:0006950,GO:0006952,GO:0006955,GO:0008092,GO:0008150,GO:0009605,GO:0009607,GO:0009620,GO:0009987,GO:0012505,GO:0016192,GO:0019899,GO:0030141,GO:0031410,GO:…	-	-	-	-	-	-	-	-	-	-	Cofilin_ADF
XP_054748619.2	7668.SPU_019425-tr	0	907	KOG1828@1|root,KOG1828@2759|Eukaryota,38I5Q@33154|Opisthokonta,3BJWG@33208|Metazoa,3CYA3@33213|Bilateria	33208|Metazoa	K	Bromodomain-containing protein 7	BRD7	GO:0000902,GO:0001067,GO:0002039,GO:0003674,GO:0003676,GO:0003677,GO:0003712,GO:0003713,GO:0003714,GO:0005488,GO:0005515,GO:0005575,GO:0005622,GO:0005623,GO:0005634,GO:0005654,GO:0005737,GO:0005829,GO:0006355,GO:0006357,GO:0007275,GO:0007346,GO:0007399,GO:0008134,GO:0008150,GO:0008285,GO:0009653,GO:0009889,GO:0009890,GO:0009891,GO:0009892,GO:0009893,GO:0009966,GO:0009987,GO:0010468,GO:0010556,GO:…	-	ko:K11723,ko:K22184	ko05225,map05225	-	-	-	ko00000,ko00001,ko03036	-	-	-	Bromodomain,DUF3512
XP_054748624.2	10224.XP_002742404.1	2.38e-156	468	KOG0147@1|root,KOG0147@2759|Eukaryota,39R6Y@33154|Opisthokonta,3BANI@33208|Metazoa,3CXB8@33213|Bilateria	33208|Metazoa	A	RNA binding motif protein	RBM39	GO:0000375,GO:0000377,GO:0000381,GO:0000398,GO:0003674,GO:0003676,GO:0003712,GO:0003713,GO:0003723,GO:0003729,GO:0005488,GO:0005575,GO:0005622,GO:0005623,GO:0005634,GO:0005654,GO:0005815,GO:0005856,GO:0006139,GO:0006351,GO:0006396,GO:0006397,GO:0006725,GO:0006807,GO:0008150,GO:0008152,GO:0008380,GO:0009058,GO:0009059,GO:0009889,GO:0009891,GO:0009893,GO:0009987,GO:0010467,GO:0010468,GO:0010556,GO:…	-	ko:K13091	-	-	-	-	ko00000,ko03041	-	-	-	RBM39linker,RRM_1
XP_054748625.2	215358.XP_010750462.1	4.23e-97	298	COG1601@1|root,KOG2768@2759|Eukaryota,38MQN@33154|Opisthokonta,3BD1P@33208|Metazoa,3CUV4@33213|Bilateria,4842Z@7711|Chordata,48USV@7742|Vertebrata,49XBC@7898|Actinopterygii	33208|Metazoa	J	Eukaryotic translation initiation factor 2 subunit 2	EIF2S2	GO:0000003,GO:0000122,GO:0000902,GO:0000904,GO:0001701,GO:0001731,GO:0002176,GO:0002181,GO:0002183,GO:0003006,GO:0003674,GO:0003676,GO:0003723,GO:0003743,GO:0005488,GO:0005575,GO:0005622,GO:0005623,GO:0005737,GO:0005829,GO:0005850,GO:0006355,GO:0006357,GO:0006412,GO:0006413,GO:0006518,GO:0006807,GO:0006810,GO:0006928,GO:0006935,GO:0006950,GO:0007275,GO:0007276,GO:0007399,GO:0007409,GO:0007411,GO:…	-	ko:K03238	ko03013,map03013	-	-	-	ko00000,ko00001,ko01009,ko03012	-	-	-	eIF-5_eIF-2B
XP_054748627.2	7668.SPU_001360-tr	3.64e-124	385	KOG0267@1|root,KOG0267@2759|Eukaryota,38GF8@33154|Opisthokonta,3B9Q6@33208|Metazoa,3CU0X@33213|Bilateria	33208|Metazoa	Z	microtubule severing	KATNB1	GO:0000003,GO:0000226,GO:0000922,GO:0002064,GO:0002065,GO:0002066,GO:0003006,GO:0003674,GO:0005488,GO:0005515,GO:0005575,GO:0005622,GO:0005623,GO:0005737,GO:0005813,GO:0005815,GO:0005819,GO:0005829,GO:0005856,GO:0005874,GO:0005875,GO:0005886,GO:0006605,GO:0006810,GO:0006886,GO:0006996,GO:0007010,GO:0007017,GO:0007019,GO:0007026,GO:0007275,GO:0007276,GO:0007281,GO:0007292,GO:0007304,GO:0007306,GO:…	-	ko:K18643	-	-	-	-	ko00000,ko04812	-	-	-	Katanin_con80,WD40
XP_054748629.1	7668.SPU_001359-tr	6.18e-123	355	KOG0429@1|root,KOG0429@2759|Eukaryota,38C2Q@33154|Opisthokonta,3BJ7I@33208|Metazoa,3D0B1@33213|Bilateria	33208|Metazoa	O	sperm individualization	AKTIP	GO:0000151,GO:0000209,GO:0000228,GO:0000785,GO:0000790,GO:0000792,GO:0001932,GO:0001934,GO:0003674,GO:0003824,GO:0004842,GO:0005488,GO:0005515,GO:0005575,GO:0005622,GO:0005623,GO:0005634,GO:0005694,GO:0005737,GO:0005886,GO:0006139,GO:0006259,GO:0006281,GO:0006325,GO:0006464,GO:0006508,GO:0006511,GO:0006725,GO:0006807,GO:0006810,GO:0006950,GO:0006974,GO:0006996,GO:0007032,GO:0007033,GO:0007034,GO:…	-	-	-	-	-	-	-	-	-	-	UQ_con
XP_054748630.1	7668.SPU_001359-tr	2.02e-123	355	KOG0429@1|root,KOG0429@2759|Eukaryota,38C2Q@33154|Opisthokonta,3BJ7I@33208|Metazoa,3D0B1@33213|Bilateria	33208|Metazoa	O	sperm individualization	AKTIP	GO:0000151,GO:0000209,GO:0000228,GO:0000785,GO:0000790,GO:0000792,GO:0001932,GO:0001934,GO:0003674,GO:0003824,GO:0004842,GO:0005488,GO:0005515,GO:0005575,GO:0005622,GO:0005623,GO:0005634,GO:0005694,GO:0005737,GO:0005886,GO:0006139,GO:0006259,GO:0006281,GO:0006325,GO:0006464,GO:0006508,GO:0006511,GO:0006725,GO:0006807,GO:0006810,GO:0006950,GO:0006974,GO:0006996,GO:0007032,GO:0007033,GO:0007034,GO:…	-	-	-	-	-	-	-	-	-	-	UQ_con
XP_054748634.1	7668.SPU_025868-tr	1.01e-153	434	KOG2659@1|root,KOG2659@2759|Eukaryota,396D9@33154|Opisthokonta,3BE83@33208|Metazoa,3CZCH@33213|Bilateria	33208|Metazoa	Z	Glucose-induced degradation protein 8 homolog	GID8	GO:0005575,GO:0005622,GO:0005623,GO:0005634,GO:0005654,GO:0005737,GO:0006508,GO:0006511,GO:0006807,GO:0008150,GO:0008152,GO:0009056,GO:0009057,GO:0009987,GO:0010498,GO:0019538,GO:0019941,GO:0030054,GO:0030163,GO:0031974,GO:0031981,GO:0043161,GO:0043170,GO:0043226,GO:0043227,GO:0043229,GO:0043231,GO:0043233,GO:0043632,GO:0044237,GO:0044238,GO:0044248,GO:0044257,GO:0044260,GO:0044265,GO:0044267,GO:…	-	-	-	-	-	-	-	-	-	-	CLTH,LisH
XP_054748641.2	7668.SPU_000214-tr	0	989	KOG2429@1|root,KOG2429@2759|Eukaryota,38CUF@33154|Opisthokonta,3BENT@33208|Metazoa,3CTX0@33213|Bilateria	33208|Metazoa	G	trimming of terminal mannose on B branch	EDEM2	GO:0003674,GO:0003824,GO:0004553,GO:0004559,GO:0004571,GO:0005575,GO:0005622,GO:0005623,GO:0005737,GO:0005783,GO:0006464,GO:0006491,GO:0006508,GO:0006511,GO:0006516,GO:0006517,GO:0006807,GO:0006950,GO:0006986,GO:0007154,GO:0007165,GO:0007275,GO:0007568,GO:0008150,GO:0008152,GO:0008340,GO:0009056,GO:0009057,GO:0009100,GO:0009893,GO:0009894,GO:0009896,GO:0009987,GO:0010033,GO:0010243,GO:0010259,GO:…	-	ko:K10085	ko04141,map04141	-	-	-	ko00000,ko00001,ko04091	-	-	-	Glyco_hydro_47
XP_054748644.1	7739.XP_002608839.1	5.02e-09	60.5	KOG2605@1|root,KOG2605@2759|Eukaryota,39NN1@33154|Opisthokonta,3CQ6E@33208|Metazoa,3E6BF@33213|Bilateria	2759|Eukaryota	OT	Glycosyl transferases group 1	-	-	-	-	-	-	-	-	-	-	-	-	DED,Death,Glycos_transf_1,OTU
XP_054748652.2	7668.SPU_004694-tr	3.78e-157	463	COG2114@1|root,KOG3619@2759|Eukaryota,38CKV@33154|Opisthokonta,3B9YI@33208|Metazoa,3CSK5@33213|Bilateria	33208|Metazoa	C	cAMP biosynthetic process	ADCY7	GO:0000287,GO:0001817,GO:0001818,GO:0002119,GO:0002164,GO:0002165,GO:0002682,GO:0002819,GO:0003008,GO:0003014,GO:0003091,GO:0003674,GO:0003824,GO:0004016,GO:0004383,GO:0005080,GO:0005488,GO:0005515,GO:0005575,GO:0005622,GO:0005623,GO:0005737,GO:0005829,GO:0005886,GO:0005887,GO:0006139,GO:0006163,GO:0006164,GO:0006171,GO:0006182,GO:0006725,GO:0006753,GO:0006793,GO:0006796,GO:0006807,GO:0006950,GO:…	4.6.1.1	ko:K08042,ko:K08044,ko:K08047	ko00230,ko01522,ko04015,ko04020,ko04022,ko04024,ko04062,ko04072,ko04114,ko04211,ko04213,ko04261,ko04270,ko04371,ko04540,ko04611,ko04713,ko04714,ko04723,ko04724,ko04725,ko04727,ko04742,ko04750,ko04911,ko04912,ko04913,ko04914,ko04915,ko04916,ko04918,ko04921,ko04922,ko04923,ko04925,ko04926,ko04927,ko04934,ko04970,ko04971,ko04972,ko04976,ko05032,ko05166,ko05200,ko05414,map00230,map01522,map04015,map0…	M00695	R00089,R00434	RC00295	ko00000,ko00001,ko00002,ko01000	-	-	-	AC_N,DUF1053,Guanylate_cyc
XP_054748654.2	7668.SPU_023638-tr	6.94e-298	861	COG1131@1|root,KOG0059@2759|Eukaryota,38BPG@33154|Opisthokonta,3BBB4@33208|Metazoa,3CSBI@33213|Bilateria	33208|Metazoa	I	ATPase activity, coupled to transmembrane movement of substances	-	-	-	ko:K05643	ko02010,map02010	-	-	-	ko00000,ko00001,ko02000	3.A.1.211	-	-	ABC2_membrane_3,ABC_tran
XP_054748655.2	7668.SPU_016277-tr	2.59e-208	593	COG1131@1|root,KOG0059@2759|Eukaryota,38BPG@33154|Opisthokonta,3BBB4@33208|Metazoa,3CSBI@33213|Bilateria	33208|Metazoa	I	ATPase activity, coupled to transmembrane movement of substances	-	-	-	ko:K05643	ko02010,map02010	-	-	-	ko00000,ko00001,ko02000	3.A.1.211	-	-	ABC2_membrane_3,ABC_tran
XP_054748660.2	7897.ENSLACP00000022251	1.73e-23	114	KOG3815@1|root,KOG3815@2759|Eukaryota,38BEU@33154|Opisthokonta,3BF9Q@33208|Metazoa,3CRXY@33213|Bilateria,4898I@7711|Chordata,493NI@7742|Vertebrata	33208|Metazoa	K	Domain of unknown function (DUF4708)	C18orf63	-	-	-	-	-	-	-	-	-	-	-	DUF4708
XP_054748663.2	7668.SPU_024626-tr	0	1030	KOG2032@1|root,KOG2032@2759|Eukaryota,38BBR@33154|Opisthokonta,3BHP4@33208|Metazoa,3CZ89@33213|Bilateria	33208|Metazoa	S	maestro heat-like repeat-containing protein family member	MROH1	GO:0005575,GO:0005622,GO:0005623,GO:0005737,GO:0005768,GO:0005770,GO:0005794,GO:0012505,GO:0031410,GO:0031982,GO:0043226,GO:0043227,GO:0043229,GO:0043231,GO:0044424,GO:0044444,GO:0044464,GO:0097708	-	-	-	-	-	-	-	-	-	-	HEAT
XP_054748666.2	7668.SPU_007208-tr	0	1181	COG0465@1|root,KOG0731@2759|Eukaryota,38DIS@33154|Opisthokonta,3B979@33208|Metazoa,3CVMW@33213|Bilateria	33208|Metazoa	O	metalloendopeptidase activity	SPG7	GO:0003674,GO:0003824,GO:0004175,GO:0004222,GO:0005488,GO:0005515,GO:0005575,GO:0005622,GO:0005623,GO:0005737,GO:0005739,GO:0005740,GO:0005743,GO:0005745,GO:0005757,GO:0006508,GO:0006807,GO:0006810,GO:0006811,GO:0006812,GO:0006816,GO:0006839,GO:0006851,GO:0006928,GO:0006996,GO:0007005,GO:0007006,GO:0007017,GO:0007018,GO:0007155,GO:0007275,GO:0007399,GO:0008088,GO:0008089,GO:0008150,GO:0008152,GO:…	-	ko:K09552	-	-	-	-	ko00000,ko01000,ko01002,ko03110	-	-	-	AAA,FtsH_ext,Peptidase_M41
XP_054748668.2	7668.SPU_021927-tr	2.69e-288	803	28KWJ@1|root,2QTD6@2759|Eukaryota,38FG0@33154|Opisthokonta,3BG3A@33208|Metazoa,3CVWG@33213|Bilateria	33208|Metazoa	K	transcription corepressor activity	CBFA2T3	GO:0000122,GO:0001666,GO:0002376,GO:0002520,GO:0002521,GO:0002573,GO:0003674,GO:0003682,GO:0003700,GO:0003712,GO:0003714,GO:0005488,GO:0005515,GO:0005575,GO:0005622,GO:0005623,GO:0005634,GO:0005654,GO:0005730,GO:0006091,GO:0006109,GO:0006110,GO:0006140,GO:0006355,GO:0006357,GO:0006950,GO:0007275,GO:0007399,GO:0008150,GO:0008152,GO:0008283,GO:0008285,GO:0009628,GO:0009889,GO:0009890,GO:0009892,GO:…	-	ko:K10053	ko05200,ko05202,ko05221,map05200,map05202,map05221	-	-	-	ko00000,ko00001	-	-	-	NHR2,TAFH,zf-MYND
XP_054748669.2	7668.SPU_021927-tr	6.25e-291	810	28KWJ@1|root,2QTD6@2759|Eukaryota,38FG0@33154|Opisthokonta,3BG3A@33208|Metazoa,3CVWG@33213|Bilateria	33208|Metazoa	K	transcription corepressor activity	CBFA2T3	GO:0000122,GO:0001666,GO:0002376,GO:0002520,GO:0002521,GO:0002573,GO:0003674,GO:0003682,GO:0003700,GO:0003712,GO:0003714,GO:0005488,GO:0005515,GO:0005575,GO:0005622,GO:0005623,GO:0005634,GO:0005654,GO:0005730,GO:0006091,GO:0006109,GO:0006110,GO:0006140,GO:0006355,GO:0006357,GO:0006950,GO:0007275,GO:0007399,GO:0008150,GO:0008152,GO:0008283,GO:0008285,GO:0009628,GO:0009889,GO:0009890,GO:0009892,GO:…	-	ko:K10053	ko05200,ko05202,ko05221,map05200,map05202,map05221	-	-	-	ko00000,ko00001	-	-	-	NHR2,TAFH,zf-MYND
XP_054748674.1	7668.SPU_001714-tr	2.67e-13	70.1	2ASQN@1|root,2RZQC@2759|Eukaryota,3A8EE@33154|Opisthokonta,3BUEW@33208|Metazoa,3E486@33213|Bilateria	33208|Metazoa	S	Chromosome 19 open reading frame 12	C19orf12	GO:0003008,GO:0008150,GO:0032501,GO:0050877,GO:0050905	-	-	-	-	-	-	-	-	-	-	-
XP_054748675.2	7668.SPU_001714-tr	2.12e-54	174	2ASQN@1|root,2RZQC@2759|Eukaryota,3A8EE@33154|Opisthokonta,3BUEW@33208|Metazoa,3E486@33213|Bilateria	33208|Metazoa	S	Chromosome 19 open reading frame 12	C19orf12	GO:0003008,GO:0008150,GO:0032501,GO:0050877,GO:0050905	-	-	-	-	-	-	-	-	-	-	-
XP_054748676.2	7668.SPU_001716-tr	3.12e-115	331	COG1881@1|root,KOG3346@2759|Eukaryota,38EN2@33154|Opisthokonta,3BFQR@33208|Metazoa,3CRY4@33213|Bilateria	33208|Metazoa	K	Phosphatidylethanolamine-binding protein	-	-	-	ko:K17439	-	-	-	-	br01610,ko00000,ko03011	-	-	-	PBP
XP_054748679.2	7668.SPU_001721-tr	0	901	KOG2177@1|root,KOG2177@2759|Eukaryota,38F95@33154|Opisthokonta,3BA7J@33208|Metazoa,3CZWX@33213|Bilateria	33208|Metazoa	O	tripartite motif containing 71, E3 ubiquitin protein ligase	TRIM71	GO:0000003,GO:0000082,GO:0000278,GO:0000932,GO:0001708,GO:0001838,GO:0001841,GO:0001843,GO:0002009,GO:0002164,GO:0002165,GO:0002168,GO:0003006,GO:0003674,GO:0003676,GO:0003723,GO:0003824,GO:0004842,GO:0005488,GO:0005515,GO:0005575,GO:0005622,GO:0005623,GO:0005737,GO:0005912,GO:0005924,GO:0005927,GO:0006139,GO:0006396,GO:0006401,GO:0006402,GO:0006417,GO:0006464,GO:0006725,GO:0006807,GO:0007049,GO:…	2.3.2.27	ko:K12035	ko05206,map05206	-	-	-	ko00000,ko00001,ko01000,ko03019,ko04121	-	-	-	Filamin,NHL,zf-B_box
XP_054748680.2	7668.SPU_001717-tr	3.34e-284	786	28I6C@1|root,2QQGI@2759|Eukaryota,38MI9@33154|Opisthokonta,3BEES@33208|Metazoa,3CUQ4@33213|Bilateria	33208|Metazoa	S	DUF1704	KIAA0895L	-	-	-	-	-	-	-	-	-	-	-	DUF1704
XP_054748681.1	7668.SPU_013692-tr	4.92e-73	220	KOG4349@1|root,KOG4349@2759|Eukaryota,39WPH@33154|Opisthokonta,3BQVA@33208|Metazoa,3D74J@33213|Bilateria	33208|Metazoa	S	endoplasmic reticulum tubular network organization	TMEM170B	GO:0005575,GO:0005622,GO:0005623,GO:0005634,GO:0005635,GO:0005737,GO:0005783,GO:0005789,GO:0005886,GO:0006996,GO:0006997,GO:0006998,GO:0006999,GO:0007029,GO:0008150,GO:0009966,GO:0009968,GO:0009987,GO:0010256,GO:0010646,GO:0010648,GO:0012505,GO:0016020,GO:0016043,GO:0022607,GO:0023051,GO:0023057,GO:0030111,GO:0030178,GO:0031967,GO:0031975,GO:0031984,GO:0034622,GO:0042175,GO:0043226,GO:0043227,GO:…	-	-	-	-	-	-	-	-	-	-	Tmemb_170
XP_054748686.2	7668.SPU_021483-tr	0	1102	COG5021@1|root,KOG1037@1|root,KOG0168@2759|Eukaryota,KOG1037@2759|Eukaryota,38B7U@33154|Opisthokonta,3BBUM@33208|Metazoa,3CWEM@33213|Bilateria	33208|Metazoa	KLO	Poly (ADP-ribose) polymerase	PARP2	GO:0001558,GO:0003674,GO:0003824,GO:0003909,GO:0003910,GO:0003950,GO:0005575,GO:0005622,GO:0005623,GO:0005634,GO:0005654,GO:0005730,GO:0005737,GO:0006139,GO:0006259,GO:0006260,GO:0006261,GO:0006266,GO:0006271,GO:0006273,GO:0006281,GO:0006284,GO:0006464,GO:0006471,GO:0006725,GO:0006807,GO:0006915,GO:0006950,GO:0006974,GO:0007154,GO:0007165,GO:0007166,GO:0008150,GO:0008152,GO:0008219,GO:0009058,GO:…	2.4.2.30	ko:K10798	ko03410,ko04210,ko04212,ko04214,ko04217,map03410,map04210,map04212,map04214,map04217	M00296	-	-	ko00000,ko00001,ko00002,ko01000,ko03032,ko03036,ko03400	-	-	-	PARP,PARP_reg,WGR,WWE
XP_054748687.2	7668.SPU_021484-tr	0	1337	COG5183@1|root,KOG1609@2759|Eukaryota,38GYJ@33154|Opisthokonta,3BCF4@33208|Metazoa,3CWNX@33213|Bilateria	33208|Metazoa	A	E3 ubiquitin-protein ligase	2025-03-06	GO:0000151,GO:0000153,GO:0000209,GO:0000835,GO:0002020,GO:0003674,GO:0003824,GO:0004842,GO:0005488,GO:0005515,GO:0005575,GO:0005622,GO:0005623,GO:0005737,GO:0005783,GO:0005789,GO:0006464,GO:0006508,GO:0006511,GO:0006517,GO:0006807,GO:0006950,GO:0008150,GO:0008152,GO:0008270,GO:0009056,GO:0009057,GO:0009100,GO:0009987,GO:0010033,GO:0010243,GO:0010498,GO:0012505,GO:0016020,GO:0016021,GO:0016567,GO:…	2.3.2.27	ko:K10661	ko04141,map04141	-	-	-	ko00000,ko00001,ko01000,ko04121	-	-	-	RINGv
XP_054748688.2	10036.XP_005078562.1	5.09e-56	197	KOG4583@1|root,KOG4583@2759|Eukaryota,39FMK@33154|Opisthokonta,3BH9P@33208|Metazoa,3CXU3@33213|Bilateria,484JQ@7711|Chordata,48Z1E@7742|Vertebrata,3JC5W@40674|Mammalia,35PGG@314146|Euarchontoglires,4PS71@9989|Rodentia	33208|Metazoa	O	Homocysteine-responsive endoplasmic reticulum-resident ubiquitin-like domain member 2	HERPUD2	GO:0000003,GO:0006950,GO:0006986,GO:0007154,GO:0007165,GO:0007276,GO:0007283,GO:0008150,GO:0009987,GO:0010033,GO:0019953,GO:0022414,GO:0023052,GO:0030968,GO:0032501,GO:0032504,GO:0033554,GO:0034620,GO:0034976,GO:0035966,GO:0035967,GO:0042221,GO:0044703,GO:0048232,GO:0048609,GO:0050789,GO:0050794,GO:0050896,GO:0051704,GO:0051716,GO:0065007,GO:0070887,GO:0071310	-	-	-	-	-	-	-	-	-	-	ubiquitin
XP_054748690.2	7668.SPU_003867-tr	1.11e-96	284	COG0509@1|root,KOG3373@2759|Eukaryota,3A5U5@33154|Opisthokonta,3BPTR@33208|Metazoa,3D6G9@33213|Bilateria	33208|Metazoa	E	The H protein shuttles the methylamine group of glycine from the P protein to the T protein	GCSH	GO:0001505,GO:0003674,GO:0003824,GO:0004047,GO:0005488,GO:0005515,GO:0005575,GO:0005622,GO:0005623,GO:0005737,GO:0005739,GO:0005759,GO:0005960,GO:0006082,GO:0006464,GO:0006520,GO:0006544,GO:0006546,GO:0006807,GO:0008150,GO:0008152,GO:0008168,GO:0009056,GO:0009063,GO:0009069,GO:0009071,GO:0009249,GO:0009987,GO:0010467,GO:0016054,GO:0016740,GO:0016741,GO:0017144,GO:0018065,GO:0018193,GO:0018205,GO:…	-	ko:K02437	ko00260,ko00630,ko01100,ko01110,ko01130,ko01200,map00260,map00630,map01100,map01110,map01130,map01200	M00532	R01221	RC00022,RC02834	ko00000,ko00001,ko00002	-	-	-	GCV_H
XP_054748693.2	7668.SPU_020830-tr	8.15e-37	153	KOG3227@1|root,KOG3227@2759|Eukaryota,38G9Z@33154|Opisthokonta,3BIDB@33208|Metazoa,3D0V6@33213|Bilateria	33208|Metazoa	K	positive regulation of dendrite morphogenesis	SS18L1	GO:0000228,GO:0000775,GO:0000776,GO:0000779,GO:0000780,GO:0000785,GO:0000790,GO:0000793,GO:0000794,GO:0003674,GO:0003676,GO:0003677,GO:0003700,GO:0005488,GO:0005575,GO:0005622,GO:0005623,GO:0005634,GO:0005654,GO:0005694,GO:0005737,GO:0005829,GO:0006355,GO:0007275,GO:0007399,GO:0008150,GO:0009889,GO:0009891,GO:0009893,GO:0009987,GO:0010468,GO:0010556,GO:0010557,GO:0010604,GO:0010628,GO:0010720,GO:…	-	-	-	-	-	-	-	-	-	-	SSXT
XP_054748694.2	7668.SPU_020830-tr	6.54e-37	153	KOG3227@1|root,KOG3227@2759|Eukaryota,38G9Z@33154|Opisthokonta,3BIDB@33208|Metazoa,3D0V6@33213|Bilateria	33208|Metazoa	K	positive regulation of dendrite morphogenesis	SS18L1	GO:0000228,GO:0000775,GO:0000776,GO:0000779,GO:0000780,GO:0000785,GO:0000790,GO:0000793,GO:0000794,GO:0003674,GO:0003676,GO:0003677,GO:0003700,GO:0005488,GO:0005575,GO:0005622,GO:0005623,GO:0005634,GO:0005654,GO:0005694,GO:0005737,GO:0005829,GO:0006355,GO:0007275,GO:0007399,GO:0008150,GO:0009889,GO:0009891,GO:0009893,GO:0009987,GO:0010468,GO:0010556,GO:0010557,GO:0010604,GO:0010628,GO:0010720,GO:…	-	-	-	-	-	-	-	-	-	-	SSXT
XP_054748701.1	7668.SPU_004322-tr	6.19e-154	434	COG5066@1|root,KOG0439@2759|Eukaryota,39W5E@33154|Opisthokonta,3BHVG@33208|Metazoa,3CZXH@33213|Bilateria	33208|Metazoa	U	FFAT motif binding	VAPA	GO:0000226,GO:0000323,GO:0001505,GO:0001775,GO:0002252,GO:0002263,GO:0002274,GO:0002275,GO:0002283,GO:0002366,GO:0002376,GO:0002443,GO:0002444,GO:0002446,GO:0003674,GO:0005488,GO:0005515,GO:0005575,GO:0005576,GO:0005615,GO:0005622,GO:0005623,GO:0005634,GO:0005635,GO:0005737,GO:0005764,GO:0005765,GO:0005766,GO:0005773,GO:0005774,GO:0005783,GO:0005789,GO:0005856,GO:0005886,GO:0006629,GO:0006643,GO:…	-	ko:K06096,ko:K10707	ko04979,map04979	-	-	-	ko00000,ko00001,ko02000,ko04131	9.B.17.1.1	-	-	Motile_Sperm
XP_054748709.2	7668.SPU_007036-tr	0	899	KOG1107@1|root,KOG1107@2759|Eukaryota,38DTF@33154|Opisthokonta,3BBUU@33208|Metazoa,3CV79@33213|Bilateria	33208|Metazoa	U	negative regulation of late endosome to lysosome transport	VPS35	GO:0000323,GO:0001664,GO:0002791,GO:0002793,GO:0003674,GO:0005102,GO:0005215,GO:0005488,GO:0005515,GO:0005575,GO:0005622,GO:0005623,GO:0005737,GO:0005764,GO:0005768,GO:0005769,GO:0005770,GO:0005773,GO:0005829,GO:0006508,GO:0006624,GO:0006807,GO:0006810,GO:0006839,GO:0006886,GO:0006897,GO:0006915,GO:0006996,GO:0007005,GO:0007033,GO:0007034,GO:0007040,GO:0007041,GO:0007154,GO:0007165,GO:0007166,GO:…	-	ko:K18468	ko04144,map04144	-	-	-	ko00000,ko00001,ko04131	-	-	-	Vps35
XP_054748711.2	7668.SPU_014610-tr	0	1186	KOG2171@1|root,KOG2171@2759|Eukaryota,38CEE@33154|Opisthokonta,3BBR5@33208|Metazoa,3CZQU@33213|Bilateria	33208|Metazoa	UY	ribosomal protein import into nucleus	IPO4	GO:0000060,GO:0000228,GO:0000785,GO:0000790,GO:0003674,GO:0005048,GO:0005215,GO:0005488,GO:0005575,GO:0005622,GO:0005623,GO:0005634,GO:0005635,GO:0005694,GO:0005737,GO:0006323,GO:0006325,GO:0006333,GO:0006334,GO:0006335,GO:0006336,GO:0006606,GO:0006607,GO:0006610,GO:0006810,GO:0006886,GO:0006913,GO:0006996,GO:0008104,GO:0008139,GO:0008150,GO:0008565,GO:0009987,GO:0012505,GO:0015031,GO:0015833,GO:…	-	ko:K20221,ko:K20222	-	-	-	-	ko00000,ko03009	1.I.1	-	-	HEAT,HEAT_EZ,IBN_N
XP_054748712.2	7668.SPU_014611-tr	0	1325	KOG1365@1|root,KOG1365@2759|Eukaryota,38HY4@33154|Opisthokonta,3BCC4@33208|Metazoa,3CXP2@33213|Bilateria	33208|Metazoa	A	epithelial splicing regulatory protein	ESRP2	GO:0000375,GO:0000377,GO:0000380,GO:0000398,GO:0001763,GO:0002009,GO:0003674,GO:0003676,GO:0003723,GO:0003729,GO:0005488,GO:0005575,GO:0005622,GO:0005623,GO:0005634,GO:0005654,GO:0006139,GO:0006396,GO:0006397,GO:0006725,GO:0006807,GO:0007154,GO:0007165,GO:0007166,GO:0007167,GO:0007169,GO:0007173,GO:0007275,GO:0007431,GO:0007435,GO:0008150,GO:0008152,GO:0008284,GO:0008380,GO:0008543,GO:0009653,GO:…	-	ko:K14947	-	-	-	-	ko00000,ko03041	-	-	-	RRM_1
XP_054748714.2	10224.XP_006825186.1	3.34e-246	750	29BWT@1|root,2RJ04@2759|Eukaryota,38GE6@33154|Opisthokonta,3BNSZ@33208|Metazoa,3D8E4@33213|Bilateria	33208|Metazoa	-	-	-	-	-	-	-	-	-	-	-	-	-	-	-
XP_054748718.1	10224.XP_002736264.1	9.14e-70	215	KOG3269@1|root,KOG3269@2759|Eukaryota,39SX4@33154|Opisthokonta,3BIN0@33208|Metazoa,3CRG6@33213|Bilateria	33208|Metazoa	S	vacuolar protein processing	TMEM208	GO:0006508,GO:0006624,GO:0006807,GO:0008150,GO:0008152,GO:0009987,GO:0010467,GO:0016485,GO:0019538,GO:0043170,GO:0044237,GO:0044238,GO:0044260,GO:0044267,GO:0051604,GO:0071704,GO:1901564	-	-	-	-	-	-	-	-	-	-	DUF788
XP_054748719.2	7668.SPU_021493-tr	0	989	COG5190@1|root,KOG0323@2759|Eukaryota,38IPM@33154|Opisthokonta,3BB6D@33208|Metazoa,3CTTC@33213|Bilateria	33208|Metazoa	K	CTD (carboxy-terminal domain, RNA polymerase II, polypeptide A) phosphatase, subunit 1	CTDP1	GO:0000278,GO:0000280,GO:0000428,GO:0000922,GO:0001085,GO:0001091,GO:0001096,GO:0001098,GO:0001099,GO:0001558,GO:0003674,GO:0003824,GO:0004721,GO:0004722,GO:0005488,GO:0005515,GO:0005575,GO:0005622,GO:0005623,GO:0005634,GO:0005654,GO:0005694,GO:0005700,GO:0005813,GO:0005815,GO:0005819,GO:0005856,GO:0006139,GO:0006351,GO:0006354,GO:0006355,GO:0006357,GO:0006366,GO:0006368,GO:0006464,GO:0006470,GO:…	3.1.3.16	ko:K15732	-	-	-	-	ko00000,ko01000,ko01009,ko03021	-	-	-	BRCT,FCP1_C,NIF,PTCB-BRCT
XP_054748722.1	7668.SPU_020964-tr	1.05e-266	740	COG0513@1|root,COG0673@1|root,KOG0338@2759|Eukaryota,KOG2742@2759|Eukaryota,38FYZ@33154|Opisthokonta,3BAMF@33208|Metazoa,3CUXE@33213|Bilateria	33208|Metazoa	JKL	oxidoreductase activity	GFOD1	GO:0005575,GO:0005576,GO:0008150,GO:0009987,GO:0016043,GO:0030198,GO:0031012,GO:0043062,GO:0044421,GO:0071840	-	-	-	-	-	-	-	-	-	-	GFO_IDH_MocA,GFO_IDH_MocA_C
XP_054748731.1	7668.SPU_014478-tr	2.35e-101	295	KOG4075@1|root,KOG4075@2759|Eukaryota,3A1J5@33154|Opisthokonta,3BQN7@33208|Metazoa,3D33H@33213|Bilateria	33208|Metazoa	C	oxidoreductase activity, acting on a heme group of donors, oxygen as acceptor	COX4I1	GO:0000278,GO:0001666,GO:0003674,GO:0003824,GO:0004129,GO:0005215,GO:0005575,GO:0005622,GO:0005623,GO:0005634,GO:0005737,GO:0005739,GO:0005740,GO:0005743,GO:0005746,GO:0005751,GO:0006091,GO:0006119,GO:0006123,GO:0006139,GO:0006163,GO:0006725,GO:0006753,GO:0006793,GO:0006796,GO:0006807,GO:0006810,GO:0006811,GO:0006812,GO:0006950,GO:0006996,GO:0007030,GO:0007049,GO:0007275,GO:0007399,GO:0007406,GO:…	-	ko:K02263	ko00190,ko01100,ko04260,ko04714,ko04932,ko05010,ko05012,ko05016,map00190,map01100,map04260,map04714,map04932,map05010,map05012,map05016	M00154	-	-	ko00000,ko00001,ko00002	3.D.4.11,3.D.4.8	-	-	COX4
XP_054748732.2	7668.SPU_025741-tr	7.07e-83	276	2CN36@1|root,2QTNN@2759|Eukaryota,38FJC@33154|Opisthokonta,3BM27@33208|Metazoa,3D0HQ@33213|Bilateria	33208|Metazoa	-	-	-	-	-	-	-	-	-	-	-	-	-	-	RVT_1
XP_054748734.2	7668.SPU_012199-tr	1.88e-256	717	KOG1192@1|root,KOG1192@2759|Eukaryota,38B62@33154|Opisthokonta,3BDT1@33208|Metazoa,3CY8Z@33213|Bilateria	33208|Metazoa	G	glucuronosyltransferase activity	UGT2A1	GO:0001523,GO:0001889,GO:0001972,GO:0002237,GO:0002526,GO:0003008,GO:0003674,GO:0003824,GO:0004857,GO:0005080,GO:0005488,GO:0005496,GO:0005501,GO:0005504,GO:0005515,GO:0005575,GO:0005622,GO:0005623,GO:0005634,GO:0005635,GO:0005640,GO:0005737,GO:0005783,GO:0005789,GO:0005886,GO:0005887,GO:0005975,GO:0005996,GO:0006063,GO:0006082,GO:0006109,GO:0006629,GO:0006631,GO:0006706,GO:0006711,GO:0006720,GO:…	2.4.1.17,2.4.1.47	ko:K00699,ko:K04628	ko00040,ko00053,ko00140,ko00565,ko00600,ko00830,ko00860,ko00980,ko00982,ko00983,ko01100,ko01110,ko05204,map00040,map00053,map00140,map00565,map00600,map00830,map00860,map00980,map00982,map00983,map01100,map01110,map05204	M00014,M00067,M00129	R01383,R01500,R02358,R02389,R02478,R02502,R02902,R03091,R04322,R04352,R04353,R04354,R04683,R06277,R07106,R08259,R08261,R08262,R08263,R08615,R09426,R09427,R09428,R10804	RC00005,RC00033,RC00049,RC00059,RC00078,RC00171,RC00397,RC00523,RC00529,RC00708,RC02748	ko00000,ko00001,ko00002,ko01000,ko01003	-	GT1	-	UDPGT
XP_054748735.2	7668.SPU_012199-tr	0	901	KOG1192@1|root,KOG1192@2759|Eukaryota,38B62@33154|Opisthokonta,3BDT1@33208|Metazoa,3CY8Z@33213|Bilateria	33208|Metazoa	G	glucuronosyltransferase activity	UGT2A1	GO:0001523,GO:0001889,GO:0001972,GO:0002237,GO:0002526,GO:0003008,GO:0003674,GO:0003824,GO:0004857,GO:0005080,GO:0005488,GO:0005496,GO:0005501,GO:0005504,GO:0005515,GO:0005575,GO:0005622,GO:0005623,GO:0005634,GO:0005635,GO:0005640,GO:0005737,GO:0005783,GO:0005789,GO:0005886,GO:0005887,GO:0005975,GO:0005996,GO:0006063,GO:0006082,GO:0006109,GO:0006629,GO:0006631,GO:0006706,GO:0006711,GO:0006720,GO:…	2.4.1.17,2.4.1.47	ko:K00699,ko:K04628	ko00040,ko00053,ko00140,ko00565,ko00600,ko00830,ko00860,ko00980,ko00982,ko00983,ko01100,ko01110,ko05204,map00040,map00053,map00140,map00565,map00600,map00830,map00860,map00980,map00982,map00983,map01100,map01110,map05204	M00014,M00067,M00129	R01383,R01500,R02358,R02389,R02478,R02502,R02902,R03091,R04322,R04352,R04353,R04354,R04683,R06277,R07106,R08259,R08261,R08262,R08263,R08615,R09426,R09427,R09428,R10804	RC00005,RC00033,RC00049,RC00059,RC00078,RC00171,RC00397,RC00523,RC00529,RC00708,RC02748	ko00000,ko00001,ko00002,ko01000,ko01003	-	GT1	-	UDPGT
XP_054748739.2	7668.SPU_005343.a-tr	3.6e-124	358	KOG4557@1|root,KOG4557@2759|Eukaryota,38GQA@33154|Opisthokonta,3BA2I@33208|Metazoa,3D1SM@33213|Bilateria	33208|Metazoa	L	DNA replication origin binding	ORC6	GO:0000082,GO:0000228,GO:0000278,GO:0000808,GO:0001650,GO:0003674,GO:0003676,GO:0003677,GO:0003688,GO:0003690,GO:0005096,GO:0005488,GO:0005515,GO:0005575,GO:0005622,GO:0005623,GO:0005634,GO:0005654,GO:0005664,GO:0005694,GO:0005730,GO:0005856,GO:0005886,GO:0006139,GO:0006259,GO:0006260,GO:0006261,GO:0006270,GO:0006725,GO:0006807,GO:0006996,GO:0007010,GO:0007049,GO:0008047,GO:0008150,GO:0008152,GO:…	-	ko:K02608	ko04110,ko04111,ko04113,map04110,map04111,map04113	M00284	-	-	ko00000,ko00001,ko00002,ko03032	-	-	-	ORC6
XP_054748742.2	10224.XP_002735261.1	4.68e-97	296	28K58@1|root,2QSJV@2759|Eukaryota,38DVY@33154|Opisthokonta,3BBPZ@33208|Metazoa,3CZB0@33213|Bilateria	33208|Metazoa	S	cellular calcium ion homeostasis	RMDN1	-	-	-	-	-	-	-	-	-	-	-	TPR_8
XP_054748755.2	7668.SPU_022299-tr	4.68e-41	175	KOG1217@1|root,KOG1217@2759|Eukaryota,38BUP@33154|Opisthokonta,3BA2W@33208|Metazoa,3CUNH@33213|Bilateria	33208|Metazoa	T	sequestering of TGFbeta in extracellular matrix	MATN4	-	-	-	-	-	-	-	-	-	-	-	EGF,EGF_3,EGF_CA,FXa_inhibition,Matrilin_ccoil,VWA
XP_054748757.2	7668.SPU_020180-tr	1.34e-269	763	COG5210@1|root,KOG2221@2759|Eukaryota,38B94@33154|Opisthokonta,3BDQ6@33208|Metazoa,3CVN8@33213|Bilateria	33208|Metazoa	U	regulation of vesicle fusion	TBC1D10B	GO:0001775,GO:0001932,GO:0001933,GO:0002252,GO:0002263,GO:0002274,GO:0002275,GO:0002283,GO:0002366,GO:0002376,GO:0002443,GO:0002444,GO:0002446,GO:0002682,GO:0002683,GO:0002694,GO:0002695,GO:0003674,GO:0005096,GO:0005488,GO:0005515,GO:0005575,GO:0005622,GO:0005623,GO:0005737,GO:0005886,GO:0005902,GO:0006508,GO:0006807,GO:0006810,GO:0006886,GO:0006887,GO:0006955,GO:0007275,GO:0007424,GO:0008047,GO:…	-	ko:K16756,ko:K19944	-	-	-	-	ko00000,ko03036,ko04131	-	-	-	RabGAP-TBC
XP_054748758.2	7668.SPU_021277-tr	0	969	COG5180@1|root,KOG2375@2759|Eukaryota,39VK1@33154|Opisthokonta,3BINR@33208|Metazoa,3CV5S@33213|Bilateria	33208|Metazoa	A	negative regulation of receptor internalization	ATXN2	GO:0000003,GO:0000226,GO:0000278,GO:0000280,GO:0000902,GO:0000910,GO:0001654,GO:0001709,GO:0001745,GO:0001751,GO:0001754,GO:0002090,GO:0002091,GO:0003006,GO:0003008,GO:0003674,GO:0003676,GO:0003723,GO:0005102,GO:0005154,GO:0005488,GO:0005515,GO:0005575,GO:0005622,GO:0005623,GO:0005634,GO:0005654,GO:0005737,GO:0005794,GO:0005802,GO:0005829,GO:0005844,GO:0006139,GO:0006403,GO:0006417,GO:0006725,GO:…	-	-	-	-	-	-	-	-	-	-	LsmAD,PAM2,SM-ATX
XP_054748761.1	7668.SPU_009719-tr	3.08e-159	456	KOG3656@1|root,KOG3656@2759|Eukaryota,39RTZ@33154|Opisthokonta,3BHYW@33208|Metazoa,3DHUD@33213|Bilateria	33208|Metazoa	S	7 transmembrane receptor (rhodopsin family)	GPR88	GO:0001508,GO:0003008,GO:0003674,GO:0003774,GO:0003824,GO:0004888,GO:0004930,GO:0005575,GO:0005622,GO:0005623,GO:0005634,GO:0005737,GO:0005886,GO:0007154,GO:0007165,GO:0007186,GO:0007218,GO:0007267,GO:0007268,GO:0007610,GO:0007611,GO:0007612,GO:0007626,GO:0007631,GO:0008150,GO:0009987,GO:0016020,GO:0016462,GO:0016787,GO:0016817,GO:0016818,GO:0017111,GO:0019226,GO:0019228,GO:0023052,GO:0032501,GO:…	-	ko:K04286,ko:K04287,ko:K08422	ko04080,ko04713,map04080,map04713	-	-	-	ko00000,ko00001,ko04030	-	-	-	7tm_1
XP_054748769.1	7668.SPU_010151-tr	1.33e-212	605	KOG1013@1|root,KOG1013@2759|Eukaryota,38G55@33154|Opisthokonta,3BB6Y@33208|Metazoa,3CZW2@33213|Bilateria	33208|Metazoa	U	double C2-like	DOC2B	GO:0000149,GO:0000323,GO:0001505,GO:0002791,GO:0002793,GO:0003674,GO:0005488,GO:0005509,GO:0005515,GO:0005543,GO:0005544,GO:0005546,GO:0005575,GO:0005622,GO:0005623,GO:0005634,GO:0005730,GO:0005737,GO:0005764,GO:0005773,GO:0005829,GO:0005886,GO:0006810,GO:0006836,GO:0006886,GO:0006887,GO:0006906,GO:0006996,GO:0007154,GO:0007267,GO:0007268,GO:0007269,GO:0007275,GO:0007399,GO:0007417,GO:0007420,GO:…	-	ko:K19916,ko:K19917,ko:K19918,ko:K19938,ko:K19939	-	-	-	-	ko00000,ko04131	-	-	-	C2,FYVE_2
XP_054748770.1	7668.SPU_010151-tr	6.96e-216	613	KOG1013@1|root,KOG1013@2759|Eukaryota,38G55@33154|Opisthokonta,3BB6Y@33208|Metazoa,3CZW2@33213|Bilateria	33208|Metazoa	U	double C2-like	DOC2B	GO:0000149,GO:0000323,GO:0001505,GO:0002791,GO:0002793,GO:0003674,GO:0005488,GO:0005509,GO:0005515,GO:0005543,GO:0005544,GO:0005546,GO:0005575,GO:0005622,GO:0005623,GO:0005634,GO:0005730,GO:0005737,GO:0005764,GO:0005773,GO:0005829,GO:0005886,GO:0006810,GO:0006836,GO:0006886,GO:0006887,GO:0006906,GO:0006996,GO:0007154,GO:0007267,GO:0007268,GO:0007269,GO:0007275,GO:0007399,GO:0007417,GO:0007420,GO:…	-	ko:K19916,ko:K19917,ko:K19918,ko:K19938,ko:K19939	-	-	-	-	ko00000,ko04131	-	-	-	C2,FYVE_2
XP_054748775.2	7668.SPU_022102-tr	1.04e-231	646	COG2866@1|root,KOG2650@2759|Eukaryota,38DUK@33154|Opisthokonta,3BA6U@33208|Metazoa,3CUQS@33213|Bilateria	33208|Metazoa	O	metallocarboxypeptidase activity	CPB2	GO:0001678,GO:0001889,GO:0001990,GO:0001991,GO:0002002,GO:0002003,GO:0002673,GO:0002682,GO:0002697,GO:0002920,GO:0003008,GO:0003013,GO:0003044,GO:0003073,GO:0003081,GO:0003330,GO:0003331,GO:0003674,GO:0003824,GO:0004180,GO:0004181,GO:0005488,GO:0005575,GO:0005576,GO:0005615,GO:0005622,GO:0005623,GO:0005737,GO:0006325,GO:0006464,GO:0006473,GO:0006475,GO:0006508,GO:0006518,GO:0006807,GO:0006950,GO:…	2.7.11.17,3.4.17.1,3.4.17.15,3.4.17.2,3.4.17.20	ko:K01291,ko:K01298,ko:K01300,ko:K04515,ko:K08637,ko:K08779,ko:K08780,ko:K08781	ko04012,ko04020,ko04024,ko04066,ko04114,ko04217,ko04261,ko04310,ko04360,ko04610,ko04614,ko04713,ko04720,ko04722,ko04725,ko04728,ko04740,ko04745,ko04750,ko04911,ko04912,ko04916,ko04921,ko04922,ko04925,ko04934,ko04971,ko04972,ko04974,ko05031,ko05152,ko05200,ko05205,ko05214,map04012,map04020,map04024,map04066,map04114,map04217,map04261,map04310,map04360,map04610,map04614,map04713,map04720,map04722,m…	-	-	-	ko00000,ko00001,ko01000,ko01001,ko01002,ko03110	-	-	-	Peptidase_M14,Propep_M14
XP_054748776.2	7668.SPU_004472-tr	2.55e-29	129	KOG3536@1|root,KOG3536@2759|Eukaryota,3AB6H@33154|Opisthokonta,3BU58@33208|Metazoa,3DBUC@33213|Bilateria	33208|Metazoa	S	Phosphotyrosine interaction domain (PTB/PID)	-	-	-	-	-	-	-	-	-	-	-	-	PID_2
XP_054748777.1	400682.PAC_15720733	1.05e-103	301	COG5078@1|root,KOG0425@2759|Eukaryota,38J00@33154|Opisthokonta,3BEA5@33208|Metazoa	33208|Metazoa	O	protein polyubiquitination	UBE2G1	GO:0000209,GO:0003674,GO:0003824,GO:0004842,GO:0005488,GO:0005515,GO:0005575,GO:0005622,GO:0005623,GO:0005737,GO:0005829,GO:0006464,GO:0006508,GO:0006511,GO:0006807,GO:0008150,GO:0008152,GO:0009056,GO:0009057,GO:0009987,GO:0016567,GO:0016740,GO:0019538,GO:0019787,GO:0019899,GO:0019941,GO:0030163,GO:0031625,GO:0032446,GO:0036211,GO:0043170,GO:0043412,GO:0043632,GO:0044237,GO:0044238,GO:0044248,GO:…	2.3.2.23,2.7.7.7	ko:K02331,ko:K10575	ko04120,ko04141,ko05012,map04120,map04141,map05012	-	-	-	ko00000,ko00001,ko01000,ko03036,ko03400,ko04121	-	-	-	UQ_con
XP_054748781.2	7668.SPU_003531-tr	0	1140	28M7G@1|root,2QTQJ@2759|Eukaryota,39JAH@33154|Opisthokonta,3BI1M@33208|Metazoa,3CRKW@33213|Bilateria	33208|Metazoa	S	L-amino acid transmembrane transporter activity	SLC43A2	GO:0003333,GO:0003674,GO:0005215,GO:0005342,GO:0005575,GO:0005623,GO:0005886,GO:0005887,GO:0006810,GO:0006811,GO:0006820,GO:0006865,GO:0008150,GO:0008509,GO:0008514,GO:0015075,GO:0015171,GO:0015175,GO:0015179,GO:0015318,GO:0015711,GO:0015804,GO:0015807,GO:0015849,GO:0016020,GO:0016021,GO:0022857,GO:0031224,GO:0031226,GO:0034220,GO:0044425,GO:0044459,GO:0044464,GO:0046942,GO:0046943,GO:0051179,GO:…	-	ko:K08228,ko:K08229,ko:K08230	-	-	-	-	ko00000,ko02000	2.A.1.44	-	-	MFS_1
XP_054748782.2	7668.SPU_003531-tr	0	1140	28M7G@1|root,2QTQJ@2759|Eukaryota,39JAH@33154|Opisthokonta,3BI1M@33208|Metazoa,3CRKW@33213|Bilateria	33208|Metazoa	S	L-amino acid transmembrane transporter activity	SLC43A2	GO:0003333,GO:0003674,GO:0005215,GO:0005342,GO:0005575,GO:0005623,GO:0005886,GO:0005887,GO:0006810,GO:0006811,GO:0006820,GO:0006865,GO:0008150,GO:0008509,GO:0008514,GO:0015075,GO:0015171,GO:0015175,GO:0015179,GO:0015318,GO:0015711,GO:0015804,GO:0015807,GO:0015849,GO:0016020,GO:0016021,GO:0022857,GO:0031224,GO:0031226,GO:0034220,GO:0044425,GO:0044459,GO:0044464,GO:0046942,GO:0046943,GO:0051179,GO:…	-	ko:K08228,ko:K08229,ko:K08230	-	-	-	-	ko00000,ko02000	2.A.1.44	-	-	MFS_1
XP_054748783.2	7668.SPU_004816-tr	3.79e-114	358	2CMU1@1|root,2QRYG@2759|Eukaryota,38H22@33154|Opisthokonta,3BHKN@33208|Metazoa,3CWTX@33213|Bilateria	33208|Metazoa	S	transmembrane transport	SLC43A3	-	-	ko:K08230	-	-	-	-	ko00000,ko02000	-	-	-	MFS_1
XP_054748788.2	7668.SPU_023990-tr	0	980	KOG0128@1|root,KOG0128@2759|Eukaryota,38GYF@33154|Opisthokonta,3BEUM@33208|Metazoa,3CTV2@33213|Bilateria	33208|Metazoa	A	positive regulation of histone deubiquitination	SART3	GO:0000244,GO:0000245,GO:0000375,GO:0000377,GO:0000387,GO:0000398,GO:0000902,GO:0001775,GO:0002020,GO:0002376,GO:0002520,GO:0002521,GO:0003674,GO:0003676,GO:0003723,GO:0003729,GO:0005488,GO:0005515,GO:0005575,GO:0005622,GO:0005623,GO:0005634,GO:0005654,GO:0006139,GO:0006323,GO:0006325,GO:0006333,GO:0006334,GO:0006396,GO:0006397,GO:0006725,GO:0006807,GO:0006996,GO:0007275,GO:0007399,GO:0007417,GO:…	-	-	-	-	-	-	-	-	-	-	LSM_int_assoc,Lsm_interact,RRM_1
XP_054748789.2	10224.XP_006814219.1	1.14e-64	241	KOG4193@1|root,KOG4193@2759|Eukaryota	2759|Eukaryota	S	G-protein coupled receptor activity	-	-	3.5.1.98	ko:K04592,ko:K08465,ko:K11407	ko05034,ko05165,ko05203,map05034,map05165,map05203	-	-	-	ko00000,ko00001,ko01000,ko01009,ko03019,ko03036,ko04030,ko04131	-	-	-	7tm_2,GAIN,GPS,Lectin_C
XP_054748794.2	7668.SPU_002738-tr	2.16e-162	461	28IJX@1|root,2QQWS@2759|Eukaryota,38DBK@33154|Opisthokonta,3BGI6@33208|Metazoa,3CV54@33213|Bilateria	33208|Metazoa	S	Coiled-coil domain of unknown function	CCDC92	GO:0005575,GO:0005622,GO:0005623,GO:0005634,GO:0005654,GO:0005737,GO:0005813,GO:0005814,GO:0005815,GO:0005856,GO:0015630,GO:0031974,GO:0031981,GO:0043226,GO:0043227,GO:0043228,GO:0043229,GO:0043231,GO:0043232,GO:0043233,GO:0044422,GO:0044424,GO:0044428,GO:0044430,GO:0044444,GO:0044446,GO:0044450,GO:0044464,GO:0070013	-	ko:K16452	-	-	-	-	ko00000,ko03036	-	-	-	CCDC92
XP_054748795.1	7668.SPU_023217-tr	4.75e-143	405	KOG0096@1|root,KOG0096@2759|Eukaryota,38BBN@33154|Opisthokonta,3BAB7@33208|Metazoa,3CTTW@33213|Bilateria	33208|Metazoa	U	snRNA import into nucleus	RAN	GO:0000003,GO:0000054,GO:0000055,GO:0000056,GO:0000060,GO:0000070,GO:0000132,GO:0000166,GO:0000212,GO:0000226,GO:0000278,GO:0000280,GO:0000287,GO:0000819,GO:0001654,GO:0001673,GO:0001882,GO:0001883,GO:0002177,GO:0003006,GO:0003407,GO:0003674,GO:0003676,GO:0003682,GO:0003712,GO:0003713,GO:0003723,GO:0003824,GO:0003924,GO:0005049,GO:0005102,GO:0005488,GO:0005515,GO:0005525,GO:0005575,GO:0005622,GO:…	-	ko:K07936	ko03008,ko03013,ko05166,ko05169,map03008,map03013,map05166,map05169	-	-	-	ko00000,ko00001,ko03009,ko03016,ko03019,ko03036,ko04031,ko04147	-	-	-	Ras
XP_054748798.2	7668.SPU_023212-tr	0	1127	KOG4792@1|root,KOG4792@2759|Eukaryota	2759|Eukaryota	S	SH2 domain-mediated complex assembly	-	GO:0003674,GO:0005070,GO:0005488,GO:0005515,GO:0005575,GO:0005623,GO:0005886,GO:0006810,GO:0006897,GO:0006909,GO:0006911,GO:0006915,GO:0006928,GO:0006996,GO:0007010,GO:0007154,GO:0007165,GO:0008150,GO:0008219,GO:0009966,GO:0009967,GO:0009987,GO:0010324,GO:0010646,GO:0010647,GO:0012501,GO:0016020,GO:0016043,GO:0016192,GO:0016477,GO:0023051,GO:0023052,GO:0023056,GO:0030029,GO:0030036,GO:0030100,GO:…	-	ko:K04438	ko04010,ko04012,ko04015,ko04062,ko04510,ko04666,ko04722,ko04810,ko04910,ko05100,ko05131,ko05200,ko05206,ko05211,ko05220,map04010,map04012,map04015,map04062,map04510,map04666,map04722,map04810,map04910,map05100,map05131,map05200,map05206,map05211,map05220	-	-	-	ko00000,ko00001	-	-	-	SH2,SH3_1,SH3_2,SH3_9
XP_054748801.2	7668.SPU_008073-tr	3.31e-58	181	KOG3440@1|root,KOG3440@2759|Eukaryota,3A4MP@33154|Opisthokonta,3BSRZ@33208|Metazoa,3D9CE@33213|Bilateria	33208|Metazoa	C	component of the ubiquinol-cytochrome c reductase complex (complex III or cytochrome b-c1 complex), which is part of the mitochondrial respiratory chain	UQCRB	GO:0005575,GO:0005622,GO:0005623,GO:0005737,GO:0005739,GO:0005740,GO:0005743,GO:0005746,GO:0005750,GO:0006091,GO:0006119,GO:0006122,GO:0006139,GO:0006163,GO:0006725,GO:0006753,GO:0006793,GO:0006796,GO:0006807,GO:0006996,GO:0007005,GO:0008150,GO:0008152,GO:0009060,GO:0009117,GO:0009123,GO:0009126,GO:0009141,GO:0009144,GO:0009150,GO:0009161,GO:0009167,GO:0009199,GO:0009205,GO:0009259,GO:0009987,GO:…	-	ko:K00417	ko00190,ko01100,ko04260,ko04714,ko04932,ko05010,ko05012,ko05016,map00190,map01100,map04260,map04714,map04932,map05010,map05012,map05016	M00152	-	-	ko00000,ko00001,ko00002	-	-	-	UCR_14kD
XP_054748802.2	7668.SPU_009675-tr	5.83e-96	295	COG0607@1|root,2SBBF@2759|Eukaryota,3A88P@33154|Opisthokonta,3BUC0@33208|Metazoa,3DACJ@33213|Bilateria	33208|Metazoa	P	Rhodanese Homology Domain	-	-	-	-	-	-	-	-	-	-	-	-	Rhodanese
XP_054748804.2	7668.SPU_001313-tr	1.23e-210	598	COG5273@1|root,KOG1311@2759|Eukaryota	2759|Eukaryota	Z	protein-cysteine S-palmitoyltransferase activity	-	-	1.3.1.88,2.3.1.225	ko:K05542,ko:K08115,ko:K16675,ko:K18932,ko:K20027,ko:K20030	ko04391,map04391	-	-	-	ko00000,ko00001,ko00535,ko01000,ko03016,ko04131,ko04516	-	-	-	DHHC
XP_054748808.2	7668.SPU_026199-tr	0	3139	KOG0985@1|root,KOG0985@2759|Eukaryota,38CNM@33154|Opisthokonta,3B9ST@33208|Metazoa,3CR8Q@33213|Bilateria	33208|Metazoa	U	Clathrin is the major protein of the polyhedral coat of coated pits and vesicles	CLTC	GO:0000003,GO:0000041,GO:0000139,GO:0000226,GO:0000278,GO:0000280,GO:0000323,GO:0000578,GO:0001505,GO:0001654,GO:0001745,GO:0002020,GO:0002376,GO:0002478,GO:0002495,GO:0002504,GO:0003002,GO:0003006,GO:0003674,GO:0003676,GO:0003723,GO:0003725,GO:0005102,GO:0005198,GO:0005488,GO:0005515,GO:0005575,GO:0005622,GO:0005623,GO:0005694,GO:0005737,GO:0005739,GO:0005764,GO:0005765,GO:0005768,GO:0005770,GO:…	-	ko:K04646	ko04142,ko04144,ko04721,ko04961,ko05016,ko05100,map04142,map04144,map04721,map04961,map05016,map05100	-	-	-	ko00000,ko00001,ko04131,ko04147	-	-	-	Clathrin,Clathrin-link,Clathrin_H_link,Clathrin_propel
XP_054748809.2	7668.SPU_026205-tr	0	917	KOG2483@1|root,KOG2483@2759|Eukaryota,38EEK@33154|Opisthokonta,3BDAJ@33208|Metazoa,3CY2Z@33213|Bilateria	33208|Metazoa	K	cell aging	MNT	GO:0000122,GO:0000976,GO:0000977,GO:0000981,GO:0001012,GO:0001067,GO:0001227,GO:0003674,GO:0003676,GO:0003677,GO:0003682,GO:0003690,GO:0003700,GO:0003712,GO:0003713,GO:0003714,GO:0005488,GO:0005575,GO:0005622,GO:0005623,GO:0005634,GO:0005654,GO:0006139,GO:0006351,GO:0006355,GO:0006357,GO:0006366,GO:0006725,GO:0006807,GO:0007275,GO:0007568,GO:0007569,GO:0008150,GO:0008152,GO:0008285,GO:0009058,GO:…	2.7.11.19	ko:K00871,ko:K09115	ko04020,ko04910,ko04922,map04020,map04910,map04922	-	-	-	ko00000,ko00001,ko01000,ko01001,ko03000	-	-	-	HLH
XP_054748816.2	7668.SPU_004651-tr	4.42e-61	200	COG0216@1|root,KOG2726@2759|Eukaryota,3A8CQ@33154|Opisthokonta,3BSW8@33208|Metazoa,3D9CR@33213|Bilateria	33208|Metazoa	J	translation release factor activity, codon nonspecific	C12orf65	GO:0000313,GO:0000315,GO:0003674,GO:0003676,GO:0003723,GO:0003747,GO:0003824,GO:0004045,GO:0005488,GO:0005575,GO:0005622,GO:0005623,GO:0005737,GO:0005739,GO:0005759,GO:0005761,GO:0005762,GO:0005840,GO:0006412,GO:0006414,GO:0006415,GO:0006417,GO:0006518,GO:0006807,GO:0008079,GO:0008135,GO:0008150,GO:0008152,GO:0009058,GO:0009059,GO:0009889,GO:0009987,GO:0010467,GO:0010468,GO:0010556,GO:0010608,GO:…	-	-	-	-	-	-	-	-	-	-	RF-1
XP_054748817.2	7668.SPU_004451-tr	1.15e-56	184	KOG4713@1|root,KOG4713@2759|Eukaryota,3A8EG@33154|Opisthokonta,3BU5I@33208|Metazoa,3DB1A@33213|Bilateria	33208|Metazoa	DT	DNA polymerase binding	CDK2AP1	GO:0001701,GO:0001932,GO:0001934,GO:0003674,GO:0005488,GO:0005515,GO:0005575,GO:0005622,GO:0005623,GO:0005634,GO:0005654,GO:0005737,GO:0005829,GO:0005856,GO:0005874,GO:0006139,GO:0006259,GO:0006260,GO:0006261,GO:0006725,GO:0006807,GO:0007275,GO:0007346,GO:0008150,GO:0008152,GO:0009058,GO:0009059,GO:0009653,GO:0009790,GO:0009792,GO:0009893,GO:0009987,GO:0010171,GO:0010562,GO:0010564,GO:0010604,GO:…	-	-	-	-	-	-	-	-	-	-	CDK2AP
XP_054748818.2	7668.SPU_004451-tr	2.02e-54	178	KOG4713@1|root,KOG4713@2759|Eukaryota,3A8EG@33154|Opisthokonta,3BU5I@33208|Metazoa,3DB1A@33213|Bilateria	33208|Metazoa	DT	DNA polymerase binding	CDK2AP1	GO:0001701,GO:0001932,GO:0001934,GO:0003674,GO:0005488,GO:0005515,GO:0005575,GO:0005622,GO:0005623,GO:0005634,GO:0005654,GO:0005737,GO:0005829,GO:0005856,GO:0005874,GO:0006139,GO:0006259,GO:0006260,GO:0006261,GO:0006725,GO:0006807,GO:0007275,GO:0007346,GO:0008150,GO:0008152,GO:0009058,GO:0009059,GO:0009653,GO:0009790,GO:0009792,GO:0009893,GO:0009987,GO:0010171,GO:0010562,GO:0010564,GO:0010604,GO:…	-	-	-	-	-	-	-	-	-	-	CDK2AP
XP_054748819.2	7668.SPU_012518-tr	2.1e-222	625	COG3338@1|root,KOG0382@2759|Eukaryota,38BFG@33154|Opisthokonta,3BIMZ@33208|Metazoa,3CTN7@33213|Bilateria	33208|Metazoa	P	positive regulation of dipeptide transport	-	-	4.2.1.1	ko:K01672	ko00910,map00910	-	R00132,R10092	RC02807	ko00000,ko00001,ko01000	-	-	-	Carb_anhydrase
XP_054748820.2	7668.SPU_012518-tr	7.45e-225	631	COG3338@1|root,KOG0382@2759|Eukaryota,38BFG@33154|Opisthokonta,3BIMZ@33208|Metazoa,3CTN7@33213|Bilateria	33208|Metazoa	P	positive regulation of dipeptide transport	-	-	4.2.1.1	ko:K01672	ko00910,map00910	-	R00132,R10092	RC02807	ko00000,ko00001,ko01000	-	-	-	Carb_anhydrase
XP_054748823.2	7668.SPU_004433-tr	0	1516	KOG4396@1|root,KOG4396@2759|Eukaryota,39MRJ@33154|Opisthokonta,3BAZT@33208|Metazoa,3CVA8@33213|Bilateria	33208|Metazoa	S	sphingomyelin phosphodiesterase D activity	SMPD4	GO:0003674,GO:0003824,GO:0004620,GO:0004767,GO:0005575,GO:0005622,GO:0005623,GO:0005737,GO:0005783,GO:0005789,GO:0005794,GO:0005802,GO:0006629,GO:0006643,GO:0006644,GO:0006650,GO:0006664,GO:0006665,GO:0006672,GO:0006684,GO:0006685,GO:0006687,GO:0006793,GO:0006796,GO:0006807,GO:0008081,GO:0008150,GO:0008152,GO:0008610,GO:0009056,GO:0009058,GO:0009395,GO:0009987,GO:0010033,GO:0012505,GO:0016020,GO:…	3.1.4.12	ko:K12353	ko00600,ko01100,map00600,map01100	-	R02541	RC00017,RC00425	ko00000,ko00001,ko01000	-	-	-	mit_SMPDase
XP_054748824.2	7668.SPU_004433-tr	0	1481	KOG4396@1|root,KOG4396@2759|Eukaryota,39MRJ@33154|Opisthokonta,3BAZT@33208|Metazoa,3CVA8@33213|Bilateria	33208|Metazoa	S	sphingomyelin phosphodiesterase D activity	SMPD4	GO:0003674,GO:0003824,GO:0004620,GO:0004767,GO:0005575,GO:0005622,GO:0005623,GO:0005737,GO:0005783,GO:0005789,GO:0005794,GO:0005802,GO:0006629,GO:0006643,GO:0006644,GO:0006650,GO:0006664,GO:0006665,GO:0006672,GO:0006684,GO:0006685,GO:0006687,GO:0006793,GO:0006796,GO:0006807,GO:0008081,GO:0008150,GO:0008152,GO:0008610,GO:0009056,GO:0009058,GO:0009395,GO:0009987,GO:0010033,GO:0012505,GO:0016020,GO:…	3.1.4.12	ko:K12353	ko00600,ko01100,map00600,map01100	-	R02541	RC00017,RC00425	ko00000,ko00001,ko01000	-	-	-	mit_SMPDase
XP_054748825.2	7668.SPU_020585-tr	1.38e-224	652	COG0405@1|root,KOG2410@2759|Eukaryota,38EE0@33154|Opisthokonta,3B9HX@33208|Metazoa,3CZXS@33213|Bilateria	33208|Metazoa	E	glutathione hydrolase activity	GGT1	GO:0000003,GO:0000048,GO:0000096,GO:0000097,GO:0002682,GO:0002951,GO:0003674,GO:0003824,GO:0005575,GO:0005576,GO:0005615,GO:0005622,GO:0005623,GO:0005737,GO:0005783,GO:0005886,GO:0005887,GO:0006082,GO:0006412,GO:0006508,GO:0006518,GO:0006520,GO:0006534,GO:0006536,GO:0006575,GO:0006629,GO:0006631,GO:0006690,GO:0006691,GO:0006749,GO:0006750,GO:0006751,GO:0006790,GO:0006805,GO:0006807,GO:0007276,GO:…	2.3.2.2,3.4.19.13,3.4.19.14	ko:K00681,ko:K18592	ko00430,ko00460,ko00480,ko00590,ko01100,map00430,map00460,map00480,map00590,map01100	-	R00494,R01262,R01687,R03867,R03916,R03970,R03971,R04935,R09875	RC00064,RC00090,RC00096	ko00000,ko00001,ko01000,ko01002,ko04090	-	-	-	G_glu_transpept
XP_054748827.2	7668.SPU_004056-tr	0	1089	28IF2@1|root,2QQRU@2759|Eukaryota,39XP4@33154|Opisthokonta,3BDM2@33208|Metazoa,3CYC8@33213|Bilateria	33208|Metazoa	S	TRAF-type zinc finger	TRAFD1	GO:0002682,GO:0002683,GO:0008150,GO:0010033,GO:0031347,GO:0031348,GO:0034097,GO:0042221,GO:0045088,GO:0045824,GO:0048519,GO:0048583,GO:0048585,GO:0050776,GO:0050777,GO:0050789,GO:0050896,GO:0065007,GO:0080134	-	-	-	-	-	-	-	-	-	-	-
XP_054748836.2	7668.SPU_004473-tr	7.75e-252	696	KOG1471@1|root,KOG1471@2759|Eukaryota,38H26@33154|Opisthokonta,3BB1Q@33208|Metazoa,3CUPE@33213|Bilateria	33208|Metazoa	I	SEC14-like	SEC14L2	GO:0003674,GO:0003824,GO:0005488,GO:0005543,GO:0005575,GO:0005622,GO:0005623,GO:0005634,GO:0005737,GO:0005829,GO:0006355,GO:0008047,GO:0008150,GO:0008289,GO:0008431,GO:0009889,GO:0009891,GO:0009893,GO:0010468,GO:0010556,GO:0010557,GO:0010604,GO:0010628,GO:0010893,GO:0016740,GO:0016765,GO:0019216,GO:0019218,GO:0019219,GO:0019222,GO:0019842,GO:0030234,GO:0031323,GO:0031325,GO:0031326,GO:0031328,GO:…	-	-	-	-	-	-	-	-	-	-	CRAL_TRIO,CRAL_TRIO_N
XP_054748837.2	7668.SPU_004472-tr	0	903	KOG3536@1|root,KOG3536@2759|Eukaryota,3AB6H@33154|Opisthokonta,3BU58@33208|Metazoa,3DBUC@33213|Bilateria	33208|Metazoa	S	Phosphotyrosine interaction domain (PTB/PID)	-	-	-	-	-	-	-	-	-	-	-	-	PID_2
XP_054748844.1	7668.SPU_003743-tr	0	900	KOG0289@1|root,KOG0289@2759|Eukaryota,38CRU@33154|Opisthokonta,3BF9F@33208|Metazoa,3CV5N@33213|Bilateria	33208|Metazoa	S	generation of catalytic spliceosome for first transesterification step	PRPF19	GO:0000075,GO:0000077,GO:0000209,GO:0000244,GO:0000245,GO:0000349,GO:0000375,GO:0000377,GO:0000381,GO:0000387,GO:0000393,GO:0000398,GO:0000726,GO:0000974,GO:0001701,GO:0001824,GO:0001832,GO:0001833,GO:0003674,GO:0003824,GO:0004842,GO:0005488,GO:0005515,GO:0005575,GO:0005622,GO:0005623,GO:0005634,GO:0005654,GO:0005681,GO:0005684,GO:0005694,GO:0005737,GO:0005811,GO:0006139,GO:0006259,GO:0006281,GO:…	2.3.2.27	ko:K10599	ko03040,ko04120,map03040,map04120	M00353,M00355	-	-	ko00000,ko00001,ko00002,ko01000,ko03041,ko03400,ko04121	-	-	-	Prp19,U-box,WD40
XP_054748851.2	7668.SPU_018623-tr	3.22e-217	600	COG2453@1|root,KOG1716@2759|Eukaryota,38T3Q@33154|Opisthokonta,3BEG8@33208|Metazoa,3CWUH@33213|Bilateria	33208|Metazoa	V	serine threonine	STYXL1	GO:0001691,GO:0003674,GO:0004857,GO:0004864,GO:0005488,GO:0005515,GO:0005575,GO:0005622,GO:0005623,GO:0005737,GO:0005739,GO:0007154,GO:0007165,GO:0007275,GO:0007399,GO:0008150,GO:0009892,GO:0009966,GO:0009967,GO:0009987,GO:0010563,GO:0010605,GO:0010639,GO:0010646,GO:0010647,GO:0010720,GO:0010921,GO:0010923,GO:0010941,GO:0010942,GO:0010975,GO:0010976,GO:0019208,GO:0019212,GO:0019220,GO:0019222,GO:…	-	ko:K18047	-	-	-	-	ko00000	-	-	-	DSPc,Rhodanese
XP_054748855.2	7668.SPU_003769-tr	6.56e-292	816	COG5640@1|root,KOG1215@1|root,KOG1215@2759|Eukaryota,KOG3627@2759|Eukaryota,39S22@33154|Opisthokonta,3BM02@33208|Metazoa,3D25I@33213|Bilateria	33208|Metazoa	O	Domain of unknown function (DUF1986)	-	GO:0000003,GO:0001775,GO:0002064,GO:0002065,GO:0002066,GO:0003002,GO:0003006,GO:0003674,GO:0003824,GO:0004175,GO:0004252,GO:0006508,GO:0006807,GO:0007154,GO:0007165,GO:0007166,GO:0007275,GO:0007276,GO:0007281,GO:0007292,GO:0007304,GO:0007306,GO:0007308,GO:0007309,GO:0007310,GO:0007338,GO:0007343,GO:0007389,GO:0008063,GO:0008150,GO:0008152,GO:0008233,GO:0008236,GO:0009566,GO:0009653,GO:0009798,GO:…	-	-	-	-	-	-	-	-	-	-	DUF1986,Ldl_recept_a,Trypsin
XP_054748862.1	7668.SPU_018204-tr	1.78e-278	769	KOG3645@1|root,KOG3645@2759|Eukaryota,3AIGJ@33154|Opisthokonta,3BXQC@33208|Metazoa,3DD9Z@33213|Bilateria	33208|Metazoa	T	Neurotransmitter-gated ion-channel ligand binding domain	-	-	-	-	-	-	-	-	-	-	-	-	Neur_chan_LBD,Neur_chan_memb
XP_054748865.2	7668.SPU_023386-tr	0	1126	KOG3585@1|root,KOG3585@2759|Eukaryota,38XFZ@33154|Opisthokonta,3BAHC@33208|Metazoa,3CRUC@33213|Bilateria	33208|Metazoa	K	negative regulation of cardiac chamber formation	-	-	-	ko:K10176,ko:K10177	ko04013,ko04550,map04013,map04550	-	-	-	ko00000,ko00001,ko03000	-	-	-	T-box
XP_054748866.2	7668.SPU_024980-tr	1.99e-82	254	2D6UE@1|root,2S57P@2759|Eukaryota,3A6FF@33154|Opisthokonta,3BTTI@33208|Metazoa,3D9R4@33213|Bilateria	33208|Metazoa	-	-	-	-	-	-	-	-	-	-	-	-	-	-	-
XP_054748870.2	10228.TriadP58099	2.37e-17	90.1	2DX11@1|root,2S6RG@2759|Eukaryota	2759|Eukaryota	-	-	-	-	-	-	-	-	-	-	-	-	-	-	-
XP_054748871.2	7668.SPU_004802-tr	1.84e-157	492	KOG1721@1|root,KOG1721@2759|Eukaryota,3904V@33154|Opisthokonta,3BGJU@33208|Metazoa,3D0VJ@33213|Bilateria	33208|Metazoa	K	distal enhancer DNA-binding transcription repressor activity, RNA polymerase II-specific	GZF1	GO:0000122,GO:0000976,GO:0000977,GO:0000978,GO:0000980,GO:0000981,GO:0000982,GO:0000987,GO:0001012,GO:0001067,GO:0001078,GO:0001158,GO:0001206,GO:0001227,GO:0001655,GO:0001657,GO:0001658,GO:0001763,GO:0001822,GO:0001823,GO:0002009,GO:0003674,GO:0003676,GO:0003677,GO:0003690,GO:0003700,GO:0003705,GO:0005488,GO:0005575,GO:0005622,GO:0005623,GO:0005634,GO:0005730,GO:0006355,GO:0006357,GO:0007275,GO:…	-	ko:K22402	-	-	-	-	ko00000,ko03000	-	-	-	BTB,zf-C2H2,zf-C2H2_6,zf-met
XP_054748874.2	7668.SPU_021772-tr	6.76e-204	577	COG0076@1|root,KOG0628@2759|Eukaryota,38EZZ@33154|Opisthokonta,3B9Z3@33208|Metazoa,3CSPZ@33213|Bilateria	33208|Metazoa	E	decarboxylase	DDC	GO:0000003,GO:0001505,GO:0003008,GO:0003674,GO:0003824,GO:0004058,GO:0005488,GO:0005515,GO:0005575,GO:0005622,GO:0005623,GO:0005737,GO:0005829,GO:0006082,GO:0006520,GO:0006568,GO:0006570,GO:0006576,GO:0006584,GO:0006585,GO:0006586,GO:0006587,GO:0006725,GO:0006807,GO:0006810,GO:0006836,GO:0006950,GO:0007275,GO:0007444,GO:0007562,GO:0007564,GO:0007568,GO:0007591,GO:0007593,GO:0007610,GO:0007611,GO:…	4.1.1.105,4.1.1.28	ko:K01593	ko00350,ko00360,ko00380,ko00901,ko00950,ko00965,ko01100,ko01110,ko04726,ko04728,ko05030,ko05031,ko05034,map00350,map00360,map00380,map00901,map00950,map00965,map01100,map01110,map04726,map04728,map05030,map05031,map05034	M00037,M00042	R00685,R00699,R00736,R02080,R02701,R04909	RC00299	ko00000,ko00001,ko00002,ko01000,ko04147	-	-	-	Pyridoxal_deC
XP_054748881.2	7668.SPU_014896-tr	8.34e-134	382	KOG0093@1|root,KOG0093@2759|Eukaryota,38F35@33154|Opisthokonta,3BAAA@33208|Metazoa,3CREC@33213|Bilateria	33154|Opisthokonta	U	GTP-dependent protein binding	-	-	-	-	-	-	-	-	-	-	-	-	Ras
XP_054748888.1	7668.SPU_008407-tr	2.69e-87	261	COG0023@1|root,KOG3239@2759|Eukaryota,39MF1@33154|Opisthokonta,3BGR9@33208|Metazoa,3CUXK@33213|Bilateria	33208|Metazoa	J	density-regulated protein	DENR	GO:0001731,GO:0002181,GO:0002183,GO:0002188,GO:0002190,GO:0002192,GO:0003674,GO:0003676,GO:0003723,GO:0003729,GO:0003743,GO:0005488,GO:0005575,GO:0005622,GO:0005623,GO:0005737,GO:0006412,GO:0006413,GO:0006417,GO:0006446,GO:0006518,GO:0006807,GO:0006996,GO:0007154,GO:0007165,GO:0008135,GO:0008150,GO:0008152,GO:0008284,GO:0009058,GO:0009059,GO:0009719,GO:0009725,GO:0009755,GO:0009889,GO:0009891,GO:…	-	-	-	-	-	-	-	-	-	-	SUI1
XP_054748891.2	7668.SPU_022207-tr	4.29e-212	603	COG0515@1|root,KOG1187@2759|Eukaryota,38BXH@33154|Opisthokonta,3BEDK@33208|Metazoa,3CU22@33213|Bilateria	33208|Metazoa	T	LIM domain kinase	LIMK1	GO:0000003,GO:0001558,GO:0001654,GO:0001736,GO:0001737,GO:0001738,GO:0002009,GO:0002165,GO:0002252,GO:0002253,GO:0002376,GO:0002429,GO:0002431,GO:0002433,GO:0002682,GO:0002684,GO:0002757,GO:0002764,GO:0002768,GO:0003006,GO:0003674,GO:0003824,GO:0004672,GO:0004674,GO:0005488,GO:0005515,GO:0005575,GO:0005622,GO:0005623,GO:0005634,GO:0005654,GO:0005737,GO:0005794,GO:0005801,GO:0005829,GO:0005912,GO:…	2.7.11.1	ko:K05743,ko:K05744	ko04360,ko04666,ko04810,map04360,map04666,map04810	-	-	-	ko00000,ko00001,ko01000,ko01001	-	-	-	LIM,PDZ,Pkinase_Tyr
XP_054748894.2	7668.SPU_001328-tr	8.36e-58	193	2E0SP@1|root,2S86D@2759|Eukaryota,39N2Q@33154|Opisthokonta,3CPN4@33208|Metazoa,3E5T4@33213|Bilateria	33208|Metazoa	O	Reeler domain	-	GO:0001562,GO:0005575,GO:0005576,GO:0006950,GO:0006952,GO:0008150,GO:0009605,GO:0009607,GO:0042832,GO:0043207,GO:0050896,GO:0051704,GO:0051707,GO:0098542	-	-	-	-	-	-	-	-	-	-	EGF,Reeler
XP_054748896.1	7668.SPU_006860-tr	2.36e-225	622	COG1028@1|root,KOG1208@2759|Eukaryota,38E7S@33154|Opisthokonta,3BE90@33208|Metazoa,3CTUW@33213|Bilateria	33208|Metazoa	Q	oxidoreductase activity	DHRS13	-	-	ko:K11169	-	-	-	-	ko00000,ko01000	-	-	-	adh_short
XP_054748898.2	7668.SPU_022329-tr	1.22e-242	684	29APN@1|root,2RHSF@2759|Eukaryota,39R6P@33154|Opisthokonta,3BJ4K@33208|Metazoa,3D33N@33213|Bilateria	33208|Metazoa	S	Coiled-coil domain-containing protein 62	CCDC62	GO:0003674,GO:0003712,GO:0003713,GO:0005102,GO:0005488,GO:0005515,GO:0005575,GO:0005622,GO:0005623,GO:0005634,GO:0005654,GO:0005886,GO:0006355,GO:0006357,GO:0008134,GO:0008150,GO:0009719,GO:0009725,GO:0009889,GO:0009891,GO:0009893,GO:0009987,GO:0010033,GO:0010468,GO:0010556,GO:0010557,GO:0010604,GO:0010628,GO:0014070,GO:0016020,GO:0019219,GO:0019222,GO:0030331,GO:0030374,GO:0031323,GO:0031325,GO:…	-	-	-	-	-	-	-	-	-	-	-
XP_054748900.1	7668.SPU_008789-tr	5.34e-269	738	KOG3656@1|root,KOG3656@2759|Eukaryota,38BUX@33154|Opisthokonta,3BF5B@33208|Metazoa,3CW1W@33213|Bilateria	33208|Metazoa	T	Receptor for adenosine. The activity of this receptor is mediated by G proteins which activate adenylyl cyclase	-	-	-	ko:K04266	ko04015,ko04020,ko04024,ko04080,ko04270,ko05012,ko05034,map04015,map04020,map04024,map04080,map04270,map05012,map05034	-	-	-	ko00000,ko00001,ko04030	-	-	-	7tm_1
XP_054748901.2	126957.SMAR009217-PA	6.46e-283	848	COG5022@1|root,KOG0161@2759|Eukaryota,38B7G@33154|Opisthokonta,3BA4F@33208|Metazoa,3CRJ1@33213|Bilateria,41TM0@6656|Arthropoda	33208|Metazoa	Z	Belongs to the TRAFAC class myosin-kinesin ATPase superfamily. Myosin family	MYO18B	GO:0000166,GO:0002376,GO:0002682,GO:0002684,GO:0002694,GO:0002697,GO:0002699,GO:0002791,GO:0002793,GO:0003674,GO:0003779,GO:0003824,GO:0005488,GO:0005515,GO:0005524,GO:0005575,GO:0005622,GO:0005623,GO:0005634,GO:0005737,GO:0005793,GO:0005794,GO:0005802,GO:0005856,GO:0005903,GO:0006810,GO:0006900,GO:0006928,GO:0006950,GO:0006952,GO:0006955,GO:0006996,GO:0007010,GO:0007030,GO:0007163,GO:0008092,GO:…	-	ko:K10362	-	-	-	-	ko00000,ko04131,ko04812	-	-	-	IQ,Myosin_head,Myosin_tail_1,PDZ
XP_054748902.2	7668.SPU_027305-tr	1.36e-211	596	KOG3528@1|root,KOG3528@2759|Eukaryota,39UST@33154|Opisthokonta,3BISD@33208|Metazoa,3D4YU@33213|Bilateria	33208|Metazoa	S	Domain present in PSD-95, Dlg, and ZO-1/2.	-	-	-	ko:K10362	-	-	-	-	ko00000,ko04131,ko04812	-	-	-	PDZ
XP_054748904.2	7668.SPU_002046-tr	0	890	KOG4762@1|root,KOG4762@2759|Eukaryota,38HTF@33154|Opisthokonta,3BDTD@33208|Metazoa,3CTBB@33213|Bilateria	33208|Metazoa	L	DNA replication factor	CDT1	GO:0000003,GO:0000070,GO:0000075,GO:0000076,GO:0000082,GO:0000083,GO:0000226,GO:0000278,GO:0000280,GO:0000281,GO:0000819,GO:0000910,GO:0002064,GO:0002065,GO:0002066,GO:0002376,GO:0003006,GO:0003674,GO:0003676,GO:0003677,GO:0003682,GO:0005488,GO:0005515,GO:0005575,GO:0005622,GO:0005623,GO:0005634,GO:0005654,GO:0005657,GO:0005694,GO:0005737,GO:0005829,GO:0006139,GO:0006259,GO:0006260,GO:0006261,GO:…	-	ko:K10727	-	-	-	-	ko00000,ko03032,ko03036	-	-	-	CDT1,CDT1_C
XP_054748906.1	10224.XP_002739143.1	2.38e-26	105	2A50T@1|root,2RY8J@2759|Eukaryota,3A1EV@33154|Opisthokonta,3BPQ5@33208|Metazoa,3CZB1@33213|Bilateria	33208|Metazoa	S	Chromosome 16 open reading frame 87	C16orf87	-	-	-	-	-	-	-	-	-	-	-	UPF0547
XP_054748907.1	10224.XP_002739143.1	8.17e-27	106	2A50T@1|root,2RY8J@2759|Eukaryota,3A1EV@33154|Opisthokonta,3BPQ5@33208|Metazoa,3CZB1@33213|Bilateria	33208|Metazoa	S	Chromosome 16 open reading frame 87	C16orf87	-	-	-	-	-	-	-	-	-	-	-	UPF0547
XP_054748908.2	7668.SPU_001656-tr	8.57e-136	401	KOG2594@1|root,KOG2594@2759|Eukaryota,391PT@33154|Opisthokonta,3BID3@33208|Metazoa,3CSHW@33213|Bilateria	33208|Metazoa	M	tRNA thio-modification	CTU2	GO:0002097,GO:0002098,GO:0002143,GO:0003674,GO:0003824,GO:0005575,GO:0005622,GO:0005623,GO:0005737,GO:0005829,GO:0006139,GO:0006396,GO:0006399,GO:0006400,GO:0006725,GO:0006807,GO:0008033,GO:0008150,GO:0008152,GO:0009451,GO:0009987,GO:0010467,GO:0016070,GO:0016740,GO:0016782,GO:0016783,GO:0032991,GO:0034227,GO:0034470,GO:0034641,GO:0034660,GO:0043170,GO:0043412,GO:0044237,GO:0044238,GO:0044424,GO:…	-	ko:K14169	ko04122,map04122	-	-	-	ko00000,ko00001,ko03016	-	-	-	CTU2
XP_054748909.2	7668.SPU_001657-tr	1.06e-45	166	KOG3119@1|root,KOG3119@2759|Eukaryota,39U8S@33154|Opisthokonta,3BN0K@33208|Metazoa,3D1WK@33213|Bilateria	33208|Metazoa	K	granuloma formation	CEBPB	GO:0000003,GO:0000122,GO:0000228,GO:0000775,GO:0000779,GO:0000785,GO:0000790,GO:0000793,GO:0000976,GO:0000977,GO:0000978,GO:0000979,GO:0000981,GO:0000982,GO:0000987,GO:0001012,GO:0001046,GO:0001047,GO:0001067,GO:0001077,GO:0001078,GO:0001101,GO:0001158,GO:0001227,GO:0001228,GO:0001541,GO:0001701,GO:0001775,GO:0001817,GO:0001819,GO:0001889,GO:0001890,GO:0001892,GO:0002237,GO:0002252,GO:0002376,GO:…	-	ko:K10048,ko:K10050,ko:K10051	ko04657,ko04668,ko05152,ko05202,ko05221,map04657,map04668,map05152,map05202,map05221	-	-	-	ko00000,ko00001,ko03000	-	-	-	bZIP_2
XP_054748911.2	10224.XP_006813651.1	0	3100	COG5103@1|root,KOG1831@2759|Eukaryota,38EGY@33154|Opisthokonta,3BGGB@33208|Metazoa,3D0C2@33213|Bilateria	33208|Metazoa	K	CCR4-NOT transcription complex subunit	CNOT1	GO:0000003,GO:0000075,GO:0000077,GO:0000122,GO:0000175,GO:0000226,GO:0000278,GO:0000288,GO:0000289,GO:0000932,GO:0000956,GO:0001701,GO:0001824,GO:0001825,GO:0001829,GO:0002064,GO:0002065,GO:0002066,GO:0002119,GO:0002164,GO:0003006,GO:0003674,GO:0003824,GO:0004518,GO:0004527,GO:0004532,GO:0004535,GO:0004540,GO:0005102,GO:0005198,GO:0005488,GO:0005515,GO:0005575,GO:0005622,GO:0005623,GO:0005737,GO:…	-	ko:K12604	ko03018,map03018	-	-	-	ko00000,ko00001,ko03019	-	-	-	CNOT1_CAF1_bind,CNOT1_HEAT,CNOT1_TTP_bind,DUF3819,Not1
XP_054748914.2	7668.SPU_002185-tr	3.57e-188	525	28I8Q@1|root,2QQJ1@2759|Eukaryota,38DI2@33154|Opisthokonta,3BCPH@33208|Metazoa,3CXTQ@33213|Bilateria	33208|Metazoa	S	Histamine N-methyltransferase	HNMT	GO:0001505,GO:0001692,GO:0001695,GO:0002347,GO:0003674,GO:0003824,GO:0005575,GO:0005622,GO:0005623,GO:0005737,GO:0005829,GO:0006082,GO:0006520,GO:0006547,GO:0006548,GO:0006576,GO:0006725,GO:0006807,GO:0006950,GO:0006970,GO:0006972,GO:0007275,GO:0007399,GO:0007417,GO:0007420,GO:0007585,GO:0008150,GO:0008152,GO:0008168,GO:0008170,GO:0008757,GO:0009056,GO:0009063,GO:0009308,GO:0009310,GO:0009410,GO:…	2.1.1.8	ko:K00546	ko00340,map00340	-	R02155	RC00003,RC00655	ko00000,ko00001,ko01000,ko04147	-	-	-	Methyltransf_23
XP_054748916.1	7668.SPU_022778-tr	3.68e-95	282	KOG1656@1|root,KOG1656@2759|Eukaryota,38GD2@33154|Opisthokonta,3BC2M@33208|Metazoa,3CVA3@33213|Bilateria	33208|Metazoa	U	maintenance of lens transparency	CHMP4B	GO:0000003,GO:0000070,GO:0000075,GO:0000278,GO:0000280,GO:0000281,GO:0000815,GO:0000819,GO:0000902,GO:0000904,GO:0000910,GO:0000920,GO:0001894,GO:0003006,GO:0003674,GO:0005488,GO:0005515,GO:0005575,GO:0005622,GO:0005623,GO:0005634,GO:0005635,GO:0005737,GO:0005768,GO:0005770,GO:0005771,GO:0005829,GO:0005886,GO:0006508,GO:0006511,GO:0006605,GO:0006612,GO:0006620,GO:0006807,GO:0006810,GO:0006886,GO:…	-	ko:K12194	ko04144,ko04217,map04144,map04217	M00412	-	-	ko00000,ko00001,ko00002,ko04131,ko04147	-	-	-	Snf7
XP_054748917.2	7668.SPU_023443-tr	0	3199	KOG1215@1|root,KOG1217@1|root,KOG1215@2759|Eukaryota,KOG1217@2759|Eukaryota,38BUP@33154|Opisthokonta,3BA2W@33208|Metazoa,3CUNH@33213|Bilateria	33208|Metazoa	T	sequestering of TGFbeta in extracellular matrix	-	-	-	-	-	-	-	-	-	-	-	-	EGF,EGF_CA,NIDO,SEA,hEGF
XP_054748918.2	7668.SPU_013409-tr	1.17e-211	603	COG5169@1|root,KOG0627@2759|Eukaryota,38BXQ@33154|Opisthokonta,3BJH9@33208|Metazoa,3CUJ5@33213|Bilateria	33208|Metazoa	K	cellular response to nitroglycerin	HSF1	GO:0000003,GO:0000122,GO:0000165,GO:0000280,GO:0000302,GO:0000775,GO:0000776,GO:0000785,GO:0000791,GO:0000792,GO:0000922,GO:0000976,GO:0000977,GO:0000978,GO:0000981,GO:0000982,GO:0000987,GO:0001012,GO:0001046,GO:0001047,GO:0001067,GO:0001078,GO:0001101,GO:0001161,GO:0001162,GO:0001227,GO:0001701,GO:0001817,GO:0001818,GO:0001890,GO:0001892,GO:0001932,GO:0001934,GO:0002119,GO:0002164,GO:0002237,GO:…	-	ko:K09414	ko04212,ko05134,map04212,map05134	-	-	-	ko00000,ko00001,ko03000	-	-	-	HSF_DNA-bind,Vert_HS_TF
XP_054748920.2	7668.SPU_017452-tr	0	2210	KOG1933@1|root,KOG1933@2759|Eukaryota,38BYN@33154|Opisthokonta,3BH8M@33208|Metazoa,3CZ8B@33213|Bilateria	33208|Metazoa	I	Niemann-Pick C1-like protein 1	NPC1L1	GO:0003008,GO:0003674,GO:0005488,GO:0005515,GO:0005575,GO:0005623,GO:0005886,GO:0005887,GO:0005903,GO:0006066,GO:0006629,GO:0006694,GO:0006695,GO:0006807,GO:0006810,GO:0006869,GO:0006950,GO:0006991,GO:0007586,GO:0008092,GO:0008144,GO:0008150,GO:0008152,GO:0008202,GO:0008203,GO:0008610,GO:0009058,GO:0009987,GO:0010876,GO:0015850,GO:0015918,GO:0016020,GO:0016021,GO:0016125,GO:0016126,GO:0016324,GO:…	-	ko:K12385,ko:K14461,ko:K16725	ko04142,ko04975,ko04979,map04142,map04975,map04979	-	-	-	ko00000,ko00001,ko01009,ko02000,ko03036	2.A.6.6	-	-	NPC1_N,Patched,Sterol-sensing
XP_054748921.2	7668.SPU_014066-tr	0	1314	KOG0650@1|root,KOG0650@2759|Eukaryota,38DR5@33154|Opisthokonta,3BEY3@33208|Metazoa,3CTES@33213|Bilateria	33208|Metazoa	J	rRNA processing	BOP1	GO:0000027,GO:0000448,GO:0000460,GO:0000463,GO:0000466,GO:0000469,GO:0000470,GO:0000478,GO:0000479,GO:0002682,GO:0003674,GO:0005488,GO:0005575,GO:0005622,GO:0005623,GO:0005634,GO:0005654,GO:0005730,GO:0006139,GO:0006364,GO:0006396,GO:0006725,GO:0006807,GO:0006996,GO:0008150,GO:0008152,GO:0008283,GO:0009966,GO:0009987,GO:0010467,GO:0010646,GO:0016043,GO:0016070,GO:0016072,GO:0022607,GO:0022613,GO:…	-	ko:K14824	-	-	-	-	ko00000,ko03009	-	-	-	BOP1NT,WD40
XP_054748924.2	7668.SPU_014067-tr	2.63e-142	438	COG1448@1|root,KOG1411@2759|Eukaryota,38ED5@33154|Opisthokonta,3BE8M@33208|Metazoa,3CVVS@33213|Bilateria	33208|Metazoa	E	Aspartate aminotransferase	GOT2	GO:0000003,GO:0003674,GO:0003824,GO:0004069,GO:0005488,GO:0005515,GO:0005543,GO:0005575,GO:0005622,GO:0005623,GO:0005737,GO:0005739,GO:0005740,GO:0005743,GO:0005759,GO:0005886,GO:0005975,GO:0005996,GO:0006006,GO:0006081,GO:0006082,GO:0006094,GO:0006103,GO:0006106,GO:0006107,GO:0006457,GO:0006520,GO:0006531,GO:0006532,GO:0006533,GO:0006536,GO:0006537,GO:0006538,GO:0006575,GO:0006807,GO:0006810,GO:…	2.6.1.1	ko:K14455	ko00220,ko00250,ko00270,ko00330,ko00350,ko00360,ko00400,ko00710,ko00950,ko00960,ko01100,ko01110,ko01120,ko01130,ko01200,ko01210,ko01230,ko04975,map00220,map00250,map00270,map00330,map00350,map00360,map00400,map00710,map00950,map00960,map01100,map01110,map01120,map01130,map01200,map01210,map01230,map04975	M00170,M00171	R00355,R00694,R00734,R00896,R02433,R02619,R05052	RC00006	ko00000,ko00001,ko00002,ko01000,ko01007	-	-	-	Aminotran_1_2
XP_054748925.2	7668.SPU_014060-tr	1.54e-192	545	COG0087@1|root,KOG3141@2759|Eukaryota,38H1P@33154|Opisthokonta,3BH4P@33208|Metazoa,3D1ZM@33213|Bilateria	33208|Metazoa	J	ribosomal protein L3	MRPL3	GO:0000313,GO:0000314,GO:0000315,GO:0003674,GO:0003735,GO:0005198,GO:0005575,GO:0005622,GO:0005623,GO:0005737,GO:0005739,GO:0005740,GO:0005743,GO:0005759,GO:0005761,GO:0005762,GO:0005763,GO:0005840,GO:0006412,GO:0006414,GO:0006415,GO:0006518,GO:0006807,GO:0008150,GO:0008152,GO:0009058,GO:0009059,GO:0009987,GO:0010467,GO:0015934,GO:0015935,GO:0016020,GO:0016043,GO:0019538,GO:0019866,GO:0022411,GO:…	-	ko:K02906	ko03010,map03010	M00178,M00179	-	-	br01610,ko00000,ko00001,ko00002,ko03011	-	-	-	Ribosomal_L3
XP_054748929.2	7668.SPU_028376-tr	5.86e-121	349	2DAPC@1|root,2S5G9@2759|Eukaryota,3A0GW@33154|Opisthokonta,3BHKC@33208|Metazoa,3CZTQ@33213|Bilateria	33208|Metazoa	S	thiamin-triphosphatase activity	THTPA	GO:0000287,GO:0003674,GO:0003824,GO:0005488,GO:0005575,GO:0005622,GO:0005623,GO:0005737,GO:0005829,GO:0006091,GO:0006725,GO:0006732,GO:0006766,GO:0006767,GO:0006772,GO:0006790,GO:0006793,GO:0006796,GO:0006807,GO:0008150,GO:0008152,GO:0009987,GO:0016311,GO:0016462,GO:0016787,GO:0016817,GO:0016818,GO:0017111,GO:0017144,GO:0019637,GO:0034641,GO:0042357,GO:0042723,GO:0043167,GO:0043169,GO:0044237,GO:…	3.6.1.28	ko:K05307	ko00730,ko01100,map00730,map01100	-	R00618	RC00002	ko00000,ko00001,ko01000	-	-	-	CYTH
XP_054748930.2	7668.SPU_017348-tr	0	5007	KOG1146@1|root,KOG1146@2759|Eukaryota,38DC7@33154|Opisthokonta,3BGJY@33208|Metazoa,3CSYY@33213|Bilateria	33208|Metazoa	K	DNA binding	ZFHX3	GO:0000122,GO:0000976,GO:0000977,GO:0000978,GO:0000981,GO:0000982,GO:0000987,GO:0001012,GO:0001067,GO:0001078,GO:0001227,GO:0002009,GO:0002165,GO:0003674,GO:0003676,GO:0003677,GO:0003690,GO:0003700,GO:0003705,GO:0005488,GO:0005515,GO:0005575,GO:0005622,GO:0005623,GO:0005634,GO:0005654,GO:0005667,GO:0005737,GO:0006139,GO:0006351,GO:0006355,GO:0006357,GO:0006366,GO:0006725,GO:0006807,GO:0007275,GO:…	-	ko:K09378,ko:K09380	ko04550,map04550	-	-	-	ko00000,ko00001,ko03000	-	-	-	Homeobox,zf-C2H2,zf-met
XP_054748931.2	7668.SPU_017348-tr	0	4775	KOG1146@1|root,KOG1146@2759|Eukaryota,38DC7@33154|Opisthokonta,3BGJY@33208|Metazoa,3CSYY@33213|Bilateria	33208|Metazoa	K	DNA binding	ZFHX3	GO:0000122,GO:0000976,GO:0000977,GO:0000978,GO:0000981,GO:0000982,GO:0000987,GO:0001012,GO:0001067,GO:0001078,GO:0001227,GO:0002009,GO:0002165,GO:0003674,GO:0003676,GO:0003677,GO:0003690,GO:0003700,GO:0003705,GO:0005488,GO:0005515,GO:0005575,GO:0005622,GO:0005623,GO:0005634,GO:0005654,GO:0005667,GO:0005737,GO:0006139,GO:0006351,GO:0006355,GO:0006357,GO:0006366,GO:0006725,GO:0006807,GO:0007275,GO:…	-	ko:K09378,ko:K09380	ko04550,map04550	-	-	-	ko00000,ko00001,ko03000	-	-	-	Homeobox,zf-C2H2,zf-met
XP_054748932.2	7668.SPU_011279-tr	0	1722	KOG0689@1|root,KOG0689@2759|Eukaryota,38C2B@33154|Opisthokonta,3BBAZ@33208|Metazoa,3CX61@33213|Bilateria	33208|Metazoa	T	Pleckstrin homology domain containing, family G (with RhoGef domain) member	PLEKHG4	GO:0000902,GO:0002009,GO:0002165,GO:0003674,GO:0005085,GO:0005088,GO:0005089,GO:0005488,GO:0005515,GO:0007275,GO:0007399,GO:0007444,GO:0007478,GO:0007480,GO:0007552,GO:0007560,GO:0008150,GO:0009653,GO:0009791,GO:0009886,GO:0009887,GO:0009888,GO:0009966,GO:0009967,GO:0009987,GO:0010646,GO:0010647,GO:0016043,GO:0017016,GO:0017048,GO:0019899,GO:0022008,GO:0023051,GO:0023056,GO:0030030,GO:0030154,GO:…	-	-	-	-	-	-	-	-	-	-	PH,RhoGEF
XP_054748933.2	7668.SPU_018457-tr	3.54e-141	399	COG5138@1|root,KOG1106@2759|Eukaryota,393IP@33154|Opisthokonta,3BDSK@33208|Metazoa,3D0HD@33213|Bilateria	33208|Metazoa	S	DNA replication	GINS3	GO:0000228,GO:0000811,GO:0005575,GO:0005622,GO:0005623,GO:0005634,GO:0005654,GO:0005694,GO:0006139,GO:0006259,GO:0006260,GO:0006261,GO:0006271,GO:0006725,GO:0006807,GO:0008150,GO:0008152,GO:0009058,GO:0009059,GO:0009987,GO:0022616,GO:0031261,GO:0031974,GO:0031981,GO:0032991,GO:0032993,GO:0034641,GO:0034645,GO:0043170,GO:0043226,GO:0043227,GO:0043228,GO:0043229,GO:0043231,GO:0043232,GO:0043233,GO:…	-	ko:K10734	-	M00286	-	-	ko00000,ko00002,ko03032	-	-	-	Sld5
XP_054748942.2	8469.XP_007071453.1	2.34e-182	529	COG4725@1|root,KOG2098@2759|Eukaryota,38GMY@33154|Opisthokonta,3BBEJ@33208|Metazoa,3CWHK@33213|Bilateria,489BX@7711|Chordata,493P9@7742|Vertebrata,4CC5A@8459|Testudines	33208|Metazoa	A	MT-A70	METTL3	GO:0000003,GO:0000375,GO:0000377,GO:0000381,GO:0000398,GO:0000902,GO:0000904,GO:0001510,GO:0001568,GO:0001734,GO:0001944,GO:0002009,GO:0002064,GO:0002065,GO:0002066,GO:0002682,GO:0002694,GO:0003006,GO:0003158,GO:0003674,GO:0003676,GO:0003723,GO:0003729,GO:0003824,GO:0005488,GO:0005515,GO:0005575,GO:0005622,GO:0005623,GO:0005634,GO:0005654,GO:0006139,GO:0006382,GO:0006396,GO:0006397,GO:0006401,GO:…	2.1.1.62	ko:K05925	-	-	-	-	ko00000,ko01000,ko03019	-	-	-	MT-A70
XP_054748944.2	7668.SPU_015756-tr	1.11e-164	480	KOG3780@1|root,KOG3780@2759|Eukaryota,39HZI@33154|Opisthokonta,3C2WN@33208|Metazoa,3DINE@33213|Bilateria	2759|Eukaryota	S	Arrestin (or S-antigen), N-terminal domain	-	GO:0001932,GO:0002029,GO:0002031,GO:0005575,GO:0005622,GO:0005623,GO:0005737,GO:0005829,GO:0005886,GO:0006810,GO:0006897,GO:0006898,GO:0006950,GO:0007154,GO:0008150,GO:0008152,GO:0008277,GO:0009267,GO:0009605,GO:0009966,GO:0009968,GO:0009987,GO:0009991,GO:0010646,GO:0010648,GO:0016020,GO:0016192,GO:0019220,GO:0019222,GO:0022401,GO:0023051,GO:0023057,GO:0023058,GO:0030587,GO:0031152,GO:0031323,GO:…	-	ko:K14258	-	-	-	-	ko00000,ko02000	2.A.1.1	-	-	Arrestin_C,Arrestin_N
XP_054748945.1	7668.SPU_014062-tr	0	847	COG5056@1|root,KOG0380@2759|Eukaryota,38CTZ@33154|Opisthokonta,3BH7D@33208|Metazoa,3CSST@33213|Bilateria	33208|Metazoa	I	Diacylglycerol O-acyltransferase	DGAT1	GO:0001775,GO:0002252,GO:0002263,GO:0002274,GO:0002275,GO:0002283,GO:0002366,GO:0002376,GO:0002443,GO:0002444,GO:0002446,GO:0002790,GO:0003674,GO:0003824,GO:0003846,GO:0004144,GO:0005488,GO:0005504,GO:0005575,GO:0005622,GO:0005623,GO:0005737,GO:0005783,GO:0005789,GO:0005886,GO:0006091,GO:0006139,GO:0006163,GO:0006629,GO:0006637,GO:0006638,GO:0006639,GO:0006641,GO:0006725,GO:0006732,GO:0006753,GO:…	2.3.1.20,2.3.1.75,2.3.1.76	ko:K11155	ko00561,ko00830,ko01100,ko04975,map00561,map00830,map01100,map04975	M00089	R02251,R02366,R02367,R08381	RC00004,RC00041	ko00000,ko00001,ko00002,ko01000	-	-	-	MBOAT
XP_054748946.1	7668.SPU_003068-tr	6.01e-139	407	KOG0266@1|root,KOG0266@2759|Eukaryota,38HN5@33154|Opisthokonta,3BHJW@33208|Metazoa,3D3QT@33213|Bilateria	33208|Metazoa	S	WD repeat-containing protein 88	WDR88	-	-	-	-	-	-	-	-	-	-	-	WD40
XP_054748947.2	7668.SPU_003074-tr	4.81e-131	386	COG4886@1|root,KOG0619@2759|Eukaryota,38BF2@33154|Opisthokonta,3BI2X@33208|Metazoa,3D20I@33213|Bilateria	33208|Metazoa	S	Leucine rich repeat	LRRC69	-	-	-	-	-	-	-	-	-	-	-	LRR_1,LRR_8
XP_054748948.2	7668.SPU_003074-tr	1.38e-113	341	COG4886@1|root,KOG0619@2759|Eukaryota,38BF2@33154|Opisthokonta,3BI2X@33208|Metazoa,3D20I@33213|Bilateria	33208|Metazoa	S	Leucine rich repeat	LRRC69	-	-	-	-	-	-	-	-	-	-	-	LRR_1,LRR_8
XP_054748950.2	8081.XP_008436896.1	4.73e-181	514	COG0258@1|root,KOG2519@2759|Eukaryota,38GN8@33154|Opisthokonta,3BAYM@33208|Metazoa,3CX02@33213|Bilateria,481J2@7711|Chordata,494CS@7742|Vertebrata,49ZNI@7898|Actinopterygii	33208|Metazoa	L	Structure-specific nuclease with 5'-flap endonuclease and 5'-3' exonuclease activities involved in DNA replication and repair. During DNA replication, cleaves the 5'-overhanging flap structure that is generated by displacement synthesis when DNA polymerase encounters the 5'-end of a downstream Okazaki fragment. It enters the flap from the 5'-end and then tracks to cleave the flap base, leaving a …	FEN1	GO:0000287,GO:0000723,GO:0000724,GO:0000725,GO:0000737,GO:0001654,GO:0003008,GO:0003674,GO:0003676,GO:0003677,GO:0003684,GO:0003690,GO:0003824,GO:0004518,GO:0004519,GO:0004520,GO:0004521,GO:0004523,GO:0004527,GO:0004529,GO:0004536,GO:0004540,GO:0005488,GO:0005515,GO:0005575,GO:0005622,GO:0005623,GO:0005634,GO:0005654,GO:0005730,GO:0005737,GO:0005739,GO:0006139,GO:0006259,GO:0006260,GO:0006261,GO:…	-	ko:K04799	ko03030,ko03410,ko03450,map03030,map03410,map03450	-	-	-	ko00000,ko00001,ko01000,ko03032,ko03400,ko04147	-	-	-	XPG_I,XPG_N
XP_054748951.2	7668.SPU_003066-tr	2.38e-155	452	2BX6D@1|root,2SEGD@2759|Eukaryota,3ADHR@33154|Opisthokonta,3BVF4@33208|Metazoa,3DC12@33213|Bilateria	33208|Metazoa	K	Myb/SANT-like DNA-binding domain	-	-	-	-	-	-	-	-	-	-	-	-	Myb_DNA-bind_5
XP_054748952.2	7668.SPU_003065-tr	3.46e-110	320	2A9TM@1|root,2RYJD@2759|Eukaryota,39Y9Q@33154|Opisthokonta,3BMY5@33208|Metazoa,3D36I@33213|Bilateria	33208|Metazoa	S	ADP-ribosylation factor-like protein 2-binding	ARL2BP	GO:0001932,GO:0001934,GO:0002791,GO:0003674,GO:0003712,GO:0003713,GO:0005575,GO:0005622,GO:0005623,GO:0005634,GO:0005737,GO:0005739,GO:0005740,GO:0005758,GO:0005759,GO:0005813,GO:0005815,GO:0005819,GO:0005829,GO:0005856,GO:0007154,GO:0007165,GO:0008104,GO:0008150,GO:0009889,GO:0009891,GO:0009893,GO:0009966,GO:0009967,GO:0009987,GO:0010556,GO:0010557,GO:0010562,GO:0010604,GO:0010646,GO:0010647,GO:…	-	ko:K16742	-	-	-	-	ko00000,ko03036	-	-	-	ARL2_Bind_BART
XP_054748953.2	7668.SPU_008658-tr	1.39e-99	294	COG3338@1|root,KOG0382@2759|Eukaryota,38BFG@33154|Opisthokonta,3BIMZ@33208|Metazoa,3CTN7@33213|Bilateria	33208|Metazoa	P	positive regulation of dipeptide transport	CA2	GO:0001655,GO:0001822,GO:0002009,GO:0002376,GO:0002520,GO:0002521,GO:0002573,GO:0002682,GO:0002684,GO:0002761,GO:0002763,GO:0003674,GO:0003824,GO:0004064,GO:0004089,GO:0005488,GO:0005575,GO:0005576,GO:0005615,GO:0005622,GO:0005623,GO:0005737,GO:0005829,GO:0005886,GO:0005902,GO:0006730,GO:0006810,GO:0006811,GO:0006820,GO:0006873,GO:0006885,GO:0006950,GO:0006970,GO:0006971,GO:0007154,GO:0007165,GO:…	4.2.1.1	ko:K01672,ko:K18245	ko00910,ko04964,ko04966,ko04971,ko04972,ko04976,map00910,map04964,map04966,map04971,map04972,map04976	-	R00132,R10092	RC02807	ko00000,ko00001,ko01000,ko04147	-	-	-	Carb_anhydrase
XP_054748956.2	7668.SPU_014135-tr	3.04e-284	791	COG0385@1|root,KOG2718@2759|Eukaryota,38GUS@33154|Opisthokonta,3BGA5@33208|Metazoa,3CTNU@33213|Bilateria	33208|Metazoa	P	bile acid:sodium symporter activity	-	-	-	ko:K14343	-	-	-	-	ko00000,ko02000	2.A.28.1	-	-	SBF
XP_054748957.2	7668.SPU_008221-tr	0	1248	28P45@1|root,2QVQS@2759|Eukaryota,38E0C@33154|Opisthokonta,3BF83@33208|Metazoa,3D056@33213|Bilateria	33208|Metazoa	S	importin-alpha family protein binding	TPX2	GO:0000166,GO:0000226,GO:0000278,GO:0000280,GO:0001882,GO:0001883,GO:0001932,GO:0001934,GO:0003674,GO:0005488,GO:0005515,GO:0005524,GO:0005525,GO:0005575,GO:0005576,GO:0005622,GO:0005623,GO:0005634,GO:0005654,GO:0005737,GO:0005815,GO:0005818,GO:0005819,GO:0005829,GO:0005856,GO:0006996,GO:0007010,GO:0007017,GO:0007049,GO:0007051,GO:0007052,GO:0007346,GO:0008144,GO:0008150,GO:0008283,GO:0009893,GO:…	-	ko:K16812	-	-	-	-	ko00000,ko03036	-	-	-	Aurora-A_bind,TPX2,TPX2_importin
XP_054748958.2	7668.SPU_027237-tr	1.59e-191	536	KOG1585@1|root,KOG1585@2759|Eukaryota,38FUY@33154|Opisthokonta,3B9BJ@33208|Metazoa,3CX7D@33213|Bilateria	33208|Metazoa	U	soluble NSF attachment protein activity	NAPG	GO:0000149,GO:0001505,GO:0003002,GO:0003674,GO:0005483,GO:0005488,GO:0005515,GO:0005575,GO:0005622,GO:0005623,GO:0005737,GO:0005739,GO:0005773,GO:0005774,GO:0006810,GO:0006836,GO:0006886,GO:0006887,GO:0006891,GO:0007154,GO:0007267,GO:0007268,GO:0007269,GO:0007275,GO:0007389,GO:0007444,GO:0007447,GO:0007450,GO:0008104,GO:0008150,GO:0009888,GO:0009953,GO:0009987,GO:0015031,GO:0015833,GO:0016020,GO:…	-	ko:K21198	-	-	-	-	ko00000,ko04131	-	-	-	SNAP
XP_054748959.1	7668.SPU_017945-tr	2.36e-49	168	KOG3989@1|root,KOG3989@2759|Eukaryota,38Q7Y@33154|Opisthokonta,3BBYM@33208|Metazoa,3CVI3@33213|Bilateria	33208|Metazoa	W	Androgen-induced gene 1	AIG1	GO:0001676,GO:0003674,GO:0003824,GO:0005575,GO:0005623,GO:0006082,GO:0006629,GO:0006631,GO:0008150,GO:0008152,GO:0009056,GO:0009062,GO:0009987,GO:0012505,GO:0016020,GO:0016042,GO:0016054,GO:0016787,GO:0019752,GO:0032787,GO:0042758,GO:0043436,GO:0044237,GO:0044238,GO:0044242,GO:0044248,GO:0044255,GO:0044281,GO:0044282,GO:0044464,GO:0046395,GO:0071704,GO:0072329,GO:1901575	-	-	-	-	-	-	-	-	-	-	Far-17a_AIG1
XP_054748961.2	7668.SPU_027242-tr	0	883	KOG2557@1|root,KOG2557@2759|Eukaryota,38FJW@33154|Opisthokonta,3BE15@33208|Metazoa,3CUV3@33213|Bilateria	33208|Metazoa	S	negative regulation of oxidative stress-induced neuron death	TLDC1	GO:0005575,GO:0005622,GO:0005623,GO:0005737,GO:0008150,GO:0010941,GO:0016020,GO:0044424,GO:0044464,GO:0048519,GO:0048523,GO:0048583,GO:0048585,GO:0050789,GO:0050794,GO:0060548,GO:0065007,GO:0080134,GO:0080135,GO:1900407,GO:1900408,GO:1901214,GO:1901215,GO:1902882,GO:1902883,GO:1903201,GO:1903202,GO:1903203,GO:1903204	-	-	-	-	-	-	-	-	-	-	TLD
XP_054748965.2	7668.SPU_010991-tr	0	1473	2CMEU@1|root,2QQ5W@2759|Eukaryota	2759|Eukaryota	S	scavenger receptor activity	-	-	-	ko:K13912	ko04970,map04970	-	-	-	ko00000,ko00001	-	-	-	SRCR
XP_054748966.2	7668.SPU_005154-tr	1.63e-104	340	2CMEU@1|root,2QQ5W@2759|Eukaryota,38E7N@33154|Opisthokonta,3BF2D@33208|Metazoa,3CTMS@33213|Bilateria	33208|Metazoa	T	scavenger receptor activity	-	-	-	ko:K13912	ko04970,map04970	-	-	-	ko00000,ko00001	-	-	-	Kringle,SRCR,TSP_1
XP_054748968.2	7668.SPU_016482-tr	0	1198	2CMCE@1|root,2QPYP@2759|Eukaryota,39U18@33154|Opisthokonta,3BB6G@33208|Metazoa,3CY9S@33213|Bilateria	33208|Metazoa	S	Ankyrin repeat and ubiquitin domain containing 1	ANKUB1	-	-	-	-	-	-	-	-	-	-	-	Ank_2,Ank_4,ubiquitin
XP_054748969.2	10224.XP_002735010.2	9.13e-25	103	KOG4095@1|root,KOG4095@2759|Eukaryota,39VES@33154|Opisthokonta,3BHN2@33208|Metazoa,3D2YH@33213|Bilateria	33208|Metazoa	S	BCL7, N-terminal conserver region	BCL7A	GO:0006355,GO:0008150,GO:0009889,GO:0009890,GO:0009892,GO:0010468,GO:0010556,GO:0010558,GO:0010605,GO:0010629,GO:0019219,GO:0019222,GO:0031323,GO:0031324,GO:0031326,GO:0031327,GO:0045892,GO:0045934,GO:0048519,GO:0048523,GO:0050789,GO:0050794,GO:0051171,GO:0051172,GO:0051252,GO:0051253,GO:0060255,GO:0065007,GO:0080090,GO:1902679,GO:1903506,GO:1903507,GO:2000112,GO:2000113,GO:2001141	-	-	-	-	-	-	-	-	-	-	BCL_N
XP_054748970.2	7668.SPU_017531-tr	0	1983	COG2801@1|root,KOG0017@2759|Eukaryota,38F42@33154|Opisthokonta,3BA5H@33208|Metazoa,3CZSS@33213|Bilateria	33208|Metazoa	G	K02A2.6-like	-	-	-	ko:K14965	-	-	-	-	ko00000,ko03036	-	-	-	RVT_1,rve
XP_054748971.1	9371.XP_004713776.1	1.4e-09	60.1	KOG4753@1|root,KOG4753@2759|Eukaryota,3ABM0@33154|Opisthokonta,3BS4C@33208|Metazoa,3DAUP@33213|Bilateria,48QZ2@7711|Chordata,49MJ0@7742|Vertebrata,3JPXB@40674|Mammalia	33208|Metazoa	S	Eukaryotic protein of unknown function (DUF872)	TMEM134	-	-	-	-	-	-	-	-	-	-	-	DUF872
XP_054748972.2	7668.SPU_008210-tr	7.42e-155	454	COG4886@1|root,KOG0531@2759|Eukaryota,399E5@33154|Opisthokonta,3BFU5@33208|Metazoa,3CUNI@33213|Bilateria	33208|Metazoa	T	Leucine rich repeat containing 43	LRRC43	-	-	-	-	-	-	-	-	-	-	-	LRR_8
XP_054748973.2	31033.ENSTRUP00000040603	6.69e-60	197	KOG4474@1|root,KOG4474@2759|Eukaryota,39WXG@33154|Opisthokonta,3BI2I@33208|Metazoa,3CZTM@33213|Bilateria,47ZGX@7711|Chordata,499TA@7742|Vertebrata,49Q57@7898|Actinopterygii	33208|Metazoa	S	TLC domain containing 2	TLCD2	-	-	-	-	-	-	-	-	-	-	-	TRAM_LAG1_CLN8
XP_054748977.2	10224.XP_002731814.1	2.12e-40	143	29V96@1|root,2RXKD@2759|Eukaryota,3A164@33154|Opisthokonta,3BPB5@33208|Metazoa,3D69S@33213|Bilateria	33208|Metazoa	S	transmembrane protein 199	TMEM199	GO:0005575,GO:0005622,GO:0005623,GO:0005737,GO:0005773,GO:0005774,GO:0005783,GO:0005793,GO:0005798,GO:0006807,GO:0006873,GO:0006875,GO:0006879,GO:0006885,GO:0006996,GO:0007033,GO:0007035,GO:0007039,GO:0007040,GO:0007042,GO:0008150,GO:0008152,GO:0009056,GO:0009057,GO:0009628,GO:0009987,GO:0012505,GO:0012506,GO:0016020,GO:0016043,GO:0016469,GO:0016471,GO:0019538,GO:0019725,GO:0030003,GO:0030004,GO:…	-	ko:K20187	-	-	-	-	ko00000,ko04131	-	-	-	Vma12
XP_054748979.2	7668.SPU_005212-tr	4.48e-75	231	KOG3221@1|root,KOG3221@2759|Eukaryota	2759|Eukaryota	J	intermembrane lipid transfer activity	GLTP	GO:0003674,GO:0003824,GO:0005215,GO:0005319,GO:0005488,GO:0005515,GO:0005543,GO:0005575,GO:0005622,GO:0005623,GO:0005634,GO:0005654,GO:0005737,GO:0005794,GO:0005802,GO:0005829,GO:0005886,GO:0006629,GO:0006643,GO:0006664,GO:0006665,GO:0006687,GO:0006807,GO:0006810,GO:0006869,GO:0008150,GO:0008152,GO:0008289,GO:0009987,GO:0010876,GO:0012505,GO:0016020,GO:0016043,GO:0017089,GO:0031974,GO:0031981,GO:…	-	ko:K07300,ko:K08051	-	-	-	-	ko00000,ko02000,ko04131	2.A.19	-	-	GLTP
XP_054748982.1	7668.SPU_008909-tr	9.96e-60	186	COG0271@1|root,KOG3348@2759|Eukaryota	2759|Eukaryota	T	protein maturation by iron-sulfur cluster transfer	-	GO:0005575,GO:0005622,GO:0005623,GO:0005634,GO:0005737,GO:0005829,GO:0006790,GO:0006807,GO:0006950,GO:0006979,GO:0008150,GO:0008152,GO:0009987,GO:0010035,GO:0010038,GO:0010039,GO:0010467,GO:0016043,GO:0016226,GO:0019538,GO:0022607,GO:0031163,GO:0042221,GO:0043170,GO:0043226,GO:0043227,GO:0043229,GO:0043231,GO:0044085,GO:0044237,GO:0044238,GO:0044424,GO:0044444,GO:0044464,GO:0044571,GO:0050896,GO:…	2.4.1.267,2.7.1.36,3.1.3.16	ko:K00869,ko:K03848,ko:K12622,ko:K15731,ko:K21956,ko:K22066,ko:K22075	ko00510,ko00900,ko01100,ko01110,ko01130,ko03018,ko03040,ko04146,map00510,map00900,map01100,map01110,map01130,map03018,map03040,map04146	M00055,M00095,M00354,M00396,M00397	R02245,R06262	RC00002,RC00017	ko00000,ko00001,ko00002,ko01000,ko01003,ko01009,ko03019,ko03021,ko03029,ko03041,ko04131	-	GT57	-	BolA
XP_054748984.2	7668.SPU_028504-tr	0	1580	COG2217@1|root,KOG0207@2759|Eukaryota,38BU3@33154|Opisthokonta,3BAGR@33208|Metazoa,3CT9U@33213|Bilateria	33208|Metazoa	P	copper-exporting ATPase activity	ATP7B	GO:0000041,GO:0000139,GO:0000166,GO:0000302,GO:0000303,GO:0000305,GO:0000902,GO:0000904,GO:0001101,GO:0001501,GO:0001505,GO:0001568,GO:0001666,GO:0001701,GO:0001775,GO:0001836,GO:0001889,GO:0001942,GO:0001944,GO:0001974,GO:0002009,GO:0002082,GO:0002252,GO:0002263,GO:0002285,GO:0002286,GO:0002287,GO:0002292,GO:0002293,GO:0002294,GO:0002366,GO:0002376,GO:0002520,GO:0002521,GO:0003674,GO:0003824,GO:…	3.6.3.54	ko:K17686	ko01524,ko04016,map01524,map04016	-	R00086	RC00002	ko00000,ko00001,ko01000	3.A.3.5	-	-	E1-E2_ATPase,HMA,Hydrolase
XP_054748986.1	7668.SPU_017843-tr	1.2e-154	438	KOG1573@1|root,KOG1573@2759|Eukaryota,38TV6@33154|Opisthokonta,3BESH@33208|Metazoa,3CU00@33213|Bilateria	33208|Metazoa	S	inositol oxygenase activity	MIOX	GO:0000166,GO:0003674,GO:0003824,GO:0004033,GO:0005488,GO:0005506,GO:0005575,GO:0005622,GO:0005623,GO:0005737,GO:0005829,GO:0005975,GO:0006020,GO:0006066,GO:0006793,GO:0006796,GO:0006884,GO:0007154,GO:0007165,GO:0008150,GO:0008152,GO:0008199,GO:0008361,GO:0009056,GO:0009987,GO:0009992,GO:0016043,GO:0016052,GO:0016234,GO:0016491,GO:0016614,GO:0016616,GO:0016651,GO:0016701,GO:0019310,GO:0019637,GO:…	1.13.99.1	ko:K00469	ko00053,ko00562,map00053,map00562	-	R01184	RC00465	ko00000,ko00001,ko01000	-	-	-	MIOX
XP_054748988.2	7668.SPU_001492-tr	5.43e-149	422	COG0242@1|root,KOG3137@2759|Eukaryota,39YIC@33154|Opisthokonta,3BI6W@33208|Metazoa,3D1ZF@33213|Bilateria	33208|Metazoa	J	Removes the formyl group from the N-terminal Met of newly synthesized proteins	PDF	GO:0003674,GO:0003824,GO:0005575,GO:0005622,GO:0005623,GO:0005737,GO:0005739,GO:0006464,GO:0006807,GO:0008150,GO:0008152,GO:0008284,GO:0009987,GO:0016787,GO:0016810,GO:0016811,GO:0018193,GO:0018206,GO:0019538,GO:0031365,GO:0036211,GO:0042127,GO:0042586,GO:0043170,GO:0043226,GO:0043227,GO:0043229,GO:0043231,GO:0043412,GO:0043686,GO:0044237,GO:0044238,GO:0044260,GO:0044267,GO:0044424,GO:0044444,GO:…	3.5.1.88	ko:K01462	-	-	-	-	ko00000,ko01000	-	-	-	Pep_deformylase
XP_054748990.2	7668.SPU_000176-tr	3.66e-100	362	KOG1217@1|root,KOG1217@2759|Eukaryota,38BUP@33154|Opisthokonta,3BAFT@33208|Metazoa,3CRZB@33213|Bilateria	33208|Metazoa	T	negative regulation of growth rate	-	-	-	ko:K02599	ko01522,ko04320,ko04330,ko04658,ko04919,ko05020,ko05165,ko05200,ko05206,ko05224,map01522,map04320,map04330,map04658,map04919,map05020,map05165,map05200,map05206,map05224	M00682	-	-	ko00000,ko00001,ko00002	-	-	-	EGF,EGF_CA,F5_F8_type_C,hEGF
XP_054749002.2	7668.SPU_000176-tr	2.76e-100	362	KOG1217@1|root,KOG1217@2759|Eukaryota,38BUP@33154|Opisthokonta,3BAFT@33208|Metazoa,3CRZB@33213|Bilateria	33208|Metazoa	T	negative regulation of growth rate	-	-	-	ko:K02599	ko01522,ko04320,ko04330,ko04658,ko04919,ko05020,ko05165,ko05200,ko05206,ko05224,map01522,map04320,map04330,map04658,map04919,map05020,map05165,map05200,map05206,map05224	M00682	-	-	ko00000,ko00001,ko00002	-	-	-	EGF,EGF_CA,F5_F8_type_C,hEGF
XP_054749004.2	7668.SPU_000176-tr	2.02e-100	362	KOG1217@1|root,KOG1217@2759|Eukaryota,38BUP@33154|Opisthokonta,3BAFT@33208|Metazoa,3CRZB@33213|Bilateria	33208|Metazoa	T	negative regulation of growth rate	-	-	-	ko:K02599	ko01522,ko04320,ko04330,ko04658,ko04919,ko05020,ko05165,ko05200,ko05206,ko05224,map01522,map04320,map04330,map04658,map04919,map05020,map05165,map05200,map05206,map05224	M00682	-	-	ko00000,ko00001,ko00002	-	-	-	EGF,EGF_CA,F5_F8_type_C,hEGF
XP_054749010.2	7668.SPU_011127-tr	5.57e-34	125	COG0671@1|root,KOG3030@2759|Eukaryota,39JPQ@33154|Opisthokonta,3BD4S@33208|Metazoa,3CR4X@33213|Bilateria	33208|Metazoa	I	Lipid phosphate phosphohydrolase	-	-	3.1.3.4	ko:K01080	ko00561,ko00564,ko00565,ko00600,ko01100,ko01110,ko04072,ko04666,ko04975,ko05231,map00561,map00564,map00565,map00600,map01100,map01110,map04072,map04666,map04975,map05231	M00089	R02239,R04162,R06520,R06521,R06522	RC00017	ko00000,ko00001,ko00002,ko01000	-	-	-	PAP2
XP_054749011.2	7668.SPU_004078-tr	8.36e-205	588	28IFX@1|root,2QQST@2759|Eukaryota,38CR7@33154|Opisthokonta,3BE35@33208|Metazoa,3CRIP@33213|Bilateria	33208|Metazoa	S	Heparanase	HPSE	GO:0000323,GO:0001525,GO:0001568,GO:0001775,GO:0001817,GO:0001819,GO:0001944,GO:0002252,GO:0002263,GO:0002274,GO:0002275,GO:0002283,GO:0002366,GO:0002376,GO:0002443,GO:0002444,GO:0002446,GO:0003674,GO:0003824,GO:0004553,GO:0004566,GO:0005488,GO:0005515,GO:0005575,GO:0005576,GO:0005622,GO:0005623,GO:0005634,GO:0005654,GO:0005737,GO:0005764,GO:0005765,GO:0005773,GO:0005774,GO:0005775,GO:0005886,GO:…	3.2.1.166	ko:K07964,ko:K07965	ko00531,ko01100,ko05205,map00531,map01100,map05205	M00078	R07811	-	ko00000,ko00001,ko00002,ko00536,ko01000	-	GH79	-	Glyco_hydro_79n
XP_054749012.2	7159.AAEL002290-PA	2.31e-06	61.2	KOG1721@1|root,KOG1721@2759|Eukaryota,38BZ9@33154|Opisthokonta,3BA9A@33208|Metazoa,3CT35@33213|Bilateria,42C41@6656|Arthropoda,3SWQ8@50557|Insecta,45832@7147|Diptera,45JT7@7148|Nematocera	33208|Metazoa	S	Zinc-finger of C2H2 type	-	-	-	-	-	-	-	-	-	-	-	-	THAP,zf-AD,zf-C2H2,zf-C2H2_4,zf-C2H2_6,zf-met
XP_054749013.2	7739.XP_002596725.1	2.64e-156	445	COG0346@1|root,KOG2943@2759|Eukaryota,38FJU@33154|Opisthokonta,3BFXN@33208|Metazoa,3CRSG@33213|Bilateria,489NB@7711|Chordata	33208|Metazoa	G	Glyoxalase domain-containing protein 4	GLOD4	GO:0006081,GO:0007275,GO:0007568,GO:0008150,GO:0008152,GO:0008340,GO:0009438,GO:0009987,GO:0010259,GO:0032501,GO:0032502,GO:0042180,GO:0044237,GO:0044281,GO:0048856,GO:0071704	-	-	-	-	-	-	-	-	-	-	Glyoxalase
XP_054749018.1	7668.SPU_001886-tr	7.55e-226	632	KOG0266@1|root,KOG0266@2759|Eukaryota,38D6R@33154|Opisthokonta,3BGA2@33208|Metazoa,3CUY8@33213|Bilateria	33208|Metazoa	S	protein modification by small protein conjugation	WSB1	GO:0000209,GO:0003674,GO:0003824,GO:0004842,GO:0005575,GO:0005622,GO:0005623,GO:0005737,GO:0005829,GO:0006464,GO:0006807,GO:0008150,GO:0008152,GO:0009987,GO:0016567,GO:0016740,GO:0019538,GO:0019787,GO:0032446,GO:0036211,GO:0043170,GO:0043412,GO:0043687,GO:0044237,GO:0044238,GO:0044260,GO:0044267,GO:0044424,GO:0044444,GO:0044464,GO:0070647,GO:0071704,GO:0140096,GO:1901564	-	ko:K10341,ko:K10342	-	-	-	-	ko00000,ko04121	-	-	-	SOCS_box,WD40
XP_054749019.1	7668.SPU_001886-tr	1.15e-224	629	KOG0266@1|root,KOG0266@2759|Eukaryota,38D6R@33154|Opisthokonta,3BGA2@33208|Metazoa,3CUY8@33213|Bilateria	33208|Metazoa	S	protein modification by small protein conjugation	WSB1	GO:0000209,GO:0003674,GO:0003824,GO:0004842,GO:0005575,GO:0005622,GO:0005623,GO:0005737,GO:0005829,GO:0006464,GO:0006807,GO:0008150,GO:0008152,GO:0009987,GO:0016567,GO:0016740,GO:0019538,GO:0019787,GO:0032446,GO:0036211,GO:0043170,GO:0043412,GO:0043687,GO:0044237,GO:0044238,GO:0044260,GO:0044267,GO:0044424,GO:0044444,GO:0044464,GO:0070647,GO:0071704,GO:0140096,GO:1901564	-	ko:K10341,ko:K10342	-	-	-	-	ko00000,ko04121	-	-	-	SOCS_box,WD40
XP_054749020.2	7668.SPU_003697-tr	0	1082	COG5069@1|root,KOG0516@2759|Eukaryota	2759|Eukaryota	Z	cytoskeletal protein binding	-	-	-	-	-	-	-	-	-	-	-	-	-
XP_054749021.2	7668.SPU_028778-tr	1.07e-190	533	COG5069@1|root,KOG0516@2759|Eukaryota,38GX5@33154|Opisthokonta,3BAEG@33208|Metazoa,3CSJ3@33213|Bilateria	33208|Metazoa	Z	cytoskeletal adaptor activity	GAS2L1	GO:0000003,GO:0000226,GO:0000902,GO:0000904,GO:0001558,GO:0001578,GO:0002064,GO:0002065,GO:0002066,GO:0002682,GO:0002683,GO:0003006,GO:0003674,GO:0003779,GO:0005102,GO:0005488,GO:0005515,GO:0005575,GO:0005622,GO:0005623,GO:0005737,GO:0006950,GO:0006996,GO:0007010,GO:0007017,GO:0007026,GO:0007049,GO:0007050,GO:0007154,GO:0007276,GO:0007281,GO:0007292,GO:0008017,GO:0008092,GO:0008093,GO:0008134,GO:…	-	-	-	-	-	-	-	-	-	-	CH,GAS2
XP_054749022.2	7668.SPU_028778-tr	1.07e-190	533	COG5069@1|root,KOG0516@2759|Eukaryota,38GX5@33154|Opisthokonta,3BAEG@33208|Metazoa,3CSJ3@33213|Bilateria	33208|Metazoa	Z	cytoskeletal adaptor activity	GAS2L1	GO:0000003,GO:0000226,GO:0000902,GO:0000904,GO:0001558,GO:0001578,GO:0002064,GO:0002065,GO:0002066,GO:0002682,GO:0002683,GO:0003006,GO:0003674,GO:0003779,GO:0005102,GO:0005488,GO:0005515,GO:0005575,GO:0005622,GO:0005623,GO:0005737,GO:0006950,GO:0006996,GO:0007010,GO:0007017,GO:0007026,GO:0007049,GO:0007050,GO:0007154,GO:0007276,GO:0007281,GO:0007292,GO:0008017,GO:0008092,GO:0008093,GO:0008134,GO:…	-	-	-	-	-	-	-	-	-	-	CH,GAS2
XP_054749025.2	7668.SPU_008329-tr	7.19e-128	371	KOG4157@1|root,KOG4157@2759|Eukaryota,38SZJ@33154|Opisthokonta,3BABM@33208|Metazoa,3D080@33213|Bilateria	33208|Metazoa	GO	WSC domain-containing protein	WSCD1	-	-	-	-	-	-	-	-	-	-	-	Sulfotransfer_1,WSC
XP_054749030.1	7668.SPU_008332-tr	2.65e-175	495	KOG0297@1|root,KOG0297@2759|Eukaryota,38D7Q@33154|Opisthokonta,3BFRP@33208|Metazoa,3CXR9@33213|Bilateria	33208|Metazoa	O	activation of NF-kappaB-inducing kinase activity	TRAF4	GO:0000902,GO:0000904,GO:0001654,GO:0001700,GO:0001703,GO:0001709,GO:0001932,GO:0001934,GO:0002009,GO:0002064,GO:0002165,GO:0002376,GO:0003381,GO:0003382,GO:0003383,GO:0003384,GO:0003674,GO:0003676,GO:0003677,GO:0005102,GO:0005126,GO:0005164,GO:0005488,GO:0005515,GO:0005575,GO:0005622,GO:0005623,GO:0005634,GO:0005737,GO:0005938,GO:0006928,GO:0006950,GO:0006952,GO:0006955,GO:0007154,GO:0007165,GO:…	-	ko:K03174,ko:K09848,ko:K09849	ko04064,ko04214,ko04217,ko04620,ko04621,ko04622,ko04657,ko04668,ko05160,ko05165,ko05167,ko05168,ko05169,ko05200,ko05203,ko05222,map04064,map04214,map04217,map04620,map04621,map04622,map04657,map04668,map05160,map05165,map05167,map05168,map05169,map05200,map05203,map05222	-	-	-	ko00000,ko00001,ko04121	-	-	-	MATH,zf-C3HC4,zf-C3HC4_2,zf-TRAF
XP_054749032.2	7668.SPU_005675-tr	6.96e-146	427	KOG4195@1|root,KOG4195@2759|Eukaryota,38G6X@33154|Opisthokonta,3BDW8@33208|Metazoa,3CZU4@33213|Bilateria	33208|Metazoa	P	ADP catabolic process	NUDT9	GO:0003674,GO:0003824,GO:0005575,GO:0005622,GO:0005623,GO:0005737,GO:0005739,GO:0005759,GO:0006139,GO:0006163,GO:0006195,GO:0006725,GO:0006753,GO:0006793,GO:0006796,GO:0006807,GO:0008150,GO:0008152,GO:0009056,GO:0009058,GO:0009117,GO:0009123,GO:0009125,GO:0009126,GO:0009128,GO:0009132,GO:0009134,GO:0009135,GO:0009137,GO:0009150,GO:0009154,GO:0009158,GO:0009161,GO:0009166,GO:0009167,GO:0009169,GO:…	3.6.1.13	ko:K13988	ko00230,map00230	-	R01054	RC00002	ko00000,ko00001,ko01000	-	-	-	NUDIX
XP_054749033.2	7668.SPU_004836-tr	1.31e-84	274	KOG1995@1|root,KOG1995@2759|Eukaryota,38U4S@33154|Opisthokonta,3BJM6@33208|Metazoa,3D164@33213|Bilateria	33208|Metazoa	A	retinoid X receptor binding	FUS	GO:0000375,GO:0000377,GO:0000398,GO:0000428,GO:0001654,GO:0003674,GO:0003676,GO:0003712,GO:0003713,GO:0003723,GO:0003729,GO:0005102,GO:0005488,GO:0005515,GO:0005575,GO:0005622,GO:0005623,GO:0005634,GO:0005654,GO:0005667,GO:0005669,GO:0005737,GO:0005844,GO:0006139,GO:0006351,GO:0006352,GO:0006366,GO:0006367,GO:0006396,GO:0006397,GO:0006725,GO:0006807,GO:0007275,GO:0007399,GO:0007416,GO:0007423,GO:…	-	ko:K13098,ko:K14651	ko03022,ko05202,map03022,map05202	-	-	-	ko00000,ko00001,ko03019,ko03021,ko03041	-	-	-	RRM_1,zf-RanBP
XP_054749035.2	7668.SPU_004836-tr	8.06e-85	274	KOG1995@1|root,KOG1995@2759|Eukaryota,38U4S@33154|Opisthokonta,3BJM6@33208|Metazoa,3D164@33213|Bilateria	33208|Metazoa	A	retinoid X receptor binding	FUS	GO:0000375,GO:0000377,GO:0000398,GO:0000428,GO:0001654,GO:0003674,GO:0003676,GO:0003712,GO:0003713,GO:0003723,GO:0003729,GO:0005102,GO:0005488,GO:0005515,GO:0005575,GO:0005622,GO:0005623,GO:0005634,GO:0005654,GO:0005667,GO:0005669,GO:0005737,GO:0005844,GO:0006139,GO:0006351,GO:0006352,GO:0006366,GO:0006367,GO:0006396,GO:0006397,GO:0006725,GO:0006807,GO:0007275,GO:0007399,GO:0007416,GO:0007423,GO:…	-	ko:K13098,ko:K14651	ko03022,ko05202,map03022,map05202	-	-	-	ko00000,ko00001,ko03019,ko03021,ko03041	-	-	-	RRM_1,zf-RanBP
XP_054749036.2	7668.SPU_004836-tr	7.46e-85	274	KOG1995@1|root,KOG1995@2759|Eukaryota,38U4S@33154|Opisthokonta,3BJM6@33208|Metazoa,3D164@33213|Bilateria	33208|Metazoa	A	retinoid X receptor binding	FUS	GO:0000375,GO:0000377,GO:0000398,GO:0000428,GO:0001654,GO:0003674,GO:0003676,GO:0003712,GO:0003713,GO:0003723,GO:0003729,GO:0005102,GO:0005488,GO:0005515,GO:0005575,GO:0005622,GO:0005623,GO:0005634,GO:0005654,GO:0005667,GO:0005669,GO:0005737,GO:0005844,GO:0006139,GO:0006351,GO:0006352,GO:0006366,GO:0006367,GO:0006396,GO:0006397,GO:0006725,GO:0006807,GO:0007275,GO:0007399,GO:0007416,GO:0007423,GO:…	-	ko:K13098,ko:K14651	ko03022,ko05202,map03022,map05202	-	-	-	ko00000,ko00001,ko03019,ko03021,ko03041	-	-	-	RRM_1,zf-RanBP
XP_054749039.2	7668.SPU_004836-tr	6.9e-85	274	KOG1995@1|root,KOG1995@2759|Eukaryota,38U4S@33154|Opisthokonta,3BJM6@33208|Metazoa,3D164@33213|Bilateria	33208|Metazoa	A	retinoid X receptor binding	FUS	GO:0000375,GO:0000377,GO:0000398,GO:0000428,GO:0001654,GO:0003674,GO:0003676,GO:0003712,GO:0003713,GO:0003723,GO:0003729,GO:0005102,GO:0005488,GO:0005515,GO:0005575,GO:0005622,GO:0005623,GO:0005634,GO:0005654,GO:0005667,GO:0005669,GO:0005737,GO:0005844,GO:0006139,GO:0006351,GO:0006352,GO:0006366,GO:0006367,GO:0006396,GO:0006397,GO:0006725,GO:0006807,GO:0007275,GO:0007399,GO:0007416,GO:0007423,GO:…	-	ko:K13098,ko:K14651	ko03022,ko05202,map03022,map05202	-	-	-	ko00000,ko00001,ko03019,ko03021,ko03041	-	-	-	RRM_1,zf-RanBP
XP_054749040.2	7668.SPU_004836-tr	6.21e-85	274	KOG1995@1|root,KOG1995@2759|Eukaryota,38U4S@33154|Opisthokonta,3BJM6@33208|Metazoa,3D164@33213|Bilateria	33208|Metazoa	A	retinoid X receptor binding	FUS	GO:0000375,GO:0000377,GO:0000398,GO:0000428,GO:0001654,GO:0003674,GO:0003676,GO:0003712,GO:0003713,GO:0003723,GO:0003729,GO:0005102,GO:0005488,GO:0005515,GO:0005575,GO:0005622,GO:0005623,GO:0005634,GO:0005654,GO:0005667,GO:0005669,GO:0005737,GO:0005844,GO:0006139,GO:0006351,GO:0006352,GO:0006366,GO:0006367,GO:0006396,GO:0006397,GO:0006725,GO:0006807,GO:0007275,GO:0007399,GO:0007416,GO:0007423,GO:…	-	ko:K13098,ko:K14651	ko03022,ko05202,map03022,map05202	-	-	-	ko00000,ko00001,ko03019,ko03021,ko03041	-	-	-	RRM_1,zf-RanBP
XP_054749042.2	7668.SPU_004836-tr	4.52e-85	274	KOG1995@1|root,KOG1995@2759|Eukaryota,38U4S@33154|Opisthokonta,3BJM6@33208|Metazoa,3D164@33213|Bilateria	33208|Metazoa	A	retinoid X receptor binding	FUS	GO:0000375,GO:0000377,GO:0000398,GO:0000428,GO:0001654,GO:0003674,GO:0003676,GO:0003712,GO:0003713,GO:0003723,GO:0003729,GO:0005102,GO:0005488,GO:0005515,GO:0005575,GO:0005622,GO:0005623,GO:0005634,GO:0005654,GO:0005667,GO:0005669,GO:0005737,GO:0005844,GO:0006139,GO:0006351,GO:0006352,GO:0006366,GO:0006367,GO:0006396,GO:0006397,GO:0006725,GO:0006807,GO:0007275,GO:0007399,GO:0007416,GO:0007423,GO:…	-	ko:K13098,ko:K14651	ko03022,ko05202,map03022,map05202	-	-	-	ko00000,ko00001,ko03019,ko03021,ko03041	-	-	-	RRM_1,zf-RanBP
XP_054749043.2	7668.SPU_004836-tr	2.14e-84	272	KOG1995@1|root,KOG1995@2759|Eukaryota,38U4S@33154|Opisthokonta,3BJM6@33208|Metazoa,3D164@33213|Bilateria	33208|Metazoa	A	retinoid X receptor binding	FUS	GO:0000375,GO:0000377,GO:0000398,GO:0000428,GO:0001654,GO:0003674,GO:0003676,GO:0003712,GO:0003713,GO:0003723,GO:0003729,GO:0005102,GO:0005488,GO:0005515,GO:0005575,GO:0005622,GO:0005623,GO:0005634,GO:0005654,GO:0005667,GO:0005669,GO:0005737,GO:0005844,GO:0006139,GO:0006351,GO:0006352,GO:0006366,GO:0006367,GO:0006396,GO:0006397,GO:0006725,GO:0006807,GO:0007275,GO:0007399,GO:0007416,GO:0007423,GO:…	-	ko:K13098,ko:K14651	ko03022,ko05202,map03022,map05202	-	-	-	ko00000,ko00001,ko03019,ko03021,ko03041	-	-	-	RRM_1,zf-RanBP
XP_054749045.2	7668.SPU_004836-tr	3.75e-85	274	KOG1995@1|root,KOG1995@2759|Eukaryota,38U4S@33154|Opisthokonta,3BJM6@33208|Metazoa,3D164@33213|Bilateria	33208|Metazoa	A	retinoid X receptor binding	FUS	GO:0000375,GO:0000377,GO:0000398,GO:0000428,GO:0001654,GO:0003674,GO:0003676,GO:0003712,GO:0003713,GO:0003723,GO:0003729,GO:0005102,GO:0005488,GO:0005515,GO:0005575,GO:0005622,GO:0005623,GO:0005634,GO:0005654,GO:0005667,GO:0005669,GO:0005737,GO:0005844,GO:0006139,GO:0006351,GO:0006352,GO:0006366,GO:0006367,GO:0006396,GO:0006397,GO:0006725,GO:0006807,GO:0007275,GO:0007399,GO:0007416,GO:0007423,GO:…	-	ko:K13098,ko:K14651	ko03022,ko05202,map03022,map05202	-	-	-	ko00000,ko00001,ko03019,ko03021,ko03041	-	-	-	RRM_1,zf-RanBP
XP_054749046.2	7668.SPU_004836-tr	3.46e-85	274	KOG1995@1|root,KOG1995@2759|Eukaryota,38U4S@33154|Opisthokonta,3BJM6@33208|Metazoa,3D164@33213|Bilateria	33208|Metazoa	A	retinoid X receptor binding	FUS	GO:0000375,GO:0000377,GO:0000398,GO:0000428,GO:0001654,GO:0003674,GO:0003676,GO:0003712,GO:0003713,GO:0003723,GO:0003729,GO:0005102,GO:0005488,GO:0005515,GO:0005575,GO:0005622,GO:0005623,GO:0005634,GO:0005654,GO:0005667,GO:0005669,GO:0005737,GO:0005844,GO:0006139,GO:0006351,GO:0006352,GO:0006366,GO:0006367,GO:0006396,GO:0006397,GO:0006725,GO:0006807,GO:0007275,GO:0007399,GO:0007416,GO:0007423,GO:…	-	ko:K13098,ko:K14651	ko03022,ko05202,map03022,map05202	-	-	-	ko00000,ko00001,ko03019,ko03021,ko03041	-	-	-	RRM_1,zf-RanBP
XP_054749047.2	7668.SPU_004836-tr	7.5e-80	260	KOG1995@1|root,KOG1995@2759|Eukaryota,38U4S@33154|Opisthokonta,3BJM6@33208|Metazoa,3D164@33213|Bilateria	33208|Metazoa	A	retinoid X receptor binding	FUS	GO:0000375,GO:0000377,GO:0000398,GO:0000428,GO:0001654,GO:0003674,GO:0003676,GO:0003712,GO:0003713,GO:0003723,GO:0003729,GO:0005102,GO:0005488,GO:0005515,GO:0005575,GO:0005622,GO:0005623,GO:0005634,GO:0005654,GO:0005667,GO:0005669,GO:0005737,GO:0005844,GO:0006139,GO:0006351,GO:0006352,GO:0006366,GO:0006367,GO:0006396,GO:0006397,GO:0006725,GO:0006807,GO:0007275,GO:0007399,GO:0007416,GO:0007423,GO:…	-	ko:K13098,ko:K14651	ko03022,ko05202,map03022,map05202	-	-	-	ko00000,ko00001,ko03019,ko03021,ko03041	-	-	-	RRM_1,zf-RanBP
XP_054749048.2	7668.SPU_004836-tr	2.06e-85	274	KOG1995@1|root,KOG1995@2759|Eukaryota,38U4S@33154|Opisthokonta,3BJM6@33208|Metazoa,3D164@33213|Bilateria	33208|Metazoa	A	retinoid X receptor binding	FUS	GO:0000375,GO:0000377,GO:0000398,GO:0000428,GO:0001654,GO:0003674,GO:0003676,GO:0003712,GO:0003713,GO:0003723,GO:0003729,GO:0005102,GO:0005488,GO:0005515,GO:0005575,GO:0005622,GO:0005623,GO:0005634,GO:0005654,GO:0005667,GO:0005669,GO:0005737,GO:0005844,GO:0006139,GO:0006351,GO:0006352,GO:0006366,GO:0006367,GO:0006396,GO:0006397,GO:0006725,GO:0006807,GO:0007275,GO:0007399,GO:0007416,GO:0007423,GO:…	-	ko:K13098,ko:K14651	ko03022,ko05202,map03022,map05202	-	-	-	ko00000,ko00001,ko03019,ko03021,ko03041	-	-	-	RRM_1,zf-RanBP
XP_054749051.2	7668.SPU_004836-tr	1.02e-85	274	KOG1995@1|root,KOG1995@2759|Eukaryota,38U4S@33154|Opisthokonta,3BJM6@33208|Metazoa,3D164@33213|Bilateria	33208|Metazoa	A	retinoid X receptor binding	FUS	GO:0000375,GO:0000377,GO:0000398,GO:0000428,GO:0001654,GO:0003674,GO:0003676,GO:0003712,GO:0003713,GO:0003723,GO:0003729,GO:0005102,GO:0005488,GO:0005515,GO:0005575,GO:0005622,GO:0005623,GO:0005634,GO:0005654,GO:0005667,GO:0005669,GO:0005737,GO:0005844,GO:0006139,GO:0006351,GO:0006352,GO:0006366,GO:0006367,GO:0006396,GO:0006397,GO:0006725,GO:0006807,GO:0007275,GO:0007399,GO:0007416,GO:0007423,GO:…	-	ko:K13098,ko:K14651	ko03022,ko05202,map03022,map05202	-	-	-	ko00000,ko00001,ko03019,ko03021,ko03041	-	-	-	RRM_1,zf-RanBP
XP_054749052.2	7668.SPU_001304-tr	2.03e-188	553	2CXHY@1|root,2RXNH@2759|Eukaryota,3A1F1@33154|Opisthokonta,3BPDW@33208|Metazoa,3D6GW@33213|Bilateria	33208|Metazoa	S	XRCC1 N terminal domain	XRCC1	-	-	ko:K04965,ko:K10803	ko03410,map03410	M00296	-	-	ko00000,ko00001,ko00002,ko03400,ko04040	1.A.4.1	-	-	XRCC1_N
XP_054749055.2	7668.SPU_015178-tr	3.37e-274	753	COG2866@1|root,KOG2650@2759|Eukaryota,38DUK@33154|Opisthokonta,3BA6U@33208|Metazoa,3CUQS@33213|Bilateria	33208|Metazoa	O	metallocarboxypeptidase activity	CPB2	GO:0001678,GO:0001889,GO:0001990,GO:0001991,GO:0002002,GO:0002003,GO:0002673,GO:0002682,GO:0002697,GO:0002920,GO:0003008,GO:0003013,GO:0003044,GO:0003073,GO:0003081,GO:0003330,GO:0003331,GO:0003674,GO:0003824,GO:0004180,GO:0004181,GO:0005488,GO:0005575,GO:0005576,GO:0005615,GO:0005622,GO:0005623,GO:0005737,GO:0006325,GO:0006464,GO:0006473,GO:0006475,GO:0006508,GO:0006518,GO:0006807,GO:0006950,GO:…	2.7.11.17,3.4.17.1,3.4.17.15,3.4.17.2,3.4.17.20	ko:K01291,ko:K01298,ko:K01300,ko:K04515,ko:K08637,ko:K08779,ko:K08780,ko:K08781	ko04012,ko04020,ko04024,ko04066,ko04114,ko04217,ko04261,ko04310,ko04360,ko04610,ko04614,ko04713,ko04720,ko04722,ko04725,ko04728,ko04740,ko04745,ko04750,ko04911,ko04912,ko04916,ko04921,ko04922,ko04925,ko04934,ko04971,ko04972,ko04974,ko05031,ko05152,ko05200,ko05205,ko05214,map04012,map04020,map04024,map04066,map04114,map04217,map04261,map04310,map04360,map04610,map04614,map04713,map04720,map04722,m…	-	-	-	ko00000,ko00001,ko01000,ko01001,ko01002,ko03110	-	-	-	Peptidase_M14,Propep_M14
XP_054749060.2	10224.NP_001161606.1	6.03e-169	497	COG0733@1|root,KOG3660@2759|Eukaryota,38GZ6@33154|Opisthokonta,3BJJ1@33208|Metazoa,3CZ23@33213|Bilateria	33208|Metazoa	P	Belongs to the sodium neurotransmitter symporter (SNF) (TC 2.A.22) family	-	GO:0001101,GO:0003008,GO:0003674,GO:0004888,GO:0005034,GO:0005215,GO:0005326,GO:0005328,GO:0005575,GO:0005623,GO:0005886,GO:0005887,GO:0006810,GO:0006811,GO:0006812,GO:0006814,GO:0006836,GO:0006950,GO:0007154,GO:0007165,GO:0007275,GO:0007399,GO:0008150,GO:0008324,GO:0009414,GO:0009415,GO:0009628,GO:0009987,GO:0010035,GO:0015075,GO:0015077,GO:0015081,GO:0015291,GO:0015293,GO:0015294,GO:0015318,GO:…	-	ko:K05039	-	-	-	-	ko00000,ko02000	2.A.22.3	-	-	SNF
XP_054749061.2	10224.XP_006815258.1	2.54e-09	67	2CMI9@1|root,2QQEF@2759|Eukaryota,39VJC@33154|Opisthokonta,3BN42@33208|Metazoa,3D5BK@33213|Bilateria	33208|Metazoa	S	SEA domain	-	-	-	-	-	-	-	-	-	-	-	-	SEA
XP_054749062.2	7668.SPU_027875-tr	1.58e-202	568	KOG2973@1|root,KOG2973@2759|Eukaryota,38K2T@33154|Opisthokonta,3B9XV@33208|Metazoa,3CV0K@33213|Bilateria	33208|Metazoa	S	HGH1 homolog	HGH1	-	-	-	-	-	-	-	-	-	-	-	DUF383,DUF384
XP_054749063.2	7668.SPU_027876-tr	4.07e-188	524	KOG4609@1|root,KOG4609@2759|Eukaryota,38VED@33154|Opisthokonta,3BBT9@33208|Metazoa,3CUFS@33213|Bilateria	33208|Metazoa	S	Serine threonine-protein phosphatase Pgam5, mitochondrial	-	GO:0001932,GO:0001934,GO:0003674,GO:0003824,GO:0004721,GO:0004722,GO:0005488,GO:0005515,GO:0005575,GO:0005622,GO:0005623,GO:0005737,GO:0005739,GO:0006464,GO:0006470,GO:0006793,GO:0006796,GO:0006807,GO:0006950,GO:0008047,GO:0008150,GO:0008152,GO:0009266,GO:0009408,GO:0009628,GO:0009893,GO:0009987,GO:0010562,GO:0010604,GO:0010638,GO:0010821,GO:0010822,GO:0016020,GO:0016021,GO:0016311,GO:0016787,GO:…	3.1.3.16	ko:K15637	ko04137,ko04217,ko04668,map04137,map04217,map04668	-	-	-	ko00000,ko00001,ko01000	-	-	-	His_Phos_1
XP_054749064.2	7668.SPU_027876-tr	1.52e-185	518	KOG4609@1|root,KOG4609@2759|Eukaryota,38VED@33154|Opisthokonta,3BBT9@33208|Metazoa,3CUFS@33213|Bilateria	33208|Metazoa	S	Serine threonine-protein phosphatase Pgam5, mitochondrial	-	GO:0001932,GO:0001934,GO:0003674,GO:0003824,GO:0004721,GO:0004722,GO:0005488,GO:0005515,GO:0005575,GO:0005622,GO:0005623,GO:0005737,GO:0005739,GO:0006464,GO:0006470,GO:0006793,GO:0006796,GO:0006807,GO:0006950,GO:0008047,GO:0008150,GO:0008152,GO:0009266,GO:0009408,GO:0009628,GO:0009893,GO:0009987,GO:0010562,GO:0010604,GO:0010638,GO:0010821,GO:0010822,GO:0016020,GO:0016021,GO:0016311,GO:0016787,GO:…	3.1.3.16	ko:K15637	ko04137,ko04217,ko04668,map04137,map04217,map04668	-	-	-	ko00000,ko00001,ko01000	-	-	-	His_Phos_1
XP_054749065.2	7668.SPU_027874-tr	1.46e-116	338	KOG4043@1|root,KOG4043@2759|Eukaryota,39RGP@33154|Opisthokonta,3BEKF@33208|Metazoa,3D073@33213|Bilateria	33208|Metazoa	K	nucleic acid-templated transcription	MED19	GO:0003674,GO:0003712,GO:0005488,GO:0005515,GO:0005575,GO:0005622,GO:0005623,GO:0005634,GO:0005654,GO:0006139,GO:0006351,GO:0006355,GO:0006357,GO:0006366,GO:0006725,GO:0006807,GO:0008134,GO:0008150,GO:0008152,GO:0009058,GO:0009059,GO:0009889,GO:0009891,GO:0009893,GO:0009987,GO:0010467,GO:0010468,GO:0010556,GO:0010557,GO:0010604,GO:0010628,GO:0016070,GO:0016592,GO:0016604,GO:0018130,GO:0019219,GO:…	-	ko:K15137	-	-	-	-	ko00000,ko03021	-	-	-	Med19
XP_054749066.2	7668.SPU_027874-tr	3.01e-113	330	KOG4043@1|root,KOG4043@2759|Eukaryota,39RGP@33154|Opisthokonta,3BEKF@33208|Metazoa,3D073@33213|Bilateria	33208|Metazoa	K	nucleic acid-templated transcription	MED19	GO:0003674,GO:0003712,GO:0005488,GO:0005515,GO:0005575,GO:0005622,GO:0005623,GO:0005634,GO:0005654,GO:0006139,GO:0006351,GO:0006355,GO:0006357,GO:0006366,GO:0006725,GO:0006807,GO:0008134,GO:0008150,GO:0008152,GO:0009058,GO:0009059,GO:0009889,GO:0009891,GO:0009893,GO:0009987,GO:0010467,GO:0010468,GO:0010556,GO:0010557,GO:0010604,GO:0010628,GO:0016070,GO:0016592,GO:0016604,GO:0018130,GO:0019219,GO:…	-	ko:K15137	-	-	-	-	ko00000,ko03021	-	-	-	Med19
XP_054749071.2	10224.NP_001161527.1	6.48e-265	747	COG0733@1|root,KOG3659@2759|Eukaryota,38EMT@33154|Opisthokonta,3BA4J@33208|Metazoa,3CXF1@33213|Bilateria	33208|Metazoa	P	dopamine:sodium symporter activity	DAT	GO:0001504,GO:0001505,GO:0001963,GO:0003674,GO:0005215,GO:0005216,GO:0005253,GO:0005254,GO:0005275,GO:0005329,GO:0005330,GO:0005488,GO:0005575,GO:0005623,GO:0005886,GO:0005887,GO:0006810,GO:0006811,GO:0006812,GO:0006814,GO:0006820,GO:0006821,GO:0006836,GO:0006855,GO:0006873,GO:0006874,GO:0006875,GO:0007154,GO:0007267,GO:0007268,GO:0007610,GO:0007622,GO:0007623,GO:0007626,GO:0008144,GO:0008150,GO:…	-	ko:K05036	ko04728,ko05012,ko05030,ko05031,ko05034,map04728,map05012,map05030,map05031,map05034	-	-	-	ko00000,ko00001,ko02000	2.A.22.1.3	-	-	SNF
XP_054749074.1	7668.SPU_023069-tr	0	876	KOG0297@1|root,KOG0297@2759|Eukaryota,38D7Q@33154|Opisthokonta,3BFRP@33208|Metazoa,3CXR9@33213|Bilateria	33208|Metazoa	O	activation of NF-kappaB-inducing kinase activity	trf-1	GO:0002376,GO:0006950,GO:0006952,GO:0006955,GO:0008150,GO:0009605,GO:0009607,GO:0009617,GO:0042742,GO:0043207,GO:0045087,GO:0050829,GO:0050896,GO:0051704,GO:0051707,GO:0098542	-	ko:K09848,ko:K09849	ko04064,ko04214,ko04217,ko04621,ko04657,ko04668,ko05168,ko05169,ko05200,ko05203,ko05222,map04064,map04214,map04217,map04621,map04657,map04668,map05168,map05169,map05200,map05203,map05222	-	-	-	ko00000,ko00001,ko04121	-	-	-	zf-TRAF
XP_054749075.2	7668.SPU_023068-tr	0	951	COG2124@1|root,KOG0156@2759|Eukaryota,38BSU@33154|Opisthokonta,3BC78@33208|Metazoa,3CRSA@33213|Bilateria	33208|Metazoa	Q	monooxygenase activity	-	-	1.14.14.1	ko:K07418,ko:K07422	ko00590,ko00591,ko01100,ko04212,ko04726,ko04750,ko04913,map00590,map00591,map01100,map04212,map04726,map04750,map04913	-	R07041,R07042,R07043,R07044,R07045,R07046,R07048,R07050,R07051,R07052,R07055,R07056	RC00797,RC01184,RC01710,RC01711,RC01723,RC01725	ko00000,ko00001,ko00199,ko01000	-	-	-	p450
XP_054749076.2	7668.SPU_023066-tr	7.32e-187	524	KOG4048@1|root,KOG4048@2759|Eukaryota,38G3D@33154|Opisthokonta,3BA2A@33208|Metazoa,3CVMM@33213|Bilateria	33208|Metazoa	S	hydrolase activity	C11orf54	GO:0003674,GO:0003824,GO:0005488,GO:0005575,GO:0005622,GO:0005623,GO:0005634,GO:0005654,GO:0008270,GO:0016604,GO:0016787,GO:0016788,GO:0031974,GO:0031981,GO:0043167,GO:0043169,GO:0043226,GO:0043227,GO:0043229,GO:0043231,GO:0043233,GO:0044422,GO:0044424,GO:0044428,GO:0044446,GO:0044451,GO:0044464,GO:0046872,GO:0046914,GO:0070013	-	-	-	-	-	-	-	-	-	-	DUF1907
XP_054749078.2	7668.SPU_000395-tr	1.62e-153	434	COG2163@1|root,KOG1694@2759|Eukaryota,39HUD@33154|Opisthokonta,3BGDM@33208|Metazoa,3D11N@33213|Bilateria	33208|Metazoa	J	60s ribosomal protein	RPL6	GO:0000027,GO:0000049,GO:0000184,GO:0000956,GO:0002181,GO:0003674,GO:0003676,GO:0003677,GO:0003723,GO:0003729,GO:0003735,GO:0005198,GO:0005488,GO:0005515,GO:0005575,GO:0005622,GO:0005623,GO:0005634,GO:0005730,GO:0005737,GO:0005783,GO:0005789,GO:0005791,GO:0005829,GO:0005840,GO:0005844,GO:0006139,GO:0006355,GO:0006401,GO:0006402,GO:0006412,GO:0006413,GO:0006518,GO:0006605,GO:0006612,GO:0006613,GO:…	-	ko:K02934	ko03010,map03010	M00177	-	-	br01610,ko00000,ko00001,ko00002,ko03011	-	-	-	Ribosomal_L6e,Ribosomal_L6e_N
XP_054749079.2	7668.SPU_000396-tr	1.64e-295	832	KOG3790@1|root,KOG3790@2759|Eukaryota,38H1T@33154|Opisthokonta,3BASB@33208|Metazoa,3CT0J@33213|Bilateria	33208|Metazoa	S	tRNA (uracil) methyltransferase activity	TRMT44	GO:0001510,GO:0003674,GO:0003824,GO:0006139,GO:0006396,GO:0006399,GO:0006400,GO:0006725,GO:0006807,GO:0008033,GO:0008150,GO:0008152,GO:0008168,GO:0008173,GO:0008175,GO:0009451,GO:0009987,GO:0010467,GO:0016070,GO:0016300,GO:0016740,GO:0016741,GO:0030488,GO:0032259,GO:0034470,GO:0034641,GO:0034660,GO:0043170,GO:0043412,GO:0043414,GO:0044237,GO:0044238,GO:0044260,GO:0046483,GO:0071704,GO:0090304,GO:…	2.1.1.211	ko:K15447	-	-	-	-	ko00000,ko01000,ko03016	-	-	-	AdoMet_MTase
XP_054749080.1	10224.XP_002738912.1	9.82e-201	564	COG5019@1|root,KOG2655@2759|Eukaryota,38BV0@33154|Opisthokonta,3B9J1@33208|Metazoa,3CTCI@33213|Bilateria	33208|Metazoa	DUZ	GTP binding	2025-09-02	GO:0000145,GO:0000166,GO:0000278,GO:0000281,GO:0000910,GO:0001505,GO:0001882,GO:0001883,GO:0002036,GO:0003674,GO:0003824,GO:0003924,GO:0005198,GO:0005488,GO:0005515,GO:0005525,GO:0005575,GO:0005622,GO:0005623,GO:0005634,GO:0005737,GO:0005819,GO:0005826,GO:0005856,GO:0005874,GO:0005876,GO:0005886,GO:0005929,GO:0005930,GO:0005938,GO:0005940,GO:0006996,GO:0007049,GO:0007154,GO:0007165,GO:0007166,GO:…	-	ko:K16942	ko05100,map05100	-	-	-	ko00000,ko00001,ko04131,ko04147,ko04812	-	-	-	Septin
XP_054749081.1	10224.XP_002738912.1	1.15e-201	566	COG5019@1|root,KOG2655@2759|Eukaryota,38BV0@33154|Opisthokonta,3B9J1@33208|Metazoa,3CTCI@33213|Bilateria	33208|Metazoa	DUZ	GTP binding	2025-09-02	GO:0000145,GO:0000166,GO:0000278,GO:0000281,GO:0000910,GO:0001505,GO:0001882,GO:0001883,GO:0002036,GO:0003674,GO:0003824,GO:0003924,GO:0005198,GO:0005488,GO:0005515,GO:0005525,GO:0005575,GO:0005622,GO:0005623,GO:0005634,GO:0005737,GO:0005819,GO:0005826,GO:0005856,GO:0005874,GO:0005876,GO:0005886,GO:0005929,GO:0005930,GO:0005938,GO:0005940,GO:0006996,GO:0007049,GO:0007154,GO:0007165,GO:0007166,GO:…	-	ko:K16942	ko05100,map05100	-	-	-	ko00000,ko00001,ko04131,ko04147,ko04812	-	-	-	Septin
XP_054749083.2	7668.SPU_003249-tr	0	2409	COG2940@1|root,KOG1080@2759|Eukaryota,38F3T@33154|Opisthokonta,3BEIA@33208|Metazoa,3CUGA@33213|Bilateria	33208|Metazoa	BK	SET domain containing	SETD1B	GO:0000228,GO:0000785,GO:0000790,GO:0000791,GO:0002244,GO:0002376,GO:0002520,GO:0002682,GO:0003674,GO:0003824,GO:0005488,GO:0005515,GO:0005575,GO:0005622,GO:0005623,GO:0005634,GO:0005654,GO:0005694,GO:0005700,GO:0005737,GO:0005829,GO:0006325,GO:0006464,GO:0006479,GO:0006807,GO:0006996,GO:0007275,GO:0007568,GO:0008013,GO:0008134,GO:0008150,GO:0008152,GO:0008168,GO:0008170,GO:0008213,GO:0008276,GO:…	2.1.1.43	ko:K11422	ko00310,map00310	-	R03875,R03938,R04866,R04867	RC00003,RC00060,RC00181,RC00496	ko00000,ko00001,ko01000,ko03036	-	-	-	N-SET,RRM_1,SET
XP_054749085.1	176946.XP_007433824.1	0	864	COG0369@1|root,KOG1158@2759|Eukaryota,38BIN@33154|Opisthokonta,3B9BP@33208|Metazoa,3CVR2@33213|Bilateria,485XV@7711|Chordata,498KZ@7742|Vertebrata	33208|Metazoa	C	belongs to the flavoprotein pyridine nucleotide cytochrome reductase family	POR	GO:0000003,GO:0000166,GO:0001505,GO:0003006,GO:0003420,GO:0003674,GO:0003824,GO:0003958,GO:0004128,GO:0005488,GO:0005515,GO:0005575,GO:0005622,GO:0005623,GO:0005737,GO:0005739,GO:0005783,GO:0005789,GO:0006082,GO:0006091,GO:0006464,GO:0006473,GO:0006475,GO:0006575,GO:0006577,GO:0006629,GO:0006631,GO:0006723,GO:0006805,GO:0006807,GO:0007275,GO:0007276,GO:0007281,GO:0007292,GO:0007584,GO:0008150,GO:…	1.6.2.4	ko:K00327	-	-	-	-	ko00000,ko01000	-	-	-	FAD_binding_1,Flavodoxin_1,NAD_binding_1
XP_054749086.2	7668.SPU_016018-tr	2.27e-266	738	KOG2246@1|root,KOG2246@2759|Eukaryota,38BBE@33154|Opisthokonta,3BE6E@33208|Metazoa,3CX24@33213|Bilateria	33208|Metazoa	G	Beta 1,3-galactosyltransferase-like	B3GALTL	GO:0003674,GO:0003824,GO:0005575,GO:0005622,GO:0005623,GO:0005737,GO:0005783,GO:0005789,GO:0006464,GO:0006486,GO:0006493,GO:0006807,GO:0008150,GO:0008152,GO:0009058,GO:0009059,GO:0009100,GO:0009101,GO:0009987,GO:0012505,GO:0016020,GO:0016740,GO:0016757,GO:0019538,GO:0031984,GO:0034645,GO:0036065,GO:0036066,GO:0036211,GO:0042175,GO:0043170,GO:0043226,GO:0043227,GO:0043229,GO:0043231,GO:0043412,GO:…	-	ko:K12870,ko:K13675	ko00514,ko03040,map00514,map03040	M00355	R09316	-	ko00000,ko00001,ko00002,ko01000,ko01003,ko03041	-	GT31	-	Fringe
XP_054749088.2	7668.SPU_016017-tr	0	1443	KOG3600@1|root,KOG3600@2759|Eukaryota,38B95@33154|Opisthokonta,3BGDF@33208|Metazoa,3CRF7@33213|Bilateria	33208|Metazoa	K	regulation of thyroid hormone receptor activity	MED13L	GO:0000428,GO:0001654,GO:0001667,GO:0001755,GO:0002009,GO:0002164,GO:0002165,GO:0003002,GO:0003674,GO:0003712,GO:0003713,GO:0005102,GO:0005488,GO:0005515,GO:0005575,GO:0005622,GO:0005623,GO:0005634,GO:0005654,GO:0005667,GO:0006139,GO:0006351,GO:0006352,GO:0006355,GO:0006357,GO:0006366,GO:0006367,GO:0006725,GO:0006807,GO:0006928,GO:0007154,GO:0007165,GO:0007275,GO:0007389,GO:0007423,GO:0007444,GO:…	-	ko:K15164	ko04919,map04919	-	-	-	ko00000,ko00001,ko03021	-	-	-	Med13_C,Med13_N
XP_054749089.2	7668.SPU_016017-tr	0	1443	KOG3600@1|root,KOG3600@2759|Eukaryota,38B95@33154|Opisthokonta,3BGDF@33208|Metazoa,3CRF7@33213|Bilateria	33208|Metazoa	K	regulation of thyroid hormone receptor activity	MED13L	GO:0000428,GO:0001654,GO:0001667,GO:0001755,GO:0002009,GO:0002164,GO:0002165,GO:0003002,GO:0003674,GO:0003712,GO:0003713,GO:0005102,GO:0005488,GO:0005515,GO:0005575,GO:0005622,GO:0005623,GO:0005634,GO:0005654,GO:0005667,GO:0006139,GO:0006351,GO:0006352,GO:0006355,GO:0006357,GO:0006366,GO:0006367,GO:0006725,GO:0006807,GO:0006928,GO:0007154,GO:0007165,GO:0007275,GO:0007389,GO:0007423,GO:0007444,GO:…	-	ko:K15164	ko04919,map04919	-	-	-	ko00000,ko00001,ko03021	-	-	-	Med13_C,Med13_N
XP_054749090.2	7668.SPU_016017-tr	0	1443	KOG3600@1|root,KOG3600@2759|Eukaryota,38B95@33154|Opisthokonta,3BGDF@33208|Metazoa,3CRF7@33213|Bilateria	33208|Metazoa	K	regulation of thyroid hormone receptor activity	MED13L	GO:0000428,GO:0001654,GO:0001667,GO:0001755,GO:0002009,GO:0002164,GO:0002165,GO:0003002,GO:0003674,GO:0003712,GO:0003713,GO:0005102,GO:0005488,GO:0005515,GO:0005575,GO:0005622,GO:0005623,GO:0005634,GO:0005654,GO:0005667,GO:0006139,GO:0006351,GO:0006352,GO:0006355,GO:0006357,GO:0006366,GO:0006367,GO:0006725,GO:0006807,GO:0006928,GO:0007154,GO:0007165,GO:0007275,GO:0007389,GO:0007423,GO:0007444,GO:…	-	ko:K15164	ko04919,map04919	-	-	-	ko00000,ko00001,ko03021	-	-	-	Med13_C,Med13_N
XP_054749091.2	7668.SPU_021794-tr	7.27e-218	619	KOG3656@1|root,KOG3656@2759|Eukaryota,3A2H6@33154|Opisthokonta,3BQIQ@33208|Metazoa,3D7BS@33213|Bilateria	33208|Metazoa	S	Serpentine type 7TM GPCR chemoreceptor Srsx	-	-	-	-	-	-	-	-	-	-	-	-	7tm_1
XP_054749092.2	6500.XP_005096992.1	3.7e-88	282	COG0639@1|root,KOG0374@2759|Eukaryota,38F9J@33154|Opisthokonta,3BK3T@33208|Metazoa,3CWI2@33213|Bilateria	33208|Metazoa	T	serine threonine-protein phosphatase	-	-	-	-	-	-	-	-	-	-	-	-	Metallophos
XP_054749093.2	7668.SPU_009555-tr	8.57e-249	684	COG1163@1|root,KOG1487@2759|Eukaryota,38DRY@33154|Opisthokonta,3BCGB@33208|Metazoa,3CS1D@33213|Bilateria	33208|Metazoa	T	GTP binding	DRG1	GO:0000166,GO:0001882,GO:0001883,GO:0003674,GO:0005488,GO:0005515,GO:0005525,GO:0005575,GO:0005622,GO:0005623,GO:0005634,GO:0005654,GO:0005737,GO:0005829,GO:0005844,GO:0006139,GO:0006351,GO:0006725,GO:0006807,GO:0007275,GO:0008134,GO:0008150,GO:0008152,GO:0009058,GO:0009059,GO:0009987,GO:0010467,GO:0016070,GO:0016604,GO:0017076,GO:0018130,GO:0019001,GO:0019438,GO:0031974,GO:0031981,GO:0032501,GO:…	-	-	-	-	-	-	-	-	-	-	MMR_HSR1,MMR_HSR1_Xtn,TGS
XP_054749095.2	7668.SPU_013675-tr	0	1638	COG5096@1|root,KOG1061@2759|Eukaryota,38BHY@33154|Opisthokonta,3BD5B@33208|Metazoa,3CUTQ@33213|Bilateria	33208|Metazoa	U	clathrin binding	AP1B1	GO:0000139,GO:0000323,GO:0001568,GO:0001654,GO:0001944,GO:0002376,GO:0002478,GO:0002495,GO:0002504,GO:0003205,GO:0003231,GO:0003279,GO:0003281,GO:0003674,GO:0005048,GO:0005215,GO:0005488,GO:0005515,GO:0005575,GO:0005622,GO:0005623,GO:0005737,GO:0005764,GO:0005765,GO:0005768,GO:0005773,GO:0005774,GO:0005794,GO:0005802,GO:0005829,GO:0005886,GO:0005905,GO:0006807,GO:0006810,GO:0006886,GO:0006897,GO:…	-	ko:K11825,ko:K12392	ko04142,ko04144,ko04721,ko04961,ko05016,map04142,map04144,map04721,map04961,map05016	-	-	-	ko00000,ko00001,ko04131	-	-	-	Adaptin_N,Alpha_adaptinC2,B2-adapt-app_C
XP_054749096.2	7668.SPU_011578-tr	3.66e-125	381	2EUWW@1|root,2SWZW@2759|Eukaryota,3ASXX@33154|Opisthokonta,3C46T@33208|Metazoa,3DKUQ@33213|Bilateria	33208|Metazoa	-	-	-	-	-	-	-	-	-	-	-	-	-	-	-
XP_054749097.2	7668.SPU_011576-tr	0	958	KOG4216@1|root,KOG4216@2759|Eukaryota,38C0E@33154|Opisthokonta,3BE0B@33208|Metazoa,3CUND@33213|Bilateria	33208|Metazoa	K	steroid hormone receptor activity	-	-	-	ko:K08533,ko:K14033	ko04710,map04710	-	-	-	ko00000,ko00001,ko03000,ko03310	-	-	-	zf-C4
XP_054749098.2	7668.SPU_011214-tr	7.66e-128	365	COG5124@1|root,KOG3433@2759|Eukaryota,39R64@33154|Opisthokonta,3BEPV@33208|Metazoa,3CSR6@33213|Bilateria	33208|Metazoa	D	homologous recombination	MND1	GO:0000003,GO:0000280,GO:0003674,GO:0003676,GO:0003677,GO:0003690,GO:0005488,GO:0005575,GO:0005622,GO:0005623,GO:0005634,GO:0006139,GO:0006259,GO:0006281,GO:0006302,GO:0006310,GO:0006725,GO:0006807,GO:0006950,GO:0006974,GO:0006996,GO:0007049,GO:0007127,GO:0007131,GO:0008150,GO:0008152,GO:0009987,GO:0016043,GO:0022402,GO:0022414,GO:0033554,GO:0034641,GO:0035825,GO:0043170,GO:0043226,GO:0043227,GO:…	-	-	-	-	-	-	-	-	-	-	Mnd1
XP_054749099.2	7668.SPU_027832-tr	0	2085	COG0596@1|root,KOG2624@2759|Eukaryota,39NHI@33154|Opisthokonta,3CQ1U@33208|Metazoa,3DF6R@33213|Bilateria	33208|Metazoa	I	GMC oxidoreductase	-	-	-	-	-	-	-	-	-	-	-	-	GMC_oxred_C,GMC_oxred_N
XP_054749100.2	10224.XP_006820129.1	1.65e-169	497	COG1231@1|root,KOG0029@2759|Eukaryota	2759|Eukaryota	E	oxidoreductase activity	-	GO:0001505,GO:0003674,GO:0003824,GO:0005575,GO:0005622,GO:0005623,GO:0005737,GO:0005739,GO:0005740,GO:0005741,GO:0006576,GO:0006584,GO:0006725,GO:0006807,GO:0007154,GO:0007165,GO:0007166,GO:0008131,GO:0008150,GO:0008152,GO:0009056,GO:0009308,GO:0009712,GO:0009987,GO:0010033,GO:0016020,GO:0016491,GO:0016638,GO:0016641,GO:0017144,GO:0018958,GO:0019221,GO:0019336,GO:0019439,GO:0019614,GO:0019867,GO:…	1.4.3.4	ko:K00274,ko:K11450,ko:K19413	ko00260,ko00330,ko00340,ko00350,ko00360,ko00380,ko00950,ko00982,ko01100,ko01110,ko04714,ko04726,ko04728,ko05030,ko05031,ko05034,map00260,map00330,map00340,map00350,map00360,map00380,map00950,map00982,map01100,map01110,map04714,map04726,map04728,map05030,map05031,map05034	M00135	R02173,R02382,R02529,R02532,R02613,R02908,R02919,R04025,R04300,R04674,R04890,R04893,R04894,R04907,R04908,R08346,R08347,R08348,R11354	RC00062,RC00160,RC00225,RC00676,RC00807,RC00808,RC01808,RC02226,RC02713	ko00000,ko00001,ko00002,ko01000,ko03036	-	-	-	Amino_oxidase,NAD_binding_8
XP_054749102.2	7668.SPU_024067-tr	0	1160	KOG2216@1|root,KOG2216@2759|Eukaryota,38HMC@33154|Opisthokonta,3BCAG@33208|Metazoa,3CTID@33213|Bilateria	33208|Metazoa	S	positive regulation of DNA-templated transcription, elongation	THOC5	GO:0000003,GO:0000228,GO:0000280,GO:0000346,GO:0000347,GO:0000445,GO:0000902,GO:0001701,GO:0001824,GO:0002376,GO:0002520,GO:0002521,GO:0002573,GO:0002682,GO:0002683,GO:0002761,GO:0002762,GO:0003674,GO:0003676,GO:0003723,GO:0003729,GO:0005488,GO:0005575,GO:0005622,GO:0005623,GO:0005634,GO:0005654,GO:0005694,GO:0006139,GO:0006355,GO:0006396,GO:0006397,GO:0006403,GO:0006405,GO:0006406,GO:0006611,GO:…	-	ko:K13174	ko03013,map03013	M00405,M00406	-	-	ko00000,ko00001,ko00002,ko03019,ko03041	-	-	-	FimP
XP_054749105.2	10224.XP_002738492.1	4.95e-205	581	COG1736@1|root,KOG2648@2759|Eukaryota,38CF7@33154|Opisthokonta,3B9H8@33208|Metazoa,3CTU6@33213|Bilateria	33208|Metazoa	J	Diphthamide biosynthesis protein 1	DPH1	GO:0005575,GO:0005622,GO:0005623,GO:0005634,GO:0005654,GO:0005737,GO:0005829,GO:0006417,GO:0006448,GO:0006464,GO:0006807,GO:0008150,GO:0008152,GO:0008283,GO:0009058,GO:0009889,GO:0009987,GO:0010468,GO:0010556,GO:0010608,GO:0017182,GO:0017183,GO:0018193,GO:0018202,GO:0019222,GO:0019538,GO:0030054,GO:0031323,GO:0031326,GO:0031974,GO:0031981,GO:0032268,GO:0034248,GO:0036211,GO:0043170,GO:0043226,GO:…	2.5.1.108	ko:K07561	-	-	R10455	RC00021,RC03180	ko00000,ko01000,ko03012	-	-	-	Diphthamide_syn
XP_054749106.2	10224.XP_002738482.1	2.32e-16	92.8	2CH4K@1|root,2QQYJ@2759|Eukaryota,39RTD@33154|Opisthokonta,3BFUD@33208|Metazoa,3CYEE@33213|Bilateria	33208|Metazoa	S	protein localization to microtubule organizing center	KIAA0753	GO:0005575,GO:0005622,GO:0005623,GO:0005737,GO:0005813,GO:0005815,GO:0005829,GO:0005856,GO:0008104,GO:0008150,GO:0015630,GO:0033036,GO:0033365,GO:0034451,GO:0034613,GO:0043226,GO:0043228,GO:0043229,GO:0043232,GO:0044380,GO:0044422,GO:0044424,GO:0044430,GO:0044444,GO:0044446,GO:0044450,GO:0044464,GO:0051179,GO:0051641,GO:0070727,GO:0071539,GO:0072698,GO:1905508	-	ko:K21765	-	-	-	-	ko00000,ko03036	-	-	-	MNR
XP_054749110.1	7668.SPU_001091-tr	4.18e-46	149	KOG4779@1|root,KOG4779@2759|Eukaryota,3A8CZ@33154|Opisthokonta,3BSRY@33208|Metazoa,3D9B7@33213|Bilateria	33208|Metazoa	S	regulation of fibroblast apoptotic process	IER3IP1	GO:0000139,GO:0005575,GO:0005622,GO:0005623,GO:0005737,GO:0005783,GO:0005789,GO:0005794,GO:0005798,GO:0006810,GO:0006888,GO:0008150,GO:0010941,GO:0012505,GO:0016020,GO:0016021,GO:0016192,GO:0030134,GO:0030135,GO:0030173,GO:0031090,GO:0031224,GO:0031228,GO:0031300,GO:0031301,GO:0031410,GO:0031982,GO:0031984,GO:0042175,GO:0042981,GO:0043067,GO:0043226,GO:0043227,GO:0043229,GO:0043231,GO:0044422,GO:…	-	-	-	-	-	-	-	-	-	-	Yos1
XP_054749112.2	7668.SPU_020275-tr	3.65e-196	546	COG2967@1|root,KOG4408@2759|Eukaryota,38DQ6@33154|Opisthokonta,3BDHN@33208|Metazoa,3CT8G@33213|Bilateria	33208|Metazoa	P	mitochondrion morphogenesis	POLDIP2	GO:0003674,GO:0005488,GO:0005515,GO:0005575,GO:0005622,GO:0005623,GO:0005737,GO:0005739,GO:0005759,GO:0006996,GO:0007005,GO:0007346,GO:0008150,GO:0009295,GO:0009653,GO:0009892,GO:0009894,GO:0009895,GO:0009987,GO:0010506,GO:0010507,GO:0016043,GO:0016241,GO:0016242,GO:0019222,GO:0030674,GO:0031323,GO:0031324,GO:0031329,GO:0031330,GO:0031974,GO:0032502,GO:0032989,GO:0032990,GO:0042645,GO:0043226,GO:…	-	ko:K17809	-	-	-	-	ko00000,ko03029	-	-	-	DUF525,YccV-like
XP_054749113.1	7668.SPU_012345-tr	2e-98	286	KOG3356@1|root,KOG3356@2759|Eukaryota,38ESS@33154|Opisthokonta,3BIB7@33208|Metazoa,3D02M@33213|Bilateria	33208|Metazoa	S	macromolecule glycosylation	OSTC	GO:0005575,GO:0005622,GO:0005623,GO:0005737,GO:0005783,GO:0005789,GO:0006464,GO:0006486,GO:0006487,GO:0006807,GO:0008150,GO:0008152,GO:0008250,GO:0009058,GO:0009059,GO:0009100,GO:0009101,GO:0009987,GO:0012505,GO:0016020,GO:0018193,GO:0018196,GO:0018279,GO:0019538,GO:0031984,GO:0032991,GO:0034645,GO:0036211,GO:0042175,GO:0043170,GO:0043226,GO:0043227,GO:0043229,GO:0043231,GO:0043412,GO:0043413,GO:…	-	-	-	-	-	-	-	-	-	-	OST3_OST6
XP_054749116.2	10224.XP_002733772.1	0	1354	KOG4386@1|root,KOG4386@2759|Eukaryota,38HF9@33154|Opisthokonta,3BJ01@33208|Metazoa,3CZ78@33213|Bilateria	33208|Metazoa	J	regulation of protein complex stability	TRAPPC11	GO:0001654,GO:0001889,GO:0002790,GO:0003008,GO:0003674,GO:0005085,GO:0005088,GO:0005488,GO:0005515,GO:0005575,GO:0005622,GO:0005623,GO:0005737,GO:0005794,GO:0005829,GO:0006464,GO:0006486,GO:0006487,GO:0006807,GO:0006810,GO:0006888,GO:0006996,GO:0007030,GO:0007275,GO:0007423,GO:0007610,GO:0007611,GO:0007613,GO:0007616,GO:0008104,GO:0008150,GO:0008152,GO:0009058,GO:0009059,GO:0009100,GO:0009101,GO:…	-	ko:K20308	-	-	-	-	ko00000,ko04131	-	-	-	Foie-gras_1,Gryzun,Gryzun-like
XP_054749124.1	10224.XP_006812237.1	3.79e-127	369	COG5083@1|root,KOG3668@2759|Eukaryota,38C2H@33154|Opisthokonta,3BB4C@33208|Metazoa,3CT3I@33213|Bilateria	33208|Metazoa	IT	phosphatidylinositol transfer protein	PITPNB	GO:0000003,GO:0000062,GO:0000139,GO:0000166,GO:0000212,GO:0000226,GO:0000280,GO:0000902,GO:0000904,GO:0000910,GO:0000912,GO:0000915,GO:0000916,GO:0001700,GO:0001701,GO:0003008,GO:0003674,GO:0005215,GO:0005319,GO:0005488,GO:0005504,GO:0005543,GO:0005548,GO:0005575,GO:0005622,GO:0005623,GO:0005634,GO:0005635,GO:0005737,GO:0005739,GO:0005783,GO:0005789,GO:0005794,GO:0005829,GO:0005886,GO:0006629,GO:…	-	-	-	-	-	-	-	-	-	-	IP_trans
XP_054749125.2	10224.NP_001161641.1	1.19e-155	453	28KDS@1|root,2QSUI@2759|Eukaryota,38FMI@33154|Opisthokonta,3BA2F@33208|Metazoa,3CS0F@33213|Bilateria	33208|Metazoa	P	Receptor for ATP that acts as a ligand-gated ion channel	P2RX1	GO:0000003,GO:0000166,GO:0001505,GO:0001508,GO:0001614,GO:0001775,GO:0001820,GO:0001882,GO:0001883,GO:0001894,GO:0002028,GO:0002252,GO:0002263,GO:0002274,GO:0002275,GO:0002283,GO:0002351,GO:0002366,GO:0002376,GO:0002442,GO:0002443,GO:0002444,GO:0002446,GO:0002532,GO:0002554,GO:0002576,GO:0002682,GO:0002684,GO:0002685,GO:0002687,GO:0002931,GO:0003008,GO:0003012,GO:0003013,GO:0003018,GO:0003056,GO:…	-	ko:K05215,ko:K05216,ko:K05218,ko:K05219	ko04020,ko04080,ko04611,ko04742,map04020,map04080,map04611,map04742	-	-	-	ko00000,ko00001,ko04040	1.A.7.1,1.A.7.1.1,1.A.7.1.2,1.A.7.1.4,1.A.7.1.5,1.A.7.3.1	-	-	P2X_receptor
XP_054749126.2	10224.NP_001161641.1	1.19e-155	453	28KDS@1|root,2QSUI@2759|Eukaryota,38FMI@33154|Opisthokonta,3BA2F@33208|Metazoa,3CS0F@33213|Bilateria	33208|Metazoa	P	Receptor for ATP that acts as a ligand-gated ion channel	P2RX1	GO:0000003,GO:0000166,GO:0001505,GO:0001508,GO:0001614,GO:0001775,GO:0001820,GO:0001882,GO:0001883,GO:0001894,GO:0002028,GO:0002252,GO:0002263,GO:0002274,GO:0002275,GO:0002283,GO:0002351,GO:0002366,GO:0002376,GO:0002442,GO:0002443,GO:0002444,GO:0002446,GO:0002532,GO:0002554,GO:0002576,GO:0002682,GO:0002684,GO:0002685,GO:0002687,GO:0002931,GO:0003008,GO:0003012,GO:0003013,GO:0003018,GO:0003056,GO:…	-	ko:K05215,ko:K05216,ko:K05218,ko:K05219	ko04020,ko04080,ko04611,ko04742,map04020,map04080,map04611,map04742	-	-	-	ko00000,ko00001,ko04040	1.A.7.1,1.A.7.1.1,1.A.7.1.2,1.A.7.1.4,1.A.7.1.5,1.A.7.3.1	-	-	P2X_receptor
XP_054749127.1	7668.SPU_013577-tr	4.35e-255	702	KOG1649@1|root,KOG1649@2759|Eukaryota,38GDK@33154|Opisthokonta,3BH6C@33208|Metazoa,3CVXQ@33213|Bilateria	33208|Metazoa	BK	single stranded viral RNA replication via double stranded DNA intermediate	SMARCB1	GO:0000228,GO:0000785,GO:0000790,GO:0000803,GO:0000902,GO:0000904,GO:0000976,GO:0001013,GO:0001046,GO:0001047,GO:0001067,GO:0001163,GO:0001164,GO:0001188,GO:0001650,GO:0001701,GO:0001741,GO:0001824,GO:0001835,GO:0002009,GO:0002039,GO:0002165,GO:0003002,GO:0003674,GO:0003676,GO:0003677,GO:0003690,GO:0003712,GO:0003713,GO:0005488,GO:0005515,GO:0005575,GO:0005622,GO:0005623,GO:0005634,GO:0005654,GO:…	-	ko:K11648	ko04714,ko05225,map04714,map05225	-	-	-	ko00000,ko00001,ko01009,ko03021,ko03036	-	-	-	SNF5
XP_054749128.2	7668.SPU_013577-tr	7.98e-241	666	KOG1649@1|root,KOG1649@2759|Eukaryota,38GDK@33154|Opisthokonta,3BH6C@33208|Metazoa,3CVXQ@33213|Bilateria	33208|Metazoa	BK	single stranded viral RNA replication via double stranded DNA intermediate	SMARCB1	GO:0000228,GO:0000785,GO:0000790,GO:0000803,GO:0000902,GO:0000904,GO:0000976,GO:0001013,GO:0001046,GO:0001047,GO:0001067,GO:0001163,GO:0001164,GO:0001188,GO:0001650,GO:0001701,GO:0001741,GO:0001824,GO:0001835,GO:0002009,GO:0002039,GO:0002165,GO:0003002,GO:0003674,GO:0003676,GO:0003677,GO:0003690,GO:0003712,GO:0003713,GO:0005488,GO:0005515,GO:0005575,GO:0005622,GO:0005623,GO:0005634,GO:0005654,GO:…	-	ko:K11648	ko04714,ko05225,map04714,map05225	-	-	-	ko00000,ko00001,ko01009,ko03021,ko03036	-	-	-	SNF5
XP_054749129.2	7668.SPU_013576-tr	0	1874	KOG1721@1|root,KOG1721@2759|Eukaryota,38BZ9@33154|Opisthokonta,3BA9A@33208|Metazoa,3CT35@33213|Bilateria	33208|Metazoa	C	nucleic acid binding	-	GO:0003674,GO:0003676,GO:0003677,GO:0005488,GO:0005575,GO:0005622,GO:0005623,GO:0005634,GO:0043226,GO:0043227,GO:0043229,GO:0043231,GO:0044424,GO:0044464,GO:0097159,GO:1901363	-	ko:K09228	-	-	-	-	ko00000,ko03000	-	-	-	KRAB,zf-AD,zf-C2H2,zf-C2H2_6,zf-met
XP_054749134.2	7668.SPU_027562-tr	0	1130	KOG1845@1|root,KOG1845@2759|Eukaryota,38CEJ@33154|Opisthokonta,3BBI7@33208|Metazoa,3CX6D@33213|Bilateria	33208|Metazoa	D	zinc ion binding	MORC2	GO:0005575,GO:0005622,GO:0005623,GO:0005634,GO:0005737,GO:0005829,GO:0043226,GO:0043227,GO:0043229,GO:0043231,GO:0044424,GO:0044444,GO:0044464	-	-	-	-	-	-	-	-	-	-	HATPase_c_3,zf-CW
XP_054749135.1	7668.SPU_024428-tr	4.2e-171	483	28ZIT@1|root,2R6D8@2759|Eukaryota,38IMP@33154|Opisthokonta,3BI57@33208|Metazoa,3CZW9@33213|Bilateria	33208|Metazoa	S	Transmembrane protein 248	TMEM248	-	-	-	-	-	-	-	-	-	-	-	TMEM219
XP_054749139.2	6669.EFX81699	0.000752	52.4	KOG1217@1|root,KOG1217@2759|Eukaryota,38BUP@33154|Opisthokonta,3BAFT@33208|Metazoa,3CYFE@33213|Bilateria,41WHF@6656|Arthropoda	33208|Metazoa	T	Notch ligand involved in the mediation of Notch signaling	JAG1	GO:0000003,GO:0000278,GO:0001501,GO:0001525,GO:0001568,GO:0001654,GO:0001655,GO:0001666,GO:0001701,GO:0001709,GO:0001745,GO:0001775,GO:0001822,GO:0001837,GO:0001889,GO:0001944,GO:0001952,GO:0001953,GO:0001974,GO:0002009,GO:0002011,GO:0002064,GO:0002065,GO:0002066,GO:0002164,GO:0002165,GO:0002168,GO:0002244,GO:0002250,GO:0002252,GO:0002376,GO:0002443,GO:0002449,GO:0002456,GO:0002460,GO:0002520,GO:…	-	ko:K06052,ko:K21635	ko01522,ko04330,ko04371,ko04658,ko04668,ko05165,ko05200,ko05224,map01522,map04330,map04371,map04658,map04668,map05165,map05200,map05224	-	-	-	ko00000,ko00001,ko04090	-	-	-	DSL,EGF,EGF_2,EGF_CA,MNNL,hEGF
XP_054749140.2	7668.SPU_006930-tr	9.62e-55	193	KOG1217@1|root,KOG1217@2759|Eukaryota	2759|Eukaryota	O	calcium ion binding	-	-	-	ko:K02599	ko01522,ko04320,ko04330,ko04658,ko04919,ko05020,ko05165,ko05200,ko05206,ko05224,map01522,map04320,map04330,map04658,map04919,map05020,map05165,map05200,map05206,map05224	M00682	-	-	ko00000,ko00001,ko00002	-	-	-	EGF
XP_054749142.2	7668.SPU_006930-tr	1.66e-37	146	KOG1217@1|root,KOG1217@2759|Eukaryota	2759|Eukaryota	O	calcium ion binding	-	-	-	ko:K02599	ko01522,ko04320,ko04330,ko04658,ko04919,ko05020,ko05165,ko05200,ko05206,ko05224,map01522,map04320,map04330,map04658,map04919,map05020,map05165,map05200,map05206,map05224	M00682	-	-	ko00000,ko00001,ko00002	-	-	-	EGF
XP_054749143.2	7668.SPU_006930-tr	1.05e-62	213	KOG1217@1|root,KOG1217@2759|Eukaryota	2759|Eukaryota	O	calcium ion binding	-	-	-	ko:K02599	ko01522,ko04320,ko04330,ko04658,ko04919,ko05020,ko05165,ko05200,ko05206,ko05224,map01522,map04320,map04330,map04658,map04919,map05020,map05165,map05200,map05206,map05224	M00682	-	-	ko00000,ko00001,ko00002	-	-	-	EGF
XP_054749145.2	10224.XP_006811890.1	0	1153	KOG2034@1|root,KOG2034@2759|Eukaryota,38C0J@33154|Opisthokonta,3BDPY@33208|Metazoa,3CUX8@33213|Bilateria	33208|Metazoa	U	Vacuolar protein sorting-associated protein 18 homolog	VPS18	GO:0000003,GO:0000149,GO:0000323,GO:0001667,GO:0001845,GO:0002064,GO:0002065,GO:0002066,GO:0002791,GO:0002793,GO:0003006,GO:0003674,GO:0003779,GO:0005488,GO:0005515,GO:0005575,GO:0005622,GO:0005623,GO:0005737,GO:0005764,GO:0005768,GO:0005769,GO:0005770,GO:0005773,GO:0005856,GO:0005884,GO:0006605,GO:0006622,GO:0006623,GO:0006725,GO:0006726,GO:0006727,GO:0006728,GO:0006807,GO:0006810,GO:0006811,GO:…	-	ko:K20181	ko04138,map04138	-	-	-	ko00000,ko00001,ko04131	-	-	-	Clathrin,Pep3_Vps18,Vps39_2
XP_054749146.1	7668.SPU_002855-tr	1.67e-120	350	COG1028@1|root,KOG1611@2759|Eukaryota,3A1BK@33154|Opisthokonta,3BPYZ@33208|Metazoa,3D52P@33213|Bilateria	33208|Metazoa	Q	Enoyl-(Acyl carrier protein) reductase	sni	GO:0003674,GO:0003824,GO:0004090,GO:0008150,GO:0008152,GO:0016491,GO:0016614,GO:0016616,GO:0055114	-	-	-	-	-	-	-	-	-	-	adh_short
XP_054749152.2	7668.SPU_010307-tr	0	1117	COG0553@1|root,KOG0391@2759|Eukaryota,38C85@33154|Opisthokonta,3BH39@33208|Metazoa,3CUF7@33213|Bilateria	33208|Metazoa	O	protein antigen binding	EP400	GO:0000003,GO:0000123,GO:0000228,GO:0000785,GO:0000790,GO:0000812,GO:0000902,GO:0000904,GO:0002165,GO:0002376,GO:0002520,GO:0002682,GO:0002683,GO:0003002,GO:0003006,GO:0003674,GO:0003682,GO:0003712,GO:0003713,GO:0003823,GO:0003824,GO:0004402,GO:0005488,GO:0005515,GO:0005575,GO:0005622,GO:0005623,GO:0005634,GO:0005654,GO:0005694,GO:0005737,GO:0005794,GO:0006325,GO:0006338,GO:0006355,GO:0006357,GO:…	-	ko:K11320,ko:K11661	-	-	-	-	ko00000,ko01000,ko03036	-	-	-	EP400_N,HSA,Helicase_C,SNF2_N
XP_054749156.2	7668.SPU_002574-tr	3.49e-212	617	KOG1217@1|root,KOG1217@2759|Eukaryota	2759|Eukaryota	O	calcium ion binding	-	-	-	-	-	-	-	-	-	-	-	-	EGF,EGF_CA,Neur_chan_LBD,TSP_1,cEGF
XP_054749157.1	61853.ENSNLEP00000020837	2.96e-203	590	COG1599@1|root,KOG0851@2759|Eukaryota,38B63@33154|Opisthokonta,3BGF3@33208|Metazoa,3D0HT@33213|Bilateria,480A5@7711|Chordata,493M8@7742|Vertebrata,3J702@40674|Mammalia,35JV0@314146|Euarchontoglires,4MA06@9443|Primates	33208|Metazoa	L	Replication factor-A protein 1, N-terminal domain	RPA1	GO:0000003,GO:0000082,GO:0000228,GO:0000278,GO:0000723,GO:0000724,GO:0000725,GO:0000731,GO:0000793,GO:0000794,GO:0000795,GO:0000800,GO:0001673,GO:0001701,GO:0001894,GO:0002376,GO:0002520,GO:0003674,GO:0003676,GO:0003677,GO:0003682,GO:0003684,GO:0003690,GO:0003697,GO:0005488,GO:0005515,GO:0005575,GO:0005622,GO:0005623,GO:0005634,GO:0005654,GO:0005657,GO:0005662,GO:0005694,GO:0006139,GO:0006259,GO:…	-	ko:K07466	ko03030,ko03420,ko03430,ko03440,ko03460,map03030,map03420,map03430,map03440,map03460	M00288	-	-	ko00000,ko00001,ko00002,ko03000,ko03032,ko03400	-	-	-	REPA_OB_2,Rep-A_N,Rep_fac-A_C,tRNA_anti-codon
XP_054749158.1	136037.KDR18499	1.72e-207	598	KOG3529@1|root,KOG3529@2759|Eukaryota,38CYB@33154|Opisthokonta,3BBHG@33208|Metazoa,3CS65@33213|Bilateria,41VBU@6656|Arthropoda,3SK5Z@50557|Insecta	33208|Metazoa	S	Actin binding. It is involved in the biological process described with negative regulation of cell proliferation	NF2	GO:0000003,GO:0000280,GO:0000578,GO:0000910,GO:0001558,GO:0001654,GO:0001704,GO:0001707,GO:0001726,GO:0001745,GO:0001751,GO:0001754,GO:0001932,GO:0001933,GO:0001934,GO:0001952,GO:0001953,GO:0002088,GO:0003002,GO:0003006,GO:0003674,GO:0005102,GO:0005178,GO:0005488,GO:0005515,GO:0005575,GO:0005622,GO:0005623,GO:0005634,GO:0005730,GO:0005737,GO:0005739,GO:0005768,GO:0005769,GO:0005829,GO:0005856,GO:…	-	ko:K16684	ko04390,ko04391,ko04392,ko04530,map04390,map04391,map04392,map04530	M00683	-	-	ko00000,ko00001,ko00002	-	-	-	ERM,FERM_C,FERM_M,FERM_N
XP_054749159.2	7668.SPU_019098-tr	0	1337	2F9P5@1|root,2TAUU@2759|Eukaryota,3AKTA@33154|Opisthokonta,3C0JT@33208|Metazoa,3DGQG@33213|Bilateria	33208|Metazoa	-	-	-	-	-	-	-	-	-	-	-	-	-	-	-
XP_054749161.2	7668.SPU_014440-tr	0	892	COG3129@1|root,KOG2912@2759|Eukaryota,38CXU@33154|Opisthokonta,3B9ID@33208|Metazoa,3CWUD@33213|Bilateria	33208|Metazoa	J	RNA N6-methyltransferase that methylates adenosine residues of a subset of RNAs and plays a key role in S-adenosyl-L- methionine homeostasis by regulating expression of MAT2A transcripts. Able to N6-methylate a subset of mRNAs and U6 small nuclear RNAs (U6 snRNAs). In contrast to the METTL3-METTL14 heterodimer, only able to methylate a limited number of RNAs requires both a 5'UACAGAGAA-3' nonamer…	METTL16	GO:0000154,GO:0000226,GO:0001510,GO:0002119,GO:0002164,GO:0003674,GO:0003676,GO:0003723,GO:0003824,GO:0005488,GO:0005575,GO:0005622,GO:0005623,GO:0005634,GO:0006139,GO:0006364,GO:0006396,GO:0006401,GO:0006402,GO:0006417,GO:0006725,GO:0006807,GO:0006996,GO:0007010,GO:0007017,GO:0007049,GO:0007098,GO:0007275,GO:0008150,GO:0008152,GO:0008168,GO:0008170,GO:0008173,GO:0008174,GO:0008649,GO:0008757,GO:…	-	ko:K11393	-	-	-	-	ko00000,ko01000	-	-	-	Methyltransf_10
XP_054749166.2	7668.SPU_021737-tr	7.84e-181	516	29QCU@1|root,2RX8B@2759|Eukaryota,38I2K@33154|Opisthokonta,3BHQ5@33208|Metazoa,3CWIF@33213|Bilateria	33208|Metazoa	P	voltage-gated proton channel activity	HVCN1	GO:0000003,GO:0001775,GO:0002252,GO:0002263,GO:0002274,GO:0002275,GO:0002283,GO:0002366,GO:0002376,GO:0002443,GO:0002444,GO:0002446,GO:0003674,GO:0005215,GO:0005216,GO:0005244,GO:0005261,GO:0005488,GO:0005515,GO:0005575,GO:0005622,GO:0005623,GO:0005737,GO:0005886,GO:0005887,GO:0006810,GO:0006811,GO:0006812,GO:0006887,GO:0006955,GO:0007338,GO:0008037,GO:0008150,GO:0008270,GO:0008324,GO:0009268,GO:…	-	-	-	-	-	-	-	-	-	-	Ion_trans,VGPC1_C
XP_054749172.2	7668.SPU_014653-tr	7.24e-203	571	COG3579@1|root,KOG4128@2759|Eukaryota,38E6A@33154|Opisthokonta,3BBK3@33208|Metazoa,3CZZM@33213|Bilateria	33208|Metazoa	E	homocysteine catabolic process	BLMH	GO:0000096,GO:0000098,GO:0000209,GO:0003674,GO:0003824,GO:0004175,GO:0004177,GO:0004180,GO:0004197,GO:0005488,GO:0005515,GO:0005575,GO:0005622,GO:0005623,GO:0005737,GO:0005829,GO:0006082,GO:0006464,GO:0006508,GO:0006520,GO:0006790,GO:0006807,GO:0008150,GO:0008152,GO:0008233,GO:0008234,GO:0008238,GO:0009056,GO:0009063,GO:0009636,GO:0009987,GO:0016054,GO:0016567,GO:0016787,GO:0019538,GO:0019752,GO:…	3.4.22.40	ko:K01372	-	-	-	-	ko00000,ko01000,ko01002	-	-	-	Peptidase_C1_2
XP_054749173.2	7668.SPU_005238-tr	1.33e-214	605	KOG3848@1|root,KOG3848@2759|Eukaryota,38JUB@33154|Opisthokonta,3BH36@33208|Metazoa,3CUQ2@33213|Bilateria	33208|Metazoa	W	plexin domain-containing protein	PLXDC2	GO:0001525,GO:0001568,GO:0001944,GO:0005575,GO:0005576,GO:0005615,GO:0005622,GO:0005623,GO:0005737,GO:0005886,GO:0005911,GO:0005923,GO:0007275,GO:0008150,GO:0009653,GO:0016020,GO:0030054,GO:0030425,GO:0032501,GO:0032502,GO:0032991,GO:0035239,GO:0035295,GO:0036477,GO:0042995,GO:0043005,GO:0043025,GO:0043235,GO:0043296,GO:0044297,GO:0044421,GO:0044424,GO:0044463,GO:0044464,GO:0048514,GO:0048646,GO:…	-	-	-	-	-	-	-	-	-	-	PSI
XP_054749177.2	7668.SPU_018567-tr	1.23e-57	178	KOG3430@1|root,KOG3430@2759|Eukaryota,3A3DU@33154|Opisthokonta,3BRE5@33208|Metazoa,3D83W@33213|Bilateria	33208|Metazoa	Z	dynein, light chain	DYNLL2	-	-	ko:K10418	ko04962,map04962	-	-	-	ko00000,ko00001,ko04812	-	-	-	Dynein_light
XP_054749179.1	7668.SPU_024498-tr	5.19e-59	182	KOG3430@1|root,KOG3430@2759|Eukaryota,3A3DU@33154|Opisthokonta,3BRE5@33208|Metazoa,3D83W@33213|Bilateria	33208|Metazoa	Z	dynein, light chain	DYNLL2	GO:0002376,GO:0002478,GO:0002495,GO:0002504,GO:0003674,GO:0005488,GO:0005515,GO:0005575,GO:0005622,GO:0005623,GO:0005737,GO:0005813,GO:0005815,GO:0005829,GO:0005856,GO:0005868,GO:0005875,GO:0005886,GO:0005929,GO:0006810,GO:0006888,GO:0006914,GO:0006928,GO:0006996,GO:0007017,GO:0007018,GO:0008092,GO:0008150,GO:0008152,GO:0009056,GO:0009987,GO:0010970,GO:0015629,GO:0015630,GO:0016020,GO:0016043,GO:…	-	ko:K10418	ko04962,map04962	-	-	-	ko00000,ko00001,ko04812	-	-	-	Dynein_light
XP_054749180.1	45351.EDO44582	2.48e-57	177	KOG3430@1|root,KOG3430@2759|Eukaryota,3A3DU@33154|Opisthokonta,3BRE5@33208|Metazoa	33208|Metazoa	Z	dynein, light chain	DYNLL1	GO:0000003,GO:0000086,GO:0000278,GO:0000775,GO:0000776,GO:0001505,GO:0001775,GO:0002252,GO:0002263,GO:0002274,GO:0002275,GO:0002283,GO:0002366,GO:0002376,GO:0002443,GO:0002444,GO:0002446,GO:0002478,GO:0002495,GO:0002504,GO:0002791,GO:0002793,GO:0003006,GO:0003674,GO:0004857,GO:0005488,GO:0005515,GO:0005575,GO:0005622,GO:0005623,GO:0005634,GO:0005694,GO:0005737,GO:0005739,GO:0005813,GO:0005815,GO:…	-	ko:K10418	ko04962,map04962	-	-	-	ko00000,ko00001,ko04812	-	-	-	Dynein_light
XP_054749181.2	7668.SPU_026773-tr	2.44e-141	478	KOG1056@1|root,KOG1056@2759|Eukaryota	2759|Eukaryota	M	G-protein coupled receptor activity	-	-	-	ko:K04608	ko04072,ko04080,ko04724,map04072,map04080,map04724	-	-	-	ko00000,ko00001,ko01009,ko04030	-	-	-	ANF_receptor
XP_054749182.2	7668.SPU_024235-tr	0	1111	KOG0804@1|root,KOG0804@2759|Eukaryota,38BBQ@33154|Opisthokonta,3BCPC@33208|Metazoa,3CRXN@33213|Bilateria	33208|Metazoa	O	BRCA1 associated protein	BRAP	GO:0000151,GO:0000165,GO:0003674,GO:0003824,GO:0004842,GO:0005048,GO:0005488,GO:0005515,GO:0005575,GO:0005622,GO:0005623,GO:0005634,GO:0005635,GO:0005737,GO:0005829,GO:0006464,GO:0006468,GO:0006793,GO:0006796,GO:0006807,GO:0007154,GO:0007165,GO:0007264,GO:0007265,GO:0008139,GO:0008150,GO:0008152,GO:0008270,GO:0009966,GO:0009968,GO:0009987,GO:0010646,GO:0010648,GO:0012505,GO:0016020,GO:0016310,GO:…	2.3.2.27	ko:K10632	ko04014,map04014	-	-	-	ko00000,ko00001,ko01000,ko04121	-	-	-	BRAP2,zf-RING_2,zf-UBP
XP_054749183.2	6500.XP_005102473.1	8.26e-136	394	COG0157@1|root,KOG3008@2759|Eukaryota,38D18@33154|Opisthokonta,3BGAT@33208|Metazoa,3D18Z@33213|Bilateria	33208|Metazoa	F	quinolinate catabolic process	QPRT	GO:0003674,GO:0003824,GO:0004514,GO:0005488,GO:0005515,GO:0005575,GO:0005622,GO:0005623,GO:0005737,GO:0005829,GO:0006082,GO:0006139,GO:0006725,GO:0006732,GO:0006733,GO:0006753,GO:0006793,GO:0006796,GO:0006807,GO:0008150,GO:0008152,GO:0009056,GO:0009058,GO:0009108,GO:0009117,GO:0009165,GO:0009435,GO:0009987,GO:0016043,GO:0016054,GO:0016740,GO:0016757,GO:0016763,GO:0017144,GO:0018130,GO:0019359,GO:…	2.4.2.19	ko:K00767	ko00760,ko01100,map00760,map01100	M00115	R03348	RC02877	ko00000,ko00001,ko00002,ko01000	-	-	-	QRPTase_C,QRPTase_N
XP_054749184.2	7668.SPU_011931-tr	0	931	KOG0522@1|root,KOG0522@2759|Eukaryota,38G1Z@33154|Opisthokonta,3BBQP@33208|Metazoa,3CTR0@33213|Bilateria	33208|Metazoa	S	GPCR-chaperone	ANKRD13D	GO:0005575,GO:0005622,GO:0005623,GO:0005737,GO:0005768,GO:0005769,GO:0005770,GO:0005886,GO:0012505,GO:0016020,GO:0031410,GO:0031982,GO:0043226,GO:0043227,GO:0043229,GO:0043231,GO:0044424,GO:0044444,GO:0044464,GO:0071944,GO:0097708	-	ko:K21437	-	-	-	-	ko00000,ko04131	-	-	-	Ank_2,Ank_4,Ank_5,GPCR_chapero_1
XP_054749185.2	7668.SPU_011935-tr	8.67e-313	902	28K4F@1|root,2QSIZ@2759|Eukaryota,38QRI@33154|Opisthokonta,3BE29@33208|Metazoa,3D3Y1@33213|Bilateria	33208|Metazoa	S	melanosome assembly	HPS4	GO:0000323,GO:0003674,GO:0005488,GO:0005515,GO:0005575,GO:0005622,GO:0005623,GO:0005737,GO:0005764,GO:0005765,GO:0005768,GO:0005770,GO:0005773,GO:0005774,GO:0005829,GO:0006325,GO:0006342,GO:0006355,GO:0006605,GO:0006810,GO:0006886,GO:0006950,GO:0006996,GO:0007033,GO:0007040,GO:0007596,GO:0007599,GO:0008104,GO:0008150,GO:0009611,GO:0009889,GO:0009890,GO:0009892,GO:0009893,GO:0009987,GO:0010008,GO:…	-	ko:K20194	-	-	-	-	ko00000,ko04131	-	-	-	-
XP_054749191.2	7668.SPU_008411-tr	7.26e-58	195	KOG0118@1|root,KOG0118@2759|Eukaryota,38THR@33154|Opisthokonta,3BCZ7@33208|Metazoa,3CY97@33213|Bilateria	33208|Metazoa	A	eukaryotic translation initiation factor 4H	EIF4H	GO:0000003,GO:0001731,GO:0002181,GO:0002183,GO:0003674,GO:0003676,GO:0003723,GO:0003725,GO:0003727,GO:0003729,GO:0003743,GO:0003824,GO:0004386,GO:0005488,GO:0005575,GO:0005622,GO:0005623,GO:0005737,GO:0005829,GO:0005844,GO:0006412,GO:0006413,GO:0006417,GO:0006446,GO:0006518,GO:0006807,GO:0008135,GO:0008150,GO:0008152,GO:0009058,GO:0009059,GO:0009889,GO:0009987,GO:0010467,GO:0010468,GO:0010556,GO:…	-	-	-	-	-	-	-	-	-	-	RRM_1
XP_054749193.2	7668.SPU_008412-tr	3.31e-180	507	KOG1534@1|root,KOG1534@2759|Eukaryota,38BEG@33154|Opisthokonta,3BC4S@33208|Metazoa,3CTZF@33213|Bilateria	33208|Metazoa	K	GTPase activity	GPN3	GO:0003674,GO:0003824,GO:0003924,GO:0005488,GO:0005515,GO:0005575,GO:0016462,GO:0016787,GO:0016817,GO:0016818,GO:0017111,GO:0032991	-	ko:K06883	-	-	-	-	ko00000	-	-	-	ATP_bind_1
XP_054749194.2	7668.SPU_006757-tr	1.73e-169	479	KOG4157@1|root,KOG4157@2759|Eukaryota,38SZJ@33154|Opisthokonta,3BABM@33208|Metazoa,3D080@33213|Bilateria	33208|Metazoa	GO	WSC domain-containing protein	-	-	-	-	-	-	-	-	-	-	-	-	Sulfotransfer_1
XP_054749195.1	7668.SPU_018369-tr	9.36e-97	284	KOG3155@1|root,KOG3155@2759|Eukaryota,39E3P@33154|Opisthokonta,3BJGN@33208|Metazoa,3D12Q@33213|Bilateria	33208|Metazoa	Z	Arp2/3 complex-mediated actin nucleation	ARPC3	GO:0001667,GO:0002009,GO:0002252,GO:0002253,GO:0002376,GO:0002429,GO:0002431,GO:0002433,GO:0002682,GO:0002684,GO:0002757,GO:0002764,GO:0002768,GO:0003674,GO:0003779,GO:0005198,GO:0005200,GO:0005488,GO:0005515,GO:0005575,GO:0005622,GO:0005623,GO:0005737,GO:0005829,GO:0005856,GO:0005884,GO:0005885,GO:0006810,GO:0006897,GO:0006909,GO:0006928,GO:0006996,GO:0007010,GO:0007015,GO:0007154,GO:0007165,GO:…	-	ko:K05756	ko04144,ko04666,ko04810,ko05100,ko05130,ko05131,ko05132,map04144,map04666,map04810,map05100,map05130,map05131,map05132	-	-	-	ko00000,ko00001,ko04131,ko04812	-	-	-	P21-Arc
XP_054749196.2	7739.XP_002605728.1	6.84e-07	56.2	2E5E9@1|root,2SC86@2759|Eukaryota,3ABUK@33154|Opisthokonta,3BVY2@33208|Metazoa,3D563@33213|Bilateria,484VD@7711|Chordata	33208|Metazoa	S	protein arginylation	C17orf97	GO:0006464,GO:0006508,GO:0006511,GO:0006807,GO:0008150,GO:0008152,GO:0009056,GO:0009057,GO:0009987,GO:0016598,GO:0019538,GO:0019941,GO:0030163,GO:0036211,GO:0043170,GO:0043412,GO:0043632,GO:0044237,GO:0044238,GO:0044248,GO:0044257,GO:0044260,GO:0044265,GO:0044267,GO:0051603,GO:0071704,GO:1901564,GO:1901565,GO:1901575	-	-	-	-	-	-	-	-	-	-	-
XP_054749197.2	7739.XP_002605728.1	6.44e-07	56.2	2E5E9@1|root,2SC86@2759|Eukaryota,3ABUK@33154|Opisthokonta,3BVY2@33208|Metazoa,3D563@33213|Bilateria,484VD@7711|Chordata	33208|Metazoa	S	protein arginylation	C17orf97	GO:0006464,GO:0006508,GO:0006511,GO:0006807,GO:0008150,GO:0008152,GO:0009056,GO:0009057,GO:0009987,GO:0016598,GO:0019538,GO:0019941,GO:0030163,GO:0036211,GO:0043170,GO:0043412,GO:0043632,GO:0044237,GO:0044238,GO:0044248,GO:0044257,GO:0044260,GO:0044265,GO:0044267,GO:0051603,GO:0071704,GO:1901564,GO:1901565,GO:1901575	-	-	-	-	-	-	-	-	-	-	-
XP_054749199.2	7668.SPU_016013-tr	0	1219	KOG1169@1|root,KOG1169@2759|Eukaryota,38G9Q@33154|Opisthokonta,3BBBY@33208|Metazoa,3D0UJ@33213|Bilateria	33208|Metazoa	T	Diacylglycerol kinase theta	DGKQ	GO:0001775,GO:0001932,GO:0001933,GO:0001934,GO:0003674,GO:0003824,GO:0004143,GO:0005488,GO:0005515,GO:0005575,GO:0005622,GO:0005623,GO:0005634,GO:0005654,GO:0005737,GO:0005768,GO:0005829,GO:0005856,GO:0005886,GO:0006109,GO:0006111,GO:0006355,GO:0006357,GO:0006464,GO:0006468,GO:0006629,GO:0006638,GO:0006639,GO:0006644,GO:0006650,GO:0006654,GO:0006793,GO:0006796,GO:0006807,GO:0006950,GO:0007154,GO:…	2.7.1.107	ko:K00901	ko00561,ko00564,ko01100,ko01110,ko04070,ko04072,ko05231,map00561,map00564,map01100,map01110,map04070,map04072,map05231	-	R02240	RC00002,RC00017	ko00000,ko00001,ko01000	-	-	-	C1_1,DAGK_acc,DAGK_cat,RA
XP_054749201.2	7668.SPU_016957-tr	0	937	COG3119@1|root,KOG3867@2759|Eukaryota,38DUV@33154|Opisthokonta,3B9HA@33208|Metazoa,3CZ4K@33213|Bilateria	33208|Metazoa	P	cerebroside-sulfatase activity	ARSA	GO:0000003,GO:0000323,GO:0001669,GO:0001775,GO:0002252,GO:0002263,GO:0002274,GO:0002275,GO:0002283,GO:0002366,GO:0002376,GO:0002443,GO:0002444,GO:0002446,GO:0003674,GO:0003824,GO:0004065,GO:0004098,GO:0005488,GO:0005509,GO:0005575,GO:0005576,GO:0005622,GO:0005623,GO:0005737,GO:0005764,GO:0005766,GO:0005768,GO:0005773,GO:0005775,GO:0005783,GO:0005788,GO:0005886,GO:0006629,GO:0006643,GO:0006664,GO:…	3.1.6.2,3.1.6.8	ko:K01131,ko:K01134	ko00140,ko00600,ko04142,map00140,map00600,map04142	-	R03404,R04856,R08941,R08942	RC00231	ko00000,ko00001,ko01000	-	-	-	Sulfatase,Sulfatase_C
XP_054749202.2	7668.SPU_016956-tr	1.2e-105	312	KOG3270@1|root,KOG3270@2759|Eukaryota,398Z0@33154|Opisthokonta,3BJWK@33208|Metazoa,3D006@33213|Bilateria	33208|Metazoa	U	positive regulation of viral budding via host ESCRT complex	VPS37B	GO:0000813,GO:0003674,GO:0005488,GO:0005515,GO:0005575,GO:0005622,GO:0005623,GO:0005737,GO:0005768,GO:0005829,GO:0005886,GO:0006810,GO:0006914,GO:0006996,GO:0007032,GO:0008150,GO:0008152,GO:0009056,GO:0009057,GO:0009987,GO:0010008,GO:0010256,GO:0012505,GO:0016020,GO:0016032,GO:0016043,GO:0016050,GO:0016192,GO:0016197,GO:0016236,GO:0019058,GO:0019068,GO:0022607,GO:0030496,GO:0031090,GO:0031410,GO:…	-	ko:K12185	ko04144,map04144	M00409	-	-	ko00000,ko00001,ko00002,ko04131,ko04147	-	-	-	Mod_r
XP_054749203.2	7668.SPU_016956-tr	5.12e-107	315	KOG3270@1|root,KOG3270@2759|Eukaryota,398Z0@33154|Opisthokonta,3BJWK@33208|Metazoa,3D006@33213|Bilateria	33208|Metazoa	U	positive regulation of viral budding via host ESCRT complex	VPS37B	GO:0000813,GO:0003674,GO:0005488,GO:0005515,GO:0005575,GO:0005622,GO:0005623,GO:0005737,GO:0005768,GO:0005829,GO:0005886,GO:0006810,GO:0006914,GO:0006996,GO:0007032,GO:0008150,GO:0008152,GO:0009056,GO:0009057,GO:0009987,GO:0010008,GO:0010256,GO:0012505,GO:0016020,GO:0016032,GO:0016043,GO:0016050,GO:0016192,GO:0016197,GO:0016236,GO:0019058,GO:0019068,GO:0022607,GO:0030496,GO:0031090,GO:0031410,GO:…	-	ko:K12185	ko04144,map04144	M00409	-	-	ko00000,ko00001,ko00002,ko04131,ko04147	-	-	-	Mod_r
XP_054749204.2	7668.SPU_003339-tr	5.58e-152	444	2CMTT@1|root,2QRX4@2759|Eukaryota,38EUP@33154|Opisthokonta,3BGEY@33208|Metazoa,3D1H9@33213|Bilateria	33208|Metazoa	S	Chromosome 17 open reading frame 85	C17orf85	GO:0000339,GO:0000340,GO:0002252,GO:0002376,GO:0003674,GO:0003676,GO:0003723,GO:0003729,GO:0005488,GO:0005575,GO:0005622,GO:0005623,GO:0005634,GO:0005654,GO:0005737,GO:0006950,GO:0006952,GO:0008150,GO:0009605,GO:0009607,GO:0009615,GO:0016604,GO:0016607,GO:0031974,GO:0031981,GO:0032991,GO:0034518,GO:0043207,GO:0043226,GO:0043227,GO:0043229,GO:0043231,GO:0043233,GO:0044422,GO:0044424,GO:0044428,GO:…	-	-	-	-	-	-	-	-	-	-	NCBP3
XP_054749206.2	7668.SPU_003595-tr	0	2132	KOG0963@1|root,KOG2252@1|root,KOG0963@2759|Eukaryota,KOG2252@2759|Eukaryota,38GBW@33154|Opisthokonta,3BAKI@33208|Metazoa,3CU90@33213|Bilateria	33208|Metazoa	K	intra-Golgi vesicle-mediated transport	CUX2	GO:0000122,GO:0000139,GO:0000301,GO:0000976,GO:0000977,GO:0000978,GO:0000981,GO:0000982,GO:0000987,GO:0001012,GO:0001067,GO:0001078,GO:0001205,GO:0001227,GO:0001228,GO:0001655,GO:0001822,GO:0002065,GO:0003008,GO:0003674,GO:0003676,GO:0003677,GO:0003682,GO:0003690,GO:0003700,GO:0003705,GO:0003824,GO:0004672,GO:0004713,GO:0005488,GO:0005515,GO:0005575,GO:0005622,GO:0005623,GO:0005634,GO:0005654,GO:…	-	ko:K09313	-	-	-	-	ko00000,ko03000	-	-	-	CASP_C,CUT,Homeobox
XP_054749209.2	7668.SPU_003285-tr	7.79e-104	332	KOG1217@1|root,KOG1217@2759|Eukaryota	2759|Eukaryota	O	calcium ion binding	-	-	-	ko:K16669	ko04391,ko04392,map04391,map04392	-	-	-	ko00000,ko00001,ko04516	-	-	-	EGF,HYR,fn3
XP_054749210.2	7668.SPU_004268-tr	0	955	KOG3590@1|root,KOG3590@2759|Eukaryota,393S8@33154|Opisthokonta,3BABA@33208|Metazoa,3CT9G@33213|Bilateria	33208|Metazoa	T	protein kinase A binding	AKAP10	GO:0003674,GO:0005488,GO:0005515,GO:0005575,GO:0005622,GO:0005623,GO:0005737,GO:0005739,GO:0005829,GO:0005886,GO:0006950,GO:0007154,GO:0007165,GO:0007596,GO:0007599,GO:0008104,GO:0008150,GO:0009611,GO:0009987,GO:0016020,GO:0023052,GO:0032501,GO:0032991,GO:0033036,GO:0042060,GO:0043226,GO:0043227,GO:0043229,GO:0043231,GO:0044424,GO:0044444,GO:0044464,GO:0050789,GO:0050794,GO:0050817,GO:0050878,GO:…	-	ko:K16526	-	-	-	-	ko00000,ko04131	-	-	-	RGS
XP_054749211.2	7668.SPU_003592-tr	6.23e-171	517	KOG4298@1|root,KOG4445@1|root,KOG4298@2759|Eukaryota,KOG4445@2759|Eukaryota,38HWY@33154|Opisthokonta,3B9P5@33208|Metazoa,3CSF2@33213|Bilateria	33208|Metazoa	A	ORAI calcium release-activated calcium modulator	ORAI2	GO:0000003,GO:0002115,GO:0003674,GO:0005215,GO:0005216,GO:0005261,GO:0005262,GO:0005575,GO:0005623,GO:0005886,GO:0005887,GO:0005891,GO:0006810,GO:0006811,GO:0006812,GO:0006816,GO:0007275,GO:0007276,GO:0007292,GO:0007399,GO:0008150,GO:0008324,GO:0009966,GO:0009967,GO:0010646,GO:0010647,GO:0010959,GO:0015075,GO:0015085,GO:0015267,GO:0015279,GO:0015318,GO:0016020,GO:0016021,GO:0016323,GO:0016324,GO:…	2.3.2.27	ko:K10640,ko:K16056,ko:K16057,ko:K16058	ko04020,ko04024,ko04611,ko04924,ko04925,ko04927,ko04934,ko05340,map04020,map04024,map04611,map04924,map04925,map04927,map04934,map05340	-	-	-	ko00000,ko00001,ko01000,ko02000,ko04121	1.A.52.1.1,1.A.52.1.2,1.A.52.1.3	-	-	Orai-1
XP_054749212.2	7668.SPU_004266-tr	3.62e-289	793	COG5023@1|root,KOG1374@2759|Eukaryota,38FCF@33154|Opisthokonta,3BDJ9@33208|Metazoa,3CTHM@33213|Bilateria	33208|Metazoa	Z	positive regulation of smoothened signaling pathway	TUBD1	GO:0005575,GO:0005622,GO:0005623,GO:0005634,GO:0005654,GO:0005737,GO:0005814,GO:0005815,GO:0005829,GO:0005856,GO:0008150,GO:0008589,GO:0009966,GO:0009967,GO:0010646,GO:0010647,GO:0015630,GO:0023051,GO:0023056,GO:0031974,GO:0031981,GO:0043226,GO:0043227,GO:0043228,GO:0043229,GO:0043231,GO:0043232,GO:0043233,GO:0044422,GO:0044424,GO:0044428,GO:0044430,GO:0044444,GO:0044446,GO:0044450,GO:0044464,GO:…	-	ko:K10390	-	-	-	-	ko00000,ko03036,ko04812	-	-	-	Tubulin
XP_054749213.1	7668.SPU_003592-tr	1.65e-114	352	KOG4298@1|root,KOG4445@1|root,KOG4298@2759|Eukaryota,KOG4445@2759|Eukaryota,38HWY@33154|Opisthokonta,3B9P5@33208|Metazoa,3CSF2@33213|Bilateria	33208|Metazoa	A	ORAI calcium release-activated calcium modulator	ORAI2	GO:0000003,GO:0002115,GO:0003674,GO:0005215,GO:0005216,GO:0005261,GO:0005262,GO:0005575,GO:0005623,GO:0005886,GO:0005887,GO:0005891,GO:0006810,GO:0006811,GO:0006812,GO:0006816,GO:0007275,GO:0007276,GO:0007292,GO:0007399,GO:0008150,GO:0008324,GO:0009966,GO:0009967,GO:0010646,GO:0010647,GO:0010959,GO:0015075,GO:0015085,GO:0015267,GO:0015279,GO:0015318,GO:0016020,GO:0016021,GO:0016323,GO:0016324,GO:…	2.3.2.27	ko:K10640,ko:K16056,ko:K16057,ko:K16058	ko04020,ko04024,ko04611,ko04924,ko04925,ko04927,ko04934,ko05340,map04020,map04024,map04611,map04924,map04925,map04927,map04934,map05340	-	-	-	ko00000,ko00001,ko01000,ko02000,ko04121	1.A.52.1.1,1.A.52.1.2,1.A.52.1.3	-	-	Orai-1
XP_054749215.2	7668.SPU_003593-tr	0	963	KOG1633@1|root,KOG1633@2759|Eukaryota,38CF1@33154|Opisthokonta,3BBS4@33208|Metazoa,3CRNF@33213|Bilateria	33208|Metazoa	B	demethylase	KDM2A	GO:0000003,GO:0000122,GO:0000151,GO:0000228,GO:0000726,GO:0000785,GO:0000790,GO:0000976,GO:0000977,GO:0000978,GO:0000981,GO:0000987,GO:0001012,GO:0001067,GO:0001558,GO:0001654,GO:0001701,GO:0001838,GO:0001841,GO:0001843,GO:0001947,GO:0002009,GO:0002065,GO:0002164,GO:0003002,GO:0003007,GO:0003143,GO:0003674,GO:0003676,GO:0003677,GO:0003690,GO:0003700,GO:0003824,GO:0005488,GO:0005575,GO:0005622,GO:…	1.14.11.27	ko:K10276,ko:K10285	-	-	R10056	RC00185,RC03038	ko00000,ko01000,ko03036,ko04121	-	-	-	Cupin_8,F-box,F-box-like,JmjC,LRR_6,PHD_4,zf-CXXC
XP_054749219.2	7668.SPU_025160-tr	2.98e-210	590	COG0642@1|root,KOG0787@2759|Eukaryota,38GA8@33154|Opisthokonta,3BHGY@33208|Metazoa,3CVYC@33213|Bilateria	33208|Metazoa	T	[3-methyl-2-oxobutanoate dehydrogenase (acetyl-transferring)] kinase activity	BCKDK	GO:0000166,GO:0003674,GO:0003824,GO:0004672,GO:0004674,GO:0005488,GO:0005524,GO:0005575,GO:0005622,GO:0005623,GO:0005737,GO:0005739,GO:0005759,GO:0005947,GO:0006082,GO:0006464,GO:0006468,GO:0006520,GO:0006793,GO:0006796,GO:0006807,GO:0008144,GO:0008150,GO:0008152,GO:0009056,GO:0009063,GO:0009081,GO:0009083,GO:0009987,GO:0016054,GO:0016301,GO:0016310,GO:0016740,GO:0016772,GO:0016773,GO:0017076,GO:…	2.7.11.4	ko:K00905	-	-	-	-	ko00000,ko01000,ko01001	-	-	-	BCDHK_Adom3,HATPase_c
XP_054749222.2	7668.SPU_025159-tr	0	1300	KOG0660@1|root,KOG0660@2759|Eukaryota,38BZX@33154|Opisthokonta,3BG9C@33208|Metazoa,3CTT6@33213|Bilateria	33208|Metazoa	T	negative regulation of ERK5 cascade	MAPK7	GO:0000165,GO:0000166,GO:0000302,GO:0000902,GO:0000904,GO:0001932,GO:0001933,GO:0003674,GO:0003824,GO:0004672,GO:0004674,GO:0004707,GO:0005488,GO:0005515,GO:0005524,GO:0005575,GO:0005622,GO:0005623,GO:0005634,GO:0005654,GO:0005737,GO:0005829,GO:0006355,GO:0006357,GO:0006464,GO:0006468,GO:0006469,GO:0006793,GO:0006796,GO:0006807,GO:0006928,GO:0006935,GO:0006950,GO:0006979,GO:0007154,GO:0007162,GO:…	2.7.11.24	ko:K04464	ko04010,ko04011,ko04138,ko04139,ko04540,ko04657,ko04722,ko04912,ko04921,ko05206,ko05418,map04010,map04011,map04138,map04139,map04540,map04657,map04722,map04912,map04921,map05206,map05418	M00690	-	-	ko00000,ko00001,ko00002,ko01000,ko01001	-	-	-	Pkinase
XP_054749223.2	7668.SPU_025159-tr	0	1300	KOG0660@1|root,KOG0660@2759|Eukaryota,38BZX@33154|Opisthokonta,3BG9C@33208|Metazoa,3CTT6@33213|Bilateria	33208|Metazoa	T	negative regulation of ERK5 cascade	MAPK7	GO:0000165,GO:0000166,GO:0000302,GO:0000902,GO:0000904,GO:0001932,GO:0001933,GO:0003674,GO:0003824,GO:0004672,GO:0004674,GO:0004707,GO:0005488,GO:0005515,GO:0005524,GO:0005575,GO:0005622,GO:0005623,GO:0005634,GO:0005654,GO:0005737,GO:0005829,GO:0006355,GO:0006357,GO:0006464,GO:0006468,GO:0006469,GO:0006793,GO:0006796,GO:0006807,GO:0006928,GO:0006935,GO:0006950,GO:0006979,GO:0007154,GO:0007162,GO:…	2.7.11.24	ko:K04464	ko04010,ko04011,ko04138,ko04139,ko04540,ko04657,ko04722,ko04912,ko04921,ko05206,ko05418,map04010,map04011,map04138,map04139,map04540,map04657,map04722,map04912,map04921,map05206,map05418	M00690	-	-	ko00000,ko00001,ko00002,ko01000,ko01001	-	-	-	Pkinase
XP_054749224.2	7668.SPU_025155-tr	1.86e-60	199	KOG4538@1|root,KOG4538@2759|Eukaryota,39WHV@33154|Opisthokonta,3BJU0@33208|Metazoa,3CUH2@33213|Bilateria	33208|Metazoa	S	Cgr1 family	CCDC86	GO:0005575,GO:0005622,GO:0005623,GO:0005634,GO:0005730,GO:0031974,GO:0031981,GO:0043226,GO:0043227,GO:0043228,GO:0043229,GO:0043231,GO:0043232,GO:0043233,GO:0044422,GO:0044424,GO:0044428,GO:0044446,GO:0044464,GO:0070013	-	ko:K14822	-	-	-	-	ko00000,ko03009	-	-	-	Cgr1
XP_054749225.2	7668.SPU_023096-tr	2.04e-186	523	COG2130@1|root,KOG1196@2759|Eukaryota,39AU4@33154|Opisthokonta,3BC1U@33208|Metazoa,3CZZB@33213|Bilateria	33208|Metazoa	L	2-alkenal reductase [NAD(P)] activity	PTGR1	GO:0003674,GO:0003824,GO:0005575,GO:0005622,GO:0005623,GO:0005737,GO:0005829,GO:0006082,GO:0006690,GO:0006691,GO:0008150,GO:0008152,GO:0009987,GO:0016491,GO:0016614,GO:0016616,GO:0019752,GO:0036185,GO:0042221,GO:0042493,GO:0043436,GO:0044237,GO:0044281,GO:0044424,GO:0044444,GO:0044464,GO:0050896,GO:0055114,GO:0071704,GO:0097257,GO:0097327,GO:1901568	1.3.1.48,1.3.1.74	ko:K13948	-	-	-	-	ko00000,ko01000	-	-	-	ADH_N_2,ADH_zinc_N
XP_054749226.2	7668.SPU_023096-tr	5.59e-207	575	COG2130@1|root,KOG1196@2759|Eukaryota,39AU4@33154|Opisthokonta,3BC1U@33208|Metazoa,3CZZB@33213|Bilateria	33208|Metazoa	L	2-alkenal reductase [NAD(P)] activity	PTGR1	GO:0003674,GO:0003824,GO:0005575,GO:0005622,GO:0005623,GO:0005737,GO:0005829,GO:0006082,GO:0006690,GO:0006691,GO:0008150,GO:0008152,GO:0009987,GO:0016491,GO:0016614,GO:0016616,GO:0019752,GO:0036185,GO:0042221,GO:0042493,GO:0043436,GO:0044237,GO:0044281,GO:0044424,GO:0044444,GO:0044464,GO:0050896,GO:0055114,GO:0071704,GO:0097257,GO:0097327,GO:1901568	1.3.1.48,1.3.1.74	ko:K13948	-	-	-	-	ko00000,ko01000	-	-	-	ADH_N_2,ADH_zinc_N
XP_054749230.2	7739.XP_002610491.1	1.68e-43	167	28N45@1|root,2QUPC@2759|Eukaryota,39YAH@33154|Opisthokonta,3BMNK@33208|Metazoa,3D23Y@33213|Bilateria,48A4H@7711|Chordata	33208|Metazoa	-	-	-	-	-	-	-	-	-	-	-	-	-	-	-
XP_054749231.2	7668.SPU_006379-tr	0	994	KOG2412@1|root,KOG2412@2759|Eukaryota,38GC0@33154|Opisthokonta,3BHBN@33208|Metazoa,3CWFU@33213|Bilateria	33208|Metazoa	A	inositol hexakisphosphate binding	GLE1	GO:0000822,GO:0003341,GO:0003351,GO:0003674,GO:0005488,GO:0005515,GO:0005543,GO:0005575,GO:0005622,GO:0005623,GO:0005634,GO:0005635,GO:0005643,GO:0005730,GO:0005737,GO:0005829,GO:0006403,GO:0006405,GO:0006406,GO:0006417,GO:0006446,GO:0006449,GO:0006611,GO:0006810,GO:0006886,GO:0006913,GO:0006928,GO:0007017,GO:0007018,GO:0007275,GO:0007368,GO:0007389,GO:0007399,GO:0007422,GO:0008104,GO:0008144,GO:…	-	ko:K18723	-	-	-	-	ko00000,ko03019	1.I.1	-	-	GLE1
XP_054749233.2	7668.SPU_006377-tr	4.7e-32	114	2921T@1|root,2R8Y7@2759|Eukaryota,3AE1K@33154|Opisthokonta,3BWGV@33208|Metazoa,3DC0E@33213|Bilateria	33208|Metazoa	S	Protein of unknown function (DUF2462)	-	-	-	-	-	-	-	-	-	-	-	-	DUF2462
XP_054749235.2	7668.SPU_025154-tr	9.04e-313	866	2CXJS@1|root,2RY1K@2759|Eukaryota,39VGM@33154|Opisthokonta,3BJCI@33208|Metazoa,3CWQ6@33213|Bilateria	33208|Metazoa	S	PiggyBac transposable element-derived protein	-	-	-	-	-	-	-	-	-	-	-	-	DDE_Tnp_1_7
XP_054749245.1	8128.ENSONIP00000016552	3.88e-93	282	COG0724@1|root,KOG0105@2759|Eukaryota,38GQD@33154|Opisthokonta,3BDX2@33208|Metazoa,3D0IX@33213|Bilateria,484X7@7711|Chordata,48VX3@7742|Vertebrata,4A0J2@7898|Actinopterygii	33208|Metazoa	A	Serine arginine-rich splicing factor	SRSF1	GO:0000245,GO:0000375,GO:0000377,GO:0000381,GO:0000395,GO:0000398,GO:0001178,GO:0003674,GO:0003676,GO:0003677,GO:0003723,GO:0003729,GO:0005488,GO:0005515,GO:0005575,GO:0005622,GO:0005623,GO:0005634,GO:0005654,GO:0006139,GO:0006355,GO:0006357,GO:0006376,GO:0006396,GO:0006397,GO:0006403,GO:0006405,GO:0006725,GO:0006807,GO:0006810,GO:0006913,GO:0007275,GO:0008150,GO:0008152,GO:0008380,GO:0009790,GO:…	-	ko:K12890	ko03040,ko04657,ko05168,map03040,map04657,map05168	-	-	-	ko00000,ko00001,ko03041	-	-	-	RRM_1
XP_054749246.2	7668.SPU_027655-tr	3.11e-306	837	COG0050@1|root,KOG0460@2759|Eukaryota,38BHM@33154|Opisthokonta,3BE5J@33208|Metazoa,3CUKG@33213|Bilateria	33208|Metazoa	J	translation elongation factor activity	TUFM	GO:0000278,GO:0003674,GO:0003676,GO:0003723,GO:0003746,GO:0003824,GO:0003924,GO:0005488,GO:0005575,GO:0005622,GO:0005623,GO:0005737,GO:0005739,GO:0005740,GO:0005743,GO:0005759,GO:0006412,GO:0006414,GO:0006518,GO:0006807,GO:0006996,GO:0007030,GO:0007049,GO:0008135,GO:0008150,GO:0008152,GO:0008283,GO:0009058,GO:0009059,GO:0009295,GO:0009636,GO:0009987,GO:0010033,GO:0010256,GO:0010467,GO:0016020,GO:…	-	ko:K02358	-	-	-	-	ko00000,ko03012,ko03029,ko04147	-	-	-	GTP_EFTU,GTP_EFTU_D2,GTP_EFTU_D3
XP_054749247.1	7668.SPU_027657-tr	5.8e-223	616	KOG0545@1|root,KOG0545@2759|Eukaryota,38FID@33154|Opisthokonta,3BBMP@33208|Metazoa,3CWIG@33213|Bilateria	33208|Metazoa	O	aryl hydrocarbon receptor interacting	AIPL1	GO:0001894,GO:0001895,GO:0001917,GO:0001918,GO:0003008,GO:0003674,GO:0003712,GO:0003713,GO:0005102,GO:0005488,GO:0005515,GO:0005575,GO:0005622,GO:0005623,GO:0005634,GO:0005654,GO:0005667,GO:0005737,GO:0005829,GO:0006457,GO:0006464,GO:0006605,GO:0006626,GO:0006805,GO:0006807,GO:0006810,GO:0006839,GO:0006886,GO:0006996,GO:0007005,GO:0007154,GO:0007165,GO:0007166,GO:0007600,GO:0007601,GO:0007602,GO:…	-	ko:K17767	ko04934,map04934	-	-	-	ko00000,ko00001,ko03029	-	-	-	FKBP_C
XP_054749248.2	7668.SPU_001154-tr	3.55e-188	594	COG5244@1|root,KOG4568@2759|Eukaryota,3A3X0@33154|Opisthokonta,3BSAB@33208|Metazoa,3D8YJ@33213|Bilateria	33208|Metazoa	Z	CLIP1 zinc knuckle	-	-	-	ko:K10421	ko04150,map04150	-	-	-	ko00000,ko00001,ko03036,ko04812	-	-	-	CLIP1_ZNF
XP_054749255.2	7668.SPU_003193-tr	0	874	KOG3510@1|root,KOG3510@2759|Eukaryota,3AQRU@33154|Opisthokonta,3C294@33208|Metazoa,3DIB8@33213|Bilateria	2759|Eukaryota	T	Immunoglobulin V-set domain	-	-	-	-	-	-	-	-	-	-	-	-	C2-set_2,I-set,Ig_3
XP_054749256.2	7668.SPU_008343-tr	1.66e-225	635	KOG0253@1|root,KOG0253@2759|Eukaryota,38BRT@33154|Opisthokonta,3BCKS@33208|Metazoa,3CUK1@33213|Bilateria	33208|Metazoa	U	Synaptic vesicle 2-related protein	-	-	-	-	-	-	-	-	-	-	-	-	MFS_1,Sugar_tr
XP_054749258.2	7668.SPU_020695-tr	3.67e-88	267	COG4642@1|root,KOG0231@2759|Eukaryota,39JU2@33154|Opisthokonta,3BAUY@33208|Metazoa,3CVG1@33213|Bilateria	33208|Metazoa	S	Possible plasma membrane-binding motif in junctophilins, PIP-5-kinases and protein kinases.	MORN3	-	-	-	-	-	-	-	-	-	-	-	MORN
XP_054749259.1	7668.SPU_007081-tr	0	1469	2CZU9@1|root,2SBPN@2759|Eukaryota,3ACU2@33154|Opisthokonta,3BWHA@33208|Metazoa,3DCJJ@33213|Bilateria	33208|Metazoa	-	-	-	-	-	-	-	-	-	-	-	-	-	-	-
XP_054749260.1	7668.SPU_007081-tr	0	1300	2CZU9@1|root,2SBPN@2759|Eukaryota,3ACU2@33154|Opisthokonta,3BWHA@33208|Metazoa,3DCJJ@33213|Bilateria	33208|Metazoa	-	-	-	-	-	-	-	-	-	-	-	-	-	-	-
XP_054749263.2	7668.SPU_000881-tr	0	1479	2CM9A@1|root,2QPP0@2759|Eukaryota,38CDF@33154|Opisthokonta,3BGGD@33208|Metazoa,3CRH0@33213|Bilateria	33208|Metazoa	Z	regulation of signaling	MVP	GO:0001654,GO:0001775,GO:0001932,GO:0001933,GO:0002252,GO:0002263,GO:0002274,GO:0002275,GO:0002283,GO:0002366,GO:0002376,GO:0002443,GO:0002444,GO:0002446,GO:0003674,GO:0005488,GO:0005515,GO:0005575,GO:0005576,GO:0005622,GO:0005623,GO:0005634,GO:0005737,GO:0005829,GO:0005856,GO:0006469,GO:0006807,GO:0006810,GO:0006887,GO:0006950,GO:0006955,GO:0007154,GO:0007165,GO:0007166,GO:0007167,GO:0007169,GO:…	-	ko:K17266	-	-	-	-	ko00000,ko04147	-	-	-	MVP_shoulder,Vault
XP_054749265.2	10224.XP_002731917.1	8.7e-152	441	KOG1339@1|root,KOG1339@2759|Eukaryota,38D42@33154|Opisthokonta,3BBEX@33208|Metazoa,3CZ8C@33213|Bilateria	33208|Metazoa	O	aspartic-type endopeptidase activity	CTSE	GO:0000003,GO:0000045,GO:0000323,GO:0001775,GO:0001894,GO:0002252,GO:0002263,GO:0002274,GO:0002275,GO:0002283,GO:0002366,GO:0002376,GO:0002443,GO:0002444,GO:0002446,GO:0002478,GO:0002495,GO:0002504,GO:0003006,GO:0003674,GO:0003824,GO:0004175,GO:0004190,GO:0004197,GO:0004252,GO:0005488,GO:0005515,GO:0005575,GO:0005576,GO:0005615,GO:0005622,GO:0005623,GO:0005737,GO:0005764,GO:0005768,GO:0005770,GO:…	3.4.23.34,3.4.23.5	ko:K01379,ko:K01382,ko:K08565	ko04071,ko04140,ko04142,ko04210,ko04915,ko05152,map04071,map04140,map04142,map04210,map04915,map05152	-	-	-	ko00000,ko00001,ko01000,ko01002,ko04147	-	-	-	A1_Propeptide,Asp
XP_054749273.2	7668.SPU_017575-tr	2.94e-224	629	KOG2649@1|root,KOG2649@2759|Eukaryota,38DE0@33154|Opisthokonta,3B9RU@33208|Metazoa,3CZBB@33213|Bilateria	33208|Metazoa	S	Carboxypeptidase D	CPD	GO:0001932,GO:0001933,GO:0002009,GO:0002165,GO:0003008,GO:0003674,GO:0003824,GO:0004180,GO:0004181,GO:0004185,GO:0005488,GO:0005515,GO:0005575,GO:0005576,GO:0005615,GO:0005622,GO:0005623,GO:0005634,GO:0005737,GO:0005794,GO:0005802,GO:0006508,GO:0006518,GO:0006807,GO:0007275,GO:0007444,GO:0007472,GO:0007476,GO:0007552,GO:0007560,GO:0007610,GO:0007611,GO:0007613,GO:0007616,GO:0008064,GO:0008150,GO:…	3.4.17.22	ko:K07752	-	-	-	-	ko00000,ko01000,ko01002	-	-	-	CarboxypepD_reg,Peptidase_M14
XP_054749274.2	7668.SPU_017573-tr	2.23e-128	366	COG0558@1|root,2S9DD@2759|Eukaryota,39NGK@33154|Opisthokonta,3CQ11@33208|Metazoa,3E66D@33213|Bilateria	33208|Metazoa	I	CDP-alcohol phosphatidyltransferase	-	-	-	-	-	-	-	-	-	-	-	-	CDP-OH_P_transf
XP_054749278.1	7668.SPU_009044-tr	1.68e-256	706	COG1537@1|root,KOG2869@2759|Eukaryota,38FIS@33154|Opisthokonta,3BB57@33208|Metazoa,3D09U@33213|Bilateria	33208|Metazoa	J	nonfunctional rRNA decay	PELO	GO:0000003,GO:0000212,GO:0000226,GO:0000280,GO:0000956,GO:0001654,GO:0001745,GO:0003006,GO:0003674,GO:0005488,GO:0005575,GO:0005622,GO:0005623,GO:0005737,GO:0006139,GO:0006355,GO:0006357,GO:0006401,GO:0006402,GO:0006412,GO:0006518,GO:0006725,GO:0006807,GO:0006996,GO:0006997,GO:0006998,GO:0007010,GO:0007017,GO:0007049,GO:0007051,GO:0007127,GO:0007140,GO:0007141,GO:0007275,GO:0007276,GO:0007281,GO:…	-	ko:K06965	ko03015,map03015	-	-	-	ko00000,ko00001	-	-	-	eRF1_1,eRF1_2,eRF1_3
XP_054749280.2	7668.SPU_017438-tr	4.19e-117	348	KOG3131@1|root,KOG3131@2759|Eukaryota,39X6Q@33154|Opisthokonta,3BH7U@33208|Metazoa,3D1F5@33213|Bilateria	33208|Metazoa	S	rhythmic process	SRRD	-	-	-	-	-	-	-	-	-	-	-	SRR1
XP_054749281.2	7668.SPU_017437-tr	3.78e-260	716	KOG0599@1|root,KOG0599@2759|Eukaryota,38FEB@33154|Opisthokonta,3BFIX@33208|Metazoa,3CWTS@33213|Bilateria	33208|Metazoa	T	phosphorylase kinase activity	PHKG1	GO:0000166,GO:0003674,GO:0003824,GO:0004672,GO:0004674,GO:0004683,GO:0004689,GO:0005488,GO:0005515,GO:0005516,GO:0005524,GO:0005575,GO:0005622,GO:0005623,GO:0005737,GO:0005829,GO:0005964,GO:0005975,GO:0005976,GO:0005977,GO:0005981,GO:0005996,GO:0006006,GO:0006007,GO:0006073,GO:0006091,GO:0006109,GO:0006112,GO:0006464,GO:0006468,GO:0006793,GO:0006796,GO:0006807,GO:0007154,GO:0007165,GO:0007275,GO:…	2.7.11.19	ko:K00871	ko04020,ko04910,ko04922,map04020,map04910,map04922	-	-	-	ko00000,ko00001,ko01000,ko01001	-	-	-	Pkinase
XP_054749283.2	7668.SPU_017439-tr	1.16e-178	503	COG0468@1|root,KOG1433@2759|Eukaryota,38BWA@33154|Opisthokonta,3BEBD@33208|Metazoa,3D2WE@33213|Bilateria	33208|Metazoa	L	DNA repair protein RAD51 homolog	RAD51D	GO:0000003,GO:0000150,GO:0000217,GO:0000228,GO:0000280,GO:0000400,GO:0000707,GO:0000722,GO:0000723,GO:0000724,GO:0000725,GO:0000730,GO:0000781,GO:0000784,GO:0003674,GO:0003676,GO:0003677,GO:0003690,GO:0003697,GO:0003824,GO:0005488,GO:0005515,GO:0005575,GO:0005622,GO:0005623,GO:0005634,GO:0005654,GO:0005657,GO:0005694,GO:0005737,GO:0005813,GO:0005815,GO:0005856,GO:0006139,GO:0006259,GO:0006281,GO:…	-	ko:K10871	ko03440,map03440	-	-	-	ko00000,ko00001,ko03400	-	-	-	Rad51
XP_054749286.2	7668.SPU_003509-tr	0	3670	KOG1878@1|root,KOG1878@2759|Eukaryota,38GZ3@33154|Opisthokonta,3BCU2@33208|Metazoa,3D0MF@33213|Bilateria	33208|Metazoa	K	regulation of glycolytic process by negative regulation of transcription from RNA polymerase II promoter	NCOR2	GO:0000118,GO:0000122,GO:0000226,GO:0000228,GO:0000785,GO:0000790,GO:0000981,GO:0001012,GO:0001067,GO:0001085,GO:0001102,GO:0001701,GO:0001775,GO:0001932,GO:0001933,GO:0002155,GO:0002262,GO:0002361,GO:0002376,GO:0002520,GO:0002521,GO:0003007,GO:0003674,GO:0003676,GO:0003677,GO:0003682,GO:0003700,GO:0003712,GO:0003714,GO:0005102,GO:0005112,GO:0005488,GO:0005515,GO:0005575,GO:0005622,GO:0005623,GO:…	-	ko:K04650,ko:K06065	ko01522,ko04330,ko04919,ko05169,ko05202,map01522,map04330,map04919,map05169,map05202	-	-	-	ko00000,ko00001,ko01009	-	-	-	GPS2_interact,Myb_DNA-binding
XP_054749290.1	7668.SPU_010670-tr	7.77e-148	424	COG1500@1|root,KOG2917@2759|Eukaryota,38DFK@33154|Opisthokonta,3BCDI@33208|Metazoa,3CSVQ@33213|Bilateria	33208|Metazoa	J	mature ribosome assembly	SBDS	GO:0000226,GO:0000278,GO:0000922,GO:0001501,GO:0001503,GO:0001701,GO:0001824,GO:0001832,GO:0001833,GO:0002376,GO:0002520,GO:0003674,GO:0003676,GO:0003723,GO:0005488,GO:0005515,GO:0005575,GO:0005622,GO:0005623,GO:0005634,GO:0005654,GO:0005730,GO:0005737,GO:0005819,GO:0005829,GO:0005856,GO:0006139,GO:0006364,GO:0006396,GO:0006725,GO:0006807,GO:0006928,GO:0006935,GO:0006996,GO:0007010,GO:0007017,GO:…	-	ko:K14574	ko03008,map03008	-	-	-	ko00000,ko00001,ko03009	-	-	-	SBDS,SBDS_C
XP_054749291.1	8479.XP_008171109.1	6.98e-182	531	KOG1737@1|root,KOG1737@2759|Eukaryota,38D4N@33154|Opisthokonta,3BBDK@33208|Metazoa,3CUIB@33213|Bilateria,480TT@7711|Chordata,48ZN3@7742|Vertebrata,4CIUI@8459|Testudines	33208|Metazoa	I	Oxysterol-binding protein	OSBP2	GO:0000003,GO:0003006,GO:0003674,GO:0005488,GO:0005496,GO:0005575,GO:0005622,GO:0005623,GO:0005737,GO:0005783,GO:0005794,GO:0006810,GO:0006886,GO:0006996,GO:0007030,GO:0007275,GO:0007276,GO:0007281,GO:0007283,GO:0007286,GO:0007291,GO:0007349,GO:0008104,GO:0008150,GO:0008289,GO:0009653,GO:0009987,GO:0010256,GO:0012505,GO:0015031,GO:0015485,GO:0015833,GO:0016020,GO:0016043,GO:0019953,GO:0022412,GO:…	-	ko:K20456,ko:K20462	-	-	-	-	ko00000,ko04131	-	-	-	Oxysterol_BP,PH
XP_054749294.2	7668.SPU_020172-tr	4.79e-55	177	2D3P1@1|root,2SCQ3@2759|Eukaryota,3ABFQ@33154|Opisthokonta,3BVGP@33208|Metazoa,3DC3E@33213|Bilateria	33208|Metazoa	S	Mitotic-spindle organizing protein	Mzt2b	GO:0000930,GO:0000931,GO:0005575,GO:0005622,GO:0005623,GO:0005634,GO:0005654,GO:0005737,GO:0005813,GO:0005815,GO:0005819,GO:0005829,GO:0005856,GO:0008274,GO:0015630,GO:0031974,GO:0031981,GO:0032991,GO:0043226,GO:0043227,GO:0043228,GO:0043229,GO:0043231,GO:0043232,GO:0043233,GO:0044422,GO:0044424,GO:0044428,GO:0044430,GO:0044444,GO:0044446,GO:0044450,GO:0044464,GO:0070013	-	ko:K16574	-	-	-	-	ko00000,ko03036,ko04812	-	-	-	MOZART2
XP_054749295.2	7668.SPU_020172-tr	4.79e-55	177	2D3P1@1|root,2SCQ3@2759|Eukaryota,3ABFQ@33154|Opisthokonta,3BVGP@33208|Metazoa,3DC3E@33213|Bilateria	33208|Metazoa	S	Mitotic-spindle organizing protein	Mzt2b	GO:0000930,GO:0000931,GO:0005575,GO:0005622,GO:0005623,GO:0005634,GO:0005654,GO:0005737,GO:0005813,GO:0005815,GO:0005819,GO:0005829,GO:0005856,GO:0008274,GO:0015630,GO:0031974,GO:0031981,GO:0032991,GO:0043226,GO:0043227,GO:0043228,GO:0043229,GO:0043231,GO:0043232,GO:0043233,GO:0044422,GO:0044424,GO:0044428,GO:0044430,GO:0044444,GO:0044446,GO:0044450,GO:0044464,GO:0070013	-	ko:K16574	-	-	-	-	ko00000,ko03036,ko04812	-	-	-	MOZART2
XP_054749296.1	7668.SPU_020174-tr	2.42e-73	221	KOG1737@1|root,KOG1737@2759|Eukaryota,3AB60@33154|Opisthokonta,3BU06@33208|Metazoa	33208|Metazoa	T	Pleckstrin homology domain	-	-	-	-	-	-	-	-	-	-	-	-	PH
XP_054749297.2	7668.SPU_006451-tr	5.72e-175	498	COG1723@1|root,KOG2861@2759|Eukaryota,38RKJ@33154|Opisthokonta,3BH2P@33208|Metazoa,3CY6U@33213|Bilateria	33208|Metazoa	S	positive regulation of mitochondrial translation	RMND1	GO:0005575,GO:0005622,GO:0005623,GO:0005737,GO:0005739,GO:0006417,GO:0008150,GO:0009889,GO:0009891,GO:0009893,GO:0010468,GO:0010556,GO:0010557,GO:0010604,GO:0010608,GO:0010628,GO:0019222,GO:0031323,GO:0031325,GO:0031326,GO:0031328,GO:0032268,GO:0032270,GO:0034248,GO:0034250,GO:0043226,GO:0043227,GO:0043229,GO:0043231,GO:0044424,GO:0044444,GO:0044464,GO:0045727,GO:0048518,GO:0048522,GO:0050789,GO:…	-	-	-	-	-	-	-	-	-	-	DUF155
XP_054749298.1	7668.SPU_006453-tr	1.39e-249	689	KOG2685@1|root,KOG2685@2759|Eukaryota,38I2X@33154|Opisthokonta,3B9C1@33208|Metazoa,3CYIA@33213|Bilateria	33208|Metazoa	Z	Tektin 1	TEKT1	GO:0001539,GO:0003341,GO:0003674,GO:0005488,GO:0005515,GO:0005575,GO:0005622,GO:0005623,GO:0005634,GO:0005856,GO:0005875,GO:0005929,GO:0006928,GO:0006996,GO:0007017,GO:0007018,GO:0008017,GO:0008092,GO:0008150,GO:0009987,GO:0015630,GO:0015631,GO:0016043,GO:0022607,GO:0030030,GO:0030031,GO:0030317,GO:0031514,GO:0032991,GO:0036126,GO:0040011,GO:0042995,GO:0043226,GO:0043227,GO:0043228,GO:0043229,GO:…	-	ko:K18628	-	-	-	-	ko00000,ko04812	-	-	-	Tektin
XP_054749300.2	7668.SPU_006547-tr	3.52e-238	657	KOG1327@1|root,KOG1327@2759|Eukaryota,38HGH@33154|Opisthokonta,3BBP5@33208|Metazoa,3E41A@33213|Bilateria	33208|Metazoa	T	vWA found in TerF C terminus	-	-	-	-	-	-	-	-	-	-	-	-	Copine
XP_054749301.1	7668.SPU_024288-tr	6.98e-92	271	2CUJS@1|root,2S4E7@2759|Eukaryota,3A7GX@33154|Opisthokonta,3BT0U@33208|Metazoa,3D254@33213|Bilateria	33208|Metazoa	S	vitamin-K-epoxide reductase (warfarin-sensitive) activity	VKORC1	GO:0001501,GO:0003674,GO:0003824,GO:0005575,GO:0005622,GO:0005623,GO:0005737,GO:0005783,GO:0006464,GO:0006766,GO:0006775,GO:0006807,GO:0006950,GO:0007275,GO:0007596,GO:0007599,GO:0008150,GO:0008152,GO:0009058,GO:0009110,GO:0009611,GO:0009987,GO:0010033,GO:0010243,GO:0012505,GO:0014070,GO:0016491,GO:0016614,GO:0016900,GO:0017144,GO:0017187,GO:0018193,GO:0018200,GO:0018214,GO:0019538,GO:0030193,GO:…	1.17.4.4	ko:K05357	ko00130,ko01110,map00130,map01110	-	R03511,R03645,R09992	RC00970,RC01562	ko00000,ko00001,ko01000	-	-	-	VKOR
XP_054749302.2	7668.SPU_021850-tr	0	1328	COG5069@1|root,KOG4678@2759|Eukaryota,38GGD@33154|Opisthokonta,3BDR5@33208|Metazoa,3CT6B@33213|Bilateria	33208|Metazoa	Z	cell division	SPECC1	GO:0002009,GO:0002165,GO:0005575,GO:0005622,GO:0005623,GO:0005634,GO:0005737,GO:0005815,GO:0005829,GO:0005856,GO:0005884,GO:0006928,GO:0006996,GO:0007010,GO:0007026,GO:0007155,GO:0007275,GO:0007444,GO:0007472,GO:0007477,GO:0007525,GO:0007527,GO:0007552,GO:0007560,GO:0008064,GO:0008150,GO:0009653,GO:0009791,GO:0009886,GO:0009887,GO:0009888,GO:0009987,GO:0010171,GO:0010639,GO:0010927,GO:0015629,GO:…	-	-	-	-	-	-	-	-	-	-	CH
XP_054749304.2	7668.SPU_015540-tr	0	868	COG0457@1|root,COG2940@1|root,KOG0551@2759|Eukaryota,KOG2084@2759|Eukaryota,390AW@33154|Opisthokonta,3BF4T@33208|Metazoa,3CVV2@33213|Bilateria	33208|Metazoa	B	SET and MYND	SMYD4	-	-	-	-	-	-	-	-	-	-	-	SET,zf-MYND
XP_054749307.1	7668.SPU_016125-tr	1.91e-195	548	COG0457@1|root,KOG3988@2759|Eukaryota,38FAU@33154|Opisthokonta,3BEU7@33208|Metazoa,3CS0P@33213|Bilateria	33208|Metazoa	O	peptidyl-tyrosine sulfation	TPST2	GO:0000003,GO:0000139,GO:0001775,GO:0002790,GO:0003674,GO:0003824,GO:0005488,GO:0005515,GO:0005575,GO:0005622,GO:0005623,GO:0005737,GO:0005783,GO:0005794,GO:0005802,GO:0006082,GO:0006139,GO:0006163,GO:0006464,GO:0006477,GO:0006478,GO:0006725,GO:0006753,GO:0006790,GO:0006793,GO:0006796,GO:0006807,GO:0006810,GO:0006950,GO:0006952,GO:0006954,GO:0007275,GO:0007338,GO:0007342,GO:0007343,GO:0008104,GO:…	2.8.2.20	ko:K01021	-	-	-	-	ko00000,ko01000	-	-	-	Sulfotransfer_3
XP_054749312.2	7668.SPU_010163-tr	0	1431	KOG4299@1|root,KOG4299@2759|Eukaryota,38CTP@33154|Opisthokonta,3BBFX@33208|Metazoa,3CVTF@33213|Bilateria	33208|Metazoa	S	transcription corepressor binding	PHF12	GO:0000118,GO:0000122,GO:0000228,GO:0000785,GO:0000790,GO:0000976,GO:0000977,GO:0001012,GO:0001067,GO:0001221,GO:0001222,GO:0003674,GO:0003676,GO:0003677,GO:0003682,GO:0003690,GO:0003712,GO:0003714,GO:0005488,GO:0005515,GO:0005543,GO:0005575,GO:0005622,GO:0005623,GO:0005634,GO:0005654,GO:0005694,GO:0006355,GO:0006357,GO:0008134,GO:0008150,GO:0008289,GO:0009889,GO:0009890,GO:0009892,GO:0010468,GO:…	-	-	-	-	-	-	-	-	-	-	FHA,PHD,PHF12_MRG_bd
XP_054749313.2	7668.SPU_020266-tr	0	920	COG0631@1|root,KOG0698@2759|Eukaryota,38W4U@33154|Opisthokonta,3BHSU@33208|Metazoa,3CSV3@33213|Bilateria	33208|Metazoa	T	protein serine/threonine phosphatase activity	PPM1D	GO:0000086,GO:0000278,GO:0003674,GO:0003824,GO:0004672,GO:0004674,GO:0004721,GO:0004722,GO:0004724,GO:0005488,GO:0005515,GO:0005575,GO:0005622,GO:0005623,GO:0005634,GO:0005654,GO:0005737,GO:0005829,GO:0006139,GO:0006259,GO:0006304,GO:0006305,GO:0006306,GO:0006325,GO:0006342,GO:0006351,GO:0006352,GO:0006355,GO:0006366,GO:0006367,GO:0006464,GO:0006468,GO:0006470,GO:0006725,GO:0006793,GO:0006796,GO:…	3.1.3.16	ko:K10147	ko04115,map04115	-	-	-	ko00000,ko00001,ko01000,ko01009	-	-	-	PP2C
XP_054749314.2	10224.XP_002739068.1	5.41e-188	528	COG0470@1|root,KOG0990@2759|Eukaryota,38D9K@33154|Opisthokonta,3BH5A@33208|Metazoa,3CT1P@33213|Bilateria	33208|Metazoa	L	Replication factor c	RFC5	GO:0000723,GO:0000731,GO:0000819,GO:0003674,GO:0005488,GO:0005515,GO:0005575,GO:0005622,GO:0005623,GO:0005634,GO:0005654,GO:0005657,GO:0005663,GO:0005694,GO:0006139,GO:0006259,GO:0006260,GO:0006261,GO:0006271,GO:0006272,GO:0006275,GO:0006281,GO:0006283,GO:0006289,GO:0006296,GO:0006297,GO:0006301,GO:0006725,GO:0006807,GO:0006950,GO:0006974,GO:0006996,GO:0007049,GO:0007059,GO:0007062,GO:0008150,GO:…	-	ko:K07915,ko:K10756	ko03030,ko03420,ko03430,map03030,map03420,map03430	M00289,M00295	-	-	ko00000,ko00001,ko00002,ko03032,ko03036,ko03400,ko04031	-	-	-	AAA,DNA_pol3_delta2,Rep_fac_C
XP_054749315.2	7668.SPU_000514-tr	0	1038	COG0515@1|root,KOG0193@2759|Eukaryota,38F1B@33154|Opisthokonta,3BG6V@33208|Metazoa,3CWTW@33213|Bilateria	33208|Metazoa	T	mitogen-activated protein kinase kinase binding	KSR1	GO:0000003,GO:0000165,GO:0000578,GO:0001708,GO:0001932,GO:0001934,GO:0002009,GO:0002119,GO:0002164,GO:0002165,GO:0002252,GO:0002376,GO:0003002,GO:0003006,GO:0003674,GO:0003824,GO:0004672,GO:0005078,GO:0005198,GO:0005488,GO:0005515,GO:0005575,GO:0005622,GO:0005623,GO:0005737,GO:0005783,GO:0005829,GO:0005886,GO:0006355,GO:0006357,GO:0006464,GO:0006468,GO:0006793,GO:0006796,GO:0006807,GO:0006928,GO:…	2.7.11.1	ko:K14958,ko:K18529	ko04013,ko04014,ko05152,map04013,map04014,map05152	-	-	-	ko00000,ko00001,ko01000,ko01001	-	-	-	C1_1,KSR1-SAM,Pkinase_Tyr
XP_054749317.2	7668.SPU_020262-tr	1.08e-194	551	COG0666@1|root,KOG3173@1|root,KOG2319@2759|Eukaryota,KOG3173@2759|Eukaryota,38JP8@33154|Opisthokonta,3BB9B@33208|Metazoa,3CYJP@33213|Bilateria	33208|Metazoa	U	Rab guanyl-nucleotide exchange factor activity	RABGEF1	GO:0001817,GO:0001818,GO:0001932,GO:0001933,GO:0001959,GO:0001960,GO:0002009,GO:0002165,GO:0002682,GO:0002683,GO:0002684,GO:0002685,GO:0002686,GO:0002694,GO:0002695,GO:0002697,GO:0002698,GO:0002699,GO:0002703,GO:0002704,GO:0002791,GO:0002792,GO:0002886,GO:0002887,GO:0003002,GO:0003674,GO:0003824,GO:0004842,GO:0005085,GO:0005088,GO:0005488,GO:0005515,GO:0005575,GO:0005622,GO:0005623,GO:0005634,GO:…	-	ko:K20131,ko:K21917	-	-	-	-	ko00000,ko04121,ko04131	-	-	-	VPS9,zf-A20
XP_054749318.2	7668.SPU_020268-tr	3.82e-233	650	KOG2401@1|root,KOG2401@2759|Eukaryota,38DNU@33154|Opisthokonta,3BE08@33208|Metazoa,3D01D@33213|Bilateria	33208|Metazoa	L	2',3'-cyclic-nucleotide 3'-phosphodiesterase activity	CNP	GO:0000166,GO:0000226,GO:0000902,GO:0000904,GO:0002237,GO:0003674,GO:0003824,GO:0004112,GO:0004113,GO:0005488,GO:0005575,GO:0005576,GO:0005615,GO:0005622,GO:0005623,GO:0005634,GO:0005654,GO:0005737,GO:0005739,GO:0005740,GO:0005741,GO:0005743,GO:0005829,GO:0005856,GO:0005874,GO:0005886,GO:0005902,GO:0006810,GO:0006839,GO:0006996,GO:0007005,GO:0007006,GO:0007010,GO:0007017,GO:0007154,GO:0007267,GO:…	3.1.4.37	ko:K01121	-	-	-	-	ko00000,ko01000,ko04147	-	-	-	AAA_33,CNPase
XP_054749320.2	7668.SPU_009467-tr	8.84e-161	456	2EW91@1|root,2SY47@2759|Eukaryota,3ASK1@33154|Opisthokonta,3C3Y9@33208|Metazoa,3DJMS@33213|Bilateria	33208|Metazoa	-	-	-	-	-	-	-	-	-	-	-	-	-	-	-
XP_054749326.2	7668.SPU_008703-tr	2.99e-72	235	KOG4005@1|root,KOG4005@2759|Eukaryota,39V81@33154|Opisthokonta,3BHDV@33208|Metazoa,3D2EV@33213|Bilateria	33208|Metazoa	K	X-box binding protein 1	XBP1	GO:0000122,GO:0000976,GO:0000977,GO:0000978,GO:0000981,GO:0000987,GO:0001012,GO:0001067,GO:0001085,GO:0001101,GO:0001158,GO:0001505,GO:0001525,GO:0001558,GO:0001568,GO:0001678,GO:0001817,GO:0001819,GO:0001820,GO:0001889,GO:0001932,GO:0001933,GO:0001934,GO:0001935,GO:0001944,GO:0002020,GO:0002064,GO:0002070,GO:0002119,GO:0002164,GO:0002237,GO:0002376,GO:0002637,GO:0002639,GO:0002682,GO:0002684,GO:…	-	ko:K09027	ko04141,ko04932,ko05166,map04141,map04932,map05166	-	-	-	ko00000,ko00001,ko03000	-	-	-	bZIP_1,bZIP_2
XP_054749330.1	7668.SPU_015260-tr	1.88e-57	184	2C9V7@1|root,2RZIC@2759|Eukaryota,3A1GY@33154|Opisthokonta,3BR1W@33208|Metazoa,3D7T2@33213|Bilateria	33208|Metazoa	J	structural constituent of ribosome	MRPS23	GO:0000313,GO:0000314,GO:0003674,GO:0003735,GO:0005198,GO:0005575,GO:0005622,GO:0005623,GO:0005634,GO:0005635,GO:0005737,GO:0005739,GO:0005740,GO:0005743,GO:0005759,GO:0005761,GO:0005763,GO:0005840,GO:0005856,GO:0006412,GO:0006414,GO:0006415,GO:0006518,GO:0006807,GO:0008150,GO:0008152,GO:0009058,GO:0009059,GO:0009987,GO:0010467,GO:0012505,GO:0015935,GO:0016020,GO:0016043,GO:0019538,GO:0019866,GO:…	-	ko:K17402,ko:K19528	ko03440,map03440	-	-	-	br01610,ko00000,ko00001,ko03011,ko03036,ko03400	-	-	-	MRP-S23
XP_054749331.2	7668.SPU_006957-tr	1.04e-126	397	COG0666@1|root,KOG0504@2759|Eukaryota,3A2WZ@33154|Opisthokonta,3BQSD@33208|Metazoa,3D90K@33213|Bilateria	33208|Metazoa	S	Ankyrin repeats (many copies)	-	-	-	ko:K15502	-	-	-	-	ko00000,ko01009,ko03400	-	-	-	Ank_2
XP_054749332.2	7668.SPU_006957-tr	2e-127	397	COG0666@1|root,KOG0504@2759|Eukaryota,3A2WZ@33154|Opisthokonta,3BQSD@33208|Metazoa,3D90K@33213|Bilateria	33208|Metazoa	S	Ankyrin repeats (many copies)	-	-	-	ko:K15502	-	-	-	-	ko00000,ko01009,ko03400	-	-	-	Ank_2
XP_054749337.2	7739.XP_002594808.1	6.11e-198	557	COG0388@1|root,KOG0808@2759|Eukaryota,39RP7@33154|Opisthokonta,3BBQB@33208|Metazoa,3CVE8@33213|Bilateria,47Z22@7711|Chordata	33208|Metazoa	E	beta-ureidopropionase activity	UPB1	GO:0001505,GO:0001889,GO:0003674,GO:0003824,GO:0003837,GO:0005488,GO:0005575,GO:0005622,GO:0005623,GO:0005737,GO:0005829,GO:0006082,GO:0006139,GO:0006206,GO:0006207,GO:0006208,GO:0006210,GO:0006212,GO:0006213,GO:0006520,GO:0006725,GO:0006807,GO:0007275,GO:0008150,GO:0008152,GO:0008270,GO:0008652,GO:0009056,GO:0009058,GO:0009112,GO:0009116,GO:0009164,GO:0009987,GO:0016053,GO:0016787,GO:0016810,GO:…	3.5.1.6	ko:K01431	ko00240,ko00410,ko00770,ko00983,ko01100,map00240,map00410,map00770,map00983,map01100	M00046	R00905,R04666,R08228	RC00096	ko00000,ko00001,ko00002,ko01000	-	-	-	CN_hydrolase
XP_054749340.1	7668.SPU_014444-tr	4.5e-199	552	2AJ3K@1|root,2RZ64@2759|Eukaryota,3A23K@33154|Opisthokonta,3BQTG@33208|Metazoa,3D7QY@33213|Bilateria	33208|Metazoa	S	ABC transporter, phosphonate, periplasmic substrate-binding protein	-	-	-	-	-	-	-	-	-	-	-	-	Phosphonate-bd
XP_054749341.1	7668.SPU_027685-tr	4.48e-179	508	2CN0G@1|root,2QT43@2759|Eukaryota,39SKB@33154|Opisthokonta,3B99K@33208|Metazoa,3CSGD@33213|Bilateria	33208|Metazoa	T	SH2B adapter protein	SH2B2	GO:0000003,GO:0001558,GO:0001725,GO:0001726,GO:0001776,GO:0001782,GO:0001922,GO:0001932,GO:0001934,GO:0002253,GO:0002260,GO:0002376,GO:0002429,GO:0002682,GO:0002684,GO:0002757,GO:0002764,GO:0002768,GO:0003674,GO:0005068,GO:0005070,GO:0005102,GO:0005488,GO:0005515,GO:0005575,GO:0005622,GO:0005623,GO:0005737,GO:0005829,GO:0005856,GO:0005884,GO:0005886,GO:0005938,GO:0006950,GO:0006996,GO:0007010,GO:…	-	ko:K07193,ko:K12459	ko04722,ko04910,map04722,map04910	-	-	-	ko00000,ko00001	-	-	-	PH,Phe_ZIP,SH2
XP_054749342.1	7668.SPU_027685-tr	5.49e-175	498	2CN0G@1|root,2QT43@2759|Eukaryota,39SKB@33154|Opisthokonta,3B99K@33208|Metazoa,3CSGD@33213|Bilateria	33208|Metazoa	T	SH2B adapter protein	SH2B2	GO:0000003,GO:0001558,GO:0001725,GO:0001726,GO:0001776,GO:0001782,GO:0001922,GO:0001932,GO:0001934,GO:0002253,GO:0002260,GO:0002376,GO:0002429,GO:0002682,GO:0002684,GO:0002757,GO:0002764,GO:0002768,GO:0003674,GO:0005068,GO:0005070,GO:0005102,GO:0005488,GO:0005515,GO:0005575,GO:0005622,GO:0005623,GO:0005737,GO:0005829,GO:0005856,GO:0005884,GO:0005886,GO:0005938,GO:0006950,GO:0006996,GO:0007010,GO:…	-	ko:K07193,ko:K12459	ko04722,ko04910,map04722,map04910	-	-	-	ko00000,ko00001	-	-	-	PH,Phe_ZIP,SH2
XP_054749345.2	7668.SPU_004811-tr	1.36e-35	136	COG0084@1|root,COG2801@1|root,KOG1634@1|root,KOG0017@2759|Eukaryota,KOG1634@2759|Eukaryota,KOG3020@2759|Eukaryota,38F42@33154|Opisthokonta	33154|Opisthokonta	G	retrotransposable element Tf2 155 kDa protein type 1-like	-	-	-	-	-	-	-	-	-	-	-	-	PNMA,RVT_1,gag-asp_proteas,rve,zf-CCHC,zf-H2C2
XP_054749346.2	7668.SPU_026211-tr	1.09e-05	57	28Q9Z@1|root,2QWYS@2759|Eukaryota,39HNS@33154|Opisthokonta,3BBFD@33208|Metazoa,3CVAN@33213|Bilateria	33208|Metazoa	K	Transcription factor	-	-	-	ko:K21595	-	-	-	-	ko00000,ko03000	-	-	-	ALS2CR8,SWIM
XP_054749349.2	7668.SPU_005883-tr	2.13e-259	717	COG0515@1|root,KOG1187@2759|Eukaryota,38EW8@33154|Opisthokonta,3BD38@33208|Metazoa,3CVE6@33213|Bilateria	33208|Metazoa	T	protein kinase domain containing, cytoplasmic	-	-	-	ko:K17548	-	-	-	-	ko00000,ko01001	-	-	-	PIP49_C
XP_054749354.2	7668.SPU_012212-tr	4.41e-120	351	KOG4561@1|root,KOG4561@2759|Eukaryota,39TPW@33154|Opisthokonta,3BI9U@33208|Metazoa,3CT02@33213|Bilateria	33208|Metazoa	T	family with sequence similarity 57, member A	FAM57A	GO:0005575,GO:0005623,GO:0005886,GO:0016020,GO:0044464,GO:0071944	-	-	-	-	-	-	-	-	-	-	TRAM_LAG1_CLN8
XP_054749356.1	7668.SPU_023034-tr	1.26e-216	598	COG5140@1|root,KOG1816@2759|Eukaryota,38F0Q@33154|Opisthokonta,3BJ38@33208|Metazoa,3CVWW@33213|Bilateria	33208|Metazoa	O	ER-associated misfolded protein catabolic process	UFD1L	GO:0000502,GO:0000731,GO:0001501,GO:0001817,GO:0001818,GO:0002682,GO:0002683,GO:0002697,GO:0002698,GO:0002831,GO:0002832,GO:0003674,GO:0003824,GO:0004843,GO:0005102,GO:0005488,GO:0005515,GO:0005575,GO:0005622,GO:0005623,GO:0005634,GO:0005654,GO:0005737,GO:0005783,GO:0005789,GO:0006139,GO:0006259,GO:0006281,GO:0006301,GO:0006464,GO:0006508,GO:0006511,GO:0006515,GO:0006725,GO:0006807,GO:0006810,GO:…	-	ko:K14016	ko04141,map04141	M00400,M00403	-	-	ko00000,ko00001,ko00002	-	-	-	UFD1
XP_054749359.2	7668.SPU_022225-tr	1.41e-227	630	KOG0826@1|root,KOG0826@2759|Eukaryota,38DWJ@33154|Opisthokonta,3B93M@33208|Metazoa,3CX6F@33213|Bilateria	33208|Metazoa	O	protein import into peroxisome matrix	PEX12	GO:0000003,GO:0002119,GO:0002164,GO:0003006,GO:0003674,GO:0003824,GO:0004842,GO:0005488,GO:0005515,GO:0005575,GO:0005622,GO:0005623,GO:0005737,GO:0005777,GO:0005778,GO:0005779,GO:0006464,GO:0006513,GO:0006605,GO:0006625,GO:0006807,GO:0006810,GO:0006886,GO:0006996,GO:0007031,GO:0007275,GO:0007276,GO:0007281,GO:0007283,GO:0007286,GO:0008022,GO:0008104,GO:0008150,GO:0008152,GO:0008270,GO:0009791,GO:…	-	ko:K13345	ko04146,map04146	-	-	-	ko00000,ko00001,ko04121	3.A.20.1	-	-	Pex2_Pex12
XP_054749361.1	7668.SPU_022224-tr	7.55e-158	447	29WM8@1|root,2RXPT@2759|Eukaryota,39Y2R@33154|Opisthokonta,3BI6Z@33208|Metazoa,3CUQU@33213|Bilateria	33208|Metazoa	S	Chromosome 16 open reading frame 93	C16orf93	-	-	-	-	-	-	-	-	-	-	-	CLAMP
XP_054749362.2	7668.SPU_022332-tr	7.53e-111	323	2CMWS@1|root,2QSF5@2759|Eukaryota,38HDT@33154|Opisthokonta,3B9J5@33208|Metazoa,3CVW2@33213|Bilateria	33208|Metazoa	S	Thiopurine S-methyltransferase	TPMT	GO:0003674,GO:0003824,GO:0005488,GO:0005575,GO:0005622,GO:0005623,GO:0005737,GO:0005829,GO:0006139,GO:0006725,GO:0006807,GO:0008119,GO:0008144,GO:0008150,GO:0008152,GO:0008168,GO:0008172,GO:0008757,GO:0009987,GO:0016740,GO:0016741,GO:0017144,GO:0032259,GO:0034641,GO:0044237,GO:0044238,GO:0044424,GO:0044444,GO:0044464,GO:0046483,GO:0048037,GO:0050662,GO:0071704,GO:1901360,GO:1901681,GO:1904047	2.1.1.67	ko:K00569	ko00983,map00983	-	R08236,R08239,R08246	RC00003,RC00980,RC02277	ko00000,ko00001,ko01000	-	-	-	TPMT
XP_054749363.1	7668.SPU_006485-tr	1.54e-174	487	COG5291@1|root,KOG0858@2759|Eukaryota,38HZ4@33154|Opisthokonta,3BF4H@33208|Metazoa,3CT75@33213|Bilateria	33208|Metazoa	Q	Functional component of endoplasmic reticulum-associated degradation (ERAD) for misfolded lumenal proteins. May act by forming a channel that allows the retrotranslocation of misfolded proteins into the cytosol where they are ubiquitinated and degraded by the proteasome	DERL2	GO:0001558,GO:0001967,GO:0005575,GO:0005622,GO:0005623,GO:0005737,GO:0005768,GO:0005769,GO:0005770,GO:0005783,GO:0005789,GO:0006464,GO:0006508,GO:0006511,GO:0006517,GO:0006807,GO:0006810,GO:0006886,GO:0006950,GO:0006952,GO:0006986,GO:0007154,GO:0007165,GO:0007610,GO:0007631,GO:0008104,GO:0008150,GO:0008152,GO:0008284,GO:0009056,GO:0009057,GO:0009100,GO:0009605,GO:0009607,GO:0009617,GO:0009892,GO:…	2.1.1.320	ko:K13989,ko:K19737	ko04141,map04141	M00403	R11216,R11218,R11220	RC00003,RC02120,RC03389,RC03391	ko00000,ko00001,ko00002,ko01000,ko03036	-	-	-	DER1
XP_054749364.2	7668.SPU_006778-tr	6.5e-202	564	COG0571@1|root,KOG3769@2759|Eukaryota,39S4P@33154|Opisthokonta,3BIUN@33208|Metazoa,3D2H0@33213|Bilateria	33208|Metazoa	J	double-stranded RNA-specific ribonuclease activity	MRPL44	GO:0000313,GO:0000315,GO:0003674,GO:0003676,GO:0003723,GO:0003725,GO:0003735,GO:0003824,GO:0004518,GO:0004519,GO:0004521,GO:0004525,GO:0004540,GO:0005198,GO:0005488,GO:0005575,GO:0005622,GO:0005623,GO:0005634,GO:0005737,GO:0005739,GO:0005740,GO:0005743,GO:0005759,GO:0005761,GO:0005762,GO:0005840,GO:0005886,GO:0006139,GO:0006396,GO:0006412,GO:0006414,GO:0006415,GO:0006518,GO:0006725,GO:0006807,GO:…	-	ko:K17425,ko:K20301	-	-	-	-	br01610,ko00000,ko01000,ko03011,ko04131	-	-	-	-
XP_054749366.2	7668.SPU_015208-tr	2.13e-57	216	2CJKG@1|root,2RYBZ@2759|Eukaryota,3A6MG@33154|Opisthokonta,3BQ0Y@33208|Metazoa,3CWQ7@33213|Bilateria	33208|Metazoa	S	RNA splicing	ARL6IP4	GO:0005575,GO:0005622,GO:0005623,GO:0005634,GO:0006139,GO:0006396,GO:0006725,GO:0006807,GO:0008150,GO:0008152,GO:0008380,GO:0009987,GO:0010467,GO:0016070,GO:0034641,GO:0043170,GO:0043226,GO:0043227,GO:0043229,GO:0043231,GO:0044237,GO:0044238,GO:0044424,GO:0044464,GO:0046483,GO:0071704,GO:0090304,GO:1901360	-	-	-	-	-	-	-	-	-	-	SR-25
XP_054749367.2	7668.SPU_015208-tr	1.72e-55	210	2CJKG@1|root,2RYBZ@2759|Eukaryota,3A6MG@33154|Opisthokonta,3BQ0Y@33208|Metazoa,3CWQ7@33213|Bilateria	33208|Metazoa	S	RNA splicing	ARL6IP4	GO:0005575,GO:0005622,GO:0005623,GO:0005634,GO:0006139,GO:0006396,GO:0006725,GO:0006807,GO:0008150,GO:0008152,GO:0008380,GO:0009987,GO:0010467,GO:0016070,GO:0034641,GO:0043170,GO:0043226,GO:0043227,GO:0043229,GO:0043231,GO:0044237,GO:0044238,GO:0044424,GO:0044464,GO:0046483,GO:0071704,GO:0090304,GO:1901360	-	-	-	-	-	-	-	-	-	-	SR-25
XP_054749368.2	7668.SPU_015209-tr	0	1488	KOG3136@1|root,KOG3136@2759|Eukaryota,39I02@33154|Opisthokonta,3BCWU@33208|Metazoa,3CZCC@33213|Bilateria	33208|Metazoa	S	Uncharacterized conserved protein (DUF2054)	-	-	-	-	-	-	-	-	-	-	-	-	-
XP_054749372.1	7668.SPU_003380-tr	1.07e-244	674	COG0451@1|root,KOG1430@2759|Eukaryota,38E2M@33154|Opisthokonta,3CNGF@33208|Metazoa,3E4M5@33213|Bilateria	33208|Metazoa	EI	activity. It is involved in the biological process described with nucleotide-sugar metabolic process	-	GO:0003674,GO:0003824,GO:0004769,GO:0016853,GO:0016860,GO:0016863	1.1.1.145,5.3.3.1	ko:K00070	ko00140,ko01100,ko04913,ko04925,ko04927,ko04934,map00140,map01100,map04913,map04925,map04927,map04934	M00107,M00110	R01837,R02216,R02499,R02840,R03327,R04163,R04678,R04849	RC00146	ko00000,ko00001,ko00002,ko01000	-	-	-	3Beta_HSD
XP_054749374.2	400682.PAC_15700705	0.000215	50.8	2E3KS@1|root,2SAN9@2759|Eukaryota	2759|Eukaryota	S	Myb/SANT-like DNA-binding domain	-	-	-	-	-	-	-	-	-	-	-	-	Myb_DNA-bind_4
XP_054749375.2	400682.PAC_15700705	0.000213	50.8	2E3KS@1|root,2SAN9@2759|Eukaryota	2759|Eukaryota	S	Myb/SANT-like DNA-binding domain	-	-	-	-	-	-	-	-	-	-	-	-	Myb_DNA-bind_4
XP_054749376.2	7668.SPU_000232-tr	6.43e-171	491	KOG4585@1|root,KOG4585@2759|Eukaryota,38NKY@33154|Opisthokonta,3BK0T@33208|Metazoa,3D11T@33213|Bilateria	33208|Metazoa	L	nuclease HARBI1-like	-	-	-	-	-	-	-	-	-	-	-	-	DDE_Tnp_4
XP_054749377.2	7897.ENSLACP00000014760	8.82e-42	150	2A8IF@1|root,2RYGJ@2759|Eukaryota,39R9U@33154|Opisthokonta,3BM9K@33208|Metazoa,3D1PC@33213|Bilateria,4817F@7711|Chordata,48X2S@7742|Vertebrata	33208|Metazoa	S	Surfeit locus protein 2	SURF2	GO:0005575,GO:0005622,GO:0005623,GO:0005634,GO:0005654,GO:0005730,GO:0005886,GO:0016020,GO:0016604,GO:0016607,GO:0031974,GO:0031981,GO:0043226,GO:0043227,GO:0043228,GO:0043229,GO:0043231,GO:0043232,GO:0043233,GO:0044422,GO:0044424,GO:0044428,GO:0044446,GO:0044451,GO:0044464,GO:0070013,GO:0071944	-	-	-	-	-	-	-	-	-	-	SURF2
XP_054749382.1	7668.SPU_015505-tr	0	1430	KOG0978@1|root,KOG0978@2759|Eukaryota,38CIM@33154|Opisthokonta,3BA0G@33208|Metazoa,3CS3M@33213|Bilateria	33208|Metazoa	O	e3 ubiquitin-protein ligase	RNF20	GO:0000149,GO:0000151,GO:0000209,GO:0000785,GO:0000792,GO:0002039,GO:0003674,GO:0003676,GO:0003682,GO:0003712,GO:0003713,GO:0003723,GO:0003729,GO:0003730,GO:0003824,GO:0004842,GO:0005488,GO:0005515,GO:0005575,GO:0005622,GO:0005623,GO:0005634,GO:0005654,GO:0005694,GO:0005730,GO:0005737,GO:0005829,GO:0006325,GO:0006355,GO:0006464,GO:0006508,GO:0006511,GO:0006513,GO:0006629,GO:0006643,GO:0006664,GO:…	2.3.2.27	ko:K10696	-	-	-	-	ko00000,ko01000,ko04121	-	-	-	zf-C3HC4,zf-C3HC4_3
XP_054749383.2	7668.SPU_015504-tr	3.09e-146	417	COG3145@1|root,2QTDK@2759|Eukaryota,38G6U@33154|Opisthokonta,3BJMD@33208|Metazoa,3CVAQ@33213|Bilateria	33208|Metazoa	L	alkB homolog 2	ALKBH2	GO:0003674,GO:0003824,GO:0005488,GO:0005506,GO:0005575,GO:0005622,GO:0005623,GO:0005634,GO:0005654,GO:0005856,GO:0006139,GO:0006259,GO:0006281,GO:0006304,GO:0006307,GO:0006725,GO:0006807,GO:0006950,GO:0006974,GO:0008150,GO:0008152,GO:0008198,GO:0009987,GO:0015630,GO:0016491,GO:0016705,GO:0016706,GO:0016787,GO:0031974,GO:0031981,GO:0032451,GO:0033554,GO:0034641,GO:0035510,GO:0035511,GO:0035514,GO:…	1.14.11.33	ko:K10859	-	-	-	-	ko00000,ko01000,ko03400	-	-	-	2OG-FeII_Oxy_2
XP_054749384.1	7668.SPU_015506-tr	7.86e-157	442	KOG3208@1|root,KOG3208@2759|Eukaryota,3984V@33154|Opisthokonta,3B9DT@33208|Metazoa,3CY3V@33213|Bilateria	33208|Metazoa	U	Involved in transport from the ER to the Golgi apparatus as well as in intra-Golgi transport. It belongs to a super-family of proteins called t-SNAREs or soluble NSF (N-ethylmaleimide- sensitive factor) attachment protein receptor	GOSR1	GO:0000138,GO:0000139,GO:0000149,GO:0003674,GO:0005484,GO:0005488,GO:0005515,GO:0005575,GO:0005622,GO:0005623,GO:0005737,GO:0005794,GO:0005795,GO:0005797,GO:0005801,GO:0006810,GO:0006888,GO:0006891,GO:0006906,GO:0006996,GO:0008150,GO:0009987,GO:0012505,GO:0016020,GO:0016021,GO:0016043,GO:0016050,GO:0016192,GO:0016197,GO:0016482,GO:0030133,GO:0031090,GO:0031201,GO:0031224,GO:0031410,GO:0031982,GO:…	-	ko:K08495	ko04130,map04130	-	-	-	ko00000,ko00001,ko04131	-	-	-	V-SNARE_C
XP_054749386.2	7668.SPU_022126-tr	4.11e-55	197	2CXZ9@1|root,2S0W6@2759|Eukaryota	2759|Eukaryota	S	Domain of unknown function (DUF3504)	-	-	-	ko:K21754	-	-	-	-	ko00000,ko04121	-	-	-	DUF3504
XP_054749389.2	7668.SPU_010617-tr	0	1061	KOG3626@1|root,KOG3626@2759|Eukaryota,38DV9@33154|Opisthokonta,3BCPB@33208|Metazoa,3CSZS@33213|Bilateria	33208|Metazoa	Q	Solute carrier organic anion transporter family, member	SLCO4A1	GO:0003674,GO:0005215,GO:0005575,GO:0005623,GO:0005886,GO:0005887,GO:0006575,GO:0006725,GO:0006807,GO:0006810,GO:0006811,GO:0006820,GO:0008150,GO:0008152,GO:0008509,GO:0008514,GO:0009914,GO:0009987,GO:0010817,GO:0015075,GO:0015291,GO:0015347,GO:0015349,GO:0015711,GO:0016020,GO:0016021,GO:0018958,GO:0022804,GO:0022857,GO:0031224,GO:0031226,GO:0034220,GO:0042403,GO:0042445,GO:0043252,GO:0044237,GO:…	-	ko:K14354	-	-	-	-	ko00000,ko02000	2.A.60.1.9	-	-	Kazal_2,OATP
XP_054749390.2	7668.SPU_020459-tr	0	1529	KOG3664@1|root,KOG3664@2759|Eukaryota	2759|Eukaryota	S	patched ligand maturation	che-14	GO:0005575,GO:0005623,GO:0005886,GO:0016020,GO:0016324,GO:0044425,GO:0044459,GO:0044464,GO:0045177,GO:0071944,GO:0098590	-	ko:K10649	-	-	-	-	ko00000,ko04121,ko04131	-	-	-	MMPL,Patched,Sterol-sensing
XP_054749391.2	7739.XP_002612054.1	2.46e-20	100	COG0458@1|root,KOG0370@2759|Eukaryota,38E5I@33154|Opisthokonta,3BHZU@33208|Metazoa,3CYHS@33213|Bilateria,489F4@7711|Chordata	33208|Metazoa	EF	Transmembrane protein 116	TMEM116	-	-	-	-	-	-	-	-	-	-	-	-
XP_054749392.2	7739.XP_002612054.1	2.46e-20	100	COG0458@1|root,KOG0370@2759|Eukaryota,38E5I@33154|Opisthokonta,3BHZU@33208|Metazoa,3CYHS@33213|Bilateria,489F4@7711|Chordata	33208|Metazoa	EF	Transmembrane protein 116	TMEM116	-	-	-	-	-	-	-	-	-	-	-	-
XP_054749393.2	7668.SPU_013670-tr	0	933	KOG1565@1|root,KOG1565@2759|Eukaryota,38CRR@33154|Opisthokonta,3B9IY@33208|Metazoa,3CT1E@33213|Bilateria	33208|Metazoa	O	Belongs to the peptidase M10A family	-	-	-	ko:K07995,ko:K07997,ko:K08002	-	-	-	-	ko00000,ko01000,ko01002	-	-	-	Hemopexin,PG_binding_1,Peptidase_M10
XP_054749394.1	7668.SPU_013669-tr	3.97e-295	815	KOG1565@1|root,KOG1565@2759|Eukaryota,38CRR@33154|Opisthokonta,3B9IY@33208|Metazoa,3CT1E@33213|Bilateria	33208|Metazoa	O	Belongs to the peptidase M10A family	-	-	-	ko:K07995,ko:K07997,ko:K08002	-	-	-	-	ko00000,ko01000,ko01002	-	-	-	Hemopexin,PG_binding_1,Peptidase_M10
XP_054749397.2	7668.SPU_004256-tr	2.06e-177	500	COG2319@1|root,KOG0322@2759|Eukaryota,399NZ@33154|Opisthokonta,3BA3B@33208|Metazoa,3D46N@33213|Bilateria	33208|Metazoa	S	Guanine nucleotide-binding protein subunit beta-like protein	GNB1L	GO:0005575,GO:0005622,GO:0005623,GO:0005737,GO:0005886,GO:0007154,GO:0007165,GO:0007186,GO:0007610,GO:0008150,GO:0009898,GO:0009987,GO:0016020,GO:0023052,GO:0035176,GO:0035556,GO:0044424,GO:0044425,GO:0044459,GO:0044464,GO:0050789,GO:0050794,GO:0050896,GO:0051703,GO:0051704,GO:0051705,GO:0051716,GO:0065007,GO:0071944,GO:0098552,GO:0098562	-	-	-	-	-	-	-	-	-	-	WD40
XP_054749399.2	7668.SPU_004255-tr	0	1278	KOG2163@1|root,KOG2163@2759|Eukaryota,38F70@33154|Opisthokonta,3BDE5@33208|Metazoa,3CY3X@33213|Bilateria	33208|Metazoa	D	membrane addition at site of cytokinesis	ZW10	GO:0000003,GO:0000070,GO:0000075,GO:0000132,GO:0000226,GO:0000278,GO:0000280,GO:0000775,GO:0000776,GO:0000777,GO:0000779,GO:0000793,GO:0000819,GO:0000910,GO:0000922,GO:0000940,GO:0003674,GO:0003676,GO:0003677,GO:0003690,GO:0005488,GO:0005515,GO:0005575,GO:0005622,GO:0005623,GO:0005634,GO:0005694,GO:0005737,GO:0005783,GO:0005794,GO:0005795,GO:0005819,GO:0005828,GO:0005829,GO:0005856,GO:0005874,GO:…	-	ko:K10481,ko:K11578	-	-	-	-	ko00000,ko03036,ko04121,ko04131	-	-	-	Zw10
XP_054749400.2	7668.SPU_004365-tr	1.95e-193	547	COG0327@1|root,KOG4131@2759|Eukaryota,39U3J@33154|Opisthokonta,3BE81@33208|Metazoa,3CY48@33213|Bilateria	33208|Metazoa	S	May function as a transcriptional corepressor through its interaction with COPS2, negatively regulating the expression of genes involved in neuronal differentiation	NIF3L1	GO:0003674,GO:0005488,GO:0005515,GO:0005575,GO:0005622,GO:0005623,GO:0005634,GO:0005737,GO:0005739,GO:0006355,GO:0007275,GO:0007399,GO:0008134,GO:0008150,GO:0009889,GO:0009890,GO:0009891,GO:0009892,GO:0009893,GO:0009987,GO:0010468,GO:0010556,GO:0010557,GO:0010558,GO:0010604,GO:0010605,GO:0010628,GO:0019219,GO:0019222,GO:0022008,GO:0030154,GO:0030182,GO:0031323,GO:0031324,GO:0031325,GO:0031326,GO:…	-	-	-	-	-	-	-	-	-	-	NIF3
XP_054749402.2	7668.SPU_003919-tr	0	1640	28YSX@1|root,2R5M0@2759|Eukaryota,39RFC@33154|Opisthokonta,3BE13@33208|Metazoa,3CZPU@33213|Bilateria	33208|Metazoa	S	calcium ion binding	EFCAB5	-	-	-	-	-	-	-	-	-	-	-	-
XP_054749403.2	7668.SPU_003919-tr	0	1622	28YSX@1|root,2R5M0@2759|Eukaryota,39RFC@33154|Opisthokonta,3BE13@33208|Metazoa,3CZPU@33213|Bilateria	33208|Metazoa	S	calcium ion binding	EFCAB5	-	-	-	-	-	-	-	-	-	-	-	-
XP_054749404.2	7668.SPU_003919-tr	0	1650	28YSX@1|root,2R5M0@2759|Eukaryota,39RFC@33154|Opisthokonta,3BE13@33208|Metazoa,3CZPU@33213|Bilateria	33208|Metazoa	S	calcium ion binding	EFCAB5	-	-	-	-	-	-	-	-	-	-	-	-
XP_054749405.2	7668.SPU_003919-tr	0	1615	28YSX@1|root,2R5M0@2759|Eukaryota,39RFC@33154|Opisthokonta,3BE13@33208|Metazoa,3CZPU@33213|Bilateria	33208|Metazoa	S	calcium ion binding	EFCAB5	-	-	-	-	-	-	-	-	-	-	-	-
XP_054749406.2	7668.SPU_003919-tr	0	1554	28YSX@1|root,2R5M0@2759|Eukaryota,39RFC@33154|Opisthokonta,3BE13@33208|Metazoa,3CZPU@33213|Bilateria	33208|Metazoa	S	calcium ion binding	EFCAB5	-	-	-	-	-	-	-	-	-	-	-	-
XP_054749408.2	6087.XP_002167164.1	7.1e-82	268	COG0545@1|root,KOG0543@2759|Eukaryota,39S9Z@33154|Opisthokonta,3BDE1@33208|Metazoa	33208|Metazoa	O	Peptidyl-prolyl cis-trans isomerase	FKBP6	GO:0000003,GO:0000228,GO:0000413,GO:0000793,GO:0000794,GO:0000795,GO:0003006,GO:0003674,GO:0003755,GO:0003824,GO:0005488,GO:0005515,GO:0005527,GO:0005528,GO:0005575,GO:0005622,GO:0005623,GO:0005634,GO:0005654,GO:0005694,GO:0005737,GO:0005829,GO:0006139,GO:0006259,GO:0006304,GO:0006305,GO:0006306,GO:0006457,GO:0006464,GO:0006725,GO:0006807,GO:0007049,GO:0007276,GO:0007281,GO:0007283,GO:0007292,GO:…	5.2.1.8	ko:K09572	-	-	-	-	ko00000,ko01000,ko03110	-	-	-	FKBP_C,TPR_2
XP_054749410.1	7668.SPU_003765-tr	4.38e-215	600	KOG1971@1|root,KOG1971@2759|Eukaryota,38HYK@33154|Opisthokonta,3BEZF@33208|Metazoa,3CZ82@33213|Bilateria	33208|Metazoa	O	L-ascorbic acid binding	OGFOD2	-	-	-	-	-	-	-	-	-	-	-	-
XP_054749411.2	7668.SPU_022144-tr	0	911	29502@1|root,2RBXQ@2759|Eukaryota,39Y0J@33154|Opisthokonta,3B9XN@33208|Metazoa,3D5XH@33213|Bilateria	33208|Metazoa	-	-	-	-	-	-	-	-	-	-	-	-	-	-	-
XP_054749412.2	7668.SPU_003767-tr	0	1239	2C19C@1|root,2QPW2@2759|Eukaryota,38RAM@33154|Opisthokonta,3BCQI@33208|Metazoa,3CUDR@33213|Bilateria	33208|Metazoa	S	Coiled-coil domain containing 157	CCDC157	-	-	-	-	-	-	-	-	-	-	-	-
XP_054749413.2	7668.SPU_003766-tr	4.58e-61	190	KOG3425@1|root,KOG3425@2759|Eukaryota,3A8HV@33154|Opisthokonta,3BRXA@33208|Metazoa,3D7GX@33213|Bilateria	33208|Metazoa	S	protein-disulfide reductase activity	TXNDC17	GO:0003674,GO:0003824,GO:0004601,GO:0005575,GO:0005622,GO:0005623,GO:0005737,GO:0005829,GO:0007154,GO:0007165,GO:0007166,GO:0008150,GO:0008152,GO:0009636,GO:0009987,GO:0010033,GO:0015036,GO:0016209,GO:0016491,GO:0016651,GO:0016667,GO:0016668,GO:0016684,GO:0019221,GO:0023052,GO:0033209,GO:0034097,GO:0034612,GO:0042221,GO:0044424,GO:0044444,GO:0044464,GO:0047134,GO:0050789,GO:0050794,GO:0050896,GO:…	-	-	-	-	-	-	-	-	-	-	DUF953
XP_054749414.2	7668.SPU_027013-tr	0	1988	KOG1328@1|root,KOG1328@2759|Eukaryota,3AHPB@33154|Opisthokonta,3BXY4@33208|Metazoa,3DFKR@33213|Bilateria	33208|Metazoa	TU	Protein kinase C conserved region 2 (CalB)	-	-	-	ko:K15621	ko05202,map05202	-	-	-	ko00000,ko00001	-	-	-	C2
XP_054749415.2	7668.SPU_010847-tr	6.29e-307	840	COG0165@1|root,KOG1316@2759|Eukaryota,38CSU@33154|Opisthokonta,3BCPR@33208|Metazoa,3CWDR@33213|Bilateria	33208|Metazoa	E	argininosuccinate lyase activity	ASL	GO:0000050,GO:0000053,GO:0001655,GO:0001666,GO:0001822,GO:0001889,GO:0002237,GO:0002376,GO:0003674,GO:0003824,GO:0004056,GO:0005198,GO:0005212,GO:0005488,GO:0005515,GO:0005575,GO:0005622,GO:0005623,GO:0005634,GO:0005737,GO:0005739,GO:0005740,GO:0005741,GO:0005783,GO:0005829,GO:0006082,GO:0006520,GO:0006525,GO:0006526,GO:0006536,GO:0006541,GO:0006575,GO:0006591,GO:0006807,GO:0006950,GO:0006952,GO:…	4.3.2.1	ko:K01755	ko00220,ko00250,ko01100,ko01110,ko01130,ko01230,map00220,map00250,map01100,map01110,map01130,map01230	M00029,M00844,M00845	R01086	RC00445,RC00447	ko00000,ko00001,ko00002,ko01000,ko04147	-	-	-	ASL_C2,Lyase_1
XP_054749416.1	7668.SPU_024030.a-tr	3.31e-76	229	COG1958@1|root,KOG3172@2759|Eukaryota,3A1ZB@33154|Opisthokonta,3BPBZ@33208|Metazoa,3D686@33213|Bilateria	33208|Metazoa	A	histone pre-mRNA DCP binding	SNRPD3	GO:0000003,GO:0000243,GO:0000245,GO:0000375,GO:0000377,GO:0000387,GO:0000398,GO:0000578,GO:0002376,GO:0002520,GO:0003002,GO:0003006,GO:0003674,GO:0003676,GO:0003723,GO:0005488,GO:0005515,GO:0005575,GO:0005622,GO:0005623,GO:0005634,GO:0005654,GO:0005681,GO:0005682,GO:0005683,GO:0005684,GO:0005685,GO:0005686,GO:0005687,GO:0005689,GO:0005697,GO:0005737,GO:0005829,GO:0006139,GO:0006351,GO:0006353,GO:…	-	ko:K11088	ko03040,ko04139,ko05322,map03040,map04139,map05322	M00351,M00352,M00354,M00355,M00398	-	-	ko00000,ko00001,ko00002,ko03032,ko03041	-	-	-	LSM
XP_054749417.1	7668.SPU_026207-tr	9.01e-70	221	COG2120@1|root,KOG3332@2759|Eukaryota,38DPN@33154|Opisthokonta,3BFJQ@33208|Metazoa,3CY7A@33213|Bilateria	33208|Metazoa	M	N-acetylglucosaminylphosphatidylinositol deacetylase activity	PIGL	GO:0000225,GO:0003674,GO:0003824,GO:0005575,GO:0005622,GO:0005623,GO:0005737,GO:0005783,GO:0005789,GO:0006464,GO:0006497,GO:0006505,GO:0006506,GO:0006629,GO:0006643,GO:0006644,GO:0006650,GO:0006661,GO:0006664,GO:0006793,GO:0006796,GO:0006807,GO:0008150,GO:0008152,GO:0008610,GO:0008654,GO:0009058,GO:0009059,GO:0009247,GO:0009987,GO:0012505,GO:0016020,GO:0016254,GO:0016787,GO:0016810,GO:0016811,GO:…	3.5.1.89	ko:K03434	ko00563,ko01100,map00563,map01100	M00065	R05917	-	ko00000,ko00001,ko00002,ko01000	-	-	-	PIG-L
XP_054749418.2	7668.SPU_026206-tr	6.36e-276	766	COG0277@1|root,KOG1231@2759|Eukaryota,38FXH@33154|Opisthokonta,3BEEV@33208|Metazoa,3CRTP@33213|Bilateria	33208|Metazoa	C	D-lactate dehydrogenase (cytochrome) activity	LDHD	GO:0003674,GO:0003824,GO:0004457,GO:0005575,GO:0005622,GO:0005623,GO:0005737,GO:0005739,GO:0005740,GO:0005743,GO:0006139,GO:0006163,GO:0006164,GO:0006725,GO:0006753,GO:0006754,GO:0006793,GO:0006796,GO:0006807,GO:0008150,GO:0008152,GO:0008720,GO:0009058,GO:0009117,GO:0009123,GO:0009124,GO:0009126,GO:0009127,GO:0009141,GO:0009142,GO:0009144,GO:0009145,GO:0009150,GO:0009152,GO:0009156,GO:0009161,GO:…	1.1.2.4	ko:K00102	ko00620,map00620	-	R00197	RC00044	ko00000,ko00001,ko01000	-	-	-	FAD-oxidase_C,FAD_binding_4
XP_054749422.1	10224.XP_006815732.1	1.41e-61	192	COG3791@1|root,KOG4192@2759|Eukaryota,39SG5@33154|Opisthokonta,3BBFG@33208|Metazoa,3D5FN@33213|Bilateria	33208|Metazoa	S	pericentric heterochromatin assembly	CENPV	GO:0000775,GO:0000776,GO:0001667,GO:0005575,GO:0005622,GO:0005623,GO:0005634,GO:0005694,GO:0005819,GO:0005856,GO:0006323,GO:0006325,GO:0006333,GO:0006338,GO:0006928,GO:0006996,GO:0008150,GO:0009987,GO:0010564,GO:0015630,GO:0016043,GO:0016477,GO:0022607,GO:0031055,GO:0031497,GO:0031507,GO:0031508,GO:0032465,GO:0032467,GO:0032991,GO:0033043,GO:0033044,GO:0034508,GO:0034622,GO:0040011,GO:0043226,GO:…	-	-	-	-	-	-	-	-	-	-	GFA
XP_054749423.2	7668.SPU_017926-tr	0	1560	28KHM@1|root,2QSYU@2759|Eukaryota,391N8@33154|Opisthokonta,3BI79@33208|Metazoa,3D0TC@33213|Bilateria	33208|Metazoa	S	Armadillo repeat-containing protein 5	ARMC5	GO:0005575,GO:0005622,GO:0005623,GO:0005634,GO:0005654,GO:0005737,GO:0005829,GO:0005912,GO:0005924,GO:0005925,GO:0008150,GO:0030054,GO:0030055,GO:0031974,GO:0031981,GO:0042752,GO:0043226,GO:0043227,GO:0043229,GO:0043231,GO:0043233,GO:0044422,GO:0044424,GO:0044428,GO:0044444,GO:0044446,GO:0044464,GO:0050789,GO:0065007,GO:0070013,GO:0070161	-	ko:K22499	ko04934,map04934	-	-	-	ko00000,ko00001	-	-	-	BTB
XP_054749428.2	7668.SPU_025599-tr	2.4e-73	223	KOG4474@1|root,KOG4474@2759|Eukaryota	2759|Eukaryota	S	TLC domain	-	-	-	-	-	-	-	-	-	-	-	-	OST3_OST6,TRAM_LAG1_CLN8
XP_054749429.1	7668.SPU_028430-tr	7.76e-205	568	COG5242@1|root,KOG2487@2759|Eukaryota,39Q69@33154|Opisthokonta,3BCGJ@33208|Metazoa,3CV6A@33213|Bilateria	33208|Metazoa	KL	phosphorylation of RNA polymerase II C-terminal domain	GTF2H3	GO:0000428,GO:0000438,GO:0000439,GO:0001109,GO:0001111,GO:0001112,GO:0001113,GO:0001120,GO:0003674,GO:0003676,GO:0003677,GO:0003684,GO:0003700,GO:0003723,GO:0005488,GO:0005515,GO:0005575,GO:0005622,GO:0005623,GO:0005634,GO:0005654,GO:0005667,GO:0005669,GO:0005675,GO:0006139,GO:0006259,GO:0006281,GO:0006283,GO:0006289,GO:0006293,GO:0006294,GO:0006296,GO:0006351,GO:0006352,GO:0006353,GO:0006354,GO:…	-	ko:K03143	ko03022,ko03420,ko05203,map03022,map03420,map05203	M00290	-	-	ko00000,ko00001,ko00002,ko03021,ko03400	-	-	-	Tfb4
XP_054749435.2	7668.SPU_025704-tr	2.79e-204	578	KOG1471@1|root,KOG1471@2759|Eukaryota,38H26@33154|Opisthokonta,3BB1Q@33208|Metazoa,3CUPE@33213|Bilateria	33208|Metazoa	I	SEC14-like	SEC14L2	GO:0003674,GO:0003824,GO:0005488,GO:0005543,GO:0005575,GO:0005622,GO:0005623,GO:0005634,GO:0005737,GO:0005829,GO:0006355,GO:0008047,GO:0008150,GO:0008289,GO:0008431,GO:0009889,GO:0009891,GO:0009893,GO:0010468,GO:0010556,GO:0010557,GO:0010604,GO:0010628,GO:0010893,GO:0016740,GO:0016765,GO:0019216,GO:0019218,GO:0019219,GO:0019222,GO:0019842,GO:0030234,GO:0031323,GO:0031325,GO:0031326,GO:0031328,GO:…	-	-	-	-	-	-	-	-	-	-	CRAL_TRIO,CRAL_TRIO_N
XP_054749436.1	7668.SPU_001621-tr	1.89e-51	175	KOG0986@1|root,KOG0986@2759|Eukaryota,38DIH@33154|Opisthokonta,3BH32@33208|Metazoa,3CSYI@33213|Bilateria	33208|Metazoa	T	beta-adrenergic receptor kinase activity	ADRBK2	GO:0000003,GO:0000166,GO:0000302,GO:0001505,GO:0001541,GO:0001664,GO:0001678,GO:0001817,GO:0001819,GO:0001932,GO:0001933,GO:0001934,GO:0002009,GO:0002026,GO:0002029,GO:0002031,GO:0002165,GO:0003002,GO:0003006,GO:0003008,GO:0003012,GO:0003013,GO:0003015,GO:0003018,GO:0003057,GO:0003108,GO:0003674,GO:0003824,GO:0004672,GO:0004674,GO:0004703,GO:0005102,GO:0005488,GO:0005515,GO:0005524,GO:0005543,GO:…	2.7.11.15	ko:K00910	ko04062,ko04144,ko04340,ko04724,ko04740,ko04745,ko05032,map04062,map04144,map04340,map04724,map04740,map04745,map05032	-	-	-	ko00000,ko00001,ko01000,ko01001,ko04147	-	-	-	PH,Pkinase,RGS
XP_054749437.2	7668.SPU_005093-tr	2.08e-45	159	KOG4157@1|root,KOG4157@2759|Eukaryota,38SZJ@33154|Opisthokonta,3BABM@33208|Metazoa,3D080@33213|Bilateria	33208|Metazoa	GO	WSC domain-containing protein	-	-	-	-	-	-	-	-	-	-	-	-	Sulfotransfer_1
XP_054749438.1	7668.SPU_028562-tr	7.51e-282	773	COG0688@1|root,KOG2420@2759|Eukaryota,38E13@33154|Opisthokonta,3BDPJ@33208|Metazoa,3CU2W@33213|Bilateria	33208|Metazoa	I	phosphatidylserine decarboxylase activity	PISD	GO:0003674,GO:0003824,GO:0004609,GO:0005575,GO:0005622,GO:0005623,GO:0005634,GO:0005737,GO:0005739,GO:0005740,GO:0005743,GO:0016020,GO:0016829,GO:0016830,GO:0016831,GO:0019866,GO:0031090,GO:0031966,GO:0031967,GO:0031975,GO:0043226,GO:0043227,GO:0043229,GO:0043231,GO:0044422,GO:0044424,GO:0044429,GO:0044444,GO:0044446,GO:0044464	4.1.1.65	ko:K01613	ko00564,ko01100,ko01110,map00564,map01100,map01110	M00093	R02055	RC00299	ko00000,ko00001,ko00002,ko01000	-	-	-	PS_Dcarbxylase
XP_054749439.2	7668.SPU_028197-tr	1.48e-293	840	28K2N@1|root,2QSH4@2759|Eukaryota,39E06@33154|Opisthokonta,3BCNX@33208|Metazoa,3D31Z@33213|Bilateria	33208|Metazoa	S	positive regulation of histone H4-K16 acetylation	AUTS2	GO:0000902,GO:0000904,GO:0001764,GO:0002009,GO:0002165,GO:0003674,GO:0003682,GO:0005488,GO:0005575,GO:0005622,GO:0005623,GO:0005634,GO:0006355,GO:0006357,GO:0006928,GO:0006996,GO:0007010,GO:0007275,GO:0007399,GO:0007409,GO:0007444,GO:0007472,GO:0007476,GO:0007552,GO:0007560,GO:0007610,GO:0007626,GO:0007628,GO:0007632,GO:0007633,GO:0008150,GO:0008344,GO:0008586,GO:0009314,GO:0009416,GO:0009605,GO:…	-	-	-	-	-	-	-	-	-	-	Auts2
XP_054749440.2	7668.SPU_028197-tr	4.65e-294	841	28K2N@1|root,2QSH4@2759|Eukaryota,39E06@33154|Opisthokonta,3BCNX@33208|Metazoa,3D31Z@33213|Bilateria	33208|Metazoa	S	positive regulation of histone H4-K16 acetylation	AUTS2	GO:0000902,GO:0000904,GO:0001764,GO:0002009,GO:0002165,GO:0003674,GO:0003682,GO:0005488,GO:0005575,GO:0005622,GO:0005623,GO:0005634,GO:0006355,GO:0006357,GO:0006928,GO:0006996,GO:0007010,GO:0007275,GO:0007399,GO:0007409,GO:0007444,GO:0007472,GO:0007476,GO:0007552,GO:0007560,GO:0007610,GO:0007626,GO:0007628,GO:0007632,GO:0007633,GO:0008150,GO:0008344,GO:0008586,GO:0009314,GO:0009416,GO:0009605,GO:…	-	-	-	-	-	-	-	-	-	-	Auts2
XP_054749443.2	7668.SPU_028196-tr	0	3256	2AEB0@1|root,2RYVF@2759|Eukaryota,3A088@33154|Opisthokonta,3BPJB@33208|Metazoa,3D73R@33213|Bilateria	33208|Metazoa	-	-	-	-	-	-	-	-	-	-	-	-	-	-	-
XP_054749444.2	7668.SPU_028199-tr	0	1071	COG0366@1|root,KOG2212@2759|Eukaryota,38FZ6@33154|Opisthokonta,3BEV2@33208|Metazoa,3CZ5I@33213|Bilateria	33208|Metazoa	G	alpha-amylase	AMY2A	GO:0003674,GO:0003824,GO:0004553,GO:0004556,GO:0005488,GO:0005509,GO:0005575,GO:0005576,GO:0005615,GO:0005975,GO:0007586,GO:0008150,GO:0008152,GO:0009056,GO:0009605,GO:0009607,GO:0009617,GO:0016052,GO:0016160,GO:0016787,GO:0016798,GO:0031404,GO:0032501,GO:0043167,GO:0043168,GO:0043169,GO:0043207,GO:0044238,GO:0044245,GO:0044421,GO:0046872,GO:0050896,GO:0051704,GO:0051707,GO:0071704,GO:1901575	3.2.1.1	ko:K01176	ko00500,ko01100,ko04973,map00500,map01100,map04973	-	R02108,R02112,R11262	-	ko00000,ko00001,ko01000	-	GH13	-	Alpha-amylase,Alpha-amylase_C
XP_054749445.2	7668.SPU_000684-tr	2.37e-306	840	COG0429@1|root,KOG1838@2759|Eukaryota,393GS@33154|Opisthokonta,3BF3B@33208|Metazoa,3CW8G@33213|Bilateria	33208|Metazoa	S	cellular lipid metabolic process	ABHD15	GO:0003674,GO:0003824,GO:0006629,GO:0008150,GO:0008152,GO:0009987,GO:0016787,GO:0016788,GO:0044237,GO:0044238,GO:0044255,GO:0071704	-	ko:K13707	-	-	-	-	ko00000	-	-	-	Hydrolase_4
XP_054749446.2	7668.SPU_000683-tr	7.52e-193	555	2D0IZ@1|root,2SEDD@2759|Eukaryota	2759|Eukaryota	S	Phosphotyrosine interaction domain (PTB/PID)	-	-	-	-	-	-	-	-	-	-	-	-	PID_2
XP_054749447.1	7668.SPU_007137-tr	8.32e-200	558	KOG3536@1|root,KOG3536@2759|Eukaryota	2759|Eukaryota	S	positive regulation of receptor-mediated endocytosis involved in cholesterol transport	-	-	-	ko:K12474	ko04144,ko04979,map04144,map04979	-	-	-	ko00000,ko00001,ko04131	-	-	-	PID,PID_2
XP_054749452.2	7668.SPU_002328-tr	0	2864	COG0369@1|root,KOG1158@2759|Eukaryota,38GQ3@33154|Opisthokonta,3BE0N@33208|Metazoa,3CUVN@33213|Bilateria	33208|Metazoa	C	nitric-oxide synthase activity	NOS1	GO:0000003,GO:0000139,GO:0000166,GO:0000302,GO:0000303,GO:0000305,GO:0000323,GO:0000768,GO:0001101,GO:0001501,GO:0001505,GO:0001525,GO:0001542,GO:0001568,GO:0001654,GO:0001666,GO:0001667,GO:0001701,GO:0001816,GO:0001817,GO:0001894,GO:0001910,GO:0001912,GO:0001917,GO:0001932,GO:0001933,GO:0001935,GO:0001944,GO:0001974,GO:0001990,GO:0002026,GO:0002027,GO:0002028,GO:0002227,GO:0002237,GO:0002251,GO:…	1.14.13.39	ko:K13240,ko:K13241,ko:K13242	ko00220,ko00330,ko01100,ko01110,ko04020,ko04022,ko04066,ko04071,ko04145,ko04146,ko04151,ko04370,ko04371,ko04611,ko04713,ko04730,ko04915,ko04921,ko04926,ko04931,ko04933,ko04970,ko05010,ko05014,ko05132,ko05133,ko05140,ko05142,ko05145,ko05146,ko05152,ko05200,ko05222,ko05418,map00220,map00330,map01100,map01110,map04020,map04022,map04066,map04071,map04145,map04146,map04151,map04370,map04371,map04611,m…	-	R00111,R00557,R00558	RC00177,RC00330,RC01044,RC02757	ko00000,ko00001,ko01000	-	-	-	FAD_binding_1,Flavodoxin_1,NAD_binding_1,NO_synthase,PDZ
XP_054749461.1	7668.SPU_023507-tr	2.09e-237	660	KOG1109@1|root,KOG1109@2759|Eukaryota,38FUA@33154|Opisthokonta,3BE7T@33208|Metazoa,3CUN3@33213|Bilateria	33208|Metazoa	S	Vacuole membrane protein 1	VMP1	GO:0000003,GO:0000407,GO:0000421,GO:0002790,GO:0005575,GO:0005622,GO:0005623,GO:0005634,GO:0005730,GO:0005737,GO:0005773,GO:0005774,GO:0005776,GO:0005783,GO:0006810,GO:0006887,GO:0006914,GO:0006996,GO:0007029,GO:0007030,GO:0007155,GO:0007275,GO:0007565,GO:0007566,GO:0008104,GO:0008150,GO:0008152,GO:0009056,GO:0009306,GO:0009892,GO:0009894,GO:0009895,GO:0009987,GO:0010256,GO:0010506,GO:0010507,GO:…	-	ko:K21248	ko04140,map04140	-	-	-	ko00000,ko00001	-	-	-	SNARE_assoc
XP_054749462.2	7668.SPU_003536-tr	1.06e-167	473	KOG2567@1|root,KOG2567@2759|Eukaryota,3A5EY@33154|Opisthokonta,3BSPJ@33208|Metazoa,3DAVB@33213|Bilateria	33208|Metazoa	S	Thioredoxin	-	-	-	-	-	-	-	-	-	-	-	-	DSBA,Thioredoxin_4
XP_054749466.1	7668.SPU_023519-tr	9.58e-170	481	KOG2950@1|root,KOG2950@2759|Eukaryota,38G69@33154|Opisthokonta,3BGAC@33208|Metazoa,3D04R@33213|Bilateria	33208|Metazoa	S	CD2 antigen cytoplasmic tail-binding protein 2	CD2BP2	GO:0000244,GO:0000375,GO:0000377,GO:0000387,GO:0000398,GO:0001650,GO:0001654,GO:0003674,GO:0005488,GO:0005515,GO:0005575,GO:0005622,GO:0005623,GO:0005634,GO:0005654,GO:0005682,GO:0005730,GO:0005737,GO:0005829,GO:0006139,GO:0006396,GO:0006397,GO:0006725,GO:0006807,GO:0006950,GO:0007275,GO:0007423,GO:0007444,GO:0008150,GO:0008152,GO:0008380,GO:0009611,GO:0009888,GO:0009892,GO:0009966,GO:0009967,GO:…	-	ko:K13099	-	M00354	-	-	ko00000,ko00002,ko01009,ko03041	-	-	-	GYF
XP_054749472.2	8469.XP_007057831.1	1.48e-69	241	COG1159@1|root,KOG1423@2759|Eukaryota,39S0I@33154|Opisthokonta,3BJ0J@33208|Metazoa,3CYG8@33213|Bilateria,47ZIG@7711|Chordata,49273@7742|Vertebrata,4CE6D@8459|Testudines	33208|Metazoa	DT	AIG1 family	ERAL1	GO:0000028,GO:0003674,GO:0003676,GO:0003723,GO:0005488,GO:0005575,GO:0005622,GO:0005623,GO:0005737,GO:0005739,GO:0005740,GO:0005743,GO:0005759,GO:0005829,GO:0006412,GO:0006414,GO:0006415,GO:0006518,GO:0006807,GO:0006996,GO:0008150,GO:0008152,GO:0009058,GO:0009059,GO:0009987,GO:0010467,GO:0016020,GO:0016043,GO:0019538,GO:0019843,GO:0019866,GO:0022411,GO:0022607,GO:0022613,GO:0022618,GO:0031090,GO:…	-	ko:K03595	-	-	-	-	ko00000,ko03009,ko03029	-	-	-	KH_2,MMR_HSR1
XP_054749474.2	7668.SPU_027427-tr	2.15e-153	458	2EAN9@1|root,2SGVI@2759|Eukaryota,3ACPV@33154|Opisthokonta,3BVGE@33208|Metazoa	33208|Metazoa	S	Amyotrophic lateral sclerosis 2 chromosomal region candidate gene 8	-	-	-	-	-	-	-	-	-	-	-	-	ALS2CR8
XP_054749475.1	7739.XP_002605680.1	1.44e-224	618	COG0639@1|root,KOG0372@2759|Eukaryota,38D1F@33154|Opisthokonta,3BG75@33208|Metazoa,3CW5Z@33213|Bilateria,480TM@7711|Chordata	33208|Metazoa	GT	phosphoprotein phosphatase activity	PPP4C	GO:0000003,GO:0000018,GO:0000278,GO:0000775,GO:0000902,GO:0000904,GO:0001525,GO:0001568,GO:0001944,GO:0003002,GO:0003674,GO:0003824,GO:0004704,GO:0004721,GO:0004722,GO:0005488,GO:0005515,GO:0005521,GO:0005575,GO:0005622,GO:0005623,GO:0005634,GO:0005654,GO:0005694,GO:0005737,GO:0005813,GO:0005815,GO:0005829,GO:0005856,GO:0005886,GO:0006282,GO:0006355,GO:0006357,GO:0006464,GO:0006468,GO:0006470,GO:…	3.1.3.16	ko:K15423	ko04922,map04922	-	-	-	ko00000,ko00001,ko01000,ko01009,ko03400	-	-	-	Metallophos
XP_054749477.1	7668.SPU_005061-tr	1.51e-217	609	COG2268@1|root,KOG2668@2759|Eukaryota,38BR8@33154|Opisthokonta,3B9AX@33208|Metazoa,3CRAD@33213|Bilateria	33208|Metazoa	UZ	positive regulation of establishment of T cell polarity	FLOT2	GO:0001669,GO:0001765,GO:0001931,GO:0002020,GO:0002080,GO:0002252,GO:0002376,GO:0002682,GO:0002684,GO:0002694,GO:0002696,GO:0002791,GO:0002793,GO:0003674,GO:0005102,GO:0005198,GO:0005488,GO:0005515,GO:0005575,GO:0005622,GO:0005623,GO:0005737,GO:0005768,GO:0005886,GO:0005901,GO:0005911,GO:0005912,GO:0005913,GO:0006582,GO:0006725,GO:0006950,GO:0006952,GO:0006955,GO:0007155,GO:0008104,GO:0008150,GO:…	-	ko:K07192	ko04910,map04910	-	-	-	ko00000,ko00001,ko03036,ko04131,ko04147	-	-	-	Band_7,Flot
XP_054749479.2	7668.SPU_005062-tr	0	1243	KOG2177@1|root,KOG2177@2759|Eukaryota,390D2@33154|Opisthokonta,3BBDG@33208|Metazoa,3CYY7@33213|Bilateria	33208|Metazoa	O	aggresome assembly	TRIM37	GO:0000122,GO:0003674,GO:0003682,GO:0003824,GO:0004842,GO:0005102,GO:0005126,GO:0005164,GO:0005488,GO:0005515,GO:0005575,GO:0005622,GO:0005623,GO:0005737,GO:0005777,GO:0005829,GO:0006325,GO:0006355,GO:0006357,GO:0006464,GO:0006513,GO:0006807,GO:0006996,GO:0008150,GO:0008152,GO:0009889,GO:0009890,GO:0009892,GO:0009987,GO:0010390,GO:0010468,GO:0010556,GO:0010558,GO:0010564,GO:0010605,GO:0010629,GO:…	2.3.2.27	ko:K10608	ko04120,map04120	-	-	-	ko00000,ko00001,ko01000,ko04121	-	-	-	MATH,zf-B_box
XP_054749480.1	7668.SPU_019472-tr	2.46e-227	628	KOG1571@1|root,KOG1571@2759|Eukaryota,39RNE@33154|Opisthokonta,3BFXC@33208|Metazoa,3CSRD@33213|Bilateria	33208|Metazoa	O	negative regulation of chemokine (C-C motif) ligand 5 production	MUL1	GO:0000165,GO:0000187,GO:0000266,GO:0001558,GO:0001817,GO:0001818,GO:0001932,GO:0001934,GO:0001959,GO:0001960,GO:0002682,GO:0002683,GO:0002697,GO:0002698,GO:0002831,GO:0002832,GO:0003674,GO:0003824,GO:0004842,GO:0005488,GO:0005515,GO:0005575,GO:0005622,GO:0005623,GO:0005737,GO:0005739,GO:0005740,GO:0005741,GO:0005777,GO:0006464,GO:0006468,GO:0006793,GO:0006796,GO:0006807,GO:0006810,GO:0006839,GO:…	2.3.2.27	ko:K15688	-	-	-	-	ko00000,ko01000,ko04121	-	-	-	GIDE,zf-C3HC4_3
XP_054749481.2	7668.SPU_001956-tr	9.97e-250	720	KOG0500@1|root,KOG0500@2759|Eukaryota,38CC1@33154|Opisthokonta,3BAEP@33208|Metazoa,3CZ4V@33213|Bilateria	33208|Metazoa	P	Cyclic nucleotide-monophosphate binding domain	-	GO:0003674,GO:0005215,GO:0005216,GO:0005217,GO:0005221,GO:0005244,GO:0005249,GO:0005261,GO:0005267,GO:0005575,GO:0005623,GO:0005886,GO:0005887,GO:0006810,GO:0006811,GO:0006812,GO:0006813,GO:0007154,GO:0007165,GO:0008150,GO:0008324,GO:0009987,GO:0015075,GO:0015077,GO:0015079,GO:0015267,GO:0015276,GO:0015318,GO:0015672,GO:0016020,GO:0016021,GO:0017071,GO:0019932,GO:0019935,GO:0022803,GO:0022832,GO:…	-	ko:K04950	ko04024,ko04740,map04024,map04740	-	-	-	ko00000,ko00001,ko04040	1.A.1.5.12,1.A.1.5.13,1.A.1.5.18,1.A.1.5.20	-	-	Ion_trans,cNMP_binding
XP_054749484.2	7668.SPU_027544-tr	1.1e-82	279	COG0171@1|root,KOG1075@1|root,KOG1075@2759|Eukaryota,KOG2303@2759|Eukaryota,39N4Q@33154|Opisthokonta,3B9WN@33208|Metazoa,3D1S8@33213|Bilateria	33208|Metazoa	L	Reverse transcriptase (RNA-dependent DNA polymerase)	-	-	-	-	-	-	-	-	-	-	-	-	RVT_1
XP_054749485.2	7668.SPU_017346-tr	4.89e-171	481	COG0631@1|root,KOG1379@2759|Eukaryota,38HMT@33154|Opisthokonta,3BDK3@33208|Metazoa,3CR6W@33213|Bilateria	33208|Metazoa	T	Protein phosphatase PTC7 homolog	PPTC7	GO:0003674,GO:0003824,GO:0004721,GO:0004722,GO:0005575,GO:0005622,GO:0005623,GO:0005737,GO:0005739,GO:0006464,GO:0006470,GO:0006793,GO:0006796,GO:0006807,GO:0008150,GO:0008152,GO:0009987,GO:0016311,GO:0016787,GO:0016788,GO:0016791,GO:0019538,GO:0036211,GO:0042578,GO:0043170,GO:0043226,GO:0043227,GO:0043229,GO:0043231,GO:0043412,GO:0044237,GO:0044238,GO:0044260,GO:0044267,GO:0044424,GO:0044444,GO:…	3.1.3.16	ko:K17508	-	-	-	-	ko00000,ko01000,ko01009	-	-	-	SpoIIE
XP_054749487.1	7668.SPU_023026-tr	9e-127	360	COG0622@1|root,KOG3325@2759|Eukaryota,38G09@33154|Opisthokonta,3BCY0@33208|Metazoa,3CU0R@33213|Bilateria	33208|Metazoa	U	Acts as component of the retromer cargo-selective complex (CSC). The CSC is believed to be the core functional component of retromer or respective retromer complex variants acting to prevent missorting of selected transmembrane cargo proteins into the lysosomal degradation pathway	VPS29	GO:0003674,GO:0005488,GO:0005575,GO:0005622,GO:0005623,GO:0005737,GO:0005768,GO:0005770,GO:0005829,GO:0006810,GO:0006886,GO:0006892,GO:0006896,GO:0007034,GO:0007154,GO:0007165,GO:0007166,GO:0007267,GO:0008104,GO:0008150,GO:0008270,GO:0009987,GO:0010008,GO:0012505,GO:0015031,GO:0015833,GO:0016020,GO:0016055,GO:0016192,GO:0016197,GO:0016482,GO:0023052,GO:0030904,GO:0030906,GO:0031090,GO:0031410,GO:…	-	ko:K18467	ko04144,map04144	-	-	-	ko00000,ko00001,ko04131	-	-	-	Metallophos_2
XP_054749491.1	7668.SPU_027227-tr	1.98e-65	201	2AFZ8@1|root,2RYYR@2759|Eukaryota,3A0G5@33154|Opisthokonta,3BPTE@33208|Metazoa,3D6QG@33213|Bilateria	33208|Metazoa	S	Intraflagellar transport protein 20	IFT20	GO:0000139,GO:0001655,GO:0001736,GO:0001738,GO:0001750,GO:0001822,GO:0002009,GO:0002046,GO:0003008,GO:0003674,GO:0005488,GO:0005515,GO:0005575,GO:0005622,GO:0005623,GO:0005737,GO:0005794,GO:0005801,GO:0005813,GO:0005814,GO:0005815,GO:0005856,GO:0005902,GO:0005929,GO:0005930,GO:0006810,GO:0006928,GO:0006996,GO:0007017,GO:0007018,GO:0007154,GO:0007164,GO:0007165,GO:0007166,GO:0007224,GO:0007275,GO:…	-	ko:K16473	-	-	-	-	ko00000,ko03036	-	-	-	IFT20
XP_054749492.1	7668.SPU_027224-tr	0	899	COG0591@1|root,KOG2349@2759|Eukaryota,38E3B@33154|Opisthokonta,3BA8Y@33208|Metazoa,3CRHR@33213|Bilateria	33208|Metazoa	P	glucose:sodium symporter activity	-	-	-	ko:K14158,ko:K14383,ko:K14389,ko:K14391	ko04973,ko04976,ko04978,map04973,map04976,map04978	-	-	-	ko00000,ko00001,ko02000,ko04147	2.A.21.3,2.A.21.3.1,2.A.21.3.5,2.A.21.3.6	-	-	SSF
XP_054749493.2	7668.SPU_027229-tr	8.89e-282	782	KOG1192@1|root,KOG1192@2759|Eukaryota,38B62@33154|Opisthokonta,3BDT1@33208|Metazoa,3CY8Z@33213|Bilateria	33208|Metazoa	G	glucuronosyltransferase activity	UGT2A1	GO:0001523,GO:0001889,GO:0001972,GO:0002237,GO:0002526,GO:0003008,GO:0003674,GO:0003824,GO:0004857,GO:0005080,GO:0005488,GO:0005496,GO:0005501,GO:0005504,GO:0005515,GO:0005575,GO:0005622,GO:0005623,GO:0005634,GO:0005635,GO:0005640,GO:0005737,GO:0005783,GO:0005789,GO:0005886,GO:0005887,GO:0005975,GO:0005996,GO:0006063,GO:0006082,GO:0006109,GO:0006629,GO:0006631,GO:0006706,GO:0006711,GO:0006720,GO:…	2.4.1.17	ko:K00699	ko00040,ko00053,ko00140,ko00830,ko00860,ko00980,ko00982,ko00983,ko01100,ko01110,ko05204,map00040,map00053,map00140,map00830,map00860,map00980,map00982,map00983,map01100,map01110,map05204	M00014,M00129	R01383,R02358,R02389,R02478,R02502,R02902,R03091,R04352,R04353,R04354,R04683,R07106,R08259,R08261,R08262,R08263,R08615,R09426,R09427,R09428	RC00005,RC00033,RC00049,RC00059,RC00078,RC00171,RC00397,RC00523,RC00529,RC00708,RC02748	ko00000,ko00001,ko00002,ko01000,ko01003	-	GT1	-	UDPGT
XP_054749494.2	7668.SPU_021870-tr	1.77e-82	251	2DZPK@1|root,2S76K@2759|Eukaryota,3A8NC@33154|Opisthokonta,3BUZ5@33208|Metazoa,3DI2G@33213|Bilateria	33208|Metazoa	-	-	-	-	-	-	-	-	-	-	-	-	-	-	-
XP_054749495.2	7668.SPU_013179-tr	0	1002	COG2265@1|root,KOG2187@2759|Eukaryota,38DJB@33154|Opisthokonta,3BDA2@33208|Metazoa,3CVFS@33213|Bilateria	33208|Metazoa	J	S-adenosylmethionine-dependent tRNA (m5U54) methyltransferase activity	TRMT2A	GO:0003674,GO:0003676,GO:0003723,GO:0003729,GO:0005488,GO:0097159,GO:1901363	-	ko:K15332	-	-	-	-	ko00000,ko01000,ko03016	-	-	-	RRM_1,tRNA_U5-meth_tr
XP_054749496.1	7668.SPU_013178-tr	3.21e-287	784	KOG3575@1|root,KOG3575@2759|Eukaryota,39MN7@33154|Opisthokonta,3CP8G@33208|Metazoa,3E5D0@33213|Bilateria	33208|Metazoa	K	Ligand binding domain of hormone receptors	-	-	-	ko:K08533	ko04710,map04710	-	-	-	ko00000,ko00001,ko03000,ko03310	-	-	-	Hormone_recep,zf-C4
XP_054749497.2	7668.SPU_024117-tr	2.21e-163	467	KOG4341@1|root,KOG4341@2759|Eukaryota	2759|Eukaryota	KLT	modulation by host of viral RNA genome replication	-	-	-	ko:K10268	-	-	-	-	ko00000,ko04121	-	-	-	DUF389,IQ,LRR_6
XP_054749500.2	7668.SPU_012328-tr	8.64e-232	664	KOG2301@1|root,KOG2301@2759|Eukaryota,38C6H@33154|Opisthokonta,3B9ZU@33208|Metazoa,3CSBT@33213|Bilateria	33208|Metazoa	PT	NAADP-sensitive calcium-release channel activity	-	-	-	ko:K16896	-	-	-	-	ko00000,ko04040	1.A.1.11.22,1.A.1.11.25	-	-	Ion_trans
XP_054749501.2	7668.SPU_012330-tr	5.59e-272	754	28IFF@1|root,2QQS9@2759|Eukaryota,38ECI@33154|Opisthokonta,3BBW3@33208|Metazoa,3D3C8@33213|Bilateria	33208|Metazoa	Z	IQ motif containing D	IQCD	-	-	-	-	-	-	-	-	-	-	-	IQ
XP_054749502.1	7668.SPU_012329-tr	2.14e-117	341	COG5074@1|root,KOG0810@2759|Eukaryota,38EQZ@33154|Opisthokonta,3BCMC@33208|Metazoa,3CRNH@33213|Bilateria	33208|Metazoa	U	positive regulation of spontaneous neurotransmitter secretion	STX1A	GO:0000149,GO:0000278,GO:0000281,GO:0000910,GO:0001505,GO:0001956,GO:0002791,GO:0003674,GO:0005102,GO:0005246,GO:0005484,GO:0005488,GO:0005515,GO:0005575,GO:0005622,GO:0005623,GO:0005634,GO:0005635,GO:0005652,GO:0005654,GO:0005737,GO:0005813,GO:0005815,GO:0005829,GO:0005856,GO:0005886,GO:0005887,GO:0006810,GO:0006836,GO:0006886,GO:0006887,GO:0006904,GO:0006906,GO:0006996,GO:0007049,GO:0007154,GO:…	-	ko:K04560,ko:K08486	ko04130,ko04721,ko04911,ko05031,map04130,map04721,map04911,map05031	-	-	-	ko00000,ko00001,ko04131,ko04147	-	-	-	SNARE,Syntaxin
XP_054749504.2	7668.SPU_006162-tr	0	1202	COG0731@1|root,KOG1160@2759|Eukaryota,38C7H@33154|Opisthokonta,3BD3N@33208|Metazoa,3CYJS@33213|Bilateria	33208|Metazoa	C	tRNA-4-demethylwyosine synthase activity	TYW1	-	4.1.3.44	ko:K15449	-	-	-	-	ko00000,ko01000,ko03016	-	-	-	Flavodoxin_1,Radical_SAM,Wyosine_form
XP_054749506.2	7668.SPU_006160-tr	1.03e-111	327	KOG3593@1|root,KOG3593@2759|Eukaryota,38DV4@33154|Opisthokonta,3BBWY@33208|Metazoa,3CT8I@33213|Bilateria	33208|Metazoa	T	malectin	MLEC	GO:0001775,GO:0002252,GO:0002263,GO:0002274,GO:0002275,GO:0002283,GO:0002366,GO:0002376,GO:0002443,GO:0002444,GO:0002446,GO:0003674,GO:0005488,GO:0005515,GO:0005575,GO:0005622,GO:0005623,GO:0005737,GO:0005783,GO:0005789,GO:0005886,GO:0006457,GO:0006810,GO:0006887,GO:0006955,GO:0008150,GO:0009987,GO:0012505,GO:0012506,GO:0016020,GO:0016192,GO:0019899,GO:0030141,GO:0030246,GO:0030659,GO:0030667,GO:…	-	-	-	-	-	-	-	-	-	-	Malectin
XP_054749507.2	7668.SPU_028054-tr	1.51e-145	417	KOG3038@1|root,KOG3038@2759|Eukaryota,38FWM@33154|Opisthokonta,3BA32@33208|Metazoa,3CV2M@33213|Bilateria	33208|Metazoa	S	methylated histone binding	CCDC101	GO:0000123,GO:0000124,GO:0003674,GO:0005488,GO:0005515,GO:0005575,GO:0005622,GO:0005623,GO:0005634,GO:0005654,GO:0005671,GO:0006325,GO:0006338,GO:0006464,GO:0006473,GO:0006475,GO:0006807,GO:0006996,GO:0008104,GO:0008150,GO:0008152,GO:0009987,GO:0016043,GO:0016569,GO:0016570,GO:0016573,GO:0018193,GO:0018205,GO:0018393,GO:0018394,GO:0019538,GO:0019899,GO:0031248,GO:0031974,GO:0031981,GO:0032991,GO:…	-	ko:K11364	-	-	-	-	ko00000,ko03021,ko03036	-	-	-	DUF1325
XP_054749509.1	7668.SPU_012700-tr	2.7e-117	343	KOG4561@1|root,KOG4561@2759|Eukaryota,39TPW@33154|Opisthokonta,3BI9U@33208|Metazoa,3CT02@33213|Bilateria	33208|Metazoa	T	family with sequence similarity 57, member A	FAM57A	GO:0005575,GO:0005623,GO:0005886,GO:0016020,GO:0044464,GO:0071944	-	-	-	-	-	-	-	-	-	-	TRAM_LAG1_CLN8
XP_054749510.2	7668.SPU_004157-tr	2.13e-245	688	COG2866@1|root,KOG0033@1|root,KOG0033@2759|Eukaryota,KOG2650@2759|Eukaryota,38DUK@33154|Opisthokonta,3BA6U@33208|Metazoa,3CUQS@33213|Bilateria	33208|Metazoa	O	metallocarboxypeptidase activity	CPB2	GO:0001678,GO:0001889,GO:0001990,GO:0001991,GO:0002002,GO:0002003,GO:0002673,GO:0002682,GO:0002697,GO:0002920,GO:0003008,GO:0003013,GO:0003044,GO:0003073,GO:0003081,GO:0003330,GO:0003331,GO:0003674,GO:0003824,GO:0004180,GO:0004181,GO:0005488,GO:0005575,GO:0005576,GO:0005615,GO:0005622,GO:0005623,GO:0005737,GO:0006325,GO:0006464,GO:0006473,GO:0006475,GO:0006508,GO:0006518,GO:0006807,GO:0006950,GO:…	2.7.11.17,3.4.17.1,3.4.17.15,3.4.17.2,3.4.17.20	ko:K01291,ko:K01298,ko:K01300,ko:K04515,ko:K08637,ko:K08779,ko:K08780,ko:K08781	ko04012,ko04020,ko04024,ko04066,ko04114,ko04217,ko04261,ko04310,ko04360,ko04610,ko04614,ko04713,ko04720,ko04722,ko04725,ko04728,ko04740,ko04745,ko04750,ko04911,ko04912,ko04916,ko04921,ko04922,ko04925,ko04934,ko04971,ko04972,ko04974,ko05031,ko05152,ko05200,ko05205,ko05214,map04012,map04020,map04024,map04066,map04114,map04217,map04261,map04310,map04360,map04610,map04614,map04713,map04720,map04722,m…	-	-	-	ko00000,ko00001,ko01000,ko01001,ko01002,ko03110	-	-	-	Peptidase_M14,Propep_M14
XP_054749511.2	7668.SPU_013544-tr	3.57e-74	228	KOG3065@1|root,KOG3065@2759|Eukaryota	2759|Eukaryota	L	SNAP receptor activity	SNAP29	GO:0000003,GO:0000139,GO:0000149,GO:0000323,GO:0001505,GO:0001775,GO:0002252,GO:0002263,GO:0002274,GO:0002275,GO:0002283,GO:0002366,GO:0002376,GO:0002443,GO:0002444,GO:0002446,GO:0003006,GO:0003674,GO:0005484,GO:0005488,GO:0005515,GO:0005543,GO:0005546,GO:0005575,GO:0005622,GO:0005623,GO:0005628,GO:0005634,GO:0005654,GO:0005737,GO:0005764,GO:0005765,GO:0005766,GO:0005768,GO:0005773,GO:0005774,GO:…	3.6.4.13	ko:K08509,ko:K14781,ko:K19950	ko04130,ko04140,map04130,map04140	-	-	-	ko00000,ko00001,ko01000,ko03009,ko04131	-	-	-	V-SNARE_C
XP_054749512.2	7668.SPU_003825-tr	4.06e-112	331	COG5040@1|root,KOG0841@2759|Eukaryota,38CKG@33154|Opisthokonta,3BCFK@33208|Metazoa,3CT6T@33213|Bilateria	33208|Metazoa	O	Belongs to the 14-3-3 family	YWHAE	GO:0000003,GO:0000075,GO:0000077,GO:0000086,GO:0000165,GO:0000226,GO:0000278,GO:0000902,GO:0000904,GO:0001508,GO:0001709,GO:0001764,GO:0001932,GO:0001933,GO:0002027,GO:0003002,GO:0003006,GO:0003062,GO:0003064,GO:0003674,GO:0004857,GO:0004860,GO:0005085,GO:0005088,GO:0005246,GO:0005488,GO:0005515,GO:0005575,GO:0005576,GO:0005622,GO:0005623,GO:0005634,GO:0005694,GO:0005737,GO:0005829,GO:0005856,GO:…	-	ko:K06630	ko04011,ko04110,ko04114,ko04151,ko04390,ko04391,ko04722,ko05169,ko05203,map04011,map04110,map04114,map04151,map04390,map04391,map04722,map05169,map05203	-	-	-	ko00000,ko00001,ko03400,ko04147	-	-	-	2014-03-03
XP_054749513.2	7668.SPU_001352-tr	0	1015	28HQM@1|root,2QQ20@2759|Eukaryota,38F40@33154|Opisthokonta,3BCWJ@33208|Metazoa,3CXKI@33213|Bilateria	33208|Metazoa	S	negative regulation of peptidyl-serine phosphorylation of STAT protein	GGNBP2	GO:0000003,GO:0001568,GO:0001701,GO:0001890,GO:0001892,GO:0001932,GO:0001933,GO:0001944,GO:0003006,GO:0005575,GO:0005622,GO:0005623,GO:0005634,GO:0005737,GO:0006469,GO:0007275,GO:0008150,GO:0008285,GO:0009790,GO:0009792,GO:0009892,GO:0009966,GO:0009968,GO:0009987,GO:0010468,GO:0010563,GO:0010605,GO:0010629,GO:0010646,GO:0010648,GO:0019220,GO:0019222,GO:0022414,GO:0023051,GO:0023057,GO:0030154,GO:…	-	-	-	-	-	-	-	-	-	-	-
XP_054749514.1	10224.NP_001186811.1	6.19e-33	120	2BVHQ@1|root,2S29K@2759|Eukaryota,3A3GG@33154|Opisthokonta,3BRDD@33208|Metazoa,3D6Q4@33213|Bilateria	33208|Metazoa	S	corticosterone secretion	SELENOM	GO:0003008,GO:0005575,GO:0005622,GO:0005623,GO:0005737,GO:0005783,GO:0005794,GO:0006810,GO:0006869,GO:0007154,GO:0007267,GO:0007275,GO:0008150,GO:0008152,GO:0009888,GO:0009914,GO:0009987,GO:0010035,GO:0010269,GO:0010817,GO:0010876,GO:0012505,GO:0015850,GO:0023052,GO:0023061,GO:0032501,GO:0032502,GO:0032940,GO:0033036,GO:0035264,GO:0035929,GO:0035930,GO:0035933,GO:0035934,GO:0040007,GO:0042221,GO:…	-	-	-	-	-	-	-	-	-	-	Sep15_SelM
XP_054749515.2	7668.SPU_024172-tr	0	1462	COG0666@1|root,KOG1818@1|root,KOG4591@1|root,KOG0504@2759|Eukaryota,KOG1818@2759|Eukaryota,KOG4591@2759|Eukaryota,38BKV@33154|Opisthokonta,3BAAK@33208|Metazoa,3CZ3M@33213|Bilateria	33208|Metazoa	T	positive regulation of pinocytosis	ANKFY1	GO:0000902,GO:0000904,GO:0002064,GO:0003382,GO:0003674,GO:0005488,GO:0005515,GO:0005543,GO:0005545,GO:0005575,GO:0005622,GO:0005623,GO:0005737,GO:0005768,GO:0005769,GO:0005773,GO:0006810,GO:0006892,GO:0006896,GO:0006897,GO:0006906,GO:0006996,GO:0007034,GO:0007041,GO:0007275,GO:0008150,GO:0008289,GO:0009653,GO:0009790,GO:0009888,GO:0009987,GO:0010008,GO:0012505,GO:0016020,GO:0016043,GO:0016050,GO:…	2.3.2.23	ko:K10575,ko:K20129	ko04120,ko04141,ko05012,map04120,map04141,map05012	-	-	-	ko00000,ko00001,ko01000,ko04121,ko04131	-	-	-	Ank,Ank_2,Ank_3,Ank_4,BTB,FYVE
XP_054749517.2	7668.SPU_001956-tr	0	1303	KOG0500@1|root,KOG0500@2759|Eukaryota,38CC1@33154|Opisthokonta,3BAEP@33208|Metazoa,3CZ4V@33213|Bilateria	33208|Metazoa	P	Cyclic nucleotide-monophosphate binding domain	-	GO:0003674,GO:0005215,GO:0005216,GO:0005217,GO:0005221,GO:0005244,GO:0005249,GO:0005261,GO:0005267,GO:0005575,GO:0005623,GO:0005886,GO:0005887,GO:0006810,GO:0006811,GO:0006812,GO:0006813,GO:0007154,GO:0007165,GO:0008150,GO:0008324,GO:0009987,GO:0015075,GO:0015077,GO:0015079,GO:0015267,GO:0015276,GO:0015318,GO:0015672,GO:0016020,GO:0016021,GO:0017071,GO:0019932,GO:0019935,GO:0022803,GO:0022832,GO:…	-	ko:K04950	ko04024,ko04740,map04024,map04740	-	-	-	ko00000,ko00001,ko04040	1.A.1.5.12,1.A.1.5.13,1.A.1.5.18,1.A.1.5.20	-	-	Ion_trans,cNMP_binding
XP_054749518.2	7668.SPU_001956-tr	0	1298	KOG0500@1|root,KOG0500@2759|Eukaryota,38CC1@33154|Opisthokonta,3BAEP@33208|Metazoa,3CZ4V@33213|Bilateria	33208|Metazoa	P	Cyclic nucleotide-monophosphate binding domain	-	GO:0003674,GO:0005215,GO:0005216,GO:0005217,GO:0005221,GO:0005244,GO:0005249,GO:0005261,GO:0005267,GO:0005575,GO:0005623,GO:0005886,GO:0005887,GO:0006810,GO:0006811,GO:0006812,GO:0006813,GO:0007154,GO:0007165,GO:0008150,GO:0008324,GO:0009987,GO:0015075,GO:0015077,GO:0015079,GO:0015267,GO:0015276,GO:0015318,GO:0015672,GO:0016020,GO:0016021,GO:0017071,GO:0019932,GO:0019935,GO:0022803,GO:0022832,GO:…	-	ko:K04950	ko04024,ko04740,map04024,map04740	-	-	-	ko00000,ko00001,ko04040	1.A.1.5.12,1.A.1.5.13,1.A.1.5.18,1.A.1.5.20	-	-	Ion_trans,cNMP_binding
XP_054749519.1	7668.SPU_028577-tr	0	966	KOG2177@1|root,KOG2177@2759|Eukaryota	2759|Eukaryota	O	zinc ion binding	-	-	-	-	-	-	-	-	-	-	-	-	zf-B_box,zf-C3HC4,zf-C3HC4_4,zf-RING_UBOX
XP_054749520.2	7668.SPU_010488-tr	0	1053	KOG0980@1|root,KOG0980@2759|Eukaryota,38H1K@33154|Opisthokonta,3BBY2@33208|Metazoa,3CR9H@33213|Bilateria	33208|Metazoa	Z	positive regulation of platelet-derived growth factor receptor-beta signaling pathway	HIP1	GO:0001726,GO:0003674,GO:0003779,GO:0005102,GO:0005154,GO:0005198,GO:0005200,GO:0005488,GO:0005515,GO:0005543,GO:0005546,GO:0005547,GO:0005575,GO:0005622,GO:0005623,GO:0005634,GO:0005737,GO:0005794,GO:0005829,GO:0005856,GO:0005886,GO:0005905,GO:0005938,GO:0006810,GO:0006839,GO:0006886,GO:0006897,GO:0006898,GO:0006915,GO:0006919,GO:0006996,GO:0007005,GO:0007006,GO:0007010,GO:0007154,GO:0007165,GO:…	-	ko:K04559,ko:K20040	ko05016,map05016	-	-	-	ko00000,ko00001,ko04131	-	-	-	ANTH,HIP1_clath_bdg,I_LWEQ
XP_054749521.2	7668.SPU_010488-tr	0	1053	KOG0980@1|root,KOG0980@2759|Eukaryota,38H1K@33154|Opisthokonta,3BBY2@33208|Metazoa,3CR9H@33213|Bilateria	33208|Metazoa	Z	positive regulation of platelet-derived growth factor receptor-beta signaling pathway	HIP1	GO:0001726,GO:0003674,GO:0003779,GO:0005102,GO:0005154,GO:0005198,GO:0005200,GO:0005488,GO:0005515,GO:0005543,GO:0005546,GO:0005547,GO:0005575,GO:0005622,GO:0005623,GO:0005634,GO:0005737,GO:0005794,GO:0005829,GO:0005856,GO:0005886,GO:0005905,GO:0005938,GO:0006810,GO:0006839,GO:0006886,GO:0006897,GO:0006898,GO:0006915,GO:0006919,GO:0006996,GO:0007005,GO:0007006,GO:0007010,GO:0007154,GO:0007165,GO:…	-	ko:K04559,ko:K20040	ko05016,map05016	-	-	-	ko00000,ko00001,ko04131	-	-	-	ANTH,HIP1_clath_bdg,I_LWEQ
XP_054749524.1	7668.SPU_026190-tr	2.84e-114	348	KOG2883@1|root,KOG2883@2759|Eukaryota,38GMI@33154|Opisthokonta,3BH7N@33208|Metazoa,3CUAF@33213|Bilateria	33208|Metazoa	G	Nipsnap homolog	NIPSNAP1	GO:0003008,GO:0003674,GO:0005488,GO:0005575,GO:0005622,GO:0005623,GO:0005737,GO:0005739,GO:0005740,GO:0005741,GO:0005886,GO:0006091,GO:0006119,GO:0006139,GO:0006163,GO:0006164,GO:0006725,GO:0006753,GO:0006754,GO:0006793,GO:0006796,GO:0006807,GO:0007600,GO:0008150,GO:0008152,GO:0009058,GO:0009117,GO:0009123,GO:0009124,GO:0009126,GO:0009127,GO:0009141,GO:0009142,GO:0009144,GO:0009145,GO:0009150,GO:…	3.1.3.18,3.1.3.48	ko:K19269	ko00630,ko01100,ko01110,ko01130,ko01200,map00630,map01100,map01110,map01130,map01200	M00532	R01334	RC00017	ko00000,ko00001,ko00002,ko01000,ko01009	-	-	-	NIPSNAP
XP_054749525.2	10224.XP_006817935.1	4.49e-185	547	COG0471@1|root,KOG1281@2759|Eukaryota,38C60@33154|Opisthokonta,3BBN0@33208|Metazoa,3CTA5@33213|Bilateria	33208|Metazoa	P	Solute carrier family 13	Indy-2	GO:0003674,GO:0005215,GO:0005310,GO:0005342,GO:0005575,GO:0005623,GO:0005886,GO:0005887,GO:0006810,GO:0006811,GO:0006820,GO:0006835,GO:0006842,GO:0006848,GO:0006855,GO:0007275,GO:0007568,GO:0008028,GO:0008150,GO:0008340,GO:0008509,GO:0008514,GO:0010259,GO:0010883,GO:0010889,GO:0015075,GO:0015137,GO:0015141,GO:0015142,GO:0015238,GO:0015318,GO:0015556,GO:0015711,GO:0015718,GO:0015740,GO:0015744,GO:…	-	ko:K14445	-	-	-	-	ko00000,ko02000	2.A.47.1	-	-	Na_sulph_symp
XP_054749527.1	7668.SPU_000379-tr	9.04e-68	210	COG0089@1|root,KOG1751@2759|Eukaryota,3A1K9@33154|Opisthokonta,3BJFK@33208|Metazoa,3CZJC@33213|Bilateria	33208|Metazoa	J	ribosomal large subunit assembly	RPL23A	GO:0000027,GO:0000184,GO:0000956,GO:0002181,GO:0003674,GO:0003676,GO:0003723,GO:0003735,GO:0005198,GO:0005488,GO:0005575,GO:0005622,GO:0005623,GO:0005634,GO:0005737,GO:0005829,GO:0005840,GO:0006139,GO:0006401,GO:0006402,GO:0006412,GO:0006413,GO:0006518,GO:0006605,GO:0006612,GO:0006613,GO:0006614,GO:0006725,GO:0006807,GO:0006810,GO:0006886,GO:0006996,GO:0008104,GO:0008150,GO:0008152,GO:0008283,GO:…	-	ko:K02893	ko03010,map03010	M00177	-	-	br01610,ko00000,ko00001,ko00002,ko03011	-	-	-	Ribosomal_L23,Ribosomal_L23eN
XP_054749532.2	7739.XP_002612103.1	7.6e-233	660	KOG3774@1|root,KOG3774@2759|Eukaryota,38SPP@33154|Opisthokonta,3BEP4@33208|Metazoa,3CRV7@33213|Bilateria,489S4@7711|Chordata	33208|Metazoa	T	lipid catabolic process	PLBD2	GO:0000323,GO:0005575,GO:0005622,GO:0005623,GO:0005737,GO:0005764,GO:0005773,GO:0043226,GO:0043227,GO:0043229,GO:0043231,GO:0044424,GO:0044444,GO:0044464	-	-	-	-	-	-	-	-	-	-	Phospholip_B
XP_054749535.2	7668.SPU_019709-tr	8.11e-226	633	KOG3645@1|root,KOG3645@2759|Eukaryota,3AH1B@33154|Opisthokonta,3BYT1@33208|Metazoa,3DEY4@33213|Bilateria	33208|Metazoa	T	Neurotransmitter-gated ion-channel ligand binding domain	-	-	-	-	-	-	-	-	-	-	-	-	Neur_chan_LBD,Neur_chan_memb
XP_054749536.2	7668.SPU_019712-tr	0	1286	COG1960@1|root,KOG0135@2759|Eukaryota,39M88@33154|Opisthokonta,3B9Y8@33208|Metazoa,3CV4R@33213|Bilateria	33208|Metazoa	IQ	acyl-CoA oxidase activity	ACOX3	GO:0000166,GO:0003674,GO:0003824,GO:0003995,GO:0003997,GO:0005102,GO:0005488,GO:0005504,GO:0005515,GO:0005575,GO:0005622,GO:0005623,GO:0005737,GO:0005777,GO:0005782,GO:0005829,GO:0006082,GO:0006605,GO:0006625,GO:0006629,GO:0006631,GO:0006635,GO:0006810,GO:0006886,GO:0006996,GO:0007031,GO:0008104,GO:0008150,GO:0008152,GO:0008289,GO:0009056,GO:0009062,GO:0009987,GO:0015031,GO:0015833,GO:0016042,GO:…	1.3.3.6	ko:K00232	ko00071,ko00592,ko01040,ko01100,ko01110,ko01212,ko03320,ko04024,ko04146,map00071,map00592,map01040,map01100,map01110,map01212,map03320,map04024,map04146	M00087,M00113	R01175,R01279,R03777,R03857,R03990,R04751,R04754,R07888,R07892,R07896,R07934,R07950	RC00052,RC00076	ko00000,ko00001,ko00002,ko01000	-	-	-	ACOX,Acyl-CoA_dh_1,Acyl-CoA_dh_M,Acyl-CoA_ox_N
XP_054749537.1	7668.SPU_012940-tr	4.12e-78	239	KOG4621@1|root,KOG4621@2759|Eukaryota,38FP7@33154|Opisthokonta,3B9U9@33208|Metazoa,3CUKY@33213|Bilateria	33208|Metazoa	S	Guanylylate cyclase	GUCD1	-	-	-	-	-	-	-	-	-	-	-	Guanylate_cyc_2
XP_054749539.2	7668.SPU_004989-tr	3.76e-65	254	KOG1912@1|root,KOG3714@1|root,KOG1912@2759|Eukaryota,KOG3714@2759|Eukaryota,38F0G@33154|Opisthokonta,3BE76@33208|Metazoa,3CUV0@33213|Bilateria	33208|Metazoa	O	WD40 repeats	WDR11	GO:0005575,GO:0005622,GO:0005623,GO:0005737,GO:0005829,GO:0005856,GO:0005929,GO:0015630,GO:0042995,GO:0043226,GO:0043228,GO:0043229,GO:0043232,GO:0044424,GO:0044444,GO:0044464,GO:0120025	-	-	-	-	-	-	-	-	-	-	-
XP_054749541.2	7668.SPU_003140-tr	1.11e-58	183	KOG3385@1|root,KOG3385@2759|Eukaryota,3A8VD@33154|Opisthokonta,3BRSI@33208|Metazoa,3D8QU@33213|Bilateria	33208|Metazoa	U	Bet1 golgi vesicular membrane trafficking protein	BET1	GO:0000139,GO:0000149,GO:0003674,GO:0005488,GO:0005515,GO:0005575,GO:0005622,GO:0005623,GO:0005737,GO:0005793,GO:0005794,GO:0005795,GO:0005801,GO:0006810,GO:0006888,GO:0006900,GO:0006901,GO:0006903,GO:0006906,GO:0006996,GO:0008150,GO:0009987,GO:0012505,GO:0016020,GO:0016021,GO:0016043,GO:0016050,GO:0016192,GO:0019905,GO:0022607,GO:0030133,GO:0031090,GO:0031201,GO:0031224,GO:0031410,GO:0031982,GO:…	-	ko:K08504	ko04130,map04130	-	-	-	ko00000,ko00001,ko04131	-	-	-	-
XP_054749543.2	7668.SPU_016108-tr	1.52e-173	532	COG0666@1|root,KOG0504@2759|Eukaryota,38UBD@33154|Opisthokonta,3BITN@33208|Metazoa,3CY73@33213|Bilateria	33208|Metazoa	S	calmodulin binding	INVS	GO:0001655,GO:0001736,GO:0001738,GO:0001822,GO:0001947,GO:0002009,GO:0003002,GO:0003007,GO:0003143,GO:0003341,GO:0003351,GO:0005575,GO:0005622,GO:0005623,GO:0005634,GO:0005737,GO:0005819,GO:0005856,GO:0005929,GO:0006810,GO:0006928,GO:0007017,GO:0007018,GO:0007164,GO:0007275,GO:0007368,GO:0007369,GO:0007389,GO:0007507,GO:0008104,GO:0008150,GO:0009653,GO:0009790,GO:0009791,GO:0009799,GO:0009855,GO:…	-	ko:K19626	ko04310,map04310	-	-	-	ko00000,ko00001	-	-	-	Ank_2,Ank_3,Ank_4,IQ
XP_054749544.1	7668.SPU_015352-tr	0	1874	KOG3726@1|root,KOG3726@2759|Eukaryota,38EPA@33154|Opisthokonta,3BIZJ@33208|Metazoa,3D13T@33213|Bilateria	33208|Metazoa	S	DC-STAMP domain-containing protein 1	DCST1	GO:0000003,GO:0001669,GO:0001959,GO:0001960,GO:0002682,GO:0002683,GO:0003674,GO:0003824,GO:0004842,GO:0005488,GO:0005575,GO:0005622,GO:0005623,GO:0005737,GO:0005886,GO:0006325,GO:0006338,GO:0006464,GO:0006508,GO:0006511,GO:0006807,GO:0006996,GO:0006997,GO:0007009,GO:0007338,GO:0008150,GO:0008152,GO:0008270,GO:0009056,GO:0009057,GO:0009566,GO:0009966,GO:0009968,GO:0009987,GO:0010256,GO:0010646,GO:…	2.3.2.27	ko:K22375	-	-	-	-	ko00000,ko01000,ko04121	-	-	-	DC_STAMP
XP_054749550.2	7668.SPU_017944-tr	0	1387	KOG2180@1|root,KOG2180@2759|Eukaryota,38F3N@33154|Opisthokonta,3BBCD@33208|Metazoa,3CTB1@33213|Bilateria	33208|Metazoa	U	endocytic recycling	VPS53	GO:0000003,GO:0000139,GO:0000938,GO:0003674,GO:0005488,GO:0005515,GO:0005575,GO:0005622,GO:0005623,GO:0005737,GO:0005768,GO:0005794,GO:0005802,GO:0005829,GO:0006810,GO:0007034,GO:0007041,GO:0008150,GO:0012505,GO:0016020,GO:0016192,GO:0016197,GO:0016482,GO:0022414,GO:0031090,GO:0031410,GO:0031982,GO:0031984,GO:0032386,GO:0032387,GO:0032388,GO:0032456,GO:0032501,GO:0032504,GO:0032588,GO:0032879,GO:…	-	ko:K20299	-	-	-	-	ko00000,ko04131	-	-	-	Vps53_N
XP_054749553.2	7668.SPU_024750-tr	4.23e-220	609	COG0470@1|root,KOG0991@2759|Eukaryota,38G2T@33154|Opisthokonta,3BDV4@33208|Metazoa,3CR6N@33213|Bilateria	33208|Metazoa	L	positive regulation of DNA-directed DNA polymerase activity	RFC2	GO:0000075,GO:0000076,GO:0000077,GO:0000166,GO:0000723,GO:0000724,GO:0000725,GO:0000731,GO:0000819,GO:0003674,GO:0003676,GO:0003677,GO:0005488,GO:0005515,GO:0005524,GO:0005575,GO:0005622,GO:0005623,GO:0005634,GO:0005654,GO:0005657,GO:0005663,GO:0005694,GO:0006139,GO:0006259,GO:0006260,GO:0006261,GO:0006271,GO:0006272,GO:0006275,GO:0006281,GO:0006283,GO:0006289,GO:0006296,GO:0006297,GO:0006301,GO:…	-	ko:K10755	ko03030,ko03420,ko03430,map03030,map03420,map03430	M00289,M00295	-	-	ko00000,ko00001,ko00002,ko03032,ko03036,ko03400	-	-	-	AAA,DNA_pol3_delta2,Rep_fac_C
XP_054749554.2	7668.SPU_000723-tr	0	1186	KOG2065@1|root,KOG2065@2759|Eukaryota,39RDF@33154|Opisthokonta,3B9D7@33208|Metazoa,3CVVI@33213|Bilateria	33208|Metazoa	Z	microtubule nucleation by interphase microtubule organizing center	TUBGCP4	GO:0000003,GO:0000212,GO:0000226,GO:0000278,GO:0000280,GO:0000578,GO:0000910,GO:0000923,GO:0000930,GO:0000931,GO:0003002,GO:0003006,GO:0003674,GO:0005198,GO:0005200,GO:0005488,GO:0005515,GO:0005575,GO:0005622,GO:0005623,GO:0005737,GO:0005768,GO:0005813,GO:0005815,GO:0005829,GO:0005856,GO:0006403,GO:0006996,GO:0007010,GO:0007017,GO:0007020,GO:0007049,GO:0007051,GO:0007052,GO:0007056,GO:0007058,GO:…	-	ko:K16571	-	-	-	-	ko00000,ko03036,ko04812	-	-	-	Spc97_Spc98
XP_054749557.2	7668.SPU_000848-tr	1.06e-126	373	2BM59@1|root,2S1K4@2759|Eukaryota,3A64A@33154|Opisthokonta,3BT9K@33208|Metazoa,3DA1Z@33213|Bilateria	33208|Metazoa	S	Domain of unknown function (DUF4807)	F58A4.6	-	-	-	-	-	-	-	-	-	-	-	DUF4807
XP_054749558.1	7668.SPU_027107-tr	3.4e-121	351	KOG0914@1|root,KOG0914@2759|Eukaryota,38DDE@33154|Opisthokonta,3BFDJ@33208|Metazoa,3CRSD@33213|Bilateria	33208|Metazoa	O	cell redox homeostasis	TMX2	-	-	-	-	-	-	-	-	-	-	-	Thioredoxin
[truncated: 27,062 more rows]
