# Supplementary material for: Transcriptomic Responses of Blue Bat Star Patiria pectinifera to Sediment Burial
Source: Int J Mol Sci. 2025 May 28;26(11):5208. doi: 10.3390/ijms26115208 (PMC12154441; doi:10.3390/ijms26115208)
Supplement: Supplementary file 1 [file ijms-26-05208-s001.zip › Table_S11.xlsx]

## Sheet: Sheet1
Table S11. Functional annotations of protein sequences predicted from the genome of Apostichopus japonicus (GCF_037975245.1).
#query	seed_ortholog	evalue	score	eggNOG_OGs	max_annot_lvl	COG_category	Description	Preferred_name	GOs	EC	KEGG_ko	KEGG_Pathway	KEGG_Module	KEGG_Reaction	KEGG_rclass	BRITE	KEGG_TC	CAZy	BiGG_Reaction	PFAMs
XP_071810594.1	244447.XP_008331612.1	1.22e-41	162	KOG3645@1|root,KOG3645@2759|Eukaryota,38DW9@33154|Opisthokonta,3BGRM@33208|Metazoa,3CRRD@33213|Bilateria,48224@7711|Chordata,49388@7742|Vertebrata,4A5U9@7898|Actinopterygii	33208|Metazoa	T	Neuronal acetylcholine receptor subunit	CHRNA10	GO:0001932,GO:0001933,GO:0003674,GO:0005102,GO:0005488,GO:0005515,GO:0005575,GO:0005623,GO:0006873,GO:0006874,GO:0006875,GO:0007154,GO:0007204,GO:0007267,GO:0007268,GO:0007271,GO:0008150,GO:0009892,GO:0009966,GO:0009968,GO:0009987,GO:0010563,GO:0010605,GO:0010646,GO:0010648,GO:0016020,GO:0019220,GO:0019222,GO:0019725,GO:0023051,GO:0023052,GO:0023057,GO:0030003,GO:0030424,GO:0031323,GO:0031324,GO:…	-	ko:K04810,ko:K04811,ko:K05312	ko04080,map04080	-	-	-	ko00000,ko00001,ko04040	1.A.9.1	-	-	Neur_chan_LBD,Neur_chan_memb
XP_071810595.1	7668.SPU_000658-tr	1.24e-14	75.9	2E3JQ@1|root,2SAMG@2759|Eukaryota,3A9KR@33154|Opisthokonta,3BUNW@33208|Metazoa,3DB2A@33213|Bilateria	33208|Metazoa	S	Bacterial extracellular solute-binding proteins, family 3	-	-	-	-	-	-	-	-	-	-	-	-	SBP_bac_3
XP_071810596.1	7739.XP_002585735.1	2.35e-23	112	KOG2177@1|root,KOG2177@2759|Eukaryota	2759|Eukaryota	O	zinc ion binding	-	-	2.3.2.27	ko:K06058,ko:K11997,ko:K12026	ko04330,map04330	-	-	-	ko00000,ko00001,ko01000,ko04121	-	-	-	MATH,zf-B_box,zf-C3HC4,zf-RING_UBOX
XP_071810597.1	7668.SPU_009377-tr	2.25e-62	205	KOG2521@1|root,KOG2521@2759|Eukaryota,39R86@33154|Opisthokonta,3BARH@33208|Metazoa,3D3M9@33213|Bilateria	33208|Metazoa	S	Eukaryotic protein of unknown function (DUF829)	TMEM53	-	-	-	-	-	-	-	-	-	-	-	DUF829
XP_071810598.1	7668.SPU_008897-tr	0	992	COG5347@1|root,KOG4429@1|root,KOG0521@2759|Eukaryota,KOG4429@2759|Eukaryota,38B5T@33154|Opisthokonta,3B9HF@33208|Metazoa,3CS72@33213|Bilateria	33208|Metazoa	T	GTPase activator activity	ASAP1	GO:0000139,GO:0000278,GO:0000281,GO:0000910,GO:0001654,GO:0001745,GO:0001786,GO:0002102,GO:0003674,GO:0005096,GO:0005488,GO:0005515,GO:0005543,GO:0005546,GO:0005547,GO:0005575,GO:0005622,GO:0005623,GO:0005737,GO:0005794,GO:0005795,GO:0005829,GO:0005856,GO:0005886,GO:0006996,GO:0007049,GO:0007275,GO:0007399,GO:0007423,GO:0008047,GO:0008150,GO:0008289,GO:0009653,GO:0009887,GO:0009987,GO:0010324,GO:…	-	ko:K12488	ko04144,ko04666,map04144,map04666	-	-	-	ko00000,ko00001,ko04131	-	-	-	Ank_2,ArfGap,BAR_3,PH,SH3_1,SH3_9
XP_071810599.1	7668.SPU_008897-tr	0	993	COG5347@1|root,KOG4429@1|root,KOG0521@2759|Eukaryota,KOG4429@2759|Eukaryota,38B5T@33154|Opisthokonta,3B9HF@33208|Metazoa,3CS72@33213|Bilateria	33208|Metazoa	T	GTPase activator activity	ASAP1	GO:0000139,GO:0000278,GO:0000281,GO:0000910,GO:0001654,GO:0001745,GO:0001786,GO:0002102,GO:0003674,GO:0005096,GO:0005488,GO:0005515,GO:0005543,GO:0005546,GO:0005547,GO:0005575,GO:0005622,GO:0005623,GO:0005737,GO:0005794,GO:0005795,GO:0005829,GO:0005856,GO:0005886,GO:0006996,GO:0007049,GO:0007275,GO:0007399,GO:0007423,GO:0008047,GO:0008150,GO:0008289,GO:0009653,GO:0009887,GO:0009987,GO:0010324,GO:…	-	ko:K12488	ko04144,ko04666,map04144,map04666	-	-	-	ko00000,ko00001,ko04131	-	-	-	Ank_2,ArfGap,BAR_3,PH,SH3_1,SH3_9
XP_071810600.1	7668.SPU_008897-tr	0	987	COG5347@1|root,KOG4429@1|root,KOG0521@2759|Eukaryota,KOG4429@2759|Eukaryota,38B5T@33154|Opisthokonta,3B9HF@33208|Metazoa,3CS72@33213|Bilateria	33208|Metazoa	T	GTPase activator activity	ASAP1	GO:0000139,GO:0000278,GO:0000281,GO:0000910,GO:0001654,GO:0001745,GO:0001786,GO:0002102,GO:0003674,GO:0005096,GO:0005488,GO:0005515,GO:0005543,GO:0005546,GO:0005547,GO:0005575,GO:0005622,GO:0005623,GO:0005737,GO:0005794,GO:0005795,GO:0005829,GO:0005856,GO:0005886,GO:0006996,GO:0007049,GO:0007275,GO:0007399,GO:0007423,GO:0008047,GO:0008150,GO:0008289,GO:0009653,GO:0009887,GO:0009987,GO:0010324,GO:…	-	ko:K12488	ko04144,ko04666,map04144,map04666	-	-	-	ko00000,ko00001,ko04131	-	-	-	Ank_2,ArfGap,BAR_3,PH,SH3_1,SH3_9
XP_071810601.1	7668.SPU_008897-tr	0	988	COG5347@1|root,KOG4429@1|root,KOG0521@2759|Eukaryota,KOG4429@2759|Eukaryota,38B5T@33154|Opisthokonta,3B9HF@33208|Metazoa,3CS72@33213|Bilateria	33208|Metazoa	T	GTPase activator activity	ASAP1	GO:0000139,GO:0000278,GO:0000281,GO:0000910,GO:0001654,GO:0001745,GO:0001786,GO:0002102,GO:0003674,GO:0005096,GO:0005488,GO:0005515,GO:0005543,GO:0005546,GO:0005547,GO:0005575,GO:0005622,GO:0005623,GO:0005737,GO:0005794,GO:0005795,GO:0005829,GO:0005856,GO:0005886,GO:0006996,GO:0007049,GO:0007275,GO:0007399,GO:0007423,GO:0008047,GO:0008150,GO:0008289,GO:0009653,GO:0009887,GO:0009987,GO:0010324,GO:…	-	ko:K12488	ko04144,ko04666,map04144,map04666	-	-	-	ko00000,ko00001,ko04131	-	-	-	Ank_2,ArfGap,BAR_3,PH,SH3_1,SH3_9
XP_071810602.1	7668.SPU_008897-tr	0	989	COG5347@1|root,KOG4429@1|root,KOG0521@2759|Eukaryota,KOG4429@2759|Eukaryota,38B5T@33154|Opisthokonta,3B9HF@33208|Metazoa,3CS72@33213|Bilateria	33208|Metazoa	T	GTPase activator activity	ASAP1	GO:0000139,GO:0000278,GO:0000281,GO:0000910,GO:0001654,GO:0001745,GO:0001786,GO:0002102,GO:0003674,GO:0005096,GO:0005488,GO:0005515,GO:0005543,GO:0005546,GO:0005547,GO:0005575,GO:0005622,GO:0005623,GO:0005737,GO:0005794,GO:0005795,GO:0005829,GO:0005856,GO:0005886,GO:0006996,GO:0007049,GO:0007275,GO:0007399,GO:0007423,GO:0008047,GO:0008150,GO:0008289,GO:0009653,GO:0009887,GO:0009987,GO:0010324,GO:…	-	ko:K12488	ko04144,ko04666,map04144,map04666	-	-	-	ko00000,ko00001,ko04131	-	-	-	Ank_2,ArfGap,BAR_3,PH,SH3_1,SH3_9
XP_071810603.1	7668.SPU_008897-tr	0	988	COG5347@1|root,KOG4429@1|root,KOG0521@2759|Eukaryota,KOG4429@2759|Eukaryota,38B5T@33154|Opisthokonta,3B9HF@33208|Metazoa,3CS72@33213|Bilateria	33208|Metazoa	T	GTPase activator activity	ASAP1	GO:0000139,GO:0000278,GO:0000281,GO:0000910,GO:0001654,GO:0001745,GO:0001786,GO:0002102,GO:0003674,GO:0005096,GO:0005488,GO:0005515,GO:0005543,GO:0005546,GO:0005547,GO:0005575,GO:0005622,GO:0005623,GO:0005737,GO:0005794,GO:0005795,GO:0005829,GO:0005856,GO:0005886,GO:0006996,GO:0007049,GO:0007275,GO:0007399,GO:0007423,GO:0008047,GO:0008150,GO:0008289,GO:0009653,GO:0009887,GO:0009987,GO:0010324,GO:…	-	ko:K12488	ko04144,ko04666,map04144,map04666	-	-	-	ko00000,ko00001,ko04131	-	-	-	Ank_2,ArfGap,BAR_3,PH,SH3_1,SH3_9
XP_071810604.1	7668.SPU_008897-tr	0	989	COG5347@1|root,KOG4429@1|root,KOG0521@2759|Eukaryota,KOG4429@2759|Eukaryota,38B5T@33154|Opisthokonta,3B9HF@33208|Metazoa,3CS72@33213|Bilateria	33208|Metazoa	T	GTPase activator activity	ASAP1	GO:0000139,GO:0000278,GO:0000281,GO:0000910,GO:0001654,GO:0001745,GO:0001786,GO:0002102,GO:0003674,GO:0005096,GO:0005488,GO:0005515,GO:0005543,GO:0005546,GO:0005547,GO:0005575,GO:0005622,GO:0005623,GO:0005737,GO:0005794,GO:0005795,GO:0005829,GO:0005856,GO:0005886,GO:0006996,GO:0007049,GO:0007275,GO:0007399,GO:0007423,GO:0008047,GO:0008150,GO:0008289,GO:0009653,GO:0009887,GO:0009987,GO:0010324,GO:…	-	ko:K12488	ko04144,ko04666,map04144,map04666	-	-	-	ko00000,ko00001,ko04131	-	-	-	Ank_2,ArfGap,BAR_3,PH,SH3_1,SH3_9
XP_071810607.1	7668.SPU_013915-tr	2.08e-107	332	KOG4314@1|root,KOG4314@2759|Eukaryota,39TCY@33154|Opisthokonta,3B9IX@33208|Metazoa,3CXI7@33213|Bilateria	33208|Metazoa	G	transmembrane transporter activity	SLC35F4	GO:0006810,GO:0008150,GO:0015888,GO:0015893,GO:0042221,GO:0042493,GO:0045117,GO:0050896,GO:0051179,GO:0051180,GO:0051234,GO:0071702,GO:0071705,GO:0072348	-	ko:K15288	-	-	-	-	ko00000,ko02000	2.A.7.24.2,2.A.7.24.3,2.A.7.24.8	-	-	EamA,SLC35F
XP_071810608.1	10224.XP_006826025.1	1.67e-117	348	KOG1682@1|root,KOG1682@2759|Eukaryota,39M8G@33154|Opisthokonta,3B9EW@33208|Metazoa,3CW99@33213|Bilateria	33208|Metazoa	I	Enoyl-CoA hydratase/isomerase	ECHDC3	-	-	-	-	-	-	-	-	-	-	-	ECH_1
XP_071810609.1	7668.SPU_000641-tr	4.6e-117	343	KOG1682@1|root,KOG1682@2759|Eukaryota,39M8G@33154|Opisthokonta,3B9EW@33208|Metazoa,3CW99@33213|Bilateria	33208|Metazoa	I	Enoyl-CoA hydratase/isomerase	ECHDC3	-	-	-	-	-	-	-	-	-	-	-	ECH_1
XP_071810610.1	7668.SPU_003402-tr	2.15e-15	81.3	28KWH@1|root,2RZ6V@2759|Eukaryota	2759|Eukaryota	S	PDZ domain binding	SDC2	GO:0000323,GO:0000902,GO:0000904,GO:0001523,GO:0002009,GO:0002119,GO:0002164,GO:0002376,GO:0003674,GO:0005488,GO:0005515,GO:0005575,GO:0005622,GO:0005623,GO:0005737,GO:0005764,GO:0005773,GO:0005775,GO:0005783,GO:0005788,GO:0005794,GO:0005796,GO:0005886,GO:0006022,GO:0006023,GO:0006024,GO:0006026,GO:0006027,GO:0006464,GO:0006629,GO:0006720,GO:0006721,GO:0006807,GO:0006928,GO:0007154,GO:0007165,GO:…	-	ko:K16336	ko04514,ko05144,ko05205,ko05418,map04514,map05144,map05205,map05418	-	-	-	ko00000,ko00001,ko00535,ko04090,ko04516	-	-	-	Syndecan
XP_071810611.1	7668.SPU_028096-tr	2.9e-111	340	KOG2692@1|root,KOG2692@2759|Eukaryota,395UX@33154|Opisthokonta,3BDUV@33208|Metazoa,3CUBE@33213|Bilateria	33208|Metazoa	G	alpha-N-acetylgalactosaminide alpha-2,6-sialyltransferase activity	ST6GALNAC6	GO:0000139,GO:0001573,GO:0001574,GO:0001665,GO:0003674,GO:0003824,GO:0005575,GO:0005622,GO:0005623,GO:0005737,GO:0005794,GO:0005975,GO:0006464,GO:0006486,GO:0006487,GO:0006629,GO:0006643,GO:0006664,GO:0006665,GO:0006672,GO:0006677,GO:0006687,GO:0006688,GO:0006807,GO:0008037,GO:0008150,GO:0008152,GO:0008373,GO:0008610,GO:0009058,GO:0009059,GO:0009100,GO:0009101,GO:0009247,GO:0009311,GO:0009312,GO:…	-	ko:K03375,ko:K03376	ko00604,ko01100,map00604,map01100	-	R05945,R05951,R05959	-	ko00000,ko00001,ko01000,ko01003	-	GT29	-	Glyco_transf_29
XP_071810612.1	27923.ML104346a-PA	1.05e-258	764	2E5FB@1|root,2SC95@2759|Eukaryota,39MJ6@33154|Opisthokonta,3CP5X@33208|Metazoa	33208|Metazoa	-	-	-	-	-	-	-	-	-	-	-	-	-	-	-
XP_071810614.1	4792.ETI35766	1.53e-17	89.7	KOG2712@1|root,KOG2712@2759|Eukaryota,3QAZV@4776|Peronosporales	4776|Peronosporales	K	Transcriptional Coactivator p15 (PC4)	-	-	-	-	-	-	-	-	-	-	-	-	PC4
XP_071810615.1	7668.SPU_001237-tr	1.13e-71	258	2CMCZ@1|root,2QPZZ@2759|Eukaryota,39XVY@33154|Opisthokonta,3BJ69@33208|Metazoa,3CTRC@33213|Bilateria	33208|Metazoa	-	-	-	-	-	-	-	-	-	-	-	-	-	-	-
XP_071810616.1	7668.SPU_002185-tr	2.61e-53	182	28I8Q@1|root,2QQJ1@2759|Eukaryota,38DI2@33154|Opisthokonta,3BCPH@33208|Metazoa,3CXTQ@33213|Bilateria	33208|Metazoa	S	Histamine N-methyltransferase	HNMT	GO:0001505,GO:0001692,GO:0001695,GO:0002347,GO:0003674,GO:0003824,GO:0005575,GO:0005622,GO:0005623,GO:0005737,GO:0005829,GO:0006082,GO:0006520,GO:0006547,GO:0006548,GO:0006576,GO:0006725,GO:0006807,GO:0006950,GO:0006970,GO:0006972,GO:0007275,GO:0007399,GO:0007417,GO:0007420,GO:0007585,GO:0008150,GO:0008152,GO:0008168,GO:0008170,GO:0008757,GO:0009056,GO:0009063,GO:0009308,GO:0009310,GO:0009410,GO:…	2.1.1.8	ko:K00546	ko00340,map00340	-	R02155	RC00003,RC00655	ko00000,ko00001,ko01000,ko04147	-	-	-	Methyltransf_23
XP_071810617.1	7668.SPU_002185-tr	2.61e-53	182	28I8Q@1|root,2QQJ1@2759|Eukaryota,38DI2@33154|Opisthokonta,3BCPH@33208|Metazoa,3CXTQ@33213|Bilateria	33208|Metazoa	S	Histamine N-methyltransferase	HNMT	GO:0001505,GO:0001692,GO:0001695,GO:0002347,GO:0003674,GO:0003824,GO:0005575,GO:0005622,GO:0005623,GO:0005737,GO:0005829,GO:0006082,GO:0006520,GO:0006547,GO:0006548,GO:0006576,GO:0006725,GO:0006807,GO:0006950,GO:0006970,GO:0006972,GO:0007275,GO:0007399,GO:0007417,GO:0007420,GO:0007585,GO:0008150,GO:0008152,GO:0008168,GO:0008170,GO:0008757,GO:0009056,GO:0009063,GO:0009308,GO:0009310,GO:0009410,GO:…	2.1.1.8	ko:K00546	ko00340,map00340	-	R02155	RC00003,RC00655	ko00000,ko00001,ko01000,ko04147	-	-	-	Methyltransf_23
XP_071810619.1	3847.GLYMA17G08200.1	3.74e-08	64.3	KOG1865@1|root,KOG1865@2759|Eukaryota,37P7W@33090|Viridiplantae,3GEIA@35493|Streptophyta,4JJZR@91835|fabids	35493|Streptophyta	O	Belongs to the peptidase C19 family	-	-	3.4.19.12	ko:K11855	-	-	-	-	ko00000,ko01000,ko01002,ko04121	-	-	-	UCH
XP_071810621.1	8128.ENSONIP00000007953	7.79e-94	315	2AAE2@1|root,2RYKT@2759|Eukaryota,3A1BP@33154|Opisthokonta,3BPCB@33208|Metazoa,3D7K1@33213|Bilateria,48JHX@7711|Chordata,49GHE@7742|Vertebrata,4A7H2@7898|Actinopterygii	33208|Metazoa	-	-	-	-	-	-	-	-	-	-	-	-	-	-	-
XP_071810622.1	8153.XP_005950436.1	3.17e-08	65.1	2CNH9@1|root,2QWAF@2759|Eukaryota,39UPH@33154|Opisthokonta,3BNKZ@33208|Metazoa,3D3XP@33213|Bilateria,483A9@7711|Chordata,499PK@7742|Vertebrata,49YT5@7898|Actinopterygii	33208|Metazoa	-	-	-	-	-	-	-	-	-	-	-	-	-	-	-
XP_071810625.1	8364.ENSXETP00000062536	2.77e-07	58.5	28HI2@1|root,2QPVX@2759|Eukaryota,38HDX@33154|Opisthokonta,3BF6U@33208|Metazoa,3D12N@33213|Bilateria,487VC@7711|Chordata,48X77@7742|Vertebrata	33208|Metazoa	K	general transcription factor II-I repeat domain-containing protein 1	GTF2IRD1	GO:0000981,GO:0003674,GO:0003676,GO:0003677,GO:0003700,GO:0003705,GO:0005488,GO:0005575,GO:0005622,GO:0005623,GO:0005634,GO:0005654,GO:0005737,GO:0005829,GO:0006355,GO:0006357,GO:0007275,GO:0008150,GO:0009889,GO:0010468,GO:0010556,GO:0014733,GO:0014886,GO:0019219,GO:0019222,GO:0031323,GO:0031326,GO:0031974,GO:0031981,GO:0032501,GO:0032502,GO:0043226,GO:0043227,GO:0043229,GO:0043231,GO:0043233,GO:…	-	ko:K03121	ko03022,ko04022,ko05168,map03022,map04022,map05168	-	-	-	ko00000,ko00001,ko03021	-	-	-	GTF2I
XP_071810626.1	7668.SPU_015234-tr	1.86e-55	194	KOG3656@1|root,KOG3656@2759|Eukaryota	2759|Eukaryota	O	G-protein coupled receptor activity	-	-	-	-	-	-	-	-	-	-	-	-	7tm_1
XP_071810627.1	7668.SPU_016530-tr	1.01e-35	151	KOG0200@1|root,KOG4221@1|root,KOG0200@2759|Eukaryota,KOG4221@2759|Eukaryota,3AK8Z@33154|Opisthokonta,3BR97@33208|Metazoa,3D7KU@33213|Bilateria	33208|Metazoa	T	Fibronectin type 3 domain	-	-	2.7.10.1	ko:K03189,ko:K05120,ko:K05121	ko04010,ko04014,ko04015,ko04066,ko04151,ko05323,map04010,map04014,map04015,map04066,map04151,map05323	-	-	-	ko00000,ko00001,ko01000,ko01001,ko01020,ko04050,ko04090	-	-	-	EGF_2,fn3
XP_071810628.1	10224.XP_002742062.1	5.02e-148	458	28JDG@1|root,2QRSC@2759|Eukaryota,39WIK@33154|Opisthokonta,3BK02@33208|Metazoa,3D4ZA@33213|Bilateria	33208|Metazoa	S	Acetyltransferase (GNAT) domain	-	-	-	-	-	-	-	-	-	-	-	-	Acetyltransf_10,PARP
XP_071810629.1	400682.PAC_15714556	8.47e-07	57	2BVIV@1|root,2S2AH@2759|Eukaryota,3A4IV@33154|Opisthokonta,3BS9H@33208|Metazoa	33208|Metazoa	-	-	-	-	-	-	-	-	-	-	-	-	-	-	-
XP_071810630.1	7955.ENSDARP00000127980	2.75e-06	56.2	28HI2@1|root,2SD8B@2759|Eukaryota,3ABDZ@33154|Opisthokonta,3BW3W@33208|Metazoa,3DFDW@33213|Bilateria,48J90@7711|Chordata,49G6R@7742|Vertebrata,4A6T4@7898|Actinopterygii	33208|Metazoa	K	GTF2I-like repeat	-	-	-	-	-	-	-	-	-	-	-	-	GTF2I
XP_071810631.1	7739.XP_002605725.1	1.54e-27	127	KOG2177@1|root,KOG2177@2759|Eukaryota,38EA3@33154|Opisthokonta,3BFJH@33208|Metazoa,3CRTV@33213|Bilateria,47YXB@7711|Chordata	33208|Metazoa	O	zinc ion binding	-	-	2.3.2.27	ko:K11997,ko:K12026,ko:K12035	ko05206,map05206	-	-	-	ko00000,ko00001,ko01000,ko03019,ko04121	-	-	-	NHL,zf-B_box,zf-C3HC4,zf-RING_UBOX
XP_071810634.1	7668.SPU_007603-tr	5.47e-150	452	KOG3626@1|root,KOG3626@2759|Eukaryota,38DV9@33154|Opisthokonta,3BCPB@33208|Metazoa,3CSZS@33213|Bilateria	33208|Metazoa	Q	Solute carrier organic anion transporter family, member	-	-	-	ko:K14354,ko:K14355	-	-	-	-	ko00000,ko02000	2.A.60.1.11,2.A.60.1.9	-	-	Kazal_2,OATP
XP_071810635.1	7668.SPU_011190-tr	2.39e-155	464	KOG2199@1|root,KOG2199@2759|Eukaryota,38HGY@33154|Opisthokonta,3BE6G@33208|Metazoa,3CVJP@33213|Bilateria	33208|Metazoa	T	intracellular protein transport	STAM2	GO:0000003,GO:0001505,GO:0001932,GO:0001933,GO:0003674,GO:0005070,GO:0005488,GO:0005515,GO:0005575,GO:0005622,GO:0005623,GO:0005634,GO:0005654,GO:0005737,GO:0005768,GO:0005769,GO:0005829,GO:0005929,GO:0006464,GO:0006508,GO:0006807,GO:0006810,GO:0006836,GO:0006897,GO:0006914,GO:0006950,GO:0006996,GO:0007032,GO:0007034,GO:0007041,GO:0007154,GO:0007165,GO:0007166,GO:0007167,GO:0007169,GO:0007267,GO:…	-	ko:K04705	ko04144,ko04630,map04144,map04630	M00408	-	-	ko00000,ko00001,ko00002,ko04131	-	-	-	SH3_1,UIM,VHS
XP_071810636.1	7739.XP_002608505.1	3.08e-06	59.7	KOG0200@1|root,KOG3599@1|root,KOG0200@2759|Eukaryota,KOG3599@2759|Eukaryota,38XM4@33154|Opisthokonta,3BGUW@33208|Metazoa,3D4ZZ@33213|Bilateria,483EN@7711|Chordata	33208|Metazoa	PT	detection of mechanical stimulus	PKDREJ	GO:0000003,GO:0003674,GO:0005215,GO:0005216,GO:0005261,GO:0005262,GO:0005575,GO:0005623,GO:0005886,GO:0006810,GO:0006811,GO:0006812,GO:0006816,GO:0007338,GO:0007340,GO:0008150,GO:0008324,GO:0009566,GO:0009581,GO:0009582,GO:0009605,GO:0009612,GO:0009628,GO:0015075,GO:0015085,GO:0015267,GO:0015318,GO:0016020,GO:0019953,GO:0022414,GO:0022803,GO:0022838,GO:0022857,GO:0022890,GO:0030001,GO:0034220,GO:…	-	ko:K19921	-	-	-	-	ko00000,ko04131	-	-	-	PKD_channel,PLAT,REJ
XP_071810637.1	10224.XP_002735759.1	2.86e-226	640	COG1499@1|root,KOG2613@2759|Eukaryota,38ESW@33154|Opisthokonta,3BAX4@33208|Metazoa,3CSZW@33213|Bilateria	33208|Metazoa	J	ribosomal large subunit binding	NMD3	GO:0000054,GO:0000055,GO:0003674,GO:0005488,GO:0005515,GO:0005575,GO:0005622,GO:0005623,GO:0005634,GO:0005654,GO:0005730,GO:0005737,GO:0006403,GO:0006405,GO:0006611,GO:0006810,GO:0006886,GO:0006913,GO:0008104,GO:0008150,GO:0009889,GO:0009891,GO:0009893,GO:0010556,GO:0010557,GO:0010604,GO:0015031,GO:0015833,GO:0015931,GO:0019219,GO:0019222,GO:0022613,GO:0030674,GO:0031323,GO:0031325,GO:0031326,GO:…	-	ko:K07562	ko03008,ko03013,map03008,map03013	-	-	-	ko00000,ko00001,ko03009	-	-	-	NMD3
XP_071810638.1	59538.XP_005975691.1	5.32e-33	122	KOG4624@1|root,KOG4624@2759|Eukaryota,3A5VJ@33154|Opisthokonta,3BSTJ@33208|Metazoa,3D98E@33213|Bilateria,48F8N@7711|Chordata,49BET@7742|Vertebrata,3JGVU@40674|Mammalia,4JBSM@91561|Cetartiodactyla	33208|Metazoa	S	COX assembly mitochondrial protein	CMC1	GO:0003674,GO:0005488,GO:0005507,GO:0005575,GO:0005622,GO:0005623,GO:0005737,GO:0005739,GO:0005740,GO:0005758,GO:0006996,GO:0007005,GO:0008150,GO:0008535,GO:0009987,GO:0016043,GO:0017004,GO:0022607,GO:0031967,GO:0031970,GO:0031974,GO:0031975,GO:0033108,GO:0033617,GO:0034622,GO:0043167,GO:0043169,GO:0043226,GO:0043227,GO:0043229,GO:0043231,GO:0043233,GO:0043933,GO:0044085,GO:0044422,GO:0044424,GO:…	-	ko:K18171	-	-	-	-	ko00000,ko03029	-	-	-	Cmc1
XP_071810639.1	59538.XP_005975691.1	5.32e-33	122	KOG4624@1|root,KOG4624@2759|Eukaryota,3A5VJ@33154|Opisthokonta,3BSTJ@33208|Metazoa,3D98E@33213|Bilateria,48F8N@7711|Chordata,49BET@7742|Vertebrata,3JGVU@40674|Mammalia,4JBSM@91561|Cetartiodactyla	33208|Metazoa	S	COX assembly mitochondrial protein	CMC1	GO:0003674,GO:0005488,GO:0005507,GO:0005575,GO:0005622,GO:0005623,GO:0005737,GO:0005739,GO:0005740,GO:0005758,GO:0006996,GO:0007005,GO:0008150,GO:0008535,GO:0009987,GO:0016043,GO:0017004,GO:0022607,GO:0031967,GO:0031970,GO:0031974,GO:0031975,GO:0033108,GO:0033617,GO:0034622,GO:0043167,GO:0043169,GO:0043226,GO:0043227,GO:0043229,GO:0043231,GO:0043233,GO:0043933,GO:0044085,GO:0044422,GO:0044424,GO:…	-	ko:K18171	-	-	-	-	ko00000,ko03029	-	-	-	Cmc1
XP_071810640.1	59538.XP_005975691.1	5.32e-33	122	KOG4624@1|root,KOG4624@2759|Eukaryota,3A5VJ@33154|Opisthokonta,3BSTJ@33208|Metazoa,3D98E@33213|Bilateria,48F8N@7711|Chordata,49BET@7742|Vertebrata,3JGVU@40674|Mammalia,4JBSM@91561|Cetartiodactyla	33208|Metazoa	S	COX assembly mitochondrial protein	CMC1	GO:0003674,GO:0005488,GO:0005507,GO:0005575,GO:0005622,GO:0005623,GO:0005737,GO:0005739,GO:0005740,GO:0005758,GO:0006996,GO:0007005,GO:0008150,GO:0008535,GO:0009987,GO:0016043,GO:0017004,GO:0022607,GO:0031967,GO:0031970,GO:0031974,GO:0031975,GO:0033108,GO:0033617,GO:0034622,GO:0043167,GO:0043169,GO:0043226,GO:0043227,GO:0043229,GO:0043231,GO:0043233,GO:0043933,GO:0044085,GO:0044422,GO:0044424,GO:…	-	ko:K18171	-	-	-	-	ko00000,ko03029	-	-	-	Cmc1
XP_071810642.1	9031.ENSGALP00000026664	2.33e-161	559	28P8M@1|root,2QVVR@2759|Eukaryota,38BE7@33154|Opisthokonta,3BB2S@33208|Metazoa,3CTE2@33213|Bilateria,480EB@7711|Chordata,48VD0@7742|Vertebrata,4GMBS@8782|Aves	33208|Metazoa	S	Interferon-induced very large GTPase 1-like	GVINP1	-	-	-	-	-	-	-	-	-	-	-	Dynamin_N,RHD3
XP_071810643.1	9031.ENSGALP00000026664	2.33e-161	559	28P8M@1|root,2QVVR@2759|Eukaryota,38BE7@33154|Opisthokonta,3BB2S@33208|Metazoa,3CTE2@33213|Bilateria,480EB@7711|Chordata,48VD0@7742|Vertebrata,4GMBS@8782|Aves	33208|Metazoa	S	Interferon-induced very large GTPase 1-like	GVINP1	-	-	-	-	-	-	-	-	-	-	-	Dynamin_N,RHD3
XP_071810644.1	9031.ENSGALP00000026664	2.58e-161	558	28P8M@1|root,2QVVR@2759|Eukaryota,38BE7@33154|Opisthokonta,3BB2S@33208|Metazoa,3CTE2@33213|Bilateria,480EB@7711|Chordata,48VD0@7742|Vertebrata,4GMBS@8782|Aves	33208|Metazoa	S	Interferon-induced very large GTPase 1-like	GVINP1	-	-	-	-	-	-	-	-	-	-	-	Dynamin_N,RHD3
XP_071810645.1	9031.ENSGALP00000026664	2.58e-161	558	28P8M@1|root,2QVVR@2759|Eukaryota,38BE7@33154|Opisthokonta,3BB2S@33208|Metazoa,3CTE2@33213|Bilateria,480EB@7711|Chordata,48VD0@7742|Vertebrata,4GMBS@8782|Aves	33208|Metazoa	S	Interferon-induced very large GTPase 1-like	GVINP1	-	-	-	-	-	-	-	-	-	-	-	Dynamin_N,RHD3
XP_071810646.1	7897.ENSLACP00000004133	2.68e-170	569	28P8M@1|root,2QSGY@2759|Eukaryota,39NNH@33154|Opisthokonta,3CQ6Z@33208|Metazoa,3E6BX@33213|Bilateria,48RSX@7711|Chordata,49N6D@7742|Vertebrata	33208|Metazoa	S	Up-regulator of cell	-	-	-	-	-	-	-	-	-	-	-	-	Dynamin_N,RHD3,fn3
XP_071810647.1	7897.ENSLACP00000004133	2.68e-170	569	28P8M@1|root,2QSGY@2759|Eukaryota,39NNH@33154|Opisthokonta,3CQ6Z@33208|Metazoa,3E6BX@33213|Bilateria,48RSX@7711|Chordata,49N6D@7742|Vertebrata	33208|Metazoa	S	Up-regulator of cell	-	-	-	-	-	-	-	-	-	-	-	-	Dynamin_N,RHD3,fn3
XP_071810648.1	7668.SPU_003879-tr	3.45e-284	780	COG0123@1|root,KOG1342@2759|Eukaryota,38BIK@33154|Opisthokonta,3BFEI@33208|Metazoa,3CUYK@33213|Bilateria	33208|Metazoa	B	Belongs to the histone deacetylase family. HD Type 1 subfamily	HDAC3	GO:0000003,GO:0000118,GO:0000122,GO:0000226,GO:0000785,GO:0001525,GO:0001558,GO:0001568,GO:0001817,GO:0001818,GO:0001889,GO:0001932,GO:0001933,GO:0001934,GO:0001944,GO:0003002,GO:0003006,GO:0003674,GO:0003676,GO:0003677,GO:0003682,GO:0003712,GO:0003714,GO:0003824,GO:0004407,GO:0005488,GO:0005515,GO:0005575,GO:0005622,GO:0005623,GO:0005634,GO:0005654,GO:0005694,GO:0005737,GO:0005794,GO:0005819,GO:…	3.5.1.98	ko:K06067,ko:K11404	ko04110,ko04213,ko04330,ko04919,ko05016,ko05034,ko05165,ko05169,ko05200,ko05202,ko05203,ko05220,map04110,map04213,map04330,map04919,map05016,map05034,map05165,map05169,map05200,map05202,map05203,map05220	-	-	-	ko00000,ko00001,ko01000,ko03036	-	-	-	Hist_deacetyl
XP_071810649.1	7897.ENSLACP00000004133	1.44e-168	564	28P8M@1|root,2QSGY@2759|Eukaryota,39NNH@33154|Opisthokonta,3CQ6Z@33208|Metazoa,3E6BX@33213|Bilateria,48RSX@7711|Chordata,49N6D@7742|Vertebrata	33208|Metazoa	S	Up-regulator of cell	-	-	-	-	-	-	-	-	-	-	-	-	Dynamin_N,RHD3,fn3
XP_071810650.1	8010.XP_010893104.1	1.66e-159	538	28P8M@1|root,2QVVR@2759|Eukaryota,38BE7@33154|Opisthokonta,3BB2S@33208|Metazoa,3CTE2@33213|Bilateria,480EB@7711|Chordata,48VD0@7742|Vertebrata,49UUF@7898|Actinopterygii	33208|Metazoa	S	Up-regulator of cell	-	-	-	-	-	-	-	-	-	-	-	-	GBP,MMR_HSR1,RHD3,fn3
XP_071810651.1	8010.XP_010893104.1	1.66e-159	538	28P8M@1|root,2QVVR@2759|Eukaryota,38BE7@33154|Opisthokonta,3BB2S@33208|Metazoa,3CTE2@33213|Bilateria,480EB@7711|Chordata,48VD0@7742|Vertebrata,49UUF@7898|Actinopterygii	33208|Metazoa	S	Up-regulator of cell	-	-	-	-	-	-	-	-	-	-	-	-	GBP,MMR_HSR1,RHD3,fn3
XP_071810652.1	10090.ENSMUSP00000055304	0	1517	COG5059@1|root,KOG0241@2759|Eukaryota,3AHYF@33154|Opisthokonta,3BEFY@33208|Metazoa,3CT9N@33213|Bilateria,482YU@7711|Chordata,4923P@7742|Vertebrata,3J47P@40674|Mammalia,35IQK@314146|Euarchontoglires,4Q71H@9989|Rodentia	33208|Metazoa	Z	Kinesin protein	KIF13A	GO:0000139,GO:0003674,GO:0003774,GO:0003777,GO:0003824,GO:0005575,GO:0005622,GO:0005623,GO:0005737,GO:0005768,GO:0005794,GO:0005802,GO:0005813,GO:0005815,GO:0005856,GO:0005871,GO:0005875,GO:0006810,GO:0006886,GO:0006892,GO:0006893,GO:0006928,GO:0006996,GO:0007017,GO:0007018,GO:0007034,GO:0007041,GO:0008104,GO:0008150,GO:0008333,GO:0009987,GO:0010008,GO:0010564,GO:0010970,GO:0012505,GO:0015031,GO:…	-	ko:K17914	-	-	-	-	ko00000,ko04812	-	-	-	CAP_GLY,DUF3694,FHA,KIF1B,Kinesin,Kinesin_assoc
XP_071810653.1	10090.ENSMUSP00000055304	0	1520	COG5059@1|root,KOG0241@2759|Eukaryota,3AHYF@33154|Opisthokonta,3BEFY@33208|Metazoa,3CT9N@33213|Bilateria,482YU@7711|Chordata,4923P@7742|Vertebrata,3J47P@40674|Mammalia,35IQK@314146|Euarchontoglires,4Q71H@9989|Rodentia	33208|Metazoa	Z	Kinesin protein	KIF13A	GO:0000139,GO:0003674,GO:0003774,GO:0003777,GO:0003824,GO:0005575,GO:0005622,GO:0005623,GO:0005737,GO:0005768,GO:0005794,GO:0005802,GO:0005813,GO:0005815,GO:0005856,GO:0005871,GO:0005875,GO:0006810,GO:0006886,GO:0006892,GO:0006893,GO:0006928,GO:0006996,GO:0007017,GO:0007018,GO:0007034,GO:0007041,GO:0008104,GO:0008150,GO:0008333,GO:0009987,GO:0010008,GO:0010564,GO:0010970,GO:0012505,GO:0015031,GO:…	-	ko:K17914	-	-	-	-	ko00000,ko04812	-	-	-	CAP_GLY,DUF3694,FHA,KIF1B,Kinesin,Kinesin_assoc
XP_071810654.1	10090.ENSMUSP00000055304	0	1524	COG5059@1|root,KOG0241@2759|Eukaryota,3AHYF@33154|Opisthokonta,3BEFY@33208|Metazoa,3CT9N@33213|Bilateria,482YU@7711|Chordata,4923P@7742|Vertebrata,3J47P@40674|Mammalia,35IQK@314146|Euarchontoglires,4Q71H@9989|Rodentia	33208|Metazoa	Z	Kinesin protein	KIF13A	GO:0000139,GO:0003674,GO:0003774,GO:0003777,GO:0003824,GO:0005575,GO:0005622,GO:0005623,GO:0005737,GO:0005768,GO:0005794,GO:0005802,GO:0005813,GO:0005815,GO:0005856,GO:0005871,GO:0005875,GO:0006810,GO:0006886,GO:0006892,GO:0006893,GO:0006928,GO:0006996,GO:0007017,GO:0007018,GO:0007034,GO:0007041,GO:0008104,GO:0008150,GO:0008333,GO:0009987,GO:0010008,GO:0010564,GO:0010970,GO:0012505,GO:0015031,GO:…	-	ko:K17914	-	-	-	-	ko00000,ko04812	-	-	-	CAP_GLY,DUF3694,FHA,KIF1B,Kinesin,Kinesin_assoc
XP_071810655.1	10090.ENSMUSP00000055304	0	1532	COG5059@1|root,KOG0241@2759|Eukaryota,3AHYF@33154|Opisthokonta,3BEFY@33208|Metazoa,3CT9N@33213|Bilateria,482YU@7711|Chordata,4923P@7742|Vertebrata,3J47P@40674|Mammalia,35IQK@314146|Euarchontoglires,4Q71H@9989|Rodentia	33208|Metazoa	Z	Kinesin protein	KIF13A	GO:0000139,GO:0003674,GO:0003774,GO:0003777,GO:0003824,GO:0005575,GO:0005622,GO:0005623,GO:0005737,GO:0005768,GO:0005794,GO:0005802,GO:0005813,GO:0005815,GO:0005856,GO:0005871,GO:0005875,GO:0006810,GO:0006886,GO:0006892,GO:0006893,GO:0006928,GO:0006996,GO:0007017,GO:0007018,GO:0007034,GO:0007041,GO:0008104,GO:0008150,GO:0008333,GO:0009987,GO:0010008,GO:0010564,GO:0010970,GO:0012505,GO:0015031,GO:…	-	ko:K17914	-	-	-	-	ko00000,ko04812	-	-	-	CAP_GLY,DUF3694,FHA,KIF1B,Kinesin,Kinesin_assoc
XP_071810656.1	10090.ENSMUSP00000055304	0	1518	COG5059@1|root,KOG0241@2759|Eukaryota,3AHYF@33154|Opisthokonta,3BEFY@33208|Metazoa,3CT9N@33213|Bilateria,482YU@7711|Chordata,4923P@7742|Vertebrata,3J47P@40674|Mammalia,35IQK@314146|Euarchontoglires,4Q71H@9989|Rodentia	33208|Metazoa	Z	Kinesin protein	KIF13A	GO:0000139,GO:0003674,GO:0003774,GO:0003777,GO:0003824,GO:0005575,GO:0005622,GO:0005623,GO:0005737,GO:0005768,GO:0005794,GO:0005802,GO:0005813,GO:0005815,GO:0005856,GO:0005871,GO:0005875,GO:0006810,GO:0006886,GO:0006892,GO:0006893,GO:0006928,GO:0006996,GO:0007017,GO:0007018,GO:0007034,GO:0007041,GO:0008104,GO:0008150,GO:0008333,GO:0009987,GO:0010008,GO:0010564,GO:0010970,GO:0012505,GO:0015031,GO:…	-	ko:K17914	-	-	-	-	ko00000,ko04812	-	-	-	CAP_GLY,DUF3694,FHA,KIF1B,Kinesin,Kinesin_assoc
XP_071810657.1	10090.ENSMUSP00000055304	0	1516	COG5059@1|root,KOG0241@2759|Eukaryota,3AHYF@33154|Opisthokonta,3BEFY@33208|Metazoa,3CT9N@33213|Bilateria,482YU@7711|Chordata,4923P@7742|Vertebrata,3J47P@40674|Mammalia,35IQK@314146|Euarchontoglires,4Q71H@9989|Rodentia	33208|Metazoa	Z	Kinesin protein	KIF13A	GO:0000139,GO:0003674,GO:0003774,GO:0003777,GO:0003824,GO:0005575,GO:0005622,GO:0005623,GO:0005737,GO:0005768,GO:0005794,GO:0005802,GO:0005813,GO:0005815,GO:0005856,GO:0005871,GO:0005875,GO:0006810,GO:0006886,GO:0006892,GO:0006893,GO:0006928,GO:0006996,GO:0007017,GO:0007018,GO:0007034,GO:0007041,GO:0008104,GO:0008150,GO:0008333,GO:0009987,GO:0010008,GO:0010564,GO:0010970,GO:0012505,GO:0015031,GO:…	-	ko:K17914	-	-	-	-	ko00000,ko04812	-	-	-	CAP_GLY,DUF3694,FHA,KIF1B,Kinesin,Kinesin_assoc
XP_071810658.1	7668.SPU_006602-tr	0	1307	COG5059@1|root,KOG0241@2759|Eukaryota,3AHYF@33154|Opisthokonta,3BEFY@33208|Metazoa,3CT9N@33213|Bilateria	33208|Metazoa	Z	microtubule motor activity	KIF13B	GO:0000226,GO:0001775,GO:0002376,GO:0003674,GO:0003774,GO:0003777,GO:0003824,GO:0005488,GO:0005515,GO:0005575,GO:0005622,GO:0005623,GO:0005737,GO:0005768,GO:0005769,GO:0005856,GO:0005871,GO:0005874,GO:0005875,GO:0005881,GO:0006605,GO:0006810,GO:0006886,GO:0006928,GO:0006996,GO:0007010,GO:0007017,GO:0007018,GO:0007049,GO:0007154,GO:0007163,GO:0007165,GO:0007275,GO:0007399,GO:0008104,GO:0008150,GO:…	-	ko:K10392,ko:K17914	-	-	-	-	ko00000,ko04812	-	-	-	CAP_GLY,DUF3694,FHA,KIF1B,Kinesin,Kinesin_assoc
XP_071810659.1	7668.SPU_006602-tr	0	1307	COG5059@1|root,KOG0241@2759|Eukaryota,3AHYF@33154|Opisthokonta,3BEFY@33208|Metazoa,3CT9N@33213|Bilateria	33208|Metazoa	Z	microtubule motor activity	KIF13B	GO:0000226,GO:0001775,GO:0002376,GO:0003674,GO:0003774,GO:0003777,GO:0003824,GO:0005488,GO:0005515,GO:0005575,GO:0005622,GO:0005623,GO:0005737,GO:0005768,GO:0005769,GO:0005856,GO:0005871,GO:0005874,GO:0005875,GO:0005881,GO:0006605,GO:0006810,GO:0006886,GO:0006928,GO:0006996,GO:0007010,GO:0007017,GO:0007018,GO:0007049,GO:0007154,GO:0007163,GO:0007165,GO:0007275,GO:0007399,GO:0008104,GO:0008150,GO:…	-	ko:K10392,ko:K17914	-	-	-	-	ko00000,ko04812	-	-	-	CAP_GLY,DUF3694,FHA,KIF1B,Kinesin,Kinesin_assoc
XP_071810660.1	7668.SPU_003635-tr	4.12e-108	386	KOG1216@1|root,KOG1217@1|root,KOG4297@1|root,KOG1216@2759|Eukaryota,KOG1217@2759|Eukaryota,KOG4297@2759|Eukaryota	2759|Eukaryota	S	carbohydrate binding	-	-	-	ko:K17495	-	-	-	-	ko00000,ko01009	-	-	-	C8,CUB,EGF,EGF_CA,HYR,SEA,Sushi,TIL,TILa,VWD
XP_071810661.1	7739.XP_002585735.1	2.27e-23	112	KOG2177@1|root,KOG2177@2759|Eukaryota	2759|Eukaryota	O	zinc ion binding	-	-	2.3.2.27	ko:K06058,ko:K11997,ko:K12026	ko04330,map04330	-	-	-	ko00000,ko00001,ko01000,ko04121	-	-	-	MATH,zf-B_box,zf-C3HC4,zf-RING_UBOX
XP_071810662.1	45351.EDO48252	2.41e-37	162	COG4886@1|root,KOG0619@2759|Eukaryota	2759|Eukaryota	U	regulation of response to stimulus	pats1	GO:0000278,GO:0000281,GO:0000910,GO:0003674,GO:0003824,GO:0004672,GO:0004674,GO:0004721,GO:0005575,GO:0005622,GO:0005623,GO:0005737,GO:0005856,GO:0006464,GO:0006468,GO:0006470,GO:0006793,GO:0006796,GO:0006807,GO:0007049,GO:0007154,GO:0007165,GO:0008150,GO:0008152,GO:0009987,GO:0015629,GO:0016301,GO:0016310,GO:0016311,GO:0016740,GO:0016772,GO:0016773,GO:0016787,GO:0016788,GO:0016791,GO:0019538,GO:…	2.7.11.1	ko:K08844	ko05012,map05012	-	-	-	ko00000,ko00001,ko01000,ko01001,ko04131,ko04147	-	-	-	COR,GILT,LRRNT_2,LRR_8,Myotub-related,Pkinase_Tyr,Roc
XP_071810663.1	10224.NP_001161572.1	1.75e-125	392	COG0591@1|root,KOG2349@2759|Eukaryota,38EY4@33154|Opisthokonta,3BAZ5@33208|Metazoa,3CW54@33213|Bilateria	33208|Metazoa	P	propionate transmembrane transporter activity	SLC5A8	GO:0003674,GO:0005215,GO:0005319,GO:0005342,GO:0005343,GO:0005575,GO:0005623,GO:0005886,GO:0005903,GO:0006139,GO:0006725,GO:0006732,GO:0006733,GO:0006753,GO:0006793,GO:0006796,GO:0006807,GO:0006810,GO:0006811,GO:0006812,GO:0006814,GO:0006820,GO:0006855,GO:0006869,GO:0008028,GO:0008150,GO:0008152,GO:0008324,GO:0008509,GO:0008514,GO:0009058,GO:0009108,GO:0009117,GO:0009165,GO:0009435,GO:0009987,GO:…	-	ko:K14386,ko:K14388	ko04977,map04977	-	-	-	ko00000,ko00001,ko02000	2.A.21.5.2,2.A.21.5.3,2.A.21.5.4,2.A.21.5.5	-	-	SSF
XP_071810664.1	10224.NP_001161572.1	1.75e-125	392	COG0591@1|root,KOG2349@2759|Eukaryota,38EY4@33154|Opisthokonta,3BAZ5@33208|Metazoa,3CW54@33213|Bilateria	33208|Metazoa	P	propionate transmembrane transporter activity	SLC5A8	GO:0003674,GO:0005215,GO:0005319,GO:0005342,GO:0005343,GO:0005575,GO:0005623,GO:0005886,GO:0005903,GO:0006139,GO:0006725,GO:0006732,GO:0006733,GO:0006753,GO:0006793,GO:0006796,GO:0006807,GO:0006810,GO:0006811,GO:0006812,GO:0006814,GO:0006820,GO:0006855,GO:0006869,GO:0008028,GO:0008150,GO:0008152,GO:0008324,GO:0008509,GO:0008514,GO:0009058,GO:0009108,GO:0009117,GO:0009165,GO:0009435,GO:0009987,GO:…	-	ko:K14386,ko:K14388	ko04977,map04977	-	-	-	ko00000,ko00001,ko02000	2.A.21.5.2,2.A.21.5.3,2.A.21.5.4,2.A.21.5.5	-	-	SSF
XP_071810665.1	10224.NP_001161572.1	1.75e-125	392	COG0591@1|root,KOG2349@2759|Eukaryota,38EY4@33154|Opisthokonta,3BAZ5@33208|Metazoa,3CW54@33213|Bilateria	33208|Metazoa	P	propionate transmembrane transporter activity	SLC5A8	GO:0003674,GO:0005215,GO:0005319,GO:0005342,GO:0005343,GO:0005575,GO:0005623,GO:0005886,GO:0005903,GO:0006139,GO:0006725,GO:0006732,GO:0006733,GO:0006753,GO:0006793,GO:0006796,GO:0006807,GO:0006810,GO:0006811,GO:0006812,GO:0006814,GO:0006820,GO:0006855,GO:0006869,GO:0008028,GO:0008150,GO:0008152,GO:0008324,GO:0008509,GO:0008514,GO:0009058,GO:0009108,GO:0009117,GO:0009165,GO:0009435,GO:0009987,GO:…	-	ko:K14386,ko:K14388	ko04977,map04977	-	-	-	ko00000,ko00001,ko02000	2.A.21.5.2,2.A.21.5.3,2.A.21.5.4,2.A.21.5.5	-	-	SSF
XP_071810666.1	10224.NP_001161572.1	1.75e-125	392	COG0591@1|root,KOG2349@2759|Eukaryota,38EY4@33154|Opisthokonta,3BAZ5@33208|Metazoa,3CW54@33213|Bilateria	33208|Metazoa	P	propionate transmembrane transporter activity	SLC5A8	GO:0003674,GO:0005215,GO:0005319,GO:0005342,GO:0005343,GO:0005575,GO:0005623,GO:0005886,GO:0005903,GO:0006139,GO:0006725,GO:0006732,GO:0006733,GO:0006753,GO:0006793,GO:0006796,GO:0006807,GO:0006810,GO:0006811,GO:0006812,GO:0006814,GO:0006820,GO:0006855,GO:0006869,GO:0008028,GO:0008150,GO:0008152,GO:0008324,GO:0008509,GO:0008514,GO:0009058,GO:0009108,GO:0009117,GO:0009165,GO:0009435,GO:0009987,GO:…	-	ko:K14386,ko:K14388	ko04977,map04977	-	-	-	ko00000,ko00001,ko02000	2.A.21.5.2,2.A.21.5.3,2.A.21.5.4,2.A.21.5.5	-	-	SSF
XP_071810667.1	10224.NP_001161572.1	1.75e-125	392	COG0591@1|root,KOG2349@2759|Eukaryota,38EY4@33154|Opisthokonta,3BAZ5@33208|Metazoa,3CW54@33213|Bilateria	33208|Metazoa	P	propionate transmembrane transporter activity	SLC5A8	GO:0003674,GO:0005215,GO:0005319,GO:0005342,GO:0005343,GO:0005575,GO:0005623,GO:0005886,GO:0005903,GO:0006139,GO:0006725,GO:0006732,GO:0006733,GO:0006753,GO:0006793,GO:0006796,GO:0006807,GO:0006810,GO:0006811,GO:0006812,GO:0006814,GO:0006820,GO:0006855,GO:0006869,GO:0008028,GO:0008150,GO:0008152,GO:0008324,GO:0008509,GO:0008514,GO:0009058,GO:0009108,GO:0009117,GO:0009165,GO:0009435,GO:0009987,GO:…	-	ko:K14386,ko:K14388	ko04977,map04977	-	-	-	ko00000,ko00001,ko02000	2.A.21.5.2,2.A.21.5.3,2.A.21.5.4,2.A.21.5.5	-	-	SSF
XP_071810668.1	10224.NP_001161572.1	1.75e-125	392	COG0591@1|root,KOG2349@2759|Eukaryota,38EY4@33154|Opisthokonta,3BAZ5@33208|Metazoa,3CW54@33213|Bilateria	33208|Metazoa	P	propionate transmembrane transporter activity	SLC5A8	GO:0003674,GO:0005215,GO:0005319,GO:0005342,GO:0005343,GO:0005575,GO:0005623,GO:0005886,GO:0005903,GO:0006139,GO:0006725,GO:0006732,GO:0006733,GO:0006753,GO:0006793,GO:0006796,GO:0006807,GO:0006810,GO:0006811,GO:0006812,GO:0006814,GO:0006820,GO:0006855,GO:0006869,GO:0008028,GO:0008150,GO:0008152,GO:0008324,GO:0008509,GO:0008514,GO:0009058,GO:0009108,GO:0009117,GO:0009165,GO:0009435,GO:0009987,GO:…	-	ko:K14386,ko:K14388	ko04977,map04977	-	-	-	ko00000,ko00001,ko02000	2.A.21.5.2,2.A.21.5.3,2.A.21.5.4,2.A.21.5.5	-	-	SSF
XP_071810669.1	7668.SPU_002507-tr	1.06e-144	413	COG1100@1|root,KOG0098@2759|Eukaryota,38V9Y@33154|Opisthokonta,3BFFJ@33208|Metazoa,3CUXI@33213|Bilateria	33208|Metazoa	U	regulation of MAPK export from nucleus	DNAJC27	GO:0001932,GO:0001934,GO:0003674,GO:0003824,GO:0003924,GO:0005575,GO:0005622,GO:0005623,GO:0005634,GO:0008150,GO:0009893,GO:0009966,GO:0009967,GO:0010562,GO:0010604,GO:0010646,GO:0010647,GO:0016462,GO:0016787,GO:0016817,GO:0016818,GO:0017111,GO:0019220,GO:0019222,GO:0023051,GO:0023056,GO:0031323,GO:0031325,GO:0031399,GO:0031401,GO:0032268,GO:0032270,GO:0032386,GO:0032879,GO:0032880,GO:0033157,GO:…	-	ko:K19372	-	-	-	-	ko00000,ko03110	-	-	-	DnaJ,Ras
XP_071810670.1	10224.XP_006815285.1	2.7e-47	163	KOG2979@1|root,KOG2979@2759|Eukaryota,39X8X@33154|Opisthokonta,3BFQH@33208|Metazoa,3CZBD@33213|Bilateria	33208|Metazoa	S	positive regulation of maintenance of mitotic sister chromatid cohesion	NSMCE2	GO:0000722,GO:0000723,GO:0000724,GO:0000725,GO:0000781,GO:0000793,GO:0003674,GO:0003824,GO:0005575,GO:0005622,GO:0005623,GO:0005634,GO:0005654,GO:0005694,GO:0006139,GO:0006259,GO:0006281,GO:0006302,GO:0006310,GO:0006312,GO:0006464,GO:0006725,GO:0006807,GO:0006950,GO:0006974,GO:0006996,GO:0007063,GO:0007088,GO:0007346,GO:0007568,GO:0007569,GO:0008150,GO:0008152,GO:0009896,GO:0009987,GO:0010564,GO:…	-	-	-	-	-	-	-	-	-	-	zf-Nse
XP_071810671.1	10224.XP_006815285.1	2.7e-47	163	KOG2979@1|root,KOG2979@2759|Eukaryota,39X8X@33154|Opisthokonta,3BFQH@33208|Metazoa,3CZBD@33213|Bilateria	33208|Metazoa	S	positive regulation of maintenance of mitotic sister chromatid cohesion	NSMCE2	GO:0000722,GO:0000723,GO:0000724,GO:0000725,GO:0000781,GO:0000793,GO:0003674,GO:0003824,GO:0005575,GO:0005622,GO:0005623,GO:0005634,GO:0005654,GO:0005694,GO:0006139,GO:0006259,GO:0006281,GO:0006302,GO:0006310,GO:0006312,GO:0006464,GO:0006725,GO:0006807,GO:0006950,GO:0006974,GO:0006996,GO:0007063,GO:0007088,GO:0007346,GO:0007568,GO:0007569,GO:0008150,GO:0008152,GO:0009896,GO:0009987,GO:0010564,GO:…	-	-	-	-	-	-	-	-	-	-	zf-Nse
XP_071810672.1	10224.XP_006815285.1	4.3e-46	160	KOG2979@1|root,KOG2979@2759|Eukaryota,39X8X@33154|Opisthokonta,3BFQH@33208|Metazoa,3CZBD@33213|Bilateria	33208|Metazoa	S	positive regulation of maintenance of mitotic sister chromatid cohesion	NSMCE2	GO:0000722,GO:0000723,GO:0000724,GO:0000725,GO:0000781,GO:0000793,GO:0003674,GO:0003824,GO:0005575,GO:0005622,GO:0005623,GO:0005634,GO:0005654,GO:0005694,GO:0006139,GO:0006259,GO:0006281,GO:0006302,GO:0006310,GO:0006312,GO:0006464,GO:0006725,GO:0006807,GO:0006950,GO:0006974,GO:0006996,GO:0007063,GO:0007088,GO:0007346,GO:0007568,GO:0007569,GO:0008150,GO:0008152,GO:0009896,GO:0009987,GO:0010564,GO:…	-	-	-	-	-	-	-	-	-	-	zf-Nse
XP_071810673.1	10224.XP_006815285.1	2.55e-36	134	KOG2979@1|root,KOG2979@2759|Eukaryota,39X8X@33154|Opisthokonta,3BFQH@33208|Metazoa,3CZBD@33213|Bilateria	33208|Metazoa	S	positive regulation of maintenance of mitotic sister chromatid cohesion	NSMCE2	GO:0000722,GO:0000723,GO:0000724,GO:0000725,GO:0000781,GO:0000793,GO:0003674,GO:0003824,GO:0005575,GO:0005622,GO:0005623,GO:0005634,GO:0005654,GO:0005694,GO:0006139,GO:0006259,GO:0006281,GO:0006302,GO:0006310,GO:0006312,GO:0006464,GO:0006725,GO:0006807,GO:0006950,GO:0006974,GO:0006996,GO:0007063,GO:0007088,GO:0007346,GO:0007568,GO:0007569,GO:0008150,GO:0008152,GO:0009896,GO:0009987,GO:0010564,GO:…	-	-	-	-	-	-	-	-	-	-	zf-Nse
XP_071810678.1	7668.SPU_001037-tr	8.07e-65	228	COG2940@1|root,KOG1085@2759|Eukaryota,39NCT@33154|Opisthokonta,3CPXG@33208|Metazoa,3E62K@33213|Bilateria	33208|Metazoa	S	SET (Su(var)3-9, Enhancer-of-zeste, Trithorax) domain	-	-	2.1.1.43	ko:K11428	ko00310,map00310	-	R03875,R03938,R04866,R04867	RC00003,RC00060,RC00181,RC00496	ko00000,ko00001,ko01000,ko03036	-	-	-	SET
XP_071810679.1	126957.SMAR000124-PA	1e-121	394	KOG4368@1|root,KOG4368@2759|Eukaryota,38VSS@33154|Opisthokonta,3BI6H@33208|Metazoa,3CY3H@33213|Bilateria,41WV0@6656|Arthropoda	33208|Metazoa	A	RNA binding. It is involved in the biological process described with RNA processing	CHERP	GO:0000375,GO:0000377,GO:0000398,GO:0003674,GO:0005488,GO:0005515,GO:0005575,GO:0005622,GO:0005623,GO:0005634,GO:0005654,GO:0005737,GO:0005783,GO:0005789,GO:0006139,GO:0006396,GO:0006397,GO:0006725,GO:0006807,GO:0006810,GO:0006811,GO:0006812,GO:0006816,GO:0006873,GO:0006874,GO:0006875,GO:0007204,GO:0007275,GO:0007399,GO:0008150,GO:0008152,GO:0008285,GO:0008380,GO:0009966,GO:0009967,GO:0009987,GO:…	-	ko:K12841	ko03040,map03040	-	-	-	ko00000,ko00001,ko03041	-	-	-	CTD_bind,G-patch,Surp
XP_071810680.1	121225.PHUM160720-PA	1.75e-05	53.9	KOG2504@1|root,KOG2504@2759|Eukaryota,39TIW@33154|Opisthokonta,3BN1W@33208|Metazoa,3CWIT@33213|Bilateria,41Y4Q@6656|Arthropoda,3SJD1@50557|Insecta,3E7D3@33342|Paraneoptera	33208|Metazoa	G	Major Facilitator Superfamily	-	GO:0003674,GO:0005215,GO:0005342,GO:0005575,GO:0006810,GO:0006811,GO:0006820,GO:0008028,GO:0008150,GO:0008509,GO:0008514,GO:0015075,GO:0015318,GO:0015711,GO:0015718,GO:0015849,GO:0016020,GO:0016021,GO:0022857,GO:0031224,GO:0034220,GO:0044425,GO:0046942,GO:0046943,GO:0051179,GO:0051234,GO:0055085,GO:0071702,GO:0098656,GO:1903825,GO:1905039	-	-	-	-	-	-	-	-	-	-	MFS_1,MFS_4
XP_071810681.1	7668.SPU_027502-tr	7.87e-116	359	KOG0255@1|root,KOG0255@2759|Eukaryota,38FJ1@33154|Opisthokonta,3B9N9@33208|Metazoa,3CT4W@33213|Bilateria	33208|Metazoa	O	organic anion transmembrane transporter activity	-	-	-	ko:K08202	ko05231,map05231	-	-	-	ko00000,ko00001,ko02000	2.A.1.19.2,2.A.1.19.3	-	-	Sugar_tr
XP_071810682.1	7668.SPU_027502-tr	6.25e-116	359	KOG0255@1|root,KOG0255@2759|Eukaryota,38FJ1@33154|Opisthokonta,3B9N9@33208|Metazoa,3CT4W@33213|Bilateria	33208|Metazoa	O	organic anion transmembrane transporter activity	-	-	-	ko:K08202	ko05231,map05231	-	-	-	ko00000,ko00001,ko02000	2.A.1.19.2,2.A.1.19.3	-	-	Sugar_tr
XP_071810683.1	7668.SPU_027502-tr	1.8e-107	337	KOG0255@1|root,KOG0255@2759|Eukaryota,38FJ1@33154|Opisthokonta,3B9N9@33208|Metazoa,3CT4W@33213|Bilateria	33208|Metazoa	O	organic anion transmembrane transporter activity	-	-	-	ko:K08202	ko05231,map05231	-	-	-	ko00000,ko00001,ko02000	2.A.1.19.2,2.A.1.19.3	-	-	Sugar_tr
XP_071810684.1	7955.ENSDARP00000089983	9.38e-24	107	KOG4052@1|root,KOG4052@2759|Eukaryota,38XQY@33154|Opisthokonta,3BKR0@33208|Metazoa,3CZVF@33213|Bilateria,48BR6@7711|Chordata,4936R@7742|Vertebrata,4A57M@7898|Actinopterygii	33208|Metazoa	S	signaling receptor binding	-	-	-	ko:K10516	-	-	-	-	ko00000,ko04121	-	-	-	-
XP_071810685.1	7955.ENSDARP00000089983	1.61e-23	105	KOG4052@1|root,KOG4052@2759|Eukaryota,38XQY@33154|Opisthokonta,3BKR0@33208|Metazoa,3CZVF@33213|Bilateria,48BR6@7711|Chordata,4936R@7742|Vertebrata,4A57M@7898|Actinopterygii	33208|Metazoa	S	signaling receptor binding	-	-	-	ko:K10516	-	-	-	-	ko00000,ko04121	-	-	-	-
XP_071810686.1	7955.ENSDARP00000089983	1.06e-24	107	KOG4052@1|root,KOG4052@2759|Eukaryota,38XQY@33154|Opisthokonta,3BKR0@33208|Metazoa,3CZVF@33213|Bilateria,48BR6@7711|Chordata,4936R@7742|Vertebrata,4A57M@7898|Actinopterygii	33208|Metazoa	S	signaling receptor binding	-	-	-	ko:K10516	-	-	-	-	ko00000,ko04121	-	-	-	-
XP_071810687.1	126957.SMAR000124-PA	4.63e-122	394	KOG4368@1|root,KOG4368@2759|Eukaryota,38VSS@33154|Opisthokonta,3BI6H@33208|Metazoa,3CY3H@33213|Bilateria,41WV0@6656|Arthropoda	33208|Metazoa	A	RNA binding. It is involved in the biological process described with RNA processing	CHERP	GO:0000375,GO:0000377,GO:0000398,GO:0003674,GO:0005488,GO:0005515,GO:0005575,GO:0005622,GO:0005623,GO:0005634,GO:0005654,GO:0005737,GO:0005783,GO:0005789,GO:0006139,GO:0006396,GO:0006397,GO:0006725,GO:0006807,GO:0006810,GO:0006811,GO:0006812,GO:0006816,GO:0006873,GO:0006874,GO:0006875,GO:0007204,GO:0007275,GO:0007399,GO:0008150,GO:0008152,GO:0008285,GO:0008380,GO:0009966,GO:0009967,GO:0009987,GO:…	-	ko:K12841	ko03040,map03040	-	-	-	ko00000,ko00001,ko03041	-	-	-	CTD_bind,G-patch,Surp
XP_071810688.1	7668.SPU_013125-tr	6.04e-153	460	COG0591@1|root,KOG2349@2759|Eukaryota,38EY4@33154|Opisthokonta,3BAZ5@33208|Metazoa,3CW54@33213|Bilateria	33208|Metazoa	P	propionate transmembrane transporter activity	SLC5A8	GO:0003674,GO:0005215,GO:0005319,GO:0005342,GO:0005343,GO:0005575,GO:0005623,GO:0005886,GO:0005903,GO:0006139,GO:0006725,GO:0006732,GO:0006733,GO:0006753,GO:0006793,GO:0006796,GO:0006807,GO:0006810,GO:0006811,GO:0006812,GO:0006814,GO:0006820,GO:0006855,GO:0006869,GO:0008028,GO:0008150,GO:0008152,GO:0008324,GO:0008509,GO:0008514,GO:0009058,GO:0009108,GO:0009117,GO:0009165,GO:0009435,GO:0009987,GO:…	-	ko:K14386,ko:K14388	ko04977,map04977	-	-	-	ko00000,ko00001,ko02000	2.A.21.5.2,2.A.21.5.3,2.A.21.5.4,2.A.21.5.5	-	-	SSF
XP_071810689.1	7739.XP_002600824.1	2.73e-24	117	KOG2177@1|root,KOG2177@2759|Eukaryota,38EA3@33154|Opisthokonta,3BFJH@33208|Metazoa,3CRTV@33213|Bilateria,47YXB@7711|Chordata	33208|Metazoa	O	zinc ion binding	-	-	2.3.2.27	ko:K11997,ko:K12026,ko:K12035	ko05206,map05206	-	-	-	ko00000,ko00001,ko01000,ko03019,ko04121	-	-	-	NHL,zf-B_box,zf-C3HC4,zf-RING_UBOX
XP_071810690.1	7739.XP_002600824.1	2.73e-24	117	KOG2177@1|root,KOG2177@2759|Eukaryota,38EA3@33154|Opisthokonta,3BFJH@33208|Metazoa,3CRTV@33213|Bilateria,47YXB@7711|Chordata	33208|Metazoa	O	zinc ion binding	-	-	2.3.2.27	ko:K11997,ko:K12026,ko:K12035	ko05206,map05206	-	-	-	ko00000,ko00001,ko01000,ko03019,ko04121	-	-	-	NHL,zf-B_box,zf-C3HC4,zf-RING_UBOX
XP_071810692.1	7668.SPU_006300-tr	3.11e-76	264	28KB6@1|root,2QSS1@2759|Eukaryota,39XKI@33154|Opisthokonta,3BPWM@33208|Metazoa,3D7K7@33213|Bilateria	33208|Metazoa	-	-	-	-	-	-	-	-	-	-	-	-	-	-	THAP
XP_071810693.1	7668.SPU_023482-tr	3.83e-34	142	2C1AW@1|root,2S2PB@2759|Eukaryota,3A5J2@33154|Opisthokonta,3BS65@33208|Metazoa,3D91A@33213|Bilateria	33208|Metazoa	-	-	-	-	-	-	-	-	-	-	-	-	-	-	-
XP_071810694.1	7668.SPU_023482-tr	3.6e-34	142	2C1AW@1|root,2S2PB@2759|Eukaryota,3A5J2@33154|Opisthokonta,3BS65@33208|Metazoa,3D91A@33213|Bilateria	33208|Metazoa	-	-	-	-	-	-	-	-	-	-	-	-	-	-	-
XP_071810695.1	7668.SPU_023482-tr	5.2e-35	142	2C1AW@1|root,2S2PB@2759|Eukaryota,3A5J2@33154|Opisthokonta,3BS65@33208|Metazoa,3D91A@33213|Bilateria	33208|Metazoa	-	-	-	-	-	-	-	-	-	-	-	-	-	-	-
XP_071810696.1	126957.SMAR000124-PA	1.16e-126	405	KOG4368@1|root,KOG4368@2759|Eukaryota,38VSS@33154|Opisthokonta,3BI6H@33208|Metazoa,3CY3H@33213|Bilateria,41WV0@6656|Arthropoda	33208|Metazoa	A	RNA binding. It is involved in the biological process described with RNA processing	CHERP	GO:0000375,GO:0000377,GO:0000398,GO:0003674,GO:0005488,GO:0005515,GO:0005575,GO:0005622,GO:0005623,GO:0005634,GO:0005654,GO:0005737,GO:0005783,GO:0005789,GO:0006139,GO:0006396,GO:0006397,GO:0006725,GO:0006807,GO:0006810,GO:0006811,GO:0006812,GO:0006816,GO:0006873,GO:0006874,GO:0006875,GO:0007204,GO:0007275,GO:0007399,GO:0008150,GO:0008152,GO:0008285,GO:0008380,GO:0009966,GO:0009967,GO:0009987,GO:…	-	ko:K12841	ko03040,map03040	-	-	-	ko00000,ko00001,ko03041	-	-	-	CTD_bind,G-patch,Surp
XP_071810697.1	7739.XP_002604306.1	2.01e-40	161	KOG2579@1|root,KOG3592@1|root,KOG2579@2759|Eukaryota,KOG3592@2759|Eukaryota,38D9J@33154|Opisthokonta,3BAVE@33208|Metazoa,3CSRR@33213|Bilateria,47ZAC@7711|Chordata	33208|Metazoa	S	cell surface pattern recognition receptor signaling pathway	FCN2	GO:0001664,GO:0001775,GO:0001817,GO:0001819,GO:0001867,GO:0001871,GO:0002218,GO:0002220,GO:0002221,GO:0002252,GO:0002253,GO:0002263,GO:0002274,GO:0002275,GO:0002283,GO:0002366,GO:0002376,GO:0002429,GO:0002443,GO:0002444,GO:0002446,GO:0002682,GO:0002684,GO:0002752,GO:0002757,GO:0002758,GO:0002764,GO:0002768,GO:0002791,GO:0002793,GO:0003674,GO:0003823,GO:0003824,GO:0004175,GO:0004252,GO:0005102,GO:…	-	ko:K10104	-	-	-	-	ko00000,ko04091,ko04516	-	-	-	Collagen,Fibrinogen_C
XP_071810698.1	7739.XP_002604306.1	1.38e-40	161	KOG2579@1|root,KOG3592@1|root,KOG2579@2759|Eukaryota,KOG3592@2759|Eukaryota,38D9J@33154|Opisthokonta,3BAVE@33208|Metazoa,3CSRR@33213|Bilateria,47ZAC@7711|Chordata	33208|Metazoa	S	cell surface pattern recognition receptor signaling pathway	FCN2	GO:0001664,GO:0001775,GO:0001817,GO:0001819,GO:0001867,GO:0001871,GO:0002218,GO:0002220,GO:0002221,GO:0002252,GO:0002253,GO:0002263,GO:0002274,GO:0002275,GO:0002283,GO:0002366,GO:0002376,GO:0002429,GO:0002443,GO:0002444,GO:0002446,GO:0002682,GO:0002684,GO:0002752,GO:0002757,GO:0002758,GO:0002764,GO:0002768,GO:0002791,GO:0002793,GO:0003674,GO:0003823,GO:0003824,GO:0004175,GO:0004252,GO:0005102,GO:…	-	ko:K10104	-	-	-	-	ko00000,ko04091,ko04516	-	-	-	Collagen,Fibrinogen_C
XP_071810699.1	7668.SPU_024758-tr	7.8e-22	102	KOG1216@1|root,KOG1216@2759|Eukaryota,38BA2@33154|Opisthokonta,3BHBM@33208|Metazoa,3CSSV@33213|Bilateria	33208|Metazoa	VW	Fc fragment of IgG binding protein	-	-	-	-	-	-	-	-	-	-	-	-	C8,Gal_Lectin,TIL,TILa,VWD
XP_071810700.1	7668.SPU_028600-tr	7.63e-50	181	2E0B0@1|root,2S7S2@2759|Eukaryota,3A8GN@33154|Opisthokonta,3BVAG@33208|Metazoa,3DBFM@33213|Bilateria	33208|Metazoa	-	-	-	-	-	-	-	-	-	-	-	-	-	-	MULE
XP_071810701.1	7668.SPU_005679-tr	7.62e-64	202	KOG4545@1|root,KOG4545@2759|Eukaryota,39YG2@33154|Opisthokonta,3BP8R@33208|Metazoa,3CY4N@33213|Bilateria	33208|Metazoa	S	Translocase of the Inner Mitochondrial membrane 29	C19orf52	-	-	ko:K15720	-	-	-	-	ko00000,ko01000	-	-	-	Tim29
XP_071810702.1	126957.SMAR000807-PA	5.65e-12	74.3	COG0473@1|root,KOG0583@1|root,KOG0583@2759|Eukaryota,KOG0784@2759|Eukaryota,38EFS@33154|Opisthokonta,3B9B3@33208|Metazoa,3CY5X@33213|Bilateria,41U09@6656|Arthropoda	33208|Metazoa	C	isocitrate dehydrogenase (NAD ) activity. It is involved in the biological process described with tricarboxylic acid cycle	IDH3B	GO:0002165,GO:0003674,GO:0003824,GO:0004448,GO:0004449,GO:0005575,GO:0005622,GO:0005623,GO:0005737,GO:0005739,GO:0005759,GO:0005962,GO:0006082,GO:0006091,GO:0006099,GO:0006101,GO:0006102,GO:0006103,GO:0006139,GO:0006725,GO:0006732,GO:0006733,GO:0006734,GO:0006753,GO:0006793,GO:0006796,GO:0006807,GO:0007275,GO:0007431,GO:0007435,GO:0007552,GO:0008150,GO:0008152,GO:0008219,GO:0009055,GO:0009060,GO:…	1.1.1.41	ko:K00030	ko00020,ko01100,ko01110,ko01120,ko01130,ko01200,ko01210,ko01230,map00020,map01100,map01110,map01120,map01130,map01200,map01210,map01230	M00009,M00010	R00709	RC00114	br01601,ko00000,ko00001,ko00002,ko01000	-	-	-	Iso_dh
XP_071810703.1	7668.SPU_022728-tr	6.66e-55	193	29QV0@1|root,2RX9E@2759|Eukaryota,39YJ4@33154|Opisthokonta,3BIE9@33208|Metazoa,3D8SA@33213|Bilateria	33208|Metazoa	S	Transposase protein	-	-	-	-	-	-	-	-	-	-	-	-	THAP,Tnp_P_element
XP_071810704.1	7668.SPU_026699-tr	2.06e-24	109	2CZPQ@1|root,2SB5F@2759|Eukaryota,391W7@33154|Opisthokonta,3C7CN@33208|Metazoa,3DBM4@33213|Bilateria	33208|Metazoa	-	-	-	-	-	-	-	-	-	-	-	-	-	-	-
XP_071810705.1	7029.ACYPI24368-PA	3.79e-70	249	2ESM1@1|root,2SV51@2759|Eukaryota	2759|Eukaryota	-	-	-	-	-	-	-	-	-	-	-	-	-	-	-
XP_071810706.1	28377.ENSACAP00000023067	7.31e-30	127	COG2801@1|root,2S2R5@2759|Eukaryota,39MHM@33154|Opisthokonta,3CP4C@33208|Metazoa,3E58K@33213|Bilateria	33208|Metazoa	L	transposition	-	-	-	-	-	-	-	-	-	-	-	-	Dam,RVT_1,RVT_3
XP_071810707.1	7668.SPU_027106-tr	1.17e-184	528	2CQJ9@1|root,2R501@2759|Eukaryota,39VPP@33154|Opisthokonta,3BH26@33208|Metazoa,3D1HX@33213|Bilateria	33208|Metazoa	S	oxidation-reduction process	-	-	-	-	-	-	-	-	-	-	-	-	-
XP_071810708.1	7668.SPU_023115-tr	3.73e-105	385	COG5599@1|root,KOG0200@1|root,KOG0200@2759|Eukaryota,KOG4228@2759|Eukaryota,38C26@33154|Opisthokonta,3BBRE@33208|Metazoa,3CV31@33213|Bilateria	33208|Metazoa	T	gamma-catenin binding	-	-	3.1.3.48	ko:K05695,ko:K06776	ko04514,ko04520,ko04910,ko04931,map04514,map04520,map04910,map04931	-	-	-	ko00000,ko00001,ko01000,ko01009,ko04516	-	-	-	Lectin_C,Methyltransf_FA,Y_phosphatase,fn3
XP_071810710.1	45351.EDO48745	1.23e-62	217	2CXYR@1|root,2S0S7@2759|Eukaryota,39ZC1@33154|Opisthokonta	33154|Opisthokonta	-	-	-	-	-	-	-	-	-	-	-	-	-	-	YqaJ
XP_071810711.1	29078.XP_008154330.1	9.38e-61	206	2CN11@1|root,2QT83@2759|Eukaryota,38D3X@33154|Opisthokonta,3BDRF@33208|Metazoa,3CX54@33213|Bilateria,482YQ@7711|Chordata,494V4@7742|Vertebrata,3J8VX@40674|Mammalia,4M1S3@9397|Chiroptera	33208|Metazoa	S	substituted 1 base at 1 genomic stop codon	ZBED8	-	-	-	-	-	-	-	-	-	-	-	DUF4371,Dimer_Tnp_hAT
XP_071810712.1	6087.XP_004211563.1	1.46e-35	134	2CN11@1|root,2QT83@2759|Eukaryota,38D3X@33154|Opisthokonta,3BDRF@33208|Metazoa	33208|Metazoa	S	DNA-binding transcription factor activity, RNA polymerase II-specific	-	-	-	-	-	-	-	-	-	-	-	-	DUF4371,Dimer_Tnp_hAT
XP_071810713.1	7668.SPU_023115-tr	2.66e-108	394	COG5599@1|root,KOG0200@1|root,KOG0200@2759|Eukaryota,KOG4228@2759|Eukaryota,38C26@33154|Opisthokonta,3BBRE@33208|Metazoa,3CV31@33213|Bilateria	33208|Metazoa	T	gamma-catenin binding	-	-	3.1.3.48	ko:K05695,ko:K06776	ko04514,ko04520,ko04910,ko04931,map04514,map04520,map04910,map04931	-	-	-	ko00000,ko00001,ko01000,ko01009,ko04516	-	-	-	Lectin_C,Methyltransf_FA,Y_phosphatase,fn3
XP_071810714.1	7668.SPU_003151-tr	3.45e-181	556	KOG1075@1|root,KOG1075@2759|Eukaryota,3A7X5@33154|Opisthokonta,3BTPZ@33208|Metazoa,3D9N3@33213|Bilateria	33208|Metazoa	S	Ribonuclease H protein	-	-	-	-	-	-	-	-	-	-	-	-	DUF1891,RVT_1
XP_071810715.1	10224.XP_006816668.1	2.34e-22	103	COG2940@1|root,KOG1084@2759|Eukaryota,3AD7F@33154|Opisthokonta,3BW1P@33208|Metazoa,3DD07@33213|Bilateria	33208|Metazoa	K	DNA binding	-	-	2.3.2.26	ko:K22371	-	-	-	-	ko00000,ko01000,ko04121	-	-	-	HECT
XP_071810716.1	7668.SPU_023115-tr	2.02e-105	385	COG5599@1|root,KOG0200@1|root,KOG0200@2759|Eukaryota,KOG4228@2759|Eukaryota,38C26@33154|Opisthokonta,3BBRE@33208|Metazoa,3CV31@33213|Bilateria	33208|Metazoa	T	gamma-catenin binding	-	-	3.1.3.48	ko:K05695,ko:K06776	ko04514,ko04520,ko04910,ko04931,map04514,map04520,map04910,map04931	-	-	-	ko00000,ko00001,ko01000,ko01009,ko04516	-	-	-	Lectin_C,Methyltransf_FA,Y_phosphatase,fn3
XP_071810718.1	400682.PAC_15708635	1.25e-88	288	2D1CA@1|root,2SHJZ@2759|Eukaryota,3AHZG@33154|Opisthokonta,3BXSV@33208|Metazoa	33154|Opisthokonta	-	-	-	-	-	-	-	-	-	-	-	-	-	-	DUF4371
XP_071810719.1	7739.XP_002585735.1	2.27e-23	112	KOG2177@1|root,KOG2177@2759|Eukaryota	2759|Eukaryota	O	zinc ion binding	-	-	2.3.2.27	ko:K06058,ko:K11997,ko:K12026	ko04330,map04330	-	-	-	ko00000,ko00001,ko01000,ko04121	-	-	-	MATH,zf-B_box,zf-C3HC4,zf-RING_UBOX
XP_071810720.1	8128.ENSONIP00000026676	5.03e-62	215	COG2801@1|root,KOG0017@2759|Eukaryota,38DPC@33154|Opisthokonta,3BI7U@33208|Metazoa,3CTS1@33213|Bilateria,48JS3@7711|Chordata,49GTT@7742|Vertebrata	33208|Metazoa	L	Pfam:UBN2_2	-	-	-	-	-	-	-	-	-	-	-	-	DUF4219,RVT_2,Retrotran_gag_2,gag_pre-integrs,rve,zf-CCHC
XP_071810721.1	6412.HelroP172842	3.48e-84	267	KOG3105@1|root,KOG3105@2759|Eukaryota,38DQS@33154|Opisthokonta,3BGR7@33208|Metazoa,3D3JB@33213|Bilateria	33208|Metazoa	S	DDE superfamily endonuclease	-	-	-	-	-	-	-	-	-	-	-	-	DDE_1,HTH_psq
XP_071810722.1	7668.SPU_023115-tr	3.51e-75	287	COG5599@1|root,KOG0200@1|root,KOG0200@2759|Eukaryota,KOG4228@2759|Eukaryota,38C26@33154|Opisthokonta,3BBRE@33208|Metazoa,3CV31@33213|Bilateria	33208|Metazoa	T	gamma-catenin binding	-	-	3.1.3.48	ko:K05695,ko:K06776	ko04514,ko04520,ko04910,ko04931,map04514,map04520,map04910,map04931	-	-	-	ko00000,ko00001,ko01000,ko01009,ko04516	-	-	-	Lectin_C,Methyltransf_FA,Y_phosphatase,fn3
XP_071810723.1	10224.XP_002736880.1	2.08e-55	194	KOG4585@1|root,KOG4585@2759|Eukaryota,3A4U2@33154|Opisthokonta,3BRKI@33208|Metazoa,3D85Q@33213|Bilateria	33208|Metazoa	L	DDE superfamily endonuclease	-	-	-	-	-	-	-	-	-	-	-	-	DDE_Tnp_4
XP_071810724.1	7029.ACYPI009362-PA	1.92e-141	434	2CYA3@1|root,2S348@2759|Eukaryota,3A598@33154|Opisthokonta,3BS6R@33208|Metazoa,3DFFI@33213|Bilateria	33208|Metazoa	S	Domain of unknown function (DUF4371)	-	-	-	-	-	-	-	-	-	-	-	-	DUF4371
XP_071810725.1	6500.XP_005112451.1	9.37e-65	212	COG2801@1|root,KOG0017@2759|Eukaryota,39YEF@33154|Opisthokonta,3BFFD@33208|Metazoa,3CYCR@33213|Bilateria	33208|Metazoa	L	KRAB-A domain containing 2	-	-	-	-	-	-	-	-	-	-	-	-	rve
XP_071810726.1	10224.XP_002736879.1	9.33e-27	106	2BVSB@1|root,2S2BW@2759|Eukaryota,3A520@33154|Opisthokonta,3BRW9@33208|Metazoa,3DAYA@33213|Bilateria	33208|Metazoa	-	-	-	-	-	-	-	-	-	-	-	-	-	-	-
XP_071810727.1	7918.ENSLOCP00000001537	2.03e-21	99.8	KOG4585@1|root,KOG4585@2759|Eukaryota,38NKY@33154|Opisthokonta,3BK0T@33208|Metazoa,3D11T@33213|Bilateria,488QT@7711|Chordata,499PD@7742|Vertebrata,4A16S@7898|Actinopterygii	33208|Metazoa	L	DDE superfamily endonuclease	-	-	-	-	-	-	-	-	-	-	-	-	DDE_Tnp_4
XP_071810728.1	7668.SPU_023115-tr	1.44e-59	236	COG5599@1|root,KOG0200@1|root,KOG0200@2759|Eukaryota,KOG4228@2759|Eukaryota,38C26@33154|Opisthokonta,3BBRE@33208|Metazoa,3CV31@33213|Bilateria	33208|Metazoa	T	gamma-catenin binding	-	-	3.1.3.48	ko:K05695,ko:K06776	ko04514,ko04520,ko04910,ko04931,map04514,map04520,map04910,map04931	-	-	-	ko00000,ko00001,ko01000,ko01009,ko04516	-	-	-	Lectin_C,Methyltransf_FA,Y_phosphatase,fn3
XP_071810729.1	7668.SPU_019367-tr	1.11e-36	140	KOG1075@1|root,KOG1075@2759|Eukaryota,39TZY@33154|Opisthokonta,3BI15@33208|Metazoa,3CYKV@33213|Bilateria	33208|Metazoa	J	protein phosphatase regulator activity	-	-	-	-	-	-	-	-	-	-	-	-	Exo_endo_phos,Exo_endo_phos_2,RVT_1
XP_071810730.1	7668.SPU_013951-tr	6.63e-28	112	2BVSB@1|root,2SE17@2759|Eukaryota,3AA5U@33154|Opisthokonta,3BW0G@33208|Metazoa	33208|Metazoa	-	-	-	-	-	-	-	-	-	-	-	-	-	-	-
XP_071810731.1	6087.XP_004206221.1	7.18e-164	496	2CMP4@1|root,2QR56@2759|Eukaryota,39VQX@33154|Opisthokonta,3BR69@33208|Metazoa	33208|Metazoa	S	Pao retrotransposon peptidase	-	-	-	-	-	-	-	-	-	-	-	-	DUF1759,Peptidase_A17,rve
XP_071810732.1	7668.SPU_021821-tr	8.8e-17	89	2CMP4@1|root,2QR56@2759|Eukaryota,39VQX@33154|Opisthokonta,3BR69@33208|Metazoa,3D755@33213|Bilateria	33208|Metazoa	S	Pao retrotransposon peptidase	-	-	-	-	-	-	-	-	-	-	-	-	DUF1759,Peptidase_A17,rve
XP_071810733.1	7668.SPU_019416-tr	2.93e-48	179	COG2801@1|root,KOG0017@2759|Eukaryota,38F42@33154|Opisthokonta,3BI8I@33208|Metazoa,3D5CW@33213|Bilateria	33208|Metazoa	L	retrotransposable element Tf2 155 kDa protein type 1-like	-	-	-	-	-	-	-	-	-	-	-	-	RVT_1,rve
XP_071810734.1	7668.SPU_004314-tr	8.49e-20	99.4	COG2940@1|root,KOG1085@2759|Eukaryota,39NCT@33154|Opisthokonta,3CPXG@33208|Metazoa,3DAYD@33213|Bilateria	33208|Metazoa	S	SET (Su(var)3-9, Enhancer-of-zeste, Trithorax) domain	-	-	-	-	-	-	-	-	-	-	-	-	SET
XP_071810735.1	7668.SPU_005225-tr	6.04e-09	62.4	2CMCZ@1|root,2QPZZ@2759|Eukaryota,39XVY@33154|Opisthokonta,3BJ69@33208|Metazoa,3E64F@33213|Bilateria	33208|Metazoa	-	-	-	-	-	-	-	-	-	-	-	-	-	-	-
XP_071810736.1	7739.XP_002609381.1	3.36e-19	89	2AM6E@1|root,2RZB7@2759|Eukaryota,3A2X3@33154|Opisthokonta,3BQZ2@33208|Metazoa,3D7EP@33213|Bilateria	33208|Metazoa	-	-	-	-	-	-	-	-	-	-	-	-	-	-	FLYWCH,MULE
XP_071810737.1	7668.SPU_026813-tr	1.01e-50	185	2AM6E@1|root,2RZB7@2759|Eukaryota,3A2X3@33154|Opisthokonta,3BQZ2@33208|Metazoa,3D7EP@33213|Bilateria	33208|Metazoa	-	-	-	-	-	-	-	-	-	-	-	-	-	-	FLYWCH,MULE
XP_071810738.1	7425.NV25815-PA	1.04e-89	307	28K1W@1|root,2QSGD@2759|Eukaryota,39WBJ@33154|Opisthokonta,3BA1V@33208|Metazoa,3D1JX@33213|Bilateria,4229K@6656|Arthropoda,3SZ24@50557|Insecta	33208|Metazoa	-	-	-	-	-	-	-	-	-	-	-	-	-	-	Transposase_21
XP_071810739.1	10224.XP_006815372.1	5.83e-05	50.4	COG2940@1|root,KOG1084@2759|Eukaryota,3AD7F@33154|Opisthokonta,3BW1P@33208|Metazoa,3DD07@33213|Bilateria	33208|Metazoa	K	DNA binding	-	-	2.3.2.26	ko:K22371	-	-	-	-	ko00000,ko01000,ko04121	-	-	-	HECT
XP_071810740.1	10224.XP_006812758.1	3.73e-30	124	28IIP@1|root,2QQVP@2759|Eukaryota,39TA7@33154|Opisthokonta,3CNWS@33208|Metazoa,3D3DK@33213|Bilateria	33208|Metazoa	S	Domain of unknown function (DUF4371)	-	-	-	-	-	-	-	-	-	-	-	-	DUF4371,Dimer_Tnp_hAT
XP_071810741.1	7668.SPU_025876-tr	5.21e-79	276	COG2940@1|root,KOG1085@2759|Eukaryota,39NCT@33154|Opisthokonta,3CPXG@33208|Metazoa,3E62K@33213|Bilateria	33208|Metazoa	S	SET (Su(var)3-9, Enhancer-of-zeste, Trithorax) domain	-	-	2.1.1.43	ko:K11428	ko00310,map00310	-	R03875,R03938,R04866,R04867	RC00003,RC00060,RC00181,RC00496	ko00000,ko00001,ko01000,ko03036	-	-	-	SET
XP_071810742.1	8496.XP_006260839.1	1.58e-15	83.6	290G3@1|root,2R7B6@2759|Eukaryota,39QFZ@33154|Opisthokonta,3CPG7@33208|Metazoa,3E5M9@33213|Bilateria,489IM@7711|Chordata,498BB@7742|Vertebrata	33208|Metazoa	S	YqaJ-like viral recombinase domain	-	-	-	-	-	-	-	-	-	-	-	-	YqaJ
XP_071810743.1	7668.SPU_004685-tr	3.87e-97	314	2D57X@1|root,2SXP9@2759|Eukaryota,3AFPT@33154|Opisthokonta,3BZ8I@33208|Metazoa,3DDTZ@33213|Bilateria	33208|Metazoa	-	-	-	-	-	-	-	-	-	-	-	-	-	-	rve
XP_071810745.1	6500.XP_005095288.1	2.84e-58	189	KOG4585@1|root,KOG4585@2759|Eukaryota,39THK@33154|Opisthokonta,3BGF1@33208|Metazoa	33208|Metazoa	L	nuclease HARBI1-like	-	-	-	-	-	-	-	-	-	-	-	-	DDE_Tnp_4
XP_071810746.1	7668.SPU_028943-tr	0	1045	COG2801@1|root,KOG0017@2759|Eukaryota,39TC6@33154|Opisthokonta,3BHT2@33208|Metazoa,3D2MB@33213|Bilateria	33208|Metazoa	J	transposition, RNA-mediated	-	-	-	-	-	-	-	-	-	-	-	-	DUF1759,Peptidase_A17,rve
XP_071810747.1	7668.SPU_004772-tr	1.13e-227	734	COG0507@1|root,KOG0987@2759|Eukaryota,39RYU@33154|Opisthokonta,3BK87@33208|Metazoa,3D4JP@33213|Bilateria	33208|Metazoa	L	Belongs to the helicase family	-	-	3.6.4.12	ko:K15255	-	-	-	-	ko00000,ko01000,ko03029,ko03032	-	-	-	Helitron_like_N,Herpes_Helicase,Herpes_teg_N,PIF1
XP_071810749.1	7739.XP_002605861.1	6.68e-134	427	28M66@1|root,2QTNY@2759|Eukaryota,39ZAC@33154|Opisthokonta,3BIQQ@33208|Metazoa,3D1YY@33213|Bilateria,48QKG@7711|Chordata	33208|Metazoa	-	-	-	-	-	-	-	-	-	-	-	-	-	-	-
XP_071810750.1	7897.ENSLACP00000016972	1.16e-22	100	COG2801@1|root,KOG0017@2759|Eukaryota,38F42@33154|Opisthokonta,3BA5H@33208|Metazoa,3CZSS@33213|Bilateria,48AQP@7711|Chordata,48YUZ@7742|Vertebrata	33208|Metazoa	L	K02A2.6-like	-	-	-	-	-	-	-	-	-	-	-	-	RVT_1,rve
XP_071810751.1	7668.SPU_014898-tr	3.68e-62	203	KOG1075@1|root,KOG1075@2759|Eukaryota,3A35Z@33154|Opisthokonta,3BQYF@33208|Metazoa,3D7GC@33213|Bilateria	33208|Metazoa	S	Ribonuclease H protein	-	-	-	-	-	-	-	-	-	-	-	-	RVT_1
XP_071810752.1	7668.SPU_027326-tr	4.31e-14	77.8	COG5245@1|root,KOG3595@2759|Eukaryota,38EIS@33154|Opisthokonta,3BCB2@33208|Metazoa,3CW7I@33213|Bilateria	33208|Metazoa	Z	ATP-dependent microtubule motor activity, minus-end-directed	DNAH9	GO:0001539,GO:0003341,GO:0003352,GO:0003356,GO:0003674,GO:0003774,GO:0003777,GO:0003824,GO:0005488,GO:0005515,GO:0005575,GO:0005622,GO:0005623,GO:0005737,GO:0005856,GO:0005858,GO:0005875,GO:0005929,GO:0005930,GO:0006928,GO:0007017,GO:0007018,GO:0007275,GO:0007368,GO:0007389,GO:0008150,GO:0008569,GO:0009799,GO:0009855,GO:0009987,GO:0015630,GO:0016462,GO:0016787,GO:0016817,GO:0016818,GO:0016887,GO:…	-	ko:K10408	ko05016,map05016	-	-	-	ko00000,ko00001,ko04812	-	-	-	AAA_5,AAA_6,AAA_7,AAA_8,AAA_9,DHC_N1,DHC_N2,Dynein_heavy,MT
XP_071810754.1	38654.XP_006021036.1	6.99e-08	64.3	KOG4362@1|root,KOG4362@2759|Eukaryota,38G9I@33154|Opisthokonta,3BE78@33208|Metazoa,3CS6Q@33213|Bilateria,484QW@7711|Chordata,491QX@7742|Vertebrata	33208|Metazoa	KL	E3 ubiquitin-protein ligase that specifically mediates the formation of 'Lys-6'-linked polyubiquitin chains and plays a central role in DNA repair by facilitating cellular responses to DNA damage. It is unclear whether it also mediates the formation of other types of polyubiquitin chains. The E3 ubiquitin-protein ligase activity is required for its tumor suppressor function. The BRCA1-BARD1 heter…	BRCA1	GO:0000075,GO:0000077,GO:0000151,GO:0000152,GO:0000209,GO:0000226,GO:0000228,GO:0000278,GO:0000724,GO:0000725,GO:0000726,GO:0000729,GO:0000793,GO:0000794,GO:0000795,GO:0000800,GO:0000930,GO:0000931,GO:0001067,GO:0001817,GO:0001819,GO:0003674,GO:0003676,GO:0003677,GO:0003682,GO:0003684,GO:0003712,GO:0003713,GO:0003723,GO:0003824,GO:0004842,GO:0005102,GO:0005488,GO:0005515,GO:0005575,GO:0005622,GO:…	2.3.2.27	ko:K10605	ko01524,ko03440,ko03460,ko04120,ko04151,ko05206,ko05224,map01524,map03440,map03460,map04120,map04151,map05206,map05224	M00295	-	-	ko00000,ko00001,ko00002,ko01000,ko01009,ko03036,ko03400,ko04121	-	-	-	BRCT,BRCT_assoc,zf-C3HC4,zf-C3HC4_2,zf-C3HC4_4
XP_071810755.1	7668.SPU_008139-tr	4.89e-113	368	COG2801@1|root,KOG0017@2759|Eukaryota,39TC6@33154|Opisthokonta,3BICY@33208|Metazoa	33208|Metazoa	L	Pao retrotransposon peptidase	-	-	-	-	-	-	-	-	-	-	-	-	Asp_protease_2,DUF1758,DUF1759,Peptidase_A17,rve
XP_071810756.1	227086.JGI_V11_62506	2.6e-06	55.8	2E65H@1|root,2SCWS@2759|Eukaryota	2759|Eukaryota	-	-	-	-	-	-	-	-	-	-	-	-	-	-	BRCT,zf-C3HC4
XP_071810758.1	7668.SPU_001414-tr	3.91e-31	130	COG2801@1|root,KOG0017@2759|Eukaryota,38F42@33154|Opisthokonta,3BA5H@33208|Metazoa,3CWAK@33213|Bilateria	33208|Metazoa	E	K02A2.6-like	-	-	-	-	-	-	-	-	-	-	-	-	RVT_1,SCAN,gag-asp_proteas,rve,zf-CCHC,zf-H2C2
XP_071810760.1	13735.ENSPSIP00000017857	1.34e-73	245	KOG1075@1|root,KOG1075@2759|Eukaryota,39TZY@33154|Opisthokonta,3BI15@33208|Metazoa,3E41I@33213|Bilateria	33208|Metazoa	S	Reverse transcriptase (RNA-dependent DNA polymerase)	-	-	-	ko:K04257	ko04740,map04740	-	-	-	ko00000,ko00001,ko04030	-	-	-	Exo_endo_phos_2,RVT_1
XP_071810762.1	7668.SPU_025111-tr	1.07e-127	405	28M7P@1|root,2QTQS@2759|Eukaryota,39Z9X@33154|Opisthokonta,3BNGS@33208|Metazoa,3D442@33213|Bilateria	33208|Metazoa	S	cellular response to interferon-beta	-	-	-	-	-	-	-	-	-	-	-	-	-
XP_071810763.1	7918.ENSLOCP00000022184	5.61e-42	154	KOG1075@1|root,KOG1075@2759|Eukaryota,39N4Q@33154|Opisthokonta,3B9WN@33208|Metazoa,3D1S8@33213|Bilateria,48C1W@7711|Chordata,49N8J@7742|Vertebrata,4A94B@7898|Actinopterygii	33208|Metazoa	S	Reverse transcriptase (RNA-dependent DNA polymerase)	-	-	-	-	-	-	-	-	-	-	-	-	RVT_1
XP_071810764.1	7739.XP_002585735.1	2.27e-23	112	KOG2177@1|root,KOG2177@2759|Eukaryota	2759|Eukaryota	O	zinc ion binding	-	-	2.3.2.27	ko:K06058,ko:K11997,ko:K12026	ko04330,map04330	-	-	-	ko00000,ko00001,ko01000,ko04121	-	-	-	MATH,zf-B_box,zf-C3HC4,zf-RING_UBOX
XP_071810765.1	7668.SPU_015962-tr	1.07e-13	79.3	KOG4297@1|root,KOG4297@2759|Eukaryota,3APY8@33154|Opisthokonta	2759|Eukaryota	O	C-type lectin (CTL) or carbohydrate-recognition domain (CRD)	-	GO:0003674,GO:0005488,GO:0030246	-	ko:K22244	ko05226,map05226	-	-	-	ko00000,ko00001	-	-	-	Lectin_C
XP_071810767.1	7668.SPU_000521-tr	6.3e-62	200	COG4886@1|root,KOG1644@2759|Eukaryota,39R7I@33154|Opisthokonta,3BRII@33208|Metazoa,3D8FP@33213|Bilateria	33208|Metazoa	A	Leucine-rich repeat-containing protein	LRRC51	-	-	-	-	-	-	-	-	-	-	-	LRR_9
XP_071810769.1	8083.ENSXMAP00000017114	0.000917	53.9	KOG0613@1|root,KOG3509@1|root,KOG0613@2759|Eukaryota,KOG3509@2759|Eukaryota,38GWR@33154|Opisthokonta,3BDA1@33208|Metazoa,3CYUY@33213|Bilateria,4800M@7711|Chordata,490FU@7742|Vertebrata,4A19K@7898|Actinopterygii	33208|Metazoa	T	fibronectin type III and laminin G domains	EGFLAM	GO:0001654,GO:0001745,GO:0001751,GO:0001754,GO:0003674,GO:0005488,GO:0005539,GO:0005575,GO:0005576,GO:0005604,GO:0005614,GO:0005615,GO:0005623,GO:0006022,GO:0006029,GO:0006082,GO:0006464,GO:0006790,GO:0006807,GO:0006996,GO:0007275,GO:0007399,GO:0007423,GO:0008150,GO:0008152,GO:0009100,GO:0009653,GO:0009887,GO:0009986,GO:0009987,GO:0010810,GO:0010811,GO:0016043,GO:0018149,GO:0018193,GO:0018209,GO:…	-	-	-	-	-	-	-	-	-	-	EGF,Laminin_G_1,Laminin_G_2,fn3,hEGF
XP_071810770.1	7918.ENSLOCP00000011957	0	1548	COG5043@1|root,KOG1809@2759|Eukaryota,38DFZ@33154|Opisthokonta,3B9M8@33208|Metazoa,3D0SD@33213|Bilateria,48B5B@7711|Chordata,4953R@7742|Vertebrata,49Z1B@7898|Actinopterygii	33208|Metazoa	U	Vacuolar protein sorting 13 homolog B (yeast)	VPS13B	GO:0005575,GO:0006605,GO:0006623,GO:0006810,GO:0006886,GO:0007034,GO:0008104,GO:0008150,GO:0015031,GO:0015833,GO:0016020,GO:0019898,GO:0033036,GO:0033365,GO:0034613,GO:0042886,GO:0044425,GO:0045184,GO:0046907,GO:0051179,GO:0051234,GO:0051641,GO:0051649,GO:0070727,GO:0071702,GO:0071705,GO:0072594,GO:0072665,GO:0072666	-	ko:K19526	-	-	-	-	ko00000	-	-	-	Chorein_N,SHR-BD,VPS13,VPS13_C
XP_071810771.1	7668.SPU_015317-tr	8.78e-237	694	KOG0123@1|root,KOG0123@2759|Eukaryota,38F9F@33154|Opisthokonta,3BB3Q@33208|Metazoa,3CUUM@33213|Bilateria	33208|Metazoa	AJ	negative regulation of nuclear-transcribed mRNA catabolic process, nonsense-mediated decay	PABPC4	GO:0000003,GO:0000184,GO:0000226,GO:0000278,GO:0000375,GO:0000377,GO:0000398,GO:0000932,GO:0000956,GO:0002119,GO:0002164,GO:0003006,GO:0003674,GO:0003676,GO:0003723,GO:0003727,GO:0003729,GO:0003730,GO:0005488,GO:0005515,GO:0005575,GO:0005622,GO:0005623,GO:0005634,GO:0005681,GO:0005737,GO:0005829,GO:0005844,GO:0006139,GO:0006378,GO:0006396,GO:0006397,GO:0006401,GO:0006402,GO:0006412,GO:0006413,GO:…	-	ko:K13126	ko03013,ko03015,ko03018,map03013,map03015,map03018	-	-	-	ko00000,ko00001,ko03019,ko03041	-	-	-	PABP,RRM_1
XP_071810772.1	10224.XP_002740928.1	8.85e-148	451	COG0596@1|root,KOG2565@2759|Eukaryota,38FY7@33154|Opisthokonta,3BB6M@33208|Metazoa,3CZY0@33213|Bilateria	33208|Metazoa	O	cis-stilbene-oxide hydrolase activity	EPHX1	GO:0001889,GO:0003674,GO:0003824,GO:0004301,GO:0005488,GO:0005515,GO:0005575,GO:0005622,GO:0005623,GO:0005737,GO:0005783,GO:0005789,GO:0005886,GO:0006066,GO:0006629,GO:0006714,GO:0006716,GO:0006719,GO:0006720,GO:0006721,GO:0006725,GO:0006805,GO:0007275,GO:0008096,GO:0008150,GO:0008152,GO:0008300,GO:0009056,GO:0009058,GO:0009410,GO:0009719,GO:0009725,GO:0009987,GO:0010033,GO:0010817,GO:0012505,GO:…	1.11.1.12,3.3.2.9	ko:K01253,ko:K05361,ko:K10719	ko00480,ko00980,ko00981,ko04216,ko04976,ko05204,map00480,map00980,map00981,map04216,map04976,map05204	-	R03167,R07013,R07014,R07027,R07071,R07072,R07082,R08152,R08153,R09410,R09417,R09443	RC00011,RC01447,RC01728,RC01764,RC02031,RC02528	ko00000,ko00001,ko01000,ko01002	-	-	-	EHN
XP_071810773.1	7668.SPU_001338-tr	1.1e-246	753	2CMP4@1|root,2QR56@2759|Eukaryota,39NE6@33154|Opisthokonta,3CPYU@33208|Metazoa,3E641@33213|Bilateria	33208|Metazoa	S	Pao retrotransposon peptidase	-	-	-	-	-	-	-	-	-	-	-	-	DUF1758,DUF1759,Peptidase_A17,RVT_1,rve
XP_071810775.1	7668.SPU_002967-tr	6.02e-18	94	KOG3656@1|root,KOG3656@2759|Eukaryota,3A9UQ@33154|Opisthokonta,3BVAS@33208|Metazoa,3DBJY@33213|Bilateria	33208|Metazoa	S	7 transmembrane receptor (rhodopsin family)	-	-	-	ko:K04195,ko:K05266	ko04020,ko04080,ko04971,map04020,map04080,map04971	-	-	-	ko00000,ko00001,ko04030	-	-	-	7tm_1
XP_071810776.1	8090.ENSORLP00000019543	8.79e-31	124	KOG1075@1|root,KOG1075@2759|Eukaryota,39Y6T@33154|Opisthokonta,3BEGN@33208|Metazoa,3CZ7K@33213|Bilateria,48DPU@7711|Chordata,49ADZ@7742|Vertebrata,4A4QB@7898|Actinopterygii	33208|Metazoa	S	Ribonuclease H protein	-	-	-	-	-	-	-	-	-	-	-	-	RVT_1
XP_071810777.1	51511.ENSCSAVP00000006853	9.37e-38	147	COG3119@1|root,KOG3867@2759|Eukaryota,38DUV@33154|Opisthokonta,3B9HA@33208|Metazoa,3CXPV@33213|Bilateria,48119@7711|Chordata	33208|Metazoa	P	steryl-sulfatase activity	STS	GO:0000323,GO:0003008,GO:0003674,GO:0003824,GO:0004773,GO:0005575,GO:0005576,GO:0005622,GO:0005623,GO:0005634,GO:0005635,GO:0005737,GO:0005764,GO:0005768,GO:0005773,GO:0005783,GO:0005788,GO:0005789,GO:0005794,GO:0005886,GO:0006629,GO:0006643,GO:0006664,GO:0006665,GO:0006687,GO:0006706,GO:0006807,GO:0007275,GO:0007610,GO:0007611,GO:0008150,GO:0008152,GO:0008202,GO:0008284,GO:0008484,GO:0008544,GO:…	3.1.6.2,3.1.6.4	ko:K01131,ko:K01132,ko:K18222	ko00140,ko00531,ko01100,ko04142,map00140,map00531,map01100,map04142	M00077,M00079	R03404,R07806,R08941,R08942	RC00231	ko00000,ko00001,ko00002,ko01000,ko04147	-	-	-	Sulfatase,Sulfatase_C
XP_071810778.1	8153.XP_005953076.1	2.58e-98	351	28P8M@1|root,2QVVR@2759|Eukaryota,38BE7@33154|Opisthokonta,3BB2S@33208|Metazoa,3CTE2@33213|Bilateria,480EB@7711|Chordata,48VD0@7742|Vertebrata,49UUF@7898|Actinopterygii	33208|Metazoa	S	Up-regulator of cell	-	-	-	-	-	-	-	-	-	-	-	-	Dynamin_N,RHD3
XP_071810779.1	8153.XP_005953076.1	7e-57	222	28P8M@1|root,2QVVR@2759|Eukaryota,38BE7@33154|Opisthokonta,3BB2S@33208|Metazoa,3CTE2@33213|Bilateria,480EB@7711|Chordata,48VD0@7742|Vertebrata,49UUF@7898|Actinopterygii	33208|Metazoa	S	Up-regulator of cell	-	-	-	-	-	-	-	-	-	-	-	-	Dynamin_N,RHD3
XP_071810780.1	10224.XP_006821155.1	1.19e-27	118	KOG2460@1|root,KOG2460@2759|Eukaryota,38E9N@33154|Opisthokonta,3BE4U@33208|Metazoa,3CVHY@33213|Bilateria	33208|Metazoa	U	signal recognition particle binding	SRP68	GO:0003674,GO:0003676,GO:0003723,GO:0005047,GO:0005488,GO:0005515,GO:0005575,GO:0005622,GO:0005623,GO:0005634,GO:0005730,GO:0005737,GO:0005783,GO:0005786,GO:0005829,GO:0005840,GO:0005912,GO:0005924,GO:0005925,GO:0006605,GO:0006612,GO:0006613,GO:0006614,GO:0006810,GO:0006886,GO:0008104,GO:0008150,GO:0008312,GO:0012505,GO:0015031,GO:0015833,GO:0019904,GO:0030054,GO:0030055,GO:0031974,GO:0031981,GO:…	-	ko:K03107	ko03060,map03060	-	-	-	ko00000,ko00001,ko02044	3.A.5.9	-	-	SRP68
XP_071810782.1	7668.SPU_007199-tr	1.1e-77	250	KOG3656@1|root,KOG3656@2759|Eukaryota,38BT3@33154|Opisthokonta,3BK64@33208|Metazoa,3CRJQ@33213|Bilateria	33208|Metazoa	T	melatonin receptor activity	MTNR1A	GO:0000003,GO:0001654,GO:0002791,GO:0002792,GO:0003008,GO:0003013,GO:0003018,GO:0003674,GO:0004888,GO:0004930,GO:0005488,GO:0005575,GO:0005623,GO:0005886,GO:0005887,GO:0006109,GO:0006110,GO:0006140,GO:0006873,GO:0006874,GO:0006875,GO:0007154,GO:0007165,GO:0007186,GO:0007187,GO:0007188,GO:0007193,GO:0007267,GO:0007268,GO:0007275,GO:0007423,GO:0007568,GO:0007610,GO:0007617,GO:0007618,GO:0007623,GO:…	-	ko:K04285,ko:K04286,ko:K08409	ko04080,ko04713,map04080,map04713	-	-	-	ko00000,ko00001,ko04030	-	-	-	7tm_1
XP_071810784.1	7668.SPU_020817-tr	2.81e-155	477	COG2940@1|root,KOG1085@2759|Eukaryota,39NCT@33154|Opisthokonta,3CPXG@33208|Metazoa,3E62K@33213|Bilateria	33208|Metazoa	S	SET (Su(var)3-9, Enhancer-of-zeste, Trithorax) domain	-	-	2.1.1.43	ko:K11428	ko00310,map00310	-	R03875,R03938,R04866,R04867	RC00003,RC00060,RC00181,RC00496	ko00000,ko00001,ko01000,ko03036	-	-	-	SET
XP_071810785.1	6500.XP_005109212.1	1.54e-119	365	KOG1721@1|root,KOG1721@2759|Eukaryota,39MBQ@33154|Opisthokonta,3CNYT@33208|Metazoa,3E52E@33213|Bilateria	33208|Metazoa	K	PR domain zinc finger protein 14	PRDM14	GO:0000003,GO:0000122,GO:0000902,GO:0000976,GO:0000977,GO:0000981,GO:0001012,GO:0001067,GO:0001227,GO:0001701,GO:0001708,GO:0001824,GO:0001825,GO:0001826,GO:0001827,GO:0001894,GO:0003006,GO:0003674,GO:0003676,GO:0003677,GO:0003682,GO:0003690,GO:0003700,GO:0003723,GO:0005488,GO:0005575,GO:0005622,GO:0005623,GO:0005634,GO:0005654,GO:0006325,GO:0006355,GO:0006357,GO:0006464,GO:0006479,GO:0006807,GO:…	-	-	-	-	-	-	-	-	-	-	SET,zf-C2H2,zf-C2H2_6
XP_071810786.1	6500.XP_005109212.1	5.68e-117	357	KOG1721@1|root,KOG1721@2759|Eukaryota,39MBQ@33154|Opisthokonta,3CNYT@33208|Metazoa,3E52E@33213|Bilateria	33208|Metazoa	K	PR domain zinc finger protein 14	PRDM14	GO:0000003,GO:0000122,GO:0000902,GO:0000976,GO:0000977,GO:0000981,GO:0001012,GO:0001067,GO:0001227,GO:0001701,GO:0001708,GO:0001824,GO:0001825,GO:0001826,GO:0001827,GO:0001894,GO:0003006,GO:0003674,GO:0003676,GO:0003677,GO:0003682,GO:0003690,GO:0003700,GO:0003723,GO:0005488,GO:0005575,GO:0005622,GO:0005623,GO:0005634,GO:0005654,GO:0006325,GO:0006355,GO:0006357,GO:0006464,GO:0006479,GO:0006807,GO:…	-	-	-	-	-	-	-	-	-	-	SET,zf-C2H2,zf-C2H2_6
XP_071810792.1	7668.SPU_016172-tr	0	1032	COG5032@1|root,KOG0903@2759|Eukaryota,38CDM@33154|Opisthokonta,3BBE2@33208|Metazoa,3CWAJ@33213|Bilateria	33208|Metazoa	TU	Belongs to the PI3 PI4-kinase family	PI4KB	GO:0000003,GO:0000139,GO:0000212,GO:0000226,GO:0000280,GO:0000910,GO:0000916,GO:0003674,GO:0003824,GO:0004430,GO:0005488,GO:0005515,GO:0005575,GO:0005622,GO:0005623,GO:0005737,GO:0005768,GO:0005794,GO:0005829,GO:0005886,GO:0006629,GO:0006644,GO:0006650,GO:0006661,GO:0006793,GO:0006796,GO:0006810,GO:0006897,GO:0006898,GO:0006996,GO:0007010,GO:0007017,GO:0007030,GO:0007049,GO:0007051,GO:0007110,GO:…	2.7.1.67	ko:K19801	ko00562,ko01100,ko04070,map00562,map01100,map04070	M00130	R03361	RC00002,RC00078	ko00000,ko00001,ko00002,ko01000	-	-	-	PI3_PI4_kinase
XP_071810793.1	7668.SPU_016172-tr	0	904	COG5032@1|root,KOG0903@2759|Eukaryota,38CDM@33154|Opisthokonta,3BBE2@33208|Metazoa,3CWAJ@33213|Bilateria	33208|Metazoa	TU	Belongs to the PI3 PI4-kinase family	PI4KB	GO:0000003,GO:0000139,GO:0000212,GO:0000226,GO:0000280,GO:0000910,GO:0000916,GO:0003674,GO:0003824,GO:0004430,GO:0005488,GO:0005515,GO:0005575,GO:0005622,GO:0005623,GO:0005737,GO:0005768,GO:0005794,GO:0005829,GO:0005886,GO:0006629,GO:0006644,GO:0006650,GO:0006661,GO:0006793,GO:0006796,GO:0006810,GO:0006897,GO:0006898,GO:0006996,GO:0007010,GO:0007017,GO:0007030,GO:0007049,GO:0007051,GO:0007110,GO:…	2.7.1.67	ko:K19801	ko00562,ko01100,ko04070,map00562,map01100,map04070	M00130	R03361	RC00002,RC00078	ko00000,ko00001,ko00002,ko01000	-	-	-	PI3_PI4_kinase
XP_071810794.1	10224.XP_006823665.1	5.41e-176	508	KOG2735@1|root,KOG2735@2759|Eukaryota,38DY6@33154|Opisthokonta,3BDHZ@33208|Metazoa,3CUXS@33213|Bilateria	33208|Metazoa	I	phosphatidylserine biosynthetic process	PTDSS1	GO:0003674,GO:0003824,GO:0005575,GO:0005622,GO:0005623,GO:0005737,GO:0005783,GO:0005789,GO:0006575,GO:0006629,GO:0006644,GO:0006650,GO:0006658,GO:0006659,GO:0006793,GO:0006796,GO:0006807,GO:0008150,GO:0008152,GO:0008610,GO:0008654,GO:0009058,GO:0009987,GO:0012505,GO:0016020,GO:0016740,GO:0019637,GO:0031984,GO:0042175,GO:0042398,GO:0043226,GO:0043227,GO:0043229,GO:0043231,GO:0044237,GO:0044238,GO:…	-	ko:K08729	ko00564,ko01100,map00564,map01100	-	R07377	RC00017,RC02950	ko00000,ko00001,ko01000	-	-	-	PSS
XP_071810795.1	10224.XP_006823665.1	2.57e-176	508	KOG2735@1|root,KOG2735@2759|Eukaryota,38DY6@33154|Opisthokonta,3BDHZ@33208|Metazoa,3CUXS@33213|Bilateria	33208|Metazoa	I	phosphatidylserine biosynthetic process	PTDSS1	GO:0003674,GO:0003824,GO:0005575,GO:0005622,GO:0005623,GO:0005737,GO:0005783,GO:0005789,GO:0006575,GO:0006629,GO:0006644,GO:0006650,GO:0006658,GO:0006659,GO:0006793,GO:0006796,GO:0006807,GO:0008150,GO:0008152,GO:0008610,GO:0008654,GO:0009058,GO:0009987,GO:0012505,GO:0016020,GO:0016740,GO:0019637,GO:0031984,GO:0042175,GO:0042398,GO:0043226,GO:0043227,GO:0043229,GO:0043231,GO:0044237,GO:0044238,GO:…	-	ko:K08729	ko00564,ko01100,map00564,map01100	-	R07377	RC00017,RC02950	ko00000,ko00001,ko01000	-	-	-	PSS
XP_071810796.1	7668.SPU_009946-tr	1.63e-39	135	COG0199@1|root,KOG1741@2759|Eukaryota,3A1I2@33154|Opisthokonta,3BQCY@33208|Metazoa,3D76K@33213|Bilateria	33208|Metazoa	J	ribosomal protein S14	MRPS14	GO:0000313,GO:0000314,GO:0003674,GO:0003735,GO:0005198,GO:0005575,GO:0005622,GO:0005623,GO:0005737,GO:0005739,GO:0005740,GO:0005743,GO:0005759,GO:0005761,GO:0005763,GO:0005840,GO:0006412,GO:0006414,GO:0006415,GO:0006518,GO:0006807,GO:0008150,GO:0008152,GO:0009058,GO:0009059,GO:0009987,GO:0010467,GO:0015935,GO:0016020,GO:0016043,GO:0019538,GO:0019866,GO:0022411,GO:0031090,GO:0031966,GO:0031967,GO:…	-	ko:K02954,ko:K19514	ko03010,ko04614,map03010,map04614	M00178,M00179	-	-	br01610,ko00000,ko00001,ko00002,ko03011	-	-	-	Ribosomal_S14
XP_071810797.1	10224.XP_006822187.1	0	1273	KOG2114@1|root,KOG2114@2759|Eukaryota,38BRS@33154|Opisthokonta,3BHZM@33208|Metazoa,3CW2G@33213|Bilateria	33208|Metazoa	O	Vacuolar Protein	VPS11	GO:0000149,GO:0000323,GO:0003674,GO:0003824,GO:0004842,GO:0005488,GO:0005515,GO:0005575,GO:0005622,GO:0005623,GO:0005737,GO:0005764,GO:0005768,GO:0005769,GO:0005770,GO:0005773,GO:0005856,GO:0005884,GO:0006325,GO:0006464,GO:0006807,GO:0006810,GO:0006887,GO:0006904,GO:0006906,GO:0006914,GO:0006950,GO:0006996,GO:0007032,GO:0007033,GO:0007034,GO:0007040,GO:0007041,GO:0007154,GO:0008150,GO:0008152,GO:…	-	ko:K20179	ko04138,map04138	-	-	-	ko00000,ko00001,ko04131	-	-	-	Clathrin,VPS11_C,zf-C3HC4_2
XP_071810799.1	7668.SPU_019035-tr	5.34e-176	531	2CM48@1|root,2QVFX@2759|Eukaryota,38HY1@33154|Opisthokonta,3BKFM@33208|Metazoa,3D0ZC@33213|Bilateria	33208|Metazoa	S	Coiled-coil domain-containing protein 60	CCDC60	-	-	-	-	-	-	-	-	-	-	-	DUF4698
XP_071810800.1	7668.SPU_019035-tr	7.79e-176	530	2CM48@1|root,2QVFX@2759|Eukaryota,38HY1@33154|Opisthokonta,3BKFM@33208|Metazoa,3D0ZC@33213|Bilateria	33208|Metazoa	S	Coiled-coil domain-containing protein 60	CCDC60	-	-	-	-	-	-	-	-	-	-	-	DUF4698
XP_071810801.1	7668.SPU_019035-tr	7.79e-176	530	2CM48@1|root,2QVFX@2759|Eukaryota,38HY1@33154|Opisthokonta,3BKFM@33208|Metazoa,3D0ZC@33213|Bilateria	33208|Metazoa	S	Coiled-coil domain-containing protein 60	CCDC60	-	-	-	-	-	-	-	-	-	-	-	DUF4698
XP_071810802.1	7668.SPU_019035-tr	7.79e-176	530	2CM48@1|root,2QVFX@2759|Eukaryota,38HY1@33154|Opisthokonta,3BKFM@33208|Metazoa,3D0ZC@33213|Bilateria	33208|Metazoa	S	Coiled-coil domain-containing protein 60	CCDC60	-	-	-	-	-	-	-	-	-	-	-	DUF4698
XP_071810803.1	7668.SPU_019035-tr	3.46e-177	533	2CM48@1|root,2QVFX@2759|Eukaryota,38HY1@33154|Opisthokonta,3BKFM@33208|Metazoa,3D0ZC@33213|Bilateria	33208|Metazoa	S	Coiled-coil domain-containing protein 60	CCDC60	-	-	-	-	-	-	-	-	-	-	-	DUF4698
XP_071810804.1	7668.SPU_018171-tr	1.85e-219	635	KOG3658@1|root,KOG3658@2759|Eukaryota,38DE4@33154|Opisthokonta,3BDRB@33208|Metazoa,3CWGV@33213|Bilateria	33208|Metazoa	W	membrane protein ectodomain proteolysis	ADAM17	GO:0000079,GO:0001558,GO:0001666,GO:0001708,GO:0001775,GO:0001817,GO:0001819,GO:0001932,GO:0001934,GO:0001936,GO:0001938,GO:0001959,GO:0001961,GO:0002009,GO:0002011,GO:0002237,GO:0002250,GO:0002252,GO:0002376,GO:0002443,GO:0002444,GO:0002446,GO:0002460,GO:0002467,GO:0002520,GO:0002521,GO:0002532,GO:0002682,GO:0002684,GO:0002685,GO:0002687,GO:0002688,GO:0002690,GO:0003674,GO:0003824,GO:0004175,GO:…	3.4.24.86	ko:K06059	ko04330,ko05010,ko05120,map04330,map05010,map05120	M00682	-	-	ko00000,ko00001,ko00002,ko01000,ko01002,ko04090,ko04516	-	-	-	ADAM17_MPD,Disintegrin,Pep_M12B_propep,Reprolysin_2,Reprolysin_5
XP_071810805.1	7668.SPU_018171-tr	9.62e-220	635	KOG3658@1|root,KOG3658@2759|Eukaryota,38DE4@33154|Opisthokonta,3BDRB@33208|Metazoa,3CWGV@33213|Bilateria	33208|Metazoa	W	membrane protein ectodomain proteolysis	ADAM17	GO:0000079,GO:0001558,GO:0001666,GO:0001708,GO:0001775,GO:0001817,GO:0001819,GO:0001932,GO:0001934,GO:0001936,GO:0001938,GO:0001959,GO:0001961,GO:0002009,GO:0002011,GO:0002237,GO:0002250,GO:0002252,GO:0002376,GO:0002443,GO:0002444,GO:0002446,GO:0002460,GO:0002467,GO:0002520,GO:0002521,GO:0002532,GO:0002682,GO:0002684,GO:0002685,GO:0002687,GO:0002688,GO:0002690,GO:0003674,GO:0003824,GO:0004175,GO:…	3.4.24.86	ko:K06059	ko04330,ko05010,ko05120,map04330,map05010,map05120	M00682	-	-	ko00000,ko00001,ko00002,ko01000,ko01002,ko04090,ko04516	-	-	-	ADAM17_MPD,Disintegrin,Pep_M12B_propep,Reprolysin_2,Reprolysin_5
XP_071810806.1	7668.SPU_002664-tr	7.5e-175	545	COG0457@1|root,KOG1124@2759|Eukaryota,38CJK@33154|Opisthokonta,3BCD9@33208|Metazoa,3CWPD@33213|Bilateria	33208|Metazoa	S	axonemal dynein complex assembly	SPAG1	GO:0000003,GO:0000226,GO:0001578,GO:0003674,GO:0005488,GO:0005515,GO:0005575,GO:0005622,GO:0005623,GO:0005634,GO:0005737,GO:0005739,GO:0005740,GO:0005741,GO:0005829,GO:0006605,GO:0006626,GO:0006810,GO:0006839,GO:0006886,GO:0006996,GO:0007005,GO:0007010,GO:0007017,GO:0007338,GO:0008104,GO:0008150,GO:0009566,GO:0009987,GO:0015031,GO:0015833,GO:0016020,GO:0016043,GO:0019867,GO:0019953,GO:0022414,GO:…	-	ko:K19870	-	-	-	-	ko00000,ko03036	-	-	-	RPAP3_C,TPR_1,TPR_16,TPR_2,TPR_8
XP_071810808.1	7668.SPU_002664-tr	7.5e-175	545	COG0457@1|root,KOG1124@2759|Eukaryota,38CJK@33154|Opisthokonta,3BCD9@33208|Metazoa,3CWPD@33213|Bilateria	33208|Metazoa	S	axonemal dynein complex assembly	SPAG1	GO:0000003,GO:0000226,GO:0001578,GO:0003674,GO:0005488,GO:0005515,GO:0005575,GO:0005622,GO:0005623,GO:0005634,GO:0005737,GO:0005739,GO:0005740,GO:0005741,GO:0005829,GO:0006605,GO:0006626,GO:0006810,GO:0006839,GO:0006886,GO:0006996,GO:0007005,GO:0007010,GO:0007017,GO:0007338,GO:0008104,GO:0008150,GO:0009566,GO:0009987,GO:0015031,GO:0015833,GO:0016020,GO:0016043,GO:0019867,GO:0019953,GO:0022414,GO:…	-	ko:K19870	-	-	-	-	ko00000,ko03036	-	-	-	RPAP3_C,TPR_1,TPR_16,TPR_2,TPR_8
XP_071810809.1	7739.XP_002603157.1	3.15e-58	189	KOG4556@1|root,KOG4556@2759|Eukaryota,38BKU@33154|Opisthokonta,3BJJF@33208|Metazoa,3CVT8@33213|Bilateria,480SB@7711|Chordata	33208|Metazoa	S	regulation of sodium ion transport	NKAIN4	GO:0002028,GO:0008150,GO:0010959,GO:0032879,GO:0043269,GO:0050789,GO:0051049,GO:0065007	-	-	-	-	-	-	-	-	-	-	NKAIN
XP_071810810.1	10224.XP_006813541.1	8.54e-55	179	KOG4556@1|root,KOG4556@2759|Eukaryota,38TKB@33154|Opisthokonta,3BD37@33208|Metazoa,3CZTU@33213|Bilateria	33208|Metazoa	S	Sodium potassium-transporting ATPase subunit beta-1-interacting protein 1	NKAIN1	GO:0002028,GO:0003674,GO:0005488,GO:0005515,GO:0005575,GO:0005623,GO:0005886,GO:0008150,GO:0010959,GO:0016020,GO:0019899,GO:0032879,GO:0043269,GO:0044464,GO:0050789,GO:0051049,GO:0051117,GO:0065007,GO:0071944	-	-	-	-	-	-	-	-	-	-	NKAIN
XP_071810811.1	6326.BUX.s00713.903	7.48e-11	66.2	KOG4012@1|root,KOG4012@2759|Eukaryota,38FHA@33154|Opisthokonta,3BS6T@33208|Metazoa,3E414@33213|Bilateria,40GEF@6231|Nematoda,1KZB5@119089|Chromadorea	33208|Metazoa	B	Domain in histone families 1 and 5	-	GO:0000228,GO:0000781,GO:0000784,GO:0005575,GO:0005622,GO:0005623,GO:0005634,GO:0005694,GO:0005737,GO:0031974,GO:0031981,GO:0043226,GO:0043227,GO:0043228,GO:0043229,GO:0043231,GO:0043232,GO:0043233,GO:0044422,GO:0044424,GO:0044427,GO:0044428,GO:0044446,GO:0044454,GO:0044464,GO:0070013,GO:0098687	-	ko:K11275	-	-	-	-	ko00000,ko03036	-	-	-	Linker_histone
XP_071810812.1	7668.SPU_005904-tr	7.62e-102	360	KOG4193@1|root,KOG4193@2759|Eukaryota	2759|Eukaryota	S	G-protein coupled receptor activity	-	-	-	-	-	-	-	-	-	-	-	-	7tm_2,Somatomedin_B
XP_071810813.1	7668.SPU_003399-tr	1.09e-84	293	2AENI@1|root,2RYW1@2759|Eukaryota,39ZI9@33154|Opisthokonta,3BE6W@33208|Metazoa,3D71Y@33213|Bilateria	33208|Metazoa	-	-	-	-	-	-	-	-	-	-	-	-	-	-	-
XP_071810815.1	8083.ENSXMAP00000004084	0.000734	49.7	296E4@1|root,2RDD3@2759|Eukaryota,39YV5@33154|Opisthokonta,3BNNW@33208|Metazoa,3D5NF@33213|Bilateria,48DJJ@7711|Chordata,49A90@7742|Vertebrata,49SYR@7898|Actinopterygii	33208|Metazoa	S	Interferon-induced very large GTPase 1-like	-	-	-	-	-	-	-	-	-	-	-	-	-
XP_071810817.1	7668.SPU_009667-tr	1.07e-155	490	2CY83@1|root,2S2N2@2759|Eukaryota,3AD4F@33154|Opisthokonta,3BVWA@33208|Metazoa,3DE4K@33213|Bilateria	33208|Metazoa	-	-	-	-	-	-	-	-	-	-	-	-	-	-	-
XP_071810818.1	10224.XP_006814531.1	7.65e-20	97.8	2CY83@1|root,2S2N2@2759|Eukaryota,3AM2X@33154|Opisthokonta,3C0TW@33208|Metazoa,3DH1P@33213|Bilateria	33208|Metazoa	-	-	-	-	-	-	-	-	-	-	-	-	-	-	-
XP_071810819.1	7668.SPU_027959-tr	2.99e-91	318	2CNQC@1|root,2QXFF@2759|Eukaryota,39Y03@33154|Opisthokonta,3BMKX@33208|Metazoa,3D3RP@33213|Bilateria	33208|Metazoa	-	-	-	-	-	-	-	-	-	-	-	-	-	-	-
XP_071810821.1	45351.EDO33944	6.13e-108	357	2AENI@1|root,2RYW1@2759|Eukaryota,39ZI9@33154|Opisthokonta,3BQBS@33208|Metazoa	33208|Metazoa	-	-	-	-	-	-	-	-	-	-	-	-	-	-	-
XP_071810822.1	7719.XP_009858063.1	2.13e-27	119	2BAKW@1|root,2S0W1@2759|Eukaryota,39A78@33154|Opisthokonta,3BKC6@33208|Metazoa,3CUMK@33213|Bilateria,48DFN@7711|Chordata	33208|Metazoa	S	MULE transposase domain	-	-	-	-	-	-	-	-	-	-	-	-	ALS2CR8,MULE,SWIM
XP_071810823.1	7955.ENSDARP00000089983	1.76e-23	106	KOG4052@1|root,KOG4052@2759|Eukaryota,38XQY@33154|Opisthokonta,3BKR0@33208|Metazoa,3CZVF@33213|Bilateria,48BR6@7711|Chordata,4936R@7742|Vertebrata,4A57M@7898|Actinopterygii	33208|Metazoa	S	signaling receptor binding	-	-	-	ko:K10516	-	-	-	-	ko00000,ko04121	-	-	-	-
XP_071810824.1	7955.ENSDARP00000089983	3.01e-23	105	KOG4052@1|root,KOG4052@2759|Eukaryota,38XQY@33154|Opisthokonta,3BKR0@33208|Metazoa,3CZVF@33213|Bilateria,48BR6@7711|Chordata,4936R@7742|Vertebrata,4A57M@7898|Actinopterygii	33208|Metazoa	S	signaling receptor binding	-	-	-	ko:K10516	-	-	-	-	ko00000,ko04121	-	-	-	-
XP_071810825.1	7955.ENSDARP00000089983	1.99e-24	106	KOG4052@1|root,KOG4052@2759|Eukaryota,38XQY@33154|Opisthokonta,3BKR0@33208|Metazoa,3CZVF@33213|Bilateria,48BR6@7711|Chordata,4936R@7742|Vertebrata,4A57M@7898|Actinopterygii	33208|Metazoa	S	signaling receptor binding	-	-	-	ko:K10516	-	-	-	-	ko00000,ko04121	-	-	-	-
XP_071810826.1	45351.EDO36281	4.26e-34	144	28P98@1|root,2QVWC@2759|Eukaryota,39XXY@33154|Opisthokonta,3BM9M@33208|Metazoa	33208|Metazoa	-	-	-	-	-	-	-	-	-	-	-	-	-	-	-
XP_071810827.1	6087.XP_004212921.1	1.57e-175	511	2CZQ3@1|root,2SB75@2759|Eukaryota,3ABEA@33154|Opisthokonta,3BWRK@33208|Metazoa	33208|Metazoa	S	Protein of unknown function (DUF 659)	-	-	-	-	-	-	-	-	-	-	-	-	DUF659,Dimer_Tnp_hAT
XP_071810828.1	10224.XP_002733156.1	6.54e-14	80.9	KOG2177@1|root,KOG2177@2759|Eukaryota,39W1B@33154|Opisthokonta,3BIP6@33208|Metazoa,3CRTC@33213|Bilateria	33208|Metazoa	O	interferon-beta production	TRIM56	GO:0000003,GO:0000209,GO:0001816,GO:0001817,GO:0002252,GO:0002376,GO:0003006,GO:0003674,GO:0003824,GO:0004842,GO:0005488,GO:0005575,GO:0005622,GO:0005623,GO:0005737,GO:0005829,GO:0006464,GO:0006807,GO:0006950,GO:0006952,GO:0006955,GO:0007049,GO:0007276,GO:0007281,GO:0007283,GO:0008150,GO:0008152,GO:0008270,GO:0009605,GO:0009607,GO:0009615,GO:0009987,GO:0010033,GO:0016567,GO:0016740,GO:0019538,GO:…	2.3.2.27	ko:K11997,ko:K12026	-	-	-	-	ko00000,ko01000,ko04121	-	-	-	NHL,zf-B_box,zf-C3HC4,zf-RING_UBOX
XP_071810833.1	7739.XP_002585735.1	2.27e-23	112	KOG2177@1|root,KOG2177@2759|Eukaryota	2759|Eukaryota	O	zinc ion binding	-	-	2.3.2.27	ko:K06058,ko:K11997,ko:K12026	ko04330,map04330	-	-	-	ko00000,ko00001,ko01000,ko04121	-	-	-	MATH,zf-B_box,zf-C3HC4,zf-RING_UBOX
XP_071810836.1	7668.SPU_011646-tr	6.31e-126	382	KOG4585@1|root,KOG4585@2759|Eukaryota,39THK@33154|Opisthokonta,3BGF1@33208|Metazoa,3D09T@33213|Bilateria	33208|Metazoa	L	DDE superfamily endonuclease	-	-	-	-	-	-	-	-	-	-	-	-	DDE_Tnp_4
XP_071810837.1	7739.XP_002604894.1	1.85e-168	516	28XKR@1|root,2R4E0@2759|Eukaryota,39TX3@33154|Opisthokonta,3BKT1@33208|Metazoa,3D3E1@33213|Bilateria,48JDM@7711|Chordata	33208|Metazoa	-	-	-	-	-	-	-	-	-	-	-	-	-	-	-
XP_071810838.1	7668.SPU_002355-tr	0	1408	KOG1217@1|root,KOG1217@2759|Eukaryota,38VUM@33154|Opisthokonta,3BYZ5@33208|Metazoa,3DFE0@33213|Bilateria	33208|Metazoa	T	HYR domain	-	-	-	-	-	-	-	-	-	-	-	-	HYR
XP_071810839.1	7668.SPU_002355-tr	0	1408	KOG1217@1|root,KOG1217@2759|Eukaryota,38VUM@33154|Opisthokonta,3BYZ5@33208|Metazoa,3DFE0@33213|Bilateria	33208|Metazoa	T	HYR domain	-	-	-	-	-	-	-	-	-	-	-	-	HYR
XP_071810840.1	7668.SPU_002355-tr	0	1408	KOG1217@1|root,KOG1217@2759|Eukaryota,38VUM@33154|Opisthokonta,3BYZ5@33208|Metazoa,3DFE0@33213|Bilateria	33208|Metazoa	T	HYR domain	-	-	-	-	-	-	-	-	-	-	-	-	HYR
XP_071810841.1	10224.XP_006822779.1	8.48e-190	580	28IWW@1|root,2QR8M@2759|Eukaryota,38G0N@33154|Opisthokonta,3BCJK@33208|Metazoa,3CUA0@33213|Bilateria	33208|Metazoa	S	negative regulation of dendrite development	KIAA0319L	GO:0001764,GO:0005575,GO:0005622,GO:0005623,GO:0005737,GO:0005768,GO:0005769,GO:0005886,GO:0006928,GO:0007275,GO:0007399,GO:0008150,GO:0009987,GO:0010721,GO:0010975,GO:0010977,GO:0012505,GO:0012506,GO:0016020,GO:0016043,GO:0016477,GO:0022008,GO:0030135,GO:0030136,GO:0030154,GO:0030659,GO:0030662,GO:0030665,GO:0031090,GO:0031344,GO:0031345,GO:0031410,GO:0031982,GO:0032501,GO:0032502,GO:0040011,GO:…	-	-	-	-	-	-	-	-	-	-	REJ
XP_071810842.1	10224.XP_006822779.1	1.23e-192	587	28IWW@1|root,2QR8M@2759|Eukaryota,38G0N@33154|Opisthokonta,3BCJK@33208|Metazoa,3CUA0@33213|Bilateria	33208|Metazoa	S	negative regulation of dendrite development	KIAA0319L	GO:0001764,GO:0005575,GO:0005622,GO:0005623,GO:0005737,GO:0005768,GO:0005769,GO:0005886,GO:0006928,GO:0007275,GO:0007399,GO:0008150,GO:0009987,GO:0010721,GO:0010975,GO:0010977,GO:0012505,GO:0012506,GO:0016020,GO:0016043,GO:0016477,GO:0022008,GO:0030135,GO:0030136,GO:0030154,GO:0030659,GO:0030662,GO:0030665,GO:0031090,GO:0031344,GO:0031345,GO:0031410,GO:0031982,GO:0032501,GO:0032502,GO:0040011,GO:…	-	-	-	-	-	-	-	-	-	-	REJ
XP_071810843.1	10224.XP_006822779.1	4.01e-190	580	28IWW@1|root,2QR8M@2759|Eukaryota,38G0N@33154|Opisthokonta,3BCJK@33208|Metazoa,3CUA0@33213|Bilateria	33208|Metazoa	S	negative regulation of dendrite development	KIAA0319L	GO:0001764,GO:0005575,GO:0005622,GO:0005623,GO:0005737,GO:0005768,GO:0005769,GO:0005886,GO:0006928,GO:0007275,GO:0007399,GO:0008150,GO:0009987,GO:0010721,GO:0010975,GO:0010977,GO:0012505,GO:0012506,GO:0016020,GO:0016043,GO:0016477,GO:0022008,GO:0030135,GO:0030136,GO:0030154,GO:0030659,GO:0030662,GO:0030665,GO:0031090,GO:0031344,GO:0031345,GO:0031410,GO:0031982,GO:0032501,GO:0032502,GO:0040011,GO:…	-	-	-	-	-	-	-	-	-	-	REJ
XP_071810844.1	10224.XP_006822779.1	7.75e-190	579	28IWW@1|root,2QR8M@2759|Eukaryota,38G0N@33154|Opisthokonta,3BCJK@33208|Metazoa,3CUA0@33213|Bilateria	33208|Metazoa	S	negative regulation of dendrite development	KIAA0319L	GO:0001764,GO:0005575,GO:0005622,GO:0005623,GO:0005737,GO:0005768,GO:0005769,GO:0005886,GO:0006928,GO:0007275,GO:0007399,GO:0008150,GO:0009987,GO:0010721,GO:0010975,GO:0010977,GO:0012505,GO:0012506,GO:0016020,GO:0016043,GO:0016477,GO:0022008,GO:0030135,GO:0030136,GO:0030154,GO:0030659,GO:0030662,GO:0030665,GO:0031090,GO:0031344,GO:0031345,GO:0031410,GO:0031982,GO:0032501,GO:0032502,GO:0040011,GO:…	-	-	-	-	-	-	-	-	-	-	REJ
XP_071810845.1	10224.XP_006822779.1	9.83e-190	577	28IWW@1|root,2QR8M@2759|Eukaryota,38G0N@33154|Opisthokonta,3BCJK@33208|Metazoa,3CUA0@33213|Bilateria	33208|Metazoa	S	negative regulation of dendrite development	KIAA0319L	GO:0001764,GO:0005575,GO:0005622,GO:0005623,GO:0005737,GO:0005768,GO:0005769,GO:0005886,GO:0006928,GO:0007275,GO:0007399,GO:0008150,GO:0009987,GO:0010721,GO:0010975,GO:0010977,GO:0012505,GO:0012506,GO:0016020,GO:0016043,GO:0016477,GO:0022008,GO:0030135,GO:0030136,GO:0030154,GO:0030659,GO:0030662,GO:0030665,GO:0031090,GO:0031344,GO:0031345,GO:0031410,GO:0031982,GO:0032501,GO:0032502,GO:0040011,GO:…	-	-	-	-	-	-	-	-	-	-	REJ
XP_071810846.1	10224.XP_006822779.1	5.55e-191	580	28IWW@1|root,2QR8M@2759|Eukaryota,38G0N@33154|Opisthokonta,3BCJK@33208|Metazoa,3CUA0@33213|Bilateria	33208|Metazoa	S	negative regulation of dendrite development	KIAA0319L	GO:0001764,GO:0005575,GO:0005622,GO:0005623,GO:0005737,GO:0005768,GO:0005769,GO:0005886,GO:0006928,GO:0007275,GO:0007399,GO:0008150,GO:0009987,GO:0010721,GO:0010975,GO:0010977,GO:0012505,GO:0012506,GO:0016020,GO:0016043,GO:0016477,GO:0022008,GO:0030135,GO:0030136,GO:0030154,GO:0030659,GO:0030662,GO:0030665,GO:0031090,GO:0031344,GO:0031345,GO:0031410,GO:0031982,GO:0032501,GO:0032502,GO:0040011,GO:…	-	-	-	-	-	-	-	-	-	-	REJ
XP_071810847.1	10224.XP_006822779.1	2.51e-191	580	28IWW@1|root,2QR8M@2759|Eukaryota,38G0N@33154|Opisthokonta,3BCJK@33208|Metazoa,3CUA0@33213|Bilateria	33208|Metazoa	S	negative regulation of dendrite development	KIAA0319L	GO:0001764,GO:0005575,GO:0005622,GO:0005623,GO:0005737,GO:0005768,GO:0005769,GO:0005886,GO:0006928,GO:0007275,GO:0007399,GO:0008150,GO:0009987,GO:0010721,GO:0010975,GO:0010977,GO:0012505,GO:0012506,GO:0016020,GO:0016043,GO:0016477,GO:0022008,GO:0030135,GO:0030136,GO:0030154,GO:0030659,GO:0030662,GO:0030665,GO:0031090,GO:0031344,GO:0031345,GO:0031410,GO:0031982,GO:0032501,GO:0032502,GO:0040011,GO:…	-	-	-	-	-	-	-	-	-	-	REJ
XP_071810848.1	10224.XP_006822779.1	1.5e-191	580	28IWW@1|root,2QR8M@2759|Eukaryota,38G0N@33154|Opisthokonta,3BCJK@33208|Metazoa,3CUA0@33213|Bilateria	33208|Metazoa	S	negative regulation of dendrite development	KIAA0319L	GO:0001764,GO:0005575,GO:0005622,GO:0005623,GO:0005737,GO:0005768,GO:0005769,GO:0005886,GO:0006928,GO:0007275,GO:0007399,GO:0008150,GO:0009987,GO:0010721,GO:0010975,GO:0010977,GO:0012505,GO:0012506,GO:0016020,GO:0016043,GO:0016477,GO:0022008,GO:0030135,GO:0030136,GO:0030154,GO:0030659,GO:0030662,GO:0030665,GO:0031090,GO:0031344,GO:0031345,GO:0031410,GO:0031982,GO:0032501,GO:0032502,GO:0040011,GO:…	-	-	-	-	-	-	-	-	-	-	REJ
XP_071810849.1	7425.NV14914-PA	1.18e-286	830	KOG1169@1|root,KOG1169@2759|Eukaryota,38G9Q@33154|Opisthokonta,3BBBY@33208|Metazoa,3D0UJ@33213|Bilateria,41TGN@6656|Arthropoda,3SH3P@50557|Insecta,46FGA@7399|Hymenoptera	33208|Metazoa	T	Diacylglycerol kinase accessory domain (presumed)	DGKQ	GO:0001775,GO:0001932,GO:0001933,GO:0001934,GO:0003674,GO:0003824,GO:0004143,GO:0005488,GO:0005515,GO:0005575,GO:0005622,GO:0005623,GO:0005634,GO:0005654,GO:0005737,GO:0005768,GO:0005829,GO:0005856,GO:0005886,GO:0006109,GO:0006111,GO:0006355,GO:0006357,GO:0006464,GO:0006468,GO:0006629,GO:0006638,GO:0006639,GO:0006644,GO:0006650,GO:0006654,GO:0006793,GO:0006796,GO:0006807,GO:0006950,GO:0007154,GO:…	2.7.1.107	ko:K00901	ko00561,ko00564,ko01100,ko01110,ko04070,ko04072,ko05231,map00561,map00564,map01100,map01110,map04070,map04072,map05231	-	R02240	RC00002,RC00017	ko00000,ko00001,ko01000	-	-	-	C1_1,DAGK_acc,DAGK_cat,RA
XP_071810850.1	7425.NV14914-PA	1.18e-286	830	KOG1169@1|root,KOG1169@2759|Eukaryota,38G9Q@33154|Opisthokonta,3BBBY@33208|Metazoa,3D0UJ@33213|Bilateria,41TGN@6656|Arthropoda,3SH3P@50557|Insecta,46FGA@7399|Hymenoptera	33208|Metazoa	T	Diacylglycerol kinase accessory domain (presumed)	DGKQ	GO:0001775,GO:0001932,GO:0001933,GO:0001934,GO:0003674,GO:0003824,GO:0004143,GO:0005488,GO:0005515,GO:0005575,GO:0005622,GO:0005623,GO:0005634,GO:0005654,GO:0005737,GO:0005768,GO:0005829,GO:0005856,GO:0005886,GO:0006109,GO:0006111,GO:0006355,GO:0006357,GO:0006464,GO:0006468,GO:0006629,GO:0006638,GO:0006639,GO:0006644,GO:0006650,GO:0006654,GO:0006793,GO:0006796,GO:0006807,GO:0006950,GO:0007154,GO:…	2.7.1.107	ko:K00901	ko00561,ko00564,ko01100,ko01110,ko04070,ko04072,ko05231,map00561,map00564,map01100,map01110,map04070,map04072,map05231	-	R02240	RC00002,RC00017	ko00000,ko00001,ko01000	-	-	-	C1_1,DAGK_acc,DAGK_cat,RA
XP_071810851.1	7425.NV14914-PA	6.03e-288	832	KOG1169@1|root,KOG1169@2759|Eukaryota,38G9Q@33154|Opisthokonta,3BBBY@33208|Metazoa,3D0UJ@33213|Bilateria,41TGN@6656|Arthropoda,3SH3P@50557|Insecta,46FGA@7399|Hymenoptera	33208|Metazoa	T	Diacylglycerol kinase accessory domain (presumed)	DGKQ	GO:0001775,GO:0001932,GO:0001933,GO:0001934,GO:0003674,GO:0003824,GO:0004143,GO:0005488,GO:0005515,GO:0005575,GO:0005622,GO:0005623,GO:0005634,GO:0005654,GO:0005737,GO:0005768,GO:0005829,GO:0005856,GO:0005886,GO:0006109,GO:0006111,GO:0006355,GO:0006357,GO:0006464,GO:0006468,GO:0006629,GO:0006638,GO:0006639,GO:0006644,GO:0006650,GO:0006654,GO:0006793,GO:0006796,GO:0006807,GO:0006950,GO:0007154,GO:…	2.7.1.107	ko:K00901	ko00561,ko00564,ko01100,ko01110,ko04070,ko04072,ko05231,map00561,map00564,map01100,map01110,map04070,map04072,map05231	-	R02240	RC00002,RC00017	ko00000,ko00001,ko01000	-	-	-	C1_1,DAGK_acc,DAGK_cat,RA
XP_071810852.1	7739.XP_002605971.1	1.33e-291	840	KOG1169@1|root,KOG1169@2759|Eukaryota,38G9Q@33154|Opisthokonta,3BBBY@33208|Metazoa,3D0UJ@33213|Bilateria,483FF@7711|Chordata	33208|Metazoa	T	regulation of progesterone biosynthetic process	DGKQ	GO:0001775,GO:0001932,GO:0001933,GO:0001934,GO:0003674,GO:0003824,GO:0004143,GO:0005488,GO:0005515,GO:0005575,GO:0005622,GO:0005623,GO:0005634,GO:0005654,GO:0005737,GO:0005768,GO:0005829,GO:0005856,GO:0005886,GO:0006109,GO:0006111,GO:0006355,GO:0006357,GO:0006464,GO:0006468,GO:0006629,GO:0006638,GO:0006639,GO:0006644,GO:0006650,GO:0006654,GO:0006793,GO:0006796,GO:0006807,GO:0006950,GO:0007154,GO:…	2.7.1.107	ko:K00901	ko00561,ko00564,ko01100,ko01110,ko04070,ko04072,ko05231,map00561,map00564,map01100,map01110,map04070,map04072,map05231	-	R02240	RC00002,RC00017	ko00000,ko00001,ko01000	-	-	-	C1_1,DAGK_acc,DAGK_cat,RA
XP_071810853.1	7739.XP_002605971.1	9.45e-293	842	KOG1169@1|root,KOG1169@2759|Eukaryota,38G9Q@33154|Opisthokonta,3BBBY@33208|Metazoa,3D0UJ@33213|Bilateria,483FF@7711|Chordata	33208|Metazoa	T	regulation of progesterone biosynthetic process	DGKQ	GO:0001775,GO:0001932,GO:0001933,GO:0001934,GO:0003674,GO:0003824,GO:0004143,GO:0005488,GO:0005515,GO:0005575,GO:0005622,GO:0005623,GO:0005634,GO:0005654,GO:0005737,GO:0005768,GO:0005829,GO:0005856,GO:0005886,GO:0006109,GO:0006111,GO:0006355,GO:0006357,GO:0006464,GO:0006468,GO:0006629,GO:0006638,GO:0006639,GO:0006644,GO:0006650,GO:0006654,GO:0006793,GO:0006796,GO:0006807,GO:0006950,GO:0007154,GO:…	2.7.1.107	ko:K00901	ko00561,ko00564,ko01100,ko01110,ko04070,ko04072,ko05231,map00561,map00564,map01100,map01110,map04070,map04072,map05231	-	R02240	RC00002,RC00017	ko00000,ko00001,ko01000	-	-	-	C1_1,DAGK_acc,DAGK_cat,RA
XP_071810854.1	7668.SPU_019389-tr	0	1407	KOG1041@1|root,KOG1041@2759|Eukaryota,38CFV@33154|Opisthokonta,3BA6S@33208|Metazoa,3CRF4@33213|Bilateria	33208|Metazoa	J	endoribonuclease activity, cleaving siRNA-paired mRNA	AGO1	GO:0000003,GO:0000280,GO:0000339,GO:0000340,GO:0000932,GO:0000956,GO:0000976,GO:0000977,GO:0000978,GO:0000987,GO:0000993,GO:0001012,GO:0001047,GO:0001067,GO:0001098,GO:0001099,GO:0001709,GO:0002119,GO:0002164,GO:0002682,GO:0003002,GO:0003006,GO:0003008,GO:0003674,GO:0003676,GO:0003677,GO:0003690,GO:0003723,GO:0003725,GO:0003727,GO:0003729,GO:0003743,GO:0003824,GO:0004518,GO:0004519,GO:0004521,GO:…	-	ko:K11593	-	-	-	-	ko00000,ko03019,ko03036	-	-	-	ArgoL1,ArgoL2,ArgoMid,ArgoN,PAZ,Piwi
XP_071810855.1	7668.SPU_019389-tr	0	1403	KOG1041@1|root,KOG1041@2759|Eukaryota,38CFV@33154|Opisthokonta,3BA6S@33208|Metazoa,3CRF4@33213|Bilateria	33208|Metazoa	J	endoribonuclease activity, cleaving siRNA-paired mRNA	AGO1	GO:0000003,GO:0000280,GO:0000339,GO:0000340,GO:0000932,GO:0000956,GO:0000976,GO:0000977,GO:0000978,GO:0000987,GO:0000993,GO:0001012,GO:0001047,GO:0001067,GO:0001098,GO:0001099,GO:0001709,GO:0002119,GO:0002164,GO:0002682,GO:0003002,GO:0003006,GO:0003008,GO:0003674,GO:0003676,GO:0003677,GO:0003690,GO:0003723,GO:0003725,GO:0003727,GO:0003729,GO:0003743,GO:0003824,GO:0004518,GO:0004519,GO:0004521,GO:…	-	ko:K11593	-	-	-	-	ko00000,ko03019,ko03036	-	-	-	ArgoL1,ArgoL2,ArgoMid,ArgoN,PAZ,Piwi
XP_071810856.1	7668.SPU_019389-tr	0	1413	KOG1041@1|root,KOG1041@2759|Eukaryota,38CFV@33154|Opisthokonta,3BA6S@33208|Metazoa,3CRF4@33213|Bilateria	33208|Metazoa	J	endoribonuclease activity, cleaving siRNA-paired mRNA	AGO1	GO:0000003,GO:0000280,GO:0000339,GO:0000340,GO:0000932,GO:0000956,GO:0000976,GO:0000977,GO:0000978,GO:0000987,GO:0000993,GO:0001012,GO:0001047,GO:0001067,GO:0001098,GO:0001099,GO:0001709,GO:0002119,GO:0002164,GO:0002682,GO:0003002,GO:0003006,GO:0003008,GO:0003674,GO:0003676,GO:0003677,GO:0003690,GO:0003723,GO:0003725,GO:0003727,GO:0003729,GO:0003743,GO:0003824,GO:0004518,GO:0004519,GO:0004521,GO:…	-	ko:K11593	-	-	-	-	ko00000,ko03019,ko03036	-	-	-	ArgoL1,ArgoL2,ArgoMid,ArgoN,PAZ,Piwi
XP_071810857.1	7668.SPU_019389-tr	0	1407	KOG1041@1|root,KOG1041@2759|Eukaryota,38CFV@33154|Opisthokonta,3BA6S@33208|Metazoa,3CRF4@33213|Bilateria	33208|Metazoa	J	endoribonuclease activity, cleaving siRNA-paired mRNA	AGO1	GO:0000003,GO:0000280,GO:0000339,GO:0000340,GO:0000932,GO:0000956,GO:0000976,GO:0000977,GO:0000978,GO:0000987,GO:0000993,GO:0001012,GO:0001047,GO:0001067,GO:0001098,GO:0001099,GO:0001709,GO:0002119,GO:0002164,GO:0002682,GO:0003002,GO:0003006,GO:0003008,GO:0003674,GO:0003676,GO:0003677,GO:0003690,GO:0003723,GO:0003725,GO:0003727,GO:0003729,GO:0003743,GO:0003824,GO:0004518,GO:0004519,GO:0004521,GO:…	-	ko:K11593	-	-	-	-	ko00000,ko03019,ko03036	-	-	-	ArgoL1,ArgoL2,ArgoMid,ArgoN,PAZ,Piwi
XP_071810858.1	7668.SPU_019389-tr	0	1407	KOG1041@1|root,KOG1041@2759|Eukaryota,38CFV@33154|Opisthokonta,3BA6S@33208|Metazoa,3CRF4@33213|Bilateria	33208|Metazoa	J	endoribonuclease activity, cleaving siRNA-paired mRNA	AGO1	GO:0000003,GO:0000280,GO:0000339,GO:0000340,GO:0000932,GO:0000956,GO:0000976,GO:0000977,GO:0000978,GO:0000987,GO:0000993,GO:0001012,GO:0001047,GO:0001067,GO:0001098,GO:0001099,GO:0001709,GO:0002119,GO:0002164,GO:0002682,GO:0003002,GO:0003006,GO:0003008,GO:0003674,GO:0003676,GO:0003677,GO:0003690,GO:0003723,GO:0003725,GO:0003727,GO:0003729,GO:0003743,GO:0003824,GO:0004518,GO:0004519,GO:0004521,GO:…	-	ko:K11593	-	-	-	-	ko00000,ko03019,ko03036	-	-	-	ArgoL1,ArgoL2,ArgoMid,ArgoN,PAZ,Piwi
XP_071810859.1	7668.SPU_006396-tr	3.09e-236	684	KOG2326@1|root,KOG2326@2759|Eukaryota,38H1Y@33154|Opisthokonta,3BAAS@33208|Metazoa,3CV59@33213|Bilateria	33208|Metazoa	L	negative regulation of t-circle formation	XRCC5	GO:0000228,GO:0000723,GO:0000726,GO:0000781,GO:0000782,GO:0000783,GO:0000784,GO:0001067,GO:0001775,GO:0001817,GO:0001819,GO:0001932,GO:0001934,GO:0002218,GO:0002244,GO:0002252,GO:0002253,GO:0002263,GO:0002274,GO:0002275,GO:0002283,GO:0002366,GO:0002376,GO:0002443,GO:0002444,GO:0002446,GO:0002520,GO:0002682,GO:0002684,GO:0003674,GO:0003676,GO:0003677,GO:0003678,GO:0003690,GO:0003723,GO:0003824,GO:…	-	ko:K10885	ko03450,map03450	M00297	-	-	ko00000,ko00001,ko00002,ko03400	-	-	-	Ku,Ku_C,Ku_N,Ku_PK_bind
XP_071810860.1	7668.SPU_006396-tr	3.09e-236	684	KOG2326@1|root,KOG2326@2759|Eukaryota,38H1Y@33154|Opisthokonta,3BAAS@33208|Metazoa,3CV59@33213|Bilateria	33208|Metazoa	L	negative regulation of t-circle formation	XRCC5	GO:0000228,GO:0000723,GO:0000726,GO:0000781,GO:0000782,GO:0000783,GO:0000784,GO:0001067,GO:0001775,GO:0001817,GO:0001819,GO:0001932,GO:0001934,GO:0002218,GO:0002244,GO:0002252,GO:0002253,GO:0002263,GO:0002274,GO:0002275,GO:0002283,GO:0002366,GO:0002376,GO:0002443,GO:0002444,GO:0002446,GO:0002520,GO:0002682,GO:0002684,GO:0003674,GO:0003676,GO:0003677,GO:0003678,GO:0003690,GO:0003723,GO:0003824,GO:…	-	ko:K10885	ko03450,map03450	M00297	-	-	ko00000,ko00001,ko00002,ko03400	-	-	-	Ku,Ku_C,Ku_N,Ku_PK_bind
XP_071810861.1	7668.SPU_006396-tr	2.18e-236	684	KOG2326@1|root,KOG2326@2759|Eukaryota,38H1Y@33154|Opisthokonta,3BAAS@33208|Metazoa,3CV59@33213|Bilateria	33208|Metazoa	L	negative regulation of t-circle formation	XRCC5	GO:0000228,GO:0000723,GO:0000726,GO:0000781,GO:0000782,GO:0000783,GO:0000784,GO:0001067,GO:0001775,GO:0001817,GO:0001819,GO:0001932,GO:0001934,GO:0002218,GO:0002244,GO:0002252,GO:0002253,GO:0002263,GO:0002274,GO:0002275,GO:0002283,GO:0002366,GO:0002376,GO:0002443,GO:0002444,GO:0002446,GO:0002520,GO:0002682,GO:0002684,GO:0003674,GO:0003676,GO:0003677,GO:0003678,GO:0003690,GO:0003723,GO:0003824,GO:…	-	ko:K10885	ko03450,map03450	M00297	-	-	ko00000,ko00001,ko00002,ko03400	-	-	-	Ku,Ku_C,Ku_N,Ku_PK_bind
XP_071810862.1	7668.SPU_006396-tr	3.09e-236	684	KOG2326@1|root,KOG2326@2759|Eukaryota,38H1Y@33154|Opisthokonta,3BAAS@33208|Metazoa,3CV59@33213|Bilateria	33208|Metazoa	L	negative regulation of t-circle formation	XRCC5	GO:0000228,GO:0000723,GO:0000726,GO:0000781,GO:0000782,GO:0000783,GO:0000784,GO:0001067,GO:0001775,GO:0001817,GO:0001819,GO:0001932,GO:0001934,GO:0002218,GO:0002244,GO:0002252,GO:0002253,GO:0002263,GO:0002274,GO:0002275,GO:0002283,GO:0002366,GO:0002376,GO:0002443,GO:0002444,GO:0002446,GO:0002520,GO:0002682,GO:0002684,GO:0003674,GO:0003676,GO:0003677,GO:0003678,GO:0003690,GO:0003723,GO:0003824,GO:…	-	ko:K10885	ko03450,map03450	M00297	-	-	ko00000,ko00001,ko00002,ko03400	-	-	-	Ku,Ku_C,Ku_N,Ku_PK_bind
XP_071810863.1	7739.XP_002613615.1	9.8e-98	316	KOG2982@1|root,KOG2982@2759|Eukaryota,38GFR@33154|Opisthokonta,3BB3B@33208|Metazoa,3CUGM@33213|Bilateria,481X1@7711|Chordata	33208|Metazoa	S	Leucine-rich repeat	TBCEL	-	-	-	-	-	-	-	-	-	-	-	LRR_9,Ubiquitin_2
XP_071810864.1	7668.SPU_006989-tr	1.78e-106	335	COG2124@1|root,KOG0156@2759|Eukaryota,38BSU@33154|Opisthokonta,3B9SW@33208|Metazoa,3CSM5@33213|Bilateria	33208|Metazoa	Q	aromatase activity	-	-	1.14.14.1	ko:K07408	ko00140,ko00380,ko00830,ko00980,ko01100,ko04913,ko05204,map00140,map00380,map00830,map00980,map01100,map04913,map05204	-	R02354,R02355,R03089,R03408,R03629,R07000,R07001,R07021,R07022,R07079,R07080,R07081,R07085,R07087,R07098,R07099,R08390,R08392,R09418,R09423,R09442	RC00046,RC00661,RC00704,RC00723,RC00724,RC01444,RC01445,RC01727,RC01732,RC01733,RC02531	ko00000,ko00001,ko00199,ko01000	-	-	-	p450
XP_071810865.1	6087.XP_002155572.2	9.13e-09	65.5	KOG2177@1|root,KOG2177@2759|Eukaryota,38F95@33154|Opisthokonta,3BA7J@33208|Metazoa	33208|Metazoa	O	miRNA binding	nhl-1	GO:0003008,GO:0003012,GO:0003674,GO:0003824,GO:0004842,GO:0005488,GO:0005515,GO:0005575,GO:0005622,GO:0005623,GO:0005737,GO:0006464,GO:0006807,GO:0006936,GO:0006941,GO:0006996,GO:0007010,GO:0007610,GO:0007626,GO:0008150,GO:0008152,GO:0008270,GO:0008345,GO:0009653,GO:0009987,GO:0010927,GO:0016043,GO:0016567,GO:0016740,GO:0019538,GO:0019725,GO:0019787,GO:0022607,GO:0030016,GO:0030017,GO:0030018,GO:…	2.3.2.27	ko:K11997,ko:K12035	ko05206,map05206	-	-	-	ko00000,ko00001,ko01000,ko03019,ko04121	-	-	-	NHL,zf-C3HC4,zf-RING_UBOX
XP_071810866.1	6087.XP_002155572.2	9.13e-09	65.5	KOG2177@1|root,KOG2177@2759|Eukaryota,38F95@33154|Opisthokonta,3BA7J@33208|Metazoa	33208|Metazoa	O	miRNA binding	nhl-1	GO:0003008,GO:0003012,GO:0003674,GO:0003824,GO:0004842,GO:0005488,GO:0005515,GO:0005575,GO:0005622,GO:0005623,GO:0005737,GO:0006464,GO:0006807,GO:0006936,GO:0006941,GO:0006996,GO:0007010,GO:0007610,GO:0007626,GO:0008150,GO:0008152,GO:0008270,GO:0008345,GO:0009653,GO:0009987,GO:0010927,GO:0016043,GO:0016567,GO:0016740,GO:0019538,GO:0019725,GO:0019787,GO:0022607,GO:0030016,GO:0030017,GO:0030018,GO:…	2.3.2.27	ko:K11997,ko:K12035	ko05206,map05206	-	-	-	ko00000,ko00001,ko01000,ko03019,ko04121	-	-	-	NHL,zf-C3HC4,zf-RING_UBOX
XP_071810868.1	7668.SPU_002616-tr	1.65e-72	226	KOG4031@1|root,KOG4031@2759|Eukaryota,38EF8@33154|Opisthokonta,3BIZQ@33208|Metazoa,3CZZ0@33213|Bilateria	33208|Metazoa	U	clathrin heavy chain binding	CLTA	GO:0000139,GO:0000323,GO:0002376,GO:0002478,GO:0002495,GO:0002504,GO:0003674,GO:0005198,GO:0005488,GO:0005515,GO:0005575,GO:0005622,GO:0005623,GO:0005737,GO:0005764,GO:0005765,GO:0005768,GO:0005773,GO:0005774,GO:0005794,GO:0005802,GO:0005819,GO:0005829,GO:0005856,GO:0005886,GO:0005905,GO:0005938,GO:0006807,GO:0006810,GO:0006897,GO:0006898,GO:0008021,GO:0008150,GO:0008152,GO:0009056,GO:0009057,GO:…	-	ko:K04644,ko:K04645	ko04142,ko04144,ko04721,ko04961,ko05016,ko05100,map04142,map04144,map04721,map04961,map05016,map05100	-	-	-	ko00000,ko00001,ko04131,ko04147	-	-	-	Clathrin_lg_ch
XP_071810869.1	7994.ENSAMXP00000008347	1.44e-54	181	KOG2793@1|root,KOG2793@2759|Eukaryota,39R9W@33154|Opisthokonta,3BBF1@33208|Metazoa,3CZWV@33213|Bilateria,48BGA@7711|Chordata,48YZF@7742|Vertebrata,49WHZ@7898|Actinopterygii	33208|Metazoa	A	Valosin containing protein lysine (K) methyltransferase	VCPKMT	GO:0003674,GO:0003824,GO:0005488,GO:0005515,GO:0005575,GO:0005622,GO:0005623,GO:0005737,GO:0005829,GO:0006464,GO:0006479,GO:0006807,GO:0008150,GO:0008152,GO:0008168,GO:0008170,GO:0008213,GO:0008276,GO:0008757,GO:0009987,GO:0016278,GO:0016279,GO:0016740,GO:0016741,GO:0018022,GO:0018023,GO:0018193,GO:0018205,GO:0019538,GO:0019899,GO:0032259,GO:0032780,GO:0032991,GO:0036211,GO:0043086,GO:0043170,GO:…	-	ko:K21806	-	-	-	-	ko00000,ko01000,ko03019	-	-	-	Methyltransf_16
XP_071810870.1	126957.SMAR008831-PA	1.45e-10	68.9	COG5180@1|root,KOG2375@2759|Eukaryota,39VK1@33154|Opisthokonta,3BINR@33208|Metazoa,3CV5S@33213|Bilateria,41YJU@6656|Arthropoda	33208|Metazoa	A	LsmAD	ATXN2	GO:0000003,GO:0000226,GO:0000278,GO:0000280,GO:0000902,GO:0000910,GO:0001654,GO:0001709,GO:0001745,GO:0001751,GO:0001754,GO:0002090,GO:0002091,GO:0003006,GO:0003008,GO:0003674,GO:0003676,GO:0003723,GO:0005102,GO:0005154,GO:0005488,GO:0005515,GO:0005575,GO:0005622,GO:0005623,GO:0005634,GO:0005654,GO:0005737,GO:0005794,GO:0005802,GO:0005829,GO:0005844,GO:0006139,GO:0006403,GO:0006417,GO:0006725,GO:…	-	-	-	-	-	-	-	-	-	-	LsmAD,PAM2,SM-ATX
XP_071810871.1	126957.SMAR008831-PA	1.05e-10	68.9	COG5180@1|root,KOG2375@2759|Eukaryota,39VK1@33154|Opisthokonta,3BINR@33208|Metazoa,3CV5S@33213|Bilateria,41YJU@6656|Arthropoda	33208|Metazoa	A	LsmAD	ATXN2	GO:0000003,GO:0000226,GO:0000278,GO:0000280,GO:0000902,GO:0000910,GO:0001654,GO:0001709,GO:0001745,GO:0001751,GO:0001754,GO:0002090,GO:0002091,GO:0003006,GO:0003008,GO:0003674,GO:0003676,GO:0003723,GO:0005102,GO:0005154,GO:0005488,GO:0005515,GO:0005575,GO:0005622,GO:0005623,GO:0005634,GO:0005654,GO:0005737,GO:0005794,GO:0005802,GO:0005829,GO:0005844,GO:0006139,GO:0006403,GO:0006417,GO:0006725,GO:…	-	-	-	-	-	-	-	-	-	-	LsmAD,PAM2,SM-ATX
XP_071810872.1	126957.SMAR008831-PA	7.79e-11	69.3	COG5180@1|root,KOG2375@2759|Eukaryota,39VK1@33154|Opisthokonta,3BINR@33208|Metazoa,3CV5S@33213|Bilateria,41YJU@6656|Arthropoda	33208|Metazoa	A	LsmAD	ATXN2	GO:0000003,GO:0000226,GO:0000278,GO:0000280,GO:0000902,GO:0000910,GO:0001654,GO:0001709,GO:0001745,GO:0001751,GO:0001754,GO:0002090,GO:0002091,GO:0003006,GO:0003008,GO:0003674,GO:0003676,GO:0003723,GO:0005102,GO:0005154,GO:0005488,GO:0005515,GO:0005575,GO:0005622,GO:0005623,GO:0005634,GO:0005654,GO:0005737,GO:0005794,GO:0005802,GO:0005829,GO:0005844,GO:0006139,GO:0006403,GO:0006417,GO:0006725,GO:…	-	-	-	-	-	-	-	-	-	-	LsmAD,PAM2,SM-ATX
XP_071810873.1	10224.XP_006818099.1	2.54e-36	133	28K6X@1|root,2QSMG@2759|Eukaryota,39TXW@33154|Opisthokonta,3BNJW@33208|Metazoa	33208|Metazoa	-	-	-	-	-	-	-	-	-	-	-	-	-	-	-
XP_071810874.1	10224.XP_006813285.1	1.01e-45	157	2BVSB@1|root,2S2BW@2759|Eukaryota,3A520@33154|Opisthokonta,3BRW9@33208|Metazoa,3DAYA@33213|Bilateria	33208|Metazoa	-	-	-	-	-	-	-	-	-	-	-	-	-	-	-
XP_071810875.1	7668.SPU_007404-tr	4.12e-122	374	COG2124@1|root,KOG0156@2759|Eukaryota,38BSU@33154|Opisthokonta,3B9SW@33208|Metazoa,3CSM5@33213|Bilateria	33208|Metazoa	Q	aromatase activity	-	-	1.14.14.1	ko:K07408	ko00140,ko00380,ko00830,ko00980,ko01100,ko04913,ko05204,map00140,map00380,map00830,map00980,map01100,map04913,map05204	-	R02354,R02355,R03089,R03408,R03629,R07000,R07001,R07021,R07022,R07079,R07080,R07081,R07085,R07087,R07098,R07099,R08390,R08392,R09418,R09423,R09442	RC00046,RC00661,RC00704,RC00723,RC00724,RC01444,RC01445,RC01727,RC01732,RC01733,RC02531	ko00000,ko00001,ko00199,ko01000	-	-	-	p450
XP_071810876.1	7668.SPU_017131-tr	1.19e-64	225	COG2801@1|root,2RTGC@2759|Eukaryota,3AR0D@33154|Opisthokonta	33154|Opisthokonta	L	transposition	-	-	-	-	-	-	-	-	-	-	-	-	-
XP_071810877.1	7668.SPU_004878-tr	1.06e-79	260	29XPG@1|root,2RXSA@2759|Eukaryota,3A0Q8@33154|Opisthokonta,3BQ14@33208|Metazoa,3D6U2@33213|Bilateria	7668.SPU_004878-tr|-	-	-	-	-	-	-	-	-	-	-	-	-	-	-	-
XP_071810878.1	7668.SPU_004878-tr	1.06e-79	260	29XPG@1|root,2RXSA@2759|Eukaryota,3A0Q8@33154|Opisthokonta,3BQ14@33208|Metazoa,3D6U2@33213|Bilateria	7668.SPU_004878-tr|-	-	-	-	-	-	-	-	-	-	-	-	-	-	-	-
XP_071810879.1	7668.SPU_017374-tr	2.63e-129	395	COG2072@1|root,KOG1399@2759|Eukaryota,39SI2@33154|Opisthokonta,3BYJ5@33208|Metazoa,3D5HD@33213|Bilateria	33208|Metazoa	Q	Dimethylaniline monooxygenase N-oxide-forming	-	-	1.14.13.8	ko:K00485	ko00982,ko01120,map00982,map01120	-	R08266	RC02233	ko00000,ko00001,ko01000	-	-	-	FMO-like
XP_071810880.1	7739.XP_002604308.1	5.31e-48	182	KOG2579@1|root,KOG2579@2759|Eukaryota,38D9J@33154|Opisthokonta,3BAVE@33208|Metazoa,3CSRR@33213|Bilateria,47ZAC@7711|Chordata	33208|Metazoa	S	cell surface pattern recognition receptor signaling pathway	FCN2	GO:0001664,GO:0001775,GO:0001817,GO:0001819,GO:0001867,GO:0001871,GO:0002218,GO:0002220,GO:0002221,GO:0002252,GO:0002253,GO:0002263,GO:0002274,GO:0002275,GO:0002283,GO:0002366,GO:0002376,GO:0002429,GO:0002443,GO:0002444,GO:0002446,GO:0002682,GO:0002684,GO:0002752,GO:0002757,GO:0002758,GO:0002764,GO:0002768,GO:0002791,GO:0002793,GO:0003674,GO:0003823,GO:0003824,GO:0004175,GO:0004252,GO:0005102,GO:…	-	ko:K10104	-	-	-	-	ko00000,ko04091,ko04516	-	-	-	Collagen,Fibrinogen_C
XP_071810886.1	126957.SMAR004377-PA	0	1489	COG0553@1|root,KOG1215@1|root,KOG0386@2759|Eukaryota,KOG1215@2759|Eukaryota,38FDR@33154|Opisthokonta,3BEJV@33208|Metazoa,3CSZA@33213|Bilateria,41U7C@6656|Arthropoda	33208|Metazoa	BK	It is involved in the biological process described with regulation of transcription, DNA-templated	SMARCA4	GO:0000003,GO:0000122,GO:0000228,GO:0000785,GO:0000790,GO:0000791,GO:0000792,GO:0000902,GO:0000904,GO:0000976,GO:0000977,GO:0000978,GO:0000987,GO:0001012,GO:0001013,GO:0001046,GO:0001047,GO:0001067,GO:0001163,GO:0001164,GO:0001188,GO:0001221,GO:0001223,GO:0001558,GO:0001568,GO:0001570,GO:0001654,GO:0001701,GO:0001709,GO:0001824,GO:0001832,GO:0001835,GO:0001889,GO:0001944,GO:0002009,GO:0002039,GO:…	-	ko:K11647	ko04714,ko05225,map04714,map05225	-	-	-	ko00000,ko00001,ko01000,ko03021,ko03036	-	-	-	BRK,Bromodomain,HSA,Helicase_C,QLQ,SNF2_N,SnAC
XP_071810890.1	7668.SPU_010179-tr	1.33e-29	125	KOG3656@1|root,KOG3656@2759|Eukaryota,3AMS0@33154|Opisthokonta,3C0AH@33208|Metazoa,3DGSU@33213|Bilateria	33208|Metazoa	S	7 transmembrane receptor (rhodopsin family)	-	-	-	-	-	-	-	-	-	-	-	-	7tm_1
XP_071810891.1	400682.PAC_15708915	1.32e-12	71.6	COG2940@1|root,KOG1084@2759|Eukaryota,3AD7F@33154|Opisthokonta,3BW1P@33208|Metazoa	33208|Metazoa	K	DNA binding	-	-	2.3.2.26	ko:K22371	-	-	-	-	ko00000,ko01000,ko04121	-	-	-	HECT
XP_071810892.1	400682.PAC_15708915	1.68e-12	71.2	COG2940@1|root,KOG1084@2759|Eukaryota,3AD7F@33154|Opisthokonta,3BW1P@33208|Metazoa	33208|Metazoa	K	DNA binding	-	-	2.3.2.26	ko:K22371	-	-	-	-	ko00000,ko01000,ko04121	-	-	-	HECT
XP_071810893.1	10224.XP_006814196.1	6.31e-72	246	COG2940@1|root,KOG1084@2759|Eukaryota,39V5C@33154|Opisthokonta,3BNPJ@33208|Metazoa,3D3JG@33213|Bilateria	33208|Metazoa	K	HECT-domain (ubiquitin-transferase)	-	-	2.3.2.26	ko:K22371	-	-	-	-	ko00000,ko01000,ko04121	-	-	-	HECT
XP_071810894.1	126957.SMAR004377-PA	0	1489	COG0553@1|root,KOG1215@1|root,KOG0386@2759|Eukaryota,KOG1215@2759|Eukaryota,38FDR@33154|Opisthokonta,3BEJV@33208|Metazoa,3CSZA@33213|Bilateria,41U7C@6656|Arthropoda	33208|Metazoa	BK	It is involved in the biological process described with regulation of transcription, DNA-templated	SMARCA4	GO:0000003,GO:0000122,GO:0000228,GO:0000785,GO:0000790,GO:0000791,GO:0000792,GO:0000902,GO:0000904,GO:0000976,GO:0000977,GO:0000978,GO:0000987,GO:0001012,GO:0001013,GO:0001046,GO:0001047,GO:0001067,GO:0001163,GO:0001164,GO:0001188,GO:0001221,GO:0001223,GO:0001558,GO:0001568,GO:0001570,GO:0001654,GO:0001701,GO:0001709,GO:0001824,GO:0001832,GO:0001835,GO:0001889,GO:0001944,GO:0002009,GO:0002039,GO:…	-	ko:K11647	ko04714,ko05225,map04714,map05225	-	-	-	ko00000,ko00001,ko01000,ko03021,ko03036	-	-	-	BRK,Bromodomain,HSA,Helicase_C,QLQ,SNF2_N,SnAC
XP_071810895.1	7668.SPU_001237-tr	7.82e-19	95.1	2CMCZ@1|root,2QPZZ@2759|Eukaryota,39XVY@33154|Opisthokonta,3BJ69@33208|Metazoa,3CTRC@33213|Bilateria	33208|Metazoa	-	-	-	-	-	-	-	-	-	-	-	-	-	-	-
XP_071810896.1	5932.XP_004039993.1	3.37e-11	71.6	COG5021@1|root,KOG0939@2759|Eukaryota,3ZBEC@5878|Ciliophora	5878|Ciliophora	O	Domain Homologous to E6-AP Carboxyl Terminus with	-	-	2.3.2.26	ko:K10592	ko04120,map04120	-	-	-	ko00000,ko00001,ko01000,ko04121	-	-	-	HECT
XP_071810897.1	400682.PAC_15710152	4.93e-97	298	KOG4585@1|root,KOG4585@2759|Eukaryota,38NKY@33154|Opisthokonta,3BK0T@33208|Metazoa	33208|Metazoa	L	DDE superfamily endonuclease	-	-	-	-	-	-	-	-	-	-	-	-	DDE_Tnp_4
XP_071810898.1	8049.ENSGMOP00000001548	3.48e-05	52.8	2CSP2@1|root,2RCKR@2759|Eukaryota,39V1G@33154|Opisthokonta,3BJ72@33208|Metazoa,3D8D1@33213|Bilateria,48FEM@7711|Chordata,49CK8@7742|Vertebrata,4A42C@7898|Actinopterygii	33208|Metazoa	-	-	-	-	-	-	-	-	-	-	-	-	-	-	rve
XP_071810899.1	7668.SPU_002278-tr	3.05e-26	114	COG1308@1|root,COG2940@1|root,KOG1085@2759|Eukaryota,KOG2239@2759|Eukaryota,39NEG@33154|Opisthokonta,3CPZ1@33208|Metazoa	2759|Eukaryota	K	SET (Su(var)3-9, Enhancer-of-zeste, Trithorax) domain	NACAD	-	2.3.2.27,5.3.99.3	ko:K03626,ko:K10659,ko:K15730	ko00590,ko01100,map00590,map01100	-	R02265	RC00672	ko00000,ko00001,ko01000,ko04121	-	-	-	NAC,SET
XP_071810900.1	7668.SPU_024160-tr	5.53e-20	94.7	28S9B@1|root,2QYYT@2759|Eukaryota,39WZH@33154|Opisthokonta,3BHGG@33208|Metazoa,3E527@33213|Bilateria	33208|Metazoa	-	-	-	-	-	-	-	-	-	-	-	-	-	-	-
XP_071810901.1	7668.SPU_022668-tr	8.95e-08	58.5	2CMCZ@1|root,2QPZZ@2759|Eukaryota,39XVY@33154|Opisthokonta,3BJ69@33208|Metazoa	33208|Metazoa	-	-	-	-	-	-	-	-	-	-	-	-	-	-	-
XP_071810902.1	126957.SMAR004377-PA	0	1490	COG0553@1|root,KOG1215@1|root,KOG0386@2759|Eukaryota,KOG1215@2759|Eukaryota,38FDR@33154|Opisthokonta,3BEJV@33208|Metazoa,3CSZA@33213|Bilateria,41U7C@6656|Arthropoda	33208|Metazoa	BK	It is involved in the biological process described with regulation of transcription, DNA-templated	SMARCA4	GO:0000003,GO:0000122,GO:0000228,GO:0000785,GO:0000790,GO:0000791,GO:0000792,GO:0000902,GO:0000904,GO:0000976,GO:0000977,GO:0000978,GO:0000987,GO:0001012,GO:0001013,GO:0001046,GO:0001047,GO:0001067,GO:0001163,GO:0001164,GO:0001188,GO:0001221,GO:0001223,GO:0001558,GO:0001568,GO:0001570,GO:0001654,GO:0001701,GO:0001709,GO:0001824,GO:0001832,GO:0001835,GO:0001889,GO:0001944,GO:0002009,GO:0002039,GO:…	-	ko:K11647	ko04714,ko05225,map04714,map05225	-	-	-	ko00000,ko00001,ko01000,ko03021,ko03036	-	-	-	BRK,Bromodomain,HSA,Helicase_C,QLQ,SNF2_N,SnAC
XP_071810903.1	7668.SPU_024160-tr	3.01e-17	85.9	28S9B@1|root,2QYYT@2759|Eukaryota,39WZH@33154|Opisthokonta,3BHGG@33208|Metazoa,3E527@33213|Bilateria	33208|Metazoa	-	-	-	-	-	-	-	-	-	-	-	-	-	-	-
XP_071810904.1	10224.XP_006816668.1	2.8e-07	57	COG2940@1|root,KOG1084@2759|Eukaryota,3AD7F@33154|Opisthokonta,3BW1P@33208|Metazoa,3DD07@33213|Bilateria	33208|Metazoa	K	DNA binding	-	-	2.3.2.26	ko:K22371	-	-	-	-	ko00000,ko01000,ko04121	-	-	-	HECT
XP_071810905.1	42345.XP_008791206.1	4.55e-07	55.8	KOG4275@1|root,KOG4275@2759|Eukaryota,37NEX@33090|Viridiplantae,3GDHU@35493|Streptophyta,3KPAN@4447|Liliopsida	35493|Streptophyta	O	Domain of unknown function (DUF4792)	-	GO:0000151,GO:0003674,GO:0003824,GO:0004842,GO:0005488,GO:0005515,GO:0005575,GO:0005622,GO:0005623,GO:0005634,GO:0005737,GO:0006464,GO:0006807,GO:0008150,GO:0008152,GO:0009987,GO:0016567,GO:0016740,GO:0019538,GO:0019787,GO:0019899,GO:0031625,GO:0032446,GO:0032991,GO:0036211,GO:0043170,GO:0043226,GO:0043227,GO:0043229,GO:0043231,GO:0043412,GO:0044237,GO:0044238,GO:0044260,GO:0044267,GO:0044389,GO:…	-	-	-	-	-	-	-	-	-	-	DUF4792,DUF4793,zf-C3HC4_3
XP_071810906.1	42345.XP_008791206.1	4.55e-07	55.8	KOG4275@1|root,KOG4275@2759|Eukaryota,37NEX@33090|Viridiplantae,3GDHU@35493|Streptophyta,3KPAN@4447|Liliopsida	35493|Streptophyta	O	Domain of unknown function (DUF4792)	-	GO:0000151,GO:0003674,GO:0003824,GO:0004842,GO:0005488,GO:0005515,GO:0005575,GO:0005622,GO:0005623,GO:0005634,GO:0005737,GO:0006464,GO:0006807,GO:0008150,GO:0008152,GO:0009987,GO:0016567,GO:0016740,GO:0019538,GO:0019787,GO:0019899,GO:0031625,GO:0032446,GO:0032991,GO:0036211,GO:0043170,GO:0043226,GO:0043227,GO:0043229,GO:0043231,GO:0043412,GO:0044237,GO:0044238,GO:0044260,GO:0044267,GO:0044389,GO:…	-	-	-	-	-	-	-	-	-	-	DUF4792,DUF4793,zf-C3HC4_3
XP_071810907.1	7719.XP_002128918.1	0.000614	44.7	COG1335@1|root,KOG4044@2759|Eukaryota,38EAH@33154|Opisthokonta,3BAPT@33208|Metazoa,3CSH5@33213|Bilateria,489W1@7711|Chordata	33208|Metazoa	Q	Isochorismatase family	ISOC1	GO:0005575,GO:0005622,GO:0005623,GO:0005737,GO:0005777,GO:0042579,GO:0043226,GO:0043227,GO:0043229,GO:0043231,GO:0044424,GO:0044444,GO:0044464	-	-	-	-	-	-	-	-	-	-	Isochorismatase
XP_071810908.1	215358.XP_010734869.1	0	1490	COG0553@1|root,KOG0386@2759|Eukaryota,38FDR@33154|Opisthokonta,3BEJV@33208|Metazoa,3CSZA@33213|Bilateria,480WB@7711|Chordata,492CC@7742|Vertebrata,4A1JB@7898|Actinopterygii	33208|Metazoa	BK	SWI SNF related, matrix associated, actin dependent regulator of chromatin, subfamily a, member 2	SMARCA2	GO:0000003,GO:0000122,GO:0000228,GO:0000785,GO:0000790,GO:0000902,GO:0000904,GO:0001067,GO:0001221,GO:0001223,GO:0001558,GO:0001944,GO:0002009,GO:0002165,GO:0002376,GO:0002682,GO:0003002,GO:0003006,GO:0003674,GO:0003676,GO:0003677,GO:0003682,GO:0003712,GO:0003713,GO:0003824,GO:0004386,GO:0005488,GO:0005515,GO:0005575,GO:0005622,GO:0005623,GO:0005634,GO:0005654,GO:0005694,GO:0005856,GO:0006323,GO:…	-	ko:K11647	ko04714,ko05225,map04714,map05225	-	-	-	ko00000,ko00001,ko01000,ko03021,ko03036	-	-	-	BRK,Bromodomain,HSA,Helicase_C,QLQ,SNF2_N,SnAC
XP_071810909.1	7739.XP_002585735.1	2.27e-23	112	KOG2177@1|root,KOG2177@2759|Eukaryota	2759|Eukaryota	O	zinc ion binding	-	-	2.3.2.27	ko:K06058,ko:K11997,ko:K12026	ko04330,map04330	-	-	-	ko00000,ko00001,ko01000,ko04121	-	-	-	MATH,zf-B_box,zf-C3HC4,zf-RING_UBOX
XP_071810910.1	400682.PAC_15725959	7.42e-37	161	KOG4297@1|root,KOG4297@2759|Eukaryota,39UHY@33154|Opisthokonta,3BB6H@33208|Metazoa	33208|Metazoa	TV	peptidase inhibitor activity	-	GO:0005575,GO:0005576,GO:0005615,GO:0043083,GO:0044421,GO:0044456,GO:0045202	-	ko:K17495	-	-	-	-	ko00000,ko01009	-	-	-	Sushi,WAP
XP_071810911.1	126957.SMAR004377-PA	0	1498	COG0553@1|root,KOG1215@1|root,KOG0386@2759|Eukaryota,KOG1215@2759|Eukaryota,38FDR@33154|Opisthokonta,3BEJV@33208|Metazoa,3CSZA@33213|Bilateria,41U7C@6656|Arthropoda	33208|Metazoa	BK	It is involved in the biological process described with regulation of transcription, DNA-templated	SMARCA4	GO:0000003,GO:0000122,GO:0000228,GO:0000785,GO:0000790,GO:0000791,GO:0000792,GO:0000902,GO:0000904,GO:0000976,GO:0000977,GO:0000978,GO:0000987,GO:0001012,GO:0001013,GO:0001046,GO:0001047,GO:0001067,GO:0001163,GO:0001164,GO:0001188,GO:0001221,GO:0001223,GO:0001558,GO:0001568,GO:0001570,GO:0001654,GO:0001701,GO:0001709,GO:0001824,GO:0001832,GO:0001835,GO:0001889,GO:0001944,GO:0002009,GO:0002039,GO:…	-	ko:K11647	ko04714,ko05225,map04714,map05225	-	-	-	ko00000,ko00001,ko01000,ko03021,ko03036	-	-	-	BRK,Bromodomain,HSA,Helicase_C,QLQ,SNF2_N,SnAC
XP_071810912.1	7668.SPU_004772-tr	1.09e-148	509	COG0507@1|root,KOG0987@2759|Eukaryota,39RYU@33154|Opisthokonta,3BK87@33208|Metazoa,3D4JP@33213|Bilateria	33208|Metazoa	L	Belongs to the helicase family	-	-	3.6.4.12	ko:K15255	-	-	-	-	ko00000,ko01000,ko03029,ko03032	-	-	-	Helitron_like_N,Herpes_Helicase,Herpes_teg_N,PIF1
XP_071810913.1	10224.XP_002738419.1	3.08e-156	494	KOG4344@1|root,KOG4344@2759|Eukaryota,38ERM@33154|Opisthokonta,3BH92@33208|Metazoa,3CYQI@33213|Bilateria	33208|Metazoa	Z	Gamma-tubulin complex is necessary for microtubule nucleation at the centrosome	TUBGCP5	GO:0000003,GO:0000212,GO:0000226,GO:0000278,GO:0000280,GO:0000578,GO:0000910,GO:0000923,GO:0000930,GO:0000931,GO:0003002,GO:0003006,GO:0003674,GO:0005198,GO:0005200,GO:0005488,GO:0005515,GO:0005575,GO:0005622,GO:0005623,GO:0005737,GO:0005813,GO:0005815,GO:0005829,GO:0005856,GO:0006403,GO:0006996,GO:0007010,GO:0007017,GO:0007020,GO:0007049,GO:0007051,GO:0007052,GO:0007056,GO:0007058,GO:0007098,GO:…	-	ko:K16572	-	-	-	-	ko00000,ko03036,ko04812	-	-	-	Spc97_Spc98
XP_071810914.1	10224.XP_002738419.1	5.52e-151	480	KOG4344@1|root,KOG4344@2759|Eukaryota,38ERM@33154|Opisthokonta,3BH92@33208|Metazoa,3CYQI@33213|Bilateria	33208|Metazoa	Z	Gamma-tubulin complex is necessary for microtubule nucleation at the centrosome	TUBGCP5	GO:0000003,GO:0000212,GO:0000226,GO:0000278,GO:0000280,GO:0000578,GO:0000910,GO:0000923,GO:0000930,GO:0000931,GO:0003002,GO:0003006,GO:0003674,GO:0005198,GO:0005200,GO:0005488,GO:0005515,GO:0005575,GO:0005622,GO:0005623,GO:0005737,GO:0005813,GO:0005815,GO:0005829,GO:0005856,GO:0006403,GO:0006996,GO:0007010,GO:0007017,GO:0007020,GO:0007049,GO:0007051,GO:0007052,GO:0007056,GO:0007058,GO:0007098,GO:…	-	ko:K16572	-	-	-	-	ko00000,ko03036,ko04812	-	-	-	Spc97_Spc98
XP_071810915.1	7739.XP_002607269.1	8.68e-23	112	KOG2177@1|root,KOG2177@2759|Eukaryota,38EA3@33154|Opisthokonta,3BFJH@33208|Metazoa,3CRTV@33213|Bilateria,47YXB@7711|Chordata	33208|Metazoa	O	zinc ion binding	-	-	2.3.2.27	ko:K11997,ko:K12026,ko:K12035	ko05206,map05206	-	-	-	ko00000,ko00001,ko01000,ko03019,ko04121	-	-	-	NHL,zf-B_box,zf-C3HC4,zf-RING_UBOX
XP_071810916.1	7739.XP_002607269.1	8.68e-23	112	KOG2177@1|root,KOG2177@2759|Eukaryota,38EA3@33154|Opisthokonta,3BFJH@33208|Metazoa,3CRTV@33213|Bilateria,47YXB@7711|Chordata	33208|Metazoa	O	zinc ion binding	-	-	2.3.2.27	ko:K11997,ko:K12026,ko:K12035	ko05206,map05206	-	-	-	ko00000,ko00001,ko01000,ko03019,ko04121	-	-	-	NHL,zf-B_box,zf-C3HC4,zf-RING_UBOX
XP_071810917.1	7668.SPU_004772-tr	2.08e-66	243	COG0507@1|root,KOG0987@2759|Eukaryota,39RYU@33154|Opisthokonta,3BK87@33208|Metazoa,3D4JP@33213|Bilateria	33208|Metazoa	L	Belongs to the helicase family	-	-	3.6.4.12	ko:K15255	-	-	-	-	ko00000,ko01000,ko03029,ko03032	-	-	-	Helitron_like_N,Herpes_Helicase,Herpes_teg_N,PIF1
XP_071810921.1	48698.ENSPFOP00000001823	1.28e-116	337	COG2007@1|root,KOG3283@2759|Eukaryota,38C25@33154|Opisthokonta,3BCIX@33208|Metazoa,3CRQH@33213|Bilateria,47ZJ0@7711|Chordata,48V0P@7742|Vertebrata,4A0CD@7898|Actinopterygii	33208|Metazoa	J	Belongs to the eukaryotic ribosomal protein eS8 family	RPS8	GO:0000184,GO:0000462,GO:0000956,GO:0002164,GO:0002181,GO:0002376,GO:0002520,GO:0003674,GO:0003735,GO:0005198,GO:0005575,GO:0005622,GO:0005623,GO:0005634,GO:0005654,GO:0005737,GO:0005783,GO:0005829,GO:0005840,GO:0006139,GO:0006364,GO:0006396,GO:0006401,GO:0006402,GO:0006412,GO:0006413,GO:0006518,GO:0006605,GO:0006612,GO:0006613,GO:0006614,GO:0006725,GO:0006807,GO:0006810,GO:0006886,GO:0007275,GO:…	-	ko:K02995	ko03010,map03010	M00177,M00179	-	-	br01610,ko00000,ko00001,ko00002,ko03011	-	-	-	Ribosomal_S8e
XP_071810922.1	10224.XP_006812643.1	0	931	COG1948@1|root,KOG0442@2759|Eukaryota,38DUG@33154|Opisthokonta,3B9BQ@33208|Metazoa,3CSD2@33213|Bilateria	33208|Metazoa	L	ERCC excision repair 4, endonuclease catalytic subunit	ERCC4	GO:0000003,GO:0000014,GO:0000109,GO:0000110,GO:0000228,GO:0000280,GO:0000428,GO:0000712,GO:0000722,GO:0000723,GO:0000724,GO:0000725,GO:0000726,GO:0000781,GO:0000784,GO:0001085,GO:0001091,GO:0001094,GO:0001098,GO:0001099,GO:0001709,GO:0003674,GO:0003676,GO:0003677,GO:0003684,GO:0003697,GO:0003824,GO:0004518,GO:0004519,GO:0004520,GO:0004536,GO:0005488,GO:0005515,GO:0005575,GO:0005622,GO:0005623,GO:…	-	ko:K10848	ko03420,ko03460,map03420,map03460	-	-	-	ko00000,ko00001,ko01000,ko03032,ko03400	-	-	-	ERCC4
XP_071810923.1	7739.XP_002607269.1	2.11e-23	114	KOG2177@1|root,KOG2177@2759|Eukaryota,38EA3@33154|Opisthokonta,3BFJH@33208|Metazoa,3CRTV@33213|Bilateria,47YXB@7711|Chordata	33208|Metazoa	O	zinc ion binding	-	-	2.3.2.27	ko:K11997,ko:K12026,ko:K12035	ko05206,map05206	-	-	-	ko00000,ko00001,ko01000,ko03019,ko04121	-	-	-	NHL,zf-B_box,zf-C3HC4,zf-RING_UBOX
XP_071810924.1	7739.XP_002607269.1	8.59e-23	112	KOG2177@1|root,KOG2177@2759|Eukaryota,38EA3@33154|Opisthokonta,3BFJH@33208|Metazoa,3CRTV@33213|Bilateria,47YXB@7711|Chordata	33208|Metazoa	O	zinc ion binding	-	-	2.3.2.27	ko:K11997,ko:K12026,ko:K12035	ko05206,map05206	-	-	-	ko00000,ko00001,ko01000,ko03019,ko04121	-	-	-	NHL,zf-B_box,zf-C3HC4,zf-RING_UBOX
XP_071810925.1	7739.XP_002607269.1	2.07e-23	114	KOG2177@1|root,KOG2177@2759|Eukaryota,38EA3@33154|Opisthokonta,3BFJH@33208|Metazoa,3CRTV@33213|Bilateria,47YXB@7711|Chordata	33208|Metazoa	O	zinc ion binding	-	-	2.3.2.27	ko:K11997,ko:K12026,ko:K12035	ko05206,map05206	-	-	-	ko00000,ko00001,ko01000,ko03019,ko04121	-	-	-	NHL,zf-B_box,zf-C3HC4,zf-RING_UBOX
XP_071810926.1	38654.XP_006014892.1	3.5e-05	48.1	2E8NR@1|root,2SF48@2759|Eukaryota,3A8PA@33154|Opisthokonta,3BU4B@33208|Metazoa,3D9DV@33213|Bilateria,48FUN@7711|Chordata,49CUU@7742|Vertebrata	33208|Metazoa	S	Beta-microseminoprotein (PSP-94)	MSMB	GO:0005575,GO:0005576,GO:0005615,GO:0005622,GO:0005623,GO:0005634,GO:0043226,GO:0043227,GO:0043229,GO:0043231,GO:0044421,GO:0044424,GO:0044464	-	-	-	-	-	-	-	-	-	-	PSP94
XP_071810927.1	7955.ENSDARP00000075874	6.99e-109	333	KOG3037@1|root,KOG3037@2759|Eukaryota,38DV1@33154|Opisthokonta,3BG15@33208|Metazoa,3CUF9@33213|Bilateria,4807Y@7711|Chordata,48ZX0@7742|Vertebrata,49TY7@7898|Actinopterygii	33208|Metazoa	S	Adhesion regulating molecule 1	ADRM1	GO:0000003,GO:0000502,GO:0001541,GO:0002020,GO:0002064,GO:0002376,GO:0002520,GO:0002682,GO:0002694,GO:0003006,GO:0003674,GO:0005488,GO:0005515,GO:0005575,GO:0005622,GO:0005623,GO:0005634,GO:0005654,GO:0005737,GO:0005829,GO:0005838,GO:0005886,GO:0006139,GO:0006351,GO:0006354,GO:0006366,GO:0006368,GO:0006464,GO:0006508,GO:0006511,GO:0006725,GO:0006807,GO:0007154,GO:0007165,GO:0007186,GO:0007275,GO:…	-	ko:K06691,ko:K20174	ko03050,ko05169,map03050,map05169	M00341	-	-	ko00000,ko00001,ko00002,ko03051,ko04131	-	-	-	Proteasom_Rpn13,RPN13_C
XP_071810928.1	7918.ENSLOCP00000003160	6.21e-14	77.8	2CY45@1|root,2S1WW@2759|Eukaryota,3A4DZ@33154|Opisthokonta,3BRPZ@33208|Metazoa,3D8BV@33213|Bilateria	33208|Metazoa	S	Reeler domain	-	-	-	-	-	-	-	-	-	-	-	-	Reeler
XP_071810929.1	8153.XP_005953076.1	3.14e-120	424	28P8M@1|root,2QVVR@2759|Eukaryota,38BE7@33154|Opisthokonta,3BB2S@33208|Metazoa,3CTE2@33213|Bilateria,480EB@7711|Chordata,48VD0@7742|Vertebrata,49UUF@7898|Actinopterygii	33208|Metazoa	S	Up-regulator of cell	-	-	-	-	-	-	-	-	-	-	-	-	Dynamin_N,RHD3
XP_071810930.1	303518.XP_005752042.1	1.3e-119	423	28P8M@1|root,2QVVR@2759|Eukaryota,38BE7@33154|Opisthokonta,3BB2S@33208|Metazoa,3CTE2@33213|Bilateria,480EB@7711|Chordata,48VD0@7742|Vertebrata,49UUF@7898|Actinopterygii	33208|Metazoa	S	Up-regulator of cell	-	-	-	-	-	-	-	-	-	-	-	-	Dynamin_N,RHD3
XP_071810931.1	303518.XP_005752042.1	1.3e-119	423	28P8M@1|root,2QVVR@2759|Eukaryota,38BE7@33154|Opisthokonta,3BB2S@33208|Metazoa,3CTE2@33213|Bilateria,480EB@7711|Chordata,48VD0@7742|Vertebrata,49UUF@7898|Actinopterygii	33208|Metazoa	S	Up-regulator of cell	-	-	-	-	-	-	-	-	-	-	-	-	Dynamin_N,RHD3
XP_071810932.1	303518.XP_005752042.1	3.26e-119	422	28P8M@1|root,2QVVR@2759|Eukaryota,38BE7@33154|Opisthokonta,3BB2S@33208|Metazoa,3CTE2@33213|Bilateria,480EB@7711|Chordata,48VD0@7742|Vertebrata,49UUF@7898|Actinopterygii	33208|Metazoa	S	Up-regulator of cell	-	-	-	-	-	-	-	-	-	-	-	-	Dynamin_N,RHD3
XP_071810933.1	8153.XP_005953076.1	2.49e-123	432	28P8M@1|root,2QVVR@2759|Eukaryota,38BE7@33154|Opisthokonta,3BB2S@33208|Metazoa,3CTE2@33213|Bilateria,480EB@7711|Chordata,48VD0@7742|Vertebrata,49UUF@7898|Actinopterygii	33208|Metazoa	S	Up-regulator of cell	-	-	-	-	-	-	-	-	-	-	-	-	Dynamin_N,RHD3
XP_071810934.1	303518.XP_005752042.1	4.48e-123	432	28P8M@1|root,2QVVR@2759|Eukaryota,38BE7@33154|Opisthokonta,3BB2S@33208|Metazoa,3CTE2@33213|Bilateria,480EB@7711|Chordata,48VD0@7742|Vertebrata,49UUF@7898|Actinopterygii	33208|Metazoa	S	Up-regulator of cell	-	-	-	-	-	-	-	-	-	-	-	-	Dynamin_N,RHD3
XP_071810935.1	8128.ENSONIP00000006949	1.05e-116	413	28P8M@1|root,2QSGY@2759|Eukaryota,39NNH@33154|Opisthokonta,3CQ6Z@33208|Metazoa,3E6BX@33213|Bilateria,48RSX@7711|Chordata,49N6D@7742|Vertebrata,4A8NV@7898|Actinopterygii	33208|Metazoa	S	Up-regulator of cell	-	-	-	-	-	-	-	-	-	-	-	-	Dynamin_N,RHD3
XP_071810936.1	7668.SPU_017953-tr	5.77e-298	885	2CMGD@1|root,2QQ9V@2759|Eukaryota,39B3J@33154|Opisthokonta,3BKG5@33208|Metazoa,3CTR5@33213|Bilateria	33208|Metazoa	-	-	-	-	-	-	-	-	-	-	-	-	-	-	DNA_pol_B_2
XP_071810937.1	7668.SPU_017953-tr	5.77e-298	885	2CMGD@1|root,2QQ9V@2759|Eukaryota,39B3J@33154|Opisthokonta,3BKG5@33208|Metazoa,3CTR5@33213|Bilateria	33208|Metazoa	-	-	-	-	-	-	-	-	-	-	-	-	-	-	DNA_pol_B_2
XP_071810938.1	7668.SPU_028640-tr	1.91e-213	661	29FBP@1|root,2RNH8@2759|Eukaryota,39ZNK@33154|Opisthokonta,3BMIM@33208|Metazoa,3E4D5@33213|Bilateria	33208|Metazoa	-	-	-	-	-	-	-	-	-	-	-	-	-	-	-
XP_071810939.1	7668.SPU_028640-tr	1.47e-214	661	29FBP@1|root,2RNH8@2759|Eukaryota,39ZNK@33154|Opisthokonta,3BMIM@33208|Metazoa,3E4D5@33213|Bilateria	33208|Metazoa	-	-	-	-	-	-	-	-	-	-	-	-	-	-	-
XP_071810940.1	9365.XP_007527872.1	9.88e-99	356	28P8M@1|root,2QVVR@2759|Eukaryota,38BE7@33154|Opisthokonta,3BB2S@33208|Metazoa,3CTE2@33213|Bilateria,480EB@7711|Chordata,48VD0@7742|Vertebrata,3JCRT@40674|Mammalia	33208|Metazoa	S	interferon-induced very large GTPase 1-like	GVINP1	-	-	-	-	-	-	-	-	-	-	-	Dynamin_N,RHD3
XP_071810941.1	7668.SPU_005904-tr	6.45e-33	148	KOG4193@1|root,KOG4193@2759|Eukaryota	2759|Eukaryota	S	G-protein coupled receptor activity	-	-	-	-	-	-	-	-	-	-	-	-	7tm_2,Somatomedin_B
XP_071810942.1	7668.SPU_005178-tr	1.32e-61	235	2CY1C@1|root,2S1AD@2759|Eukaryota,3A4FF@33154|Opisthokonta,3BRID@33208|Metazoa,3D8J7@33213|Bilateria	33208|Metazoa	S	7 transmembrane receptor (Secretin family)	-	-	-	-	-	-	-	-	-	-	-	-	7tm_2
XP_071810943.1	10224.XP_006819348.1	8.12e-256	753	COG2801@1|root,KOG0017@2759|Eukaryota,38F2S@33154|Opisthokonta,3BI3C@33208|Metazoa,3D3YU@33213|Bilateria	33208|Metazoa	L	Gypsy retrotransposon	GIN1	-	-	-	-	-	-	-	-	-	-	-	rve,zf-CCHC,zf-H2C2
XP_071810944.1	8081.XP_008413875.1	8.52e-74	273	28P8M@1|root,2QVVR@2759|Eukaryota,38BE7@33154|Opisthokonta,3BB2S@33208|Metazoa,3CTE2@33213|Bilateria,480EB@7711|Chordata,48VD0@7742|Vertebrata,49WZ0@7898|Actinopterygii	33208|Metazoa	S	Interferon-induced very large GTPase 1-like	-	-	-	-	-	-	-	-	-	-	-	-	Dynamin_N,RHD3
XP_071810945.1	8081.XP_008413875.1	8.52e-74	273	28P8M@1|root,2QVVR@2759|Eukaryota,38BE7@33154|Opisthokonta,3BB2S@33208|Metazoa,3CTE2@33213|Bilateria,480EB@7711|Chordata,48VD0@7742|Vertebrata,49WZ0@7898|Actinopterygii	33208|Metazoa	S	Interferon-induced very large GTPase 1-like	-	-	-	-	-	-	-	-	-	-	-	-	Dynamin_N,RHD3
XP_071810946.1	8081.XP_008413875.1	8.52e-74	273	28P8M@1|root,2QVVR@2759|Eukaryota,38BE7@33154|Opisthokonta,3BB2S@33208|Metazoa,3CTE2@33213|Bilateria,480EB@7711|Chordata,48VD0@7742|Vertebrata,49WZ0@7898|Actinopterygii	33208|Metazoa	S	Interferon-induced very large GTPase 1-like	-	-	-	-	-	-	-	-	-	-	-	-	Dynamin_N,RHD3
XP_071810947.1	8128.ENSONIP00000006949	8.06e-80	287	28P8M@1|root,2QSGY@2759|Eukaryota,39NNH@33154|Opisthokonta,3CQ6Z@33208|Metazoa,3E6BX@33213|Bilateria,48RSX@7711|Chordata,49N6D@7742|Vertebrata,4A8NV@7898|Actinopterygii	33208|Metazoa	S	Up-regulator of cell	-	-	-	-	-	-	-	-	-	-	-	-	Dynamin_N,RHD3
XP_071810948.1	7668.SPU_012644-tr	2.59e-240	691	COG1960@1|root,KOG0136@2759|Eukaryota,38BTU@33154|Opisthokonta,3BATK@33208|Metazoa,3CV9T@33213|Bilateria	33208|Metazoa	I	acyl-CoA oxidase activity	ACOX1	GO:0000003,GO:0000038,GO:0000166,GO:0001676,GO:0003674,GO:0003824,GO:0003995,GO:0003997,GO:0005102,GO:0005488,GO:0005504,GO:0005515,GO:0005575,GO:0005622,GO:0005623,GO:0005634,GO:0005654,GO:0005730,GO:0005737,GO:0005777,GO:0005778,GO:0005782,GO:0005829,GO:0005886,GO:0006082,GO:0006091,GO:0006605,GO:0006625,GO:0006629,GO:0006631,GO:0006635,GO:0006690,GO:0006692,GO:0006693,GO:0006810,GO:0006886,GO:…	1.3.3.6	ko:K00232	ko00071,ko00592,ko01040,ko01100,ko01110,ko01212,ko03320,ko04024,ko04146,map00071,map00592,map01040,map01100,map01110,map01212,map03320,map04024,map04146	M00087,M00113	R01175,R01279,R03777,R03857,R03990,R04751,R04754,R07888,R07892,R07896,R07934,R07950	RC00052,RC00076	ko00000,ko00001,ko00002,ko01000	-	-	-	ACOX,Acyl-CoA_dh_1,Acyl-CoA_dh_M,Acyl-CoA_ox_N
XP_071810949.1	7668.SPU_012644-tr	1.55e-229	660	COG1960@1|root,KOG0136@2759|Eukaryota,38BTU@33154|Opisthokonta,3BATK@33208|Metazoa,3CV9T@33213|Bilateria	33208|Metazoa	I	acyl-CoA oxidase activity	ACOX1	GO:0000003,GO:0000038,GO:0000166,GO:0001676,GO:0003674,GO:0003824,GO:0003995,GO:0003997,GO:0005102,GO:0005488,GO:0005504,GO:0005515,GO:0005575,GO:0005622,GO:0005623,GO:0005634,GO:0005654,GO:0005730,GO:0005737,GO:0005777,GO:0005778,GO:0005782,GO:0005829,GO:0005886,GO:0006082,GO:0006091,GO:0006605,GO:0006625,GO:0006629,GO:0006631,GO:0006635,GO:0006690,GO:0006692,GO:0006693,GO:0006810,GO:0006886,GO:…	1.3.3.6	ko:K00232	ko00071,ko00592,ko01040,ko01100,ko01110,ko01212,ko03320,ko04024,ko04146,map00071,map00592,map01040,map01100,map01110,map01212,map03320,map04024,map04146	M00087,M00113	R01175,R01279,R03777,R03857,R03990,R04751,R04754,R07888,R07892,R07896,R07934,R07950	RC00052,RC00076	ko00000,ko00001,ko00002,ko01000	-	-	-	ACOX,Acyl-CoA_dh_1,Acyl-CoA_dh_M,Acyl-CoA_ox_N
XP_071810950.1	7668.SPU_005904-tr	6.04e-33	148	KOG4193@1|root,KOG4193@2759|Eukaryota	2759|Eukaryota	S	G-protein coupled receptor activity	-	-	-	-	-	-	-	-	-	-	-	-	7tm_2,Somatomedin_B
XP_071810951.1	7739.XP_002608666.1	5.56e-41	169	28J3J@1|root,2QRFM@2759|Eukaryota,38B8K@33154|Opisthokonta,3BM0N@33208|Metazoa,3CVNE@33213|Bilateria,4828F@7711|Chordata	33208|Metazoa	S	ubiquitin-like protein-specific isopeptidase activity	USPL1	GO:0003674,GO:0003824,GO:0005488,GO:0005515,GO:0005575,GO:0005622,GO:0005623,GO:0005634,GO:0005654,GO:0006464,GO:0006508,GO:0006807,GO:0006996,GO:0006997,GO:0008150,GO:0008152,GO:0008233,GO:0008234,GO:0008283,GO:0009987,GO:0015030,GO:0016043,GO:0016604,GO:0016787,GO:0016926,GO:0016929,GO:0018193,GO:0018205,GO:0019538,GO:0019783,GO:0030575,GO:0030576,GO:0031974,GO:0031981,GO:0032182,GO:0032183,GO:…	-	-	-	-	-	-	-	-	-	-	DUF4650,Peptidase_C98
XP_071810952.1	7668.SPU_013100-tr	8.51e-124	381	COG3119@1|root,KOG3867@2759|Eukaryota,38DUV@33154|Opisthokonta,3B9HA@33208|Metazoa,3CXPV@33213|Bilateria	33208|Metazoa	P	steryl-sulfatase activity	sul-2	GO:0005575,GO:0005576	3.1.6.2,3.1.6.4,3.1.6.8	ko:K01131,ko:K01132,ko:K01134,ko:K18222	ko00140,ko00531,ko00600,ko01100,ko04142,map00140,map00531,map00600,map01100,map04142	M00077,M00079	R03404,R04856,R07806,R08941,R08942	RC00231	ko00000,ko00001,ko00002,ko01000,ko04147	-	-	-	Sulfatase,Sulfatase_C
XP_071810953.1	7668.SPU_013100-tr	2.49e-124	382	COG3119@1|root,KOG3867@2759|Eukaryota,38DUV@33154|Opisthokonta,3B9HA@33208|Metazoa,3CXPV@33213|Bilateria	33208|Metazoa	P	steryl-sulfatase activity	sul-2	GO:0005575,GO:0005576	3.1.6.2,3.1.6.4,3.1.6.8	ko:K01131,ko:K01132,ko:K01134,ko:K18222	ko00140,ko00531,ko00600,ko01100,ko04142,map00140,map00531,map00600,map01100,map04142	M00077,M00079	R03404,R04856,R07806,R08941,R08942	RC00231	ko00000,ko00001,ko00002,ko01000,ko04147	-	-	-	Sulfatase,Sulfatase_C
XP_071810954.1	7668.SPU_013100-tr	7.87e-123	379	COG3119@1|root,KOG3867@2759|Eukaryota,38DUV@33154|Opisthokonta,3B9HA@33208|Metazoa,3CXPV@33213|Bilateria	33208|Metazoa	P	steryl-sulfatase activity	sul-2	GO:0005575,GO:0005576	3.1.6.2,3.1.6.4,3.1.6.8	ko:K01131,ko:K01132,ko:K01134,ko:K18222	ko00140,ko00531,ko00600,ko01100,ko04142,map00140,map00531,map00600,map01100,map04142	M00077,M00079	R03404,R04856,R07806,R08941,R08942	RC00231	ko00000,ko00001,ko00002,ko01000,ko04147	-	-	-	Sulfatase,Sulfatase_C
XP_071810955.1	7739.XP_002589166.1	2.2e-53	190	COG3119@1|root,KOG3867@2759|Eukaryota,38DUV@33154|Opisthokonta,3B9HA@33208|Metazoa,3CXPV@33213|Bilateria,48119@7711|Chordata	33208|Metazoa	P	steryl-sulfatase activity	STS	GO:0000323,GO:0003008,GO:0003674,GO:0003824,GO:0004773,GO:0005575,GO:0005576,GO:0005622,GO:0005623,GO:0005634,GO:0005635,GO:0005737,GO:0005764,GO:0005768,GO:0005773,GO:0005783,GO:0005788,GO:0005789,GO:0005794,GO:0005886,GO:0006629,GO:0006643,GO:0006664,GO:0006665,GO:0006687,GO:0006706,GO:0006807,GO:0007275,GO:0007610,GO:0007611,GO:0008150,GO:0008152,GO:0008202,GO:0008284,GO:0008484,GO:0008544,GO:…	3.1.6.2,3.1.6.4	ko:K01131,ko:K01132,ko:K18222	ko00140,ko00531,ko01100,ko04142,map00140,map00531,map01100,map04142	M00077,M00079	R03404,R07806,R08941,R08942	RC00231	ko00000,ko00001,ko00002,ko01000,ko04147	-	-	-	Sulfatase,Sulfatase_C
XP_071810956.1	7739.XP_002589166.1	2.1e-38	148	COG3119@1|root,KOG3867@2759|Eukaryota,38DUV@33154|Opisthokonta,3B9HA@33208|Metazoa,3CXPV@33213|Bilateria,48119@7711|Chordata	33208|Metazoa	P	steryl-sulfatase activity	STS	GO:0000323,GO:0003008,GO:0003674,GO:0003824,GO:0004773,GO:0005575,GO:0005576,GO:0005622,GO:0005623,GO:0005634,GO:0005635,GO:0005737,GO:0005764,GO:0005768,GO:0005773,GO:0005783,GO:0005788,GO:0005789,GO:0005794,GO:0005886,GO:0006629,GO:0006643,GO:0006664,GO:0006665,GO:0006687,GO:0006706,GO:0006807,GO:0007275,GO:0007610,GO:0007611,GO:0008150,GO:0008152,GO:0008202,GO:0008284,GO:0008484,GO:0008544,GO:…	3.1.6.2,3.1.6.4	ko:K01131,ko:K01132,ko:K18222	ko00140,ko00531,ko01100,ko04142,map00140,map00531,map01100,map04142	M00077,M00079	R03404,R07806,R08941,R08942	RC00231	ko00000,ko00001,ko00002,ko01000,ko04147	-	-	-	Sulfatase,Sulfatase_C
XP_071810957.1	51511.ENSCSAVP00000006853	8.12e-39	150	COG3119@1|root,KOG3867@2759|Eukaryota,38DUV@33154|Opisthokonta,3B9HA@33208|Metazoa,3CXPV@33213|Bilateria,48119@7711|Chordata	33208|Metazoa	P	steryl-sulfatase activity	STS	GO:0000323,GO:0003008,GO:0003674,GO:0003824,GO:0004773,GO:0005575,GO:0005576,GO:0005622,GO:0005623,GO:0005634,GO:0005635,GO:0005737,GO:0005764,GO:0005768,GO:0005773,GO:0005783,GO:0005788,GO:0005789,GO:0005794,GO:0005886,GO:0006629,GO:0006643,GO:0006664,GO:0006665,GO:0006687,GO:0006706,GO:0006807,GO:0007275,GO:0007610,GO:0007611,GO:0008150,GO:0008152,GO:0008202,GO:0008284,GO:0008484,GO:0008544,GO:…	3.1.6.2,3.1.6.4	ko:K01131,ko:K01132,ko:K18222	ko00140,ko00531,ko01100,ko04142,map00140,map00531,map01100,map04142	M00077,M00079	R03404,R07806,R08941,R08942	RC00231	ko00000,ko00001,ko00002,ko01000,ko04147	-	-	-	Sulfatase,Sulfatase_C
XP_071810958.1	7668.SPU_005904-tr	5.82e-28	132	KOG4193@1|root,KOG4193@2759|Eukaryota	2759|Eukaryota	S	G-protein coupled receptor activity	-	-	-	-	-	-	-	-	-	-	-	-	7tm_2,Somatomedin_B
XP_071810959.1	51511.ENSCSAVP00000006853	4.94e-24	108	COG3119@1|root,KOG3867@2759|Eukaryota,38DUV@33154|Opisthokonta,3B9HA@33208|Metazoa,3CXPV@33213|Bilateria,48119@7711|Chordata	33208|Metazoa	P	steryl-sulfatase activity	STS	GO:0000323,GO:0003008,GO:0003674,GO:0003824,GO:0004773,GO:0005575,GO:0005576,GO:0005622,GO:0005623,GO:0005634,GO:0005635,GO:0005737,GO:0005764,GO:0005768,GO:0005773,GO:0005783,GO:0005788,GO:0005789,GO:0005794,GO:0005886,GO:0006629,GO:0006643,GO:0006664,GO:0006665,GO:0006687,GO:0006706,GO:0006807,GO:0007275,GO:0007610,GO:0007611,GO:0008150,GO:0008152,GO:0008202,GO:0008284,GO:0008484,GO:0008544,GO:…	3.1.6.2,3.1.6.4	ko:K01131,ko:K01132,ko:K18222	ko00140,ko00531,ko01100,ko04142,map00140,map00531,map01100,map04142	M00077,M00079	R03404,R07806,R08941,R08942	RC00231	ko00000,ko00001,ko00002,ko01000,ko04147	-	-	-	Sulfatase,Sulfatase_C
XP_071810961.1	7668.SPU_002012-tr	4.4e-26	100	2E19K@1|root,2S8MH@2759|Eukaryota,3A945@33154|Opisthokonta,3BUSQ@33208|Metazoa,3DAJA@33213|Bilateria	33208|Metazoa	S	ATPase inhibitor	-	GO:0003674,GO:0004857,GO:0005488,GO:0005515,GO:0005575,GO:0005622,GO:0005623,GO:0005737,GO:0005739,GO:0006140,GO:0006725,GO:0006778,GO:0006779,GO:0006783,GO:0006807,GO:0008150,GO:0008152,GO:0009058,GO:0009892,GO:0009987,GO:0010563,GO:0018130,GO:0019219,GO:0019220,GO:0019222,GO:0019438,GO:0019899,GO:0030234,GO:0031323,GO:0031324,GO:0032780,GO:0033013,GO:0033014,GO:0034641,GO:0042030,GO:0042168,GO:…	-	ko:K22255	-	-	-	-	ko00000,ko04131	-	-	-	IATP,Myb_DNA-bind_5
XP_071810962.1	7955.ENSDARP00000059898	7.16e-06	50.8	2C1AW@1|root,2S2PB@2759|Eukaryota,3A5J2@33154|Opisthokonta,3BS65@33208|Metazoa,3D91A@33213|Bilateria,48I6K@7711|Chordata,49G82@7742|Vertebrata,4A6XA@7898|Actinopterygii	33208|Metazoa	-	-	-	-	-	-	-	-	-	-	-	-	-	-	-
XP_071810963.1	7668.SPU_005904-tr	1.02e-23	118	KOG4193@1|root,KOG4193@2759|Eukaryota	2759|Eukaryota	S	G-protein coupled receptor activity	-	-	-	-	-	-	-	-	-	-	-	-	7tm_2,Somatomedin_B
XP_071810964.1	391625.PPSIR1_11230	0.000422	49.7	COG0545@1|root,COG0545@2|Bacteria,1RDA1@1224|Proteobacteria,42TNB@68525|delta/epsilon subdivisions,2WQIG@28221|Deltaproteobacteria,2Z0EF@29|Myxococcales	28221|Deltaproteobacteria	O	FKBP-type peptidyl-prolyl cis-trans isomerase	fbp	-	5.2.1.8	ko:K01802,ko:K03772	-	-	-	-	ko00000,ko01000,ko03110	-	-	-	FKBP_C
XP_071810965.1	7668.SPU_012644-tr	6.52e-248	711	COG1960@1|root,KOG0136@2759|Eukaryota,38BTU@33154|Opisthokonta,3BATK@33208|Metazoa,3CV9T@33213|Bilateria	33208|Metazoa	I	acyl-CoA oxidase activity	ACOX1	GO:0000003,GO:0000038,GO:0000166,GO:0001676,GO:0003674,GO:0003824,GO:0003995,GO:0003997,GO:0005102,GO:0005488,GO:0005504,GO:0005515,GO:0005575,GO:0005622,GO:0005623,GO:0005634,GO:0005654,GO:0005730,GO:0005737,GO:0005777,GO:0005778,GO:0005782,GO:0005829,GO:0005886,GO:0006082,GO:0006091,GO:0006605,GO:0006625,GO:0006629,GO:0006631,GO:0006635,GO:0006690,GO:0006692,GO:0006693,GO:0006810,GO:0006886,GO:…	1.3.3.6	ko:K00232	ko00071,ko00592,ko01040,ko01100,ko01110,ko01212,ko03320,ko04024,ko04146,map00071,map00592,map01040,map01100,map01110,map01212,map03320,map04024,map04146	M00087,M00113	R01175,R01279,R03777,R03857,R03990,R04751,R04754,R07888,R07892,R07896,R07934,R07950	RC00052,RC00076	ko00000,ko00001,ko00002,ko01000	-	-	-	ACOX,Acyl-CoA_dh_1,Acyl-CoA_dh_M,Acyl-CoA_ox_N
XP_071810968.1	7668.SPU_018620-tr	5.05e-231	667	KOG1055@1|root,KOG1055@2759|Eukaryota,3AGVJ@33154|Opisthokonta,3BYJP@33208|Metazoa,3DFNG@33213|Bilateria	33208|Metazoa	EPT	Receptor family ligand binding region	-	-	-	ko:K04615	ko04024,ko04080,ko04727,ko04742,ko04915,ko05032,map04024,map04080,map04727,map04742,map04915,map05032	-	-	-	ko00000,ko00001,ko04030	9.A.14.15.1	-	-	7tm_3,ANF_receptor
XP_071810970.1	400682.PAC_15726818	3.71e-124	374	2C3HX@1|root,2S2TV@2759|Eukaryota,3A427@33154|Opisthokonta	33154|Opisthokonta	-	-	-	-	-	-	-	-	-	-	-	-	-	-	CDO_I
XP_071810971.1	6087.XP_004210540.1	6.23e-05	48.5	COG2940@1|root,KOG1085@2759|Eukaryota,3AQPK@33154|Opisthokonta,3C2A1@33208|Metazoa	33208|Metazoa	S	SET (Su(var)3-9, Enhancer-of-zeste, Trithorax) domain	-	-	-	-	-	-	-	-	-	-	-	-	SET
XP_071810972.1	10224.XP_006822718.1	1.39e-36	152	28JX0@1|root,2QSB8@2759|Eukaryota,39RUW@33154|Opisthokonta,3BIXB@33208|Metazoa,3CZ12@33213|Bilateria	33208|Metazoa	S	nucleotide-excision repair	FANCC	GO:0000003,GO:0000302,GO:0000303,GO:0000305,GO:0000785,GO:0002262,GO:0002376,GO:0003006,GO:0005575,GO:0005622,GO:0005623,GO:0005634,GO:0005654,GO:0005694,GO:0005737,GO:0005829,GO:0006139,GO:0006259,GO:0006281,GO:0006289,GO:0006725,GO:0006801,GO:0006807,GO:0006950,GO:0006974,GO:0006979,GO:0007275,GO:0007276,GO:0007281,GO:0007399,GO:0007417,GO:0007420,GO:0008150,GO:0008152,GO:0009636,GO:0009653,GO:…	-	ko:K10890	ko03460,map03460	M00413	-	-	ko00000,ko00001,ko00002,ko03400	-	-	-	Fanconi_C
XP_071810976.1	400682.PAC_15708087	7.16e-14	77.4	COG2940@1|root,KOG1084@2759|Eukaryota,3AE58@33154|Opisthokonta,3BWAR@33208|Metazoa	33208|Metazoa	H	DNA binding	-	-	2.3.2.26	ko:K22371	-	-	-	-	ko00000,ko01000,ko04121	-	-	-	HECT
XP_071810979.1	7739.XP_002585735.1	2.27e-23	112	KOG2177@1|root,KOG2177@2759|Eukaryota	2759|Eukaryota	O	zinc ion binding	-	-	2.3.2.27	ko:K06058,ko:K11997,ko:K12026	ko04330,map04330	-	-	-	ko00000,ko00001,ko01000,ko04121	-	-	-	MATH,zf-B_box,zf-C3HC4,zf-RING_UBOX
XP_071810982.1	7668.SPU_002559-tr	2.13e-156	536	KOG1634@1|root,KOG1634@2759|Eukaryota,38G9G@33154|Opisthokonta,3BF5I@33208|Metazoa,3CSKC@33213|Bilateria	33208|Metazoa	K	PHD finger protein 3	DIDO1	GO:0005575,GO:0005622,GO:0005623,GO:0005634,GO:0005654,GO:0005737,GO:0006915,GO:0007154,GO:0007165,GO:0007275,GO:0008150,GO:0008219,GO:0009987,GO:0012501,GO:0023052,GO:0031974,GO:0031981,GO:0032501,GO:0032502,GO:0043226,GO:0043227,GO:0043229,GO:0043231,GO:0043233,GO:0044422,GO:0044424,GO:0044428,GO:0044446,GO:0044464,GO:0048856,GO:0050789,GO:0050794,GO:0050896,GO:0051716,GO:0065007,GO:0070013,GO:…	-	ko:K09092,ko:K17596	-	-	-	-	ko00000,ko01009,ko03000	-	-	-	BRK,PHD,SPOC,TFIIS_M
XP_071810983.1	7668.SPU_002559-tr	2.01e-155	533	KOG1634@1|root,KOG1634@2759|Eukaryota,38G9G@33154|Opisthokonta,3BF5I@33208|Metazoa,3CSKC@33213|Bilateria	33208|Metazoa	K	PHD finger protein 3	DIDO1	GO:0005575,GO:0005622,GO:0005623,GO:0005634,GO:0005654,GO:0005737,GO:0006915,GO:0007154,GO:0007165,GO:0007275,GO:0008150,GO:0008219,GO:0009987,GO:0012501,GO:0023052,GO:0031974,GO:0031981,GO:0032501,GO:0032502,GO:0043226,GO:0043227,GO:0043229,GO:0043231,GO:0043233,GO:0044422,GO:0044424,GO:0044428,GO:0044446,GO:0044464,GO:0048856,GO:0050789,GO:0050794,GO:0050896,GO:0051716,GO:0065007,GO:0070013,GO:…	-	ko:K09092,ko:K17596	-	-	-	-	ko00000,ko01009,ko03000	-	-	-	BRK,PHD,SPOC,TFIIS_M
XP_071810984.1	7668.SPU_028575-tr	5.42e-108	374	COG5599@1|root,KOG4228@2759|Eukaryota,38C1K@33154|Opisthokonta	33154|Opisthokonta	T	Protein tyrosine phosphatase, receptor type	-	-	-	-	-	-	-	-	-	-	-	-	Y_phosphatase
XP_071810985.1	7668.SPU_002559-tr	5.61e-156	535	KOG1634@1|root,KOG1634@2759|Eukaryota,38G9G@33154|Opisthokonta,3BF5I@33208|Metazoa,3CSKC@33213|Bilateria	33208|Metazoa	K	PHD finger protein 3	DIDO1	GO:0005575,GO:0005622,GO:0005623,GO:0005634,GO:0005654,GO:0005737,GO:0006915,GO:0007154,GO:0007165,GO:0007275,GO:0008150,GO:0008219,GO:0009987,GO:0012501,GO:0023052,GO:0031974,GO:0031981,GO:0032501,GO:0032502,GO:0043226,GO:0043227,GO:0043229,GO:0043231,GO:0043233,GO:0044422,GO:0044424,GO:0044428,GO:0044446,GO:0044464,GO:0048856,GO:0050789,GO:0050794,GO:0050896,GO:0051716,GO:0065007,GO:0070013,GO:…	-	ko:K09092,ko:K17596	-	-	-	-	ko00000,ko01009,ko03000	-	-	-	BRK,PHD,SPOC,TFIIS_M
XP_071810986.1	7668.SPU_002553-tr	1.93e-204	594	KOG1213@1|root,KOG1213@2759|Eukaryota,38H3N@33154|Opisthokonta,3BCQ9@33208|Metazoa,3CV7T@33213|Bilateria	33208|Metazoa	D	Double-strand-break repair protein rad21 homolog	RAD21	GO:0000003,GO:0000070,GO:0000228,GO:0000278,GO:0000280,GO:0000775,GO:0000785,GO:0000792,GO:0000793,GO:0000794,GO:0000795,GO:0000798,GO:0000819,GO:0000981,GO:0001228,GO:0003674,GO:0003676,GO:0003677,GO:0003682,GO:0003684,GO:0003700,GO:0005488,GO:0005575,GO:0005622,GO:0005623,GO:0005634,GO:0005654,GO:0005694,GO:0005700,GO:0005705,GO:0005721,GO:0005737,GO:0005829,GO:0006139,GO:0006259,GO:0006281,GO:…	-	ko:K06670	ko04110,ko04111,map04110,map04111	-	-	-	ko00000,ko00001,ko03036	-	-	-	Rad21_Rec8,Rad21_Rec8_N
XP_071810987.1	7668.SPU_002553-tr	1.93e-204	594	KOG1213@1|root,KOG1213@2759|Eukaryota,38H3N@33154|Opisthokonta,3BCQ9@33208|Metazoa,3CV7T@33213|Bilateria	33208|Metazoa	D	Double-strand-break repair protein rad21 homolog	RAD21	GO:0000003,GO:0000070,GO:0000228,GO:0000278,GO:0000280,GO:0000775,GO:0000785,GO:0000792,GO:0000793,GO:0000794,GO:0000795,GO:0000798,GO:0000819,GO:0000981,GO:0001228,GO:0003674,GO:0003676,GO:0003677,GO:0003682,GO:0003684,GO:0003700,GO:0005488,GO:0005575,GO:0005622,GO:0005623,GO:0005634,GO:0005654,GO:0005694,GO:0005700,GO:0005705,GO:0005721,GO:0005737,GO:0005829,GO:0006139,GO:0006259,GO:0006281,GO:…	-	ko:K06670	ko04110,ko04111,map04110,map04111	-	-	-	ko00000,ko00001,ko03036	-	-	-	Rad21_Rec8,Rad21_Rec8_N
XP_071810988.1	7668.SPU_002553-tr	1.06e-203	592	KOG1213@1|root,KOG1213@2759|Eukaryota,38H3N@33154|Opisthokonta,3BCQ9@33208|Metazoa,3CV7T@33213|Bilateria	33208|Metazoa	D	Double-strand-break repair protein rad21 homolog	RAD21	GO:0000003,GO:0000070,GO:0000228,GO:0000278,GO:0000280,GO:0000775,GO:0000785,GO:0000792,GO:0000793,GO:0000794,GO:0000795,GO:0000798,GO:0000819,GO:0000981,GO:0001228,GO:0003674,GO:0003676,GO:0003677,GO:0003682,GO:0003684,GO:0003700,GO:0005488,GO:0005575,GO:0005622,GO:0005623,GO:0005634,GO:0005654,GO:0005694,GO:0005700,GO:0005705,GO:0005721,GO:0005737,GO:0005829,GO:0006139,GO:0006259,GO:0006281,GO:…	-	ko:K06670	ko04110,ko04111,map04110,map04111	-	-	-	ko00000,ko00001,ko03036	-	-	-	Rad21_Rec8,Rad21_Rec8_N
XP_071810989.1	400682.PAC_15718859	3.12e-16	87.8	COG2940@1|root,KOG1084@2759|Eukaryota,3AMKT@33154|Opisthokonta,3C0IG@33208|Metazoa	33208|Metazoa	K	DNA binding	-	-	2.3.2.26	ko:K22371	-	-	-	-	ko00000,ko01000,ko04121	-	-	-	HECT
XP_071810990.1	144197.XP_008282516.1	4.11e-10	68.2	COG2940@1|root,KOG1084@2759|Eukaryota,3AD7F@33154|Opisthokonta,3BW1P@33208|Metazoa,3DD07@33213|Bilateria,48IX2@7711|Chordata,49FCS@7742|Vertebrata,4A6BN@7898|Actinopterygii	33208|Metazoa	K	DNA binding	-	-	2.3.2.26	ko:K22371	-	-	-	-	ko00000,ko01000,ko04121	-	-	-	HECT
XP_071810992.1	7668.SPU_028575-tr	7.35e-108	373	COG5599@1|root,KOG4228@2759|Eukaryota,38C1K@33154|Opisthokonta	33154|Opisthokonta	T	Protein tyrosine phosphatase, receptor type	-	-	-	-	-	-	-	-	-	-	-	-	Y_phosphatase
XP_071810993.1	10224.XP_002736236.1	7.22e-47	167	COG5070@1|root,KOG1444@2759|Eukaryota,39TPJ@33154|Opisthokonta,3BEXV@33208|Metazoa,3D1F4@33213|Bilateria	33208|Metazoa	GOU	Transmembrane protein 241	TMEM241	GO:0003674,GO:0005215,GO:0005338,GO:0006810,GO:0008150,GO:0015780,GO:0015931,GO:0015932,GO:0022857,GO:0051179,GO:0051234,GO:0055085,GO:0071702,GO:0071705,GO:0090480,GO:1901264,GO:1901505,GO:1990570	-	-	-	-	-	-	-	-	-	-	-
XP_071810994.1	7668.SPU_011638-tr	2.59e-65	208	KOG1623@1|root,KOG1623@2759|Eukaryota,39NE8@33154|Opisthokonta,3BE23@33208|Metazoa,3D2DH@33213|Bilateria	33208|Metazoa	U	glucoside transmembrane transporter activity	swt-4	GO:0003674,GO:0005215,GO:0005575,GO:0005622,GO:0005623,GO:0005737,GO:0005794,GO:0005886,GO:0006810,GO:0007275,GO:0007431,GO:0008150,GO:0008643,GO:0012505,GO:0015144,GO:0016020,GO:0016021,GO:0022857,GO:0031224,GO:0032501,GO:0032502,GO:0034219,GO:0035272,GO:0043226,GO:0043227,GO:0043229,GO:0043231,GO:0044424,GO:0044425,GO:0044444,GO:0044464,GO:0048513,GO:0048731,GO:0048732,GO:0048856,GO:0051119,GO:…	-	ko:K15382	-	-	-	-	ko00000,ko02000	9.A.58.1	-	-	MtN3_slv
XP_071810995.1	7739.XP_002602409.1	1.42e-111	360	KOG3612@1|root,KOG3612@2759|Eukaryota,38EFE@33154|Opisthokonta,3B96C@33208|Metazoa,3CSJ0@33213|Bilateria,485MM@7711|Chordata	33208|Metazoa	KL	Domain of unknown function (DUF3544)	ZMYND8	GO:0000122,GO:0000976,GO:0000977,GO:0001012,GO:0001067,GO:0003674,GO:0003676,GO:0003677,GO:0003682,GO:0003690,GO:0003712,GO:0003714,GO:0005488,GO:0005515,GO:0005575,GO:0005622,GO:0005623,GO:0005634,GO:0006325,GO:0006355,GO:0006357,GO:0006464,GO:0006807,GO:0006996,GO:0008134,GO:0008150,GO:0008152,GO:0008270,GO:0009889,GO:0009890,GO:0009892,GO:0009987,GO:0010468,GO:0010556,GO:0010558,GO:0010605,GO:…	-	-	-	-	-	-	-	-	-	-	Bromodomain,DUF3544,PHD,PWWP
XP_071810996.1	7739.XP_002602409.1	1.42e-111	360	KOG3612@1|root,KOG3612@2759|Eukaryota,38EFE@33154|Opisthokonta,3B96C@33208|Metazoa,3CSJ0@33213|Bilateria,485MM@7711|Chordata	33208|Metazoa	KL	Domain of unknown function (DUF3544)	ZMYND8	GO:0000122,GO:0000976,GO:0000977,GO:0001012,GO:0001067,GO:0003674,GO:0003676,GO:0003677,GO:0003682,GO:0003690,GO:0003712,GO:0003714,GO:0005488,GO:0005515,GO:0005575,GO:0005622,GO:0005623,GO:0005634,GO:0006325,GO:0006355,GO:0006357,GO:0006464,GO:0006807,GO:0006996,GO:0008134,GO:0008150,GO:0008152,GO:0008270,GO:0009889,GO:0009890,GO:0009892,GO:0009987,GO:0010468,GO:0010556,GO:0010558,GO:0010605,GO:…	-	-	-	-	-	-	-	-	-	-	Bromodomain,DUF3544,PHD,PWWP
XP_071810997.1	7739.XP_002602409.1	1.35e-111	360	KOG3612@1|root,KOG3612@2759|Eukaryota,38EFE@33154|Opisthokonta,3B96C@33208|Metazoa,3CSJ0@33213|Bilateria,485MM@7711|Chordata	33208|Metazoa	KL	Domain of unknown function (DUF3544)	ZMYND8	GO:0000122,GO:0000976,GO:0000977,GO:0001012,GO:0001067,GO:0003674,GO:0003676,GO:0003677,GO:0003682,GO:0003690,GO:0003712,GO:0003714,GO:0005488,GO:0005515,GO:0005575,GO:0005622,GO:0005623,GO:0005634,GO:0006325,GO:0006355,GO:0006357,GO:0006464,GO:0006807,GO:0006996,GO:0008134,GO:0008150,GO:0008152,GO:0008270,GO:0009889,GO:0009890,GO:0009892,GO:0009987,GO:0010468,GO:0010556,GO:0010558,GO:0010605,GO:…	-	-	-	-	-	-	-	-	-	-	Bromodomain,DUF3544,PHD,PWWP
XP_071810998.1	7739.XP_002602408.1	8.26e-132	390	KOG1608@1|root,KOG1608@2759|Eukaryota,394IF@33154|Opisthokonta,3BDBK@33208|Metazoa,3CYGX@33213|Bilateria,4821F@7711|Chordata	33208|Metazoa	U	protein transport	TRAM1	GO:0003674,GO:0005575,GO:0005622,GO:0005623,GO:0005737,GO:0005783,GO:0005789,GO:0005791,GO:0005886,GO:0006605,GO:0006612,GO:0006613,GO:0006614,GO:0006616,GO:0006810,GO:0006886,GO:0006897,GO:0006909,GO:0007154,GO:0007165,GO:0008104,GO:0008150,GO:0009987,GO:0012505,GO:0015031,GO:0015833,GO:0016020,GO:0016021,GO:0016192,GO:0023052,GO:0030425,GO:0031224,GO:0031984,GO:0033036,GO:0033365,GO:0034613,GO:…	-	ko:K14010	ko04141,map04141	-	-	-	ko00000,ko00001	-	-	-	TRAM1,TRAM_LAG1_CLN8
XP_071810999.1	7739.XP_002602408.1	1.6e-131	389	KOG1608@1|root,KOG1608@2759|Eukaryota,394IF@33154|Opisthokonta,3BDBK@33208|Metazoa,3CYGX@33213|Bilateria,4821F@7711|Chordata	33208|Metazoa	U	protein transport	TRAM1	GO:0003674,GO:0005575,GO:0005622,GO:0005623,GO:0005737,GO:0005783,GO:0005789,GO:0005791,GO:0005886,GO:0006605,GO:0006612,GO:0006613,GO:0006614,GO:0006616,GO:0006810,GO:0006886,GO:0006897,GO:0006909,GO:0007154,GO:0007165,GO:0008104,GO:0008150,GO:0009987,GO:0012505,GO:0015031,GO:0015833,GO:0016020,GO:0016021,GO:0016192,GO:0023052,GO:0030425,GO:0031224,GO:0031984,GO:0033036,GO:0033365,GO:0034613,GO:…	-	ko:K14010	ko04141,map04141	-	-	-	ko00000,ko00001	-	-	-	TRAM1,TRAM_LAG1_CLN8
XP_071811001.1	4513.MLOC_25310.4	1.3e-06	56.6	KOG4275@1|root,KOG4275@2759|Eukaryota,37NEX@33090|Viridiplantae,3GDHU@35493|Streptophyta,3KPAN@4447|Liliopsida,3IEEQ@38820|Poales	35493|Streptophyta	O	Domain of unknown function (DUF4792)	-	GO:0000151,GO:0003674,GO:0003824,GO:0004842,GO:0005488,GO:0005515,GO:0005575,GO:0005622,GO:0005623,GO:0005634,GO:0005737,GO:0006464,GO:0006807,GO:0008150,GO:0008152,GO:0009987,GO:0016567,GO:0016740,GO:0019538,GO:0019787,GO:0019899,GO:0031625,GO:0032446,GO:0032991,GO:0036211,GO:0043170,GO:0043226,GO:0043227,GO:0043229,GO:0043231,GO:0043412,GO:0044237,GO:0044238,GO:0044260,GO:0044267,GO:0044389,GO:…	-	-	-	-	-	-	-	-	-	-	DUF4792,DUF4793,zf-C3HC4_3
XP_071811002.1	7668.SPU_000362-tr	9.46e-119	418	COG5640@1|root,KOG3509@1|root,KOG3714@1|root,KOG4297@1|root,KOG3509@2759|Eukaryota,KOG3627@2759|Eukaryota,KOG3714@2759|Eukaryota,KOG4297@2759|Eukaryota,38CGF@33154|Opisthokonta,3BGUI@33208|Metazoa,3CRKT@33213|Bilateria	33208|Metazoa	O	serine-type endopeptidase activity	-	-	3.4.21.10,3.4.21.9	ko:K01316,ko:K01317,ko:K09614,ko:K09640	-	-	-	-	ko00000,ko01000,ko01002,ko04131	-	-	-	CUB,EGF,Fz,Ldl_recept_a,Lectin_C,Trypsin
XP_071811003.1	7668.SPU_001939-tr	9.6e-133	423	KOG1452@1|root,KOG1452@2759|Eukaryota,38IYE@33154|Opisthokonta,3BEB1@33208|Metazoa,3D369@33213|Bilateria	33208|Metazoa	T	synapse defective 1, Rho GTPase, homolog 2 (C. elegans)	syd-1	GO:0000902,GO:0000904,GO:0001654,GO:0001745,GO:0001751,GO:0001754,GO:0003674,GO:0005096,GO:0005102,GO:0005488,GO:0005515,GO:0005575,GO:0005622,GO:0005623,GO:0005737,GO:0005886,GO:0006810,GO:0006928,GO:0006935,GO:0006996,GO:0007010,GO:0007017,GO:0007018,GO:0007154,GO:0007165,GO:0007264,GO:0007265,GO:0007266,GO:0007275,GO:0007399,GO:0007409,GO:0007411,GO:0007423,GO:0008047,GO:0008088,GO:0008104,GO:…	-	ko:K20655	-	-	-	-	ko00000,ko04131	-	-	-	C2,PDZ,RhoGAP
XP_071811004.1	7668.SPU_000362-tr	1.02e-118	418	COG5640@1|root,KOG3509@1|root,KOG3714@1|root,KOG4297@1|root,KOG3509@2759|Eukaryota,KOG3627@2759|Eukaryota,KOG3714@2759|Eukaryota,KOG4297@2759|Eukaryota,38CGF@33154|Opisthokonta,3BGUI@33208|Metazoa,3CRKT@33213|Bilateria	33208|Metazoa	O	serine-type endopeptidase activity	-	-	3.4.21.10,3.4.21.9	ko:K01316,ko:K01317,ko:K09614,ko:K09640	-	-	-	-	ko00000,ko01000,ko01002,ko04131	-	-	-	CUB,EGF,Fz,Ldl_recept_a,Lectin_C,Trypsin
XP_071811005.1	6669.EFX69172	1.62e-05	57.4	28M36@1|root,2QTJW@2759|Eukaryota,39Z88@33154|Opisthokonta,3BMRG@33208|Metazoa,3D58C@33213|Bilateria,41Y6U@6656|Arthropoda	33208|Metazoa	S	NACHT domain	-	-	-	ko:K12800	ko04217,ko04621,ko05133,ko05164,map04217,map04621,map05133,map05164	-	-	-	ko00000,ko00001,ko04131	-	-	-	FISNA,LRR_6,NACHT
XP_071811006.1	6669.EFX69172	1.62e-05	57.4	28M36@1|root,2QTJW@2759|Eukaryota,39Z88@33154|Opisthokonta,3BMRG@33208|Metazoa,3D58C@33213|Bilateria,41Y6U@6656|Arthropoda	33208|Metazoa	S	NACHT domain	-	-	-	ko:K12800	ko04217,ko04621,ko05133,ko05164,map04217,map04621,map05133,map05164	-	-	-	ko00000,ko00001,ko04131	-	-	-	FISNA,LRR_6,NACHT
XP_071811007.1	6669.EFX69172	1.62e-05	57.4	28M36@1|root,2QTJW@2759|Eukaryota,39Z88@33154|Opisthokonta,3BMRG@33208|Metazoa,3D58C@33213|Bilateria,41Y6U@6656|Arthropoda	33208|Metazoa	S	NACHT domain	-	-	-	ko:K12800	ko04217,ko04621,ko05133,ko05164,map04217,map04621,map05133,map05164	-	-	-	ko00000,ko00001,ko04131	-	-	-	FISNA,LRR_6,NACHT
XP_071811008.1	7668.SPU_011088-tr	2.48e-13	82.4	KOG4308@1|root,KOG4308@2759|Eukaryota,39Y9P@33154|Opisthokonta	2759|Eukaryota	S	NACHT domain	CIITA	-	-	ko:K08060,ko:K12800	ko04217,ko04612,ko04621,ko05133,ko05145,ko05152,ko05164,ko05340,map04217,map04612,map04621,map05133,map05145,map05152,map05164,map05340	-	-	-	ko00000,ko00001,ko04131	-	-	-	Death,NACHT,PYRIN
XP_071811009.1	7668.SPU_011088-tr	2.13e-13	82.4	KOG4308@1|root,KOG4308@2759|Eukaryota,39Y9P@33154|Opisthokonta	2759|Eukaryota	S	NACHT domain	CIITA	-	-	ko:K08060,ko:K12800	ko04217,ko04612,ko04621,ko05133,ko05145,ko05152,ko05164,ko05340,map04217,map04612,map04621,map05133,map05145,map05152,map05164,map05340	-	-	-	ko00000,ko00001,ko04131	-	-	-	Death,NACHT,PYRIN
XP_071811010.1	7668.SPU_011088-tr	4.21e-16	91.3	KOG4308@1|root,KOG4308@2759|Eukaryota,39Y9P@33154|Opisthokonta	2759|Eukaryota	S	NACHT domain	CIITA	-	-	ko:K08060,ko:K12800	ko04217,ko04612,ko04621,ko05133,ko05145,ko05152,ko05164,ko05340,map04217,map04612,map04621,map05133,map05145,map05152,map05164,map05340	-	-	-	ko00000,ko00001,ko04131	-	-	-	Death,NACHT,PYRIN
XP_071811011.1	6669.EFX69172	2.09e-05	57	28M36@1|root,2QTJW@2759|Eukaryota,39Z88@33154|Opisthokonta,3BMRG@33208|Metazoa,3D58C@33213|Bilateria,41Y6U@6656|Arthropoda	33208|Metazoa	S	NACHT domain	-	-	-	ko:K12800	ko04217,ko04621,ko05133,ko05164,map04217,map04621,map05133,map05164	-	-	-	ko00000,ko00001,ko04131	-	-	-	FISNA,LRR_6,NACHT
XP_071811012.1	7668.SPU_011088-tr	2.17e-15	89	KOG4308@1|root,KOG4308@2759|Eukaryota,39Y9P@33154|Opisthokonta	2759|Eukaryota	S	NACHT domain	CIITA	-	-	ko:K08060,ko:K12800	ko04217,ko04612,ko04621,ko05133,ko05145,ko05152,ko05164,ko05340,map04217,map04612,map04621,map05133,map05145,map05152,map05164,map05340	-	-	-	ko00000,ko00001,ko04131	-	-	-	Death,NACHT,PYRIN
XP_071811013.1	7668.SPU_011088-tr	2.52e-13	82	KOG4308@1|root,KOG4308@2759|Eukaryota,39Y9P@33154|Opisthokonta	2759|Eukaryota	S	NACHT domain	CIITA	-	-	ko:K08060,ko:K12800	ko04217,ko04612,ko04621,ko05133,ko05145,ko05152,ko05164,ko05340,map04217,map04612,map04621,map05133,map05145,map05152,map05164,map05340	-	-	-	ko00000,ko00001,ko04131	-	-	-	Death,NACHT,PYRIN
XP_071811014.1	7668.SPU_011088-tr	2.21e-13	82	KOG4308@1|root,KOG4308@2759|Eukaryota,39Y9P@33154|Opisthokonta	2759|Eukaryota	S	NACHT domain	CIITA	-	-	ko:K08060,ko:K12800	ko04217,ko04612,ko04621,ko05133,ko05145,ko05152,ko05164,ko05340,map04217,map04612,map04621,map05133,map05145,map05152,map05164,map05340	-	-	-	ko00000,ko00001,ko04131	-	-	-	Death,NACHT,PYRIN
XP_071811015.1	7668.SPU_028575-tr	9.38e-102	338	COG5599@1|root,KOG4228@2759|Eukaryota,38C1K@33154|Opisthokonta	33154|Opisthokonta	T	Protein tyrosine phosphatase, receptor type	-	-	-	-	-	-	-	-	-	-	-	-	Y_phosphatase
XP_071811016.1	7668.SPU_011088-tr	2.21e-13	82	KOG4308@1|root,KOG4308@2759|Eukaryota,39Y9P@33154|Opisthokonta	2759|Eukaryota	S	NACHT domain	CIITA	-	-	ko:K08060,ko:K12800	ko04217,ko04612,ko04621,ko05133,ko05145,ko05152,ko05164,ko05340,map04217,map04612,map04621,map05133,map05145,map05152,map05164,map05340	-	-	-	ko00000,ko00001,ko04131	-	-	-	Death,NACHT,PYRIN
XP_071811017.1	7739.XP_002606642.1	8.04e-18	95.9	KOG4308@1|root,KOG4308@2759|Eukaryota	2759|Eukaryota	S	interleukin-8 biosynthetic process	-	-	-	ko:K20865	ko04621,map04621	-	-	-	ko00000,ko00001	-	-	-	Death,LRR_6,NACHT
XP_071811018.1	7739.XP_002606642.1	8.04e-18	95.9	KOG4308@1|root,KOG4308@2759|Eukaryota	2759|Eukaryota	S	interleukin-8 biosynthetic process	-	-	-	ko:K20865	ko04621,map04621	-	-	-	ko00000,ko00001	-	-	-	Death,LRR_6,NACHT
XP_071811019.1	7739.XP_002606642.1	8.04e-18	95.9	KOG4308@1|root,KOG4308@2759|Eukaryota	2759|Eukaryota	S	interleukin-8 biosynthetic process	-	-	-	ko:K20865	ko04621,map04621	-	-	-	ko00000,ko00001	-	-	-	Death,LRR_6,NACHT
XP_071811020.1	7668.SPU_028575-tr	9.13e-102	338	COG5599@1|root,KOG4228@2759|Eukaryota,38C1K@33154|Opisthokonta	33154|Opisthokonta	T	Protein tyrosine phosphatase, receptor type	-	-	-	-	-	-	-	-	-	-	-	-	Y_phosphatase
XP_071811021.1	7739.XP_002588839.1	2.73e-12	79.7	KOG4308@1|root,KOG4308@2759|Eukaryota,39NJQ@33154|Opisthokonta,3CQ3X@33208|Metazoa,3E69C@33213|Bilateria	33208|Metazoa	S	NACHT domain	-	-	-	ko:K12800	ko04217,ko04621,ko05133,ko05164,map04217,map04621,map05133,map05164	-	-	-	ko00000,ko00001,ko04131	-	-	-	NACHT
XP_071811022.1	7668.SPU_002555-tr	4.4e-232	737	COG4886@1|root,KOG0619@2759|Eukaryota,38DD2@33154|Opisthokonta,3BA7S@33208|Metazoa,3CU1B@33213|Bilateria	33208|Metazoa	KLT	Leucine-rich repeat-containing protein	LRRC1	GO:0000132,GO:0000226,GO:0000278,GO:0000902,GO:0000904,GO:0001505,GO:0001654,GO:0001736,GO:0001738,GO:0001764,GO:0001838,GO:0001841,GO:0001843,GO:0001919,GO:0001921,GO:0001944,GO:0002009,GO:0002064,GO:0002065,GO:0002066,GO:0002093,GO:0003382,GO:0003674,GO:0003824,GO:0004385,GO:0005102,GO:0005488,GO:0005515,GO:0005575,GO:0005622,GO:0005623,GO:0005634,GO:0005654,GO:0005737,GO:0005829,GO:0005886,GO:…	-	ko:K16175	ko04390,ko04391,ko04530,ko05165,ko05203,map04390,map04391,map04530,map05165,map05203	-	-	-	ko00000,ko00001	-	-	-	LRR_8,PDZ
XP_071811023.1	7668.SPU_002555-tr	5.96e-231	734	COG4886@1|root,KOG0619@2759|Eukaryota,38DD2@33154|Opisthokonta,3BA7S@33208|Metazoa,3CU1B@33213|Bilateria	33208|Metazoa	KLT	Leucine-rich repeat-containing protein	LRRC1	GO:0000132,GO:0000226,GO:0000278,GO:0000902,GO:0000904,GO:0001505,GO:0001654,GO:0001736,GO:0001738,GO:0001764,GO:0001838,GO:0001841,GO:0001843,GO:0001919,GO:0001921,GO:0001944,GO:0002009,GO:0002064,GO:0002065,GO:0002066,GO:0002093,GO:0003382,GO:0003674,GO:0003824,GO:0004385,GO:0005102,GO:0005488,GO:0005515,GO:0005575,GO:0005622,GO:0005623,GO:0005634,GO:0005654,GO:0005737,GO:0005829,GO:0005886,GO:…	-	ko:K16175	ko04390,ko04391,ko04530,ko05165,ko05203,map04390,map04391,map04530,map05165,map05203	-	-	-	ko00000,ko00001	-	-	-	LRR_8,PDZ
XP_071811024.1	7668.SPU_002555-tr	5.81e-231	734	COG4886@1|root,KOG0619@2759|Eukaryota,38DD2@33154|Opisthokonta,3BA7S@33208|Metazoa,3CU1B@33213|Bilateria	33208|Metazoa	KLT	Leucine-rich repeat-containing protein	LRRC1	GO:0000132,GO:0000226,GO:0000278,GO:0000902,GO:0000904,GO:0001505,GO:0001654,GO:0001736,GO:0001738,GO:0001764,GO:0001838,GO:0001841,GO:0001843,GO:0001919,GO:0001921,GO:0001944,GO:0002009,GO:0002064,GO:0002065,GO:0002066,GO:0002093,GO:0003382,GO:0003674,GO:0003824,GO:0004385,GO:0005102,GO:0005488,GO:0005515,GO:0005575,GO:0005622,GO:0005623,GO:0005634,GO:0005654,GO:0005737,GO:0005829,GO:0005886,GO:…	-	ko:K16175	ko04390,ko04391,ko04530,ko05165,ko05203,map04390,map04391,map04530,map05165,map05203	-	-	-	ko00000,ko00001	-	-	-	LRR_8,PDZ
XP_071811025.1	7668.SPU_002555-tr	3.06e-232	737	COG4886@1|root,KOG0619@2759|Eukaryota,38DD2@33154|Opisthokonta,3BA7S@33208|Metazoa,3CU1B@33213|Bilateria	33208|Metazoa	KLT	Leucine-rich repeat-containing protein	LRRC1	GO:0000132,GO:0000226,GO:0000278,GO:0000902,GO:0000904,GO:0001505,GO:0001654,GO:0001736,GO:0001738,GO:0001764,GO:0001838,GO:0001841,GO:0001843,GO:0001919,GO:0001921,GO:0001944,GO:0002009,GO:0002064,GO:0002065,GO:0002066,GO:0002093,GO:0003382,GO:0003674,GO:0003824,GO:0004385,GO:0005102,GO:0005488,GO:0005515,GO:0005575,GO:0005622,GO:0005623,GO:0005634,GO:0005654,GO:0005737,GO:0005829,GO:0005886,GO:…	-	ko:K16175	ko04390,ko04391,ko04530,ko05165,ko05203,map04390,map04391,map04530,map05165,map05203	-	-	-	ko00000,ko00001	-	-	-	LRR_8,PDZ
XP_071811026.1	7668.SPU_002555-tr	2.49e-232	737	COG4886@1|root,KOG0619@2759|Eukaryota,38DD2@33154|Opisthokonta,3BA7S@33208|Metazoa,3CU1B@33213|Bilateria	33208|Metazoa	KLT	Leucine-rich repeat-containing protein	LRRC1	GO:0000132,GO:0000226,GO:0000278,GO:0000902,GO:0000904,GO:0001505,GO:0001654,GO:0001736,GO:0001738,GO:0001764,GO:0001838,GO:0001841,GO:0001843,GO:0001919,GO:0001921,GO:0001944,GO:0002009,GO:0002064,GO:0002065,GO:0002066,GO:0002093,GO:0003382,GO:0003674,GO:0003824,GO:0004385,GO:0005102,GO:0005488,GO:0005515,GO:0005575,GO:0005622,GO:0005623,GO:0005634,GO:0005654,GO:0005737,GO:0005829,GO:0005886,GO:…	-	ko:K16175	ko04390,ko04391,ko04530,ko05165,ko05203,map04390,map04391,map04530,map05165,map05203	-	-	-	ko00000,ko00001	-	-	-	LRR_8,PDZ
XP_071811027.1	7668.SPU_002555-tr	3.29e-231	734	COG4886@1|root,KOG0619@2759|Eukaryota,38DD2@33154|Opisthokonta,3BA7S@33208|Metazoa,3CU1B@33213|Bilateria	33208|Metazoa	KLT	Leucine-rich repeat-containing protein	LRRC1	GO:0000132,GO:0000226,GO:0000278,GO:0000902,GO:0000904,GO:0001505,GO:0001654,GO:0001736,GO:0001738,GO:0001764,GO:0001838,GO:0001841,GO:0001843,GO:0001919,GO:0001921,GO:0001944,GO:0002009,GO:0002064,GO:0002065,GO:0002066,GO:0002093,GO:0003382,GO:0003674,GO:0003824,GO:0004385,GO:0005102,GO:0005488,GO:0005515,GO:0005575,GO:0005622,GO:0005623,GO:0005634,GO:0005654,GO:0005737,GO:0005829,GO:0005886,GO:…	-	ko:K16175	ko04390,ko04391,ko04530,ko05165,ko05203,map04390,map04391,map04530,map05165,map05203	-	-	-	ko00000,ko00001	-	-	-	LRR_8,PDZ
XP_071811028.1	7668.SPU_002555-tr	2.07e-232	737	COG4886@1|root,KOG0619@2759|Eukaryota,38DD2@33154|Opisthokonta,3BA7S@33208|Metazoa,3CU1B@33213|Bilateria	33208|Metazoa	KLT	Leucine-rich repeat-containing protein	LRRC1	GO:0000132,GO:0000226,GO:0000278,GO:0000902,GO:0000904,GO:0001505,GO:0001654,GO:0001736,GO:0001738,GO:0001764,GO:0001838,GO:0001841,GO:0001843,GO:0001919,GO:0001921,GO:0001944,GO:0002009,GO:0002064,GO:0002065,GO:0002066,GO:0002093,GO:0003382,GO:0003674,GO:0003824,GO:0004385,GO:0005102,GO:0005488,GO:0005515,GO:0005575,GO:0005622,GO:0005623,GO:0005634,GO:0005654,GO:0005737,GO:0005829,GO:0005886,GO:…	-	ko:K16175	ko04390,ko04391,ko04530,ko05165,ko05203,map04390,map04391,map04530,map05165,map05203	-	-	-	ko00000,ko00001	-	-	-	LRR_8,PDZ
XP_071811029.1	7668.SPU_002555-tr	4.07e-216	693	COG4886@1|root,KOG0619@2759|Eukaryota,38DD2@33154|Opisthokonta,3BA7S@33208|Metazoa,3CU1B@33213|Bilateria	33208|Metazoa	KLT	Leucine-rich repeat-containing protein	LRRC1	GO:0000132,GO:0000226,GO:0000278,GO:0000902,GO:0000904,GO:0001505,GO:0001654,GO:0001736,GO:0001738,GO:0001764,GO:0001838,GO:0001841,GO:0001843,GO:0001919,GO:0001921,GO:0001944,GO:0002009,GO:0002064,GO:0002065,GO:0002066,GO:0002093,GO:0003382,GO:0003674,GO:0003824,GO:0004385,GO:0005102,GO:0005488,GO:0005515,GO:0005575,GO:0005622,GO:0005623,GO:0005634,GO:0005654,GO:0005737,GO:0005829,GO:0005886,GO:…	-	ko:K16175	ko04390,ko04391,ko04530,ko05165,ko05203,map04390,map04391,map04530,map05165,map05203	-	-	-	ko00000,ko00001	-	-	-	LRR_8,PDZ
XP_071811030.1	7668.SPU_002555-tr	1.56e-232	737	COG4886@1|root,KOG0619@2759|Eukaryota,38DD2@33154|Opisthokonta,3BA7S@33208|Metazoa,3CU1B@33213|Bilateria	33208|Metazoa	KLT	Leucine-rich repeat-containing protein	LRRC1	GO:0000132,GO:0000226,GO:0000278,GO:0000902,GO:0000904,GO:0001505,GO:0001654,GO:0001736,GO:0001738,GO:0001764,GO:0001838,GO:0001841,GO:0001843,GO:0001919,GO:0001921,GO:0001944,GO:0002009,GO:0002064,GO:0002065,GO:0002066,GO:0002093,GO:0003382,GO:0003674,GO:0003824,GO:0004385,GO:0005102,GO:0005488,GO:0005515,GO:0005575,GO:0005622,GO:0005623,GO:0005634,GO:0005654,GO:0005737,GO:0005829,GO:0005886,GO:…	-	ko:K16175	ko04390,ko04391,ko04530,ko05165,ko05203,map04390,map04391,map04530,map05165,map05203	-	-	-	ko00000,ko00001	-	-	-	LRR_8,PDZ
XP_071811031.1	7668.SPU_002555-tr	1.44e-232	737	COG4886@1|root,KOG0619@2759|Eukaryota,38DD2@33154|Opisthokonta,3BA7S@33208|Metazoa,3CU1B@33213|Bilateria	33208|Metazoa	KLT	Leucine-rich repeat-containing protein	LRRC1	GO:0000132,GO:0000226,GO:0000278,GO:0000902,GO:0000904,GO:0001505,GO:0001654,GO:0001736,GO:0001738,GO:0001764,GO:0001838,GO:0001841,GO:0001843,GO:0001919,GO:0001921,GO:0001944,GO:0002009,GO:0002064,GO:0002065,GO:0002066,GO:0002093,GO:0003382,GO:0003674,GO:0003824,GO:0004385,GO:0005102,GO:0005488,GO:0005515,GO:0005575,GO:0005622,GO:0005623,GO:0005634,GO:0005654,GO:0005737,GO:0005829,GO:0005886,GO:…	-	ko:K16175	ko04390,ko04391,ko04530,ko05165,ko05203,map04390,map04391,map04530,map05165,map05203	-	-	-	ko00000,ko00001	-	-	-	LRR_8,PDZ
XP_071811032.1	7668.SPU_002555-tr	2.18e-224	715	COG4886@1|root,KOG0619@2759|Eukaryota,38DD2@33154|Opisthokonta,3BA7S@33208|Metazoa,3CU1B@33213|Bilateria	33208|Metazoa	KLT	Leucine-rich repeat-containing protein	LRRC1	GO:0000132,GO:0000226,GO:0000278,GO:0000902,GO:0000904,GO:0001505,GO:0001654,GO:0001736,GO:0001738,GO:0001764,GO:0001838,GO:0001841,GO:0001843,GO:0001919,GO:0001921,GO:0001944,GO:0002009,GO:0002064,GO:0002065,GO:0002066,GO:0002093,GO:0003382,GO:0003674,GO:0003824,GO:0004385,GO:0005102,GO:0005488,GO:0005515,GO:0005575,GO:0005622,GO:0005623,GO:0005634,GO:0005654,GO:0005737,GO:0005829,GO:0005886,GO:…	-	ko:K16175	ko04390,ko04391,ko04530,ko05165,ko05203,map04390,map04391,map04530,map05165,map05203	-	-	-	ko00000,ko00001	-	-	-	LRR_8,PDZ
XP_071811033.1	7668.SPU_002555-tr	1.26e-232	737	COG4886@1|root,KOG0619@2759|Eukaryota,38DD2@33154|Opisthokonta,3BA7S@33208|Metazoa,3CU1B@33213|Bilateria	33208|Metazoa	KLT	Leucine-rich repeat-containing protein	LRRC1	GO:0000132,GO:0000226,GO:0000278,GO:0000902,GO:0000904,GO:0001505,GO:0001654,GO:0001736,GO:0001738,GO:0001764,GO:0001838,GO:0001841,GO:0001843,GO:0001919,GO:0001921,GO:0001944,GO:0002009,GO:0002064,GO:0002065,GO:0002066,GO:0002093,GO:0003382,GO:0003674,GO:0003824,GO:0004385,GO:0005102,GO:0005488,GO:0005515,GO:0005575,GO:0005622,GO:0005623,GO:0005634,GO:0005654,GO:0005737,GO:0005829,GO:0005886,GO:…	-	ko:K16175	ko04390,ko04391,ko04530,ko05165,ko05203,map04390,map04391,map04530,map05165,map05203	-	-	-	ko00000,ko00001	-	-	-	LRR_8,PDZ
XP_071811034.1	7668.SPU_026813-tr	5.21e-75	259	2AM6E@1|root,2RZB7@2759|Eukaryota,3A2X3@33154|Opisthokonta,3BQZ2@33208|Metazoa,3D7EP@33213|Bilateria	33208|Metazoa	-	-	-	-	-	-	-	-	-	-	-	-	-	-	FLYWCH,MULE
XP_071811035.1	7668.SPU_002555-tr	1.08e-232	737	COG4886@1|root,KOG0619@2759|Eukaryota,38DD2@33154|Opisthokonta,3BA7S@33208|Metazoa,3CU1B@33213|Bilateria	33208|Metazoa	KLT	Leucine-rich repeat-containing protein	LRRC1	GO:0000132,GO:0000226,GO:0000278,GO:0000902,GO:0000904,GO:0001505,GO:0001654,GO:0001736,GO:0001738,GO:0001764,GO:0001838,GO:0001841,GO:0001843,GO:0001919,GO:0001921,GO:0001944,GO:0002009,GO:0002064,GO:0002065,GO:0002066,GO:0002093,GO:0003382,GO:0003674,GO:0003824,GO:0004385,GO:0005102,GO:0005488,GO:0005515,GO:0005575,GO:0005622,GO:0005623,GO:0005634,GO:0005654,GO:0005737,GO:0005829,GO:0005886,GO:…	-	ko:K16175	ko04390,ko04391,ko04530,ko05165,ko05203,map04390,map04391,map04530,map05165,map05203	-	-	-	ko00000,ko00001	-	-	-	LRR_8,PDZ
XP_071811036.1	7668.SPU_002555-tr	8.71e-233	737	COG4886@1|root,KOG0619@2759|Eukaryota,38DD2@33154|Opisthokonta,3BA7S@33208|Metazoa,3CU1B@33213|Bilateria	33208|Metazoa	KLT	Leucine-rich repeat-containing protein	LRRC1	GO:0000132,GO:0000226,GO:0000278,GO:0000902,GO:0000904,GO:0001505,GO:0001654,GO:0001736,GO:0001738,GO:0001764,GO:0001838,GO:0001841,GO:0001843,GO:0001919,GO:0001921,GO:0001944,GO:0002009,GO:0002064,GO:0002065,GO:0002066,GO:0002093,GO:0003382,GO:0003674,GO:0003824,GO:0004385,GO:0005102,GO:0005488,GO:0005515,GO:0005575,GO:0005622,GO:0005623,GO:0005634,GO:0005654,GO:0005737,GO:0005829,GO:0005886,GO:…	-	ko:K16175	ko04390,ko04391,ko04530,ko05165,ko05203,map04390,map04391,map04530,map05165,map05203	-	-	-	ko00000,ko00001	-	-	-	LRR_8,PDZ
XP_071811037.1	7668.SPU_002555-tr	2.41e-233	737	COG4886@1|root,KOG0619@2759|Eukaryota,38DD2@33154|Opisthokonta,3BA7S@33208|Metazoa,3CU1B@33213|Bilateria	33208|Metazoa	KLT	Leucine-rich repeat-containing protein	LRRC1	GO:0000132,GO:0000226,GO:0000278,GO:0000902,GO:0000904,GO:0001505,GO:0001654,GO:0001736,GO:0001738,GO:0001764,GO:0001838,GO:0001841,GO:0001843,GO:0001919,GO:0001921,GO:0001944,GO:0002009,GO:0002064,GO:0002065,GO:0002066,GO:0002093,GO:0003382,GO:0003674,GO:0003824,GO:0004385,GO:0005102,GO:0005488,GO:0005515,GO:0005575,GO:0005622,GO:0005623,GO:0005634,GO:0005654,GO:0005737,GO:0005829,GO:0005886,GO:…	-	ko:K16175	ko04390,ko04391,ko04530,ko05165,ko05203,map04390,map04391,map04530,map05165,map05203	-	-	-	ko00000,ko00001	-	-	-	LRR_8,PDZ
XP_071811038.1	7668.SPU_002555-tr	7.23e-234	737	COG4886@1|root,KOG0619@2759|Eukaryota,38DD2@33154|Opisthokonta,3BA7S@33208|Metazoa,3CU1B@33213|Bilateria	33208|Metazoa	KLT	Leucine-rich repeat-containing protein	LRRC1	GO:0000132,GO:0000226,GO:0000278,GO:0000902,GO:0000904,GO:0001505,GO:0001654,GO:0001736,GO:0001738,GO:0001764,GO:0001838,GO:0001841,GO:0001843,GO:0001919,GO:0001921,GO:0001944,GO:0002009,GO:0002064,GO:0002065,GO:0002066,GO:0002093,GO:0003382,GO:0003674,GO:0003824,GO:0004385,GO:0005102,GO:0005488,GO:0005515,GO:0005575,GO:0005622,GO:0005623,GO:0005634,GO:0005654,GO:0005737,GO:0005829,GO:0005886,GO:…	-	ko:K16175	ko04390,ko04391,ko04530,ko05165,ko05203,map04390,map04391,map04530,map05165,map05203	-	-	-	ko00000,ko00001	-	-	-	LRR_8,PDZ
XP_071811039.1	7668.SPU_002555-tr	9.61e-233	734	COG4886@1|root,KOG0619@2759|Eukaryota,38DD2@33154|Opisthokonta,3BA7S@33208|Metazoa,3CU1B@33213|Bilateria	33208|Metazoa	KLT	Leucine-rich repeat-containing protein	LRRC1	GO:0000132,GO:0000226,GO:0000278,GO:0000902,GO:0000904,GO:0001505,GO:0001654,GO:0001736,GO:0001738,GO:0001764,GO:0001838,GO:0001841,GO:0001843,GO:0001919,GO:0001921,GO:0001944,GO:0002009,GO:0002064,GO:0002065,GO:0002066,GO:0002093,GO:0003382,GO:0003674,GO:0003824,GO:0004385,GO:0005102,GO:0005488,GO:0005515,GO:0005575,GO:0005622,GO:0005623,GO:0005634,GO:0005654,GO:0005737,GO:0005829,GO:0005886,GO:…	-	ko:K16175	ko04390,ko04391,ko04530,ko05165,ko05203,map04390,map04391,map04530,map05165,map05203	-	-	-	ko00000,ko00001	-	-	-	LRR_8,PDZ
XP_071811040.1	7668.SPU_002555-tr	3.92e-234	737	COG4886@1|root,KOG0619@2759|Eukaryota,38DD2@33154|Opisthokonta,3BA7S@33208|Metazoa,3CU1B@33213|Bilateria	33208|Metazoa	KLT	Leucine-rich repeat-containing protein	LRRC1	GO:0000132,GO:0000226,GO:0000278,GO:0000902,GO:0000904,GO:0001505,GO:0001654,GO:0001736,GO:0001738,GO:0001764,GO:0001838,GO:0001841,GO:0001843,GO:0001919,GO:0001921,GO:0001944,GO:0002009,GO:0002064,GO:0002065,GO:0002066,GO:0002093,GO:0003382,GO:0003674,GO:0003824,GO:0004385,GO:0005102,GO:0005488,GO:0005515,GO:0005575,GO:0005622,GO:0005623,GO:0005634,GO:0005654,GO:0005737,GO:0005829,GO:0005886,GO:…	-	ko:K16175	ko04390,ko04391,ko04530,ko05165,ko05203,map04390,map04391,map04530,map05165,map05203	-	-	-	ko00000,ko00001	-	-	-	LRR_8,PDZ
XP_071811041.1	7668.SPU_002555-tr	5.22e-233	734	COG4886@1|root,KOG0619@2759|Eukaryota,38DD2@33154|Opisthokonta,3BA7S@33208|Metazoa,3CU1B@33213|Bilateria	33208|Metazoa	KLT	Leucine-rich repeat-containing protein	LRRC1	GO:0000132,GO:0000226,GO:0000278,GO:0000902,GO:0000904,GO:0001505,GO:0001654,GO:0001736,GO:0001738,GO:0001764,GO:0001838,GO:0001841,GO:0001843,GO:0001919,GO:0001921,GO:0001944,GO:0002009,GO:0002064,GO:0002065,GO:0002066,GO:0002093,GO:0003382,GO:0003674,GO:0003824,GO:0004385,GO:0005102,GO:0005488,GO:0005515,GO:0005575,GO:0005622,GO:0005623,GO:0005634,GO:0005654,GO:0005737,GO:0005829,GO:0005886,GO:…	-	ko:K16175	ko04390,ko04391,ko04530,ko05165,ko05203,map04390,map04391,map04530,map05165,map05203	-	-	-	ko00000,ko00001	-	-	-	LRR_8,PDZ
XP_071811042.1	7668.SPU_002555-tr	7.76e-167	554	COG4886@1|root,KOG0619@2759|Eukaryota,38DD2@33154|Opisthokonta,3BA7S@33208|Metazoa,3CU1B@33213|Bilateria	33208|Metazoa	KLT	Leucine-rich repeat-containing protein	LRRC1	GO:0000132,GO:0000226,GO:0000278,GO:0000902,GO:0000904,GO:0001505,GO:0001654,GO:0001736,GO:0001738,GO:0001764,GO:0001838,GO:0001841,GO:0001843,GO:0001919,GO:0001921,GO:0001944,GO:0002009,GO:0002064,GO:0002065,GO:0002066,GO:0002093,GO:0003382,GO:0003674,GO:0003824,GO:0004385,GO:0005102,GO:0005488,GO:0005515,GO:0005575,GO:0005622,GO:0005623,GO:0005634,GO:0005654,GO:0005737,GO:0005829,GO:0005886,GO:…	-	ko:K16175	ko04390,ko04391,ko04530,ko05165,ko05203,map04390,map04391,map04530,map05165,map05203	-	-	-	ko00000,ko00001	-	-	-	LRR_8,PDZ
XP_071811043.1	8128.ENSONIP00000009635	9.08e-109	355	2AAE2@1|root,2RYKT@2759|Eukaryota,3A1BP@33154|Opisthokonta,3BPCB@33208|Metazoa,3D7K1@33213|Bilateria,48JHX@7711|Chordata,49GHE@7742|Vertebrata,4A7H2@7898|Actinopterygii	33208|Metazoa	-	-	-	-	-	-	-	-	-	-	-	-	-	-	-
XP_071811044.1	7668.SPU_026411-tr	0	938	KOG0882@1|root,KOG0882@2759|Eukaryota,38E5A@33154|Opisthokonta,3BAA0@33208|Metazoa,3CYYJ@33213|Bilateria	33208|Metazoa	O	peptidyl-prolyl cis-trans isomerase activity	PPWD1	GO:0000375,GO:0000377,GO:0000398,GO:0000413,GO:0003674,GO:0003755,GO:0003824,GO:0005488,GO:0005575,GO:0005622,GO:0005623,GO:0005634,GO:0005654,GO:0005681,GO:0006139,GO:0006396,GO:0006397,GO:0006464,GO:0006725,GO:0006807,GO:0008144,GO:0008150,GO:0008152,GO:0008380,GO:0009987,GO:0010467,GO:0016018,GO:0016070,GO:0016071,GO:0016604,GO:0016853,GO:0016859,GO:0018193,GO:0018208,GO:0019538,GO:0031974,GO:…	5.2.1.8	ko:K12736	-	-	-	-	ko00000,ko01000,ko03041,ko03110	-	-	-	Pro_isomerase,WD40
XP_071811045.1	7668.SPU_010718-tr	2.55e-59	208	KOG1217@1|root,KOG1217@2759|Eukaryota,38HMU@33154|Opisthokonta,3BEFN@33208|Metazoa,3D26A@33213|Bilateria	33208|Metazoa	T	cell-matrix adhesion	-	-	-	ko:K02599	ko01522,ko04320,ko04330,ko04658,ko04919,ko05020,ko05165,ko05200,ko05206,ko05224,map01522,map04320,map04330,map04658,map04919,map05020,map05165,map05200,map05206,map05224	M00682	-	-	ko00000,ko00001,ko00002	-	-	-	EGF,hEGF
XP_071811046.1	10224.XP_006824774.1	0	6383	KOG1218@1|root,KOG1225@1|root,KOG3516@1|root,KOG4291@1|root,KOG1218@2759|Eukaryota,KOG1225@2759|Eukaryota,KOG3516@2759|Eukaryota,KOG4291@2759|Eukaryota,39A4Y@33154|Opisthokonta,3BXEH@33208|Metazoa,3DFNF@33213|Bilateria	33208|Metazoa	T	negative regulation of canonical Wnt signaling pathway involved in cardiac muscle cell fate commitment	-	-	-	-	-	-	-	-	-	-	-	-	-
XP_071811047.1	10224.XP_006824774.1	0	6383	KOG1218@1|root,KOG1225@1|root,KOG3516@1|root,KOG4291@1|root,KOG1218@2759|Eukaryota,KOG1225@2759|Eukaryota,KOG3516@2759|Eukaryota,KOG4291@2759|Eukaryota,39A4Y@33154|Opisthokonta,3BXEH@33208|Metazoa,3DFNF@33213|Bilateria	33208|Metazoa	T	negative regulation of canonical Wnt signaling pathway involved in cardiac muscle cell fate commitment	-	-	-	-	-	-	-	-	-	-	-	-	-
XP_071811048.1	10224.XP_006824774.1	0	4527	KOG1218@1|root,KOG1225@1|root,KOG3516@1|root,KOG4291@1|root,KOG1218@2759|Eukaryota,KOG1225@2759|Eukaryota,KOG3516@2759|Eukaryota,KOG4291@2759|Eukaryota,39A4Y@33154|Opisthokonta,3BXEH@33208|Metazoa,3DFNF@33213|Bilateria	33208|Metazoa	T	negative regulation of canonical Wnt signaling pathway involved in cardiac muscle cell fate commitment	-	-	-	-	-	-	-	-	-	-	-	-	-
XP_071811049.1	10224.XP_006824774.1	0	4513	KOG1218@1|root,KOG1225@1|root,KOG3516@1|root,KOG4291@1|root,KOG1218@2759|Eukaryota,KOG1225@2759|Eukaryota,KOG3516@2759|Eukaryota,KOG4291@2759|Eukaryota,39A4Y@33154|Opisthokonta,3BXEH@33208|Metazoa,3DFNF@33213|Bilateria	33208|Metazoa	T	negative regulation of canonical Wnt signaling pathway involved in cardiac muscle cell fate commitment	-	-	-	-	-	-	-	-	-	-	-	-	-
XP_071811050.1	10224.XP_006824774.1	0	4513	KOG1218@1|root,KOG1225@1|root,KOG3516@1|root,KOG4291@1|root,KOG1218@2759|Eukaryota,KOG1225@2759|Eukaryota,KOG3516@2759|Eukaryota,KOG4291@2759|Eukaryota,39A4Y@33154|Opisthokonta,3BXEH@33208|Metazoa,3DFNF@33213|Bilateria	33208|Metazoa	T	negative regulation of canonical Wnt signaling pathway involved in cardiac muscle cell fate commitment	-	-	-	-	-	-	-	-	-	-	-	-	-
XP_071811051.1	10224.XP_006824774.1	0	4272	KOG1218@1|root,KOG1225@1|root,KOG3516@1|root,KOG4291@1|root,KOG1218@2759|Eukaryota,KOG1225@2759|Eukaryota,KOG3516@2759|Eukaryota,KOG4291@2759|Eukaryota,39A4Y@33154|Opisthokonta,3BXEH@33208|Metazoa,3DFNF@33213|Bilateria	33208|Metazoa	T	negative regulation of canonical Wnt signaling pathway involved in cardiac muscle cell fate commitment	-	-	-	-	-	-	-	-	-	-	-	-	-
XP_071811053.1	244447.XP_008325516.1	8.07e-42	177	28P8M@1|root,2QVVR@2759|Eukaryota,38BE7@33154|Opisthokonta,3BB2S@33208|Metazoa,3CTE2@33213|Bilateria,480EB@7711|Chordata,48VD0@7742|Vertebrata,49UUF@7898|Actinopterygii	33208|Metazoa	S	Up-regulator of cell	-	-	-	-	-	-	-	-	-	-	-	-	Dynamin_N,RHD3
XP_071811054.1	7897.ENSLACP00000000608	8.81e-42	177	28P8M@1|root,2QSGY@2759|Eukaryota,39NNH@33154|Opisthokonta,3CQ6Z@33208|Metazoa,3E6BX@33213|Bilateria,48RSX@7711|Chordata,49N6D@7742|Vertebrata	33208|Metazoa	S	Up-regulator of cell	-	-	-	-	-	-	-	-	-	-	-	-	Dynamin_N,RHD3,fn3
XP_071811055.1	7897.ENSLACP00000000608	8.81e-42	177	28P8M@1|root,2QSGY@2759|Eukaryota,39NNH@33154|Opisthokonta,3CQ6Z@33208|Metazoa,3E6BX@33213|Bilateria,48RSX@7711|Chordata,49N6D@7742|Vertebrata	33208|Metazoa	S	Up-regulator of cell	-	-	-	-	-	-	-	-	-	-	-	-	Dynamin_N,RHD3,fn3
XP_071811056.1	181119.XP_005521003.1	8.78e-66	235	2CMEI@1|root,2QQ4W@2759|Eukaryota,38E2Y@33154|Opisthokonta,3BFK1@33208|Metazoa,3CXZ8@33213|Bilateria,48C0E@7711|Chordata,4928D@7742|Vertebrata,4GNT1@8782|Aves	33208|Metazoa	Z	Spindle assembly abnormal protein 6 homolog	SASS6	GO:0000003,GO:0000226,GO:0000278,GO:0000280,GO:0003674,GO:0005488,GO:0005515,GO:0005575,GO:0005622,GO:0005623,GO:0005737,GO:0005813,GO:0005814,GO:0005815,GO:0005829,GO:0005856,GO:0006996,GO:0007010,GO:0007017,GO:0007049,GO:0007051,GO:0007052,GO:0007098,GO:0007099,GO:0007275,GO:0007276,GO:0007283,GO:0008150,GO:0009790,GO:0009987,GO:0010457,GO:0015630,GO:0016043,GO:0019953,GO:0022402,GO:0022414,GO:…	-	ko:K16487	-	-	-	-	ko00000,ko03036	-	-	-	SAS-6_N
XP_071811057.1	126957.SMAR008831-PA	2.62e-10	63.9	COG5180@1|root,KOG2375@2759|Eukaryota,39VK1@33154|Opisthokonta,3BINR@33208|Metazoa,3CV5S@33213|Bilateria,41YJU@6656|Arthropoda	33208|Metazoa	A	LsmAD	ATXN2	GO:0000003,GO:0000226,GO:0000278,GO:0000280,GO:0000902,GO:0000910,GO:0001654,GO:0001709,GO:0001745,GO:0001751,GO:0001754,GO:0002090,GO:0002091,GO:0003006,GO:0003008,GO:0003674,GO:0003676,GO:0003723,GO:0005102,GO:0005154,GO:0005488,GO:0005515,GO:0005575,GO:0005622,GO:0005623,GO:0005634,GO:0005654,GO:0005737,GO:0005794,GO:0005802,GO:0005829,GO:0005844,GO:0006139,GO:0006403,GO:0006417,GO:0006725,GO:…	-	-	-	-	-	-	-	-	-	-	LsmAD,PAM2,SM-ATX
XP_071811058.1	126957.SMAR008831-PA	2.62e-10	63.9	COG5180@1|root,KOG2375@2759|Eukaryota,39VK1@33154|Opisthokonta,3BINR@33208|Metazoa,3CV5S@33213|Bilateria,41YJU@6656|Arthropoda	33208|Metazoa	A	LsmAD	ATXN2	GO:0000003,GO:0000226,GO:0000278,GO:0000280,GO:0000902,GO:0000910,GO:0001654,GO:0001709,GO:0001745,GO:0001751,GO:0001754,GO:0002090,GO:0002091,GO:0003006,GO:0003008,GO:0003674,GO:0003676,GO:0003723,GO:0005102,GO:0005154,GO:0005488,GO:0005515,GO:0005575,GO:0005622,GO:0005623,GO:0005634,GO:0005654,GO:0005737,GO:0005794,GO:0005802,GO:0005829,GO:0005844,GO:0006139,GO:0006403,GO:0006417,GO:0006725,GO:…	-	-	-	-	-	-	-	-	-	-	LsmAD,PAM2,SM-ATX
XP_071811059.1	7668.SPU_008300-tr	0	1332	KOG1933@1|root,KOG1933@2759|Eukaryota,38BYN@33154|Opisthokonta,3BGW5@33208|Metazoa,3CR6C@33213|Bilateria	33208|Metazoa	I	cholesterol transport	NPC1	GO:0000003,GO:0000323,GO:0001700,GO:0002009,GO:0002119,GO:0002164,GO:0002165,GO:0003006,GO:0003008,GO:0003674,GO:0004888,GO:0005215,GO:0005319,GO:0005488,GO:0005496,GO:0005575,GO:0005576,GO:0005622,GO:0005623,GO:0005634,GO:0005635,GO:0005737,GO:0005764,GO:0005765,GO:0005768,GO:0005770,GO:0005773,GO:0005774,GO:0005783,GO:0005794,GO:0005886,GO:0005887,GO:0006082,GO:0006464,GO:0006486,GO:0006629,GO:…	-	ko:K12385	ko04142,ko04979,map04142,map04979	-	-	-	ko00000,ko00001,ko02000	2.A.6.6	-	-	NPC1_N,Patched
XP_071811060.1	10224.XP_006820311.1	8.49e-86	292	KOG3700@1|root,KOG3700@2759|Eukaryota,38GB4@33154|Opisthokonta,3BE7Z@33208|Metazoa,3D4AT@33213|Bilateria	33208|Metazoa	S	Transferase activity, transferring acyl groups other than amino-acyl groups	OACYL	-	-	-	-	-	-	-	-	-	-	-	Acyl_transf_3
XP_071811061.1	7668.SPU_004591-tr	1.18e-190	550	KOG3549@1|root,KOG3549@2759|Eukaryota,38DF3@33154|Opisthokonta,3BD4J@33208|Metazoa,3CTPQ@33213|Bilateria	33208|Metazoa	T	Syntrophin gamma	SNTG1	GO:0001654,GO:0001726,GO:0001745,GO:0001751,GO:0001754,GO:0003674,GO:0005102,GO:0005198,GO:0005488,GO:0005515,GO:0005575,GO:0005622,GO:0005623,GO:0005634,GO:0005737,GO:0005856,GO:0005886,GO:0006996,GO:0007154,GO:0007275,GO:0007399,GO:0007417,GO:0007423,GO:0008022,GO:0008092,GO:0008150,GO:0008307,GO:0008582,GO:0009653,GO:0009887,GO:0009987,GO:0016010,GO:0016013,GO:0016020,GO:0016043,GO:0019904,GO:…	-	-	-	-	-	-	-	-	-	-	PDZ
XP_071811062.1	7668.SPU_004591-tr	1.49e-171	501	KOG3549@1|root,KOG3549@2759|Eukaryota,38DF3@33154|Opisthokonta,3BD4J@33208|Metazoa,3CTPQ@33213|Bilateria	33208|Metazoa	T	Syntrophin gamma	SNTG1	GO:0001654,GO:0001726,GO:0001745,GO:0001751,GO:0001754,GO:0003674,GO:0005102,GO:0005198,GO:0005488,GO:0005515,GO:0005575,GO:0005622,GO:0005623,GO:0005634,GO:0005737,GO:0005856,GO:0005886,GO:0006996,GO:0007154,GO:0007275,GO:0007399,GO:0007417,GO:0007423,GO:0008022,GO:0008092,GO:0008150,GO:0008307,GO:0008582,GO:0009653,GO:0009887,GO:0009987,GO:0016010,GO:0016013,GO:0016020,GO:0016043,GO:0019904,GO:…	-	-	-	-	-	-	-	-	-	-	PDZ
XP_071811063.1	7668.SPU_004591-tr	9.76e-173	504	KOG3549@1|root,KOG3549@2759|Eukaryota,38DF3@33154|Opisthokonta,3BD4J@33208|Metazoa,3CTPQ@33213|Bilateria	33208|Metazoa	T	Syntrophin gamma	SNTG1	GO:0001654,GO:0001726,GO:0001745,GO:0001751,GO:0001754,GO:0003674,GO:0005102,GO:0005198,GO:0005488,GO:0005515,GO:0005575,GO:0005622,GO:0005623,GO:0005634,GO:0005737,GO:0005856,GO:0005886,GO:0006996,GO:0007154,GO:0007275,GO:0007399,GO:0007417,GO:0007423,GO:0008022,GO:0008092,GO:0008150,GO:0008307,GO:0008582,GO:0009653,GO:0009887,GO:0009987,GO:0016010,GO:0016013,GO:0016020,GO:0016043,GO:0019904,GO:…	-	-	-	-	-	-	-	-	-	-	PDZ
XP_071811064.1	7668.SPU_004591-tr	5.37e-175	509	KOG3549@1|root,KOG3549@2759|Eukaryota,38DF3@33154|Opisthokonta,3BD4J@33208|Metazoa,3CTPQ@33213|Bilateria	33208|Metazoa	T	Syntrophin gamma	SNTG1	GO:0001654,GO:0001726,GO:0001745,GO:0001751,GO:0001754,GO:0003674,GO:0005102,GO:0005198,GO:0005488,GO:0005515,GO:0005575,GO:0005622,GO:0005623,GO:0005634,GO:0005737,GO:0005856,GO:0005886,GO:0006996,GO:0007154,GO:0007275,GO:0007399,GO:0007417,GO:0007423,GO:0008022,GO:0008092,GO:0008150,GO:0008307,GO:0008582,GO:0009653,GO:0009887,GO:0009987,GO:0016010,GO:0016013,GO:0016020,GO:0016043,GO:0019904,GO:…	-	-	-	-	-	-	-	-	-	-	PDZ
XP_071811065.1	181119.XP_005521003.1	9.6e-36	149	2CMEI@1|root,2QQ4W@2759|Eukaryota,38E2Y@33154|Opisthokonta,3BFK1@33208|Metazoa,3CXZ8@33213|Bilateria,48C0E@7711|Chordata,4928D@7742|Vertebrata,4GNT1@8782|Aves	33208|Metazoa	Z	Spindle assembly abnormal protein 6 homolog	SASS6	GO:0000003,GO:0000226,GO:0000278,GO:0000280,GO:0003674,GO:0005488,GO:0005515,GO:0005575,GO:0005622,GO:0005623,GO:0005737,GO:0005813,GO:0005814,GO:0005815,GO:0005829,GO:0005856,GO:0006996,GO:0007010,GO:0007017,GO:0007049,GO:0007051,GO:0007052,GO:0007098,GO:0007099,GO:0007275,GO:0007276,GO:0007283,GO:0008150,GO:0009790,GO:0009987,GO:0010457,GO:0015630,GO:0016043,GO:0019953,GO:0022402,GO:0022414,GO:…	-	ko:K16487	-	-	-	-	ko00000,ko03036	-	-	-	SAS-6_N
XP_071811066.1	7668.SPU_004591-tr	2.07e-171	500	KOG3549@1|root,KOG3549@2759|Eukaryota,38DF3@33154|Opisthokonta,3BD4J@33208|Metazoa,3CTPQ@33213|Bilateria	33208|Metazoa	T	Syntrophin gamma	SNTG1	GO:0001654,GO:0001726,GO:0001745,GO:0001751,GO:0001754,GO:0003674,GO:0005102,GO:0005198,GO:0005488,GO:0005515,GO:0005575,GO:0005622,GO:0005623,GO:0005634,GO:0005737,GO:0005856,GO:0005886,GO:0006996,GO:0007154,GO:0007275,GO:0007399,GO:0007417,GO:0007423,GO:0008022,GO:0008092,GO:0008150,GO:0008307,GO:0008582,GO:0009653,GO:0009887,GO:0009987,GO:0016010,GO:0016013,GO:0016020,GO:0016043,GO:0019904,GO:…	-	-	-	-	-	-	-	-	-	-	PDZ
XP_071811067.1	7668.SPU_004591-tr	1.36e-171	500	KOG3549@1|root,KOG3549@2759|Eukaryota,38DF3@33154|Opisthokonta,3BD4J@33208|Metazoa,3CTPQ@33213|Bilateria	33208|Metazoa	T	Syntrophin gamma	SNTG1	GO:0001654,GO:0001726,GO:0001745,GO:0001751,GO:0001754,GO:0003674,GO:0005102,GO:0005198,GO:0005488,GO:0005515,GO:0005575,GO:0005622,GO:0005623,GO:0005634,GO:0005737,GO:0005856,GO:0005886,GO:0006996,GO:0007154,GO:0007275,GO:0007399,GO:0007417,GO:0007423,GO:0008022,GO:0008092,GO:0008150,GO:0008307,GO:0008582,GO:0009653,GO:0009887,GO:0009987,GO:0016010,GO:0016013,GO:0016020,GO:0016043,GO:0019904,GO:…	-	-	-	-	-	-	-	-	-	-	PDZ
XP_071811068.1	10224.XP_006820547.1	3.71e-28	125	KOG1216@1|root,KOG1216@2759|Eukaryota,38TEU@33154|Opisthokonta,3B98U@33208|Metazoa,3CRF5@33213|Bilateria	33208|Metazoa	VW	regulation of BMP signaling pathway	KCP	GO:0002244,GO:0002376,GO:0002520,GO:0005575,GO:0005576,GO:0005615,GO:0006355,GO:0006357,GO:0007275,GO:0008150,GO:0009889,GO:0009966,GO:0009967,GO:0009987,GO:0010468,GO:0010556,GO:0010646,GO:0010647,GO:0019219,GO:0019222,GO:0023051,GO:0023056,GO:0030097,GO:0030154,GO:0030510,GO:0030513,GO:0031323,GO:0031326,GO:0032501,GO:0032502,GO:0044421,GO:0048513,GO:0048518,GO:0048522,GO:0048534,GO:0048583,GO:…	-	-	-	-	-	-	-	-	-	-	C8,TIL,VWC,VWD
XP_071811069.1	7668.SPU_021125-tr	1.11e-42	156	28I8Q@1|root,2QQJ1@2759|Eukaryota,38DI2@33154|Opisthokonta,3BCPH@33208|Metazoa,3CXTQ@33213|Bilateria	33208|Metazoa	S	Histamine N-methyltransferase	HNMT	GO:0001505,GO:0001692,GO:0001695,GO:0002347,GO:0003674,GO:0003824,GO:0005575,GO:0005622,GO:0005623,GO:0005737,GO:0005829,GO:0006082,GO:0006520,GO:0006547,GO:0006548,GO:0006576,GO:0006725,GO:0006807,GO:0006950,GO:0006970,GO:0006972,GO:0007275,GO:0007399,GO:0007417,GO:0007420,GO:0007585,GO:0008150,GO:0008152,GO:0008168,GO:0008170,GO:0008757,GO:0009056,GO:0009063,GO:0009308,GO:0009310,GO:0009410,GO:…	2.1.1.8	ko:K00546	ko00340,map00340	-	R02155	RC00003,RC00655	ko00000,ko00001,ko01000,ko04147	-	-	-	Methyltransf_23
XP_071811070.1	7668.SPU_021125-tr	4.51e-43	156	28I8Q@1|root,2QQJ1@2759|Eukaryota,38DI2@33154|Opisthokonta,3BCPH@33208|Metazoa,3CXTQ@33213|Bilateria	33208|Metazoa	S	Histamine N-methyltransferase	HNMT	GO:0001505,GO:0001692,GO:0001695,GO:0002347,GO:0003674,GO:0003824,GO:0005575,GO:0005622,GO:0005623,GO:0005737,GO:0005829,GO:0006082,GO:0006520,GO:0006547,GO:0006548,GO:0006576,GO:0006725,GO:0006807,GO:0006950,GO:0006970,GO:0006972,GO:0007275,GO:0007399,GO:0007417,GO:0007420,GO:0007585,GO:0008150,GO:0008152,GO:0008168,GO:0008170,GO:0008757,GO:0009056,GO:0009063,GO:0009308,GO:0009310,GO:0009410,GO:…	2.1.1.8	ko:K00546	ko00340,map00340	-	R02155	RC00003,RC00655	ko00000,ko00001,ko01000,ko04147	-	-	-	Methyltransf_23
XP_071811071.1	10224.XP_002738601.2	2.67e-20	97.4	2E1BQ@1|root,2S8P7@2759|Eukaryota	2759|Eukaryota	-	-	-	-	-	-	-	-	-	-	-	-	-	-	-
XP_071811072.1	7029.ACYPI41757-PA	1.33e-14	75.9	2BVSB@1|root,2S2BW@2759|Eukaryota,3A520@33154|Opisthokonta,3BRW9@33208|Metazoa,3DAYA@33213|Bilateria	33208|Metazoa	-	-	-	-	-	-	-	-	-	-	-	-	-	-	-
XP_071811073.1	7029.ACYPI41757-PA	1.33e-14	75.9	2BVSB@1|root,2S2BW@2759|Eukaryota,3A520@33154|Opisthokonta,3BRW9@33208|Metazoa,3DAYA@33213|Bilateria	33208|Metazoa	-	-	-	-	-	-	-	-	-	-	-	-	-	-	-
XP_071811074.1	303518.XP_005739884.1	0.000421	48.9	COG2940@1|root,KOG1085@2759|Eukaryota,39NXQ@33154|Opisthokonta,3CQG1@33208|Metazoa,3E6N8@33213|Bilateria,48S7G@7711|Chordata,49NPP@7742|Vertebrata	33208|Metazoa	S	Domain of unknown function (DUF3504)	-	-	-	-	-	-	-	-	-	-	-	-	DUF3504,SET,zf-FCS
XP_071811075.1	7739.XP_002602522.1	5.23e-92	314	COG5599@1|root,KOG0200@1|root,KOG0200@2759|Eukaryota,KOG4228@2759|Eukaryota,38C26@33154|Opisthokonta,3BBRE@33208|Metazoa,3CV31@33213|Bilateria,481P5@7711|Chordata	33208|Metazoa	T	gamma-catenin binding	-	-	3.1.3.48	ko:K05695,ko:K06776,ko:K06777,ko:K18032	ko04514,ko04520,ko04910,ko04931,map04514,map04520,map04910,map04931	-	-	-	ko00000,ko00001,ko01000,ko01009,ko04516	-	-	-	I-set,Lectin_C,Methyltransf_FA,Y_phosphatase,fn3
XP_071811076.1	7739.XP_002600217.1	0	1811	KOG1824@1|root,KOG1824@2759|Eukaryota,39JJQ@33154|Opisthokonta,3BDPN@33208|Metazoa,3CT7Y@33213|Bilateria,483UQ@7711|Chordata	33208|Metazoa	S	SCF complex assembly	CAND1	GO:0000151,GO:0001775,GO:0002252,GO:0002263,GO:0002274,GO:0002275,GO:0002283,GO:0002366,GO:0002376,GO:0002443,GO:0002444,GO:0002446,GO:0003674,GO:0005488,GO:0005515,GO:0005575,GO:0005576,GO:0005622,GO:0005623,GO:0005634,GO:0005654,GO:0005737,GO:0005794,GO:0005829,GO:0006355,GO:0006357,GO:0006464,GO:0006807,GO:0006810,GO:0006873,GO:0006875,GO:0006879,GO:0006887,GO:0006955,GO:0008134,GO:0008150,GO:…	-	ko:K02941,ko:K17263	ko03010,map03010	M00177	-	-	br01610,ko00000,ko00001,ko00002,ko03011,ko04147	-	-	-	TIP120
XP_071811077.1	7739.XP_002600217.1	0	1805	KOG1824@1|root,KOG1824@2759|Eukaryota,39JJQ@33154|Opisthokonta,3BDPN@33208|Metazoa,3CT7Y@33213|Bilateria,483UQ@7711|Chordata	33208|Metazoa	S	SCF complex assembly	CAND1	GO:0000151,GO:0001775,GO:0002252,GO:0002263,GO:0002274,GO:0002275,GO:0002283,GO:0002366,GO:0002376,GO:0002443,GO:0002444,GO:0002446,GO:0003674,GO:0005488,GO:0005515,GO:0005575,GO:0005576,GO:0005622,GO:0005623,GO:0005634,GO:0005654,GO:0005737,GO:0005794,GO:0005829,GO:0006355,GO:0006357,GO:0006464,GO:0006807,GO:0006810,GO:0006873,GO:0006875,GO:0006879,GO:0006887,GO:0006955,GO:0008134,GO:0008150,GO:…	-	ko:K02941,ko:K17263	ko03010,map03010	M00177	-	-	br01610,ko00000,ko00001,ko00002,ko03011,ko04147	-	-	-	TIP120
XP_071811078.1	7668.SPU_002181-tr	8.74e-05	55.5	COG2940@1|root,KOG1085@2759|Eukaryota,39NCT@33154|Opisthokonta,3CPXG@33208|Metazoa,3DAYD@33213|Bilateria	33208|Metazoa	S	SET (Su(var)3-9, Enhancer-of-zeste, Trithorax) domain	-	-	-	-	-	-	-	-	-	-	-	-	SET
XP_071811079.1	10224.XP_006824247.1	8.14e-70	243	COG2319@1|root,KOG0263@2759|Eukaryota,38CV7@33154|Opisthokonta,3BHR6@33208|Metazoa,3CX1J@33213|Bilateria	33208|Metazoa	K	TAF5-like RNA polymerase II, p300 CBP-associated	TAF5L	GO:0000123,GO:0000428,GO:0003674,GO:0003700,GO:0003712,GO:0003713,GO:0005575,GO:0005622,GO:0005623,GO:0005634,GO:0005654,GO:0005667,GO:0005737,GO:0006139,GO:0006325,GO:0006351,GO:0006355,GO:0006366,GO:0006464,GO:0006473,GO:0006475,GO:0006725,GO:0006807,GO:0006996,GO:0008150,GO:0008152,GO:0009058,GO:0009059,GO:0009889,GO:0009891,GO:0009893,GO:0009987,GO:0010467,GO:0010468,GO:0010556,GO:0010557,GO:…	-	ko:K03130,ko:K05657	ko02010,ko03022,ko05168,map02010,map03022,map05168	-	-	-	ko00000,ko00001,ko02000,ko03021,ko03036	3.A.1.201	-	-	TFIID_NTD2,WD40
XP_071811080.1	10224.XP_006824247.1	2.84e-71	247	COG2319@1|root,KOG0263@2759|Eukaryota,38CV7@33154|Opisthokonta,3BHR6@33208|Metazoa,3CX1J@33213|Bilateria	33208|Metazoa	K	TAF5-like RNA polymerase II, p300 CBP-associated	TAF5L	GO:0000123,GO:0000428,GO:0003674,GO:0003700,GO:0003712,GO:0003713,GO:0005575,GO:0005622,GO:0005623,GO:0005634,GO:0005654,GO:0005667,GO:0005737,GO:0006139,GO:0006325,GO:0006351,GO:0006355,GO:0006366,GO:0006464,GO:0006473,GO:0006475,GO:0006725,GO:0006807,GO:0006996,GO:0008150,GO:0008152,GO:0009058,GO:0009059,GO:0009889,GO:0009891,GO:0009893,GO:0009987,GO:0010467,GO:0010468,GO:0010556,GO:0010557,GO:…	-	ko:K03130,ko:K05657	ko02010,ko03022,ko05168,map02010,map03022,map05168	-	-	-	ko00000,ko00001,ko02000,ko03021,ko03036	3.A.1.201	-	-	TFIID_NTD2,WD40
XP_071811081.1	7668.SPU_015355-tr	4.77e-12	76.3	2EY09@1|root,2SZJY@2759|Eukaryota	2759|Eukaryota	-	-	-	-	-	-	-	-	-	-	-	-	-	-	-
XP_071811082.1	7668.SPU_015355-tr	4.7e-11	73.2	2EY09@1|root,2SZJY@2759|Eukaryota	2759|Eukaryota	-	-	-	-	-	-	-	-	-	-	-	-	-	-	-
XP_071811083.1	7668.SPU_015355-tr	4.7e-11	73.2	2EY09@1|root,2SZJY@2759|Eukaryota	2759|Eukaryota	-	-	-	-	-	-	-	-	-	-	-	-	-	-	-
XP_071811084.1	7739.XP_002602522.1	5.23e-92	314	COG5599@1|root,KOG0200@1|root,KOG0200@2759|Eukaryota,KOG4228@2759|Eukaryota,38C26@33154|Opisthokonta,3BBRE@33208|Metazoa,3CV31@33213|Bilateria,481P5@7711|Chordata	33208|Metazoa	T	gamma-catenin binding	-	-	3.1.3.48	ko:K05695,ko:K06776,ko:K06777,ko:K18032	ko04514,ko04520,ko04910,ko04931,map04514,map04520,map04910,map04931	-	-	-	ko00000,ko00001,ko01000,ko01009,ko04516	-	-	-	I-set,Lectin_C,Methyltransf_FA,Y_phosphatase,fn3
XP_071811085.1	7668.SPU_015355-tr	3.53e-14	82.8	2EY09@1|root,2SZJY@2759|Eukaryota	2759|Eukaryota	-	-	-	-	-	-	-	-	-	-	-	-	-	-	-
XP_071811086.1	7668.SPU_015355-tr	3.53e-14	82.8	2EY09@1|root,2SZJY@2759|Eukaryota	2759|Eukaryota	-	-	-	-	-	-	-	-	-	-	-	-	-	-	-
XP_071811087.1	7668.SPU_015355-tr	3.53e-14	82.8	2EY09@1|root,2SZJY@2759|Eukaryota	2759|Eukaryota	-	-	-	-	-	-	-	-	-	-	-	-	-	-	-
XP_071811088.1	400682.PAC_15726818	1.99e-117	357	2C3HX@1|root,2S2TV@2759|Eukaryota,3A427@33154|Opisthokonta	33154|Opisthokonta	-	-	-	-	-	-	-	-	-	-	-	-	-	-	CDO_I
XP_071811089.1	7668.SPU_015355-tr	1.82e-15	86.7	2EY09@1|root,2SZJY@2759|Eukaryota	2759|Eukaryota	-	-	-	-	-	-	-	-	-	-	-	-	-	-	-
XP_071811090.1	7668.SPU_015355-tr	1.82e-15	86.7	2EY09@1|root,2SZJY@2759|Eukaryota	2759|Eukaryota	-	-	-	-	-	-	-	-	-	-	-	-	-	-	-
XP_071811091.1	7668.SPU_015355-tr	1.82e-15	86.7	2EY09@1|root,2SZJY@2759|Eukaryota	2759|Eukaryota	-	-	-	-	-	-	-	-	-	-	-	-	-	-	-
XP_071811092.1	10224.XP_006821768.1	1.42e-45	161	2CN0T@1|root,2QT6K@2759|Eukaryota,38HU9@33154|Opisthokonta,3B99U@33208|Metazoa,3CUWU@33213|Bilateria	33208|Metazoa	S	attachment of spindle microtubules to kinetochore involved in meiotic chromosome segregation	-	-	-	-	-	-	-	-	-	-	-	-	-
XP_071811093.1	8128.ENSONIP00000011825	1.79e-66	221	COG5640@1|root,KOG3627@2759|Eukaryota,39TA9@33154|Opisthokonta,3BHBD@33208|Metazoa,3D2AI@33213|Bilateria,48ISZ@7711|Chordata,49ESS@7742|Vertebrata,4A68D@7898|Actinopterygii	33208|Metazoa	O	Belongs to the peptidase S1 family	Tpsg1	GO:0003674,GO:0003824,GO:0006508,GO:0006807,GO:0008150,GO:0008152,GO:0008233,GO:0008236,GO:0016787,GO:0017171,GO:0019538,GO:0043170,GO:0044238,GO:0070011,GO:0071704,GO:0140096,GO:1901564	3.4.21.1	ko:K01310,ko:K09615,ko:K09628	-	-	-	-	ko00000,ko01000,ko01002	-	-	-	Trypsin
XP_071811094.1	8128.ENSONIP00000011825	1.16e-66	221	COG5640@1|root,KOG3627@2759|Eukaryota,39TA9@33154|Opisthokonta,3BHBD@33208|Metazoa,3D2AI@33213|Bilateria,48ISZ@7711|Chordata,49ESS@7742|Vertebrata,4A68D@7898|Actinopterygii	33208|Metazoa	O	Belongs to the peptidase S1 family	Tpsg1	GO:0003674,GO:0003824,GO:0006508,GO:0006807,GO:0008150,GO:0008152,GO:0008233,GO:0008236,GO:0016787,GO:0017171,GO:0019538,GO:0043170,GO:0044238,GO:0070011,GO:0071704,GO:0140096,GO:1901564	3.4.21.1	ko:K01310,ko:K09615,ko:K09628	-	-	-	-	ko00000,ko01000,ko01002	-	-	-	Trypsin
XP_071811095.1	10224.XP_006825091.1	6.34e-62	223	COG5640@1|root,KOG3714@1|root,KOG3627@2759|Eukaryota,KOG3714@2759|Eukaryota,38GGI@33154|Opisthokonta,3BHVY@33208|Metazoa,3CW68@33213|Bilateria	33208|Metazoa	O	Belongs to the peptidase S1 family	-	-	3.4.21.109,3.4.21.120,3.4.21.4	ko:K01312,ko:K01362,ko:K08670,ko:K20111	ko04080,ko04972,ko04974,ko05164,ko05206,map04080,map04972,map04974,map05164,map05206	-	-	-	ko00000,ko00001,ko01000,ko01002,ko04147	-	-	-	CUB,Ldl_recept_a,Trypsin
XP_071811096.1	7668.SPU_015355-tr	2.83e-12	76.6	2EY09@1|root,2SZJY@2759|Eukaryota	2759|Eukaryota	-	-	-	-	-	-	-	-	-	-	-	-	-	-	-
XP_071811097.1	69319.XP_008551674.1	4.51e-56	203	28IQH@1|root,2QR1N@2759|Eukaryota,38HVV@33154|Opisthokonta,3BDHK@33208|Metazoa,3CVMJ@33213|Bilateria,41YVJ@6656|Arthropoda,3SMDZ@50557|Insecta,46DVB@7399|Hymenoptera	33208|Metazoa	O	E3 ubiquitin-protein ligase RNF220	RNF220	GO:0003674,GO:0003824,GO:0004842,GO:0005488,GO:0005575,GO:0005622,GO:0005623,GO:0005737,GO:0006464,GO:0006807,GO:0008150,GO:0008152,GO:0008270,GO:0009966,GO:0009967,GO:0009987,GO:0010646,GO:0010647,GO:0016567,GO:0016740,GO:0019538,GO:0019787,GO:0023051,GO:0023056,GO:0030111,GO:0030177,GO:0032446,GO:0036211,GO:0043167,GO:0043169,GO:0043170,GO:0043412,GO:0044237,GO:0044238,GO:0044260,GO:0044267,GO:…	-	-	-	-	-	-	-	-	-	-	RNF220,zf-C3HC4_2
XP_071811098.1	7668.SPU_015355-tr	2.83e-12	76.6	2EY09@1|root,2SZJY@2759|Eukaryota	2759|Eukaryota	-	-	-	-	-	-	-	-	-	-	-	-	-	-	-
XP_071811099.1	7668.SPU_015355-tr	2.83e-12	76.6	2EY09@1|root,2SZJY@2759|Eukaryota	2759|Eukaryota	-	-	-	-	-	-	-	-	-	-	-	-	-	-	-
XP_071811100.1	7668.SPU_013450-tr	7.74e-45	164	KOG4010@1|root,KOG4010@2759|Eukaryota,38DH1@33154|Opisthokonta,3BKWS@33208|Metazoa,3CSS2@33213|Bilateria	33208|Metazoa	T	protein heterodimerization activity	TPD52L2	GO:0003674,GO:0005488,GO:0005515,GO:0005575,GO:0005622,GO:0005623,GO:0005737,GO:0008150,GO:0042127,GO:0042802,GO:0042803,GO:0044424,GO:0044444,GO:0044464,GO:0046982,GO:0046983,GO:0048471,GO:0050789,GO:0050794,GO:0065007	-	-	-	-	-	-	-	-	-	-	TPD52
XP_071811101.1	7668.SPU_013450-tr	7.74e-45	164	KOG4010@1|root,KOG4010@2759|Eukaryota,38DH1@33154|Opisthokonta,3BKWS@33208|Metazoa,3CSS2@33213|Bilateria	33208|Metazoa	T	protein heterodimerization activity	TPD52L2	GO:0003674,GO:0005488,GO:0005515,GO:0005575,GO:0005622,GO:0005623,GO:0005737,GO:0008150,GO:0042127,GO:0042802,GO:0042803,GO:0044424,GO:0044444,GO:0044464,GO:0046982,GO:0046983,GO:0048471,GO:0050789,GO:0050794,GO:0065007	-	-	-	-	-	-	-	-	-	-	TPD52
XP_071811102.1	10224.XP_002735871.1	1.38e-25	121	KOG2177@1|root,KOG2177@2759|Eukaryota,38EA3@33154|Opisthokonta,3BFJH@33208|Metazoa,3CRTV@33213|Bilateria	33208|Metazoa	O	Tripartite motif-containing protein	-	-	2.3.2.27	ko:K11997,ko:K12035	ko05206,map05206	-	-	-	ko00000,ko00001,ko01000,ko03019,ko04121	-	-	-	DUF3583,Filamin,NHL,zf-B_box,zf-C3HC4,zf-C3HC4_3,zf-RING_UBOX
XP_071811103.1	7668.SPU_013450-tr	1.45e-33	134	KOG4010@1|root,KOG4010@2759|Eukaryota,38DH1@33154|Opisthokonta,3BKWS@33208|Metazoa,3CSS2@33213|Bilateria	33208|Metazoa	T	protein heterodimerization activity	TPD52L2	GO:0003674,GO:0005488,GO:0005515,GO:0005575,GO:0005622,GO:0005623,GO:0005737,GO:0008150,GO:0042127,GO:0042802,GO:0042803,GO:0044424,GO:0044444,GO:0044464,GO:0046982,GO:0046983,GO:0048471,GO:0050789,GO:0050794,GO:0065007	-	-	-	-	-	-	-	-	-	-	TPD52
XP_071811104.1	7668.SPU_013450-tr	5.84e-43	158	KOG4010@1|root,KOG4010@2759|Eukaryota,38DH1@33154|Opisthokonta,3BKWS@33208|Metazoa,3CSS2@33213|Bilateria	33208|Metazoa	T	protein heterodimerization activity	TPD52L2	GO:0003674,GO:0005488,GO:0005515,GO:0005575,GO:0005622,GO:0005623,GO:0005737,GO:0008150,GO:0042127,GO:0042802,GO:0042803,GO:0044424,GO:0044444,GO:0044464,GO:0046982,GO:0046983,GO:0048471,GO:0050789,GO:0050794,GO:0065007	-	-	-	-	-	-	-	-	-	-	TPD52
XP_071811105.1	10224.XP_006825007.1	9.04e-46	159	KOG4010@1|root,KOG4010@2759|Eukaryota,38DH1@33154|Opisthokonta,3BKWS@33208|Metazoa,3CSS2@33213|Bilateria	33208|Metazoa	T	protein heterodimerization activity	TPD52L2	GO:0003674,GO:0005488,GO:0005515,GO:0005575,GO:0005622,GO:0005623,GO:0005737,GO:0008150,GO:0042127,GO:0042802,GO:0042803,GO:0044424,GO:0044444,GO:0044464,GO:0046982,GO:0046983,GO:0048471,GO:0050789,GO:0050794,GO:0065007	-	-	-	-	-	-	-	-	-	-	TPD52
XP_071811106.1	38654.XP_006019892.1	1.23e-143	414	COG0244@1|root,KOG0815@2759|Eukaryota,38BU8@33154|Opisthokonta,3BAZV@33208|Metazoa,3CZPS@33213|Bilateria,4860P@7711|Chordata,48VIY@7742|Vertebrata	33208|Metazoa	J	ribosome biogenesis	RPLP0	GO:0000184,GO:0000956,GO:0002181,GO:0003674,GO:0003735,GO:0003824,GO:0003906,GO:0004518,GO:0004519,GO:0004520,GO:0004536,GO:0005198,GO:0005488,GO:0005575,GO:0005622,GO:0005623,GO:0005634,GO:0005737,GO:0005783,GO:0005829,GO:0005840,GO:0006139,GO:0006259,GO:0006401,GO:0006402,GO:0006412,GO:0006413,GO:0006518,GO:0006605,GO:0006612,GO:0006613,GO:0006614,GO:0006725,GO:0006807,GO:0006810,GO:0006886,GO:…	-	ko:K02941	ko03010,map03010	M00177	-	-	br01610,ko00000,ko00001,ko00002,ko03011	-	-	-	Ribosomal_60s,Ribosomal_L10
XP_071811107.1	69319.XP_008551674.1	6.85e-57	203	28IQH@1|root,2QR1N@2759|Eukaryota,38HVV@33154|Opisthokonta,3BDHK@33208|Metazoa,3CVMJ@33213|Bilateria,41YVJ@6656|Arthropoda,3SMDZ@50557|Insecta,46DVB@7399|Hymenoptera	33208|Metazoa	O	E3 ubiquitin-protein ligase RNF220	RNF220	GO:0003674,GO:0003824,GO:0004842,GO:0005488,GO:0005575,GO:0005622,GO:0005623,GO:0005737,GO:0006464,GO:0006807,GO:0008150,GO:0008152,GO:0008270,GO:0009966,GO:0009967,GO:0009987,GO:0010646,GO:0010647,GO:0016567,GO:0016740,GO:0019538,GO:0019787,GO:0023051,GO:0023056,GO:0030111,GO:0030177,GO:0032446,GO:0036211,GO:0043167,GO:0043169,GO:0043170,GO:0043412,GO:0044237,GO:0044238,GO:0044260,GO:0044267,GO:…	-	-	-	-	-	-	-	-	-	-	RNF220,zf-C3HC4_2
XP_071811108.1	10224.XP_006825658.1	4.33e-16	87	29JVU@1|root,2RT4I@2759|Eukaryota,3A6AR@33154|Opisthokonta,3BRW1@33208|Metazoa,3D9DW@33213|Bilateria	33208|Metazoa	S	Transposase	-	-	-	-	-	-	-	-	-	-	-	-	DDE_3,HTH_Tnp_Tc3_2
XP_071811109.1	10224.XP_006825658.1	4.33e-16	87	29JVU@1|root,2RT4I@2759|Eukaryota,3A6AR@33154|Opisthokonta,3BRW1@33208|Metazoa,3D9DW@33213|Bilateria	33208|Metazoa	S	Transposase	-	-	-	-	-	-	-	-	-	-	-	-	DDE_3,HTH_Tnp_Tc3_2
XP_071811110.1	10224.XP_006825658.1	4.33e-16	87	29JVU@1|root,2RT4I@2759|Eukaryota,3A6AR@33154|Opisthokonta,3BRW1@33208|Metazoa,3D9DW@33213|Bilateria	33208|Metazoa	S	Transposase	-	-	-	-	-	-	-	-	-	-	-	-	DDE_3,HTH_Tnp_Tc3_2
XP_071811111.1	10224.XP_006825658.1	4.33e-16	87	29JVU@1|root,2RT4I@2759|Eukaryota,3A6AR@33154|Opisthokonta,3BRW1@33208|Metazoa,3D9DW@33213|Bilateria	33208|Metazoa	S	Transposase	-	-	-	-	-	-	-	-	-	-	-	-	DDE_3,HTH_Tnp_Tc3_2
XP_071811112.1	10224.XP_006825658.1	4.33e-16	87	29JVU@1|root,2RT4I@2759|Eukaryota,3A6AR@33154|Opisthokonta,3BRW1@33208|Metazoa,3D9DW@33213|Bilateria	33208|Metazoa	S	Transposase	-	-	-	-	-	-	-	-	-	-	-	-	DDE_3,HTH_Tnp_Tc3_2
XP_071811113.1	10224.XP_006825658.1	4.33e-16	87	29JVU@1|root,2RT4I@2759|Eukaryota,3A6AR@33154|Opisthokonta,3BRW1@33208|Metazoa,3D9DW@33213|Bilateria	33208|Metazoa	S	Transposase	-	-	-	-	-	-	-	-	-	-	-	-	DDE_3,HTH_Tnp_Tc3_2
XP_071811114.1	10224.XP_006825658.1	4.33e-16	87	29JVU@1|root,2RT4I@2759|Eukaryota,3A6AR@33154|Opisthokonta,3BRW1@33208|Metazoa,3D9DW@33213|Bilateria	33208|Metazoa	S	Transposase	-	-	-	-	-	-	-	-	-	-	-	-	DDE_3,HTH_Tnp_Tc3_2
XP_071811115.1	10224.XP_006825658.1	4.33e-16	87	29JVU@1|root,2RT4I@2759|Eukaryota,3A6AR@33154|Opisthokonta,3BRW1@33208|Metazoa,3D9DW@33213|Bilateria	33208|Metazoa	S	Transposase	-	-	-	-	-	-	-	-	-	-	-	-	DDE_3,HTH_Tnp_Tc3_2
XP_071811116.1	10224.XP_006825658.1	4.33e-16	87	29JVU@1|root,2RT4I@2759|Eukaryota,3A6AR@33154|Opisthokonta,3BRW1@33208|Metazoa,3D9DW@33213|Bilateria	33208|Metazoa	S	Transposase	-	-	-	-	-	-	-	-	-	-	-	-	DDE_3,HTH_Tnp_Tc3_2
XP_071811117.1	10224.XP_006825658.1	4.33e-16	87	29JVU@1|root,2RT4I@2759|Eukaryota,3A6AR@33154|Opisthokonta,3BRW1@33208|Metazoa,3D9DW@33213|Bilateria	33208|Metazoa	S	Transposase	-	-	-	-	-	-	-	-	-	-	-	-	DDE_3,HTH_Tnp_Tc3_2
XP_071811118.1	69319.XP_008551674.1	6.85e-57	203	28IQH@1|root,2QR1N@2759|Eukaryota,38HVV@33154|Opisthokonta,3BDHK@33208|Metazoa,3CVMJ@33213|Bilateria,41YVJ@6656|Arthropoda,3SMDZ@50557|Insecta,46DVB@7399|Hymenoptera	33208|Metazoa	O	E3 ubiquitin-protein ligase RNF220	RNF220	GO:0003674,GO:0003824,GO:0004842,GO:0005488,GO:0005575,GO:0005622,GO:0005623,GO:0005737,GO:0006464,GO:0006807,GO:0008150,GO:0008152,GO:0008270,GO:0009966,GO:0009967,GO:0009987,GO:0010646,GO:0010647,GO:0016567,GO:0016740,GO:0019538,GO:0019787,GO:0023051,GO:0023056,GO:0030111,GO:0030177,GO:0032446,GO:0036211,GO:0043167,GO:0043169,GO:0043170,GO:0043412,GO:0044237,GO:0044238,GO:0044260,GO:0044267,GO:…	-	-	-	-	-	-	-	-	-	-	RNF220,zf-C3HC4_2
XP_071811119.1	10224.XP_006825658.1	4.33e-16	87	29JVU@1|root,2RT4I@2759|Eukaryota,3A6AR@33154|Opisthokonta,3BRW1@33208|Metazoa,3D9DW@33213|Bilateria	33208|Metazoa	S	Transposase	-	-	-	-	-	-	-	-	-	-	-	-	DDE_3,HTH_Tnp_Tc3_2
XP_071811120.1	10224.XP_006825658.1	4.33e-16	87	29JVU@1|root,2RT4I@2759|Eukaryota,3A6AR@33154|Opisthokonta,3BRW1@33208|Metazoa,3D9DW@33213|Bilateria	33208|Metazoa	S	Transposase	-	-	-	-	-	-	-	-	-	-	-	-	DDE_3,HTH_Tnp_Tc3_2
XP_071811121.1	10224.XP_006825658.1	4.33e-16	87	29JVU@1|root,2RT4I@2759|Eukaryota,3A6AR@33154|Opisthokonta,3BRW1@33208|Metazoa,3D9DW@33213|Bilateria	33208|Metazoa	S	Transposase	-	-	-	-	-	-	-	-	-	-	-	-	DDE_3,HTH_Tnp_Tc3_2
XP_071811122.1	10224.XP_006825658.1	4.33e-16	87	29JVU@1|root,2RT4I@2759|Eukaryota,3A6AR@33154|Opisthokonta,3BRW1@33208|Metazoa,3D9DW@33213|Bilateria	33208|Metazoa	S	Transposase	-	-	-	-	-	-	-	-	-	-	-	-	DDE_3,HTH_Tnp_Tc3_2
XP_071811123.1	10224.XP_006825658.1	4.33e-16	87	29JVU@1|root,2RT4I@2759|Eukaryota,3A6AR@33154|Opisthokonta,3BRW1@33208|Metazoa,3D9DW@33213|Bilateria	33208|Metazoa	S	Transposase	-	-	-	-	-	-	-	-	-	-	-	-	DDE_3,HTH_Tnp_Tc3_2
XP_071811124.1	10224.XP_006825658.1	4.33e-16	87	29JVU@1|root,2RT4I@2759|Eukaryota,3A6AR@33154|Opisthokonta,3BRW1@33208|Metazoa,3D9DW@33213|Bilateria	33208|Metazoa	S	Transposase	-	-	-	-	-	-	-	-	-	-	-	-	DDE_3,HTH_Tnp_Tc3_2
XP_071811125.1	10224.XP_006825658.1	4.33e-16	87	29JVU@1|root,2RT4I@2759|Eukaryota,3A6AR@33154|Opisthokonta,3BRW1@33208|Metazoa,3D9DW@33213|Bilateria	33208|Metazoa	S	Transposase	-	-	-	-	-	-	-	-	-	-	-	-	DDE_3,HTH_Tnp_Tc3_2
XP_071811126.1	10224.XP_006825658.1	4.33e-16	87	29JVU@1|root,2RT4I@2759|Eukaryota,3A6AR@33154|Opisthokonta,3BRW1@33208|Metazoa,3D9DW@33213|Bilateria	33208|Metazoa	S	Transposase	-	-	-	-	-	-	-	-	-	-	-	-	DDE_3,HTH_Tnp_Tc3_2
XP_071811127.1	10224.XP_006825658.1	4.33e-16	87	29JVU@1|root,2RT4I@2759|Eukaryota,3A6AR@33154|Opisthokonta,3BRW1@33208|Metazoa,3D9DW@33213|Bilateria	33208|Metazoa	S	Transposase	-	-	-	-	-	-	-	-	-	-	-	-	DDE_3,HTH_Tnp_Tc3_2
XP_071811128.1	10224.XP_006825658.1	4.33e-16	87	29JVU@1|root,2RT4I@2759|Eukaryota,3A6AR@33154|Opisthokonta,3BRW1@33208|Metazoa,3D9DW@33213|Bilateria	33208|Metazoa	S	Transposase	-	-	-	-	-	-	-	-	-	-	-	-	DDE_3,HTH_Tnp_Tc3_2
XP_071811129.1	10224.XP_006825658.1	4.33e-16	87	29JVU@1|root,2RT4I@2759|Eukaryota,3A6AR@33154|Opisthokonta,3BRW1@33208|Metazoa,3D9DW@33213|Bilateria	33208|Metazoa	S	Transposase	-	-	-	-	-	-	-	-	-	-	-	-	DDE_3,HTH_Tnp_Tc3_2
XP_071811130.1	10224.XP_006825658.1	4.33e-16	87	29JVU@1|root,2RT4I@2759|Eukaryota,3A6AR@33154|Opisthokonta,3BRW1@33208|Metazoa,3D9DW@33213|Bilateria	33208|Metazoa	S	Transposase	-	-	-	-	-	-	-	-	-	-	-	-	DDE_3,HTH_Tnp_Tc3_2
XP_071811131.1	10224.XP_006825658.1	4.33e-16	87	29JVU@1|root,2RT4I@2759|Eukaryota,3A6AR@33154|Opisthokonta,3BRW1@33208|Metazoa,3D9DW@33213|Bilateria	33208|Metazoa	S	Transposase	-	-	-	-	-	-	-	-	-	-	-	-	DDE_3,HTH_Tnp_Tc3_2
XP_071811132.1	10224.XP_006825658.1	4.33e-16	87	29JVU@1|root,2RT4I@2759|Eukaryota,3A6AR@33154|Opisthokonta,3BRW1@33208|Metazoa,3D9DW@33213|Bilateria	33208|Metazoa	S	Transposase	-	-	-	-	-	-	-	-	-	-	-	-	DDE_3,HTH_Tnp_Tc3_2
XP_071811133.1	10224.XP_006825658.1	4.33e-16	87	29JVU@1|root,2RT4I@2759|Eukaryota,3A6AR@33154|Opisthokonta,3BRW1@33208|Metazoa,3D9DW@33213|Bilateria	33208|Metazoa	S	Transposase	-	-	-	-	-	-	-	-	-	-	-	-	DDE_3,HTH_Tnp_Tc3_2
XP_071811135.1	10224.XP_006825658.1	4.33e-16	87	29JVU@1|root,2RT4I@2759|Eukaryota,3A6AR@33154|Opisthokonta,3BRW1@33208|Metazoa,3D9DW@33213|Bilateria	33208|Metazoa	S	Transposase	-	-	-	-	-	-	-	-	-	-	-	-	DDE_3,HTH_Tnp_Tc3_2
XP_071811136.1	10224.XP_006825658.1	4.33e-16	87	29JVU@1|root,2RT4I@2759|Eukaryota,3A6AR@33154|Opisthokonta,3BRW1@33208|Metazoa,3D9DW@33213|Bilateria	33208|Metazoa	S	Transposase	-	-	-	-	-	-	-	-	-	-	-	-	DDE_3,HTH_Tnp_Tc3_2
XP_071811137.1	10224.XP_006825658.1	4.33e-16	87	29JVU@1|root,2RT4I@2759|Eukaryota,3A6AR@33154|Opisthokonta,3BRW1@33208|Metazoa,3D9DW@33213|Bilateria	33208|Metazoa	S	Transposase	-	-	-	-	-	-	-	-	-	-	-	-	DDE_3,HTH_Tnp_Tc3_2
XP_071811138.1	10224.XP_006825658.1	4.33e-16	87	29JVU@1|root,2RT4I@2759|Eukaryota,3A6AR@33154|Opisthokonta,3BRW1@33208|Metazoa,3D9DW@33213|Bilateria	33208|Metazoa	S	Transposase	-	-	-	-	-	-	-	-	-	-	-	-	DDE_3,HTH_Tnp_Tc3_2
XP_071811139.1	10224.XP_006825658.1	4.33e-16	87	29JVU@1|root,2RT4I@2759|Eukaryota,3A6AR@33154|Opisthokonta,3BRW1@33208|Metazoa,3D9DW@33213|Bilateria	33208|Metazoa	S	Transposase	-	-	-	-	-	-	-	-	-	-	-	-	DDE_3,HTH_Tnp_Tc3_2
XP_071811140.1	10224.XP_006825658.1	4.33e-16	87	29JVU@1|root,2RT4I@2759|Eukaryota,3A6AR@33154|Opisthokonta,3BRW1@33208|Metazoa,3D9DW@33213|Bilateria	33208|Metazoa	S	Transposase	-	-	-	-	-	-	-	-	-	-	-	-	DDE_3,HTH_Tnp_Tc3_2
XP_071811141.1	10224.XP_006825658.1	4.33e-16	87	29JVU@1|root,2RT4I@2759|Eukaryota,3A6AR@33154|Opisthokonta,3BRW1@33208|Metazoa,3D9DW@33213|Bilateria	33208|Metazoa	S	Transposase	-	-	-	-	-	-	-	-	-	-	-	-	DDE_3,HTH_Tnp_Tc3_2
XP_071811142.1	7668.SPU_015355-tr	5.52e-17	91.3	2EY09@1|root,2SZJY@2759|Eukaryota	2759|Eukaryota	-	-	-	-	-	-	-	-	-	-	-	-	-	-	-
XP_071811143.1	7668.SPU_015355-tr	7.67e-16	87.8	2EY09@1|root,2SZJY@2759|Eukaryota	2759|Eukaryota	-	-	-	-	-	-	-	-	-	-	-	-	-	-	-
XP_071811144.1	6087.XP_002161919.2	1.33e-58	201	KOG0200@1|root,KOG0200@2759|Eukaryota,3988Z@33154|Opisthokonta	33154|Opisthokonta	T	protein kinase activity	tor	GO:0000003,GO:0000578,GO:0001655,GO:0001709,GO:0002009,GO:0003002,GO:0003006,GO:0003674,GO:0003824,GO:0004672,GO:0004713,GO:0004714,GO:0004888,GO:0005575,GO:0005623,GO:0005886,GO:0005887,GO:0006355,GO:0006357,GO:0006464,GO:0006468,GO:0006793,GO:0006796,GO:0006807,GO:0006928,GO:0007154,GO:0007165,GO:0007166,GO:0007167,GO:0007169,GO:0007275,GO:0007276,GO:0007277,GO:0007278,GO:0007280,GO:0007350,GO:…	2.7.10.1	ko:K04362,ko:K08252,ko:K12378	ko04010,ko04013,ko04014,ko04015,ko04151,ko04520,ko04550,ko04714,ko04810,ko05200,ko05205,ko05215,ko05218,ko05224,ko05230,map04010,map04013,map04014,map04015,map04151,map04520,map04550,map04714,map04810,map05200,map05205,map05215,map05218,map05224,map05230	-	-	-	ko00000,ko00001,ko00536,ko01000,ko01001,ko01020,ko04050,ko04090,ko04516	-	-	-	Pkinase_Tyr
XP_071811145.1	7955.ENSDARP00000092008	1.7e-28	119	2C1AW@1|root,2S2PB@2759|Eukaryota,3A5J2@33154|Opisthokonta,3BS65@33208|Metazoa,3D91A@33213|Bilateria,48I6K@7711|Chordata,49G82@7742|Vertebrata,4A6XA@7898|Actinopterygii	33208|Metazoa	-	-	-	-	-	-	-	-	-	-	-	-	-	-	-
XP_071811146.1	7955.ENSDARP00000092008	1.7e-28	119	2C1AW@1|root,2S2PB@2759|Eukaryota,3A5J2@33154|Opisthokonta,3BS65@33208|Metazoa,3D91A@33213|Bilateria,48I6K@7711|Chordata,49G82@7742|Vertebrata,4A6XA@7898|Actinopterygii	33208|Metazoa	-	-	-	-	-	-	-	-	-	-	-	-	-	-	-
XP_071811147.1	7955.ENSDARP00000092008	1.7e-28	119	2C1AW@1|root,2S2PB@2759|Eukaryota,3A5J2@33154|Opisthokonta,3BS65@33208|Metazoa,3D91A@33213|Bilateria,48I6K@7711|Chordata,49G82@7742|Vertebrata,4A6XA@7898|Actinopterygii	33208|Metazoa	-	-	-	-	-	-	-	-	-	-	-	-	-	-	-
XP_071811148.1	7668.SPU_028575-tr	3.43e-105	367	COG5599@1|root,KOG4228@2759|Eukaryota,38C1K@33154|Opisthokonta	33154|Opisthokonta	T	Protein tyrosine phosphatase, receptor type	-	-	-	-	-	-	-	-	-	-	-	-	Y_phosphatase
XP_071811149.1	48698.ENSPFOP00000009617	2.19e-28	117	2C1AW@1|root,2S2PB@2759|Eukaryota,3A5J2@33154|Opisthokonta,3BS65@33208|Metazoa,3D91A@33213|Bilateria,48I6K@7711|Chordata,49G82@7742|Vertebrata,4A6XA@7898|Actinopterygii	33208|Metazoa	-	-	-	-	-	-	-	-	-	-	-	-	-	-	-
XP_071811152.1	10224.XP_006824247.1	1.22e-15	80.5	COG2319@1|root,KOG0263@2759|Eukaryota,38CV7@33154|Opisthokonta,3BHR6@33208|Metazoa,3CX1J@33213|Bilateria	33208|Metazoa	K	TAF5-like RNA polymerase II, p300 CBP-associated	TAF5L	GO:0000123,GO:0000428,GO:0003674,GO:0003700,GO:0003712,GO:0003713,GO:0005575,GO:0005622,GO:0005623,GO:0005634,GO:0005654,GO:0005667,GO:0005737,GO:0006139,GO:0006325,GO:0006351,GO:0006355,GO:0006366,GO:0006464,GO:0006473,GO:0006475,GO:0006725,GO:0006807,GO:0006996,GO:0008150,GO:0008152,GO:0009058,GO:0009059,GO:0009889,GO:0009891,GO:0009893,GO:0009987,GO:0010467,GO:0010468,GO:0010556,GO:0010557,GO:…	-	ko:K03130,ko:K05657	ko02010,ko03022,ko05168,map02010,map03022,map05168	-	-	-	ko00000,ko00001,ko02000,ko03021,ko03036	3.A.1.201	-	-	TFIID_NTD2,WD40
XP_071811153.1	7739.XP_002588439.1	9.02e-14	75.1	COG2319@1|root,KOG0263@2759|Eukaryota,38CV7@33154|Opisthokonta,3BHR6@33208|Metazoa,3CX1J@33213|Bilateria,486GK@7711|Chordata	33208|Metazoa	K	histone H3 acetylation	TAF5L	GO:0000123,GO:0000428,GO:0003674,GO:0003700,GO:0003712,GO:0003713,GO:0005575,GO:0005622,GO:0005623,GO:0005634,GO:0005654,GO:0005667,GO:0005737,GO:0006139,GO:0006325,GO:0006351,GO:0006355,GO:0006366,GO:0006464,GO:0006473,GO:0006475,GO:0006725,GO:0006807,GO:0006996,GO:0008150,GO:0008152,GO:0009058,GO:0009059,GO:0009889,GO:0009891,GO:0009893,GO:0009987,GO:0010467,GO:0010468,GO:0010556,GO:0010557,GO:…	-	ko:K03130,ko:K05657	ko02010,ko03022,ko05168,map02010,map03022,map05168	-	-	-	ko00000,ko00001,ko02000,ko03021,ko03036	3.A.1.201	-	-	TFIID_NTD2,WD40
XP_071811154.1	10224.XP_006824247.1	3.35e-16	81.6	COG2319@1|root,KOG0263@2759|Eukaryota,38CV7@33154|Opisthokonta,3BHR6@33208|Metazoa,3CX1J@33213|Bilateria	33208|Metazoa	K	TAF5-like RNA polymerase II, p300 CBP-associated	TAF5L	GO:0000123,GO:0000428,GO:0003674,GO:0003700,GO:0003712,GO:0003713,GO:0005575,GO:0005622,GO:0005623,GO:0005634,GO:0005654,GO:0005667,GO:0005737,GO:0006139,GO:0006325,GO:0006351,GO:0006355,GO:0006366,GO:0006464,GO:0006473,GO:0006475,GO:0006725,GO:0006807,GO:0006996,GO:0008150,GO:0008152,GO:0009058,GO:0009059,GO:0009889,GO:0009891,GO:0009893,GO:0009987,GO:0010467,GO:0010468,GO:0010556,GO:0010557,GO:…	-	ko:K03130,ko:K05657	ko02010,ko03022,ko05168,map02010,map03022,map05168	-	-	-	ko00000,ko00001,ko02000,ko03021,ko03036	3.A.1.201	-	-	TFIID_NTD2,WD40
XP_071811155.1	10224.XP_006824247.1	1.53e-15	79.7	COG2319@1|root,KOG0263@2759|Eukaryota,38CV7@33154|Opisthokonta,3BHR6@33208|Metazoa,3CX1J@33213|Bilateria	33208|Metazoa	K	TAF5-like RNA polymerase II, p300 CBP-associated	TAF5L	GO:0000123,GO:0000428,GO:0003674,GO:0003700,GO:0003712,GO:0003713,GO:0005575,GO:0005622,GO:0005623,GO:0005634,GO:0005654,GO:0005667,GO:0005737,GO:0006139,GO:0006325,GO:0006351,GO:0006355,GO:0006366,GO:0006464,GO:0006473,GO:0006475,GO:0006725,GO:0006807,GO:0006996,GO:0008150,GO:0008152,GO:0009058,GO:0009059,GO:0009889,GO:0009891,GO:0009893,GO:0009987,GO:0010467,GO:0010468,GO:0010556,GO:0010557,GO:…	-	ko:K03130,ko:K05657	ko02010,ko03022,ko05168,map02010,map03022,map05168	-	-	-	ko00000,ko00001,ko02000,ko03021,ko03036	3.A.1.201	-	-	TFIID_NTD2,WD40
XP_071811156.1	10224.XP_006824247.1	5.62e-16	80.5	COG2319@1|root,KOG0263@2759|Eukaryota,38CV7@33154|Opisthokonta,3BHR6@33208|Metazoa,3CX1J@33213|Bilateria	33208|Metazoa	K	TAF5-like RNA polymerase II, p300 CBP-associated	TAF5L	GO:0000123,GO:0000428,GO:0003674,GO:0003700,GO:0003712,GO:0003713,GO:0005575,GO:0005622,GO:0005623,GO:0005634,GO:0005654,GO:0005667,GO:0005737,GO:0006139,GO:0006325,GO:0006351,GO:0006355,GO:0006366,GO:0006464,GO:0006473,GO:0006475,GO:0006725,GO:0006807,GO:0006996,GO:0008150,GO:0008152,GO:0009058,GO:0009059,GO:0009889,GO:0009891,GO:0009893,GO:0009987,GO:0010467,GO:0010468,GO:0010556,GO:0010557,GO:…	-	ko:K03130,ko:K05657	ko02010,ko03022,ko05168,map02010,map03022,map05168	-	-	-	ko00000,ko00001,ko02000,ko03021,ko03036	3.A.1.201	-	-	TFIID_NTD2,WD40
XP_071811157.1	10224.XP_006824247.1	2.21e-16	81.6	COG2319@1|root,KOG0263@2759|Eukaryota,38CV7@33154|Opisthokonta,3BHR6@33208|Metazoa,3CX1J@33213|Bilateria	33208|Metazoa	K	TAF5-like RNA polymerase II, p300 CBP-associated	TAF5L	GO:0000123,GO:0000428,GO:0003674,GO:0003700,GO:0003712,GO:0003713,GO:0005575,GO:0005622,GO:0005623,GO:0005634,GO:0005654,GO:0005667,GO:0005737,GO:0006139,GO:0006325,GO:0006351,GO:0006355,GO:0006366,GO:0006464,GO:0006473,GO:0006475,GO:0006725,GO:0006807,GO:0006996,GO:0008150,GO:0008152,GO:0009058,GO:0009059,GO:0009889,GO:0009891,GO:0009893,GO:0009987,GO:0010467,GO:0010468,GO:0010556,GO:0010557,GO:…	-	ko:K03130,ko:K05657	ko02010,ko03022,ko05168,map02010,map03022,map05168	-	-	-	ko00000,ko00001,ko02000,ko03021,ko03036	3.A.1.201	-	-	TFIID_NTD2,WD40
XP_071811158.1	7668.SPU_028575-tr	3.07e-105	367	COG5599@1|root,KOG4228@2759|Eukaryota,38C1K@33154|Opisthokonta	33154|Opisthokonta	T	Protein tyrosine phosphatase, receptor type	-	-	-	-	-	-	-	-	-	-	-	-	Y_phosphatase
XP_071811159.1	10224.XP_006824247.1	6.66e-16	80.1	COG2319@1|root,KOG0263@2759|Eukaryota,38CV7@33154|Opisthokonta,3BHR6@33208|Metazoa,3CX1J@33213|Bilateria	33208|Metazoa	K	TAF5-like RNA polymerase II, p300 CBP-associated	TAF5L	GO:0000123,GO:0000428,GO:0003674,GO:0003700,GO:0003712,GO:0003713,GO:0005575,GO:0005622,GO:0005623,GO:0005634,GO:0005654,GO:0005667,GO:0005737,GO:0006139,GO:0006325,GO:0006351,GO:0006355,GO:0006366,GO:0006464,GO:0006473,GO:0006475,GO:0006725,GO:0006807,GO:0006996,GO:0008150,GO:0008152,GO:0009058,GO:0009059,GO:0009889,GO:0009891,GO:0009893,GO:0009987,GO:0010467,GO:0010468,GO:0010556,GO:0010557,GO:…	-	ko:K03130,ko:K05657	ko02010,ko03022,ko05168,map02010,map03022,map05168	-	-	-	ko00000,ko00001,ko02000,ko03021,ko03036	3.A.1.201	-	-	TFIID_NTD2,WD40
XP_071811160.1	10224.XP_006824247.1	9.08e-16	79.7	COG2319@1|root,KOG0263@2759|Eukaryota,38CV7@33154|Opisthokonta,3BHR6@33208|Metazoa,3CX1J@33213|Bilateria	33208|Metazoa	K	TAF5-like RNA polymerase II, p300 CBP-associated	TAF5L	GO:0000123,GO:0000428,GO:0003674,GO:0003700,GO:0003712,GO:0003713,GO:0005575,GO:0005622,GO:0005623,GO:0005634,GO:0005654,GO:0005667,GO:0005737,GO:0006139,GO:0006325,GO:0006351,GO:0006355,GO:0006366,GO:0006464,GO:0006473,GO:0006475,GO:0006725,GO:0006807,GO:0006996,GO:0008150,GO:0008152,GO:0009058,GO:0009059,GO:0009889,GO:0009891,GO:0009893,GO:0009987,GO:0010467,GO:0010468,GO:0010556,GO:0010557,GO:…	-	ko:K03130,ko:K05657	ko02010,ko03022,ko05168,map02010,map03022,map05168	-	-	-	ko00000,ko00001,ko02000,ko03021,ko03036	3.A.1.201	-	-	TFIID_NTD2,WD40
XP_071811161.1	7668.SPU_008152-tr	1.82e-121	372	COG2124@1|root,KOG0156@2759|Eukaryota,38BSU@33154|Opisthokonta,3BC78@33208|Metazoa,3CRSA@33213|Bilateria	33208|Metazoa	Q	monooxygenase activity	-	-	1.14.14.1,1.14.14.24	ko:K07414,ko:K07417,ko:K07418,ko:K07419,ko:K07422	ko00100,ko00140,ko00590,ko00591,ko01100,ko04212,ko04726,ko04750,ko04913,map00100,map00140,map00590,map00591,map01100,map04212,map04726,map04750,map04913	M00103	R03408,R03611,R07041,R07042,R07043,R07044,R07045,R07046,R07048,R07050,R07051,R07052,R07055,R07056	RC00704,RC00797,RC00963,RC01184,RC01710,RC01711,RC01723,RC01725	ko00000,ko00001,ko00002,ko00199,ko01000	-	-	-	p450
XP_071811162.1	10224.XP_002730546.1	7e-273	773	KOG0308@1|root,KOG0308@2759|Eukaryota,38H09@33154|Opisthokonta,3BF8X@33208|Metazoa,3CY00@33213|Bilateria	33208|Metazoa	S	regulation of protein monoubiquitination	WDR48	GO:0000003,GO:0000724,GO:0000725,GO:0001501,GO:0003006,GO:0003674,GO:0003824,GO:0005488,GO:0005515,GO:0005575,GO:0005622,GO:0005623,GO:0005634,GO:0005654,GO:0006139,GO:0006259,GO:0006281,GO:0006302,GO:0006310,GO:0006464,GO:0006508,GO:0006725,GO:0006807,GO:0006950,GO:0006974,GO:0007275,GO:0007276,GO:0007283,GO:0007338,GO:0007548,GO:0008150,GO:0008152,GO:0008233,GO:0008234,GO:0008284,GO:0008406,GO:…	-	ko:K15361	ko03460,map03460	-	-	-	ko00000,ko00001,ko03400	-	-	-	DUF3337,WD40
XP_071811163.1	7668.SPU_028575-tr	3.06e-105	367	COG5599@1|root,KOG4228@2759|Eukaryota,38C1K@33154|Opisthokonta	33154|Opisthokonta	T	Protein tyrosine phosphatase, receptor type	-	-	-	-	-	-	-	-	-	-	-	-	Y_phosphatase
XP_071811164.1	10224.XP_002730546.1	7.22e-275	778	KOG0308@1|root,KOG0308@2759|Eukaryota,38H09@33154|Opisthokonta,3BF8X@33208|Metazoa,3CY00@33213|Bilateria	33208|Metazoa	S	regulation of protein monoubiquitination	WDR48	GO:0000003,GO:0000724,GO:0000725,GO:0001501,GO:0003006,GO:0003674,GO:0003824,GO:0005488,GO:0005515,GO:0005575,GO:0005622,GO:0005623,GO:0005634,GO:0005654,GO:0006139,GO:0006259,GO:0006281,GO:0006302,GO:0006310,GO:0006464,GO:0006508,GO:0006725,GO:0006807,GO:0006950,GO:0006974,GO:0007275,GO:0007276,GO:0007283,GO:0007338,GO:0007548,GO:0008150,GO:0008152,GO:0008233,GO:0008234,GO:0008284,GO:0008406,GO:…	-	ko:K15361	ko03460,map03460	-	-	-	ko00000,ko00001,ko03400	-	-	-	DUF3337,WD40
XP_071811165.1	7668.SPU_013863-tr	1.36e-75	234	KOG0092@1|root,KOG0092@2759|Eukaryota,394KN@33154|Opisthokonta,3BBZT@33208|Metazoa,3D0UY@33213|Bilateria	33208|Metazoa	U	RAB20, member RAS oncogene family	RAB20	GO:0001845,GO:0002376,GO:0005575,GO:0005622,GO:0005623,GO:0005737,GO:0005768,GO:0005769,GO:0005794,GO:0005886,GO:0006810,GO:0006873,GO:0006885,GO:0006897,GO:0006906,GO:0006909,GO:0006950,GO:0006952,GO:0006955,GO:0006996,GO:0007033,GO:0007040,GO:0008150,GO:0009987,GO:0010033,GO:0012505,GO:0016020,GO:0016043,GO:0016050,GO:0016192,GO:0019725,GO:0022607,GO:0030003,GO:0030004,GO:0030100,GO:0030139,GO:…	-	ko:K07911	-	-	-	-	ko00000,ko04031	-	-	-	Ras
XP_071811166.1	7668.SPU_007387-tr	1.48e-132	426	28I6J@1|root,2QQGQ@2759|Eukaryota,38G8Z@33154|Opisthokonta,3BBJJ@33208|Metazoa,3CW2K@33213|Bilateria	33208|Metazoa	S	homeodomain transcription factor	PHTF1	GO:0003674,GO:0003700,GO:0005488,GO:0005515,GO:0005575,GO:0005622,GO:0005623,GO:0005634,GO:0005737,GO:0005783,GO:0005794,GO:0005801,GO:0006355,GO:0006357,GO:0008150,GO:0009889,GO:0010468,GO:0010556,GO:0012505,GO:0019219,GO:0019222,GO:0031323,GO:0031326,GO:0043226,GO:0043227,GO:0043229,GO:0043231,GO:0044422,GO:0044424,GO:0044431,GO:0044444,GO:0044446,GO:0044464,GO:0046983,GO:0050789,GO:0050794,GO:…	-	-	-	-	-	-	-	-	-	-	Phtf-FEM1B_bdg
XP_071811167.1	7668.SPU_007387-tr	1.48e-132	426	28I6J@1|root,2QQGQ@2759|Eukaryota,38G8Z@33154|Opisthokonta,3BBJJ@33208|Metazoa,3CW2K@33213|Bilateria	33208|Metazoa	S	homeodomain transcription factor	PHTF1	GO:0003674,GO:0003700,GO:0005488,GO:0005515,GO:0005575,GO:0005622,GO:0005623,GO:0005634,GO:0005737,GO:0005783,GO:0005794,GO:0005801,GO:0006355,GO:0006357,GO:0008150,GO:0009889,GO:0010468,GO:0010556,GO:0012505,GO:0019219,GO:0019222,GO:0031323,GO:0031326,GO:0043226,GO:0043227,GO:0043229,GO:0043231,GO:0044422,GO:0044424,GO:0044431,GO:0044444,GO:0044446,GO:0044464,GO:0046983,GO:0050789,GO:0050794,GO:…	-	-	-	-	-	-	-	-	-	-	Phtf-FEM1B_bdg
XP_071811168.1	7668.SPU_007387-tr	1.48e-132	426	28I6J@1|root,2QQGQ@2759|Eukaryota,38G8Z@33154|Opisthokonta,3BBJJ@33208|Metazoa,3CW2K@33213|Bilateria	33208|Metazoa	S	homeodomain transcription factor	PHTF1	GO:0003674,GO:0003700,GO:0005488,GO:0005515,GO:0005575,GO:0005622,GO:0005623,GO:0005634,GO:0005737,GO:0005783,GO:0005794,GO:0005801,GO:0006355,GO:0006357,GO:0008150,GO:0009889,GO:0010468,GO:0010556,GO:0012505,GO:0019219,GO:0019222,GO:0031323,GO:0031326,GO:0043226,GO:0043227,GO:0043229,GO:0043231,GO:0044422,GO:0044424,GO:0044431,GO:0044444,GO:0044446,GO:0044464,GO:0046983,GO:0050789,GO:0050794,GO:…	-	-	-	-	-	-	-	-	-	-	Phtf-FEM1B_bdg
XP_071811169.1	31033.ENSTRUP00000043667	1.45e-139	424	COG0508@1|root,KOG0557@2759|Eukaryota,38BJW@33154|Opisthokonta,3BFAB@33208|Metazoa,3CS5G@33213|Bilateria,4874T@7711|Chordata,491KE@7742|Vertebrata,4A1VX@7898|Actinopterygii	33208|Metazoa	C	component of pyruvate dehydrogenase complex	DLAT	GO:0000166,GO:0003674,GO:0003824,GO:0004742,GO:0005488,GO:0005515,GO:0005575,GO:0005622,GO:0005623,GO:0005737,GO:0005739,GO:0005759,GO:0005967,GO:0006082,GO:0006084,GO:0006085,GO:0006086,GO:0006090,GO:0006139,GO:0006163,GO:0006164,GO:0006637,GO:0006725,GO:0006732,GO:0006733,GO:0006753,GO:0006790,GO:0006793,GO:0006796,GO:0006807,GO:0007610,GO:0007625,GO:0008150,GO:0008152,GO:0009058,GO:0009108,GO:…	2.3.1.12	ko:K00627	ko00010,ko00020,ko00620,ko01100,ko01110,ko01120,ko01130,ko01200,map00010,map00020,map00620,map01100,map01110,map01120,map01130,map01200	M00307	R00209,R02569	RC00004,RC02742,RC02857	br01601,ko00000,ko00001,ko00002,ko01000	-	-	-	2-oxoacid_dh,Biotin_lipoyl,E3_binding
XP_071811170.1	31033.ENSTRUP00000043667	1.22e-139	424	COG0508@1|root,KOG0557@2759|Eukaryota,38BJW@33154|Opisthokonta,3BFAB@33208|Metazoa,3CS5G@33213|Bilateria,4874T@7711|Chordata,491KE@7742|Vertebrata,4A1VX@7898|Actinopterygii	33208|Metazoa	C	component of pyruvate dehydrogenase complex	DLAT	GO:0000166,GO:0003674,GO:0003824,GO:0004742,GO:0005488,GO:0005515,GO:0005575,GO:0005622,GO:0005623,GO:0005737,GO:0005739,GO:0005759,GO:0005967,GO:0006082,GO:0006084,GO:0006085,GO:0006086,GO:0006090,GO:0006139,GO:0006163,GO:0006164,GO:0006637,GO:0006725,GO:0006732,GO:0006733,GO:0006753,GO:0006790,GO:0006793,GO:0006796,GO:0006807,GO:0007610,GO:0007625,GO:0008150,GO:0008152,GO:0009058,GO:0009108,GO:…	2.3.1.12	ko:K00627	ko00010,ko00020,ko00620,ko01100,ko01110,ko01120,ko01130,ko01200,map00010,map00020,map00620,map01100,map01110,map01120,map01130,map01200	M00307	R00209,R02569	RC00004,RC02742,RC02857	br01601,ko00000,ko00001,ko00002,ko01000	-	-	-	2-oxoacid_dh,Biotin_lipoyl,E3_binding
XP_071811171.1	10224.XP_002735022.1	1.23e-23	107	2D13D@1|root,2S4V0@2759|Eukaryota,3A7G6@33154|Opisthokonta,3BTRY@33208|Metazoa,3D9R0@33213|Bilateria	33208|Metazoa	S	N-acetyltransferase	-	-	-	-	-	-	-	-	-	-	-	-	Acetyltransf_2
XP_071811172.1	7668.SPU_028575-tr	2.32e-111	385	COG5599@1|root,KOG4228@2759|Eukaryota,38C1K@33154|Opisthokonta	33154|Opisthokonta	T	Protein tyrosine phosphatase, receptor type	-	-	-	-	-	-	-	-	-	-	-	-	Y_phosphatase
XP_071811173.1	10224.XP_006811359.1	4.96e-21	99.8	2D13D@1|root,2S4V0@2759|Eukaryota,3A7G6@33154|Opisthokonta,3BTRY@33208|Metazoa,3D9R0@33213|Bilateria	33208|Metazoa	S	N-acetyltransferase	-	-	-	-	-	-	-	-	-	-	-	-	Acetyltransf_2
XP_071811174.1	10224.XP_006811359.1	4.74e-21	99.8	2D13D@1|root,2S4V0@2759|Eukaryota,3A7G6@33154|Opisthokonta,3BTRY@33208|Metazoa,3D9R0@33213|Bilateria	33208|Metazoa	S	N-acetyltransferase	-	-	-	-	-	-	-	-	-	-	-	-	Acetyltransf_2
XP_071811175.1	10224.XP_006811359.1	1.26e-21	101	2D13D@1|root,2S4V0@2759|Eukaryota,3A7G6@33154|Opisthokonta,3BTRY@33208|Metazoa,3D9R0@33213|Bilateria	33208|Metazoa	S	N-acetyltransferase	-	-	-	-	-	-	-	-	-	-	-	-	Acetyltransf_2
XP_071811176.1	7739.XP_002590257.1	1.11e-70	215	KOG0114@1|root,KOG0114@2759|Eukaryota,3A2RK@33154|Opisthokonta,3BQBW@33208|Metazoa,3D79E@33213|Bilateria,48EAA@7711|Chordata	33208|Metazoa	A	blastocyst formation	SF3B6	GO:0000375,GO:0000377,GO:0000398,GO:0001701,GO:0001824,GO:0001825,GO:0003674,GO:0003676,GO:0003723,GO:0003729,GO:0005488,GO:0005575,GO:0005622,GO:0005623,GO:0005634,GO:0005654,GO:0005681,GO:0005684,GO:0005686,GO:0005689,GO:0006139,GO:0006396,GO:0006397,GO:0006725,GO:0006807,GO:0007275,GO:0008150,GO:0008152,GO:0008380,GO:0009653,GO:0009790,GO:0009792,GO:0009987,GO:0010467,GO:0016070,GO:0016071,GO:…	-	ko:K12833	ko03040,map03040	M00352	-	-	ko00000,ko00001,ko00002,ko03041	-	-	-	RRM_1
XP_071811177.1	7668.SPU_021430-tr	2.72e-72	278	KOG3561@1|root,KOG3561@2759|Eukaryota,39SV7@33154|Opisthokonta,3BABI@33208|Metazoa,3D1SC@33213|Bilateria	33208|Metazoa	K	regulation of stem cell division	NCOA3	GO:0000003,GO:0000228,GO:0000785,GO:0000790,GO:0000981,GO:0000982,GO:0000988,GO:0000989,GO:0000993,GO:0001012,GO:0001067,GO:0001076,GO:0001077,GO:0001098,GO:0001099,GO:0001134,GO:0001135,GO:0001228,GO:0001558,GO:0001701,GO:0001763,GO:0001890,GO:0001892,GO:0002009,GO:0003006,GO:0003674,GO:0003676,GO:0003677,GO:0003682,GO:0003700,GO:0003712,GO:0003713,GO:0003824,GO:0004402,GO:0005102,GO:0005488,GO:…	2.3.1.48	ko:K11255,ko:K11256	ko01522,ko04915,ko04919,ko05200,ko05224,map01522,map04915,map04919,map05200,map05224	-	-	-	ko00000,ko00001,ko01000,ko03036	-	-	-	DUF1518,DUF4927,NCOA_u2,Nuc_rec_co-act,PAS,PAS_11,SRC-1
XP_071811178.1	7668.SPU_021430-tr	2.72e-72	278	KOG3561@1|root,KOG3561@2759|Eukaryota,39SV7@33154|Opisthokonta,3BABI@33208|Metazoa,3D1SC@33213|Bilateria	33208|Metazoa	K	regulation of stem cell division	NCOA3	GO:0000003,GO:0000228,GO:0000785,GO:0000790,GO:0000981,GO:0000982,GO:0000988,GO:0000989,GO:0000993,GO:0001012,GO:0001067,GO:0001076,GO:0001077,GO:0001098,GO:0001099,GO:0001134,GO:0001135,GO:0001228,GO:0001558,GO:0001701,GO:0001763,GO:0001890,GO:0001892,GO:0002009,GO:0003006,GO:0003674,GO:0003676,GO:0003677,GO:0003682,GO:0003700,GO:0003712,GO:0003713,GO:0003824,GO:0004402,GO:0005102,GO:0005488,GO:…	2.3.1.48	ko:K11255,ko:K11256	ko01522,ko04915,ko04919,ko05200,ko05224,map01522,map04915,map04919,map05200,map05224	-	-	-	ko00000,ko00001,ko01000,ko03036	-	-	-	DUF1518,DUF4927,NCOA_u2,Nuc_rec_co-act,PAS,PAS_11,SRC-1
XP_071811179.1	7668.SPU_021430-tr	2.71e-72	278	KOG3561@1|root,KOG3561@2759|Eukaryota,39SV7@33154|Opisthokonta,3BABI@33208|Metazoa,3D1SC@33213|Bilateria	33208|Metazoa	K	regulation of stem cell division	NCOA3	GO:0000003,GO:0000228,GO:0000785,GO:0000790,GO:0000981,GO:0000982,GO:0000988,GO:0000989,GO:0000993,GO:0001012,GO:0001067,GO:0001076,GO:0001077,GO:0001098,GO:0001099,GO:0001134,GO:0001135,GO:0001228,GO:0001558,GO:0001701,GO:0001763,GO:0001890,GO:0001892,GO:0002009,GO:0003006,GO:0003674,GO:0003676,GO:0003677,GO:0003682,GO:0003700,GO:0003712,GO:0003713,GO:0003824,GO:0004402,GO:0005102,GO:0005488,GO:…	2.3.1.48	ko:K11255,ko:K11256	ko01522,ko04915,ko04919,ko05200,ko05224,map01522,map04915,map04919,map05200,map05224	-	-	-	ko00000,ko00001,ko01000,ko03036	-	-	-	DUF1518,DUF4927,NCOA_u2,Nuc_rec_co-act,PAS,PAS_11,SRC-1
XP_071811180.1	7668.SPU_021430-tr	2.52e-72	278	KOG3561@1|root,KOG3561@2759|Eukaryota,39SV7@33154|Opisthokonta,3BABI@33208|Metazoa,3D1SC@33213|Bilateria	33208|Metazoa	K	regulation of stem cell division	NCOA3	GO:0000003,GO:0000228,GO:0000785,GO:0000790,GO:0000981,GO:0000982,GO:0000988,GO:0000989,GO:0000993,GO:0001012,GO:0001067,GO:0001076,GO:0001077,GO:0001098,GO:0001099,GO:0001134,GO:0001135,GO:0001228,GO:0001558,GO:0001701,GO:0001763,GO:0001890,GO:0001892,GO:0002009,GO:0003006,GO:0003674,GO:0003676,GO:0003677,GO:0003682,GO:0003700,GO:0003712,GO:0003713,GO:0003824,GO:0004402,GO:0005102,GO:0005488,GO:…	2.3.1.48	ko:K11255,ko:K11256	ko01522,ko04915,ko04919,ko05200,ko05224,map01522,map04915,map04919,map05200,map05224	-	-	-	ko00000,ko00001,ko01000,ko03036	-	-	-	DUF1518,DUF4927,NCOA_u2,Nuc_rec_co-act,PAS,PAS_11,SRC-1
XP_071811181.1	7668.SPU_021429-tr	0	1016	KOG0043@1|root,KOG0043@2759|Eukaryota,38HQ9@33154|Opisthokonta,3BDJP@33208|Metazoa,3CRMY@33213|Bilateria	33208|Metazoa	S	EF-hand domain (C-terminal) containing 1	EFHC1	GO:0000226,GO:0000278,GO:0000281,GO:0000910,GO:0000922,GO:0003674,GO:0005488,GO:0005515,GO:0005575,GO:0005622,GO:0005623,GO:0005737,GO:0005813,GO:0005815,GO:0005819,GO:0005856,GO:0005929,GO:0005930,GO:0006873,GO:0006874,GO:0006875,GO:0006928,GO:0006996,GO:0007010,GO:0007017,GO:0007049,GO:0007051,GO:0007052,GO:0007275,GO:0007399,GO:0007417,GO:0007420,GO:0008022,GO:0008092,GO:0008150,GO:0009987,GO:…	-	-	-	-	-	-	-	-	-	-	DUF1126
XP_071811182.1	7668.SPU_001831-tr	0	1086	COG0205@1|root,KOG2440@2759|Eukaryota,38C5Z@33154|Opisthokonta,3B9JD@33208|Metazoa,3CRRX@33213|Bilateria	33208|Metazoa	G	Catalyzes the phosphorylation of D-fructose 6-phosphate to fructose 1,6-bisphosphate by ATP, the first committing step of glycolysis	PFKL	GO:0000166,GO:0000272,GO:0000768,GO:0001678,GO:0001775,GO:0002252,GO:0002263,GO:0002274,GO:0002275,GO:0002283,GO:0002366,GO:0002376,GO:0002443,GO:0002444,GO:0002446,GO:0002791,GO:0002792,GO:0002793,GO:0003674,GO:0003824,GO:0003872,GO:0004331,GO:0005488,GO:0005515,GO:0005524,GO:0005575,GO:0005576,GO:0005622,GO:0005623,GO:0005634,GO:0005737,GO:0005829,GO:0005886,GO:0005929,GO:0005945,GO:0005975,GO:…	2.7.1.11	ko:K00850	ko00010,ko00030,ko00051,ko00052,ko00680,ko01100,ko01110,ko01120,ko01130,ko01200,ko01230,ko03018,ko04152,ko05230,map00010,map00030,map00051,map00052,map00680,map01100,map01110,map01120,map01130,map01200,map01230,map03018,map04152,map05230	M00001,M00345	R00756,R03236,R03237,R03238,R03239,R04779	RC00002,RC00017	ko00000,ko00001,ko00002,ko01000,ko01009,ko03019	-	-	-	PFK
XP_071811183.1	7668.SPU_001831-tr	0	1105	COG0205@1|root,KOG2440@2759|Eukaryota,38C5Z@33154|Opisthokonta,3B9JD@33208|Metazoa,3CRRX@33213|Bilateria	33208|Metazoa	G	Catalyzes the phosphorylation of D-fructose 6-phosphate to fructose 1,6-bisphosphate by ATP, the first committing step of glycolysis	PFKL	GO:0000166,GO:0000272,GO:0000768,GO:0001678,GO:0001775,GO:0002252,GO:0002263,GO:0002274,GO:0002275,GO:0002283,GO:0002366,GO:0002376,GO:0002443,GO:0002444,GO:0002446,GO:0002791,GO:0002792,GO:0002793,GO:0003674,GO:0003824,GO:0003872,GO:0004331,GO:0005488,GO:0005515,GO:0005524,GO:0005575,GO:0005576,GO:0005622,GO:0005623,GO:0005634,GO:0005737,GO:0005829,GO:0005886,GO:0005929,GO:0005945,GO:0005975,GO:…	2.7.1.11	ko:K00850	ko00010,ko00030,ko00051,ko00052,ko00680,ko01100,ko01110,ko01120,ko01130,ko01200,ko01230,ko03018,ko04152,ko05230,map00010,map00030,map00051,map00052,map00680,map01100,map01110,map01120,map01130,map01200,map01230,map03018,map04152,map05230	M00001,M00345	R00756,R03236,R03237,R03238,R03239,R04779	RC00002,RC00017	ko00000,ko00001,ko00002,ko01000,ko01009,ko03019	-	-	-	PFK
XP_071811184.1	7668.SPU_020817-tr	2.03e-49	184	COG2940@1|root,KOG1085@2759|Eukaryota,39NCT@33154|Opisthokonta,3CPXG@33208|Metazoa,3E62K@33213|Bilateria	33208|Metazoa	S	SET (Su(var)3-9, Enhancer-of-zeste, Trithorax) domain	-	-	2.1.1.43	ko:K11428	ko00310,map00310	-	R03875,R03938,R04866,R04867	RC00003,RC00060,RC00181,RC00496	ko00000,ko00001,ko01000,ko03036	-	-	-	SET
XP_071811185.1	7668.SPU_020817-tr	2.03e-49	184	COG2940@1|root,KOG1085@2759|Eukaryota,39NCT@33154|Opisthokonta,3CPXG@33208|Metazoa,3E62K@33213|Bilateria	33208|Metazoa	S	SET (Su(var)3-9, Enhancer-of-zeste, Trithorax) domain	-	-	2.1.1.43	ko:K11428	ko00310,map00310	-	R03875,R03938,R04866,R04867	RC00003,RC00060,RC00181,RC00496	ko00000,ko00001,ko01000,ko03036	-	-	-	SET
XP_071811186.1	7668.SPU_020817-tr	1.97e-49	184	COG2940@1|root,KOG1085@2759|Eukaryota,39NCT@33154|Opisthokonta,3CPXG@33208|Metazoa,3E62K@33213|Bilateria	33208|Metazoa	S	SET (Su(var)3-9, Enhancer-of-zeste, Trithorax) domain	-	-	2.1.1.43	ko:K11428	ko00310,map00310	-	R03875,R03938,R04866,R04867	RC00003,RC00060,RC00181,RC00496	ko00000,ko00001,ko01000,ko03036	-	-	-	SET
XP_071811187.1	7668.SPU_020817-tr	1.97e-49	184	COG2940@1|root,KOG1085@2759|Eukaryota,39NCT@33154|Opisthokonta,3CPXG@33208|Metazoa,3E62K@33213|Bilateria	33208|Metazoa	S	SET (Su(var)3-9, Enhancer-of-zeste, Trithorax) domain	-	-	2.1.1.43	ko:K11428	ko00310,map00310	-	R03875,R03938,R04866,R04867	RC00003,RC00060,RC00181,RC00496	ko00000,ko00001,ko01000,ko03036	-	-	-	SET
XP_071811188.1	7668.SPU_020817-tr	1.91e-49	184	COG2940@1|root,KOG1085@2759|Eukaryota,39NCT@33154|Opisthokonta,3CPXG@33208|Metazoa,3E62K@33213|Bilateria	33208|Metazoa	S	SET (Su(var)3-9, Enhancer-of-zeste, Trithorax) domain	-	-	2.1.1.43	ko:K11428	ko00310,map00310	-	R03875,R03938,R04866,R04867	RC00003,RC00060,RC00181,RC00496	ko00000,ko00001,ko01000,ko03036	-	-	-	SET
XP_071811189.1	7668.SPU_020817-tr	1.22e-49	184	COG2940@1|root,KOG1085@2759|Eukaryota,39NCT@33154|Opisthokonta,3CPXG@33208|Metazoa,3E62K@33213|Bilateria	33208|Metazoa	S	SET (Su(var)3-9, Enhancer-of-zeste, Trithorax) domain	-	-	2.1.1.43	ko:K11428	ko00310,map00310	-	R03875,R03938,R04866,R04867	RC00003,RC00060,RC00181,RC00496	ko00000,ko00001,ko01000,ko03036	-	-	-	SET
XP_071811190.1	7668.SPU_020817-tr	1.15e-49	184	COG2940@1|root,KOG1085@2759|Eukaryota,39NCT@33154|Opisthokonta,3CPXG@33208|Metazoa,3E62K@33213|Bilateria	33208|Metazoa	S	SET (Su(var)3-9, Enhancer-of-zeste, Trithorax) domain	-	-	2.1.1.43	ko:K11428	ko00310,map00310	-	R03875,R03938,R04866,R04867	RC00003,RC00060,RC00181,RC00496	ko00000,ko00001,ko01000,ko03036	-	-	-	SET
XP_071811194.1	10224.XP_002735871.1	1.73e-25	121	KOG2177@1|root,KOG2177@2759|Eukaryota,38EA3@33154|Opisthokonta,3BFJH@33208|Metazoa,3CRTV@33213|Bilateria	33208|Metazoa	O	Tripartite motif-containing protein	-	-	2.3.2.27	ko:K11997,ko:K12035	ko05206,map05206	-	-	-	ko00000,ko00001,ko01000,ko03019,ko04121	-	-	-	DUF3583,Filamin,NHL,zf-B_box,zf-C3HC4,zf-C3HC4_3,zf-RING_UBOX
XP_071811195.1	10224.XP_006820661.1	5.77e-88	290	COG4886@1|root,KOG0472@2759|Eukaryota,38HJE@33154|Opisthokonta,3BJDK@33208|Metazoa,3CV88@33213|Bilateria	33208|Metazoa	S	Leucine rich repeat	LRRC40	GO:0005575,GO:0005623,GO:0005886,GO:0006810,GO:0006897,GO:0006909,GO:0007154,GO:0007165,GO:0008150,GO:0009987,GO:0016020,GO:0016192,GO:0023052,GO:0044464,GO:0050789,GO:0050794,GO:0050896,GO:0051179,GO:0051234,GO:0051716,GO:0065007,GO:0071944,GO:0098657	-	-	-	-	-	-	-	-	-	-	LRR_4,LRR_8
XP_071811197.1	7668.SPU_013152-tr	1.01e-13	80.9	KOG1075@1|root,KOG4220@1|root,KOG1075@2759|Eukaryota,KOG4220@2759|Eukaryota,39M9Y@33154|Opisthokonta,3CNX2@33208|Metazoa,3E65D@33213|Bilateria	33208|Metazoa	T	Belongs to the G-protein coupled receptor 1 family	-	-	-	ko:K04151	ko04080,map04080	-	-	-	ko00000,ko00001,ko04030	-	-	-	7tm_1
XP_071811198.1	10224.XP_006820661.1	5.77e-88	290	COG4886@1|root,KOG0472@2759|Eukaryota,38HJE@33154|Opisthokonta,3BJDK@33208|Metazoa,3CV88@33213|Bilateria	33208|Metazoa	S	Leucine rich repeat	LRRC40	GO:0005575,GO:0005623,GO:0005886,GO:0006810,GO:0006897,GO:0006909,GO:0007154,GO:0007165,GO:0008150,GO:0009987,GO:0016020,GO:0016192,GO:0023052,GO:0044464,GO:0050789,GO:0050794,GO:0050896,GO:0051179,GO:0051234,GO:0051716,GO:0065007,GO:0071944,GO:0098657	-	-	-	-	-	-	-	-	-	-	LRR_4,LRR_8
XP_071811199.1	7668.SPU_008890-tr	3.03e-63	208	KOG4761@1|root,KOG4761@2759|Eukaryota,38GAB@33154|Opisthokonta,3BATX@33208|Metazoa,3CYEM@33213|Bilateria	33208|Metazoa	O	proteasome inhibitor PI31	PSMF1	GO:0000003,GO:0000280,GO:0000502,GO:0003006,GO:0003674,GO:0004857,GO:0004866,GO:0005488,GO:0005515,GO:0005575,GO:0005622,GO:0005623,GO:0005634,GO:0005654,GO:0005737,GO:0005783,GO:0005829,GO:0005839,GO:0006464,GO:0006508,GO:0006511,GO:0006807,GO:0006996,GO:0007049,GO:0007140,GO:0007275,GO:0007276,GO:0007548,GO:0008150,GO:0008152,GO:0008406,GO:0008584,GO:0009056,GO:0009057,GO:0009892,GO:0009893,GO:…	-	ko:K06700	ko03050,map03050	-	-	-	ko00000,ko00001,ko03051,ko04147	-	-	-	PI31_Prot_C,PI31_Prot_N
XP_071811200.1	7668.SPU_008895-tr	6.4e-77	236	KOG2836@1|root,KOG2836@2759|Eukaryota,38H61@33154|Opisthokonta,3BCVA@33208|Metazoa,3CX2H@33213|Bilateria	33208|Metazoa	T	protein tyrosine phosphatase type IVA	PTP4A1	GO:0003674,GO:0003824,GO:0004721,GO:0004725,GO:0004727,GO:0005575,GO:0005622,GO:0005623,GO:0005634,GO:0005737,GO:0005768,GO:0005769,GO:0005783,GO:0005819,GO:0005856,GO:0005886,GO:0006464,GO:0006470,GO:0006793,GO:0006796,GO:0006807,GO:0008138,GO:0008150,GO:0008152,GO:0009898,GO:0009987,GO:0012505,GO:0015630,GO:0016020,GO:0016311,GO:0016787,GO:0016788,GO:0016791,GO:0019538,GO:0030334,GO:0030335,GO:…	3.1.3.48	ko:K18041	-	-	-	-	ko00000,ko01000,ko01009	-	-	-	DSPc,Y_phosphatase
XP_071811201.1	7739.XP_002605861.1	5.25e-41	153	28M66@1|root,2QTNY@2759|Eukaryota,39ZAC@33154|Opisthokonta,3BIQQ@33208|Metazoa,3D1YY@33213|Bilateria,48QKG@7711|Chordata	33208|Metazoa	-	-	-	-	-	-	-	-	-	-	-	-	-	-	-
XP_071811202.1	10224.XP_006820661.1	5.77e-88	290	COG4886@1|root,KOG0472@2759|Eukaryota,38HJE@33154|Opisthokonta,3BJDK@33208|Metazoa,3CV88@33213|Bilateria	33208|Metazoa	S	Leucine rich repeat	LRRC40	GO:0005575,GO:0005623,GO:0005886,GO:0006810,GO:0006897,GO:0006909,GO:0007154,GO:0007165,GO:0008150,GO:0009987,GO:0016020,GO:0016192,GO:0023052,GO:0044464,GO:0050789,GO:0050794,GO:0050896,GO:0051179,GO:0051234,GO:0051716,GO:0065007,GO:0071944,GO:0098657	-	-	-	-	-	-	-	-	-	-	LRR_4,LRR_8
XP_071811203.1	10224.XP_006820661.1	5.77e-88	290	COG4886@1|root,KOG0472@2759|Eukaryota,38HJE@33154|Opisthokonta,3BJDK@33208|Metazoa,3CV88@33213|Bilateria	33208|Metazoa	S	Leucine rich repeat	LRRC40	GO:0005575,GO:0005623,GO:0005886,GO:0006810,GO:0006897,GO:0006909,GO:0007154,GO:0007165,GO:0008150,GO:0009987,GO:0016020,GO:0016192,GO:0023052,GO:0044464,GO:0050789,GO:0050794,GO:0050896,GO:0051179,GO:0051234,GO:0051716,GO:0065007,GO:0071944,GO:0098657	-	-	-	-	-	-	-	-	-	-	LRR_4,LRR_8
XP_071811204.1	10224.XP_006820661.1	5.77e-88	290	COG4886@1|root,KOG0472@2759|Eukaryota,38HJE@33154|Opisthokonta,3BJDK@33208|Metazoa,3CV88@33213|Bilateria	33208|Metazoa	S	Leucine rich repeat	LRRC40	GO:0005575,GO:0005623,GO:0005886,GO:0006810,GO:0006897,GO:0006909,GO:0007154,GO:0007165,GO:0008150,GO:0009987,GO:0016020,GO:0016192,GO:0023052,GO:0044464,GO:0050789,GO:0050794,GO:0050896,GO:0051179,GO:0051234,GO:0051716,GO:0065007,GO:0071944,GO:0098657	-	-	-	-	-	-	-	-	-	-	LRR_4,LRR_8
XP_071811205.1	10224.XP_006812268.1	5.25e-132	398	KOG3645@1|root,KOG3645@2759|Eukaryota	2759|Eukaryota	U	extracellular ligand-gated ion channel activity	-	-	-	-	-	-	-	-	-	-	-	-	Neur_chan_LBD,Neur_chan_memb
XP_071811206.1	8469.XP_007057923.1	1.38e-57	198	COG5235@1|root,KOG3108@2759|Eukaryota,38IVJ@33154|Opisthokonta,3BHFU@33208|Metazoa,3CSBV@33213|Bilateria,489D4@7711|Chordata,490AF@7742|Vertebrata,4CECB@8459|Testudines	33208|Metazoa	L	CST complex	OBFC1	GO:0000228,GO:0000723,GO:0000781,GO:0000782,GO:0000783,GO:0000784,GO:0001650,GO:0001944,GO:0003674,GO:0003676,GO:0003677,GO:0003697,GO:0005488,GO:0005575,GO:0005622,GO:0005623,GO:0005634,GO:0005654,GO:0005694,GO:0005730,GO:0005856,GO:0006139,GO:0006259,GO:0006275,GO:0006725,GO:0006807,GO:0006996,GO:0007275,GO:0008150,GO:0008152,GO:0009889,GO:0009890,GO:0009891,GO:0009892,GO:0009893,GO:0009987,GO:…	-	-	-	-	-	-	-	-	-	-	STN1_2,Stn1,tRNA_anti-codon
XP_071811207.1	6412.HelroP84094	5.37e-116	337	COG0740@1|root,KOG0840@2759|Eukaryota,38PE0@33154|Opisthokonta,3BEPT@33208|Metazoa,3CVZ0@33213|Bilateria	33208|Metazoa	O	serine-type endopeptidase activity	CLPP	GO:0003674,GO:0003824,GO:0004175,GO:0004252,GO:0005488,GO:0005515,GO:0005575,GO:0005622,GO:0005623,GO:0005737,GO:0005739,GO:0005759,GO:0006508,GO:0006515,GO:0006807,GO:0006950,GO:0006986,GO:0008150,GO:0008152,GO:0008233,GO:0008236,GO:0009056,GO:0009057,GO:0009368,GO:0009987,GO:0010033,GO:0016043,GO:0016787,GO:0017171,GO:0019538,GO:0022607,GO:0030163,GO:0031974,GO:0032991,GO:0033554,GO:0034514,GO:…	3.4.21.92	ko:K01358	ko04112,ko04212,map04112,map04212	-	-	-	ko00000,ko00001,ko01000,ko01002	-	-	-	CLP_protease
XP_071811208.1	10224.XP_002735871.1	1.73e-25	121	KOG2177@1|root,KOG2177@2759|Eukaryota,38EA3@33154|Opisthokonta,3BFJH@33208|Metazoa,3CRTV@33213|Bilateria	33208|Metazoa	O	Tripartite motif-containing protein	-	-	2.3.2.27	ko:K11997,ko:K12035	ko05206,map05206	-	-	-	ko00000,ko00001,ko01000,ko03019,ko04121	-	-	-	DUF3583,Filamin,NHL,zf-B_box,zf-C3HC4,zf-C3HC4_3,zf-RING_UBOX
XP_071811209.1	6412.HelroP84094	5.16e-116	337	COG0740@1|root,KOG0840@2759|Eukaryota,38PE0@33154|Opisthokonta,3BEPT@33208|Metazoa,3CVZ0@33213|Bilateria	33208|Metazoa	O	serine-type endopeptidase activity	CLPP	GO:0003674,GO:0003824,GO:0004175,GO:0004252,GO:0005488,GO:0005515,GO:0005575,GO:0005622,GO:0005623,GO:0005737,GO:0005739,GO:0005759,GO:0006508,GO:0006515,GO:0006807,GO:0006950,GO:0006986,GO:0008150,GO:0008152,GO:0008233,GO:0008236,GO:0009056,GO:0009057,GO:0009368,GO:0009987,GO:0010033,GO:0016043,GO:0016787,GO:0017171,GO:0019538,GO:0022607,GO:0030163,GO:0031974,GO:0032991,GO:0033554,GO:0034514,GO:…	3.4.21.92	ko:K01358	ko04112,ko04212,map04112,map04212	-	-	-	ko00000,ko00001,ko01000,ko01002	-	-	-	CLP_protease
XP_071811210.1	6412.HelroP84094	4.59e-116	337	COG0740@1|root,KOG0840@2759|Eukaryota,38PE0@33154|Opisthokonta,3BEPT@33208|Metazoa,3CVZ0@33213|Bilateria	33208|Metazoa	O	serine-type endopeptidase activity	CLPP	GO:0003674,GO:0003824,GO:0004175,GO:0004252,GO:0005488,GO:0005515,GO:0005575,GO:0005622,GO:0005623,GO:0005737,GO:0005739,GO:0005759,GO:0006508,GO:0006515,GO:0006807,GO:0006950,GO:0006986,GO:0008150,GO:0008152,GO:0008233,GO:0008236,GO:0009056,GO:0009057,GO:0009368,GO:0009987,GO:0010033,GO:0016043,GO:0016787,GO:0017171,GO:0019538,GO:0022607,GO:0030163,GO:0031974,GO:0032991,GO:0033554,GO:0034514,GO:…	3.4.21.92	ko:K01358	ko04112,ko04212,map04112,map04212	-	-	-	ko00000,ko00001,ko01000,ko01002	-	-	-	CLP_protease
XP_071811211.1	6412.HelroP84094	4.41e-116	337	COG0740@1|root,KOG0840@2759|Eukaryota,38PE0@33154|Opisthokonta,3BEPT@33208|Metazoa,3CVZ0@33213|Bilateria	33208|Metazoa	O	serine-type endopeptidase activity	CLPP	GO:0003674,GO:0003824,GO:0004175,GO:0004252,GO:0005488,GO:0005515,GO:0005575,GO:0005622,GO:0005623,GO:0005737,GO:0005739,GO:0005759,GO:0006508,GO:0006515,GO:0006807,GO:0006950,GO:0006986,GO:0008150,GO:0008152,GO:0008233,GO:0008236,GO:0009056,GO:0009057,GO:0009368,GO:0009987,GO:0010033,GO:0016043,GO:0016787,GO:0017171,GO:0019538,GO:0022607,GO:0030163,GO:0031974,GO:0032991,GO:0033554,GO:0034514,GO:…	3.4.21.92	ko:K01358	ko04112,ko04212,map04112,map04212	-	-	-	ko00000,ko00001,ko01000,ko01002	-	-	-	CLP_protease
XP_071811212.1	8010.XP_010890625.1	7.64e-21	98.6	2E9HG@1|root,2SFVC@2759|Eukaryota,3ACQV@33154|Opisthokonta,3BWFP@33208|Metazoa,3DC6N@33213|Bilateria,48HFF@7711|Chordata,49FVI@7742|Vertebrata,4A5QD@7898|Actinopterygii	33208|Metazoa	-	-	-	-	-	-	-	-	-	-	-	-	-	-	DUF4806
XP_071811213.1	8010.XP_010890625.1	7.05e-21	98.6	2E9HG@1|root,2SFVC@2759|Eukaryota,3ACQV@33154|Opisthokonta,3BWFP@33208|Metazoa,3DC6N@33213|Bilateria,48HFF@7711|Chordata,49FVI@7742|Vertebrata,4A5QD@7898|Actinopterygii	33208|Metazoa	-	-	-	-	-	-	-	-	-	-	-	-	-	-	DUF4806
XP_071811214.1	7668.SPU_023081-tr	3.49e-29	124	28IZU@1|root,2QRBM@2759|Eukaryota,39ZK6@33154|Opisthokonta,3BP25@33208|Metazoa,3D7RT@33213|Bilateria	33208|Metazoa	S	Protein of unknown function (DUF1280)	-	-	-	-	-	-	-	-	-	-	-	-	DUF1280
XP_071811215.1	7668.SPU_018599-tr	5.79e-98	309	2C1AW@1|root,2S2PB@2759|Eukaryota,3A5J2@33154|Opisthokonta,3BS65@33208|Metazoa,3D91A@33213|Bilateria	33208|Metazoa	-	-	-	-	-	-	-	-	-	-	-	-	-	-	-
XP_071811216.1	7668.SPU_018599-tr	1.14e-98	309	2C1AW@1|root,2S2PB@2759|Eukaryota,3A5J2@33154|Opisthokonta,3BS65@33208|Metazoa,3D91A@33213|Bilateria	33208|Metazoa	-	-	-	-	-	-	-	-	-	-	-	-	-	-	-
XP_071811217.1	10224.XP_002733001.2	7.46e-47	180	28MUX@1|root,2QUD6@2759|Eukaryota,39BS7@33154|Opisthokonta,3BD34@33208|Metazoa,3D07N@33213|Bilateria	33208|Metazoa	S	Neurexophilin	Nxpe5	-	-	-	-	-	-	-	-	-	-	-	Neurexophilin
XP_071811218.1	400682.PAC_15722401	3.99e-07	58.2	2D13D@1|root,2S4V0@2759|Eukaryota,3A7G6@33154|Opisthokonta,3BTRY@33208|Metazoa	33208|Metazoa	S	N-acetyltransferase	-	-	-	-	-	-	-	-	-	-	-	-	Acetyltransf_2
XP_071811219.1	10224.XP_002735871.1	7.87e-26	122	KOG2177@1|root,KOG2177@2759|Eukaryota,38EA3@33154|Opisthokonta,3BFJH@33208|Metazoa,3CRTV@33213|Bilateria	33208|Metazoa	O	Tripartite motif-containing protein	-	-	2.3.2.27	ko:K11997,ko:K12035	ko05206,map05206	-	-	-	ko00000,ko00001,ko01000,ko03019,ko04121	-	-	-	DUF3583,Filamin,NHL,zf-B_box,zf-C3HC4,zf-C3HC4_3,zf-RING_UBOX
XP_071811220.1	7668.SPU_025723-tr	0	1831	KOG1020@1|root,KOG1020@2759|Eukaryota,38XR9@33154|Opisthokonta,3BIQN@33208|Metazoa,3CXTJ@33213|Bilateria	33208|Metazoa	BDL	cohesin loading	NIPBL	GO:0000003,GO:0000070,GO:0000122,GO:0000278,GO:0000280,GO:0000428,GO:0000785,GO:0000819,GO:0001501,GO:0001654,GO:0001655,GO:0001656,GO:0001822,GO:0002009,GO:0003006,GO:0003007,GO:0003008,GO:0003143,GO:0003146,GO:0003151,GO:0003674,GO:0003682,GO:0005488,GO:0005515,GO:0005575,GO:0005622,GO:0005623,GO:0005634,GO:0005654,GO:0005694,GO:0005700,GO:0006139,GO:0006325,GO:0006351,GO:0006355,GO:0006357,GO:…	-	ko:K06672	ko04111,map04111	-	-	-	ko00000,ko00001,ko03036	-	-	-	Cohesin_HEAT,Nipped-B_C
XP_071811221.1	7668.SPU_025723-tr	0	1831	KOG1020@1|root,KOG1020@2759|Eukaryota,38XR9@33154|Opisthokonta,3BIQN@33208|Metazoa,3CXTJ@33213|Bilateria	33208|Metazoa	BDL	cohesin loading	NIPBL	GO:0000003,GO:0000070,GO:0000122,GO:0000278,GO:0000280,GO:0000428,GO:0000785,GO:0000819,GO:0001501,GO:0001654,GO:0001655,GO:0001656,GO:0001822,GO:0002009,GO:0003006,GO:0003007,GO:0003008,GO:0003143,GO:0003146,GO:0003151,GO:0003674,GO:0003682,GO:0005488,GO:0005515,GO:0005575,GO:0005622,GO:0005623,GO:0005634,GO:0005654,GO:0005694,GO:0005700,GO:0006139,GO:0006325,GO:0006351,GO:0006355,GO:0006357,GO:…	-	ko:K06672	ko04111,map04111	-	-	-	ko00000,ko00001,ko03036	-	-	-	Cohesin_HEAT,Nipped-B_C
XP_071811222.1	7668.SPU_025723-tr	0	1833	KOG1020@1|root,KOG1020@2759|Eukaryota,38XR9@33154|Opisthokonta,3BIQN@33208|Metazoa,3CXTJ@33213|Bilateria	33208|Metazoa	BDL	cohesin loading	NIPBL	GO:0000003,GO:0000070,GO:0000122,GO:0000278,GO:0000280,GO:0000428,GO:0000785,GO:0000819,GO:0001501,GO:0001654,GO:0001655,GO:0001656,GO:0001822,GO:0002009,GO:0003006,GO:0003007,GO:0003008,GO:0003143,GO:0003146,GO:0003151,GO:0003674,GO:0003682,GO:0005488,GO:0005515,GO:0005575,GO:0005622,GO:0005623,GO:0005634,GO:0005654,GO:0005694,GO:0005700,GO:0006139,GO:0006325,GO:0006351,GO:0006355,GO:0006357,GO:…	-	ko:K06672	ko04111,map04111	-	-	-	ko00000,ko00001,ko03036	-	-	-	Cohesin_HEAT,Nipped-B_C
XP_071811223.1	7668.SPU_025723-tr	0	1831	KOG1020@1|root,KOG1020@2759|Eukaryota,38XR9@33154|Opisthokonta,3BIQN@33208|Metazoa,3CXTJ@33213|Bilateria	33208|Metazoa	BDL	cohesin loading	NIPBL	GO:0000003,GO:0000070,GO:0000122,GO:0000278,GO:0000280,GO:0000428,GO:0000785,GO:0000819,GO:0001501,GO:0001654,GO:0001655,GO:0001656,GO:0001822,GO:0002009,GO:0003006,GO:0003007,GO:0003008,GO:0003143,GO:0003146,GO:0003151,GO:0003674,GO:0003682,GO:0005488,GO:0005515,GO:0005575,GO:0005622,GO:0005623,GO:0005634,GO:0005654,GO:0005694,GO:0005700,GO:0006139,GO:0006325,GO:0006351,GO:0006355,GO:0006357,GO:…	-	ko:K06672	ko04111,map04111	-	-	-	ko00000,ko00001,ko03036	-	-	-	Cohesin_HEAT,Nipped-B_C
XP_071811224.1	7668.SPU_001165-tr	1.84e-150	459	KOG3780@1|root,KOG3780@2759|Eukaryota,38D4U@33154|Opisthokonta,3BJG5@33208|Metazoa,3D0Q6@33213|Bilateria	33208|Metazoa	S	Arrestin (or S-antigen), C-terminal domain	-	-	-	ko:K11318	-	-	-	-	ko00000,ko03021,ko03036	-	-	-	Arrestin_C,Arrestin_N
XP_071811228.1	10224.XP_002735871.1	9.87e-26	122	KOG2177@1|root,KOG2177@2759|Eukaryota,38EA3@33154|Opisthokonta,3BFJH@33208|Metazoa,3CRTV@33213|Bilateria	33208|Metazoa	O	Tripartite motif-containing protein	-	-	2.3.2.27	ko:K11997,ko:K12035	ko05206,map05206	-	-	-	ko00000,ko00001,ko01000,ko03019,ko04121	-	-	-	DUF3583,Filamin,NHL,zf-B_box,zf-C3HC4,zf-C3HC4_3,zf-RING_UBOX
XP_071811229.1	10224.XP_006825738.1	6e-71	218	KOG1296@1|root,KOG1296@2759|Eukaryota,39TNN@33154|Opisthokonta,3BCDM@33208|Metazoa,3D2QW@33213|Bilateria	33208|Metazoa	K	UPF0587 protein C1orf123 homolog	C1orf123	-	-	-	-	-	-	-	-	-	-	-	DUF866
XP_071811230.1	10224.XP_006825738.1	2.6e-68	211	KOG1296@1|root,KOG1296@2759|Eukaryota,39TNN@33154|Opisthokonta,3BCDM@33208|Metazoa,3D2QW@33213|Bilateria	33208|Metazoa	K	UPF0587 protein C1orf123 homolog	C1orf123	-	-	-	-	-	-	-	-	-	-	-	DUF866
XP_071811231.1	7668.SPU_004298-tr	1.44e-51	162	COG4888@1|root,KOG3214@2759|Eukaryota,3A5UM@33154|Opisthokonta,3BSK0@33208|Metazoa,3D860@33213|Bilateria	33208|Metazoa	K	chromatin-mediated maintenance of transcription	ELOF1	GO:0000993,GO:0001098,GO:0001099,GO:0003674,GO:0005488,GO:0005515,GO:0005575,GO:0005622,GO:0005623,GO:0005634,GO:0005654,GO:0006139,GO:0006325,GO:0006338,GO:0006351,GO:0006354,GO:0006355,GO:0006366,GO:0006368,GO:0006725,GO:0006807,GO:0006996,GO:0008023,GO:0008150,GO:0008152,GO:0009058,GO:0009059,GO:0009889,GO:0009891,GO:0009893,GO:0009987,GO:0010467,GO:0010468,GO:0010556,GO:0010557,GO:0010604,GO:…	3.1.1.89	ko:K13617	-	-	-	-	ko00000,ko01000,ko01002	-	-	-	Elf1
XP_071811232.1	10090.ENSMUSP00000112640	2.62e-43	171	KOG2236@1|root,KOG2236@2759|Eukaryota,38EWH@33154|Opisthokonta,3BKTT@33208|Metazoa,3D140@33213|Bilateria,485N0@7711|Chordata,491YH@7742|Vertebrata,3J5W9@40674|Mammalia,35G7D@314146|Euarchontoglires,4Q2QX@9989|Rodentia	33208|Metazoa	S	H ACA ribonucleoprotein complex non-core subunit NAF1	NAF1	GO:0000154,GO:0000454,GO:0000491,GO:0000493,GO:0001522,GO:0003674,GO:0003676,GO:0003723,GO:0005488,GO:0005575,GO:0005622,GO:0005623,GO:0005634,GO:0005732,GO:0005737,GO:0006139,GO:0006364,GO:0006396,GO:0006725,GO:0006807,GO:0008150,GO:0008152,GO:0009451,GO:0009889,GO:0009891,GO:0009892,GO:0009893,GO:0009894,GO:0009895,GO:0009987,GO:0010467,GO:0010468,GO:0010556,GO:0010557,GO:0010604,GO:0010605,GO:…	-	ko:K14763	-	-	-	-	ko00000,ko03009	-	-	-	Gar1
XP_071811233.1	10090.ENSMUSP00000112640	2.62e-43	171	KOG2236@1|root,KOG2236@2759|Eukaryota,38EWH@33154|Opisthokonta,3BKTT@33208|Metazoa,3D140@33213|Bilateria,485N0@7711|Chordata,491YH@7742|Vertebrata,3J5W9@40674|Mammalia,35G7D@314146|Euarchontoglires,4Q2QX@9989|Rodentia	33208|Metazoa	S	H ACA ribonucleoprotein complex non-core subunit NAF1	NAF1	GO:0000154,GO:0000454,GO:0000491,GO:0000493,GO:0001522,GO:0003674,GO:0003676,GO:0003723,GO:0005488,GO:0005575,GO:0005622,GO:0005623,GO:0005634,GO:0005732,GO:0005737,GO:0006139,GO:0006364,GO:0006396,GO:0006725,GO:0006807,GO:0008150,GO:0008152,GO:0009451,GO:0009889,GO:0009891,GO:0009892,GO:0009893,GO:0009894,GO:0009895,GO:0009987,GO:0010467,GO:0010468,GO:0010556,GO:0010557,GO:0010604,GO:0010605,GO:…	-	ko:K14763	-	-	-	-	ko00000,ko03009	-	-	-	Gar1
XP_071811234.1	10090.ENSMUSP00000112640	2.62e-43	171	KOG2236@1|root,KOG2236@2759|Eukaryota,38EWH@33154|Opisthokonta,3BKTT@33208|Metazoa,3D140@33213|Bilateria,485N0@7711|Chordata,491YH@7742|Vertebrata,3J5W9@40674|Mammalia,35G7D@314146|Euarchontoglires,4Q2QX@9989|Rodentia	33208|Metazoa	S	H ACA ribonucleoprotein complex non-core subunit NAF1	NAF1	GO:0000154,GO:0000454,GO:0000491,GO:0000493,GO:0001522,GO:0003674,GO:0003676,GO:0003723,GO:0005488,GO:0005575,GO:0005622,GO:0005623,GO:0005634,GO:0005732,GO:0005737,GO:0006139,GO:0006364,GO:0006396,GO:0006725,GO:0006807,GO:0008150,GO:0008152,GO:0009451,GO:0009889,GO:0009891,GO:0009892,GO:0009893,GO:0009894,GO:0009895,GO:0009987,GO:0010467,GO:0010468,GO:0010556,GO:0010557,GO:0010604,GO:0010605,GO:…	-	ko:K14763	-	-	-	-	ko00000,ko03009	-	-	-	Gar1
XP_071811235.1	10224.XP_002735871.1	9.87e-26	122	KOG2177@1|root,KOG2177@2759|Eukaryota,38EA3@33154|Opisthokonta,3BFJH@33208|Metazoa,3CRTV@33213|Bilateria	33208|Metazoa	O	Tripartite motif-containing protein	-	-	2.3.2.27	ko:K11997,ko:K12035	ko05206,map05206	-	-	-	ko00000,ko00001,ko01000,ko03019,ko04121	-	-	-	DUF3583,Filamin,NHL,zf-B_box,zf-C3HC4,zf-C3HC4_3,zf-RING_UBOX
XP_071811236.1	48698.ENSPFOP00000017956	7.22e-94	283	COG1949@1|root,KOG3242@2759|Eukaryota,39R06@33154|Opisthokonta,3BBVK@33208|Metazoa,3D00N@33213|Bilateria,4835W@7711|Chordata,490FR@7742|Vertebrata,4A1AC@7898|Actinopterygii	33208|Metazoa	A	Small fragment nuclease	REXO2	GO:0000175,GO:0003674,GO:0003824,GO:0004518,GO:0004527,GO:0004532,GO:0004540,GO:0005575,GO:0005622,GO:0005623,GO:0005634,GO:0005730,GO:0005737,GO:0005739,GO:0005740,GO:0005758,GO:0005759,GO:0005912,GO:0005924,GO:0005925,GO:0006139,GO:0006725,GO:0006753,GO:0006793,GO:0006796,GO:0006807,GO:0008150,GO:0008152,GO:0008408,GO:0008946,GO:0009117,GO:0009987,GO:0016070,GO:0016787,GO:0016788,GO:0016796,GO:…	-	ko:K13288	ko03008,map03008	-	-	-	ko00000,ko00001,ko01000,ko03009,ko03019	-	-	-	RNase_T
XP_071811237.1	48698.ENSPFOP00000017956	7.22e-94	283	COG1949@1|root,KOG3242@2759|Eukaryota,39R06@33154|Opisthokonta,3BBVK@33208|Metazoa,3D00N@33213|Bilateria,4835W@7711|Chordata,490FR@7742|Vertebrata,4A1AC@7898|Actinopterygii	33208|Metazoa	A	Small fragment nuclease	REXO2	GO:0000175,GO:0003674,GO:0003824,GO:0004518,GO:0004527,GO:0004532,GO:0004540,GO:0005575,GO:0005622,GO:0005623,GO:0005634,GO:0005730,GO:0005737,GO:0005739,GO:0005740,GO:0005758,GO:0005759,GO:0005912,GO:0005924,GO:0005925,GO:0006139,GO:0006725,GO:0006753,GO:0006793,GO:0006796,GO:0006807,GO:0008150,GO:0008152,GO:0008408,GO:0008946,GO:0009117,GO:0009987,GO:0016070,GO:0016787,GO:0016788,GO:0016796,GO:…	-	ko:K13288	ko03008,map03008	-	-	-	ko00000,ko00001,ko01000,ko03009,ko03019	-	-	-	RNase_T
XP_071811238.1	48698.ENSPFOP00000017956	7.22e-94	283	COG1949@1|root,KOG3242@2759|Eukaryota,39R06@33154|Opisthokonta,3BBVK@33208|Metazoa,3D00N@33213|Bilateria,4835W@7711|Chordata,490FR@7742|Vertebrata,4A1AC@7898|Actinopterygii	33208|Metazoa	A	Small fragment nuclease	REXO2	GO:0000175,GO:0003674,GO:0003824,GO:0004518,GO:0004527,GO:0004532,GO:0004540,GO:0005575,GO:0005622,GO:0005623,GO:0005634,GO:0005730,GO:0005737,GO:0005739,GO:0005740,GO:0005758,GO:0005759,GO:0005912,GO:0005924,GO:0005925,GO:0006139,GO:0006725,GO:0006753,GO:0006793,GO:0006796,GO:0006807,GO:0008150,GO:0008152,GO:0008408,GO:0008946,GO:0009117,GO:0009987,GO:0016070,GO:0016787,GO:0016788,GO:0016796,GO:…	-	ko:K13288	ko03008,map03008	-	-	-	ko00000,ko00001,ko01000,ko03009,ko03019	-	-	-	RNase_T
XP_071811239.1	48698.ENSPFOP00000017956	7.22e-94	283	COG1949@1|root,KOG3242@2759|Eukaryota,39R06@33154|Opisthokonta,3BBVK@33208|Metazoa,3D00N@33213|Bilateria,4835W@7711|Chordata,490FR@7742|Vertebrata,4A1AC@7898|Actinopterygii	33208|Metazoa	A	Small fragment nuclease	REXO2	GO:0000175,GO:0003674,GO:0003824,GO:0004518,GO:0004527,GO:0004532,GO:0004540,GO:0005575,GO:0005622,GO:0005623,GO:0005634,GO:0005730,GO:0005737,GO:0005739,GO:0005740,GO:0005758,GO:0005759,GO:0005912,GO:0005924,GO:0005925,GO:0006139,GO:0006725,GO:0006753,GO:0006793,GO:0006796,GO:0006807,GO:0008150,GO:0008152,GO:0008408,GO:0008946,GO:0009117,GO:0009987,GO:0016070,GO:0016787,GO:0016788,GO:0016796,GO:…	-	ko:K13288	ko03008,map03008	-	-	-	ko00000,ko00001,ko01000,ko03009,ko03019	-	-	-	RNase_T
XP_071811240.1	126957.SMAR002686-PA	5.19e-56	182	COG5596@1|root,KOG3324@2759|Eukaryota,39RT6@33154|Opisthokonta,3BCHM@33208|Metazoa,3CWRS@33213|Bilateria,41YXA@6656|Arthropoda	33208|Metazoa	U	Mitochondrial import inner membrane translocase subunit	TIMM23	GO:0001101,GO:0003674,GO:0005048,GO:0005215,GO:0005488,GO:0005515,GO:0005575,GO:0005622,GO:0005623,GO:0005737,GO:0005739,GO:0005740,GO:0005743,GO:0005744,GO:0005758,GO:0006605,GO:0006626,GO:0006810,GO:0006839,GO:0006886,GO:0006996,GO:0007005,GO:0007006,GO:0007007,GO:0008104,GO:0008150,GO:0008320,GO:0008565,GO:0009719,GO:0009725,GO:0009893,GO:0009987,GO:0010033,GO:0010243,GO:0010468,GO:0010604,GO:…	-	ko:K17794	ko04212,map04212	-	-	-	ko00000,ko00001,ko02000,ko03029	3.A.8.1	-	-	Tim17
XP_071811241.1	59463.ENSMLUP00000002431	3.34e-215	628	KOG2296@1|root,KOG2296@2759|Eukaryota,39FGF@33154|Opisthokonta,3BEBK@33208|Metazoa,3CV8E@33213|Bilateria,485EE@7711|Chordata,48V7V@7742|Vertebrata,3J2I3@40674|Mammalia,4M3XD@9397|Chiroptera	33208|Metazoa	S	LMBR1 domain-containing protein 2	LMBRD2	-	-	ko:K16831	-	-	-	-	ko00000,ko03036	-	-	-	LMBR1
XP_071811242.1	59463.ENSMLUP00000002431	3.34e-215	628	KOG2296@1|root,KOG2296@2759|Eukaryota,39FGF@33154|Opisthokonta,3BEBK@33208|Metazoa,3CV8E@33213|Bilateria,485EE@7711|Chordata,48V7V@7742|Vertebrata,3J2I3@40674|Mammalia,4M3XD@9397|Chiroptera	33208|Metazoa	S	LMBR1 domain-containing protein 2	LMBRD2	-	-	ko:K16831	-	-	-	-	ko00000,ko03036	-	-	-	LMBR1
XP_071811243.1	59463.ENSMLUP00000002431	5.4e-218	635	KOG2296@1|root,KOG2296@2759|Eukaryota,39FGF@33154|Opisthokonta,3BEBK@33208|Metazoa,3CV8E@33213|Bilateria,485EE@7711|Chordata,48V7V@7742|Vertebrata,3J2I3@40674|Mammalia,4M3XD@9397|Chiroptera	33208|Metazoa	S	LMBR1 domain-containing protein 2	LMBRD2	-	-	ko:K16831	-	-	-	-	ko00000,ko03036	-	-	-	LMBR1
XP_071811244.1	59463.ENSMLUP00000002431	5.58e-214	625	KOG2296@1|root,KOG2296@2759|Eukaryota,39FGF@33154|Opisthokonta,3BEBK@33208|Metazoa,3CV8E@33213|Bilateria,485EE@7711|Chordata,48V7V@7742|Vertebrata,3J2I3@40674|Mammalia,4M3XD@9397|Chiroptera	33208|Metazoa	S	LMBR1 domain-containing protein 2	LMBRD2	-	-	ko:K16831	-	-	-	-	ko00000,ko03036	-	-	-	LMBR1
XP_071811245.1	10224.XP_002735871.1	9.87e-26	122	KOG2177@1|root,KOG2177@2759|Eukaryota,38EA3@33154|Opisthokonta,3BFJH@33208|Metazoa,3CRTV@33213|Bilateria	33208|Metazoa	O	Tripartite motif-containing protein	-	-	2.3.2.27	ko:K11997,ko:K12035	ko05206,map05206	-	-	-	ko00000,ko00001,ko01000,ko03019,ko04121	-	-	-	DUF3583,Filamin,NHL,zf-B_box,zf-C3HC4,zf-C3HC4_3,zf-RING_UBOX
XP_071811246.1	59463.ENSMLUP00000002431	5.64e-211	613	KOG2296@1|root,KOG2296@2759|Eukaryota,39FGF@33154|Opisthokonta,3BEBK@33208|Metazoa,3CV8E@33213|Bilateria,485EE@7711|Chordata,48V7V@7742|Vertebrata,3J2I3@40674|Mammalia,4M3XD@9397|Chiroptera	33208|Metazoa	S	LMBR1 domain-containing protein 2	LMBRD2	-	-	ko:K16831	-	-	-	-	ko00000,ko03036	-	-	-	LMBR1
XP_071811247.1	7668.SPU_017048-tr	8.34e-205	593	KOG2296@1|root,KOG2296@2759|Eukaryota,39FGF@33154|Opisthokonta,3BEBK@33208|Metazoa,3CV8E@33213|Bilateria	33208|Metazoa	J	LMBR1-like membrane protein	LMBRD2	-	-	ko:K16831	-	-	-	-	ko00000,ko03036	-	-	-	LMBR1
XP_071811248.1	7897.ENSLACP00000016671	8.55e-62	232	KOG1215@1|root,KOG1215@2759|Eukaryota,38B6M@33154|Opisthokonta,3B9HR@33208|Metazoa,3CR8C@33213|Bilateria,480A0@7711|Chordata,48XW1@7742|Vertebrata	33208|Metazoa	T	negative regulation of astrocyte activation	LDLR	GO:0000323,GO:0001101,GO:0001540,GO:0001666,GO:0002020,GO:0002682,GO:0002683,GO:0002694,GO:0002695,GO:0003008,GO:0003674,GO:0005041,GO:0005488,GO:0005515,GO:0005575,GO:0005622,GO:0005623,GO:0005737,GO:0005764,GO:0005765,GO:0005768,GO:0005769,GO:0005770,GO:0005771,GO:0005773,GO:0005774,GO:0005794,GO:0005886,GO:0005887,GO:0005901,GO:0005905,GO:0006066,GO:0006629,GO:0006807,GO:0006810,GO:0006811,GO:…	-	ko:K12473,ko:K20052,ko:K20053	ko04144,ko04913,ko04925,ko04927,ko04934,ko04976,ko04979,ko05145,ko05160,map04144,map04913,map04925,map04927,map04934,map04976,map04979,map05145,map05160	-	-	-	ko00000,ko00001,ko04131	9.B.87.1.9	-	-	EGF_CA,FXa_inhibition,Ldl_recept_a,Ldl_recept_b,cEGF
XP_071811249.1	7668.SPU_014070-tr	4.59e-06	58.5	2EYP1@1|root,2T054@2759|Eukaryota	2759|Eukaryota	-	-	-	-	-	-	-	-	-	-	-	-	-	-	-
XP_071811250.1	8153.XP_005947177.1	4.3e-91	296	KOG4052@1|root,KOG4052@2759|Eukaryota,38XQY@33154|Opisthokonta,3BKR0@33208|Metazoa,3CZVF@33213|Bilateria,48BR6@7711|Chordata,4936R@7742|Vertebrata,4A60R@7898|Actinopterygii	33208|Metazoa	S	signaling receptor binding	-	-	-	ko:K10516	-	-	-	-	ko00000,ko04121	-	-	-	-
XP_071811251.1	7668.SPU_020542-tr	1.92e-76	278	COG5599@1|root,KOG4228@2759|Eukaryota,38C26@33154|Opisthokonta,3BBRE@33208|Metazoa,3CV31@33213|Bilateria	33208|Metazoa	T	gamma-catenin binding	-	-	3.1.3.48	ko:K05693,ko:K05695,ko:K06776,ko:K06777,ko:K13297,ko:K18032	ko04514,ko04520,ko04910,ko04931,map04514,map04520,map04910,map04931	-	-	-	ko00000,ko00001,ko01000,ko01009,ko04516	-	-	-	I-set,Lectin_C,Methyltransf_FA,Y_phosphatase,fn3
XP_071811252.1	7668.SPU_020542-tr	7.03e-75	274	COG5599@1|root,KOG4228@2759|Eukaryota,38C26@33154|Opisthokonta,3BBRE@33208|Metazoa,3CV31@33213|Bilateria	33208|Metazoa	T	gamma-catenin binding	-	-	3.1.3.48	ko:K05693,ko:K05695,ko:K06776,ko:K06777,ko:K13297,ko:K18032	ko04514,ko04520,ko04910,ko04931,map04514,map04520,map04910,map04931	-	-	-	ko00000,ko00001,ko01000,ko01009,ko04516	-	-	-	I-set,Lectin_C,Methyltransf_FA,Y_phosphatase,fn3
XP_071811253.1	4098.XP_009609193.1	6.01e-21	103	KOG0583@1|root,KOG0583@2759|Eukaryota,37KQI@33090|Viridiplantae,3G999@35493|Streptophyta	35493|Streptophyta	T	Non-specific serine threonine protein kinase	CIPK7	GO:0003674,GO:0003824,GO:0004672,GO:0004674,GO:0005575,GO:0005622,GO:0005623,GO:0005634,GO:0005737,GO:0006464,GO:0006468,GO:0006793,GO:0006796,GO:0006807,GO:0006950,GO:0007154,GO:0007165,GO:0008150,GO:0008152,GO:0009266,GO:0009409,GO:0009628,GO:0009987,GO:0016301,GO:0016310,GO:0016740,GO:0016772,GO:0016773,GO:0019538,GO:0023052,GO:0035556,GO:0036211,GO:0043170,GO:0043226,GO:0043227,GO:0043229,GO:…	2.7.11.1	ko:K03116,ko:K12761	ko03060,ko03070,ko04113,ko04138,map03060,map03070,map04113,map04138	M00336	-	-	ko00000,ko00001,ko00002,ko01000,ko01001,ko02044	2.A.64	-	-	NAF,Pkinase
XP_071811254.1	7668.SPU_020542-tr	1.16e-75	276	COG5599@1|root,KOG4228@2759|Eukaryota,38C26@33154|Opisthokonta,3BBRE@33208|Metazoa,3CV31@33213|Bilateria	33208|Metazoa	T	gamma-catenin binding	-	-	3.1.3.48	ko:K05693,ko:K05695,ko:K06776,ko:K06777,ko:K13297,ko:K18032	ko04514,ko04520,ko04910,ko04931,map04514,map04520,map04910,map04931	-	-	-	ko00000,ko00001,ko01000,ko01009,ko04516	-	-	-	I-set,Lectin_C,Methyltransf_FA,Y_phosphatase,fn3
XP_071811255.1	181119.XP_005528900.1	6.5e-75	273	COG5599@1|root,KOG4228@2759|Eukaryota,38C1K@33154|Opisthokonta,3BCMK@33208|Metazoa,3CWXK@33213|Bilateria,48AZ0@7711|Chordata,495MH@7742|Vertebrata,4GPYJ@8782|Aves	33208|Metazoa	T	Receptor-type tyrosine-protein phosphatase	PTPRE	GO:0002682,GO:0002694,GO:0003674,GO:0003824,GO:0004721,GO:0004725,GO:0004888,GO:0005001,GO:0005488,GO:0005515,GO:0005575,GO:0005622,GO:0005623,GO:0005634,GO:0005737,GO:0005886,GO:0006464,GO:0006470,GO:0006793,GO:0006796,GO:0006807,GO:0007154,GO:0007165,GO:0007166,GO:0007167,GO:0007185,GO:0008150,GO:0008152,GO:0009966,GO:0009968,GO:0009987,GO:0010646,GO:0010648,GO:0016020,GO:0016311,GO:0016787,GO:…	3.1.3.48	ko:K18033	-	-	-	-	ko00000,ko01000,ko01009	-	-	-	Y_phosphatase
XP_071811256.1	7668.SPU_023115-tr	1.35e-83	314	COG5599@1|root,KOG0200@1|root,KOG0200@2759|Eukaryota,KOG4228@2759|Eukaryota,38C26@33154|Opisthokonta,3BBRE@33208|Metazoa,3CV31@33213|Bilateria	33208|Metazoa	T	gamma-catenin binding	-	-	3.1.3.48	ko:K05695,ko:K06776	ko04514,ko04520,ko04910,ko04931,map04514,map04520,map04910,map04931	-	-	-	ko00000,ko00001,ko01000,ko01009,ko04516	-	-	-	Lectin_C,Methyltransf_FA,Y_phosphatase,fn3
XP_071811257.1	7668.SPU_023115-tr	1.34e-83	314	COG5599@1|root,KOG0200@1|root,KOG0200@2759|Eukaryota,KOG4228@2759|Eukaryota,38C26@33154|Opisthokonta,3BBRE@33208|Metazoa,3CV31@33213|Bilateria	33208|Metazoa	T	gamma-catenin binding	-	-	3.1.3.48	ko:K05695,ko:K06776	ko04514,ko04520,ko04910,ko04931,map04514,map04520,map04910,map04931	-	-	-	ko00000,ko00001,ko01000,ko01009,ko04516	-	-	-	Lectin_C,Methyltransf_FA,Y_phosphatase,fn3
XP_071811258.1	7668.SPU_023115-tr	8.35e-67	259	COG5599@1|root,KOG0200@1|root,KOG0200@2759|Eukaryota,KOG4228@2759|Eukaryota,38C26@33154|Opisthokonta,3BBRE@33208|Metazoa,3CV31@33213|Bilateria	33208|Metazoa	T	gamma-catenin binding	-	-	3.1.3.48	ko:K05695,ko:K06776	ko04514,ko04520,ko04910,ko04931,map04514,map04520,map04910,map04931	-	-	-	ko00000,ko00001,ko01000,ko01009,ko04516	-	-	-	Lectin_C,Methyltransf_FA,Y_phosphatase,fn3
XP_071811259.1	7739.XP_002607276.1	1.39e-24	119	KOG2177@1|root,KOG2177@2759|Eukaryota,38EA3@33154|Opisthokonta,3BFJH@33208|Metazoa,3CRTV@33213|Bilateria,47YXB@7711|Chordata	33208|Metazoa	O	zinc ion binding	-	-	2.3.2.27	ko:K11997,ko:K12026,ko:K12035	ko05206,map05206	-	-	-	ko00000,ko00001,ko01000,ko03019,ko04121	-	-	-	NHL,zf-B_box,zf-C3HC4,zf-RING_UBOX
XP_071811260.1	7668.SPU_023115-tr	1.96e-84	317	COG5599@1|root,KOG0200@1|root,KOG0200@2759|Eukaryota,KOG4228@2759|Eukaryota,38C26@33154|Opisthokonta,3BBRE@33208|Metazoa,3CV31@33213|Bilateria	33208|Metazoa	T	gamma-catenin binding	-	-	3.1.3.48	ko:K05695,ko:K06776	ko04514,ko04520,ko04910,ko04931,map04514,map04520,map04910,map04931	-	-	-	ko00000,ko00001,ko01000,ko01009,ko04516	-	-	-	Lectin_C,Methyltransf_FA,Y_phosphatase,fn3
XP_071811261.1	7668.SPU_023115-tr	3.38e-81	306	COG5599@1|root,KOG0200@1|root,KOG0200@2759|Eukaryota,KOG4228@2759|Eukaryota,38C26@33154|Opisthokonta,3BBRE@33208|Metazoa,3CV31@33213|Bilateria	33208|Metazoa	T	gamma-catenin binding	-	-	3.1.3.48	ko:K05695,ko:K06776	ko04514,ko04520,ko04910,ko04931,map04514,map04520,map04910,map04931	-	-	-	ko00000,ko00001,ko01000,ko01009,ko04516	-	-	-	Lectin_C,Methyltransf_FA,Y_phosphatase,fn3
XP_071811262.1	7029.ACYPI44726-PA	1.23e-10	68.6	28N4N@1|root,2QUPU@2759|Eukaryota,39SZC@33154|Opisthokonta,3BNE8@33208|Metazoa,3D9FR@33213|Bilateria,420ET@6656|Arthropoda	33208|Metazoa	-	-	-	-	-	-	-	-	-	-	-	-	-	-	-
XP_071811263.1	7029.ACYPI44726-PA	1.23e-10	68.6	28N4N@1|root,2QUPU@2759|Eukaryota,39SZC@33154|Opisthokonta,3BNE8@33208|Metazoa,3D9FR@33213|Bilateria,420ET@6656|Arthropoda	33208|Metazoa	-	-	-	-	-	-	-	-	-	-	-	-	-	-	-
XP_071811264.1	9713.XP_006731307.1	5.86e-134	468	COG5599@1|root,KOG4228@2759|Eukaryota,38C26@33154|Opisthokonta,3BBRE@33208|Metazoa,3CV31@33213|Bilateria,481P5@7711|Chordata,48UWN@7742|Vertebrata,3JBSA@40674|Mammalia,3EKJD@33554|Carnivora	33208|Metazoa	T	Protein tyrosine phosphatase, receptor type, T	PTPRT	GO:0003674,GO:0003824,GO:0004721,GO:0004725,GO:0005488,GO:0005515,GO:0005575,GO:0005623,GO:0005886,GO:0006464,GO:0006470,GO:0006793,GO:0006796,GO:0006807,GO:0007154,GO:0007155,GO:0007156,GO:0007165,GO:0007166,GO:0007167,GO:0007169,GO:0008013,GO:0008092,GO:0008150,GO:0008152,GO:0009986,GO:0009987,GO:0016020,GO:0016021,GO:0016311,GO:0016787,GO:0016788,GO:0016790,GO:0016791,GO:0019538,GO:0022610,GO:…	3.1.3.48	ko:K05693,ko:K06776,ko:K13297	ko04514,ko04520,map04514,map04520	-	-	-	ko00000,ko00001,ko01000,ko01009,ko04516	-	-	-	MAM,Y_phosphatase,fn3
XP_071811265.1	7668.SPU_023115-tr	7.11e-132	437	COG5599@1|root,KOG0200@1|root,KOG0200@2759|Eukaryota,KOG4228@2759|Eukaryota,38C26@33154|Opisthokonta,3BBRE@33208|Metazoa,3CV31@33213|Bilateria	33208|Metazoa	T	gamma-catenin binding	-	-	3.1.3.48	ko:K05695,ko:K06776	ko04514,ko04520,ko04910,ko04931,map04514,map04520,map04910,map04931	-	-	-	ko00000,ko00001,ko01000,ko01009,ko04516	-	-	-	Lectin_C,Methyltransf_FA,Y_phosphatase,fn3
XP_071811266.1	7739.XP_002585735.1	1.12e-26	122	KOG2177@1|root,KOG2177@2759|Eukaryota	2759|Eukaryota	O	zinc ion binding	-	-	2.3.2.27	ko:K06058,ko:K11997,ko:K12026	ko04330,map04330	-	-	-	ko00000,ko00001,ko01000,ko04121	-	-	-	MATH,zf-B_box,zf-C3HC4,zf-RING_UBOX
XP_071811267.1	10224.XP_006812663.1	1.61e-18	87.8	COG5599@1|root,KOG4228@2759|Eukaryota	2759|Eukaryota	T	protein tyrosine phosphatase activity	-	-	3.1.3.48	ko:K05693,ko:K06776,ko:K13297,ko:K18032	ko04514,ko04520,map04514,map04520	-	-	-	ko00000,ko00001,ko01000,ko01009,ko04516	-	-	-	Y_phosphatase,fn3
XP_071811268.1	10224.XP_006813921.1	3.63e-78	249	28KQW@1|root,2QT6Y@2759|Eukaryota,38PN7@33154|Opisthokonta,3BDYH@33208|Metazoa,3CSU9@33213|Bilateria	33208|Metazoa	S	Store-operated calcium entry-associated regulatory factor	TMEM66	GO:0005575,GO:0005622,GO:0005623,GO:0005737,GO:0005783,GO:0005789,GO:0008150,GO:0010959,GO:0012505,GO:0016020,GO:0016021,GO:0030176,GO:0031224,GO:0031227,GO:0031984,GO:0032879,GO:0042175,GO:0043226,GO:0043227,GO:0043229,GO:0043231,GO:0043269,GO:0044422,GO:0044424,GO:0044425,GO:0044432,GO:0044444,GO:0044446,GO:0044464,GO:0050789,GO:0051049,GO:0051924,GO:0065007,GO:0098827,GO:2001256	-	-	-	-	-	-	-	-	-	-	SARAF
XP_071811269.1	10224.XP_006813921.1	7.72e-67	219	28KQW@1|root,2QT6Y@2759|Eukaryota,38PN7@33154|Opisthokonta,3BDYH@33208|Metazoa,3CSU9@33213|Bilateria	33208|Metazoa	S	Store-operated calcium entry-associated regulatory factor	TMEM66	GO:0005575,GO:0005622,GO:0005623,GO:0005737,GO:0005783,GO:0005789,GO:0008150,GO:0010959,GO:0012505,GO:0016020,GO:0016021,GO:0030176,GO:0031224,GO:0031227,GO:0031984,GO:0032879,GO:0042175,GO:0043226,GO:0043227,GO:0043229,GO:0043231,GO:0043269,GO:0044422,GO:0044424,GO:0044425,GO:0044432,GO:0044444,GO:0044446,GO:0044464,GO:0050789,GO:0051049,GO:0051924,GO:0065007,GO:0098827,GO:2001256	-	-	-	-	-	-	-	-	-	-	SARAF
XP_071811270.1	8083.ENSXMAP00000001095	5.8e-09	67	2CN4Q@1|root,2QTW9@2759|Eukaryota,39VZB@33154|Opisthokonta,3BJVY@33208|Metazoa,3D59A@33213|Bilateria,48CJB@7711|Chordata,499ID@7742|Vertebrata	33208|Metazoa	-	-	-	-	-	-	-	-	-	-	-	-	-	-	-
XP_071811271.1	7739.XP_002585735.1	1.12e-26	122	KOG2177@1|root,KOG2177@2759|Eukaryota	2759|Eukaryota	O	zinc ion binding	-	-	2.3.2.27	ko:K06058,ko:K11997,ko:K12026	ko04330,map04330	-	-	-	ko00000,ko00001,ko01000,ko04121	-	-	-	MATH,zf-B_box,zf-C3HC4,zf-RING_UBOX
XP_071811272.1	8083.ENSXMAP00000001095	5.61e-09	67	2CN4Q@1|root,2QTW9@2759|Eukaryota,39VZB@33154|Opisthokonta,3BJVY@33208|Metazoa,3D59A@33213|Bilateria,48CJB@7711|Chordata,499ID@7742|Vertebrata	33208|Metazoa	-	-	-	-	-	-	-	-	-	-	-	-	-	-	-
XP_071811273.1	8083.ENSXMAP00000001095	5.54e-09	67	2CN4Q@1|root,2QTW9@2759|Eukaryota,39VZB@33154|Opisthokonta,3BJVY@33208|Metazoa,3D59A@33213|Bilateria,48CJB@7711|Chordata,499ID@7742|Vertebrata	33208|Metazoa	-	-	-	-	-	-	-	-	-	-	-	-	-	-	-
XP_071811274.1	7668.SPU_023115-tr	1.4e-116	427	COG5599@1|root,KOG0200@1|root,KOG0200@2759|Eukaryota,KOG4228@2759|Eukaryota,38C26@33154|Opisthokonta,3BBRE@33208|Metazoa,3CV31@33213|Bilateria	33208|Metazoa	T	gamma-catenin binding	-	-	3.1.3.48	ko:K05695,ko:K06776	ko04514,ko04520,ko04910,ko04931,map04514,map04520,map04910,map04931	-	-	-	ko00000,ko00001,ko01000,ko01009,ko04516	-	-	-	Lectin_C,Methyltransf_FA,Y_phosphatase,fn3
XP_071811275.1	7668.SPU_023115-tr	1.27e-116	427	COG5599@1|root,KOG0200@1|root,KOG0200@2759|Eukaryota,KOG4228@2759|Eukaryota,38C26@33154|Opisthokonta,3BBRE@33208|Metazoa,3CV31@33213|Bilateria	33208|Metazoa	T	gamma-catenin binding	-	-	3.1.3.48	ko:K05695,ko:K06776	ko04514,ko04520,ko04910,ko04931,map04514,map04520,map04910,map04931	-	-	-	ko00000,ko00001,ko01000,ko01009,ko04516	-	-	-	Lectin_C,Methyltransf_FA,Y_phosphatase,fn3
XP_071811276.1	7668.SPU_023115-tr	9.56e-117	427	COG5599@1|root,KOG0200@1|root,KOG0200@2759|Eukaryota,KOG4228@2759|Eukaryota,38C26@33154|Opisthokonta,3BBRE@33208|Metazoa,3CV31@33213|Bilateria	33208|Metazoa	T	gamma-catenin binding	-	-	3.1.3.48	ko:K05695,ko:K06776	ko04514,ko04520,ko04910,ko04931,map04514,map04520,map04910,map04931	-	-	-	ko00000,ko00001,ko01000,ko01009,ko04516	-	-	-	Lectin_C,Methyltransf_FA,Y_phosphatase,fn3
XP_071811277.1	7668.SPU_023115-tr	4.86e-116	424	COG5599@1|root,KOG0200@1|root,KOG0200@2759|Eukaryota,KOG4228@2759|Eukaryota,38C26@33154|Opisthokonta,3BBRE@33208|Metazoa,3CV31@33213|Bilateria	33208|Metazoa	T	gamma-catenin binding	-	-	3.1.3.48	ko:K05695,ko:K06776	ko04514,ko04520,ko04910,ko04931,map04514,map04520,map04910,map04931	-	-	-	ko00000,ko00001,ko01000,ko01009,ko04516	-	-	-	Lectin_C,Methyltransf_FA,Y_phosphatase,fn3
XP_071811278.1	7668.SPU_023115-tr	2.98e-117	426	COG5599@1|root,KOG0200@1|root,KOG0200@2759|Eukaryota,KOG4228@2759|Eukaryota,38C26@33154|Opisthokonta,3BBRE@33208|Metazoa,3CV31@33213|Bilateria	33208|Metazoa	T	gamma-catenin binding	-	-	3.1.3.48	ko:K05695,ko:K06776	ko04514,ko04520,ko04910,ko04931,map04514,map04520,map04910,map04931	-	-	-	ko00000,ko00001,ko01000,ko01009,ko04516	-	-	-	Lectin_C,Methyltransf_FA,Y_phosphatase,fn3
XP_071811279.1	7668.SPU_023115-tr	2.95e-117	426	COG5599@1|root,KOG0200@1|root,KOG0200@2759|Eukaryota,KOG4228@2759|Eukaryota,38C26@33154|Opisthokonta,3BBRE@33208|Metazoa,3CV31@33213|Bilateria	33208|Metazoa	T	gamma-catenin binding	-	-	3.1.3.48	ko:K05695,ko:K06776	ko04514,ko04520,ko04910,ko04931,map04514,map04520,map04910,map04931	-	-	-	ko00000,ko00001,ko01000,ko01009,ko04516	-	-	-	Lectin_C,Methyltransf_FA,Y_phosphatase,fn3
XP_071811280.1	7739.XP_002585735.1	1.12e-26	122	KOG2177@1|root,KOG2177@2759|Eukaryota	2759|Eukaryota	O	zinc ion binding	-	-	2.3.2.27	ko:K06058,ko:K11997,ko:K12026	ko04330,map04330	-	-	-	ko00000,ko00001,ko01000,ko04121	-	-	-	MATH,zf-B_box,zf-C3HC4,zf-RING_UBOX
XP_071811281.1	7668.SPU_023115-tr	2.77e-117	426	COG5599@1|root,KOG0200@1|root,KOG0200@2759|Eukaryota,KOG4228@2759|Eukaryota,38C26@33154|Opisthokonta,3BBRE@33208|Metazoa,3CV31@33213|Bilateria	33208|Metazoa	T	gamma-catenin binding	-	-	3.1.3.48	ko:K05695,ko:K06776	ko04514,ko04520,ko04910,ko04931,map04514,map04520,map04910,map04931	-	-	-	ko00000,ko00001,ko01000,ko01009,ko04516	-	-	-	Lectin_C,Methyltransf_FA,Y_phosphatase,fn3
XP_071811282.1	7668.SPU_023115-tr	2.62e-117	426	COG5599@1|root,KOG0200@1|root,KOG0200@2759|Eukaryota,KOG4228@2759|Eukaryota,38C26@33154|Opisthokonta,3BBRE@33208|Metazoa,3CV31@33213|Bilateria	33208|Metazoa	T	gamma-catenin binding	-	-	3.1.3.48	ko:K05695,ko:K06776	ko04514,ko04520,ko04910,ko04931,map04514,map04520,map04910,map04931	-	-	-	ko00000,ko00001,ko01000,ko01009,ko04516	-	-	-	Lectin_C,Methyltransf_FA,Y_phosphatase,fn3
XP_071811283.1	7668.SPU_023115-tr	1.64e-79	303	COG5599@1|root,KOG0200@1|root,KOG0200@2759|Eukaryota,KOG4228@2759|Eukaryota,38C26@33154|Opisthokonta,3BBRE@33208|Metazoa,3CV31@33213|Bilateria	33208|Metazoa	T	gamma-catenin binding	-	-	3.1.3.48	ko:K05695,ko:K06776	ko04514,ko04520,ko04910,ko04931,map04514,map04520,map04910,map04931	-	-	-	ko00000,ko00001,ko01000,ko01009,ko04516	-	-	-	Lectin_C,Methyltransf_FA,Y_phosphatase,fn3
XP_071811284.1	7668.SPU_026804-tr	1.87e-102	347	2D1AE@1|root,2SHBM@2759|Eukaryota,3AFP7@33154|Opisthokonta,3BY0Y@33208|Metazoa,3DET1@33213|Bilateria	33208|Metazoa	-	-	-	-	-	-	-	-	-	-	-	-	-	-	DUF1759,Peptidase_A17
XP_071811285.1	7668.SPU_026804-tr	1.87e-102	347	2D1AE@1|root,2SHBM@2759|Eukaryota,3AFP7@33154|Opisthokonta,3BY0Y@33208|Metazoa,3DET1@33213|Bilateria	33208|Metazoa	-	-	-	-	-	-	-	-	-	-	-	-	-	-	DUF1759,Peptidase_A17
XP_071811286.1	7668.SPU_023115-tr	6.51e-107	358	COG5599@1|root,KOG0200@1|root,KOG0200@2759|Eukaryota,KOG4228@2759|Eukaryota,38C26@33154|Opisthokonta,3BBRE@33208|Metazoa,3CV31@33213|Bilateria	33208|Metazoa	T	gamma-catenin binding	-	-	3.1.3.48	ko:K05695,ko:K06776	ko04514,ko04520,ko04910,ko04931,map04514,map04520,map04910,map04931	-	-	-	ko00000,ko00001,ko01000,ko01009,ko04516	-	-	-	Lectin_C,Methyltransf_FA,Y_phosphatase,fn3
XP_071811287.1	7668.SPU_023115-tr	1.63e-94	321	COG5599@1|root,KOG0200@1|root,KOG0200@2759|Eukaryota,KOG4228@2759|Eukaryota,38C26@33154|Opisthokonta,3BBRE@33208|Metazoa,3CV31@33213|Bilateria	33208|Metazoa	T	gamma-catenin binding	-	-	3.1.3.48	ko:K05695,ko:K06776	ko04514,ko04520,ko04910,ko04931,map04514,map04520,map04910,map04931	-	-	-	ko00000,ko00001,ko01000,ko01009,ko04516	-	-	-	Lectin_C,Methyltransf_FA,Y_phosphatase,fn3
XP_071811288.1	7668.SPU_003027-tr	3.94e-156	494	COG2801@1|root,KOG0017@2759|Eukaryota,39NEP@33154|Opisthokonta,3CPZ5@33208|Metazoa,3E64C@33213|Bilateria	7668.SPU_003027-tr|-	L	Pao retrotransposon peptidase	-	-	-	-	-	-	-	-	-	-	-	-	-
XP_071811289.1	7668.SPU_003027-tr	3.95e-74	255	COG2801@1|root,KOG0017@2759|Eukaryota,39NEP@33154|Opisthokonta,3CPZ5@33208|Metazoa,3E64C@33213|Bilateria	7668.SPU_003027-tr|-	L	Pao retrotransposon peptidase	-	-	-	-	-	-	-	-	-	-	-	-	-
XP_071811290.1	7739.XP_002607687.1	1.92e-20	105	COG5077@1|root,KOG2177@1|root,KOG1863@2759|Eukaryota,KOG2177@2759|Eukaryota,3AM9G@33154|Opisthokonta,3C08U@33208|Metazoa,3DH0F@33213|Bilateria	33208|Metazoa	O	MATH domain	-	-	2.3.2.27	ko:K12026	-	-	-	-	ko00000,ko01000,ko04121	-	-	-	MATH,zf-B_box,zf-RING_UBOX
XP_071811291.1	8153.XP_005950436.1	9.81e-12	72.8	2CNH9@1|root,2QWAF@2759|Eukaryota,39UPH@33154|Opisthokonta,3BNKZ@33208|Metazoa,3D3XP@33213|Bilateria,483A9@7711|Chordata,499PK@7742|Vertebrata,49YT5@7898|Actinopterygii	33208|Metazoa	-	-	-	-	-	-	-	-	-	-	-	-	-	-	-
XP_071811292.1	7668.SPU_023115-tr	2.25e-115	418	COG5599@1|root,KOG0200@1|root,KOG0200@2759|Eukaryota,KOG4228@2759|Eukaryota,38C26@33154|Opisthokonta,3BBRE@33208|Metazoa,3CV31@33213|Bilateria	33208|Metazoa	T	gamma-catenin binding	-	-	3.1.3.48	ko:K05695,ko:K06776	ko04514,ko04520,ko04910,ko04931,map04514,map04520,map04910,map04931	-	-	-	ko00000,ko00001,ko01000,ko01009,ko04516	-	-	-	Lectin_C,Methyltransf_FA,Y_phosphatase,fn3
XP_071811293.1	7739.XP_002607687.1	1.92e-20	105	COG5077@1|root,KOG2177@1|root,KOG1863@2759|Eukaryota,KOG2177@2759|Eukaryota,3AM9G@33154|Opisthokonta,3C08U@33208|Metazoa,3DH0F@33213|Bilateria	33208|Metazoa	O	MATH domain	-	-	2.3.2.27	ko:K12026	-	-	-	-	ko00000,ko01000,ko04121	-	-	-	MATH,zf-B_box,zf-RING_UBOX
XP_071811294.1	7668.SPU_015953-tr	1.15e-107	337	28N19@1|root,2QUK7@2759|Eukaryota,38HHN@33154|Opisthokonta,3BCH4@33208|Metazoa,3CRT4@33213|Bilateria	33208|Metazoa	O	triglyceride lipase activity	PNLIP	GO:0003008,GO:0003674,GO:0003824,GO:0004620,GO:0004806,GO:0005488,GO:0005509,GO:0005575,GO:0005576,GO:0005615,GO:0005622,GO:0005623,GO:0005737,GO:0006629,GO:0006643,GO:0006644,GO:0006664,GO:0006793,GO:0006796,GO:0006810,GO:0006869,GO:0006950,GO:0006952,GO:0006968,GO:0007275,GO:0007586,GO:0008150,GO:0008152,GO:0009056,GO:0009395,GO:0009605,GO:0009719,GO:0009725,GO:0009791,GO:0009987,GO:0009991,GO:…	3.1.1.3	ko:K14073,ko:K14074,ko:K14075	ko00561,ko01100,ko04972,ko04975,ko04977,map00561,map01100,map04972,map04975,map04977	M00098	R02250,R02687	RC00020,RC00037,RC00041,RC00094	ko00000,ko00001,ko00002,ko01000	-	-	-	Lipase,PLAT
XP_071811295.1	7668.SPU_015953-tr	5.6e-122	373	28N19@1|root,2QUK7@2759|Eukaryota,38HHN@33154|Opisthokonta,3BCH4@33208|Metazoa,3CRT4@33213|Bilateria	33208|Metazoa	O	triglyceride lipase activity	PNLIP	GO:0003008,GO:0003674,GO:0003824,GO:0004620,GO:0004806,GO:0005488,GO:0005509,GO:0005575,GO:0005576,GO:0005615,GO:0005622,GO:0005623,GO:0005737,GO:0006629,GO:0006643,GO:0006644,GO:0006664,GO:0006793,GO:0006796,GO:0006810,GO:0006869,GO:0006950,GO:0006952,GO:0006968,GO:0007275,GO:0007586,GO:0008150,GO:0008152,GO:0009056,GO:0009395,GO:0009605,GO:0009719,GO:0009725,GO:0009791,GO:0009987,GO:0009991,GO:…	3.1.1.3	ko:K14073,ko:K14074,ko:K14075	ko00561,ko01100,ko04972,ko04975,ko04977,map00561,map01100,map04972,map04975,map04977	M00098	R02250,R02687	RC00020,RC00037,RC00041,RC00094	ko00000,ko00001,ko00002,ko01000	-	-	-	Lipase,PLAT
XP_071811296.1	7739.XP_002606851.1	1.12e-25	99.8	COG5208@1|root,KOG1658@2759|Eukaryota,3A8SR@33154|Opisthokonta,3BTZG@33208|Metazoa,3DAV7@33213|Bilateria,48EKG@7711|Chordata	33208|Metazoa	L	DNA-directed DNA polymerase activity	POLE4	GO:0000082,GO:0000123,GO:0000228,GO:0000278,GO:0003674,GO:0003824,GO:0003887,GO:0005488,GO:0005515,GO:0005575,GO:0005622,GO:0005623,GO:0005634,GO:0005654,GO:0005671,GO:0005694,GO:0006139,GO:0006259,GO:0006325,GO:0006464,GO:0006473,GO:0006475,GO:0006725,GO:0006807,GO:0006950,GO:0006974,GO:0006996,GO:0007049,GO:0008150,GO:0008152,GO:0008622,GO:0009058,GO:0009059,GO:0009987,GO:0016043,GO:0016569,GO:…	2.7.7.7	ko:K03004,ko:K03506	ko00230,ko00240,ko01100,ko03020,ko03030,ko03410,ko03420,ko05166,map00230,map00240,map01100,map03020,map03030,map03410,map03420,map05166	M00182,M00263	R00375,R00376,R00377,R00378,R00435,R00441,R00442,R00443	RC02795	br01611,ko00000,ko00001,ko00002,ko01000,ko03021,ko03032,ko03400	-	-	-	CBFD_NFYB_HMF
XP_071811297.1	9031.ENSGALP00000033702	3.94e-11	72	KOG3656@1|root,KOG3656@2759|Eukaryota,39S1K@33154|Opisthokonta,3BM61@33208|Metazoa,3CVZI@33213|Bilateria,480MC@7711|Chordata,48YPW@7742|Vertebrata,4GPED@8782|Aves	33208|Metazoa	T	Belongs to the G-protein coupled receptor 1 family	NPY7R	-	-	ko:K04205	ko04080,map04080	-	-	-	ko00000,ko00001,ko04030	-	-	-	7tm_1
XP_071811298.1	7668.SPU_009070-tr	2.27e-243	694	COG0507@1|root,KOG0987@2759|Eukaryota,38G42@33154|Opisthokonta,3BASM@33208|Metazoa,3CY11@33213|Bilateria	33208|Metazoa	L	ATP-dependent 5'-3' DNA/RNA helicase activity	PIF1	GO:0000002,GO:0000166,GO:0000228,GO:0000287,GO:0000781,GO:0000784,GO:0003674,GO:0003676,GO:0003677,GO:0003678,GO:0003824,GO:0004003,GO:0004386,GO:0004857,GO:0005488,GO:0005524,GO:0005575,GO:0005622,GO:0005623,GO:0005634,GO:0005657,GO:0005694,GO:0005737,GO:0005739,GO:0006139,GO:0006259,GO:0006260,GO:0006725,GO:0006807,GO:0006996,GO:0007005,GO:0008026,GO:0008094,GO:0008144,GO:0008150,GO:0008152,GO:…	3.6.4.12	ko:K15255	-	-	-	-	ko00000,ko01000,ko03029,ko03032	-	-	-	Herpes_Helicase,PIF1
XP_071811299.1	7739.XP_002607276.1	2.37e-24	118	KOG2177@1|root,KOG2177@2759|Eukaryota,38EA3@33154|Opisthokonta,3BFJH@33208|Metazoa,3CRTV@33213|Bilateria,47YXB@7711|Chordata	33208|Metazoa	O	zinc ion binding	-	-	2.3.2.27	ko:K11997,ko:K12026,ko:K12035	ko05206,map05206	-	-	-	ko00000,ko00001,ko01000,ko03019,ko04121	-	-	-	NHL,zf-B_box,zf-C3HC4,zf-RING_UBOX
XP_071811300.1	7994.ENSAMXP00000018516	4.77e-177	516	COG0508@1|root,KOG0558@2759|Eukaryota,38CZZ@33154|Opisthokonta,3BANT@33208|Metazoa,3CT3S@33213|Bilateria,47ZEV@7711|Chordata,4918X@7742|Vertebrata,49ZFS@7898|Actinopterygii	33208|Metazoa	C	Dihydrolipoamide acetyltransferase component of pyruvate dehydrogenase complex	DBT	GO:0003674,GO:0003824,GO:0004147,GO:0005488,GO:0005515,GO:0005575,GO:0005622,GO:0005623,GO:0005737,GO:0005739,GO:0005759,GO:0005829,GO:0005929,GO:0005947,GO:0006082,GO:0006091,GO:0006099,GO:0006101,GO:0008150,GO:0008152,GO:0009060,GO:0009295,GO:0009353,GO:0009889,GO:0009891,GO:0009893,GO:0009987,GO:0010565,GO:0015980,GO:0016417,GO:0016740,GO:0016746,GO:0016747,GO:0016999,GO:0017144,GO:0019216,GO:…	2.3.1.168	ko:K09699	ko00280,ko00640,ko01100,ko01110,ko01130,map00280,map00640,map01100,map01110,map01130	M00036	R02662,R03174,R04097,R10998	RC00004,RC02727,RC02870	br01601,ko00000,ko00001,ko00002,ko01000	-	-	-	2-oxoacid_dh,Biotin_lipoyl,E3_binding
XP_071811301.1	10224.XP_006818562.1	1.21e-153	443	COG0430@1|root,KOG3980@2759|Eukaryota,38D3Q@33154|Opisthokonta,3BHM8@33208|Metazoa,3D07H@33213|Bilateria	33208|Metazoa	A	RNA 3'-terminal phosphate cyclase	RTCA	GO:0003674,GO:0003824,GO:0003963,GO:0005575,GO:0005622,GO:0005623,GO:0005634,GO:0005654,GO:0007275,GO:0007399,GO:0008150,GO:0009975,GO:0009987,GO:0010721,GO:0010975,GO:0010977,GO:0016874,GO:0016886,GO:0022008,GO:0030154,GO:0031344,GO:0031345,GO:0031974,GO:0031981,GO:0032101,GO:0032102,GO:0032501,GO:0032502,GO:0043226,GO:0043227,GO:0043229,GO:0043231,GO:0043233,GO:0044422,GO:0044424,GO:0044428,GO:…	6.5.1.4	ko:K01974	-	-	-	-	ko00000,ko01000	-	-	-	RTC,RTC_insert
XP_071811302.1	10224.XP_006818562.1	2.69e-146	424	COG0430@1|root,KOG3980@2759|Eukaryota,38D3Q@33154|Opisthokonta,3BHM8@33208|Metazoa,3D07H@33213|Bilateria	33208|Metazoa	A	RNA 3'-terminal phosphate cyclase	RTCA	GO:0003674,GO:0003824,GO:0003963,GO:0005575,GO:0005622,GO:0005623,GO:0005634,GO:0005654,GO:0007275,GO:0007399,GO:0008150,GO:0009975,GO:0009987,GO:0010721,GO:0010975,GO:0010977,GO:0016874,GO:0016886,GO:0022008,GO:0030154,GO:0031344,GO:0031345,GO:0031974,GO:0031981,GO:0032101,GO:0032102,GO:0032501,GO:0032502,GO:0043226,GO:0043227,GO:0043229,GO:0043231,GO:0043233,GO:0044422,GO:0044424,GO:0044428,GO:…	6.5.1.4	ko:K01974	-	-	-	-	ko00000,ko01000	-	-	-	RTC,RTC_insert
XP_071811303.1	28377.ENSACAP00000004420	6.69e-08	62	KOG1947@1|root,KOG1947@2759|Eukaryota,38HEN@33154|Opisthokonta,3BFN0@33208|Metazoa,3CSB5@33213|Bilateria,487EM@7711|Chordata,48YT9@7742|Vertebrata	33208|Metazoa	S	protein ubiquitination	FBXL12	GO:0000151,GO:0000209,GO:0003674,GO:0003824,GO:0004842,GO:0005575,GO:0005622,GO:0005623,GO:0005737,GO:0005829,GO:0006464,GO:0006508,GO:0006511,GO:0006807,GO:0008150,GO:0008152,GO:0009056,GO:0009057,GO:0009987,GO:0016567,GO:0016740,GO:0019538,GO:0019787,GO:0019941,GO:0030163,GO:0032446,GO:0032991,GO:0036211,GO:0043170,GO:0043412,GO:0043632,GO:0043687,GO:0044237,GO:0044238,GO:0044248,GO:0044257,GO:…	-	ko:K10278	-	-	-	-	ko00000,ko04121	-	-	-	F-box-like,LRR_6
XP_071811304.1	7668.SPU_008128-tr	4.91e-33	126	COG0457@1|root,KOG0553@2759|Eukaryota,39R7V@33154|Opisthokonta,3BGY5@33208|Metazoa,3D23X@33213|Bilateria	33208|Metazoa	S	TeTratriCopeptide repeat	TTC33	-	-	-	-	-	-	-	-	-	-	-	-
XP_071811305.1	7668.SPU_008128-tr	5.88e-33	126	COG0457@1|root,KOG0553@2759|Eukaryota,39R7V@33154|Opisthokonta,3BGY5@33208|Metazoa,3D23X@33213|Bilateria	33208|Metazoa	S	TeTratriCopeptide repeat	TTC33	-	-	-	-	-	-	-	-	-	-	-	-
XP_071811306.1	7668.SPU_008128-tr	5.88e-33	126	COG0457@1|root,KOG0553@2759|Eukaryota,39R7V@33154|Opisthokonta,3BGY5@33208|Metazoa,3D23X@33213|Bilateria	33208|Metazoa	S	TeTratriCopeptide repeat	TTC33	-	-	-	-	-	-	-	-	-	-	-	-
XP_071811307.1	9361.ENSDNOP00000034128	3.89e-16	80.9	KOG1217@1|root,KOG1217@2759|Eukaryota,3A0JI@33154|Opisthokonta,3BRUP@33208|Metazoa,3D6Z6@33213|Bilateria,48E5T@7711|Chordata,49BCW@7742|Vertebrata,3JGRJ@40674|Mammalia	33208|Metazoa	T	Cryptic protein-like	CFC1	GO:0001568,GO:0001889,GO:0001944,GO:0001947,GO:0002009,GO:0002376,GO:0002520,GO:0003002,GO:0003007,GO:0003143,GO:0003205,GO:0003206,GO:0003209,GO:0003230,GO:0003279,GO:0003283,GO:0003674,GO:0005102,GO:0005488,GO:0005515,GO:0005575,GO:0005623,GO:0005886,GO:0006355,GO:0006357,GO:0007154,GO:0007165,GO:0007166,GO:0007167,GO:0007178,GO:0007267,GO:0007275,GO:0007368,GO:0007389,GO:0007492,GO:0007507,GO:…	-	-	-	-	-	-	-	-	-	-	CFC
XP_071811308.1	7739.XP_002607276.1	2.37e-24	118	KOG2177@1|root,KOG2177@2759|Eukaryota,38EA3@33154|Opisthokonta,3BFJH@33208|Metazoa,3CRTV@33213|Bilateria,47YXB@7711|Chordata	33208|Metazoa	O	zinc ion binding	-	-	2.3.2.27	ko:K11997,ko:K12026,ko:K12035	ko05206,map05206	-	-	-	ko00000,ko00001,ko01000,ko03019,ko04121	-	-	-	NHL,zf-B_box,zf-C3HC4,zf-RING_UBOX
XP_071811309.1	7668.SPU_014773-tr	2.77e-34	124	2EYGR@1|root,2SZZV@2759|Eukaryota,3ADS2@33154|Opisthokonta,3BVWP@33208|Metazoa	33208|Metazoa	S	NADH:ubiquinone oxidoreductase, NDUFB6/B17 subunit	-	-	-	ko:K03962	ko00190,ko01100,ko04714,ko04723,ko04932,ko05010,ko05012,ko05016,map00190,map01100,map04714,map04723,map04932,map05010,map05012,map05016	M00147	-	-	ko00000,ko00001,ko00002	3.D.1.6	-	-	NDUF_B6
XP_071811310.1	7668.SPU_013125-tr	4.38e-139	424	COG0591@1|root,KOG2349@2759|Eukaryota,38EY4@33154|Opisthokonta,3BAZ5@33208|Metazoa,3CW54@33213|Bilateria	33208|Metazoa	P	propionate transmembrane transporter activity	SLC5A8	GO:0003674,GO:0005215,GO:0005319,GO:0005342,GO:0005343,GO:0005575,GO:0005623,GO:0005886,GO:0005903,GO:0006139,GO:0006725,GO:0006732,GO:0006733,GO:0006753,GO:0006793,GO:0006796,GO:0006807,GO:0006810,GO:0006811,GO:0006812,GO:0006814,GO:0006820,GO:0006855,GO:0006869,GO:0008028,GO:0008150,GO:0008152,GO:0008324,GO:0008509,GO:0008514,GO:0009058,GO:0009108,GO:0009117,GO:0009165,GO:0009435,GO:0009987,GO:…	-	ko:K14386,ko:K14388	ko04977,map04977	-	-	-	ko00000,ko00001,ko02000	2.A.21.5.2,2.A.21.5.3,2.A.21.5.4,2.A.21.5.5	-	-	SSF
XP_071811311.1	9597.XP_003832646.1	3.91e-121	378	COG0591@1|root,KOG2349@2759|Eukaryota,38EY4@33154|Opisthokonta,3BAZ5@33208|Metazoa,3CW54@33213|Bilateria,485V6@7711|Chordata,48ZUJ@7742|Vertebrata,3JF5K@40674|Mammalia,35J7E@314146|Euarchontoglires,4MB5Z@9443|Primates,4MZHX@9604|Hominidae	33208|Metazoa	P	Sodium:solute symporter family	SLC5A8	GO:0003674,GO:0005215,GO:0005319,GO:0005342,GO:0005343,GO:0005575,GO:0005623,GO:0005886,GO:0005903,GO:0006139,GO:0006725,GO:0006732,GO:0006733,GO:0006753,GO:0006793,GO:0006796,GO:0006807,GO:0006810,GO:0006811,GO:0006812,GO:0006814,GO:0006820,GO:0006855,GO:0006869,GO:0008028,GO:0008150,GO:0008152,GO:0008324,GO:0008509,GO:0008514,GO:0009058,GO:0009108,GO:0009117,GO:0009165,GO:0009435,GO:0009987,GO:…	-	ko:K14386,ko:K14388	ko04977,map04977	-	-	-	ko00000,ko00001,ko02000	2.A.21.5.2,2.A.21.5.3,2.A.21.5.4,2.A.21.5.5	-	-	SSF
XP_071811312.1	7668.SPU_013125-tr	1.36e-147	446	COG0591@1|root,KOG2349@2759|Eukaryota,38EY4@33154|Opisthokonta,3BAZ5@33208|Metazoa,3CW54@33213|Bilateria	33208|Metazoa	P	propionate transmembrane transporter activity	SLC5A8	GO:0003674,GO:0005215,GO:0005319,GO:0005342,GO:0005343,GO:0005575,GO:0005623,GO:0005886,GO:0005903,GO:0006139,GO:0006725,GO:0006732,GO:0006733,GO:0006753,GO:0006793,GO:0006796,GO:0006807,GO:0006810,GO:0006811,GO:0006812,GO:0006814,GO:0006820,GO:0006855,GO:0006869,GO:0008028,GO:0008150,GO:0008152,GO:0008324,GO:0008509,GO:0008514,GO:0009058,GO:0009108,GO:0009117,GO:0009165,GO:0009435,GO:0009987,GO:…	-	ko:K14386,ko:K14388	ko04977,map04977	-	-	-	ko00000,ko00001,ko02000	2.A.21.5.2,2.A.21.5.3,2.A.21.5.4,2.A.21.5.5	-	-	SSF
XP_071811313.1	7668.SPU_013125-tr	1.36e-147	446	COG0591@1|root,KOG2349@2759|Eukaryota,38EY4@33154|Opisthokonta,3BAZ5@33208|Metazoa,3CW54@33213|Bilateria	33208|Metazoa	P	propionate transmembrane transporter activity	SLC5A8	GO:0003674,GO:0005215,GO:0005319,GO:0005342,GO:0005343,GO:0005575,GO:0005623,GO:0005886,GO:0005903,GO:0006139,GO:0006725,GO:0006732,GO:0006733,GO:0006753,GO:0006793,GO:0006796,GO:0006807,GO:0006810,GO:0006811,GO:0006812,GO:0006814,GO:0006820,GO:0006855,GO:0006869,GO:0008028,GO:0008150,GO:0008152,GO:0008324,GO:0008509,GO:0008514,GO:0009058,GO:0009108,GO:0009117,GO:0009165,GO:0009435,GO:0009987,GO:…	-	ko:K14386,ko:K14388	ko04977,map04977	-	-	-	ko00000,ko00001,ko02000	2.A.21.5.2,2.A.21.5.3,2.A.21.5.4,2.A.21.5.5	-	-	SSF
XP_071811314.1	7668.SPU_013125-tr	1.36e-147	446	COG0591@1|root,KOG2349@2759|Eukaryota,38EY4@33154|Opisthokonta,3BAZ5@33208|Metazoa,3CW54@33213|Bilateria	33208|Metazoa	P	propionate transmembrane transporter activity	SLC5A8	GO:0003674,GO:0005215,GO:0005319,GO:0005342,GO:0005343,GO:0005575,GO:0005623,GO:0005886,GO:0005903,GO:0006139,GO:0006725,GO:0006732,GO:0006733,GO:0006753,GO:0006793,GO:0006796,GO:0006807,GO:0006810,GO:0006811,GO:0006812,GO:0006814,GO:0006820,GO:0006855,GO:0006869,GO:0008028,GO:0008150,GO:0008152,GO:0008324,GO:0008509,GO:0008514,GO:0009058,GO:0009108,GO:0009117,GO:0009165,GO:0009435,GO:0009987,GO:…	-	ko:K14386,ko:K14388	ko04977,map04977	-	-	-	ko00000,ko00001,ko02000	2.A.21.5.2,2.A.21.5.3,2.A.21.5.4,2.A.21.5.5	-	-	SSF
XP_071811315.1	7739.XP_002607687.1	1.85e-20	105	COG5077@1|root,KOG2177@1|root,KOG1863@2759|Eukaryota,KOG2177@2759|Eukaryota,3AM9G@33154|Opisthokonta,3C08U@33208|Metazoa,3DH0F@33213|Bilateria	33208|Metazoa	O	MATH domain	-	-	2.3.2.27	ko:K12026	-	-	-	-	ko00000,ko01000,ko04121	-	-	-	MATH,zf-B_box,zf-RING_UBOX
XP_071811320.1	7070.TC002420-PA	9.11e-10	70.9	KOG1721@1|root,KOG1721@2759|Eukaryota,3AF88@33154|Opisthokonta,3BYPN@33208|Metazoa,3DF6N@33213|Bilateria,42223@6656|Arthropoda,3SQN1@50557|Insecta	33208|Metazoa	S	Zinc-finger of C2H2 type	-	-	-	-	-	-	-	-	-	-	-	-	zf-C2H2
XP_071811321.1	7070.TC002420-PA	9.11e-10	70.9	KOG1721@1|root,KOG1721@2759|Eukaryota,3AF88@33154|Opisthokonta,3BYPN@33208|Metazoa,3DF6N@33213|Bilateria,42223@6656|Arthropoda,3SQN1@50557|Insecta	33208|Metazoa	S	Zinc-finger of C2H2 type	-	-	-	-	-	-	-	-	-	-	-	-	zf-C2H2
XP_071811322.1	7668.SPU_016993-tr	5.87e-86	259	COG0636@1|root,KOG0233@2759|Eukaryota,38C5K@33154|Opisthokonta,3BE53@33208|Metazoa,3D2MP@33213|Bilateria	33208|Metazoa	C	Belongs to the V-ATPase proteolipid subunit family	ATP6V0B	GO:0000220,GO:0001763,GO:0002009,GO:0003674,GO:0003824,GO:0005215,GO:0005575,GO:0005622,GO:0005623,GO:0005737,GO:0005768,GO:0005773,GO:0005774,GO:0005886,GO:0006810,GO:0006811,GO:0006812,GO:0006873,GO:0006885,GO:0007035,GO:0007275,GO:0007424,GO:0007430,GO:0008150,GO:0008324,GO:0008553,GO:0009653,GO:0009790,GO:0009792,GO:0009888,GO:0009987,GO:0012505,GO:0015075,GO:0015077,GO:0015078,GO:0015318,GO:…	-	ko:K03661	ko00190,ko01100,ko04142,ko04145,ko04721,ko05110,ko05120,ko05152,ko05323,map00190,map01100,map04142,map04145,map04721,map05110,map05120,map05152,map05323	M00160	-	-	ko00000,ko00001,ko00002	3.A.2.2	-	-	ATP-synt_C
XP_071811323.1	7176.CPIJ012322-PA	2.28e-05	56.6	KOG1721@1|root,KOG1721@2759|Eukaryota,3AKZ4@33154|Opisthokonta,3C0KF@33208|Metazoa,3DGM6@33213|Bilateria,422JF@6656|Arthropoda,3SQHT@50557|Insecta,44YZW@7147|Diptera,45K3U@7148|Nematocera	33208|Metazoa	S	Zinc-finger associated domain (zf-AD)	-	GO:0000976,GO:0001067,GO:0003674,GO:0003676,GO:0003677,GO:0003690,GO:0003700,GO:0005488,GO:0005575,GO:0005622,GO:0005623,GO:0005634,GO:0006355,GO:0008150,GO:0009889,GO:0010468,GO:0010556,GO:0019219,GO:0019222,GO:0031323,GO:0031326,GO:0043226,GO:0043227,GO:0043229,GO:0043231,GO:0043565,GO:0044212,GO:0044424,GO:0044464,GO:0050789,GO:0050794,GO:0051171,GO:0051252,GO:0060255,GO:0065007,GO:0080090,GO:…	-	-	-	-	-	-	-	-	-	-	zf-AD,zf-C2H2,zf-C2H2_4,zf-C2H2_6,zf-met
XP_071811324.1	7176.CPIJ012322-PA	2.28e-05	56.6	KOG1721@1|root,KOG1721@2759|Eukaryota,3AKZ4@33154|Opisthokonta,3C0KF@33208|Metazoa,3DGM6@33213|Bilateria,422JF@6656|Arthropoda,3SQHT@50557|Insecta,44YZW@7147|Diptera,45K3U@7148|Nematocera	33208|Metazoa	S	Zinc-finger associated domain (zf-AD)	-	GO:0000976,GO:0001067,GO:0003674,GO:0003676,GO:0003677,GO:0003690,GO:0003700,GO:0005488,GO:0005575,GO:0005622,GO:0005623,GO:0005634,GO:0006355,GO:0008150,GO:0009889,GO:0010468,GO:0010556,GO:0019219,GO:0019222,GO:0031323,GO:0031326,GO:0043226,GO:0043227,GO:0043229,GO:0043231,GO:0043565,GO:0044212,GO:0044424,GO:0044464,GO:0050789,GO:0050794,GO:0051171,GO:0051252,GO:0060255,GO:0065007,GO:0080090,GO:…	-	-	-	-	-	-	-	-	-	-	zf-AD,zf-C2H2,zf-C2H2_4,zf-C2H2_6,zf-met
XP_071811325.1	7176.CPIJ012322-PA	2.21e-05	56.6	KOG1721@1|root,KOG1721@2759|Eukaryota,3AKZ4@33154|Opisthokonta,3C0KF@33208|Metazoa,3DGM6@33213|Bilateria,422JF@6656|Arthropoda,3SQHT@50557|Insecta,44YZW@7147|Diptera,45K3U@7148|Nematocera	33208|Metazoa	S	Zinc-finger associated domain (zf-AD)	-	GO:0000976,GO:0001067,GO:0003674,GO:0003676,GO:0003677,GO:0003690,GO:0003700,GO:0005488,GO:0005575,GO:0005622,GO:0005623,GO:0005634,GO:0006355,GO:0008150,GO:0009889,GO:0010468,GO:0010556,GO:0019219,GO:0019222,GO:0031323,GO:0031326,GO:0043226,GO:0043227,GO:0043229,GO:0043231,GO:0043565,GO:0044212,GO:0044424,GO:0044464,GO:0050789,GO:0050794,GO:0051171,GO:0051252,GO:0060255,GO:0065007,GO:0080090,GO:…	-	-	-	-	-	-	-	-	-	-	zf-AD,zf-C2H2,zf-C2H2_4,zf-C2H2_6,zf-met
XP_071811326.1	7176.CPIJ012322-PA	2.21e-05	56.6	KOG1721@1|root,KOG1721@2759|Eukaryota,3AKZ4@33154|Opisthokonta,3C0KF@33208|Metazoa,3DGM6@33213|Bilateria,422JF@6656|Arthropoda,3SQHT@50557|Insecta,44YZW@7147|Diptera,45K3U@7148|Nematocera	33208|Metazoa	S	Zinc-finger associated domain (zf-AD)	-	GO:0000976,GO:0001067,GO:0003674,GO:0003676,GO:0003677,GO:0003690,GO:0003700,GO:0005488,GO:0005575,GO:0005622,GO:0005623,GO:0005634,GO:0006355,GO:0008150,GO:0009889,GO:0010468,GO:0010556,GO:0019219,GO:0019222,GO:0031323,GO:0031326,GO:0043226,GO:0043227,GO:0043229,GO:0043231,GO:0043565,GO:0044212,GO:0044424,GO:0044464,GO:0050789,GO:0050794,GO:0051171,GO:0051252,GO:0060255,GO:0065007,GO:0080090,GO:…	-	-	-	-	-	-	-	-	-	-	zf-AD,zf-C2H2,zf-C2H2_4,zf-C2H2_6,zf-met
XP_071811327.1	10224.XP_002732762.1	4.69e-20	103	KOG2177@1|root,KOG2177@2759|Eukaryota,38EA3@33154|Opisthokonta,3BFJH@33208|Metazoa,3CRTV@33213|Bilateria	33208|Metazoa	O	Tripartite motif-containing protein	-	-	2.3.2.27	ko:K11997,ko:K12035	ko05206,map05206	-	-	-	ko00000,ko00001,ko01000,ko03019,ko04121	-	-	-	DUF3583,Filamin,NHL,zf-B_box,zf-C3HC4,zf-C3HC4_3,zf-RING_UBOX
XP_071811329.1	7668.SPU_027673-tr	0	1307	COG1003@1|root,KOG2040@2759|Eukaryota,38E0D@33154|Opisthokonta,3BBHH@33208|Metazoa,3CRRA@33213|Bilateria	33208|Metazoa	E	glycine dehydrogenase (decarboxylating) activity	GLDC	GO:0001101,GO:0001505,GO:0003674,GO:0003824,GO:0004375,GO:0005488,GO:0005515,GO:0005575,GO:0005622,GO:0005623,GO:0005634,GO:0005737,GO:0005739,GO:0005759,GO:0005886,GO:0005960,GO:0006082,GO:0006091,GO:0006520,GO:0006544,GO:0006546,GO:0006807,GO:0008144,GO:0008150,GO:0008152,GO:0009055,GO:0009056,GO:0009063,GO:0009069,GO:0009071,GO:0009987,GO:0010033,GO:0010243,GO:0014070,GO:0014075,GO:0016020,GO:…	1.4.4.2	ko:K00281	ko00260,ko00630,ko01100,ko01110,ko01130,ko01200,map00260,map00630,map01100,map01110,map01130,map01200	M00532	R01221,R03425	RC00022,RC00929,RC02834,RC02880	ko00000,ko00001,ko00002,ko01000	-	-	-	GDC-P
XP_071811330.1	10160.XP_004631791.1	0	1152	COG1003@1|root,KOG2040@2759|Eukaryota,38E0D@33154|Opisthokonta,3BBHH@33208|Metazoa,3CRRA@33213|Bilateria,48AQX@7711|Chordata,492SQ@7742|Vertebrata,3JFZ8@40674|Mammalia,35H0Y@314146|Euarchontoglires,4Q13G@9989|Rodentia	33208|Metazoa	E	Glycine dehydrogenase (decarboxylating)	GLDC	GO:0001101,GO:0001505,GO:0003674,GO:0003824,GO:0004375,GO:0005488,GO:0005515,GO:0005575,GO:0005622,GO:0005623,GO:0005634,GO:0005737,GO:0005739,GO:0005759,GO:0005886,GO:0005960,GO:0006082,GO:0006091,GO:0006520,GO:0006544,GO:0006546,GO:0006807,GO:0008144,GO:0008150,GO:0008152,GO:0009055,GO:0009056,GO:0009063,GO:0009069,GO:0009071,GO:0009987,GO:0010033,GO:0010243,GO:0014070,GO:0014075,GO:0016020,GO:…	1.4.4.2	ko:K00281	ko00260,ko00630,ko01100,ko01110,ko01130,ko01200,map00260,map00630,map01100,map01110,map01130,map01200	M00532	R01221,R03425	RC00022,RC00929,RC02834,RC02880	ko00000,ko00001,ko00002,ko01000	-	-	-	GDC-P
XP_071811331.1	7070.TC008314-PA	8.03e-06	54.7	KOG1721@1|root,KOG1721@2759|Eukaryota,3A8NU@33154|Opisthokonta,3BU2H@33208|Metazoa,3DAZR@33213|Bilateria,4214C@6656|Arthropoda,3SPS0@50557|Insecta	33208|Metazoa	S	Zinc finger, C2H2 type	-	-	-	-	-	-	-	-	-	-	-	-	zf-C2H2
XP_071811332.1	7070.TC008314-PA	8.03e-06	54.7	KOG1721@1|root,KOG1721@2759|Eukaryota,3A8NU@33154|Opisthokonta,3BU2H@33208|Metazoa,3DAZR@33213|Bilateria,4214C@6656|Arthropoda,3SPS0@50557|Insecta	33208|Metazoa	S	Zinc finger, C2H2 type	-	-	-	-	-	-	-	-	-	-	-	-	zf-C2H2
XP_071811333.1	7070.TC008314-PA	8.03e-06	54.7	KOG1721@1|root,KOG1721@2759|Eukaryota,3A8NU@33154|Opisthokonta,3BU2H@33208|Metazoa,3DAZR@33213|Bilateria,4214C@6656|Arthropoda,3SPS0@50557|Insecta	33208|Metazoa	S	Zinc finger, C2H2 type	-	-	-	-	-	-	-	-	-	-	-	-	zf-C2H2
XP_071811334.1	7668.SPU_001893-tr	0	1125	KOG4297@1|root,KOG4297@2759|Eukaryota	2759|Eukaryota	S	carbohydrate binding	-	-	-	-	-	-	-	-	-	-	-	-	Lectin_C,fn3
XP_071811335.1	7668.SPU_001893-tr	0	1125	KOG4297@1|root,KOG4297@2759|Eukaryota	2759|Eukaryota	S	carbohydrate binding	-	-	-	-	-	-	-	-	-	-	-	-	Lectin_C,fn3
XP_071811336.1	7668.SPU_001893-tr	0	1125	KOG4297@1|root,KOG4297@2759|Eukaryota	2759|Eukaryota	S	carbohydrate binding	-	-	-	-	-	-	-	-	-	-	-	-	Lectin_C,fn3
XP_071811337.1	10224.XP_002732762.1	4.69e-20	103	KOG2177@1|root,KOG2177@2759|Eukaryota,38EA3@33154|Opisthokonta,3BFJH@33208|Metazoa,3CRTV@33213|Bilateria	33208|Metazoa	O	Tripartite motif-containing protein	-	-	2.3.2.27	ko:K11997,ko:K12035	ko05206,map05206	-	-	-	ko00000,ko00001,ko01000,ko03019,ko04121	-	-	-	DUF3583,Filamin,NHL,zf-B_box,zf-C3HC4,zf-C3HC4_3,zf-RING_UBOX
XP_071811338.1	7668.SPU_001893-tr	0	1125	KOG4297@1|root,KOG4297@2759|Eukaryota	2759|Eukaryota	S	carbohydrate binding	-	-	-	-	-	-	-	-	-	-	-	-	Lectin_C,fn3
XP_071811339.1	7918.ENSLOCP00000003871	5.42e-156	463	COG1301@1|root,KOG3787@2759|Eukaryota,38C9Y@33154|Opisthokonta,3BD67@33208|Metazoa,3CWZP@33213|Bilateria,47Z2Q@7711|Chordata,48V6V@7742|Vertebrata,49YIU@7898|Actinopterygii	33208|Metazoa	E	Solute carrier family 1 (high affinity aspartate glutamate transporter), member 6	SLC1A6	GO:0001504,GO:0001505,GO:0003333,GO:0003674,GO:0005215,GO:0005283,GO:0005310,GO:0005313,GO:0005314,GO:0005326,GO:0005328,GO:0005342,GO:0005343,GO:0005416,GO:0005575,GO:0005622,GO:0005623,GO:0005737,GO:0005794,GO:0005856,GO:0005886,GO:0005887,GO:0006810,GO:0006811,GO:0006812,GO:0006814,GO:0006820,GO:0006835,GO:0006836,GO:0006855,GO:0006865,GO:0007154,GO:0007267,GO:0007268,GO:0008150,GO:0008324,GO:…	-	ko:K05613,ko:K05614,ko:K05617	ko04724,ko05014,map04724,map05014	-	-	-	ko00000,ko00001,ko02000,ko04147	2.A.23,2.A.23.2.1,2.A.23.2.2	-	-	SDF
XP_071811340.1	42254.XP_004614727.1	3.52e-69	218	KOG3339@1|root,KOG3339@2759|Eukaryota,38Z55@33154|Opisthokonta,3BF7Q@33208|Metazoa,3D2TU@33213|Bilateria,48C0Y@7711|Chordata,48WUA@7742|Vertebrata,3JE0H@40674|Mammalia	33208|Metazoa	S	dolichol-linked oligosaccharide biosynthetic process	ALG14	GO:0003674,GO:0003824,GO:0004577,GO:0005575,GO:0005622,GO:0005623,GO:0005737,GO:0005783,GO:0005789,GO:0006464,GO:0006486,GO:0006487,GO:0006488,GO:0006490,GO:0006629,GO:0006807,GO:0007154,GO:0007267,GO:0008150,GO:0008152,GO:0008194,GO:0008375,GO:0009058,GO:0009059,GO:0009100,GO:0009101,GO:0009987,GO:0012505,GO:0016020,GO:0016740,GO:0016757,GO:0016758,GO:0019538,GO:0023052,GO:0030154,GO:0031984,GO:…	2.4.1.141	ko:K07441	ko00510,ko00513,ko01100,map00510,map00513,map01100	M00055	R05970	-	ko00000,ko00001,ko00002,ko01000,ko01003	-	GT1	-	Alg14
XP_071811341.1	51511.ENSCSAVP00000015806	1.92e-50	174	KOG4561@1|root,KOG4561@2759|Eukaryota,38BN1@33154|Opisthokonta,3BIXJ@33208|Metazoa,3CV65@33213|Bilateria,47YXH@7711|Chordata	33208|Metazoa	T	TLC domain	TMEM56	-	-	-	-	-	-	-	-	-	-	-	TRAM_LAG1_CLN8
XP_071811342.1	51511.ENSCSAVP00000015806	1.92e-50	174	KOG4561@1|root,KOG4561@2759|Eukaryota,38BN1@33154|Opisthokonta,3BIXJ@33208|Metazoa,3CV65@33213|Bilateria,47YXH@7711|Chordata	33208|Metazoa	T	TLC domain	TMEM56	-	-	-	-	-	-	-	-	-	-	-	TRAM_LAG1_CLN8
XP_071811343.1	10224.XP_002741000.1	3.85e-99	297	KOG2164@1|root,KOG2164@2759|Eukaryota,38E59@33154|Opisthokonta,3BERY@33208|Metazoa,3CS6V@33213|Bilateria	33208|Metazoa	O	ubiquitin-like protein ligase activity	RNF170	GO:0007275,GO:0008150,GO:0009790,GO:0009792,GO:0032501,GO:0032502,GO:0043009,GO:0048856	2.3.2.27	ko:K15707	-	-	-	-	ko00000,ko01000,ko04121	-	-	-	DUF1232,zf-C3HC4,zf-C3HC4_3,zf-RING_UBOX
XP_071811344.1	10224.XP_002732762.1	4.69e-20	103	KOG2177@1|root,KOG2177@2759|Eukaryota,38EA3@33154|Opisthokonta,3BFJH@33208|Metazoa,3CRTV@33213|Bilateria	33208|Metazoa	O	Tripartite motif-containing protein	-	-	2.3.2.27	ko:K11997,ko:K12035	ko05206,map05206	-	-	-	ko00000,ko00001,ko01000,ko03019,ko04121	-	-	-	DUF3583,Filamin,NHL,zf-B_box,zf-C3HC4,zf-C3HC4_3,zf-RING_UBOX
XP_071811345.1	7668.SPU_003163-tr	3.45e-20	105	2CYWU@1|root,2S6Y4@2759|Eukaryota,39VM9@33154|Opisthokonta,3BJ6W@33208|Metazoa,3DG6B@33213|Bilateria	33208|Metazoa	S	C-terminal of Roc, COR, domain	-	-	-	-	-	-	-	-	-	-	-	-	COR,Death,Roc
XP_071811346.1	7668.SPU_012525-tr	1.06e-30	126	KOG3656@1|root,KOG3656@2759|Eukaryota,38H3M@33154|Opisthokonta	33154|Opisthokonta	T	melanocortin receptor activity	MC5R	GO:0001653,GO:0003674,GO:0004888,GO:0004930,GO:0004977,GO:0005488,GO:0005575,GO:0005623,GO:0005886,GO:0005887,GO:0007154,GO:0007165,GO:0007186,GO:0007187,GO:0007188,GO:0007189,GO:0008150,GO:0008528,GO:0009987,GO:0016020,GO:0016021,GO:0019932,GO:0019933,GO:0019935,GO:0023052,GO:0031224,GO:0031226,GO:0035556,GO:0038023,GO:0042562,GO:0044425,GO:0044459,GO:0044464,GO:0050789,GO:0050794,GO:0050896,GO:…	-	ko:K04203	ko04080,map04080	-	-	-	ko00000,ko00001,ko04030	-	-	-	7tm_1
XP_071811347.1	7955.ENSDARP00000108145	3.16e-20	95.9	KOG3656@1|root,KOG3656@2759|Eukaryota,38ERN@33154|Opisthokonta,3BI54@33208|Metazoa,3CWVF@33213|Bilateria,48826@7711|Chordata,48ZC3@7742|Vertebrata,49YAZ@7898|Actinopterygii	33208|Metazoa	T	Trace amine-associated receptor	-	-	-	ko:K05051	ko04080,map04080	-	-	-	ko00000,ko00001,ko04030	-	-	-	7tm_1
XP_071811348.1	7668.SPU_012827-tr	7.24e-80	252	28MZZ@1|root,2QUIS@2759|Eukaryota,38H8M@33154|Opisthokonta,3BCBR@33208|Metazoa,3CS63@33213|Bilateria	33208|Metazoa	S	negative regulation of protein glycosylation in Golgi	TMEM59	GO:0000137,GO:0000138,GO:0000323,GO:0003674,GO:0003824,GO:0004175,GO:0005575,GO:0005622,GO:0005623,GO:0005737,GO:0005764,GO:0005768,GO:0005770,GO:0005773,GO:0005794,GO:0005795,GO:0005797,GO:0006508,GO:0006807,GO:0008150,GO:0008152,GO:0008233,GO:0009889,GO:0009890,GO:0009892,GO:0009893,GO:0009894,GO:0009896,GO:0010468,GO:0010506,GO:0010508,GO:0010556,GO:0010558,GO:0010559,GO:0010561,GO:0010605,GO:…	-	-	-	-	-	-	-	-	-	-	BSMAP
XP_071811349.1	7668.SPU_012827-tr	7.24e-80	252	28MZZ@1|root,2QUIS@2759|Eukaryota,38H8M@33154|Opisthokonta,3BCBR@33208|Metazoa,3CS63@33213|Bilateria	33208|Metazoa	S	negative regulation of protein glycosylation in Golgi	TMEM59	GO:0000137,GO:0000138,GO:0000323,GO:0003674,GO:0003824,GO:0004175,GO:0005575,GO:0005622,GO:0005623,GO:0005737,GO:0005764,GO:0005768,GO:0005770,GO:0005773,GO:0005794,GO:0005795,GO:0005797,GO:0006508,GO:0006807,GO:0008150,GO:0008152,GO:0008233,GO:0009889,GO:0009890,GO:0009892,GO:0009893,GO:0009894,GO:0009896,GO:0010468,GO:0010506,GO:0010508,GO:0010556,GO:0010558,GO:0010559,GO:0010561,GO:0010605,GO:…	-	-	-	-	-	-	-	-	-	-	BSMAP
XP_071811350.1	7668.SPU_012827-tr	7.24e-80	252	28MZZ@1|root,2QUIS@2759|Eukaryota,38H8M@33154|Opisthokonta,3BCBR@33208|Metazoa,3CS63@33213|Bilateria	33208|Metazoa	S	negative regulation of protein glycosylation in Golgi	TMEM59	GO:0000137,GO:0000138,GO:0000323,GO:0003674,GO:0003824,GO:0004175,GO:0005575,GO:0005622,GO:0005623,GO:0005737,GO:0005764,GO:0005768,GO:0005770,GO:0005773,GO:0005794,GO:0005795,GO:0005797,GO:0006508,GO:0006807,GO:0008150,GO:0008152,GO:0008233,GO:0009889,GO:0009890,GO:0009892,GO:0009893,GO:0009894,GO:0009896,GO:0010468,GO:0010506,GO:0010508,GO:0010556,GO:0010558,GO:0010559,GO:0010561,GO:0010605,GO:…	-	-	-	-	-	-	-	-	-	-	BSMAP
XP_071811351.1	7668.SPU_012827-tr	7.24e-80	252	28MZZ@1|root,2QUIS@2759|Eukaryota,38H8M@33154|Opisthokonta,3BCBR@33208|Metazoa,3CS63@33213|Bilateria	33208|Metazoa	S	negative regulation of protein glycosylation in Golgi	TMEM59	GO:0000137,GO:0000138,GO:0000323,GO:0003674,GO:0003824,GO:0004175,GO:0005575,GO:0005622,GO:0005623,GO:0005737,GO:0005764,GO:0005768,GO:0005770,GO:0005773,GO:0005794,GO:0005795,GO:0005797,GO:0006508,GO:0006807,GO:0008150,GO:0008152,GO:0008233,GO:0009889,GO:0009890,GO:0009892,GO:0009893,GO:0009894,GO:0009896,GO:0010468,GO:0010506,GO:0010508,GO:0010556,GO:0010558,GO:0010559,GO:0010561,GO:0010605,GO:…	-	-	-	-	-	-	-	-	-	-	BSMAP
XP_071811352.1	7668.SPU_012827-tr	7.24e-80	252	28MZZ@1|root,2QUIS@2759|Eukaryota,38H8M@33154|Opisthokonta,3BCBR@33208|Metazoa,3CS63@33213|Bilateria	33208|Metazoa	S	negative regulation of protein glycosylation in Golgi	TMEM59	GO:0000137,GO:0000138,GO:0000323,GO:0003674,GO:0003824,GO:0004175,GO:0005575,GO:0005622,GO:0005623,GO:0005737,GO:0005764,GO:0005768,GO:0005770,GO:0005773,GO:0005794,GO:0005795,GO:0005797,GO:0006508,GO:0006807,GO:0008150,GO:0008152,GO:0008233,GO:0009889,GO:0009890,GO:0009892,GO:0009893,GO:0009894,GO:0009896,GO:0010468,GO:0010506,GO:0010508,GO:0010556,GO:0010558,GO:0010559,GO:0010561,GO:0010605,GO:…	-	-	-	-	-	-	-	-	-	-	BSMAP
XP_071811353.1	7739.XP_002585735.1	2.71e-26	121	KOG2177@1|root,KOG2177@2759|Eukaryota	2759|Eukaryota	O	zinc ion binding	-	-	2.3.2.27	ko:K06058,ko:K11997,ko:K12026	ko04330,map04330	-	-	-	ko00000,ko00001,ko01000,ko04121	-	-	-	MATH,zf-B_box,zf-C3HC4,zf-RING_UBOX
XP_071811354.1	7668.SPU_012827-tr	7.24e-80	252	28MZZ@1|root,2QUIS@2759|Eukaryota,38H8M@33154|Opisthokonta,3BCBR@33208|Metazoa,3CS63@33213|Bilateria	33208|Metazoa	S	negative regulation of protein glycosylation in Golgi	TMEM59	GO:0000137,GO:0000138,GO:0000323,GO:0003674,GO:0003824,GO:0004175,GO:0005575,GO:0005622,GO:0005623,GO:0005737,GO:0005764,GO:0005768,GO:0005770,GO:0005773,GO:0005794,GO:0005795,GO:0005797,GO:0006508,GO:0006807,GO:0008150,GO:0008152,GO:0008233,GO:0009889,GO:0009890,GO:0009892,GO:0009893,GO:0009894,GO:0009896,GO:0010468,GO:0010506,GO:0010508,GO:0010556,GO:0010558,GO:0010559,GO:0010561,GO:0010605,GO:…	-	-	-	-	-	-	-	-	-	-	BSMAP
XP_071811355.1	7668.SPU_012827-tr	7.24e-80	252	28MZZ@1|root,2QUIS@2759|Eukaryota,38H8M@33154|Opisthokonta,3BCBR@33208|Metazoa,3CS63@33213|Bilateria	33208|Metazoa	S	negative regulation of protein glycosylation in Golgi	TMEM59	GO:0000137,GO:0000138,GO:0000323,GO:0003674,GO:0003824,GO:0004175,GO:0005575,GO:0005622,GO:0005623,GO:0005737,GO:0005764,GO:0005768,GO:0005770,GO:0005773,GO:0005794,GO:0005795,GO:0005797,GO:0006508,GO:0006807,GO:0008150,GO:0008152,GO:0008233,GO:0009889,GO:0009890,GO:0009892,GO:0009893,GO:0009894,GO:0009896,GO:0010468,GO:0010506,GO:0010508,GO:0010556,GO:0010558,GO:0010559,GO:0010561,GO:0010605,GO:…	-	-	-	-	-	-	-	-	-	-	BSMAP
XP_071811356.1	10224.XP_002734486.2	2.26e-16	81.3	KOG4848@1|root,KOG4848@2759|Eukaryota	2759|Eukaryota	S	mitotic cell cycle arrest	GADD45GIP1	GO:0005575,GO:0005622,GO:0005623,GO:0005737,GO:0005739,GO:0005759,GO:0006412,GO:0006414,GO:0006415,GO:0006518,GO:0006807,GO:0007049,GO:0007050,GO:0007346,GO:0008150,GO:0008152,GO:0009058,GO:0009059,GO:0009605,GO:0009607,GO:0009615,GO:0009893,GO:0009987,GO:0010467,GO:0010468,GO:0010604,GO:0010628,GO:0016043,GO:0019219,GO:0019222,GO:0019538,GO:0022402,GO:0022411,GO:0031323,GO:0031325,GO:0031974,GO:…	-	ko:K09554	ko04151,map04151	-	-	-	ko00000,ko00001,ko00536,ko03029,ko03110	-	-	-	CR6_interact
XP_071811357.1	7668.SPU_017896-tr	6.9e-71	235	KOG2692@1|root,KOG2692@2759|Eukaryota,38B6Y@33154|Opisthokonta,3BC7V@33208|Metazoa,3CW0Y@33213|Bilateria	33208|Metazoa	G	Belongs to the glycosyltransferase 29 family	-	-	-	ko:K06612,ko:K06613	-	-	-	-	ko00000,ko01000,ko01003	-	GT29	-	Glyco_transf_29
XP_071811358.1	7668.SPU_017896-tr	6.9e-71	235	KOG2692@1|root,KOG2692@2759|Eukaryota,38B6Y@33154|Opisthokonta,3BC7V@33208|Metazoa,3CW0Y@33213|Bilateria	33208|Metazoa	G	Belongs to the glycosyltransferase 29 family	-	-	-	ko:K06612,ko:K06613	-	-	-	-	ko00000,ko01000,ko01003	-	GT29	-	Glyco_transf_29
XP_071811359.1	7668.SPU_017896-tr	6.9e-71	235	KOG2692@1|root,KOG2692@2759|Eukaryota,38B6Y@33154|Opisthokonta,3BC7V@33208|Metazoa,3CW0Y@33213|Bilateria	33208|Metazoa	G	Belongs to the glycosyltransferase 29 family	-	-	-	ko:K06612,ko:K06613	-	-	-	-	ko00000,ko01000,ko01003	-	GT29	-	Glyco_transf_29
XP_071811360.1	7668.SPU_017896-tr	6.9e-71	235	KOG2692@1|root,KOG2692@2759|Eukaryota,38B6Y@33154|Opisthokonta,3BC7V@33208|Metazoa,3CW0Y@33213|Bilateria	33208|Metazoa	G	Belongs to the glycosyltransferase 29 family	-	-	-	ko:K06612,ko:K06613	-	-	-	-	ko00000,ko01000,ko01003	-	GT29	-	Glyco_transf_29
XP_071811361.1	7668.SPU_017896-tr	6.9e-71	235	KOG2692@1|root,KOG2692@2759|Eukaryota,38B6Y@33154|Opisthokonta,3BC7V@33208|Metazoa,3CW0Y@33213|Bilateria	33208|Metazoa	G	Belongs to the glycosyltransferase 29 family	-	-	-	ko:K06612,ko:K06613	-	-	-	-	ko00000,ko01000,ko01003	-	GT29	-	Glyco_transf_29
XP_071811362.1	7668.SPU_017896-tr	6.9e-71	235	KOG2692@1|root,KOG2692@2759|Eukaryota,38B6Y@33154|Opisthokonta,3BC7V@33208|Metazoa,3CW0Y@33213|Bilateria	33208|Metazoa	G	Belongs to the glycosyltransferase 29 family	-	-	-	ko:K06612,ko:K06613	-	-	-	-	ko00000,ko01000,ko01003	-	GT29	-	Glyco_transf_29
XP_071811363.1	192875.XP_004364739.1	6.77e-43	150	COG4339@1|root,2RZFA@2759|Eukaryota,3A2R4@33154|Opisthokonta	33154|Opisthokonta	L	protein conserved in bacteria	-	-	-	-	-	-	-	-	-	-	-	-	-
XP_071811364.1	192875.XP_004364739.1	6.77e-43	150	COG4339@1|root,2RZFA@2759|Eukaryota,3A2R4@33154|Opisthokonta	33154|Opisthokonta	L	protein conserved in bacteria	-	-	-	-	-	-	-	-	-	-	-	-	-
XP_071811365.1	126957.SMAR014594-PA	5.63e-181	516	COG1028@1|root,KOG4170@1|root,KOG0725@2759|Eukaryota,KOG4170@2759|Eukaryota,38DZE@33154|Opisthokonta,3BA0D@33208|Metazoa,3CVGY@33213|Bilateria,41UFQ@6656|Arthropoda	33208|Metazoa	Q	Oxidoreductase activity. It is involved in the biological process described with metabolic process	HSDL2	GO:0005575,GO:0005622,GO:0005623,GO:0005737,GO:0005739,GO:0005777,GO:0042579,GO:0043226,GO:0043227,GO:0043229,GO:0043231,GO:0044424,GO:0044444,GO:0044464	-	-	-	-	-	-	-	-	-	-	SCP2,adh_short
XP_071811366.1	126957.SMAR014594-PA	5.6e-180	514	COG1028@1|root,KOG4170@1|root,KOG0725@2759|Eukaryota,KOG4170@2759|Eukaryota,38DZE@33154|Opisthokonta,3BA0D@33208|Metazoa,3CVGY@33213|Bilateria,41UFQ@6656|Arthropoda	33208|Metazoa	Q	Oxidoreductase activity. It is involved in the biological process described with metabolic process	HSDL2	GO:0005575,GO:0005622,GO:0005623,GO:0005737,GO:0005739,GO:0005777,GO:0042579,GO:0043226,GO:0043227,GO:0043229,GO:0043231,GO:0044424,GO:0044444,GO:0044464	-	-	-	-	-	-	-	-	-	-	SCP2,adh_short
XP_071811368.1	7739.XP_002607276.1	7.02e-24	116	KOG2177@1|root,KOG2177@2759|Eukaryota,38EA3@33154|Opisthokonta,3BFJH@33208|Metazoa,3CRTV@33213|Bilateria,47YXB@7711|Chordata	33208|Metazoa	O	zinc ion binding	-	-	2.3.2.27	ko:K11997,ko:K12026,ko:K12035	ko05206,map05206	-	-	-	ko00000,ko00001,ko01000,ko03019,ko04121	-	-	-	NHL,zf-B_box,zf-C3HC4,zf-RING_UBOX
XP_071811369.1	7668.SPU_028569-tr	8.23e-27	105	KOG4087@1|root,KOG4087@2759|Eukaryota,3A2CD@33154|Opisthokonta,3BQJ8@33208|Metazoa,3D6IV@33213|Bilateria	33208|Metazoa	I	arachidonic acid secretion	PLA2G1B	GO:0000187,GO:0001816,GO:0001932,GO:0001934,GO:0002227,GO:0002251,GO:0002252,GO:0002376,GO:0002385,GO:0002443,GO:0002444,GO:0002446,GO:0002682,GO:0002684,GO:0002791,GO:0002793,GO:0003674,GO:0003824,GO:0004620,GO:0004623,GO:0005102,GO:0005488,GO:0005509,GO:0005515,GO:0005575,GO:0005576,GO:0005615,GO:0005622,GO:0005623,GO:0005737,GO:0005829,GO:0006082,GO:0006275,GO:0006355,GO:0006357,GO:0006575,GO:…	3.1.1.4	ko:K01047	ko00564,ko00565,ko00590,ko00591,ko00592,ko01100,ko01110,ko04014,ko04270,ko04972,ko04975,map00564,map00565,map00590,map00591,map00592,map01100,map01110,map04014,map04270,map04972,map04975	-	R01315,R01317,R02053,R07064,R07379,R07387,R07859	RC00037,RC00094	ko00000,ko00001,ko01000,ko03036	-	-	-	Phospholip_A2_1
XP_071811370.1	6087.XP_004212814.1	2.47e-13	71.2	COG2801@1|root,KOG0017@2759|Eukaryota,39Z0H@33154|Opisthokonta,3BP81@33208|Metazoa	33208|Metazoa	L	transposition, RNA-mediated	-	-	-	-	-	-	-	-	-	-	-	-	THAP,rve
XP_071811371.1	7668.SPU_023115-tr	4.37e-95	335	COG5599@1|root,KOG0200@1|root,KOG0200@2759|Eukaryota,KOG4228@2759|Eukaryota,38C26@33154|Opisthokonta,3BBRE@33208|Metazoa,3CV31@33213|Bilateria	33208|Metazoa	T	gamma-catenin binding	-	-	3.1.3.48	ko:K05695,ko:K06776	ko04514,ko04520,ko04910,ko04931,map04514,map04520,map04910,map04931	-	-	-	ko00000,ko00001,ko01000,ko01009,ko04516	-	-	-	Lectin_C,Methyltransf_FA,Y_phosphatase,fn3
XP_071811372.1	7668.SPU_023115-tr	4.27e-95	335	COG5599@1|root,KOG0200@1|root,KOG0200@2759|Eukaryota,KOG4228@2759|Eukaryota,38C26@33154|Opisthokonta,3BBRE@33208|Metazoa,3CV31@33213|Bilateria	33208|Metazoa	T	gamma-catenin binding	-	-	3.1.3.48	ko:K05695,ko:K06776	ko04514,ko04520,ko04910,ko04931,map04514,map04520,map04910,map04931	-	-	-	ko00000,ko00001,ko01000,ko01009,ko04516	-	-	-	Lectin_C,Methyltransf_FA,Y_phosphatase,fn3
XP_071811373.1	7668.SPU_023115-tr	3.12e-95	335	COG5599@1|root,KOG0200@1|root,KOG0200@2759|Eukaryota,KOG4228@2759|Eukaryota,38C26@33154|Opisthokonta,3BBRE@33208|Metazoa,3CV31@33213|Bilateria	33208|Metazoa	T	gamma-catenin binding	-	-	3.1.3.48	ko:K05695,ko:K06776	ko04514,ko04520,ko04910,ko04931,map04514,map04520,map04910,map04931	-	-	-	ko00000,ko00001,ko01000,ko01009,ko04516	-	-	-	Lectin_C,Methyltransf_FA,Y_phosphatase,fn3
XP_071811374.1	7668.SPU_023115-tr	3.04e-95	335	COG5599@1|root,KOG0200@1|root,KOG0200@2759|Eukaryota,KOG4228@2759|Eukaryota,38C26@33154|Opisthokonta,3BBRE@33208|Metazoa,3CV31@33213|Bilateria	33208|Metazoa	T	gamma-catenin binding	-	-	3.1.3.48	ko:K05695,ko:K06776	ko04514,ko04520,ko04910,ko04931,map04514,map04520,map04910,map04931	-	-	-	ko00000,ko00001,ko01000,ko01009,ko04516	-	-	-	Lectin_C,Methyltransf_FA,Y_phosphatase,fn3
XP_071811375.1	7668.SPU_009737-tr	6.78e-189	556	KOG2050@1|root,KOG2050@2759|Eukaryota,38B4G@33154|Opisthokonta,3BBS3@33208|Metazoa,3CWVA@33213|Bilateria	33208|Metazoa	J	Pumilio RNA binding family member 3	KIAA0020	GO:0000003,GO:0002009,GO:0002165,GO:0003674,GO:0003676,GO:0003723,GO:0003729,GO:0005488,GO:0005575,GO:0005622,GO:0005623,GO:0005634,GO:0005654,GO:0005694,GO:0005730,GO:0005737,GO:0005783,GO:0006417,GO:0006928,GO:0007275,GO:0007276,GO:0007444,GO:0007472,GO:0007475,GO:0007476,GO:0007552,GO:0007560,GO:0008150,GO:0008354,GO:0008587,GO:0009653,GO:0009791,GO:0009886,GO:0009887,GO:0009888,GO:0009889,GO:…	-	ko:K14844	-	-	-	-	ko00000,ko03009,ko03019	-	-	-	CPL
XP_071811376.1	7739.XP_002607276.1	7.02e-24	116	KOG2177@1|root,KOG2177@2759|Eukaryota,38EA3@33154|Opisthokonta,3BFJH@33208|Metazoa,3CRTV@33213|Bilateria,47YXB@7711|Chordata	33208|Metazoa	O	zinc ion binding	-	-	2.3.2.27	ko:K11997,ko:K12026,ko:K12035	ko05206,map05206	-	-	-	ko00000,ko00001,ko01000,ko03019,ko04121	-	-	-	NHL,zf-B_box,zf-C3HC4,zf-RING_UBOX
XP_071811377.1	7739.XP_002599971.1	5.04e-125	373	KOG1339@1|root,KOG1339@2759|Eukaryota,38D42@33154|Opisthokonta,3BBEX@33208|Metazoa,3CZ8C@33213|Bilateria,482WI@7711|Chordata	33208|Metazoa	O	aspartic-type endopeptidase activity	NAPSA	GO:0000003,GO:0000323,GO:0001894,GO:0003006,GO:0003674,GO:0003824,GO:0004175,GO:0004190,GO:0005575,GO:0005576,GO:0005615,GO:0005622,GO:0005623,GO:0005737,GO:0005764,GO:0005768,GO:0005770,GO:0005771,GO:0005773,GO:0006508,GO:0006807,GO:0006914,GO:0006915,GO:0006950,GO:0006952,GO:0007276,GO:0007281,GO:0007292,GO:0008150,GO:0008152,GO:0008219,GO:0008233,GO:0009056,GO:0009057,GO:0009605,GO:0009607,GO:…	3.4.23.5	ko:K01379,ko:K08565	ko04071,ko04140,ko04142,ko04210,ko04915,ko05152,map04071,map04140,map04142,map04210,map04915,map05152	-	-	-	ko00000,ko00001,ko01000,ko01002,ko04147	-	-	-	A1_Propeptide,Asp
XP_071811378.1	7070.TC004989-PA	3.91e-119	358	KOG1339@1|root,KOG1339@2759|Eukaryota,38D42@33154|Opisthokonta,3BBEX@33208|Metazoa,3CZ8C@33213|Bilateria,41UZN@6656|Arthropoda,3SJBA@50557|Insecta	33208|Metazoa	O	aspartic-type endopeptidase activity. It is involved in the biological process described with proteolysis	CTSE	GO:0000003,GO:0000045,GO:0000323,GO:0001775,GO:0001894,GO:0002252,GO:0002263,GO:0002274,GO:0002275,GO:0002283,GO:0002366,GO:0002376,GO:0002443,GO:0002444,GO:0002446,GO:0002478,GO:0002495,GO:0002504,GO:0003006,GO:0003674,GO:0003824,GO:0004175,GO:0004190,GO:0004197,GO:0004252,GO:0005488,GO:0005515,GO:0005575,GO:0005576,GO:0005615,GO:0005622,GO:0005623,GO:0005737,GO:0005764,GO:0005768,GO:0005770,GO:…	3.4.23.34,3.4.23.5	ko:K01379,ko:K01382,ko:K08565	ko04071,ko04140,ko04142,ko04210,ko04915,ko05152,map04071,map04140,map04142,map04210,map04915,map05152	-	-	-	ko00000,ko00001,ko01000,ko01002,ko04147	-	-	-	A1_Propeptide,Asp
XP_071811379.1	59894.ENSFALP00000005206	0	1623	COG1131@1|root,KOG0059@2759|Eukaryota,38BPG@33154|Opisthokonta,3BBB4@33208|Metazoa,3CSBI@33213|Bilateria,4872N@7711|Chordata,48WDA@7742|Vertebrata,4GSVN@8782|Aves	33208|Metazoa	I	ATP-binding cassette sub-family A	ABCA1	GO:0000149,GO:0000166,GO:0001101,GO:0001816,GO:0002237,GO:0002790,GO:0003674,GO:0003824,GO:0004012,GO:0004888,GO:0005102,GO:0005215,GO:0005319,GO:0005488,GO:0005496,GO:0005515,GO:0005524,GO:0005543,GO:0005548,GO:0005575,GO:0005622,GO:0005623,GO:0005737,GO:0005783,GO:0005789,GO:0005794,GO:0005886,GO:0005887,GO:0006066,GO:0006464,GO:0006497,GO:0006629,GO:0006807,GO:0006810,GO:0006811,GO:0006820,GO:…	-	ko:K05641,ko:K05643,ko:K05644	ko02010,ko04975,ko04979,map02010,map04975,map04979	-	-	-	ko00000,ko00001,ko02000	3.A.1.211	-	-	ABC2_membrane_3,ABC_tran
XP_071811380.1	59894.ENSFALP00000005206	0	1623	COG1131@1|root,KOG0059@2759|Eukaryota,38BPG@33154|Opisthokonta,3BBB4@33208|Metazoa,3CSBI@33213|Bilateria,4872N@7711|Chordata,48WDA@7742|Vertebrata,4GSVN@8782|Aves	33208|Metazoa	I	ATP-binding cassette sub-family A	ABCA1	GO:0000149,GO:0000166,GO:0001101,GO:0001816,GO:0002237,GO:0002790,GO:0003674,GO:0003824,GO:0004012,GO:0004888,GO:0005102,GO:0005215,GO:0005319,GO:0005488,GO:0005496,GO:0005515,GO:0005524,GO:0005543,GO:0005548,GO:0005575,GO:0005622,GO:0005623,GO:0005737,GO:0005783,GO:0005789,GO:0005794,GO:0005886,GO:0005887,GO:0006066,GO:0006464,GO:0006497,GO:0006629,GO:0006807,GO:0006810,GO:0006811,GO:0006820,GO:…	-	ko:K05641,ko:K05643,ko:K05644	ko02010,ko04975,ko04979,map02010,map04975,map04979	-	-	-	ko00000,ko00001,ko02000	3.A.1.211	-	-	ABC2_membrane_3,ABC_tran
XP_071811381.1	181119.XP_005530990.1	0	1621	COG1131@1|root,KOG0059@2759|Eukaryota,38BPG@33154|Opisthokonta,3BBB4@33208|Metazoa,3CSBI@33213|Bilateria,4872N@7711|Chordata,48WDA@7742|Vertebrata,4GSVN@8782|Aves	33208|Metazoa	I	ATP-binding cassette sub-family A	ABCA1	GO:0000149,GO:0000166,GO:0001101,GO:0001816,GO:0002237,GO:0002790,GO:0003674,GO:0003824,GO:0004012,GO:0004888,GO:0005102,GO:0005215,GO:0005319,GO:0005488,GO:0005496,GO:0005515,GO:0005524,GO:0005543,GO:0005548,GO:0005575,GO:0005622,GO:0005623,GO:0005737,GO:0005783,GO:0005789,GO:0005794,GO:0005886,GO:0005887,GO:0006066,GO:0006464,GO:0006497,GO:0006629,GO:0006807,GO:0006810,GO:0006811,GO:0006820,GO:…	-	ko:K05641,ko:K05643,ko:K05644	ko02010,ko04975,ko04979,map02010,map04975,map04979	-	-	-	ko00000,ko00001,ko02000	3.A.1.211	-	-	ABC2_membrane_3,ABC_tran
XP_071811382.1	59894.ENSFALP00000005206	0	1630	COG1131@1|root,KOG0059@2759|Eukaryota,38BPG@33154|Opisthokonta,3BBB4@33208|Metazoa,3CSBI@33213|Bilateria,4872N@7711|Chordata,48WDA@7742|Vertebrata,4GSVN@8782|Aves	33208|Metazoa	I	ATP-binding cassette sub-family A	ABCA1	GO:0000149,GO:0000166,GO:0001101,GO:0001816,GO:0002237,GO:0002790,GO:0003674,GO:0003824,GO:0004012,GO:0004888,GO:0005102,GO:0005215,GO:0005319,GO:0005488,GO:0005496,GO:0005515,GO:0005524,GO:0005543,GO:0005548,GO:0005575,GO:0005622,GO:0005623,GO:0005737,GO:0005783,GO:0005789,GO:0005794,GO:0005886,GO:0005887,GO:0006066,GO:0006464,GO:0006497,GO:0006629,GO:0006807,GO:0006810,GO:0006811,GO:0006820,GO:…	-	ko:K05641,ko:K05643,ko:K05644	ko02010,ko04975,ko04979,map02010,map04975,map04979	-	-	-	ko00000,ko00001,ko02000	3.A.1.211	-	-	ABC2_membrane_3,ABC_tran
XP_071811383.1	8364.ENSXETP00000059550	4.85e-189	550	COG4799@1|root,KOG0540@2759|Eukaryota,38ET3@33154|Opisthokonta,3BEEB@33208|Metazoa,3CXQG@33213|Bilateria,48AGY@7711|Chordata,4992W@7742|Vertebrata	33208|Metazoa	EI	Carboxyl transferase domain	-	-	6.4.1.4	ko:K01969	ko00280,ko01100,map00280,map01100	M00036	R04138	RC00367,RC00942	ko00000,ko00001,ko00002,ko01000	-	-	-	Carboxyl_trans
XP_071811384.1	8364.ENSXETP00000059550	3.65e-189	550	COG4799@1|root,KOG0540@2759|Eukaryota,38ET3@33154|Opisthokonta,3BEEB@33208|Metazoa,3CXQG@33213|Bilateria,48AGY@7711|Chordata,4992W@7742|Vertebrata	33208|Metazoa	EI	Carboxyl transferase domain	-	-	6.4.1.4	ko:K01969	ko00280,ko01100,map00280,map01100	M00036	R04138	RC00367,RC00942	ko00000,ko00001,ko00002,ko01000	-	-	-	Carboxyl_trans
XP_071811388.1	7739.XP_002585735.1	2.71e-26	121	KOG2177@1|root,KOG2177@2759|Eukaryota	2759|Eukaryota	O	zinc ion binding	-	-	2.3.2.27	ko:K06058,ko:K11997,ko:K12026	ko04330,map04330	-	-	-	ko00000,ko00001,ko01000,ko04121	-	-	-	MATH,zf-B_box,zf-C3HC4,zf-RING_UBOX
XP_071811389.1	7739.XP_002599971.1	1.36e-156	453	KOG1339@1|root,KOG1339@2759|Eukaryota,38D42@33154|Opisthokonta,3BBEX@33208|Metazoa,3CZ8C@33213|Bilateria,482WI@7711|Chordata	33208|Metazoa	O	aspartic-type endopeptidase activity	NAPSA	GO:0000003,GO:0000323,GO:0001894,GO:0003006,GO:0003674,GO:0003824,GO:0004175,GO:0004190,GO:0005575,GO:0005576,GO:0005615,GO:0005622,GO:0005623,GO:0005737,GO:0005764,GO:0005768,GO:0005770,GO:0005771,GO:0005773,GO:0006508,GO:0006807,GO:0006914,GO:0006915,GO:0006950,GO:0006952,GO:0007276,GO:0007281,GO:0007292,GO:0008150,GO:0008152,GO:0008219,GO:0008233,GO:0009056,GO:0009057,GO:0009605,GO:0009607,GO:…	3.4.23.5	ko:K01379,ko:K08565	ko04071,ko04140,ko04142,ko04210,ko04915,ko05152,map04071,map04140,map04142,map04210,map04915,map05152	-	-	-	ko00000,ko00001,ko01000,ko01002,ko04147	-	-	-	A1_Propeptide,Asp
XP_071811390.1	7739.XP_002599971.1	1.36e-156	453	KOG1339@1|root,KOG1339@2759|Eukaryota,38D42@33154|Opisthokonta,3BBEX@33208|Metazoa,3CZ8C@33213|Bilateria,482WI@7711|Chordata	33208|Metazoa	O	aspartic-type endopeptidase activity	NAPSA	GO:0000003,GO:0000323,GO:0001894,GO:0003006,GO:0003674,GO:0003824,GO:0004175,GO:0004190,GO:0005575,GO:0005576,GO:0005615,GO:0005622,GO:0005623,GO:0005737,GO:0005764,GO:0005768,GO:0005770,GO:0005771,GO:0005773,GO:0006508,GO:0006807,GO:0006914,GO:0006915,GO:0006950,GO:0006952,GO:0007276,GO:0007281,GO:0007292,GO:0008150,GO:0008152,GO:0008219,GO:0008233,GO:0009056,GO:0009057,GO:0009605,GO:0009607,GO:…	3.4.23.5	ko:K01379,ko:K08565	ko04071,ko04140,ko04142,ko04210,ko04915,ko05152,map04071,map04140,map04142,map04210,map04915,map05152	-	-	-	ko00000,ko00001,ko01000,ko01002,ko04147	-	-	-	A1_Propeptide,Asp
XP_071811391.1	7739.XP_002599971.1	7.79e-156	451	KOG1339@1|root,KOG1339@2759|Eukaryota,38D42@33154|Opisthokonta,3BBEX@33208|Metazoa,3CZ8C@33213|Bilateria,482WI@7711|Chordata	33208|Metazoa	O	aspartic-type endopeptidase activity	NAPSA	GO:0000003,GO:0000323,GO:0001894,GO:0003006,GO:0003674,GO:0003824,GO:0004175,GO:0004190,GO:0005575,GO:0005576,GO:0005615,GO:0005622,GO:0005623,GO:0005737,GO:0005764,GO:0005768,GO:0005770,GO:0005771,GO:0005773,GO:0006508,GO:0006807,GO:0006914,GO:0006915,GO:0006950,GO:0006952,GO:0007276,GO:0007281,GO:0007292,GO:0008150,GO:0008152,GO:0008219,GO:0008233,GO:0009056,GO:0009057,GO:0009605,GO:0009607,GO:…	3.4.23.5	ko:K01379,ko:K08565	ko04071,ko04140,ko04142,ko04210,ko04915,ko05152,map04071,map04140,map04142,map04210,map04915,map05152	-	-	-	ko00000,ko00001,ko01000,ko01002,ko04147	-	-	-	A1_Propeptide,Asp
XP_071811392.1	10224.XP_006811321.1	3.33e-126	374	KOG3938@1|root,KOG3938@2759|Eukaryota,38M7W@33154|Opisthokonta,3BG5S@33208|Metazoa,3CY72@33213|Bilateria	33208|Metazoa	TU	glutamate secretion	GIPC3	GO:0000902,GO:0000904,GO:0001667,GO:0001736,GO:0001738,GO:0001965,GO:0002009,GO:0003674,GO:0003779,GO:0005096,GO:0005102,GO:0005488,GO:0005515,GO:0005575,GO:0005622,GO:0005623,GO:0005737,GO:0005829,GO:0005903,GO:0005938,GO:0006605,GO:0006810,GO:0006811,GO:0006820,GO:0006835,GO:0006865,GO:0006886,GO:0006928,GO:0006935,GO:0007154,GO:0007164,GO:0007165,GO:0007186,GO:0007267,GO:0007268,GO:0007275,GO:…	-	ko:K20056	-	-	-	-	ko00000,ko04131	-	-	-	PDZ
XP_071811393.1	6500.XP_005096916.1	1.97e-70	221	COG0386@1|root,KOG1651@2759|Eukaryota,3A1XE@33154|Opisthokonta,3BJ9B@33208|Metazoa,3D2QQ@33213|Bilateria	33208|Metazoa	O	regulation of ferroptosis	GPX4	GO:0000003,GO:0001676,GO:0003674,GO:0003824,GO:0004601,GO:0004602,GO:0005488,GO:0005515,GO:0005575,GO:0005622,GO:0005623,GO:0005634,GO:0005635,GO:0005654,GO:0005737,GO:0005739,GO:0005829,GO:0006082,GO:0006325,GO:0006518,GO:0006575,GO:0006629,GO:0006631,GO:0006633,GO:0006644,GO:0006690,GO:0006749,GO:0006790,GO:0006793,GO:0006796,GO:0006807,GO:0006950,GO:0006979,GO:0006996,GO:0007276,GO:0007283,GO:…	1.11.1.12,1.11.1.9	ko:K00432,ko:K05361	ko00480,ko00590,ko04216,ko04918,map00480,map00590,map04216,map04918	-	R00274,R03167,R07034,R07035	RC00011,RC00982	ko00000,ko00001,ko01000	-	-	-	GSHPx
XP_071811394.1	6500.XP_005096916.1	8.45e-71	220	COG0386@1|root,KOG1651@2759|Eukaryota,3A1XE@33154|Opisthokonta,3BJ9B@33208|Metazoa,3D2QQ@33213|Bilateria	33208|Metazoa	O	regulation of ferroptosis	GPX4	GO:0000003,GO:0001676,GO:0003674,GO:0003824,GO:0004601,GO:0004602,GO:0005488,GO:0005515,GO:0005575,GO:0005622,GO:0005623,GO:0005634,GO:0005635,GO:0005654,GO:0005737,GO:0005739,GO:0005829,GO:0006082,GO:0006325,GO:0006518,GO:0006575,GO:0006629,GO:0006631,GO:0006633,GO:0006644,GO:0006690,GO:0006749,GO:0006790,GO:0006793,GO:0006796,GO:0006807,GO:0006950,GO:0006979,GO:0006996,GO:0007276,GO:0007283,GO:…	1.11.1.12,1.11.1.9	ko:K00432,ko:K05361	ko00480,ko00590,ko04216,ko04918,map00480,map00590,map04216,map04918	-	R00274,R03167,R07034,R07035	RC00011,RC00982	ko00000,ko00001,ko01000	-	-	-	GSHPx
XP_071811395.1	6500.XP_005096916.1	5.96e-71	220	COG0386@1|root,KOG1651@2759|Eukaryota,3A1XE@33154|Opisthokonta,3BJ9B@33208|Metazoa,3D2QQ@33213|Bilateria	33208|Metazoa	O	regulation of ferroptosis	GPX4	GO:0000003,GO:0001676,GO:0003674,GO:0003824,GO:0004601,GO:0004602,GO:0005488,GO:0005515,GO:0005575,GO:0005622,GO:0005623,GO:0005634,GO:0005635,GO:0005654,GO:0005737,GO:0005739,GO:0005829,GO:0006082,GO:0006325,GO:0006518,GO:0006575,GO:0006629,GO:0006631,GO:0006633,GO:0006644,GO:0006690,GO:0006749,GO:0006790,GO:0006793,GO:0006796,GO:0006807,GO:0006950,GO:0006979,GO:0006996,GO:0007276,GO:0007283,GO:…	1.11.1.12,1.11.1.9	ko:K00432,ko:K05361	ko00480,ko00590,ko04216,ko04918,map00480,map00590,map04216,map04918	-	R00274,R03167,R07034,R07035	RC00011,RC00982	ko00000,ko00001,ko01000	-	-	-	GSHPx
XP_071811396.1	7739.XP_002585735.1	2.71e-26	121	KOG2177@1|root,KOG2177@2759|Eukaryota	2759|Eukaryota	O	zinc ion binding	-	-	2.3.2.27	ko:K06058,ko:K11997,ko:K12026	ko04330,map04330	-	-	-	ko00000,ko00001,ko01000,ko04121	-	-	-	MATH,zf-B_box,zf-C3HC4,zf-RING_UBOX
XP_071811397.1	45351.EDO48759	8.38e-277	796	COG0249@1|root,KOG0221@2759|Eukaryota,38FDG@33154|Opisthokonta,3B9GJ@33208|Metazoa	33208|Metazoa	L	mutS protein homolog	msh-5	GO:0000003,GO:0000280,GO:0003674,GO:0005488,GO:0005515,GO:0005575,GO:0005622,GO:0005623,GO:0005634,GO:0006139,GO:0006259,GO:0006310,GO:0006725,GO:0006807,GO:0006996,GO:0007049,GO:0007059,GO:0007127,GO:0007129,GO:0007131,GO:0008150,GO:0008152,GO:0009987,GO:0016043,GO:0022402,GO:0022414,GO:0022607,GO:0034641,GO:0035825,GO:0043170,GO:0043226,GO:0043227,GO:0043229,GO:0043231,GO:0044085,GO:0044237,GO:…	-	ko:K08741	-	-	-	-	ko00000,ko03400	-	-	-	MutS_III,MutS_IV,MutS_V
XP_071811398.1	45351.EDO48759	1.19e-276	796	COG0249@1|root,KOG0221@2759|Eukaryota,38FDG@33154|Opisthokonta,3B9GJ@33208|Metazoa	33208|Metazoa	L	mutS protein homolog	msh-5	GO:0000003,GO:0000280,GO:0003674,GO:0005488,GO:0005515,GO:0005575,GO:0005622,GO:0005623,GO:0005634,GO:0006139,GO:0006259,GO:0006310,GO:0006725,GO:0006807,GO:0006996,GO:0007049,GO:0007059,GO:0007127,GO:0007129,GO:0007131,GO:0008150,GO:0008152,GO:0009987,GO:0016043,GO:0022402,GO:0022414,GO:0022607,GO:0034641,GO:0035825,GO:0043170,GO:0043226,GO:0043227,GO:0043229,GO:0043231,GO:0044085,GO:0044237,GO:…	-	ko:K08741	-	-	-	-	ko00000,ko03400	-	-	-	MutS_III,MutS_IV,MutS_V
XP_071811399.1	45351.EDO48759	8.05e-277	796	COG0249@1|root,KOG0221@2759|Eukaryota,38FDG@33154|Opisthokonta,3B9GJ@33208|Metazoa	33208|Metazoa	L	mutS protein homolog	msh-5	GO:0000003,GO:0000280,GO:0003674,GO:0005488,GO:0005515,GO:0005575,GO:0005622,GO:0005623,GO:0005634,GO:0006139,GO:0006259,GO:0006310,GO:0006725,GO:0006807,GO:0006996,GO:0007049,GO:0007059,GO:0007127,GO:0007129,GO:0007131,GO:0008150,GO:0008152,GO:0009987,GO:0016043,GO:0022402,GO:0022414,GO:0022607,GO:0034641,GO:0035825,GO:0043170,GO:0043226,GO:0043227,GO:0043229,GO:0043231,GO:0044085,GO:0044237,GO:…	-	ko:K08741	-	-	-	-	ko00000,ko03400	-	-	-	MutS_III,MutS_IV,MutS_V
XP_071811400.1	45351.EDO48759	7.24e-277	796	COG0249@1|root,KOG0221@2759|Eukaryota,38FDG@33154|Opisthokonta,3B9GJ@33208|Metazoa	33208|Metazoa	L	mutS protein homolog	msh-5	GO:0000003,GO:0000280,GO:0003674,GO:0005488,GO:0005515,GO:0005575,GO:0005622,GO:0005623,GO:0005634,GO:0006139,GO:0006259,GO:0006310,GO:0006725,GO:0006807,GO:0006996,GO:0007049,GO:0007059,GO:0007127,GO:0007129,GO:0007131,GO:0008150,GO:0008152,GO:0009987,GO:0016043,GO:0022402,GO:0022414,GO:0022607,GO:0034641,GO:0035825,GO:0043170,GO:0043226,GO:0043227,GO:0043229,GO:0043231,GO:0044085,GO:0044237,GO:…	-	ko:K08741	-	-	-	-	ko00000,ko03400	-	-	-	MutS_III,MutS_IV,MutS_V
XP_071811401.1	45351.EDO48759	7.24e-277	796	COG0249@1|root,KOG0221@2759|Eukaryota,38FDG@33154|Opisthokonta,3B9GJ@33208|Metazoa	33208|Metazoa	L	mutS protein homolog	msh-5	GO:0000003,GO:0000280,GO:0003674,GO:0005488,GO:0005515,GO:0005575,GO:0005622,GO:0005623,GO:0005634,GO:0006139,GO:0006259,GO:0006310,GO:0006725,GO:0006807,GO:0006996,GO:0007049,GO:0007059,GO:0007127,GO:0007129,GO:0007131,GO:0008150,GO:0008152,GO:0009987,GO:0016043,GO:0022402,GO:0022414,GO:0022607,GO:0034641,GO:0035825,GO:0043170,GO:0043226,GO:0043227,GO:0043229,GO:0043231,GO:0044085,GO:0044237,GO:…	-	ko:K08741	-	-	-	-	ko00000,ko03400	-	-	-	MutS_III,MutS_IV,MutS_V
XP_071811402.1	45351.EDO48759	7.24e-277	796	COG0249@1|root,KOG0221@2759|Eukaryota,38FDG@33154|Opisthokonta,3B9GJ@33208|Metazoa	33208|Metazoa	L	mutS protein homolog	msh-5	GO:0000003,GO:0000280,GO:0003674,GO:0005488,GO:0005515,GO:0005575,GO:0005622,GO:0005623,GO:0005634,GO:0006139,GO:0006259,GO:0006310,GO:0006725,GO:0006807,GO:0006996,GO:0007049,GO:0007059,GO:0007127,GO:0007129,GO:0007131,GO:0008150,GO:0008152,GO:0009987,GO:0016043,GO:0022402,GO:0022414,GO:0022607,GO:0034641,GO:0035825,GO:0043170,GO:0043226,GO:0043227,GO:0043229,GO:0043231,GO:0044085,GO:0044237,GO:…	-	ko:K08741	-	-	-	-	ko00000,ko03400	-	-	-	MutS_III,MutS_IV,MutS_V
XP_071811403.1	45351.EDO48759	7.24e-277	796	COG0249@1|root,KOG0221@2759|Eukaryota,38FDG@33154|Opisthokonta,3B9GJ@33208|Metazoa	33208|Metazoa	L	mutS protein homolog	msh-5	GO:0000003,GO:0000280,GO:0003674,GO:0005488,GO:0005515,GO:0005575,GO:0005622,GO:0005623,GO:0005634,GO:0006139,GO:0006259,GO:0006310,GO:0006725,GO:0006807,GO:0006996,GO:0007049,GO:0007059,GO:0007127,GO:0007129,GO:0007131,GO:0008150,GO:0008152,GO:0009987,GO:0016043,GO:0022402,GO:0022414,GO:0022607,GO:0034641,GO:0035825,GO:0043170,GO:0043226,GO:0043227,GO:0043229,GO:0043231,GO:0044085,GO:0044237,GO:…	-	ko:K08741	-	-	-	-	ko00000,ko03400	-	-	-	MutS_III,MutS_IV,MutS_V
XP_071811404.1	45351.EDO48759	5.05e-262	758	COG0249@1|root,KOG0221@2759|Eukaryota,38FDG@33154|Opisthokonta,3B9GJ@33208|Metazoa	33208|Metazoa	L	mutS protein homolog	msh-5	GO:0000003,GO:0000280,GO:0003674,GO:0005488,GO:0005515,GO:0005575,GO:0005622,GO:0005623,GO:0005634,GO:0006139,GO:0006259,GO:0006310,GO:0006725,GO:0006807,GO:0006996,GO:0007049,GO:0007059,GO:0007127,GO:0007129,GO:0007131,GO:0008150,GO:0008152,GO:0009987,GO:0016043,GO:0022402,GO:0022414,GO:0022607,GO:0034641,GO:0035825,GO:0043170,GO:0043226,GO:0043227,GO:0043229,GO:0043231,GO:0044085,GO:0044237,GO:…	-	ko:K08741	-	-	-	-	ko00000,ko03400	-	-	-	MutS_III,MutS_IV,MutS_V
XP_071811405.1	45351.EDO48759	1.95e-241	704	COG0249@1|root,KOG0221@2759|Eukaryota,38FDG@33154|Opisthokonta,3B9GJ@33208|Metazoa	33208|Metazoa	L	mutS protein homolog	msh-5	GO:0000003,GO:0000280,GO:0003674,GO:0005488,GO:0005515,GO:0005575,GO:0005622,GO:0005623,GO:0005634,GO:0006139,GO:0006259,GO:0006310,GO:0006725,GO:0006807,GO:0006996,GO:0007049,GO:0007059,GO:0007127,GO:0007129,GO:0007131,GO:0008150,GO:0008152,GO:0009987,GO:0016043,GO:0022402,GO:0022414,GO:0022607,GO:0034641,GO:0035825,GO:0043170,GO:0043226,GO:0043227,GO:0043229,GO:0043231,GO:0044085,GO:0044237,GO:…	-	ko:K08741	-	-	-	-	ko00000,ko03400	-	-	-	MutS_III,MutS_IV,MutS_V
XP_071811406.1	7668.SPU_003102-tr	8.49e-91	280	KOG0837@1|root,KOG0837@2759|Eukaryota,38XJH@33154|Opisthokonta,3BFP2@33208|Metazoa,3CW57@33213|Bilateria	33208|Metazoa	K	cellular response to potassium ion starvation	JUN	GO:0000003,GO:0000122,GO:0000165,GO:0000228,GO:0000302,GO:0000785,GO:0000790,GO:0000791,GO:0000976,GO:0000977,GO:0000978,GO:0000980,GO:0000981,GO:0000982,GO:0000987,GO:0000988,GO:0000989,GO:0001012,GO:0001067,GO:0001076,GO:0001077,GO:0001085,GO:0001102,GO:0001158,GO:0001190,GO:0001228,GO:0001525,GO:0001558,GO:0001568,GO:0001654,GO:0001700,GO:0001736,GO:0001738,GO:0001745,GO:0001751,GO:0001752,GO:…	-	ko:K04448,ko:K04449	ko01522,ko04010,ko04012,ko04013,ko04024,ko04137,ko04210,ko04214,ko04310,ko04380,ko04510,ko04530,ko04620,ko04621,ko04624,ko04657,ko04658,ko04659,ko04660,ko04662,ko04668,ko04722,ko04912,ko04915,ko04921,ko04926,ko04932,ko04933,ko05030,ko05031,ko05120,ko05132,ko05133,ko05140,ko05142,ko05161,ko05164,ko05166,ko05167,ko05168,ko05169,ko05200,ko05203,ko05210,ko05211,ko05224,ko05231,ko05321,ko05323,ko05418…	-	-	-	ko00000,ko00001,ko03000	-	-	-	Jun,bZIP_1
XP_071811408.1	7668.SPU_009328-tr	1.11e-28	113	2FJES@1|root,2TKW5@2759|Eukaryota,3AAD8@33154|Opisthokonta,3BUDD@33208|Metazoa	33208|Metazoa	-	-	-	-	-	-	-	-	-	-	-	-	-	-	-
XP_071811409.1	7668.SPU_009328-tr	6.14e-08	57.4	2FJES@1|root,2TKW5@2759|Eukaryota,3AAD8@33154|Opisthokonta,3BUDD@33208|Metazoa	33208|Metazoa	-	-	-	-	-	-	-	-	-	-	-	-	-	-	-
XP_071811410.1	7668.SPU_009328-tr	3.99e-29	114	2FJES@1|root,2TKW5@2759|Eukaryota,3AAD8@33154|Opisthokonta,3BUDD@33208|Metazoa	33208|Metazoa	-	-	-	-	-	-	-	-	-	-	-	-	-	-	-
XP_071811412.1	7668.SPU_014051-tr	1.05e-15	91.7	2EVMN@1|root,2SXKB@2759|Eukaryota,39IP3@33154|Opisthokonta,3C3ZD@33208|Metazoa,3DKK8@33213|Bilateria	7668.SPU_014051-tr|-	A	fusion of sperm to egg plasma membrane involved in single fertilization	-	GO:0000323,GO:0001669,GO:0005575,GO:0005622,GO:0005623,GO:0005737,GO:0005764,GO:0005773,GO:0005775,GO:0012505,GO:0030141,GO:0031410,GO:0031974,GO:0031982,GO:0031983,GO:0034774,GO:0043160,GO:0043202,GO:0043226,GO:0043227,GO:0043229,GO:0043231,GO:0043233,GO:0044422,GO:0044424,GO:0044433,GO:0044437,GO:0044444,GO:0044446,GO:0044464,GO:0060205,GO:0070013,GO:0097223,GO:0097708,GO:0099503	-	-	-	-	-	-	-	-	-	-	-
XP_071811413.1	7668.SPU_028014-tr	4.53e-55	213	COG5279@1|root,KOG4575@2759|Eukaryota,39WFT@33154|Opisthokonta,3BIKZ@33208|Metazoa,3D1NX@33213|Bilateria	33208|Metazoa	D	peptidase activity	KY	GO:0005575,GO:0005622,GO:0005623,GO:0005737,GO:0005856,GO:0007275,GO:0007517,GO:0007528,GO:0008150,GO:0009987,GO:0016043,GO:0030016,GO:0030017,GO:0030018,GO:0031674,GO:0032501,GO:0032502,GO:0043226,GO:0043228,GO:0043229,GO:0043232,GO:0043292,GO:0044422,GO:0044424,GO:0044444,GO:0044449,GO:0044464,GO:0048513,GO:0048731,GO:0048856,GO:0050808,GO:0061061,GO:0071840,GO:0099080,GO:0099081,GO:0099512	-	-	-	-	-	-	-	-	-	-	Transglut_core
XP_071811414.1	10224.XP_002733102.1	0	969	28KJC@1|root,2QT0T@2759|Eukaryota,39FJC@33154|Opisthokonta,3BH1C@33208|Metazoa,3CRZ8@33213|Bilateria	33208|Metazoa	S	motile cilium assembly	CFAP221	GO:0003341,GO:0003674,GO:0005488,GO:0005515,GO:0005516,GO:0005575,GO:0005622,GO:0005623,GO:0005737,GO:0005856,GO:0005929,GO:0005930,GO:0006928,GO:0006996,GO:0007017,GO:0007018,GO:0008150,GO:0009987,GO:0016043,GO:0022607,GO:0030030,GO:0030031,GO:0032838,GO:0042995,GO:0043226,GO:0043228,GO:0043229,GO:0043232,GO:0044085,GO:0044422,GO:0044424,GO:0044430,GO:0044441,GO:0044444,GO:0044446,GO:0044458,GO:…	-	-	-	-	-	-	-	-	-	-	-
XP_071811415.1	10224.XP_002733102.1	0	969	28KJC@1|root,2QT0T@2759|Eukaryota,39FJC@33154|Opisthokonta,3BH1C@33208|Metazoa,3CRZ8@33213|Bilateria	33208|Metazoa	S	motile cilium assembly	CFAP221	GO:0003341,GO:0003674,GO:0005488,GO:0005515,GO:0005516,GO:0005575,GO:0005622,GO:0005623,GO:0005737,GO:0005856,GO:0005929,GO:0005930,GO:0006928,GO:0006996,GO:0007017,GO:0007018,GO:0008150,GO:0009987,GO:0016043,GO:0022607,GO:0030030,GO:0030031,GO:0032838,GO:0042995,GO:0043226,GO:0043228,GO:0043229,GO:0043232,GO:0044085,GO:0044422,GO:0044424,GO:0044430,GO:0044441,GO:0044444,GO:0044446,GO:0044458,GO:…	-	-	-	-	-	-	-	-	-	-	-
XP_071811416.1	126957.SMAR004489-PA	3.66e-117	367	KOG1947@1|root,KOG1947@2759|Eukaryota,38EAP@33154|Opisthokonta,3BDEX@33208|Metazoa,3CRVG@33213|Bilateria,41V3N@6656|Arthropoda	33208|Metazoa	S	A Receptor for Ubiquitination Targets	FBXL4	GO:0000151,GO:0000209,GO:0003674,GO:0003824,GO:0004842,GO:0005575,GO:0005622,GO:0005623,GO:0005634,GO:0005654,GO:0005737,GO:0005739,GO:0005740,GO:0005758,GO:0005829,GO:0006464,GO:0006508,GO:0006511,GO:0006807,GO:0008150,GO:0008152,GO:0008277,GO:0009056,GO:0009057,GO:0009966,GO:0009987,GO:0010498,GO:0010646,GO:0010648,GO:0016059,GO:0016567,GO:0016604,GO:0016607,GO:0016740,GO:0019005,GO:0019538,GO:…	-	ko:K10270	-	-	-	-	ko00000,ko03029,ko04121	-	-	-	F-box,F-box-like,LRR_1
XP_071811417.1	126957.SMAR004489-PA	1.73e-117	367	KOG1947@1|root,KOG1947@2759|Eukaryota,38EAP@33154|Opisthokonta,3BDEX@33208|Metazoa,3CRVG@33213|Bilateria,41V3N@6656|Arthropoda	33208|Metazoa	S	A Receptor for Ubiquitination Targets	FBXL4	GO:0000151,GO:0000209,GO:0003674,GO:0003824,GO:0004842,GO:0005575,GO:0005622,GO:0005623,GO:0005634,GO:0005654,GO:0005737,GO:0005739,GO:0005740,GO:0005758,GO:0005829,GO:0006464,GO:0006508,GO:0006511,GO:0006807,GO:0008150,GO:0008152,GO:0008277,GO:0009056,GO:0009057,GO:0009966,GO:0009987,GO:0010498,GO:0010646,GO:0010648,GO:0016059,GO:0016567,GO:0016604,GO:0016607,GO:0016740,GO:0019005,GO:0019538,GO:…	-	ko:K10270	-	-	-	-	ko00000,ko03029,ko04121	-	-	-	F-box,F-box-like,LRR_1
XP_071811418.1	126957.SMAR004489-PA	1.16e-79	266	KOG1947@1|root,KOG1947@2759|Eukaryota,38EAP@33154|Opisthokonta,3BDEX@33208|Metazoa,3CRVG@33213|Bilateria,41V3N@6656|Arthropoda	33208|Metazoa	S	A Receptor for Ubiquitination Targets	FBXL4	GO:0000151,GO:0000209,GO:0003674,GO:0003824,GO:0004842,GO:0005575,GO:0005622,GO:0005623,GO:0005634,GO:0005654,GO:0005737,GO:0005739,GO:0005740,GO:0005758,GO:0005829,GO:0006464,GO:0006508,GO:0006511,GO:0006807,GO:0008150,GO:0008152,GO:0008277,GO:0009056,GO:0009057,GO:0009966,GO:0009987,GO:0010498,GO:0010646,GO:0010648,GO:0016059,GO:0016567,GO:0016604,GO:0016607,GO:0016740,GO:0019005,GO:0019538,GO:…	-	ko:K10270	-	-	-	-	ko00000,ko03029,ko04121	-	-	-	F-box,F-box-like,LRR_1
XP_071811420.1	28737.XP_006887752.1	1.63e-177	551	COG5599@1|root,KOG0793@2759|Eukaryota,38FJD@33154|Opisthokonta,3B9KG@33208|Metazoa,3CRJV@33213|Bilateria,481VG@7711|Chordata,496BC@7742|Vertebrata,3JAFI@40674|Mammalia,351TF@311790|Afrotheria	33208|Metazoa	T	Receptor-type tyrosine-protein phosphatase	PTPRN2	GO:0001505,GO:0001678,GO:0001775,GO:0002252,GO:0002263,GO:0002274,GO:0002275,GO:0002283,GO:0002366,GO:0002376,GO:0002443,GO:0002444,GO:0002446,GO:0002790,GO:0003674,GO:0003824,GO:0004721,GO:0004725,GO:0004888,GO:0005001,GO:0005575,GO:0005622,GO:0005623,GO:0005737,GO:0005783,GO:0005788,GO:0005886,GO:0005887,GO:0006464,GO:0006470,GO:0006793,GO:0006796,GO:0006807,GO:0006810,GO:0006836,GO:0006887,GO:…	3.1.3.48	ko:K07817	ko04940,map04940	-	-	-	ko00000,ko00001,ko01000,ko01009	-	-	-	RESP18,Receptor_IA-2,Y_phosphatase
XP_071811421.1	7668.SPU_001129-tr	6.25e-66	245	COG4886@1|root,KOG0619@2759|Eukaryota,38F1C@33154|Opisthokonta,3B9G0@33208|Metazoa,3CY4V@33213|Bilateria	33208|Metazoa	T	positive regulation of synapse assembly	LINGO2	GO:0005575,GO:0005576,GO:0005615,GO:0008150,GO:0044087,GO:0044089,GO:0044421,GO:0048518,GO:0048522,GO:0050789,GO:0050793,GO:0050794,GO:0050803,GO:0050807,GO:0051094,GO:0051128,GO:0051130,GO:0051239,GO:0051240,GO:0051960,GO:0051962,GO:0051963,GO:0051965,GO:0065007,GO:0065008,GO:2000026	-	ko:K07523,ko:K13023	ko04360,ko04514,map04360,map04514	-	-	-	ko00000,ko00001,ko01002,ko04516	-	-	-	I-set,LRR_8
XP_071811425.1	7668.SPU_021656-tr	0	1008	COG5059@1|root,KOG0240@2759|Eukaryota,38BVM@33154|Opisthokonta,3BA44@33208|Metazoa,3CTF6@33213|Bilateria	33208|Metazoa	Z	ATP-dependent microtubule motor activity, plus-end-directed	KIF5B	GO:0000003,GO:0000226,GO:0000280,GO:0000578,GO:0000902,GO:0000904,GO:0000910,GO:0000932,GO:0001654,GO:0001754,GO:0002028,GO:0002064,GO:0002065,GO:0002066,GO:0002376,GO:0002478,GO:0002495,GO:0002504,GO:0002791,GO:0002793,GO:0003002,GO:0003006,GO:0003674,GO:0003774,GO:0003777,GO:0003824,GO:0005102,GO:0005488,GO:0005515,GO:0005523,GO:0005575,GO:0005622,GO:0005623,GO:0005634,GO:0005635,GO:0005737,GO:…	-	ko:K10396	ko04144,ko04728,map04144,map04728	-	-	-	ko00000,ko00001,ko04131,ko04147,ko04812	-	-	-	Kinesin
XP_071811426.1	7668.SPU_021656-tr	4.85e-312	891	COG5059@1|root,KOG0240@2759|Eukaryota,38BVM@33154|Opisthokonta,3BA44@33208|Metazoa,3CTF6@33213|Bilateria	33208|Metazoa	Z	ATP-dependent microtubule motor activity, plus-end-directed	KIF5B	GO:0000003,GO:0000226,GO:0000280,GO:0000578,GO:0000902,GO:0000904,GO:0000910,GO:0000932,GO:0001654,GO:0001754,GO:0002028,GO:0002064,GO:0002065,GO:0002066,GO:0002376,GO:0002478,GO:0002495,GO:0002504,GO:0002791,GO:0002793,GO:0003002,GO:0003006,GO:0003674,GO:0003774,GO:0003777,GO:0003824,GO:0005102,GO:0005488,GO:0005515,GO:0005523,GO:0005575,GO:0005622,GO:0005623,GO:0005634,GO:0005635,GO:0005737,GO:…	-	ko:K10396	ko04144,ko04728,map04144,map04728	-	-	-	ko00000,ko00001,ko04131,ko04147,ko04812	-	-	-	Kinesin
XP_071811427.1	7668.SPU_021656-tr	4.85e-312	891	COG5059@1|root,KOG0240@2759|Eukaryota,38BVM@33154|Opisthokonta,3BA44@33208|Metazoa,3CTF6@33213|Bilateria	33208|Metazoa	Z	ATP-dependent microtubule motor activity, plus-end-directed	KIF5B	GO:0000003,GO:0000226,GO:0000280,GO:0000578,GO:0000902,GO:0000904,GO:0000910,GO:0000932,GO:0001654,GO:0001754,GO:0002028,GO:0002064,GO:0002065,GO:0002066,GO:0002376,GO:0002478,GO:0002495,GO:0002504,GO:0002791,GO:0002793,GO:0003002,GO:0003006,GO:0003674,GO:0003774,GO:0003777,GO:0003824,GO:0005102,GO:0005488,GO:0005515,GO:0005523,GO:0005575,GO:0005622,GO:0005623,GO:0005634,GO:0005635,GO:0005737,GO:…	-	ko:K10396	ko04144,ko04728,map04144,map04728	-	-	-	ko00000,ko00001,ko04131,ko04147,ko04812	-	-	-	Kinesin
XP_071811428.1	7739.XP_002593486.1	9.63e-312	882	KOG1063@1|root,KOG1063@2759|Eukaryota,38R6F@33154|Opisthokonta,3B9PE@33208|Metazoa,3CUTT@33213|Bilateria,483P5@7711|Chordata	33208|Metazoa	BK	endopeptidase activator activity	ELP2	GO:0000123,GO:0000502,GO:0000775,GO:0000776,GO:0003674,GO:0005488,GO:0005515,GO:0005575,GO:0005622,GO:0005623,GO:0005634,GO:0005654,GO:0005694,GO:0005737,GO:0005813,GO:0005815,GO:0005829,GO:0005856,GO:0005874,GO:0005875,GO:0005938,GO:0006139,GO:0006351,GO:0006354,GO:0006355,GO:0006357,GO:0006366,GO:0006368,GO:0006725,GO:0006807,GO:0008017,GO:0008023,GO:0008047,GO:0008092,GO:0008150,GO:0008152,GO:…	-	ko:K11374	-	-	-	-	ko00000,ko03016,ko03036	-	-	-	WD40
XP_071811430.1	10224.XP_006821068.1	2.26e-43	184	KOG4362@1|root,KOG4362@2759|Eukaryota,38G9I@33154|Opisthokonta,3BE78@33208|Metazoa,3CS6Q@33213|Bilateria	33208|Metazoa	L	E3 ubiquitin-protein ligase that specifically mediates the formation of 'Lys-6'-linked polyubiquitin chains and plays a central role in DNA repair by facilitating cellular responses to DNA damage. It is unclear whether it also mediates the formation of other types of polyubiquitin chains. The E3 ubiquitin-protein ligase activity is required for its tumor suppressor function. The BRCA1-BARD1 heter…	BRCA1	GO:0000075,GO:0000077,GO:0000151,GO:0000152,GO:0000209,GO:0000226,GO:0000228,GO:0000278,GO:0000724,GO:0000725,GO:0000726,GO:0000729,GO:0000793,GO:0000794,GO:0000795,GO:0000800,GO:0000930,GO:0000931,GO:0001067,GO:0001817,GO:0001819,GO:0003674,GO:0003676,GO:0003677,GO:0003682,GO:0003684,GO:0003712,GO:0003713,GO:0003723,GO:0003824,GO:0004842,GO:0005102,GO:0005488,GO:0005515,GO:0005575,GO:0005622,GO:…	2.3.2.27	ko:K10605	ko01524,ko03440,ko03460,ko04120,ko04151,ko05206,ko05224,map01524,map03440,map03460,map04120,map04151,map05206,map05224	M00295	-	-	ko00000,ko00001,ko00002,ko01000,ko01009,ko03036,ko03400,ko04121	-	-	-	BRCT,BRCT_assoc,zf-C3HC4,zf-C3HC4_2,zf-C3HC4_4
XP_071811431.1	10224.XP_006821068.1	2.26e-43	184	KOG4362@1|root,KOG4362@2759|Eukaryota,38G9I@33154|Opisthokonta,3BE78@33208|Metazoa,3CS6Q@33213|Bilateria	33208|Metazoa	L	E3 ubiquitin-protein ligase that specifically mediates the formation of 'Lys-6'-linked polyubiquitin chains and plays a central role in DNA repair by facilitating cellular responses to DNA damage. It is unclear whether it also mediates the formation of other types of polyubiquitin chains. The E3 ubiquitin-protein ligase activity is required for its tumor suppressor function. The BRCA1-BARD1 heter…	BRCA1	GO:0000075,GO:0000077,GO:0000151,GO:0000152,GO:0000209,GO:0000226,GO:0000228,GO:0000278,GO:0000724,GO:0000725,GO:0000726,GO:0000729,GO:0000793,GO:0000794,GO:0000795,GO:0000800,GO:0000930,GO:0000931,GO:0001067,GO:0001817,GO:0001819,GO:0003674,GO:0003676,GO:0003677,GO:0003682,GO:0003684,GO:0003712,GO:0003713,GO:0003723,GO:0003824,GO:0004842,GO:0005102,GO:0005488,GO:0005515,GO:0005575,GO:0005622,GO:…	2.3.2.27	ko:K10605	ko01524,ko03440,ko03460,ko04120,ko04151,ko05206,ko05224,map01524,map03440,map03460,map04120,map04151,map05206,map05224	M00295	-	-	ko00000,ko00001,ko00002,ko01000,ko01009,ko03036,ko03400,ko04121	-	-	-	BRCT,BRCT_assoc,zf-C3HC4,zf-C3HC4_2,zf-C3HC4_4
XP_071811432.1	10224.XP_006821068.1	2.26e-43	184	KOG4362@1|root,KOG4362@2759|Eukaryota,38G9I@33154|Opisthokonta,3BE78@33208|Metazoa,3CS6Q@33213|Bilateria	33208|Metazoa	L	E3 ubiquitin-protein ligase that specifically mediates the formation of 'Lys-6'-linked polyubiquitin chains and plays a central role in DNA repair by facilitating cellular responses to DNA damage. It is unclear whether it also mediates the formation of other types of polyubiquitin chains. The E3 ubiquitin-protein ligase activity is required for its tumor suppressor function. The BRCA1-BARD1 heter…	BRCA1	GO:0000075,GO:0000077,GO:0000151,GO:0000152,GO:0000209,GO:0000226,GO:0000228,GO:0000278,GO:0000724,GO:0000725,GO:0000726,GO:0000729,GO:0000793,GO:0000794,GO:0000795,GO:0000800,GO:0000930,GO:0000931,GO:0001067,GO:0001817,GO:0001819,GO:0003674,GO:0003676,GO:0003677,GO:0003682,GO:0003684,GO:0003712,GO:0003713,GO:0003723,GO:0003824,GO:0004842,GO:0005102,GO:0005488,GO:0005515,GO:0005575,GO:0005622,GO:…	2.3.2.27	ko:K10605	ko01524,ko03440,ko03460,ko04120,ko04151,ko05206,ko05224,map01524,map03440,map03460,map04120,map04151,map05206,map05224	M00295	-	-	ko00000,ko00001,ko00002,ko01000,ko01009,ko03036,ko03400,ko04121	-	-	-	BRCT,BRCT_assoc,zf-C3HC4,zf-C3HC4_2,zf-C3HC4_4
XP_071811434.1	7668.SPU_001752-tr	0	1308	COG1132@1|root,KOG0055@2759|Eukaryota,38E88@33154|Opisthokonta,3B958@33208|Metazoa,3CVKH@33213|Bilateria	33208|Metazoa	Q	ATPase activity, coupled to transmembrane movement of substances	ABCB11	GO:0000003,GO:0000086,GO:0000139,GO:0000166,GO:0000278,GO:0001101,GO:0001654,GO:0001666,GO:0001885,GO:0001890,GO:0002064,GO:0002237,GO:0003006,GO:0003008,GO:0003158,GO:0003674,GO:0003824,GO:0004012,GO:0005215,GO:0005319,GO:0005342,GO:0005488,GO:0005524,GO:0005548,GO:0005575,GO:0005622,GO:0005623,GO:0005634,GO:0005654,GO:0005737,GO:0005794,GO:0005829,GO:0005856,GO:0005886,GO:0005887,GO:0005903,GO:…	3.6.3.44	ko:K05658,ko:K05659,ko:K05660,ko:K05664	ko01522,ko02010,ko04976,ko04979,ko05206,ko05226,map01522,map02010,map04976,map04979,map05206,map05226	-	-	-	ko00000,ko00001,ko01000,ko02000,ko04090,ko04147	3.A.1.201	-	-	ABC_membrane,ABC_tran
XP_071811435.1	7668.SPU_001752-tr	0	1310	COG1132@1|root,KOG0055@2759|Eukaryota,38E88@33154|Opisthokonta,3B958@33208|Metazoa,3CVKH@33213|Bilateria	33208|Metazoa	Q	ATPase activity, coupled to transmembrane movement of substances	ABCB11	GO:0000003,GO:0000086,GO:0000139,GO:0000166,GO:0000278,GO:0001101,GO:0001654,GO:0001666,GO:0001885,GO:0001890,GO:0002064,GO:0002237,GO:0003006,GO:0003008,GO:0003158,GO:0003674,GO:0003824,GO:0004012,GO:0005215,GO:0005319,GO:0005342,GO:0005488,GO:0005524,GO:0005548,GO:0005575,GO:0005622,GO:0005623,GO:0005634,GO:0005654,GO:0005737,GO:0005794,GO:0005829,GO:0005856,GO:0005886,GO:0005887,GO:0005903,GO:…	3.6.3.44	ko:K05658,ko:K05659,ko:K05660,ko:K05664	ko01522,ko02010,ko04976,ko04979,ko05206,ko05226,map01522,map02010,map04976,map04979,map05206,map05226	-	-	-	ko00000,ko00001,ko01000,ko02000,ko04090,ko04147	3.A.1.201	-	-	ABC_membrane,ABC_tran
XP_071811436.1	7668.SPU_001752-tr	0	1310	COG1132@1|root,KOG0055@2759|Eukaryota,38E88@33154|Opisthokonta,3B958@33208|Metazoa,3CVKH@33213|Bilateria	33208|Metazoa	Q	ATPase activity, coupled to transmembrane movement of substances	ABCB11	GO:0000003,GO:0000086,GO:0000139,GO:0000166,GO:0000278,GO:0001101,GO:0001654,GO:0001666,GO:0001885,GO:0001890,GO:0002064,GO:0002237,GO:0003006,GO:0003008,GO:0003158,GO:0003674,GO:0003824,GO:0004012,GO:0005215,GO:0005319,GO:0005342,GO:0005488,GO:0005524,GO:0005548,GO:0005575,GO:0005622,GO:0005623,GO:0005634,GO:0005654,GO:0005737,GO:0005794,GO:0005829,GO:0005856,GO:0005886,GO:0005887,GO:0005903,GO:…	3.6.3.44	ko:K05658,ko:K05659,ko:K05660,ko:K05664	ko01522,ko02010,ko04976,ko04979,ko05206,ko05226,map01522,map02010,map04976,map04979,map05206,map05226	-	-	-	ko00000,ko00001,ko01000,ko02000,ko04090,ko04147	3.A.1.201	-	-	ABC_membrane,ABC_tran
XP_071811437.1	7668.SPU_001752-tr	0	1312	COG1132@1|root,KOG0055@2759|Eukaryota,38E88@33154|Opisthokonta,3B958@33208|Metazoa,3CVKH@33213|Bilateria	33208|Metazoa	Q	ATPase activity, coupled to transmembrane movement of substances	ABCB11	GO:0000003,GO:0000086,GO:0000139,GO:0000166,GO:0000278,GO:0001101,GO:0001654,GO:0001666,GO:0001885,GO:0001890,GO:0002064,GO:0002237,GO:0003006,GO:0003008,GO:0003158,GO:0003674,GO:0003824,GO:0004012,GO:0005215,GO:0005319,GO:0005342,GO:0005488,GO:0005524,GO:0005548,GO:0005575,GO:0005622,GO:0005623,GO:0005634,GO:0005654,GO:0005737,GO:0005794,GO:0005829,GO:0005856,GO:0005886,GO:0005887,GO:0005903,GO:…	3.6.3.44	ko:K05658,ko:K05659,ko:K05660,ko:K05664	ko01522,ko02010,ko04976,ko04979,ko05206,ko05226,map01522,map02010,map04976,map04979,map05206,map05226	-	-	-	ko00000,ko00001,ko01000,ko02000,ko04090,ko04147	3.A.1.201	-	-	ABC_membrane,ABC_tran
XP_071811438.1	7668.SPU_001752-tr	0	1295	COG1132@1|root,KOG0055@2759|Eukaryota,38E88@33154|Opisthokonta,3B958@33208|Metazoa,3CVKH@33213|Bilateria	33208|Metazoa	Q	ATPase activity, coupled to transmembrane movement of substances	ABCB11	GO:0000003,GO:0000086,GO:0000139,GO:0000166,GO:0000278,GO:0001101,GO:0001654,GO:0001666,GO:0001885,GO:0001890,GO:0002064,GO:0002237,GO:0003006,GO:0003008,GO:0003158,GO:0003674,GO:0003824,GO:0004012,GO:0005215,GO:0005319,GO:0005342,GO:0005488,GO:0005524,GO:0005548,GO:0005575,GO:0005622,GO:0005623,GO:0005634,GO:0005654,GO:0005737,GO:0005794,GO:0005829,GO:0005856,GO:0005886,GO:0005887,GO:0005903,GO:…	3.6.3.44	ko:K05658,ko:K05659,ko:K05660,ko:K05664	ko01522,ko02010,ko04976,ko04979,ko05206,ko05226,map01522,map02010,map04976,map04979,map05206,map05226	-	-	-	ko00000,ko00001,ko01000,ko02000,ko04090,ko04147	3.A.1.201	-	-	ABC_membrane,ABC_tran
XP_071811439.1	7668.SPU_001752-tr	0	1295	COG1132@1|root,KOG0055@2759|Eukaryota,38E88@33154|Opisthokonta,3B958@33208|Metazoa,3CVKH@33213|Bilateria	33208|Metazoa	Q	ATPase activity, coupled to transmembrane movement of substances	ABCB11	GO:0000003,GO:0000086,GO:0000139,GO:0000166,GO:0000278,GO:0001101,GO:0001654,GO:0001666,GO:0001885,GO:0001890,GO:0002064,GO:0002237,GO:0003006,GO:0003008,GO:0003158,GO:0003674,GO:0003824,GO:0004012,GO:0005215,GO:0005319,GO:0005342,GO:0005488,GO:0005524,GO:0005548,GO:0005575,GO:0005622,GO:0005623,GO:0005634,GO:0005654,GO:0005737,GO:0005794,GO:0005829,GO:0005856,GO:0005886,GO:0005887,GO:0005903,GO:…	3.6.3.44	ko:K05658,ko:K05659,ko:K05660,ko:K05664	ko01522,ko02010,ko04976,ko04979,ko05206,ko05226,map01522,map02010,map04976,map04979,map05206,map05226	-	-	-	ko00000,ko00001,ko01000,ko02000,ko04090,ko04147	3.A.1.201	-	-	ABC_membrane,ABC_tran
XP_071811440.1	7668.SPU_001752-tr	0	1295	COG1132@1|root,KOG0055@2759|Eukaryota,38E88@33154|Opisthokonta,3B958@33208|Metazoa,3CVKH@33213|Bilateria	33208|Metazoa	Q	ATPase activity, coupled to transmembrane movement of substances	ABCB11	GO:0000003,GO:0000086,GO:0000139,GO:0000166,GO:0000278,GO:0001101,GO:0001654,GO:0001666,GO:0001885,GO:0001890,GO:0002064,GO:0002237,GO:0003006,GO:0003008,GO:0003158,GO:0003674,GO:0003824,GO:0004012,GO:0005215,GO:0005319,GO:0005342,GO:0005488,GO:0005524,GO:0005548,GO:0005575,GO:0005622,GO:0005623,GO:0005634,GO:0005654,GO:0005737,GO:0005794,GO:0005829,GO:0005856,GO:0005886,GO:0005887,GO:0005903,GO:…	3.6.3.44	ko:K05658,ko:K05659,ko:K05660,ko:K05664	ko01522,ko02010,ko04976,ko04979,ko05206,ko05226,map01522,map02010,map04976,map04979,map05206,map05226	-	-	-	ko00000,ko00001,ko01000,ko02000,ko04090,ko04147	3.A.1.201	-	-	ABC_membrane,ABC_tran
XP_071811441.1	7668.SPU_001752-tr	0	1300	COG1132@1|root,KOG0055@2759|Eukaryota,38E88@33154|Opisthokonta,3B958@33208|Metazoa,3CVKH@33213|Bilateria	33208|Metazoa	Q	ATPase activity, coupled to transmembrane movement of substances	ABCB11	GO:0000003,GO:0000086,GO:0000139,GO:0000166,GO:0000278,GO:0001101,GO:0001654,GO:0001666,GO:0001885,GO:0001890,GO:0002064,GO:0002237,GO:0003006,GO:0003008,GO:0003158,GO:0003674,GO:0003824,GO:0004012,GO:0005215,GO:0005319,GO:0005342,GO:0005488,GO:0005524,GO:0005548,GO:0005575,GO:0005622,GO:0005623,GO:0005634,GO:0005654,GO:0005737,GO:0005794,GO:0005829,GO:0005856,GO:0005886,GO:0005887,GO:0005903,GO:…	3.6.3.44	ko:K05658,ko:K05659,ko:K05660,ko:K05664	ko01522,ko02010,ko04976,ko04979,ko05206,ko05226,map01522,map02010,map04976,map04979,map05206,map05226	-	-	-	ko00000,ko00001,ko01000,ko02000,ko04090,ko04147	3.A.1.201	-	-	ABC_membrane,ABC_tran
XP_071811442.1	9258.ENSOANP00000009818	4.98e-05	57	28IQQ@1|root,2QR1Z@2759|Eukaryota,39UAZ@33154|Opisthokonta,3BDFU@33208|Metazoa,3CTHN@33213|Bilateria,48C7K@7711|Chordata,493G5@7742|Vertebrata,3JEQA@40674|Mammalia	33208|Metazoa	S	RNA binding motif protein 33	RBM33	-	-	-	-	-	-	-	-	-	-	-	-
XP_071811443.1	7668.SPU_009328-tr	2.21e-28	112	2FJES@1|root,2TKW5@2759|Eukaryota,3AAD8@33154|Opisthokonta,3BUDD@33208|Metazoa	33208|Metazoa	-	-	-	-	-	-	-	-	-	-	-	-	-	-	-
XP_071811444.1	7739.XP_002613450.1	3.82e-205	608	COG2183@1|root,KOG1857@2759|Eukaryota,39IG5@33154|Opisthokonta,3BDJT@33208|Metazoa,3CT19@33213|Bilateria,48964@7711|Chordata	33208|Metazoa	K	RNA binding	SRBD1	-	-	-	-	-	-	-	-	-	-	-	HHH_3,S1,Tex_N,Tex_YqgF
XP_071811445.1	7739.XP_002613450.1	1.64e-206	612	COG2183@1|root,KOG1857@2759|Eukaryota,39IG5@33154|Opisthokonta,3BDJT@33208|Metazoa,3CT19@33213|Bilateria,48964@7711|Chordata	33208|Metazoa	K	RNA binding	SRBD1	-	-	-	-	-	-	-	-	-	-	-	HHH_3,S1,Tex_N,Tex_YqgF
XP_071811446.1	7739.XP_002613450.1	7.74e-205	607	COG2183@1|root,KOG1857@2759|Eukaryota,39IG5@33154|Opisthokonta,3BDJT@33208|Metazoa,3CT19@33213|Bilateria,48964@7711|Chordata	33208|Metazoa	K	RNA binding	SRBD1	-	-	-	-	-	-	-	-	-	-	-	HHH_3,S1,Tex_N,Tex_YqgF
XP_071811447.1	7739.XP_002613450.1	7.74e-205	607	COG2183@1|root,KOG1857@2759|Eukaryota,39IG5@33154|Opisthokonta,3BDJT@33208|Metazoa,3CT19@33213|Bilateria,48964@7711|Chordata	33208|Metazoa	K	RNA binding	SRBD1	-	-	-	-	-	-	-	-	-	-	-	HHH_3,S1,Tex_N,Tex_YqgF
XP_071811448.1	7668.SPU_000276-tr	6.14e-73	238	KOG0849@1|root,KOG3862@2759|Eukaryota,39NE0@33154|Opisthokonta,3BQDP@33208|Metazoa,3D80W@33213|Bilateria	33208|Metazoa	K	Paired Box domain	-	-	-	ko:K15608	-	-	-	-	ko00000,ko03000,ko03036,ko04131	-	-	-	PAX
XP_071811449.1	7668.SPU_010439-tr	2.52e-235	677	KOG4587@1|root,KOG4587@2759|Eukaryota,39S4B@33154|Opisthokonta,3BDKV@33208|Metazoa,3CR6V@33213|Bilateria	33208|Metazoa	S	peptidyl-tryptophan modification	DPY19L1	GO:0000003,GO:0000030,GO:0003006,GO:0003674,GO:0003824,GO:0005575,GO:0005622,GO:0005623,GO:0005634,GO:0005635,GO:0005637,GO:0005737,GO:0006464,GO:0006486,GO:0006807,GO:0007276,GO:0007281,GO:0007283,GO:0007286,GO:0008150,GO:0008152,GO:0009058,GO:0009059,GO:0009100,GO:0009101,GO:0009987,GO:0012505,GO:0016020,GO:0016740,GO:0016757,GO:0016758,GO:0018103,GO:0018193,GO:0018211,GO:0018317,GO:0018406,GO:…	-	-	-	-	-	-	-	-	-	-	Dpy19
XP_071811450.1	7668.SPU_013644-tr	0	1149	COG1034@1|root,KOG2282@2759|Eukaryota,38DHR@33154|Opisthokonta,3BE04@33208|Metazoa,3CT34@33213|Bilateria	33208|Metazoa	C	apoptotic mitochondrial changes	ND75	GO:0003674,GO:0003824,GO:0003954,GO:0005488,GO:0005575,GO:0005622,GO:0005623,GO:0005737,GO:0005739,GO:0005740,GO:0005743,GO:0005746,GO:0005747,GO:0006091,GO:0006119,GO:0006120,GO:0006139,GO:0006163,GO:0006725,GO:0006753,GO:0006793,GO:0006796,GO:0006807,GO:0006915,GO:0006996,GO:0007005,GO:0008137,GO:0008150,GO:0008152,GO:0008219,GO:0008637,GO:0009117,GO:0009123,GO:0009126,GO:0009141,GO:0009144,GO:…	1.6.5.3,1.6.99.3	ko:K03934	ko00190,ko01100,ko04714,ko04723,ko04932,ko05010,ko05012,ko05016,map00190,map01100,map04714,map04723,map04932,map05010,map05012,map05016	M00143	R11945	RC00061	ko00000,ko00001,ko00002,ko01000	3.D.1.6	-	-	Fer2_4,Molybdopterin,NADH-G_4Fe-4S_3,NADH_dhqG_C
XP_071811451.1	7739.XP_002591929.1	1.28e-209	606	COG0526@1|root,KOG0190@2759|Eukaryota,38GTB@33154|Opisthokonta,3BDMQ@33208|Metazoa,3CXFK@33213|Bilateria,48028@7711|Chordata	33208|Metazoa	O	positive regulation of protein folding	PDIA4	GO:0002790,GO:0003674,GO:0003756,GO:0003824,GO:0005575,GO:0005576,GO:0005615,GO:0005622,GO:0005623,GO:0005737,GO:0005783,GO:0005788,GO:0005790,GO:0006457,GO:0006810,GO:0006950,GO:0008104,GO:0008150,GO:0008152,GO:0009306,GO:0009986,GO:0009987,GO:0012505,GO:0015031,GO:0015036,GO:0015037,GO:0015833,GO:0016491,GO:0016667,GO:0016853,GO:0016860,GO:0016864,GO:0031974,GO:0032940,GO:0032991,GO:0033036,GO:…	5.3.4.1	ko:K09582	ko04141,ko04918,ko05110,map04141,map04918,map05110	-	-	-	ko00000,ko00001,ko01000,ko03110,ko04131	-	-	-	Thioredoxin,Thioredoxin_6
XP_071811452.1	7739.XP_002591929.1	1.92e-216	623	COG0526@1|root,KOG0190@2759|Eukaryota,38GTB@33154|Opisthokonta,3BDMQ@33208|Metazoa,3CXFK@33213|Bilateria,48028@7711|Chordata	33208|Metazoa	O	positive regulation of protein folding	PDIA4	GO:0002790,GO:0003674,GO:0003756,GO:0003824,GO:0005575,GO:0005576,GO:0005615,GO:0005622,GO:0005623,GO:0005737,GO:0005783,GO:0005788,GO:0005790,GO:0006457,GO:0006810,GO:0006950,GO:0008104,GO:0008150,GO:0008152,GO:0009306,GO:0009986,GO:0009987,GO:0012505,GO:0015031,GO:0015036,GO:0015037,GO:0015833,GO:0016491,GO:0016667,GO:0016853,GO:0016860,GO:0016864,GO:0031974,GO:0032940,GO:0032991,GO:0033036,GO:…	5.3.4.1	ko:K09582	ko04141,ko04918,ko05110,map04141,map04918,map05110	-	-	-	ko00000,ko00001,ko01000,ko03110,ko04131	-	-	-	Thioredoxin,Thioredoxin_6
XP_071811453.1	45351.EDO32930	1.04e-208	605	COG0526@1|root,KOG0190@2759|Eukaryota,38GTB@33154|Opisthokonta,3BDMQ@33208|Metazoa	33208|Metazoa	O	Protein disulfide isomerase family A member 4	PDIA4	GO:0002790,GO:0003674,GO:0003756,GO:0003824,GO:0005575,GO:0005576,GO:0005615,GO:0005622,GO:0005623,GO:0005737,GO:0005783,GO:0005788,GO:0005790,GO:0006457,GO:0006810,GO:0006950,GO:0008104,GO:0008150,GO:0008152,GO:0009306,GO:0009986,GO:0009987,GO:0012505,GO:0015031,GO:0015036,GO:0015037,GO:0015833,GO:0016491,GO:0016667,GO:0016853,GO:0016860,GO:0016864,GO:0031974,GO:0032940,GO:0032991,GO:0033036,GO:…	5.3.4.1	ko:K09582	ko04141,ko04918,ko05110,map04141,map04918,map05110	-	-	-	ko00000,ko00001,ko01000,ko03110,ko04131	-	-	-	Thioredoxin,Thioredoxin_6
XP_071811454.1	45351.EDO32930	4.84e-209	606	COG0526@1|root,KOG0190@2759|Eukaryota,38GTB@33154|Opisthokonta,3BDMQ@33208|Metazoa	33208|Metazoa	O	Protein disulfide isomerase family A member 4	PDIA4	GO:0002790,GO:0003674,GO:0003756,GO:0003824,GO:0005575,GO:0005576,GO:0005615,GO:0005622,GO:0005623,GO:0005737,GO:0005783,GO:0005788,GO:0005790,GO:0006457,GO:0006810,GO:0006950,GO:0008104,GO:0008150,GO:0008152,GO:0009306,GO:0009986,GO:0009987,GO:0012505,GO:0015031,GO:0015036,GO:0015037,GO:0015833,GO:0016491,GO:0016667,GO:0016853,GO:0016860,GO:0016864,GO:0031974,GO:0032940,GO:0032991,GO:0033036,GO:…	5.3.4.1	ko:K09582	ko04141,ko04918,ko05110,map04141,map04918,map05110	-	-	-	ko00000,ko00001,ko01000,ko03110,ko04131	-	-	-	Thioredoxin,Thioredoxin_6
XP_071811455.1	45351.EDO32930	6.61e-209	605	COG0526@1|root,KOG0190@2759|Eukaryota,38GTB@33154|Opisthokonta,3BDMQ@33208|Metazoa	33208|Metazoa	O	Protein disulfide isomerase family A member 4	PDIA4	GO:0002790,GO:0003674,GO:0003756,GO:0003824,GO:0005575,GO:0005576,GO:0005615,GO:0005622,GO:0005623,GO:0005737,GO:0005783,GO:0005788,GO:0005790,GO:0006457,GO:0006810,GO:0006950,GO:0008104,GO:0008150,GO:0008152,GO:0009306,GO:0009986,GO:0009987,GO:0012505,GO:0015031,GO:0015036,GO:0015037,GO:0015833,GO:0016491,GO:0016667,GO:0016853,GO:0016860,GO:0016864,GO:0031974,GO:0032940,GO:0032991,GO:0033036,GO:…	5.3.4.1	ko:K09582	ko04141,ko04918,ko05110,map04141,map04918,map05110	-	-	-	ko00000,ko00001,ko01000,ko03110,ko04131	-	-	-	Thioredoxin,Thioredoxin_6
XP_071811456.1	7668.SPU_017601-tr	2.48e-224	632	COG2939@1|root,KOG1282@2759|Eukaryota,38FWP@33154|Opisthokonta,3BC5G@33208|Metazoa,3CVVJ@33213|Bilateria	33208|Metazoa	O	serine-type carboxypeptidase activity	CPVL	GO:0003674,GO:0003824,GO:0004180,GO:0004185,GO:0006403,GO:0006508,GO:0006807,GO:0006810,GO:0008150,GO:0008152,GO:0008233,GO:0008236,GO:0008238,GO:0009056,GO:0009057,GO:0009987,GO:0015931,GO:0016787,GO:0017171,GO:0019538,GO:0030163,GO:0033036,GO:0033227,GO:0043170,GO:0044237,GO:0044238,GO:0044248,GO:0044257,GO:0044260,GO:0044265,GO:0044267,GO:0050657,GO:0050658,GO:0051179,GO:0051234,GO:0051236,GO:…	-	ko:K09645	-	-	-	-	ko00000,ko01000,ko01002	-	-	-	Peptidase_S10
XP_071811457.1	7668.SPU_017601-tr	2.02e-218	617	COG2939@1|root,KOG1282@2759|Eukaryota,38FWP@33154|Opisthokonta,3BC5G@33208|Metazoa,3CVVJ@33213|Bilateria	33208|Metazoa	O	serine-type carboxypeptidase activity	CPVL	GO:0003674,GO:0003824,GO:0004180,GO:0004185,GO:0006403,GO:0006508,GO:0006807,GO:0006810,GO:0008150,GO:0008152,GO:0008233,GO:0008236,GO:0008238,GO:0009056,GO:0009057,GO:0009987,GO:0015931,GO:0016787,GO:0017171,GO:0019538,GO:0030163,GO:0033036,GO:0033227,GO:0043170,GO:0044237,GO:0044238,GO:0044248,GO:0044257,GO:0044260,GO:0044265,GO:0044267,GO:0050657,GO:0050658,GO:0051179,GO:0051234,GO:0051236,GO:…	-	ko:K09645	-	-	-	-	ko00000,ko01000,ko01002	-	-	-	Peptidase_S10
XP_071811458.1	9365.XP_007537585.1	3.97e-06	57.8	KOG4462@1|root,KOG4462@2759|Eukaryota,39UBD@33154|Opisthokonta,3BKNN@33208|Metazoa,3CZT8@33213|Bilateria,489WQ@7711|Chordata,494R1@7742|Vertebrata,3JEX7@40674|Mammalia	33208|Metazoa	Z	actin polymerization or depolymerization	WIPF1	GO:0002252,GO:0002253,GO:0002376,GO:0002429,GO:0002431,GO:0002433,GO:0002682,GO:0002684,GO:0002757,GO:0002764,GO:0002768,GO:0003674,GO:0003779,GO:0005488,GO:0005515,GO:0005522,GO:0005575,GO:0005622,GO:0005623,GO:0005737,GO:0005829,GO:0005856,GO:0005884,GO:0006810,GO:0006897,GO:0006909,GO:0006996,GO:0007010,GO:0007015,GO:0007154,GO:0007165,GO:0007166,GO:0008092,GO:0008150,GO:0008154,GO:0009987,GO:…	-	ko:K19475	ko04144,map04144	-	-	-	ko00000,ko00001,ko04131	-	-	-	WH2
XP_071811459.1	7668.SPU_014223-tr	4.13e-93	285	28JN9@1|root,2QS1E@2759|Eukaryota,39UA3@33154|Opisthokonta,3BAY9@33208|Metazoa,3CUG5@33213|Bilateria	33208|Metazoa	S	transmembrane protein 198	TMEM198	GO:0005575,GO:0005622,GO:0005623,GO:0005737,GO:0005886,GO:0008150,GO:0009966,GO:0009967,GO:0010646,GO:0010647,GO:0012506,GO:0016020,GO:0023051,GO:0023056,GO:0030111,GO:0030177,GO:0031090,GO:0031410,GO:0031982,GO:0043226,GO:0043227,GO:0043229,GO:0044422,GO:0044424,GO:0044444,GO:0044464,GO:0048518,GO:0048522,GO:0048583,GO:0048584,GO:0050789,GO:0050794,GO:0060828,GO:0065007,GO:0071944,GO:0090263,GO:…	-	-	-	-	-	-	-	-	-	-	DUF4203
XP_071811460.1	7668.SPU_014223-tr	1.61e-94	287	28JN9@1|root,2QS1E@2759|Eukaryota,39UA3@33154|Opisthokonta,3BAY9@33208|Metazoa,3CUG5@33213|Bilateria	33208|Metazoa	S	transmembrane protein 198	TMEM198	GO:0005575,GO:0005622,GO:0005623,GO:0005737,GO:0005886,GO:0008150,GO:0009966,GO:0009967,GO:0010646,GO:0010647,GO:0012506,GO:0016020,GO:0023051,GO:0023056,GO:0030111,GO:0030177,GO:0031090,GO:0031410,GO:0031982,GO:0043226,GO:0043227,GO:0043229,GO:0044422,GO:0044424,GO:0044444,GO:0044464,GO:0048518,GO:0048522,GO:0048583,GO:0048584,GO:0050789,GO:0050794,GO:0060828,GO:0065007,GO:0071944,GO:0090263,GO:…	-	-	-	-	-	-	-	-	-	-	DUF4203
XP_071811462.1	7739.XP_002595095.1	9.2e-27	112	COG4886@1|root,KOG0531@2759|Eukaryota,39S6D@33154|Opisthokonta,3BM46@33208|Metazoa,3D1CG@33213|Bilateria,48CAU@7711|Chordata	33208|Metazoa	T	Leucine rich repeat containing 46	LRRC46	-	-	-	-	-	-	-	-	-	-	-	LRR_4,LRR_8,LRR_9
XP_071811463.1	7739.XP_002595095.1	3.96e-18	88.2	COG4886@1|root,KOG0531@2759|Eukaryota,39S6D@33154|Opisthokonta,3BM46@33208|Metazoa,3D1CG@33213|Bilateria,48CAU@7711|Chordata	33208|Metazoa	T	Leucine rich repeat containing 46	LRRC46	-	-	-	-	-	-	-	-	-	-	-	LRR_4,LRR_8,LRR_9
XP_071811464.1	7739.XP_002599495.1	1.29e-49	171	COG1100@1|root,KOG0393@2759|Eukaryota,39SFX@33154|Opisthokonta,3BB2Q@33208|Metazoa,3CRPI@33213|Bilateria,484ZP@7711|Chordata	33208|Metazoa	U	small GTPase mediated signal transduction	RND3	GO:0000139,GO:0000166,GO:0001882,GO:0001883,GO:0003674,GO:0003824,GO:0003924,GO:0005488,GO:0005525,GO:0005575,GO:0005622,GO:0005623,GO:0005737,GO:0005794,GO:0006996,GO:0007010,GO:0007155,GO:0008150,GO:0009987,GO:0012505,GO:0016020,GO:0016043,GO:0016462,GO:0016787,GO:0016817,GO:0016818,GO:0017076,GO:0017111,GO:0019001,GO:0022610,GO:0030029,GO:0030036,GO:0031090,GO:0031984,GO:0032549,GO:0032550,GO:…	-	ko:K07858,ko:K07859	-	-	-	-	ko00000,ko04031	-	-	-	Ras
XP_071811465.1	7739.XP_002609018.1	7.96e-26	108	KOG4520@1|root,KOG4520@2759|Eukaryota,38HYJ@33154|Opisthokonta,3BCD3@33208|Metazoa,3CZ2S@33213|Bilateria,4870Y@7711|Chordata	33208|Metazoa	S	Kinase phosphorylation protein	C1orf35	GO:0001775,GO:0002252,GO:0002263,GO:0002274,GO:0002275,GO:0002283,GO:0002366,GO:0002376,GO:0002443,GO:0002444,GO:0002446,GO:0005575,GO:0005576,GO:0005622,GO:0005623,GO:0005737,GO:0006810,GO:0006887,GO:0006955,GO:0008150,GO:0009987,GO:0012505,GO:0016192,GO:0030141,GO:0031410,GO:0031974,GO:0031982,GO:0031983,GO:0032940,GO:0034774,GO:0036230,GO:0042119,GO:0043226,GO:0043227,GO:0043229,GO:0043233,GO:…	-	-	-	-	-	-	-	-	-	-	MMtag
XP_071811466.1	8010.XP_010884431.1	1.21e-80	247	COG2092@1|root,KOG1668@2759|Eukaryota,38BNW@33154|Opisthokonta,3BGBS@33208|Metazoa,3CXWZ@33213|Bilateria,480S8@7711|Chordata,48XBK@7742|Vertebrata,49YR5@7898|Actinopterygii	33208|Metazoa	J	Eukaryotic translation elongation factor 1 beta 2	EEF1B2	GO:0003674,GO:0003676,GO:0003723,GO:0003746,GO:0005488,GO:0005575,GO:0005622,GO:0005623,GO:0005737,GO:0005829,GO:0005853,GO:0006412,GO:0006414,GO:0006518,GO:0006807,GO:0008135,GO:0008150,GO:0008152,GO:0009058,GO:0009059,GO:0009636,GO:0009987,GO:0010033,GO:0010467,GO:0019538,GO:0032991,GO:0034641,GO:0034645,GO:0042221,GO:0042493,GO:0043043,GO:0043170,GO:0043603,GO:0043604,GO:0044237,GO:0044238,GO:…	-	ko:K03232,ko:K15410	ko05168,map05168	-	-	-	ko00000,ko00001,ko03012	-	-	-	EF-1_beta_acid,EF1_GNE
XP_071811467.1	7668.SPU_009134-tr	1.42e-112	326	COG1100@1|root,KOG0395@2759|Eukaryota,38IGN@33154|Opisthokonta,3BD1I@33208|Metazoa,3CX8C@33213|Bilateria	33208|Metazoa	S	GTPase activity	MRAS	GO:0003674,GO:0003824,GO:0003924,GO:0005488,GO:0005515,GO:0005575,GO:0005623,GO:0005886,GO:0006996,GO:0007010,GO:0007154,GO:0007165,GO:0007264,GO:0007265,GO:0007275,GO:0007517,GO:0008150,GO:0009987,GO:0010033,GO:0016020,GO:0016043,GO:0016462,GO:0016787,GO:0016817,GO:0016818,GO:0017111,GO:0023052,GO:0030029,GO:0030036,GO:0030742,GO:0032501,GO:0032502,GO:0034097,GO:0035556,GO:0042221,GO:0044464,GO:…	-	ko:K07831	ko04010,ko04014,ko04015,ko04072,ko04137,ko04140,ko04218,ko04371,ko04810,ko05166,ko05205,map04010,map04014,map04015,map04072,map04137,map04140,map04218,map04371,map04810,map05166,map05205	-	-	-	ko00000,ko00001,ko04031	-	-	-	Ras
XP_071811468.1	8496.XP_006258993.1	5.5e-23	97.4	2AAGE@1|root,2RYM1@2759|Eukaryota,3A0A6@33154|Opisthokonta,3BQ5X@33208|Metazoa,3D6MP@33213|Bilateria,48E5F@7711|Chordata,49B80@7742|Vertebrata	33208|Metazoa	S	pituitary tumor-transforming gene 1 protein-interacting	-	-	-	-	-	-	-	-	-	-	-	-	-
XP_071811470.1	7918.ENSLOCP00000012916	2.96e-22	95.5	2AAGE@1|root,2RYM1@2759|Eukaryota,3A0A6@33154|Opisthokonta,3BPI7@33208|Metazoa,3D4C6@33213|Bilateria,48C1P@7711|Chordata,49530@7742|Vertebrata,4A3G5@7898|Actinopterygii	33208|Metazoa	S	Pituitary tumor-transforming gene 1 protein-interacting protein-like	-	-	-	-	-	-	-	-	-	-	-	-	-
XP_071811471.1	109478.XP_005878998.1	5.52e-23	96.3	2AAGE@1|root,2RYM1@2759|Eukaryota,3A0A6@33154|Opisthokonta,3BPI7@33208|Metazoa,3D4C6@33213|Bilateria,48C1P@7711|Chordata,49530@7742|Vertebrata,3J96R@40674|Mammalia	33208|Metazoa	S	negative regulation of DNA damage response, signal transduction by p53 class mediator	PTTG1IP	GO:0002039,GO:0003674,GO:0005488,GO:0005515,GO:0005575,GO:0005622,GO:0005623,GO:0005634,GO:0005654,GO:0005737,GO:0006606,GO:0006810,GO:0006886,GO:0006913,GO:0008104,GO:0008150,GO:0009893,GO:0009894,GO:0009896,GO:0009966,GO:0009968,GO:0010604,GO:0010646,GO:0010648,GO:0010941,GO:0015031,GO:0015833,GO:0017038,GO:0019222,GO:0023051,GO:0023057,GO:0031323,GO:0031325,GO:0031329,GO:0031331,GO:0031396,GO:…	-	ko:K12160	ko03013,ko05418,map03013,map05418	M00427	-	-	ko00000,ko00001,ko00002,ko03019,ko03029,ko04121,ko04812	-	-	-	-
XP_071811472.1	109478.XP_005878998.1	5.52e-23	96.3	2AAGE@1|root,2RYM1@2759|Eukaryota,3A0A6@33154|Opisthokonta,3BPI7@33208|Metazoa,3D4C6@33213|Bilateria,48C1P@7711|Chordata,49530@7742|Vertebrata,3J96R@40674|Mammalia	33208|Metazoa	S	negative regulation of DNA damage response, signal transduction by p53 class mediator	PTTG1IP	GO:0002039,GO:0003674,GO:0005488,GO:0005515,GO:0005575,GO:0005622,GO:0005623,GO:0005634,GO:0005654,GO:0005737,GO:0006606,GO:0006810,GO:0006886,GO:0006913,GO:0008104,GO:0008150,GO:0009893,GO:0009894,GO:0009896,GO:0009966,GO:0009968,GO:0010604,GO:0010646,GO:0010648,GO:0010941,GO:0015031,GO:0015833,GO:0017038,GO:0019222,GO:0023051,GO:0023057,GO:0031323,GO:0031325,GO:0031329,GO:0031331,GO:0031396,GO:…	-	ko:K12160	ko03013,ko05418,map03013,map05418	M00427	-	-	ko00000,ko00001,ko00002,ko03019,ko03029,ko04121,ko04812	-	-	-	-
XP_071811473.1	8090.ENSORLP00000005689	8.96e-117	335	COG1100@1|root,KOG0070@2759|Eukaryota,38BDM@33154|Opisthokonta,3BC0T@33208|Metazoa,3CRK7@33213|Bilateria,4875I@7711|Chordata,48XW5@7742|Vertebrata	33208|Metazoa	U	phospholipase D activator activity	ARF1	GO:0000139,GO:0000166,GO:0000278,GO:0000281,GO:0000287,GO:0000910,GO:0001882,GO:0001883,GO:0002028,GO:0002090,GO:0002376,GO:0002478,GO:0002495,GO:0002504,GO:0002791,GO:0002793,GO:0003674,GO:0003824,GO:0003924,GO:0005488,GO:0005515,GO:0005525,GO:0005575,GO:0005622,GO:0005623,GO:0005737,GO:0005768,GO:0005770,GO:0005794,GO:0005829,GO:0005886,GO:0006629,GO:0006644,GO:0006650,GO:0006661,GO:0006793,GO:…	-	ko:K07937,ko:K07938	ko04072,ko04144,ko05110,ko05134,map04072,map04144,map05110,map05134	-	-	-	ko00000,ko00001,ko04031,ko04131,ko04147	-	-	-	Arf
XP_071811474.1	8090.ENSORLP00000005689	8.96e-117	335	COG1100@1|root,KOG0070@2759|Eukaryota,38BDM@33154|Opisthokonta,3BC0T@33208|Metazoa,3CRK7@33213|Bilateria,4875I@7711|Chordata,48XW5@7742|Vertebrata	33208|Metazoa	U	phospholipase D activator activity	ARF1	GO:0000139,GO:0000166,GO:0000278,GO:0000281,GO:0000287,GO:0000910,GO:0001882,GO:0001883,GO:0002028,GO:0002090,GO:0002376,GO:0002478,GO:0002495,GO:0002504,GO:0002791,GO:0002793,GO:0003674,GO:0003824,GO:0003924,GO:0005488,GO:0005515,GO:0005525,GO:0005575,GO:0005622,GO:0005623,GO:0005737,GO:0005768,GO:0005770,GO:0005794,GO:0005829,GO:0005886,GO:0006629,GO:0006644,GO:0006650,GO:0006661,GO:0006793,GO:…	-	ko:K07937,ko:K07938	ko04072,ko04144,ko05110,ko05134,map04072,map04144,map05110,map05134	-	-	-	ko00000,ko00001,ko04031,ko04131,ko04147	-	-	-	Arf
XP_071811475.1	8364.ENSXETP00000031193	8.9e-115	330	COG1100@1|root,KOG0070@2759|Eukaryota,38BDM@33154|Opisthokonta,3BC0T@33208|Metazoa,3CRK7@33213|Bilateria,4875I@7711|Chordata,48XW5@7742|Vertebrata	33208|Metazoa	U	phospholipase D activator activity	Arf2	GO:0000166,GO:0001882,GO:0001883,GO:0003674,GO:0005488,GO:0005525,GO:0005575,GO:0005622,GO:0005623,GO:0005737,GO:0005794,GO:0006810,GO:0008104,GO:0008150,GO:0012505,GO:0015031,GO:0015833,GO:0017076,GO:0019001,GO:0032549,GO:0032550,GO:0032553,GO:0032555,GO:0032561,GO:0033036,GO:0035639,GO:0036094,GO:0042886,GO:0043167,GO:0043168,GO:0043226,GO:0043227,GO:0043229,GO:0043231,GO:0044424,GO:0044444,GO:…	-	ko:K06883,ko:K07937,ko:K07938	ko04072,ko04144,ko05110,ko05134,map04072,map04144,map05110,map05134	-	-	-	ko00000,ko00001,ko04031,ko04131,ko04147	-	-	-	ARL17,Arf
XP_071811476.1	8364.ENSXETP00000031193	8.9e-115	330	COG1100@1|root,KOG0070@2759|Eukaryota,38BDM@33154|Opisthokonta,3BC0T@33208|Metazoa,3CRK7@33213|Bilateria,4875I@7711|Chordata,48XW5@7742|Vertebrata	33208|Metazoa	U	phospholipase D activator activity	Arf2	GO:0000166,GO:0001882,GO:0001883,GO:0003674,GO:0005488,GO:0005525,GO:0005575,GO:0005622,GO:0005623,GO:0005737,GO:0005794,GO:0006810,GO:0008104,GO:0008150,GO:0012505,GO:0015031,GO:0015833,GO:0017076,GO:0019001,GO:0032549,GO:0032550,GO:0032553,GO:0032555,GO:0032561,GO:0033036,GO:0035639,GO:0036094,GO:0042886,GO:0043167,GO:0043168,GO:0043226,GO:0043227,GO:0043229,GO:0043231,GO:0044424,GO:0044444,GO:…	-	ko:K06883,ko:K07937,ko:K07938	ko04072,ko04144,ko05110,ko05134,map04072,map04144,map05110,map05134	-	-	-	ko00000,ko00001,ko04031,ko04131,ko04147	-	-	-	ARL17,Arf
XP_071811477.1	8364.ENSXETP00000031193	8.9e-115	330	COG1100@1|root,KOG0070@2759|Eukaryota,38BDM@33154|Opisthokonta,3BC0T@33208|Metazoa,3CRK7@33213|Bilateria,4875I@7711|Chordata,48XW5@7742|Vertebrata	33208|Metazoa	U	phospholipase D activator activity	Arf2	GO:0000166,GO:0001882,GO:0001883,GO:0003674,GO:0005488,GO:0005525,GO:0005575,GO:0005622,GO:0005623,GO:0005737,GO:0005794,GO:0006810,GO:0008104,GO:0008150,GO:0012505,GO:0015031,GO:0015833,GO:0017076,GO:0019001,GO:0032549,GO:0032550,GO:0032553,GO:0032555,GO:0032561,GO:0033036,GO:0035639,GO:0036094,GO:0042886,GO:0043167,GO:0043168,GO:0043226,GO:0043227,GO:0043229,GO:0043231,GO:0044424,GO:0044444,GO:…	-	ko:K06883,ko:K07937,ko:K07938	ko04072,ko04144,ko05110,ko05134,map04072,map04144,map05110,map05134	-	-	-	ko00000,ko00001,ko04031,ko04131,ko04147	-	-	-	ARL17,Arf
XP_071811478.1	8364.ENSXETP00000031193	8.9e-115	330	COG1100@1|root,KOG0070@2759|Eukaryota,38BDM@33154|Opisthokonta,3BC0T@33208|Metazoa,3CRK7@33213|Bilateria,4875I@7711|Chordata,48XW5@7742|Vertebrata	33208|Metazoa	U	phospholipase D activator activity	Arf2	GO:0000166,GO:0001882,GO:0001883,GO:0003674,GO:0005488,GO:0005525,GO:0005575,GO:0005622,GO:0005623,GO:0005737,GO:0005794,GO:0006810,GO:0008104,GO:0008150,GO:0012505,GO:0015031,GO:0015833,GO:0017076,GO:0019001,GO:0032549,GO:0032550,GO:0032553,GO:0032555,GO:0032561,GO:0033036,GO:0035639,GO:0036094,GO:0042886,GO:0043167,GO:0043168,GO:0043226,GO:0043227,GO:0043229,GO:0043231,GO:0044424,GO:0044444,GO:…	-	ko:K06883,ko:K07937,ko:K07938	ko04072,ko04144,ko05110,ko05134,map04072,map04144,map05110,map05134	-	-	-	ko00000,ko00001,ko04031,ko04131,ko04147	-	-	-	ARL17,Arf
XP_071811479.1	8364.ENSXETP00000031193	8.9e-115	330	COG1100@1|root,KOG0070@2759|Eukaryota,38BDM@33154|Opisthokonta,3BC0T@33208|Metazoa,3CRK7@33213|Bilateria,4875I@7711|Chordata,48XW5@7742|Vertebrata	33208|Metazoa	U	phospholipase D activator activity	Arf2	GO:0000166,GO:0001882,GO:0001883,GO:0003674,GO:0005488,GO:0005525,GO:0005575,GO:0005622,GO:0005623,GO:0005737,GO:0005794,GO:0006810,GO:0008104,GO:0008150,GO:0012505,GO:0015031,GO:0015833,GO:0017076,GO:0019001,GO:0032549,GO:0032550,GO:0032553,GO:0032555,GO:0032561,GO:0033036,GO:0035639,GO:0036094,GO:0042886,GO:0043167,GO:0043168,GO:0043226,GO:0043227,GO:0043229,GO:0043231,GO:0044424,GO:0044444,GO:…	-	ko:K06883,ko:K07937,ko:K07938	ko04072,ko04144,ko05110,ko05134,map04072,map04144,map05110,map05134	-	-	-	ko00000,ko00001,ko04031,ko04131,ko04147	-	-	-	ARL17,Arf
XP_071811481.1	7668.SPU_002680-tr	0	905	COG0488@1|root,KOG0927@2759|Eukaryota,38D7Z@33154|Opisthokonta,3BDRJ@33208|Metazoa,3CSZD@33213|Bilateria	33208|Metazoa	F	ATPase activity	ABCF2	GO:0000166,GO:0003674,GO:0005215,GO:0005488,GO:0005524,GO:0005575,GO:0005622,GO:0005623,GO:0005737,GO:0005739,GO:0005740,GO:0008144,GO:0017076,GO:0030554,GO:0031967,GO:0031975,GO:0032553,GO:0032555,GO:0032559,GO:0035639,GO:0036094,GO:0043167,GO:0043168,GO:0043226,GO:0043227,GO:0043229,GO:0043231,GO:0044422,GO:0044424,GO:0044429,GO:0044444,GO:0044446,GO:0044464,GO:0097159,GO:0097367,GO:1901265,GO:…	-	ko:K06185	-	-	-	-	ko00000,ko03009	-	-	-	ABC_tran,ABC_tran_Xtn
XP_071811482.1	7897.ENSLACP00000010098	5.23e-293	804	COG5023@1|root,KOG1374@2759|Eukaryota,38EF0@33154|Opisthokonta,3BAIB@33208|Metazoa,3CSWX@33213|Bilateria,486T9@7711|Chordata,4946F@7742|Vertebrata	33208|Metazoa	Z	microtubule nucleation	TUBG2	GO:0000003,GO:0000070,GO:0000086,GO:0000166,GO:0000212,GO:0000226,GO:0000228,GO:0000242,GO:0000278,GO:0000280,GO:0000793,GO:0000794,GO:0000819,GO:0000922,GO:0000930,GO:0000931,GO:0001882,GO:0001883,GO:0003002,GO:0003006,GO:0003674,GO:0005198,GO:0005200,GO:0005488,GO:0005515,GO:0005525,GO:0005575,GO:0005622,GO:0005623,GO:0005634,GO:0005694,GO:0005737,GO:0005768,GO:0005813,GO:0005814,GO:0005815,GO:…	-	ko:K10389	ko05165,map05165	-	-	-	ko00000,ko00001,ko03036,ko04812	-	-	-	Tubulin,Tubulin_C
XP_071811483.1	7897.ENSLACP00000010098	5.23e-293	804	COG5023@1|root,KOG1374@2759|Eukaryota,38EF0@33154|Opisthokonta,3BAIB@33208|Metazoa,3CSWX@33213|Bilateria,486T9@7711|Chordata,4946F@7742|Vertebrata	33208|Metazoa	Z	microtubule nucleation	TUBG2	GO:0000003,GO:0000070,GO:0000086,GO:0000166,GO:0000212,GO:0000226,GO:0000228,GO:0000242,GO:0000278,GO:0000280,GO:0000793,GO:0000794,GO:0000819,GO:0000922,GO:0000930,GO:0000931,GO:0001882,GO:0001883,GO:0003002,GO:0003006,GO:0003674,GO:0005198,GO:0005200,GO:0005488,GO:0005515,GO:0005525,GO:0005575,GO:0005622,GO:0005623,GO:0005634,GO:0005694,GO:0005737,GO:0005768,GO:0005813,GO:0005814,GO:0005815,GO:…	-	ko:K10389	ko05165,map05165	-	-	-	ko00000,ko00001,ko03036,ko04812	-	-	-	Tubulin,Tubulin_C
XP_071811484.1	7897.ENSLACP00000010098	5.23e-293	804	COG5023@1|root,KOG1374@2759|Eukaryota,38EF0@33154|Opisthokonta,3BAIB@33208|Metazoa,3CSWX@33213|Bilateria,486T9@7711|Chordata,4946F@7742|Vertebrata	33208|Metazoa	Z	microtubule nucleation	TUBG2	GO:0000003,GO:0000070,GO:0000086,GO:0000166,GO:0000212,GO:0000226,GO:0000228,GO:0000242,GO:0000278,GO:0000280,GO:0000793,GO:0000794,GO:0000819,GO:0000922,GO:0000930,GO:0000931,GO:0001882,GO:0001883,GO:0003002,GO:0003006,GO:0003674,GO:0005198,GO:0005200,GO:0005488,GO:0005515,GO:0005525,GO:0005575,GO:0005622,GO:0005623,GO:0005634,GO:0005694,GO:0005737,GO:0005768,GO:0005813,GO:0005814,GO:0005815,GO:…	-	ko:K10389	ko05165,map05165	-	-	-	ko00000,ko00001,ko03036,ko04812	-	-	-	Tubulin,Tubulin_C
XP_071811485.1	7668.SPU_019788-tr	2.21e-73	222	COG2163@1|root,KOG3418@2759|Eukaryota,3A1HM@33154|Opisthokonta,3BPIU@33208|Metazoa,3D67U@33213|Bilateria	33208|Metazoa	J	ribosomal protein	RPL27	GO:0000184,GO:0000956,GO:0002181,GO:0002262,GO:0002376,GO:0002520,GO:0003674,GO:0003735,GO:0005198,GO:0005575,GO:0005622,GO:0005623,GO:0005737,GO:0005783,GO:0005789,GO:0005791,GO:0005829,GO:0005840,GO:0006139,GO:0006364,GO:0006396,GO:0006401,GO:0006402,GO:0006412,GO:0006413,GO:0006518,GO:0006605,GO:0006612,GO:0006613,GO:0006614,GO:0006725,GO:0006807,GO:0006810,GO:0006886,GO:0007275,GO:0008104,GO:…	-	ko:K02901	ko03010,map03010	M00177	-	-	br01610,ko00000,ko00001,ko00002,ko03011	-	-	-	KOW,Ribosomal_L27e
XP_071811486.1	10224.XP_002740245.1	1.06e-93	283	2BRFD@1|root,2S1WH@2759|Eukaryota,3A2Q8@33154|Opisthokonta,3BQFQ@33208|Metazoa,3D8SM@33213|Bilateria	33208|Metazoa	S	Ankyrin repeats (3 copies)	-	-	-	-	-	-	-	-	-	-	-	-	Ank_2,Ank_4
XP_071811487.1	7668.SPU_017756-tr	1.65e-76	239	2BRFD@1|root,2S1WH@2759|Eukaryota,3A2Q8@33154|Opisthokonta,3BQFQ@33208|Metazoa,3D8SM@33213|Bilateria	33208|Metazoa	S	Ankyrin repeats (3 copies)	-	-	-	-	-	-	-	-	-	-	-	-	Ank_2,Ank_4
XP_071811488.1	7668.SPU_007671-tr	3.94e-127	367	28KS9@1|root,2QT8E@2759|Eukaryota,38BHH@33154|Opisthokonta,3BIXD@33208|Metazoa,3D0PP@33213|Bilateria	33208|Metazoa	S	Enkurin, TRPC channel interacting protein	ENKUR	GO:0001669,GO:0003674,GO:0005488,GO:0005515,GO:0005516,GO:0005575,GO:0005622,GO:0005623,GO:0005737,GO:0005929,GO:0012505,GO:0030141,GO:0031410,GO:0031514,GO:0031982,GO:0036126,GO:0042995,GO:0043226,GO:0043227,GO:0043229,GO:0044422,GO:0044424,GO:0044441,GO:0044444,GO:0044463,GO:0044464,GO:0097223,GO:0097228,GO:0097708,GO:0097729,GO:0099503,GO:0120025,GO:0120038	-	-	-	-	-	-	-	-	-	-	Enkurin
XP_071811490.1	10224.XP_006814065.1	1.4e-99	295	COG0634@1|root,KOG3367@2759|Eukaryota,38C8X@33154|Opisthokonta,3BCYI@33208|Metazoa,3CRZY@33213|Bilateria	33208|Metazoa	F	hypoxanthine phosphoribosyltransferase activity	HPRT1	GO:0000003,GO:0000287,GO:0000902,GO:0000904,GO:0001775,GO:0001906,GO:0001909,GO:0001913,GO:0001975,GO:0002054,GO:0002057,GO:0002060,GO:0002250,GO:0002252,GO:0002376,GO:0002443,GO:0002449,GO:0002456,GO:0002460,GO:0003674,GO:0003824,GO:0004422,GO:0005488,GO:0005515,GO:0005575,GO:0005622,GO:0005623,GO:0005694,GO:0005737,GO:0005829,GO:0006139,GO:0006144,GO:0006152,GO:0006163,GO:0006164,GO:0006166,GO:…	2.4.2.8	ko:K00760	ko00230,ko00983,ko01100,ko01110,map00230,map00983,map01100,map01110	-	R00190,R01132,R01229,R02142,R08237,R08238,R08245	RC00063,RC00122	ko00000,ko00001,ko01000	-	-	-	Pribosyltran
XP_071811491.1	10224.XP_006814065.1	7.16e-99	293	COG0634@1|root,KOG3367@2759|Eukaryota,38C8X@33154|Opisthokonta,3BCYI@33208|Metazoa,3CRZY@33213|Bilateria	33208|Metazoa	F	hypoxanthine phosphoribosyltransferase activity	HPRT1	GO:0000003,GO:0000287,GO:0000902,GO:0000904,GO:0001775,GO:0001906,GO:0001909,GO:0001913,GO:0001975,GO:0002054,GO:0002057,GO:0002060,GO:0002250,GO:0002252,GO:0002376,GO:0002443,GO:0002449,GO:0002456,GO:0002460,GO:0003674,GO:0003824,GO:0004422,GO:0005488,GO:0005515,GO:0005575,GO:0005622,GO:0005623,GO:0005694,GO:0005737,GO:0005829,GO:0006139,GO:0006144,GO:0006152,GO:0006163,GO:0006164,GO:0006166,GO:…	2.4.2.8	ko:K00760	ko00230,ko00983,ko01100,ko01110,map00230,map00983,map01100,map01110	-	R00190,R01132,R01229,R02142,R08237,R08238,R08245	RC00063,RC00122	ko00000,ko00001,ko01000	-	-	-	Pribosyltran
XP_071811492.1	10224.XP_002736856.1	6.05e-154	450	KOG2871@1|root,KOG2871@2759|Eukaryota,38DQK@33154|Opisthokonta,3B93X@33208|Metazoa,3D1MB@33213|Bilateria	33208|Metazoa	S	cysteine-type carboxypeptidase activity	FAM188A	GO:0003674,GO:0003824,GO:0004180,GO:0005575,GO:0005622,GO:0005623,GO:0005634,GO:0005635,GO:0005654,GO:0006464,GO:0006508,GO:0006807,GO:0008150,GO:0008152,GO:0008233,GO:0008234,GO:0008238,GO:0009987,GO:0012505,GO:0016020,GO:0016579,GO:0016787,GO:0016807,GO:0019538,GO:0031090,GO:0031965,GO:0031967,GO:0031974,GO:0031975,GO:0031981,GO:0036211,GO:0043170,GO:0043226,GO:0043227,GO:0043229,GO:0043231,GO:…	-	-	-	-	-	-	-	-	-	-	DUF4205
XP_071811493.1	10224.XP_002736856.1	4.73e-153	448	KOG2871@1|root,KOG2871@2759|Eukaryota,38DQK@33154|Opisthokonta,3B93X@33208|Metazoa,3D1MB@33213|Bilateria	33208|Metazoa	S	cysteine-type carboxypeptidase activity	FAM188A	GO:0003674,GO:0003824,GO:0004180,GO:0005575,GO:0005622,GO:0005623,GO:0005634,GO:0005635,GO:0005654,GO:0006464,GO:0006508,GO:0006807,GO:0008150,GO:0008152,GO:0008233,GO:0008234,GO:0008238,GO:0009987,GO:0012505,GO:0016020,GO:0016579,GO:0016787,GO:0016807,GO:0019538,GO:0031090,GO:0031965,GO:0031967,GO:0031974,GO:0031975,GO:0031981,GO:0036211,GO:0043170,GO:0043226,GO:0043227,GO:0043229,GO:0043231,GO:…	-	-	-	-	-	-	-	-	-	-	DUF4205
XP_071811494.1	10224.XP_006824927.1	0	918	COG5599@1|root,KOG0792@2759|Eukaryota,38DFT@33154|Opisthokonta,3BFXV@33208|Metazoa,3CRZX@33213|Bilateria	33208|Metazoa	T	phosphatase, non-receptor type	PTPN3	GO:0000902,GO:0000904,GO:0001784,GO:0002028,GO:0003254,GO:0003674,GO:0003824,GO:0004721,GO:0004725,GO:0004726,GO:0005488,GO:0005515,GO:0005575,GO:0005622,GO:0005623,GO:0005634,GO:0005654,GO:0005737,GO:0005739,GO:0005856,GO:0005886,GO:0006464,GO:0006468,GO:0006470,GO:0006793,GO:0006796,GO:0006807,GO:0006928,GO:0006935,GO:0007275,GO:0007346,GO:0007399,GO:0007409,GO:0007411,GO:0007417,GO:0007420,GO:…	3.1.3.48	ko:K18027,ko:K18037	-	-	-	-	ko00000,ko01000,ko01009	-	-	-	FA,FERM_C,FERM_M,FERM_N,PDZ,Y_phosphatase
XP_071811495.1	10224.XP_006824927.1	0	917	COG5599@1|root,KOG0792@2759|Eukaryota,38DFT@33154|Opisthokonta,3BFXV@33208|Metazoa,3CRZX@33213|Bilateria	33208|Metazoa	T	phosphatase, non-receptor type	PTPN3	GO:0000902,GO:0000904,GO:0001784,GO:0002028,GO:0003254,GO:0003674,GO:0003824,GO:0004721,GO:0004725,GO:0004726,GO:0005488,GO:0005515,GO:0005575,GO:0005622,GO:0005623,GO:0005634,GO:0005654,GO:0005737,GO:0005739,GO:0005856,GO:0005886,GO:0006464,GO:0006468,GO:0006470,GO:0006793,GO:0006796,GO:0006807,GO:0006928,GO:0006935,GO:0007275,GO:0007346,GO:0007399,GO:0007409,GO:0007411,GO:0007417,GO:0007420,GO:…	3.1.3.48	ko:K18027,ko:K18037	-	-	-	-	ko00000,ko01000,ko01009	-	-	-	FA,FERM_C,FERM_M,FERM_N,PDZ,Y_phosphatase
XP_071811496.1	10224.XP_006824927.1	2.07e-315	890	COG5599@1|root,KOG0792@2759|Eukaryota,38DFT@33154|Opisthokonta,3BFXV@33208|Metazoa,3CRZX@33213|Bilateria	33208|Metazoa	T	phosphatase, non-receptor type	PTPN3	GO:0000902,GO:0000904,GO:0001784,GO:0002028,GO:0003254,GO:0003674,GO:0003824,GO:0004721,GO:0004725,GO:0004726,GO:0005488,GO:0005515,GO:0005575,GO:0005622,GO:0005623,GO:0005634,GO:0005654,GO:0005737,GO:0005739,GO:0005856,GO:0005886,GO:0006464,GO:0006468,GO:0006470,GO:0006793,GO:0006796,GO:0006807,GO:0006928,GO:0006935,GO:0007275,GO:0007346,GO:0007399,GO:0007409,GO:0007411,GO:0007417,GO:0007420,GO:…	3.1.3.48	ko:K18027,ko:K18037	-	-	-	-	ko00000,ko01000,ko01009	-	-	-	FA,FERM_C,FERM_M,FERM_N,PDZ,Y_phosphatase
XP_071811498.1	10224.XP_006824927.1	6.38e-314	886	COG5599@1|root,KOG0792@2759|Eukaryota,38DFT@33154|Opisthokonta,3BFXV@33208|Metazoa,3CRZX@33213|Bilateria	33208|Metazoa	T	phosphatase, non-receptor type	PTPN3	GO:0000902,GO:0000904,GO:0001784,GO:0002028,GO:0003254,GO:0003674,GO:0003824,GO:0004721,GO:0004725,GO:0004726,GO:0005488,GO:0005515,GO:0005575,GO:0005622,GO:0005623,GO:0005634,GO:0005654,GO:0005737,GO:0005739,GO:0005856,GO:0005886,GO:0006464,GO:0006468,GO:0006470,GO:0006793,GO:0006796,GO:0006807,GO:0006928,GO:0006935,GO:0007275,GO:0007346,GO:0007399,GO:0007409,GO:0007411,GO:0007417,GO:0007420,GO:…	3.1.3.48	ko:K18027,ko:K18037	-	-	-	-	ko00000,ko01000,ko01009	-	-	-	FA,FERM_C,FERM_M,FERM_N,PDZ,Y_phosphatase
XP_071811499.1	10224.XP_006824921.1	1.55e-163	496	KOG3530@1|root,KOG3530@2759|Eukaryota,38EPC@33154|Opisthokonta,3BE55@33208|Metazoa,3CXJ2@33213|Bilateria	33208|Metazoa	J	Erythrocyte membrane protein band 4.1 like	EPB41L4B	GO:0000578,GO:0000902,GO:0000904,GO:0001654,GO:0001667,GO:0001700,GO:0001701,GO:0001704,GO:0001707,GO:0001726,GO:0001738,GO:0001754,GO:0001756,GO:0001837,GO:0001839,GO:0001840,GO:0001894,GO:0001952,GO:0001954,GO:0002009,GO:0002064,GO:0003002,GO:0003382,GO:0003383,GO:0003674,GO:0005198,GO:0005200,GO:0005488,GO:0005515,GO:0005575,GO:0005622,GO:0005623,GO:0005634,GO:0005737,GO:0005829,GO:0005856,GO:…	-	ko:K21111	ko04530,map04530	-	-	-	ko00000,ko00001	-	-	-	FA,FERM_C,FERM_M,FERM_N
XP_071811500.1	10224.XP_006824921.1	7.56e-164	497	KOG3530@1|root,KOG3530@2759|Eukaryota,38EPC@33154|Opisthokonta,3BE55@33208|Metazoa,3CXJ2@33213|Bilateria	33208|Metazoa	J	Erythrocyte membrane protein band 4.1 like	EPB41L4B	GO:0000578,GO:0000902,GO:0000904,GO:0001654,GO:0001667,GO:0001700,GO:0001701,GO:0001704,GO:0001707,GO:0001726,GO:0001738,GO:0001754,GO:0001756,GO:0001837,GO:0001839,GO:0001840,GO:0001894,GO:0001952,GO:0001954,GO:0002009,GO:0002064,GO:0003002,GO:0003382,GO:0003383,GO:0003674,GO:0005198,GO:0005200,GO:0005488,GO:0005515,GO:0005575,GO:0005622,GO:0005623,GO:0005634,GO:0005737,GO:0005829,GO:0005856,GO:…	-	ko:K21111	ko04530,map04530	-	-	-	ko00000,ko00001	-	-	-	FA,FERM_C,FERM_M,FERM_N
XP_071811501.1	10224.XP_006824921.1	9.48e-164	496	KOG3530@1|root,KOG3530@2759|Eukaryota,38EPC@33154|Opisthokonta,3BE55@33208|Metazoa,3CXJ2@33213|Bilateria	33208|Metazoa	J	Erythrocyte membrane protein band 4.1 like	EPB41L4B	GO:0000578,GO:0000902,GO:0000904,GO:0001654,GO:0001667,GO:0001700,GO:0001701,GO:0001704,GO:0001707,GO:0001726,GO:0001738,GO:0001754,GO:0001756,GO:0001837,GO:0001839,GO:0001840,GO:0001894,GO:0001952,GO:0001954,GO:0002009,GO:0002064,GO:0003002,GO:0003382,GO:0003383,GO:0003674,GO:0005198,GO:0005200,GO:0005488,GO:0005515,GO:0005575,GO:0005622,GO:0005623,GO:0005634,GO:0005737,GO:0005829,GO:0005856,GO:…	-	ko:K21111	ko04530,map04530	-	-	-	ko00000,ko00001	-	-	-	FA,FERM_C,FERM_M,FERM_N
[truncated: 38,494 more rows]
