# Supplementary material for: Transcriptomic Responses of Blue Bat Star Patiria pectinifera to Sediment Burial
Source: Int J Mol Sci. 2025 May 28;26(11):5208. doi: 10.3390/ijms26115208 (PMC12154441; doi:10.3390/ijms26115208)
Supplement: Supplementary file 1 [file ijms-26-05208-s001.zip › Table_S12.xlsx]

## Sheet: Sheet1
Table S12. Functional annotations of protein sequences predicted from the genome of Amphiura filiformis (GCF_039555335.1).
#query	seed_ortholog	evalue	score	eggNOG_OGs	max_annot_lvl	COG_category	Description	Preferred_name	GOs	EC	KEGG_ko	KEGG_Pathway	KEGG_Module	KEGG_Reaction	KEGG_rclass	BRITE	KEGG_TC	CAZy	BiGG_Reaction	PFAMs
XP_072012995.1	7668.SPU_024024-tr	3.29e-65	242	COG5640@1|root,KOG1215@1|root,KOG1215@2759|Eukaryota,KOG3627@2759|Eukaryota,3AJDG@33154|Opisthokonta,3BZH7@33208|Metazoa,3DDND@33213|Bilateria	2759|Eukaryota	E	Trypsin-like serine protease	-	-	3.4.21.109,3.4.21.7	ko:K01315,ko:K08670,ko:K09626	ko04080,ko04610,ko05150,ko05164,ko05206,map04080,map04610,map05150,map05164,map05206	-	-	-	ko00000,ko00001,ko01000,ko01002,ko04147,ko04516	-	-	-	CUB,EGF,EGF_CA,Fz,Ldl_recept_a,Trypsin
XP_072012996.1	244447.XP_008322934.1	1.93e-24	118	COG5640@1|root,KOG3577@1|root,KOG3577@2759|Eukaryota,KOG3627@2759|Eukaryota,38BVI@33154|Opisthokonta,3BD5I@33208|Metazoa,3CT7P@33213|Bilateria,47YYY@7711|Chordata,498RA@7742|Vertebrata,49XSA@7898|Actinopterygii	33208|Metazoa	ET	Atrial natriuretic peptide-converting	CORIN	GO:0000003,GO:0001990,GO:0003008,GO:0003013,GO:0003044,GO:0003050,GO:0003073,GO:0003674,GO:0003824,GO:0004175,GO:0004252,GO:0005575,GO:0005576,GO:0005622,GO:0005623,GO:0005634,GO:0005654,GO:0005737,GO:0005856,GO:0005886,GO:0005887,GO:0006508,GO:0006518,GO:0006807,GO:0007275,GO:0007399,GO:0007565,GO:0008015,GO:0008016,GO:0008150,GO:0008152,GO:0008217,GO:0008233,GO:0008236,GO:0009986,GO:0009987,GO:…	-	ko:K09614,ko:K20049	-	-	-	-	ko00000,ko01000,ko01002,ko04131	-	-	-	Fz,Ldl_recept_a,SRCR_2,Trypsin
XP_072012997.1	136037.KDR08793	4.09e-85	313	KOG1924@1|root,KOG1925@2759|Eukaryota,38C07@33154|Opisthokonta,3BF1N@33208|Metazoa,3CUGG@33213|Bilateria,41UHV@6656|Arthropoda,3SH92@50557|Insecta	33208|Metazoa	TZ	Formin Homology 2 Domain	FHOD1	GO:0002009,GO:0002011,GO:0002165,GO:0003008,GO:0003012,GO:0003674,GO:0003779,GO:0005488,GO:0005515,GO:0005575,GO:0005622,GO:0005623,GO:0005634,GO:0005737,GO:0005829,GO:0005856,GO:0005865,GO:0005911,GO:0006355,GO:0006357,GO:0006810,GO:0006928,GO:0006950,GO:0006996,GO:0007010,GO:0007015,GO:0007097,GO:0007275,GO:0007431,GO:0007435,GO:0007444,GO:0007472,GO:0007476,GO:0007507,GO:0007552,GO:0007560,GO:…	-	-	-	-	-	-	-	-	-	-	FH2
XP_072012998.1	10224.XP_006817418.1	1.98e-152	492	KOG1924@1|root,KOG1925@2759|Eukaryota,38C07@33154|Opisthokonta,3BF1N@33208|Metazoa,3CUGG@33213|Bilateria	33208|Metazoa	TZ	formin homology 2 domain containing	FHOD1	GO:0002009,GO:0002011,GO:0002165,GO:0003008,GO:0003012,GO:0003674,GO:0003779,GO:0005488,GO:0005515,GO:0005575,GO:0005622,GO:0005623,GO:0005634,GO:0005737,GO:0005829,GO:0005856,GO:0005865,GO:0005911,GO:0006355,GO:0006357,GO:0006810,GO:0006928,GO:0006950,GO:0006996,GO:0007010,GO:0007015,GO:0007097,GO:0007275,GO:0007431,GO:0007435,GO:0007444,GO:0007472,GO:0007476,GO:0007507,GO:0007552,GO:0007560,GO:…	-	-	-	-	-	-	-	-	-	-	FH2
XP_072012999.1	10224.XP_002733871.1	3.53e-166	485	COG0814@1|root,KOG4303@2759|Eukaryota,39PF2@33154|Opisthokonta,3BQ7W@33208|Metazoa,3DE5R@33213|Bilateria	33208|Metazoa	ET	Transmembrane amino acid transporter protein	-	-	-	ko:K15015	ko04721,ko04723,ko04727,ko05032,ko05033,map04721,map04723,map04727,map05032,map05033	-	-	-	ko00000,ko00001,ko02000	2.A.18.5	-	-	Aa_trans
XP_072013000.1	7668.SPU_008152-tr	2.63e-93	299	COG2124@1|root,KOG0156@2759|Eukaryota,38BSU@33154|Opisthokonta,3BC78@33208|Metazoa,3CRSA@33213|Bilateria	33208|Metazoa	Q	monooxygenase activity	-	-	1.14.14.1,1.14.14.24	ko:K07414,ko:K07417,ko:K07418,ko:K07419,ko:K07422	ko00100,ko00140,ko00590,ko00591,ko01100,ko04212,ko04726,ko04750,ko04913,map00100,map00140,map00590,map00591,map01100,map04212,map04726,map04750,map04913	M00103	R03408,R03611,R07041,R07042,R07043,R07044,R07045,R07046,R07048,R07050,R07051,R07052,R07055,R07056	RC00704,RC00797,RC00963,RC01184,RC01710,RC01711,RC01723,RC01725	ko00000,ko00001,ko00002,ko00199,ko01000	-	-	-	p450
XP_072013001.1	13616.ENSMODP00000026371	6.07e-190	548	COG1231@1|root,KOG0029@2759|Eukaryota,38B4W@33154|Opisthokonta,3BI0V@33208|Metazoa,3CXJF@33213|Bilateria,484HM@7711|Chordata,492DD@7742|Vertebrata,3J61I@40674|Mammalia,4JYUQ@9263|Metatheria	33208|Metazoa	Q	Monoamine oxidase B	MAOB	GO:0000166,GO:0001505,GO:0002237,GO:0003674,GO:0003824,GO:0005488,GO:0005515,GO:0005575,GO:0005622,GO:0005623,GO:0005737,GO:0005739,GO:0005740,GO:0005741,GO:0006091,GO:0006576,GO:0006584,GO:0006725,GO:0006807,GO:0008131,GO:0008150,GO:0008152,GO:0009055,GO:0009056,GO:0009058,GO:0009308,GO:0009310,GO:0009605,GO:0009607,GO:0009617,GO:0009636,GO:0009712,GO:0009719,GO:0009725,GO:0009893,GO:0009987,GO:…	1.4.3.4	ko:K00274	ko00260,ko00330,ko00340,ko00350,ko00360,ko00380,ko00950,ko00982,ko01100,ko01110,ko04726,ko04728,ko05030,ko05031,ko05034,map00260,map00330,map00340,map00350,map00360,map00380,map00950,map00982,map01100,map01110,map04726,map04728,map05030,map05031,map05034	M00135	R02173,R02382,R02529,R02532,R02613,R02908,R02919,R04025,R04300,R04674,R04890,R04893,R04894,R04907,R04908,R08346,R08347,R08348,R11354	RC00062,RC00160,RC00225,RC00676,RC00807,RC00808,RC01808,RC02226,RC02713	ko00000,ko00001,ko00002,ko01000	-	-	-	Amino_oxidase
XP_072013002.1	38654.XP_006016676.1	2.45e-210	598	COG0006@1|root,KOG2737@2759|Eukaryota,38EA1@33154|Opisthokonta,3BD70@33208|Metazoa,3CYK7@33213|Bilateria,4812V@7711|Chordata,48WU4@7742|Vertebrata	33208|Metazoa	E	proline dipeptidase activity	PEPD	GO:0003674,GO:0003824,GO:0004177,GO:0004180,GO:0004181,GO:0005575,GO:0005622,GO:0005623,GO:0005634,GO:0005654,GO:0006082,GO:0006508,GO:0006520,GO:0006807,GO:0008150,GO:0008152,GO:0008233,GO:0008235,GO:0008237,GO:0008238,GO:0008239,GO:0009987,GO:0016787,GO:0019538,GO:0019752,GO:0031974,GO:0031981,GO:0043170,GO:0043226,GO:0043227,GO:0043229,GO:0043231,GO:0043233,GO:0043436,GO:0044237,GO:0044238,GO:…	3.4.13.9	ko:K06106,ko:K14213	ko04530,ko05100,ko05130,ko05131,ko05205,map04530,map05100,map05130,map05131,map05205	-	-	-	ko00000,ko00001,ko01000,ko01002,ko04131,ko04812	-	-	-	AMP_N,Peptidase_M24
XP_072013003.1	69319.XP_008546281.1	4.5e-211	633	KOG4418@1|root,KOG4418@2759|Eukaryota,38DVM@33154|Opisthokonta,3BCTJ@33208|Metazoa,3CRX0@33213|Bilateria,41UTP@6656|Arthropoda,3SGKU@50557|Insecta,46EC2@7399|Hymenoptera	33208|Metazoa	S	G-protein coupled GABA receptor activity. It is involved in the biological process described with G-protein coupled receptor signaling pathway	-	-	-	ko:K08469	-	-	-	-	ko00000,ko04030	-	-	-	7tm_3
XP_072013004.1	10224.XP_006817407.1	8.39e-227	701	COG0666@1|root,KOG2319@2759|Eukaryota,38D3T@33154|Opisthokonta,3BCTI@33208|Metazoa,3CU8I@33213|Bilateria	33208|Metazoa	U	negative regulation of SNARE complex assembly	ANKRD27	GO:0000149,GO:0000323,GO:0000902,GO:0003674,GO:0005085,GO:0005088,GO:0005488,GO:0005515,GO:0005575,GO:0005622,GO:0005623,GO:0005737,GO:0005764,GO:0005768,GO:0005769,GO:0005770,GO:0005773,GO:0005829,GO:0005886,GO:0006810,GO:0007275,GO:0007399,GO:0008150,GO:0009605,GO:0009653,GO:0009987,GO:0010639,GO:0010720,GO:0010769,GO:0010770,GO:0010975,GO:0010976,GO:0012505,GO:0016020,GO:0016043,GO:0016192,GO:…	-	ko:K20175	-	-	-	-	ko00000,ko04131	-	-	-	Ank,Ank_2,Ank_3,Ank_4,Ank_5,VPS9
XP_072013005.1	1026970.XP_008823402.1	2.97e-07	65.9	KOG3623@1|root,KOG3623@2759|Eukaryota,38EH6@33154|Opisthokonta,3BD19@33208|Metazoa,3CTQF@33213|Bilateria,489QT@7711|Chordata,492G9@7742|Vertebrata,3J3F3@40674|Mammalia,35AHA@314146|Euarchontoglires,4Q7M7@9989|Rodentia	33208|Metazoa	K	Zinc finger E-box-binding homeobox 2	ZEB2	GO:0000003,GO:0000122,GO:0000228,GO:0000785,GO:0000790,GO:0000902,GO:0000904,GO:0000976,GO:0000977,GO:0000981,GO:0001012,GO:0001067,GO:0001205,GO:0001227,GO:0001228,GO:0001558,GO:0001655,GO:0001667,GO:0001700,GO:0001755,GO:0001756,GO:0001838,GO:0001841,GO:0001843,GO:0001932,GO:0001934,GO:0002009,GO:0002376,GO:0002520,GO:0003002,GO:0003006,GO:0003674,GO:0003676,GO:0003677,GO:0003690,GO:0003700,GO:…	-	ko:K09299	ko05206,map05206	-	-	-	ko00000,ko00001,ko03000	-	-	-	Homeobox,zf-C2H2,zf-C2H2_6
XP_072013009.1	10224.XP_002735402.1	4.5e-81	246	COG5491@1|root,KOG3232@2759|Eukaryota,38DT1@33154|Opisthokonta,3BAHW@33208|Metazoa,3CTBG@33213|Bilateria	33208|Metazoa	U	mitotic chromosome condensation	CHMP1A	GO:0000070,GO:0000228,GO:0000278,GO:0000280,GO:0000793,GO:0000794,GO:0000819,GO:0000920,GO:0003674,GO:0003824,GO:0005488,GO:0005515,GO:0005575,GO:0005622,GO:0005623,GO:0005634,GO:0005694,GO:0005737,GO:0005768,GO:0005769,GO:0005815,GO:0005856,GO:0006323,GO:0006355,GO:0006508,GO:0006807,GO:0006810,GO:0006996,GO:0006997,GO:0007032,GO:0007049,GO:0007059,GO:0007076,GO:0007080,GO:0007088,GO:0007275,GO:…	-	ko:K12197	ko04144,ko04217,map04144,map04217	M00412	-	-	ko00000,ko00001,ko00002,ko04131,ko04147	-	-	-	Snf7
XP_072013010.1	7668.SPU_014794-tr	6.84e-113	349	COG1439@1|root,KOG2463@2759|Eukaryota,38YUF@33154|Opisthokonta,3BCN3@33208|Metazoa,3CXZE@33213|Bilateria	33208|Metazoa	O	NIN1 RPN12 binding protein 1 homolog (S. cerevisiae)	NOB1	GO:0000469,GO:0003008,GO:0003674,GO:0003824,GO:0004518,GO:0004519,GO:0004521,GO:0004540,GO:0005575,GO:0005622,GO:0005623,GO:0005634,GO:0005654,GO:0005730,GO:0005737,GO:0005829,GO:0006139,GO:0006364,GO:0006396,GO:0006725,GO:0006807,GO:0007600,GO:0007601,GO:0008150,GO:0008152,GO:0009987,GO:0010467,GO:0016070,GO:0016072,GO:0016787,GO:0016788,GO:0022613,GO:0030490,GO:0030684,GO:0030688,GO:0031974,GO:…	-	ko:K11883	ko03008,map03008	-	-	-	ko00000,ko00001,ko03009,ko03051	-	-	-	NOB1_Zn_bind,PIN_6,WRNPLPNID
XP_072013011.1	10224.XP_002741619.1	3.49e-128	384	COG5599@1|root,KOG0789@2759|Eukaryota,38FA4@33154|Opisthokonta,3BA3Z@33208|Metazoa,3CTTM@33213|Bilateria	33208|Metazoa	T	phosphatase, non-receptor type	PTPN2	GO:0000122,GO:0000149,GO:0000165,GO:0000187,GO:0000278,GO:0000902,GO:0000904,GO:0001666,GO:0001703,GO:0001775,GO:0001932,GO:0001933,GO:0001934,GO:0001959,GO:0001960,GO:0002262,GO:0002376,GO:0002520,GO:0002521,GO:0002682,GO:0002683,GO:0002694,GO:0002695,GO:0002761,GO:0002762,GO:0003674,GO:0003676,GO:0003677,GO:0003824,GO:0004721,GO:0004725,GO:0004726,GO:0005102,GO:0005158,GO:0005178,GO:0005488,GO:…	3.1.3.48	ko:K05696,ko:K18026	ko04520,ko04630,ko04910,ko04931,map04520,map04630,map04910,map04931	-	-	-	ko00000,ko00001,ko01000,ko01009	-	-	-	Y_phosphatase
XP_072013012.1	10224.XP_002741619.1	1.68e-128	384	COG5599@1|root,KOG0789@2759|Eukaryota,38FA4@33154|Opisthokonta,3BA3Z@33208|Metazoa,3CTTM@33213|Bilateria	33208|Metazoa	T	phosphatase, non-receptor type	PTPN2	GO:0000122,GO:0000149,GO:0000165,GO:0000187,GO:0000278,GO:0000902,GO:0000904,GO:0001666,GO:0001703,GO:0001775,GO:0001932,GO:0001933,GO:0001934,GO:0001959,GO:0001960,GO:0002262,GO:0002376,GO:0002520,GO:0002521,GO:0002682,GO:0002683,GO:0002694,GO:0002695,GO:0002761,GO:0002762,GO:0003674,GO:0003676,GO:0003677,GO:0003824,GO:0004721,GO:0004725,GO:0004726,GO:0005102,GO:0005158,GO:0005178,GO:0005488,GO:…	3.1.3.48	ko:K05696,ko:K18026	ko04520,ko04630,ko04910,ko04931,map04520,map04630,map04910,map04931	-	-	-	ko00000,ko00001,ko01000,ko01009	-	-	-	Y_phosphatase
XP_072013013.1	10224.XP_002741619.1	1.51e-125	375	COG5599@1|root,KOG0789@2759|Eukaryota,38FA4@33154|Opisthokonta,3BA3Z@33208|Metazoa,3CTTM@33213|Bilateria	33208|Metazoa	T	phosphatase, non-receptor type	PTPN2	GO:0000122,GO:0000149,GO:0000165,GO:0000187,GO:0000278,GO:0000902,GO:0000904,GO:0001666,GO:0001703,GO:0001775,GO:0001932,GO:0001933,GO:0001934,GO:0001959,GO:0001960,GO:0002262,GO:0002376,GO:0002520,GO:0002521,GO:0002682,GO:0002683,GO:0002694,GO:0002695,GO:0002761,GO:0002762,GO:0003674,GO:0003676,GO:0003677,GO:0003824,GO:0004721,GO:0004725,GO:0004726,GO:0005102,GO:0005158,GO:0005178,GO:0005488,GO:…	3.1.3.48	ko:K05696,ko:K18026	ko04520,ko04630,ko04910,ko04931,map04520,map04630,map04910,map04931	-	-	-	ko00000,ko00001,ko01000,ko01009	-	-	-	Y_phosphatase
XP_072013014.1	10224.XP_002730835.1	8.17e-177	512	COG1785@1|root,KOG4126@2759|Eukaryota,38GD6@33154|Opisthokonta,3B9Y3@33208|Metazoa,3CRTE@33213|Bilateria	33208|Metazoa	P	Alkaline phosphatase	-	-	3.1.3.1	ko:K01077	ko00730,ko00790,ko01100,ko02020,map00730,map00790,map01100,map02020	M00126	R02135,R04620	RC00017	ko00000,ko00001,ko00002,ko00537,ko01000,ko04147	-	-	-	Alk_phosphatase
XP_072013016.1	7739.XP_002593974.1	0	917	COG1274@1|root,KOG3749@2759|Eukaryota,38G8I@33154|Opisthokonta,3B9P0@33208|Metazoa,3CV3P@33213|Bilateria,4835Z@7711|Chordata	33208|Metazoa	C	phosphoenolpyruvate carboxykinase (GTP) activity	PCK1	GO:0000003,GO:0000166,GO:0000287,GO:0001101,GO:0001505,GO:0001655,GO:0001666,GO:0001678,GO:0001822,GO:0001882,GO:0001883,GO:0001889,GO:0002237,GO:0002791,GO:0002793,GO:0003006,GO:0003008,GO:0003674,GO:0003676,GO:0003677,GO:0003723,GO:0003729,GO:0003824,GO:0004457,GO:0004550,GO:0004611,GO:0004613,GO:0005488,GO:0005515,GO:0005525,GO:0005575,GO:0005622,GO:0005623,GO:0005737,GO:0005739,GO:0005759,GO:…	4.1.1.32	ko:K01596	ko00010,ko00020,ko00620,ko01100,ko01110,ko01120,ko01130,ko03320,ko04068,ko04151,ko04152,ko04910,ko04920,ko04922,ko04931,ko04964,map00010,map00020,map00620,map01100,map01110,map01120,map01130,map03320,map04068,map04151,map04152,map04910,map04920,map04922,map04931,map04964	M00003	R00431,R00726	RC00002,RC02741	ko00000,ko00001,ko00002,ko01000	-	-	-	PEPCK_C,PEPCK_N
XP_072013017.1	7668.SPU_020788-tr	1.21e-164	476	KOG3893@1|root,KOG3893@2759|Eukaryota,38CA7@33154|Opisthokonta,3BDX4@33208|Metazoa,3CXU1@33213|Bilateria	33208|Metazoa	G	GPI anchor biosynthetic process	PIGM	GO:0000030,GO:0003674,GO:0003824,GO:0005575,GO:0005622,GO:0005623,GO:0005737,GO:0005783,GO:0005789,GO:0006464,GO:0006497,GO:0006505,GO:0006506,GO:0006629,GO:0006643,GO:0006644,GO:0006650,GO:0006661,GO:0006664,GO:0006793,GO:0006796,GO:0006807,GO:0008150,GO:0008152,GO:0008610,GO:0008654,GO:0009058,GO:0009059,GO:0009247,GO:0009987,GO:0012505,GO:0016020,GO:0016740,GO:0016757,GO:0016758,GO:0019538,GO:…	-	ko:K05284	ko00563,ko01100,map00563,map01100	M00065	R05919	-	ko00000,ko00001,ko00002,ko01000,ko01003	-	GT50	-	Mannosyl_trans
XP_072013018.1	7668.SPU_020788-tr	5.92e-156	452	KOG3893@1|root,KOG3893@2759|Eukaryota,38CA7@33154|Opisthokonta,3BDX4@33208|Metazoa,3CXU1@33213|Bilateria	33208|Metazoa	G	GPI anchor biosynthetic process	PIGM	GO:0000030,GO:0003674,GO:0003824,GO:0005575,GO:0005622,GO:0005623,GO:0005737,GO:0005783,GO:0005789,GO:0006464,GO:0006497,GO:0006505,GO:0006506,GO:0006629,GO:0006643,GO:0006644,GO:0006650,GO:0006661,GO:0006664,GO:0006793,GO:0006796,GO:0006807,GO:0008150,GO:0008152,GO:0008610,GO:0008654,GO:0009058,GO:0009059,GO:0009247,GO:0009987,GO:0012505,GO:0016020,GO:0016740,GO:0016757,GO:0016758,GO:0019538,GO:…	-	ko:K05284	ko00563,ko01100,map00563,map01100	M00065	R05919	-	ko00000,ko00001,ko00002,ko01000,ko01003	-	GT50	-	Mannosyl_trans
XP_072013019.1	10224.XP_006819488.1	3.83e-70	223	KOG0897@1|root,KOG0897@2759|Eukaryota,38GW2@33154|Opisthokonta,3BQRQ@33208|Metazoa,3D7E5@33213|Bilateria	33208|Metazoa	O	Ubiquitin-conjugating enzyme E2, catalytic domain homologues	-	-	2.3.2.23	ko:K10582	ko04120,map04120	-	-	-	ko00000,ko00001,ko01000,ko04121	-	-	-	UQ_con
XP_072013020.1	10224.XP_006819488.1	3.83e-70	223	KOG0897@1|root,KOG0897@2759|Eukaryota,38GW2@33154|Opisthokonta,3BQRQ@33208|Metazoa,3D7E5@33213|Bilateria	33208|Metazoa	O	Ubiquitin-conjugating enzyme E2, catalytic domain homologues	-	-	2.3.2.23	ko:K10582	ko04120,map04120	-	-	-	ko00000,ko00001,ko01000,ko04121	-	-	-	UQ_con
XP_072013021.1	10224.XP_002737161.1	2.21e-52	195	KOG1721@1|root,KOG1721@2759|Eukaryota,3A1US@33154|Opisthokonta,3BQV7@33208|Metazoa,3D7PY@33213|Bilateria	33208|Metazoa	S	Zinc finger, C2H2 type	-	-	-	-	-	-	-	-	-	-	-	-	zf-C2H2
XP_072013022.1	10224.XP_002737161.1	2.21e-52	195	KOG1721@1|root,KOG1721@2759|Eukaryota,3A1US@33154|Opisthokonta,3BQV7@33208|Metazoa,3D7PY@33213|Bilateria	33208|Metazoa	S	Zinc finger, C2H2 type	-	-	-	-	-	-	-	-	-	-	-	-	zf-C2H2
XP_072013023.1	6500.XP_005101905.1	1.51e-313	855	COG5023@1|root,KOG1375@2759|Eukaryota,38EHS@33154|Opisthokonta,3BDQF@33208|Metazoa,3CSPW@33213|Bilateria	33208|Metazoa	Z	structural constituent of cytoskeleton	-	GO:0005575,GO:0005622,GO:0005623,GO:0005856,GO:0043226,GO:0043228,GO:0043229,GO:0043232,GO:0044424,GO:0044464	-	ko:K07375	ko04145,ko04540,ko05130,map04145,map04540,map05130	-	-	-	ko00000,ko00001,ko03036,ko04147,ko04812	-	-	-	Tubulin,Tubulin_C
XP_072013024.1	6183.Smp_192110.1	5.9e-312	851	COG5023@1|root,KOG1375@2759|Eukaryota,38EHS@33154|Opisthokonta,3BDQF@33208|Metazoa,3CSPW@33213|Bilateria	33208|Metazoa	Z	structural constituent of cytoskeleton	TUBB2B	GO:0001764,GO:0003674,GO:0005488,GO:0005509,GO:0005515,GO:0005575,GO:0005622,GO:0005623,GO:0005856,GO:0005874,GO:0006928,GO:0007017,GO:0007275,GO:0007399,GO:0008150,GO:0009987,GO:0010639,GO:0010720,GO:0010769,GO:0010770,GO:0010975,GO:0010976,GO:0015630,GO:0016477,GO:0022008,GO:0022603,GO:0022604,GO:0030154,GO:0031110,GO:0031111,GO:0031113,GO:0031115,GO:0031333,GO:0031344,GO:0031346,GO:0032101,GO:…	-	ko:K07375	ko04145,ko04540,ko05130,map04145,map04540,map05130	-	-	-	ko00000,ko00001,ko03036,ko04147,ko04812	-	-	-	Tubulin,Tubulin_C
XP_072013025.1	6087.XP_002161860.1	0	874	COG5023@1|root,KOG1375@2759|Eukaryota,38EHS@33154|Opisthokonta,3BDQF@33208|Metazoa	33208|Metazoa	Z	structural constituent of cytoskeleton	-	-	-	ko:K07375	ko04145,ko04540,ko05130,map04145,map04540,map05130	-	-	-	ko00000,ko00001,ko03036,ko04147,ko04812	-	-	-	Tubulin,Tubulin_C
XP_072013026.1	126957.SMAR014557-PA	0	886	COG5023@1|root,KOG1375@2759|Eukaryota,38EHS@33154|Opisthokonta,3BDQF@33208|Metazoa,3CSPW@33213|Bilateria,41U6Z@6656|Arthropoda	33208|Metazoa	Z	Tubulin is the major constituent of microtubules. It binds two moles of GTP, one at an exchangeable site on the beta chain and one at a non-exchangeable site on the alpha chain	TUBB	GO:0000003,GO:0000086,GO:0000166,GO:0000212,GO:0000226,GO:0000278,GO:0000280,GO:0000323,GO:0001556,GO:0001775,GO:0001882,GO:0001883,GO:0001906,GO:0001909,GO:0002228,GO:0002252,GO:0002263,GO:0002274,GO:0002275,GO:0002283,GO:0002366,GO:0002376,GO:0002443,GO:0002444,GO:0002446,GO:0002449,GO:0003006,GO:0003674,GO:0003676,GO:0003723,GO:0003725,GO:0005102,GO:0005198,GO:0005200,GO:0005488,GO:0005509,GO:…	-	ko:K07375	ko04145,ko04540,ko05130,map04145,map04540,map05130	-	-	-	ko00000,ko00001,ko03036,ko04147,ko04812	-	-	-	Tubulin,Tubulin_C
XP_072013027.1	7668.SPU_006348-tr	4.18e-193	565	KOG1829@1|root,KOG1829@2759|Eukaryota,38CBC@33154|Opisthokonta,3BHJD@33208|Metazoa,3CUCM@33213|Bilateria	33208|Metazoa	T	positive regulation of ruffle assembly	DEF8	GO:0008150,GO:0031344,GO:0031346,GO:0032418,GO:0034103,GO:0034105,GO:0044087,GO:0044089,GO:0045124,GO:0045780,GO:0046850,GO:0046852,GO:0048518,GO:0048522,GO:0050789,GO:0050794,GO:0051128,GO:0051130,GO:0051179,GO:0051239,GO:0051240,GO:0051640,GO:0051641,GO:0060491,GO:0065007,GO:0065008,GO:0120032,GO:0120034,GO:0120035,GO:1900027,GO:1900029	-	-	-	-	-	-	-	-	-	-	C1_1,zf-RING_9
XP_072013028.1	7668.SPU_010718-tr	5.78e-41	158	KOG1217@1|root,KOG1217@2759|Eukaryota,38HMU@33154|Opisthokonta,3BEFN@33208|Metazoa,3D26A@33213|Bilateria	33208|Metazoa	T	cell-matrix adhesion	-	-	-	ko:K02599	ko01522,ko04320,ko04330,ko04658,ko04919,ko05020,ko05165,ko05200,ko05206,ko05224,map01522,map04320,map04330,map04658,map04919,map05020,map05165,map05200,map05206,map05224	M00682	-	-	ko00000,ko00001,ko00002	-	-	-	EGF,hEGF
XP_072013029.1	10224.NP_001161531.1	8.43e-67	223	KOG3539@1|root,KOG3539@2759|Eukaryota,38FW7@33154|Opisthokonta,3BEQ3@33208|Metazoa,3CYKJ@33213|Bilateria	33208|Metazoa	W	serine-type endopeptidase inhibitor activity	SPON1	GO:0000902,GO:0000904,GO:0005575,GO:0005576,GO:0005604,GO:0005622,GO:0005623,GO:0005737,GO:0005783,GO:0005788,GO:0006928,GO:0006935,GO:0007155,GO:0007275,GO:0007399,GO:0007409,GO:0007411,GO:0007413,GO:0007517,GO:0008037,GO:0008038,GO:0008045,GO:0008150,GO:0009605,GO:0009653,GO:0009987,GO:0012505,GO:0016043,GO:0016203,GO:0022008,GO:0022610,GO:0030016,GO:0030017,GO:0030030,GO:0030154,GO:0030182,GO:…	-	-	-	-	-	-	-	-	-	-	Kunitz_BPTI,Reeler,Spond_N,TSP_1
XP_072013030.1	10224.NP_001161531.1	1.24e-75	248	KOG3539@1|root,KOG3539@2759|Eukaryota,38FW7@33154|Opisthokonta,3BEQ3@33208|Metazoa,3CYKJ@33213|Bilateria	33208|Metazoa	W	serine-type endopeptidase inhibitor activity	SPON1	GO:0000902,GO:0000904,GO:0005575,GO:0005576,GO:0005604,GO:0005622,GO:0005623,GO:0005737,GO:0005783,GO:0005788,GO:0006928,GO:0006935,GO:0007155,GO:0007275,GO:0007399,GO:0007409,GO:0007411,GO:0007413,GO:0007517,GO:0008037,GO:0008038,GO:0008045,GO:0008150,GO:0009605,GO:0009653,GO:0009987,GO:0012505,GO:0016043,GO:0016203,GO:0022008,GO:0022610,GO:0030016,GO:0030017,GO:0030030,GO:0030154,GO:0030182,GO:…	-	-	-	-	-	-	-	-	-	-	Kunitz_BPTI,Reeler,Spond_N,TSP_1
XP_072013031.1	7668.SPU_018356-tr	2.63e-34	136	KOG1217@1|root,KOG1217@2759|Eukaryota	2759|Eukaryota	O	calcium ion binding	-	-	-	-	-	-	-	-	-	-	-	-	CUB,EGF,EGF_CA,HYR,Pep_M12B_propep,Reprolysin,SEA,TSP_1
XP_072013032.1	8010.XP_010871642.1	6.63e-31	136	KOG4441@1|root,KOG4441@2759|Eukaryota,39PKU@33154|Opisthokonta,3BCH9@33208|Metazoa,3CZDA@33213|Bilateria,481J1@7711|Chordata,49038@7742|Vertebrata,49ZEE@7898|Actinopterygii	33208|Metazoa	T	Kelch-like family member 7	KLHL7	GO:0000151,GO:0003674,GO:0005488,GO:0005515,GO:0005575,GO:0005622,GO:0005623,GO:0005634,GO:0005654,GO:0005730,GO:0005737,GO:0005829,GO:0005886,GO:0006464,GO:0006807,GO:0008150,GO:0008152,GO:0009987,GO:0016020,GO:0016567,GO:0019538,GO:0031461,GO:0031463,GO:0031974,GO:0031981,GO:0032446,GO:0032991,GO:0036211,GO:0042802,GO:0042803,GO:0043170,GO:0043226,GO:0043227,GO:0043228,GO:0043229,GO:0043231,GO:…	-	ko:K10445	-	-	-	-	ko00000,ko04121	-	-	-	BACK,BTB,Kelch_1
XP_072013033.1	215358.XP_010741985.1	1.56e-11	74.7	KOG4564@1|root,KOG4564@2759|Eukaryota,38FRM@33154|Opisthokonta,3BFR9@33208|Metazoa,3CUNT@33213|Bilateria,48BUE@7711|Chordata,495CW@7742|Vertebrata,49Y7J@7898|Actinopterygii	33208|Metazoa	T	Pituitary adenylate cyclase-activating polypeptide type I receptor-like	GHRH-LR	-	-	ko:K04587,ko:K04589	ko04024,ko04080,ko04713,ko04911,ko04924,map04024,map04080,map04713,map04911,map04924	-	-	-	ko00000,ko00001,ko04030	-	-	-	7tm_2,HRM
XP_072013034.1	10224.XP_006820041.1	9.22e-28	103	2C21P@1|root,2S2QS@2759|Eukaryota,3A4KK@33154|Opisthokonta,3BS5P@33208|Metazoa,3D7CY@33213|Bilateria	33208|Metazoa	S	UPF0693 protein C10orf32 homolog	BORCS7	GO:0005575,GO:0005622,GO:0005623,GO:0005737,GO:0005829,GO:0032991,GO:0044424,GO:0044444,GO:0044445,GO:0044464,GO:0099078	-	ko:K20821	-	-	-	-	ko00000,ko04131	-	-	-	BORCS7
XP_072013035.1	7739.XP_002587319.1	4.81e-11	72.4	KOG4564@1|root,KOG4564@2759|Eukaryota,38ZXY@33154|Opisthokonta,3BH67@33208|Metazoa,3D038@33213|Bilateria,484SV@7711|Chordata	33208|Metazoa	T	corticotrophin-releasing factor receptor activity	CRHR2	GO:0000003,GO:0001653,GO:0001666,GO:0001817,GO:0001819,GO:0001932,GO:0001934,GO:0001965,GO:0002027,GO:0002376,GO:0002682,GO:0002684,GO:0002694,GO:0002696,GO:0002697,GO:0002699,GO:0002703,GO:0002705,GO:0002790,GO:0002791,GO:0002792,GO:0002886,GO:0002888,GO:0003008,GO:0003013,GO:0003674,GO:0004888,GO:0004930,GO:0004948,GO:0005102,GO:0005179,GO:0005488,GO:0005515,GO:0005575,GO:0005622,GO:0005623,GO:…	-	ko:K04578,ko:K04579	ko04080,ko04730,ko04934,map04080,map04730,map04934	-	-	-	ko00000,ko00001,ko04030	-	-	-	7tm_2,HRM
XP_072013036.1	7668.SPU_003075-tr	0	1149	KOG2168@1|root,KOG2168@2759|Eukaryota,38B6B@33154|Opisthokonta,3BG2V@33208|Metazoa,3CX76@33213|Bilateria	33208|Metazoa	D	nuclear pore complex assembly	NUP93	GO:0000003,GO:0000070,GO:0000132,GO:0000226,GO:0000278,GO:0000280,GO:0000819,GO:0001655,GO:0001667,GO:0001822,GO:0002064,GO:0003006,GO:0003674,GO:0003676,GO:0003677,GO:0003682,GO:0005198,GO:0005488,GO:0005515,GO:0005575,GO:0005622,GO:0005623,GO:0005634,GO:0005635,GO:0005643,GO:0006323,GO:0006403,GO:0006405,GO:0006406,GO:0006606,GO:0006611,GO:0006810,GO:0006886,GO:0006913,GO:0006928,GO:0006996,GO:…	-	ko:K14309	ko03013,map03013	M00427	-	-	ko00000,ko00001,ko00002,ko03019	1.I.1	-	-	Nic96
XP_072013037.1	10224.XP_002737954.1	2.45e-66	208	2A9TM@1|root,2RYJD@2759|Eukaryota,39Y9Q@33154|Opisthokonta,3BMY5@33208|Metazoa,3D36I@33213|Bilateria	33208|Metazoa	S	ADP-ribosylation factor-like protein 2-binding	ARL2BP	GO:0001932,GO:0001934,GO:0002791,GO:0003674,GO:0003712,GO:0003713,GO:0005575,GO:0005622,GO:0005623,GO:0005634,GO:0005737,GO:0005739,GO:0005740,GO:0005758,GO:0005759,GO:0005813,GO:0005815,GO:0005819,GO:0005829,GO:0005856,GO:0007154,GO:0007165,GO:0008104,GO:0008150,GO:0009889,GO:0009891,GO:0009893,GO:0009966,GO:0009967,GO:0009987,GO:0010556,GO:0010557,GO:0010562,GO:0010604,GO:0010646,GO:0010647,GO:…	-	ko:K16742	-	-	-	-	ko00000,ko03036	-	-	-	ARL2_Bind_BART
XP_072013038.1	69319.XP_008560706.1	1.52e-25	113	KOG1229@1|root,KOG3591@1|root,KOG1229@2759|Eukaryota,KOG3591@2759|Eukaryota,391BJ@33154|Opisthokonta,3BAIT@33208|Metazoa,3CT0Z@33213|Bilateria,41X19@6656|Arthropoda,3SI41@50557|Insecta,46JD4@7399|Hymenoptera	33208|Metazoa	T	Metal dependent phosphohydrolases with conserved 'HD' motif.	PDE8B	GO:0001662,GO:0001932,GO:0001934,GO:0002209,GO:0002791,GO:0002792,GO:0003008,GO:0003674,GO:0003824,GO:0004112,GO:0004114,GO:0004115,GO:0005488,GO:0005515,GO:0005575,GO:0005622,GO:0005623,GO:0005737,GO:0005829,GO:0006139,GO:0006163,GO:0006725,GO:0006753,GO:0006793,GO:0006796,GO:0006807,GO:0006950,GO:0006952,GO:0007154,GO:0007165,GO:0007186,GO:0007498,GO:0007610,GO:0007611,GO:0007612,GO:0007632,GO:…	3.1.4.53	ko:K18437	ko00230,ko04927,ko04934,ko05032,map00230,map04927,map04934,map05032	-	R00191	RC00296	ko00000,ko00001,ko01000	-	-	-	PAS,PAS_9,PDE8,PDEase_I
XP_072013039.1	7668.SPU_001356-tr	1.57e-291	814	COG0025@1|root,KOG1965@2759|Eukaryota,38C64@33154|Opisthokonta,3BD8Q@33208|Metazoa,3CSIN@33213|Bilateria	33208|Metazoa	P	Belongs to the monovalent cation proton antiporter 1 (CPA1) transporter (TC 2.A.36) family	SLC9A8	GO:0000139,GO:0003674,GO:0005215,GO:0005451,GO:0005575,GO:0005622,GO:0005623,GO:0005737,GO:0005794,GO:0006810,GO:0006811,GO:0006812,GO:0006813,GO:0006814,GO:0006873,GO:0006885,GO:0008150,GO:0008324,GO:0009987,GO:0012505,GO:0015075,GO:0015077,GO:0015078,GO:0015079,GO:0015081,GO:0015291,GO:0015297,GO:0015298,GO:0015299,GO:0015318,GO:0015385,GO:0015386,GO:0015491,GO:0015672,GO:0016020,GO:0019725,GO:…	-	ko:K14724	-	-	-	-	ko00000,ko02000	2.A.36.1.12,2.A.36.1.9	-	-	Na_H_Exchanger
XP_072013040.1	7668.SPU_001356-tr	5.37e-285	798	COG0025@1|root,KOG1965@2759|Eukaryota,38C64@33154|Opisthokonta,3BD8Q@33208|Metazoa,3CSIN@33213|Bilateria	33208|Metazoa	P	Belongs to the monovalent cation proton antiporter 1 (CPA1) transporter (TC 2.A.36) family	SLC9A8	GO:0000139,GO:0003674,GO:0005215,GO:0005451,GO:0005575,GO:0005622,GO:0005623,GO:0005737,GO:0005794,GO:0006810,GO:0006811,GO:0006812,GO:0006813,GO:0006814,GO:0006873,GO:0006885,GO:0008150,GO:0008324,GO:0009987,GO:0012505,GO:0015075,GO:0015077,GO:0015078,GO:0015079,GO:0015081,GO:0015291,GO:0015297,GO:0015298,GO:0015299,GO:0015318,GO:0015385,GO:0015386,GO:0015491,GO:0015672,GO:0016020,GO:0019725,GO:…	-	ko:K14724	-	-	-	-	ko00000,ko02000	2.A.36.1.12,2.A.36.1.9	-	-	Na_H_Exchanger
XP_072013041.1	7918.ENSLOCP00000000635	2.77e-52	166	KOG4115@1|root,KOG4115@2759|Eukaryota,3A3F9@33154|Opisthokonta,3BRCD@33208|Metazoa,3D83H@33213|Bilateria,48F9Q@7711|Chordata,49C31@7742|Vertebrata,4A43T@7898|Actinopterygii	33208|Metazoa	DN	Dynein, light chain, roadblock-type 2	DYNLRB2	GO:0000902,GO:0000904,GO:0003674,GO:0003774,GO:0003777,GO:0003824,GO:0005488,GO:0005515,GO:0005575,GO:0005622,GO:0005623,GO:0005694,GO:0005737,GO:0005813,GO:0005815,GO:0005819,GO:0005856,GO:0005858,GO:0005868,GO:0005874,GO:0005875,GO:0005876,GO:0005929,GO:0005930,GO:0005938,GO:0006810,GO:0006928,GO:0006996,GO:0007017,GO:0007018,GO:0007275,GO:0007399,GO:0007417,GO:0007420,GO:0008150,GO:0009653,GO:…	-	ko:K10419	-	-	-	-	ko00000,ko04131,ko04812	-	-	-	Robl_LC7
XP_072013042.1	10224.NP_001171740.1	8.26e-216	600	COG1527@1|root,KOG2957@2759|Eukaryota,38D4F@33154|Opisthokonta,3B9JM@33208|Metazoa,3CRP0@33213|Bilateria	33208|Metazoa	C	Subunit of the integral membrane V0 complex of vacuolar ATPase. Vacuolar ATPase is responsible for acidifying a variety of intracellular compartments in eukaryotic cells, thus providing most of the energy required for transport processes in the vacuolar system	ATP6V0D1	GO:0000041,GO:0000220,GO:0000323,GO:0001654,GO:0001655,GO:0001763,GO:0001822,GO:0001947,GO:0002009,GO:0003002,GO:0003007,GO:0003143,GO:0003406,GO:0003674,GO:0003824,GO:0005215,GO:0005488,GO:0005575,GO:0005622,GO:0005623,GO:0005737,GO:0005764,GO:0005765,GO:0005768,GO:0005769,GO:0005773,GO:0005774,GO:0005886,GO:0006810,GO:0006811,GO:0006812,GO:0006826,GO:0006873,GO:0006875,GO:0006879,GO:0006885,GO:…	-	ko:K02146	ko00190,ko01100,ko04142,ko04145,ko04721,ko04966,ko05110,ko05120,ko05152,ko05203,ko05323,map00190,map01100,map04142,map04145,map04721,map04966,map05110,map05120,map05152,map05203,map05323	M00160	-	-	ko00000,ko00001,ko00002	3.A.2.2	-	-	vATP-synt_AC39
XP_072013043.1	45351.EDO47256	4.14e-257	711	COG0499@1|root,KOG1370@2759|Eukaryota,38CN8@33154|Opisthokonta,3BD4V@33208|Metazoa	33208|Metazoa	H	S-adenosylhomocysteine catabolic process	AHCY	GO:0000096,GO:0000097,GO:0000166,GO:0001666,GO:0002376,GO:0002437,GO:0002439,GO:0002544,GO:0003674,GO:0003824,GO:0004013,GO:0005488,GO:0005507,GO:0005515,GO:0005575,GO:0005622,GO:0005623,GO:0005634,GO:0005737,GO:0005829,GO:0006082,GO:0006139,GO:0006152,GO:0006520,GO:0006534,GO:0006555,GO:0006575,GO:0006725,GO:0006732,GO:0006790,GO:0006807,GO:0006950,GO:0006952,GO:0006954,GO:0006955,GO:0007584,GO:…	3.3.1.1	ko:K01251	ko00270,ko01100,map00270,map01100	M00035	R00192,R04936	RC00056,RC00069,RC01161,RC01243	ko00000,ko00001,ko00002,ko01000,ko01009,ko04147	-	-	-	AdoHcyase,AdoHcyase_NAD
XP_072013044.1	7668.SPU_005399-tr	3.39e-71	244	COG2340@1|root,KOG3017@2759|Eukaryota,39U9X@33154|Opisthokonta,3BHZ2@33208|Metazoa,3CXDK@33213|Bilateria	33208|Metazoa	S	Belongs to the CRISP family	PI15	GO:0006950,GO:0007275,GO:0007568,GO:0008150,GO:0008340,GO:0009266,GO:0009314,GO:0009408,GO:0009411,GO:0009416,GO:0009628,GO:0010259,GO:0032501,GO:0032502,GO:0048856,GO:0050896	-	ko:K19919	-	-	-	-	ko00000,ko04131	-	-	-	CAP,LCCL
XP_072013045.1	13735.ENSPSIP00000012428	2.98e-93	285	28K58@1|root,2QSJV@2759|Eukaryota,38DVY@33154|Opisthokonta,3BBPZ@33208|Metazoa,3CZB0@33213|Bilateria,4896K@7711|Chordata,494JX@7742|Vertebrata,4CAJN@8459|Testudines	33208|Metazoa	S	Regulator of microtubule dynamics	RMDN1	-	-	-	-	-	-	-	-	-	-	-	TPR_8
XP_072013047.1	10224.XP_002737506.1	4.53e-21	101	KOG1192@1|root,KOG1192@2759|Eukaryota,38FD1@33154|Opisthokonta,3BHA3@33208|Metazoa,3CV7E@33213|Bilateria	33208|Metazoa	G	Belongs to the UDP-glycosyltransferase family	ugt-60	-	2.4.1.17,2.4.1.47	ko:K00699,ko:K04628	ko00040,ko00053,ko00140,ko00565,ko00600,ko00830,ko00860,ko00980,ko00982,ko00983,ko01100,ko01110,ko05204,map00040,map00053,map00140,map00565,map00600,map00830,map00860,map00980,map00982,map00983,map01100,map01110,map05204	M00014,M00067,M00129	R01383,R01500,R02358,R02389,R02478,R02502,R02902,R03091,R04322,R04352,R04353,R04354,R04683,R06277,R07106,R08259,R08261,R08262,R08263,R08615,R09426,R09427,R09428,R10804	RC00005,RC00033,RC00049,RC00059,RC00078,RC00171,RC00397,RC00523,RC00529,RC00708,RC02748	ko00000,ko00001,ko00002,ko01000,ko01003	-	GT1	-	UDPGT
XP_072013048.1	7668.SPU_022593-tr	2.79e-116	355	COG2124@1|root,KOG0156@2759|Eukaryota,38BSU@33154|Opisthokonta,3BC78@33208|Metazoa,3CRSA@33213|Bilateria	33208|Metazoa	Q	monooxygenase activity	-	-	1.14.14.1	ko:K07418,ko:K07422	ko00590,ko00591,ko01100,ko04212,ko04726,ko04750,ko04913,map00590,map00591,map01100,map04212,map04726,map04750,map04913	-	R07041,R07042,R07043,R07044,R07045,R07046,R07048,R07050,R07051,R07052,R07055,R07056	RC00797,RC01184,RC01710,RC01711,RC01723,RC01725	ko00000,ko00001,ko00199,ko01000	-	-	-	p450
XP_072013049.1	45351.EDO42379	1.03e-47	188	COG0699@1|root,KOG0448@2759|Eukaryota,38BYZ@33154|Opisthokonta,3BFW5@33208|Metazoa	33208|Metazoa	O	mitochondrial fusion	MFN2	GO:0000003,GO:0000045,GO:0000166,GO:0000278,GO:0001101,GO:0001654,GO:0001666,GO:0001678,GO:0001701,GO:0001824,GO:0001825,GO:0001882,GO:0001883,GO:0002165,GO:0003006,GO:0003674,GO:0003824,GO:0003924,GO:0005488,GO:0005515,GO:0005525,GO:0005575,GO:0005622,GO:0005623,GO:0005737,GO:0005739,GO:0005740,GO:0005741,GO:0005743,GO:0005829,GO:0005856,GO:0006066,GO:0006139,GO:0006163,GO:0006605,GO:0006626,GO:…	-	ko:K06030,ko:K21356	ko04137,ko04214,ko04621,map04137,map04214,map04621	-	-	-	ko00000,ko00001,ko01000,ko03029,ko04131	9.B.25.1,9.B.25.2	-	-	Dynamin_N,Fzo_mitofusin
XP_072013050.1	7668.SPU_001928-tr	1.1e-116	412	KOG1217@1|root,KOG1217@2759|Eukaryota	2759|Eukaryota	O	calcium ion binding	-	-	-	-	-	-	-	-	-	-	-	-	CUB,EGF,EGF_CA,HYR,Pep_M12B_propep,Reprolysin,SEA,TSP_1
XP_072013051.1	7668.SPU_001928-tr	2.96e-117	412	KOG1217@1|root,KOG1217@2759|Eukaryota	2759|Eukaryota	O	calcium ion binding	-	-	-	-	-	-	-	-	-	-	-	-	CUB,EGF,EGF_CA,HYR,Pep_M12B_propep,Reprolysin,SEA,TSP_1
XP_072013052.1	7668.SPU_001928-tr	5.28e-118	413	KOG1217@1|root,KOG1217@2759|Eukaryota	2759|Eukaryota	O	calcium ion binding	-	-	-	-	-	-	-	-	-	-	-	-	CUB,EGF,EGF_CA,HYR,Pep_M12B_propep,Reprolysin,SEA,TSP_1
XP_072013053.1	31033.ENSTRUP00000021287	8.62e-49	201	COG2272@1|root,KOG3555@1|root,KOG1214@2759|Eukaryota,KOG3555@2759|Eukaryota,38HNZ@33154|Opisthokonta,3BBTR@33208|Metazoa,3CY69@33213|Bilateria,48A6D@7711|Chordata,490QP@7742|Vertebrata,49SM6@7898|Actinopterygii	33208|Metazoa	T	Nidogen 2a (osteonidogen)	NID2	GO:0000902,GO:0000904,GO:0001764,GO:0003674,GO:0005198,GO:0005201,GO:0005488,GO:0005518,GO:0005575,GO:0005576,GO:0005604,GO:0005623,GO:0005886,GO:0006928,GO:0006935,GO:0007154,GO:0007155,GO:0007160,GO:0007267,GO:0007268,GO:0007271,GO:0007275,GO:0007399,GO:0007409,GO:0007411,GO:0008104,GO:0008150,GO:0009605,GO:0009653,GO:0009986,GO:0009987,GO:0016020,GO:0016043,GO:0016477,GO:0022008,GO:0022610,GO:…	-	ko:K06826	-	-	-	-	ko00000,ko04516	-	-	-	EGF_3,EGF_CA,G2F,Ldl_recept_b,NIDO,Thyroglobulin_1,cEGF
XP_072013054.1	31033.ENSTRUP00000021287	8.61e-49	201	COG2272@1|root,KOG3555@1|root,KOG1214@2759|Eukaryota,KOG3555@2759|Eukaryota,38HNZ@33154|Opisthokonta,3BBTR@33208|Metazoa,3CY69@33213|Bilateria,48A6D@7711|Chordata,490QP@7742|Vertebrata,49SM6@7898|Actinopterygii	33208|Metazoa	T	Nidogen 2a (osteonidogen)	NID2	GO:0000902,GO:0000904,GO:0001764,GO:0003674,GO:0005198,GO:0005201,GO:0005488,GO:0005518,GO:0005575,GO:0005576,GO:0005604,GO:0005623,GO:0005886,GO:0006928,GO:0006935,GO:0007154,GO:0007155,GO:0007160,GO:0007267,GO:0007268,GO:0007271,GO:0007275,GO:0007399,GO:0007409,GO:0007411,GO:0008104,GO:0008150,GO:0009605,GO:0009653,GO:0009986,GO:0009987,GO:0016020,GO:0016043,GO:0016477,GO:0022008,GO:0022610,GO:…	-	ko:K06826	-	-	-	-	ko00000,ko04516	-	-	-	EGF_3,EGF_CA,G2F,Ldl_recept_b,NIDO,Thyroglobulin_1,cEGF
XP_072013055.1	29078.XP_008146336.1	1.36e-12	73.9	2ARD3@1|root,2RZM2@2759|Eukaryota,39SCT@33154|Opisthokonta,3BHEK@33208|Metazoa,3CTCN@33213|Bilateria,482DY@7711|Chordata,4987R@7742|Vertebrata,3J783@40674|Mammalia,4KT59@9397|Chiroptera	33208|Metazoa	W	Complement C1q subcomponent subunit C isoform X1	C1QC	GO:0002250,GO:0002252,GO:0002253,GO:0002376,GO:0002443,GO:0002449,GO:0002455,GO:0002460,GO:0002673,GO:0002682,GO:0002683,GO:0002684,GO:0002697,GO:0002761,GO:0002762,GO:0002920,GO:0003674,GO:0003824,GO:0004175,GO:0004252,GO:0005575,GO:0005576,GO:0005602,GO:0005615,GO:0006508,GO:0006807,GO:0006955,GO:0006956,GO:0006958,GO:0006959,GO:0007154,GO:0007267,GO:0008150,GO:0008152,GO:0008233,GO:0008236,GO:…	-	ko:K03986,ko:K03988	ko04610,ko05020,ko05133,ko05142,ko05150,ko05322,map04610,map05020,map05133,map05142,map05150,map05322	-	-	-	ko00000,ko00001	-	-	-	C1q,Collagen
XP_072013056.1	31033.ENSTRUP00000021287	8.24e-49	201	COG2272@1|root,KOG3555@1|root,KOG1214@2759|Eukaryota,KOG3555@2759|Eukaryota,38HNZ@33154|Opisthokonta,3BBTR@33208|Metazoa,3CY69@33213|Bilateria,48A6D@7711|Chordata,490QP@7742|Vertebrata,49SM6@7898|Actinopterygii	33208|Metazoa	T	Nidogen 2a (osteonidogen)	NID2	GO:0000902,GO:0000904,GO:0001764,GO:0003674,GO:0005198,GO:0005201,GO:0005488,GO:0005518,GO:0005575,GO:0005576,GO:0005604,GO:0005623,GO:0005886,GO:0006928,GO:0006935,GO:0007154,GO:0007155,GO:0007160,GO:0007267,GO:0007268,GO:0007271,GO:0007275,GO:0007399,GO:0007409,GO:0007411,GO:0008104,GO:0008150,GO:0009605,GO:0009653,GO:0009986,GO:0009987,GO:0016020,GO:0016043,GO:0016477,GO:0022008,GO:0022610,GO:…	-	ko:K06826	-	-	-	-	ko00000,ko04516	-	-	-	EGF_3,EGF_CA,G2F,Ldl_recept_b,NIDO,Thyroglobulin_1,cEGF
XP_072013057.1	31033.ENSTRUP00000021287	1.61e-49	203	COG2272@1|root,KOG3555@1|root,KOG1214@2759|Eukaryota,KOG3555@2759|Eukaryota,38HNZ@33154|Opisthokonta,3BBTR@33208|Metazoa,3CY69@33213|Bilateria,48A6D@7711|Chordata,490QP@7742|Vertebrata,49SM6@7898|Actinopterygii	33208|Metazoa	T	Nidogen 2a (osteonidogen)	NID2	GO:0000902,GO:0000904,GO:0001764,GO:0003674,GO:0005198,GO:0005201,GO:0005488,GO:0005518,GO:0005575,GO:0005576,GO:0005604,GO:0005623,GO:0005886,GO:0006928,GO:0006935,GO:0007154,GO:0007155,GO:0007160,GO:0007267,GO:0007268,GO:0007271,GO:0007275,GO:0007399,GO:0007409,GO:0007411,GO:0008104,GO:0008150,GO:0009605,GO:0009653,GO:0009986,GO:0009987,GO:0016020,GO:0016043,GO:0016477,GO:0022008,GO:0022610,GO:…	-	ko:K06826	-	-	-	-	ko00000,ko04516	-	-	-	EGF_3,EGF_CA,G2F,Ldl_recept_b,NIDO,Thyroglobulin_1,cEGF
XP_072013058.1	7739.XP_002607132.1	6.28e-32	145	COG2272@1|root,KOG3538@1|root,KOG3545@1|root,KOG4295@1|root,KOG1214@2759|Eukaryota,KOG3545@2759|Eukaryota,KOG4295@2759|Eukaryota,KOG4597@2759|Eukaryota,38HNZ@33154|Opisthokonta,3BBTR@33208|Metazoa,3CY69@33213|Bilateria,48A6D@7711|Chordata	33208|Metazoa	T	Nidogen 1	NID1	GO:0000902,GO:0000904,GO:0001655,GO:0001764,GO:0001822,GO:0003674,GO:0005198,GO:0005201,GO:0005488,GO:0005515,GO:0005518,GO:0005575,GO:0005576,GO:0005604,GO:0005605,GO:0005623,GO:0005886,GO:0006928,GO:0006935,GO:0007154,GO:0007155,GO:0007160,GO:0007267,GO:0007268,GO:0007271,GO:0007275,GO:0007399,GO:0007409,GO:0007411,GO:0008104,GO:0008150,GO:0009605,GO:0009653,GO:0009986,GO:0009987,GO:0010810,GO:…	-	ko:K06826	-	-	-	-	ko00000,ko04516	-	-	-	EGF,EGF_3,EGF_CA,FXa_inhibition,G2F,Ldl_recept_b,NIDO,Thyroglobulin_1,cEGF
XP_072013059.1	31033.ENSTRUP00000021287	7.87e-49	201	COG2272@1|root,KOG3555@1|root,KOG1214@2759|Eukaryota,KOG3555@2759|Eukaryota,38HNZ@33154|Opisthokonta,3BBTR@33208|Metazoa,3CY69@33213|Bilateria,48A6D@7711|Chordata,490QP@7742|Vertebrata,49SM6@7898|Actinopterygii	33208|Metazoa	T	Nidogen 2a (osteonidogen)	NID2	GO:0000902,GO:0000904,GO:0001764,GO:0003674,GO:0005198,GO:0005201,GO:0005488,GO:0005518,GO:0005575,GO:0005576,GO:0005604,GO:0005623,GO:0005886,GO:0006928,GO:0006935,GO:0007154,GO:0007155,GO:0007160,GO:0007267,GO:0007268,GO:0007271,GO:0007275,GO:0007399,GO:0007409,GO:0007411,GO:0008104,GO:0008150,GO:0009605,GO:0009653,GO:0009986,GO:0009987,GO:0016020,GO:0016043,GO:0016477,GO:0022008,GO:0022610,GO:…	-	ko:K06826	-	-	-	-	ko00000,ko04516	-	-	-	EGF_3,EGF_CA,G2F,Ldl_recept_b,NIDO,Thyroglobulin_1,cEGF
XP_072013060.1	31033.ENSTRUP00000021287	6.64e-49	201	COG2272@1|root,KOG3555@1|root,KOG1214@2759|Eukaryota,KOG3555@2759|Eukaryota,38HNZ@33154|Opisthokonta,3BBTR@33208|Metazoa,3CY69@33213|Bilateria,48A6D@7711|Chordata,490QP@7742|Vertebrata,49SM6@7898|Actinopterygii	33208|Metazoa	T	Nidogen 2a (osteonidogen)	NID2	GO:0000902,GO:0000904,GO:0001764,GO:0003674,GO:0005198,GO:0005201,GO:0005488,GO:0005518,GO:0005575,GO:0005576,GO:0005604,GO:0005623,GO:0005886,GO:0006928,GO:0006935,GO:0007154,GO:0007155,GO:0007160,GO:0007267,GO:0007268,GO:0007271,GO:0007275,GO:0007399,GO:0007409,GO:0007411,GO:0008104,GO:0008150,GO:0009605,GO:0009653,GO:0009986,GO:0009987,GO:0016020,GO:0016043,GO:0016477,GO:0022008,GO:0022610,GO:…	-	ko:K06826	-	-	-	-	ko00000,ko04516	-	-	-	EGF_3,EGF_CA,G2F,Ldl_recept_b,NIDO,Thyroglobulin_1,cEGF
XP_072013061.1	31033.ENSTRUP00000021287	6.63e-49	201	COG2272@1|root,KOG3555@1|root,KOG1214@2759|Eukaryota,KOG3555@2759|Eukaryota,38HNZ@33154|Opisthokonta,3BBTR@33208|Metazoa,3CY69@33213|Bilateria,48A6D@7711|Chordata,490QP@7742|Vertebrata,49SM6@7898|Actinopterygii	33208|Metazoa	T	Nidogen 2a (osteonidogen)	NID2	GO:0000902,GO:0000904,GO:0001764,GO:0003674,GO:0005198,GO:0005201,GO:0005488,GO:0005518,GO:0005575,GO:0005576,GO:0005604,GO:0005623,GO:0005886,GO:0006928,GO:0006935,GO:0007154,GO:0007155,GO:0007160,GO:0007267,GO:0007268,GO:0007271,GO:0007275,GO:0007399,GO:0007409,GO:0007411,GO:0008104,GO:0008150,GO:0009605,GO:0009653,GO:0009986,GO:0009987,GO:0016020,GO:0016043,GO:0016477,GO:0022008,GO:0022610,GO:…	-	ko:K06826	-	-	-	-	ko00000,ko04516	-	-	-	EGF_3,EGF_CA,G2F,Ldl_recept_b,NIDO,Thyroglobulin_1,cEGF
XP_072013062.1	31033.ENSTRUP00000021287	5.05e-49	201	COG2272@1|root,KOG3555@1|root,KOG1214@2759|Eukaryota,KOG3555@2759|Eukaryota,38HNZ@33154|Opisthokonta,3BBTR@33208|Metazoa,3CY69@33213|Bilateria,48A6D@7711|Chordata,490QP@7742|Vertebrata,49SM6@7898|Actinopterygii	33208|Metazoa	T	Nidogen 2a (osteonidogen)	NID2	GO:0000902,GO:0000904,GO:0001764,GO:0003674,GO:0005198,GO:0005201,GO:0005488,GO:0005518,GO:0005575,GO:0005576,GO:0005604,GO:0005623,GO:0005886,GO:0006928,GO:0006935,GO:0007154,GO:0007155,GO:0007160,GO:0007267,GO:0007268,GO:0007271,GO:0007275,GO:0007399,GO:0007409,GO:0007411,GO:0008104,GO:0008150,GO:0009605,GO:0009653,GO:0009986,GO:0009987,GO:0016020,GO:0016043,GO:0016477,GO:0022008,GO:0022610,GO:…	-	ko:K06826	-	-	-	-	ko00000,ko04516	-	-	-	EGF_3,EGF_CA,G2F,Ldl_recept_b,NIDO,Thyroglobulin_1,cEGF
XP_072013063.1	31033.ENSTRUP00000021287	5.04e-49	201	COG2272@1|root,KOG3555@1|root,KOG1214@2759|Eukaryota,KOG3555@2759|Eukaryota,38HNZ@33154|Opisthokonta,3BBTR@33208|Metazoa,3CY69@33213|Bilateria,48A6D@7711|Chordata,490QP@7742|Vertebrata,49SM6@7898|Actinopterygii	33208|Metazoa	T	Nidogen 2a (osteonidogen)	NID2	GO:0000902,GO:0000904,GO:0001764,GO:0003674,GO:0005198,GO:0005201,GO:0005488,GO:0005518,GO:0005575,GO:0005576,GO:0005604,GO:0005623,GO:0005886,GO:0006928,GO:0006935,GO:0007154,GO:0007155,GO:0007160,GO:0007267,GO:0007268,GO:0007271,GO:0007275,GO:0007399,GO:0007409,GO:0007411,GO:0008104,GO:0008150,GO:0009605,GO:0009653,GO:0009986,GO:0009987,GO:0016020,GO:0016043,GO:0016477,GO:0022008,GO:0022610,GO:…	-	ko:K06826	-	-	-	-	ko00000,ko04516	-	-	-	EGF_3,EGF_CA,G2F,Ldl_recept_b,NIDO,Thyroglobulin_1,cEGF
XP_072013064.1	7668.SPU_025915-tr	1.49e-101	313	KOG2027@1|root,KOG2027@2759|Eukaryota,38H4P@33154|Opisthokonta,3BIJU@33208|Metazoa,3CW0Q@33213|Bilateria	33208|Metazoa	Z	Increased sodium tolerance 1 homolog (yeast)	IST1	GO:0000323,GO:0000910,GO:0001558,GO:0001775,GO:0002252,GO:0002263,GO:0002274,GO:0002275,GO:0002283,GO:0002366,GO:0002376,GO:0002443,GO:0002444,GO:0002446,GO:0003674,GO:0005488,GO:0005515,GO:0005575,GO:0005576,GO:0005615,GO:0005622,GO:0005623,GO:0005737,GO:0005764,GO:0005766,GO:0005768,GO:0005773,GO:0005775,GO:0005793,GO:0005813,GO:0005815,GO:0005829,GO:0005856,GO:0006810,GO:0006887,GO:0006955,GO:…	-	ko:K19476	ko04144,map04144	-	-	-	ko00000,ko00001	-	-	-	Ist1
XP_072013065.1	7668.SPU_025915-tr	1.09e-97	302	KOG2027@1|root,KOG2027@2759|Eukaryota,38H4P@33154|Opisthokonta,3BIJU@33208|Metazoa,3CW0Q@33213|Bilateria	33208|Metazoa	Z	Increased sodium tolerance 1 homolog (yeast)	IST1	GO:0000323,GO:0000910,GO:0001558,GO:0001775,GO:0002252,GO:0002263,GO:0002274,GO:0002275,GO:0002283,GO:0002366,GO:0002376,GO:0002443,GO:0002444,GO:0002446,GO:0003674,GO:0005488,GO:0005515,GO:0005575,GO:0005576,GO:0005615,GO:0005622,GO:0005623,GO:0005737,GO:0005764,GO:0005766,GO:0005768,GO:0005773,GO:0005775,GO:0005793,GO:0005813,GO:0005815,GO:0005829,GO:0005856,GO:0006810,GO:0006887,GO:0006955,GO:…	-	ko:K19476	ko04144,map04144	-	-	-	ko00000,ko00001	-	-	-	Ist1
XP_072013066.1	7668.SPU_025915-tr	3.67e-97	301	KOG2027@1|root,KOG2027@2759|Eukaryota,38H4P@33154|Opisthokonta,3BIJU@33208|Metazoa,3CW0Q@33213|Bilateria	33208|Metazoa	Z	Increased sodium tolerance 1 homolog (yeast)	IST1	GO:0000323,GO:0000910,GO:0001558,GO:0001775,GO:0002252,GO:0002263,GO:0002274,GO:0002275,GO:0002283,GO:0002366,GO:0002376,GO:0002443,GO:0002444,GO:0002446,GO:0003674,GO:0005488,GO:0005515,GO:0005575,GO:0005576,GO:0005615,GO:0005622,GO:0005623,GO:0005737,GO:0005764,GO:0005766,GO:0005768,GO:0005773,GO:0005775,GO:0005793,GO:0005813,GO:0005815,GO:0005829,GO:0005856,GO:0006810,GO:0006887,GO:0006955,GO:…	-	ko:K19476	ko04144,map04144	-	-	-	ko00000,ko00001	-	-	-	Ist1
XP_072013067.1	7739.XP_002612385.1	2.48e-94	291	KOG2027@1|root,KOG2027@2759|Eukaryota,38H4P@33154|Opisthokonta,3BIJU@33208|Metazoa,3CW0Q@33213|Bilateria,485Q9@7711|Chordata	33208|Metazoa	Z	viral capsid secondary envelopment	IST1	GO:0000323,GO:0000910,GO:0001558,GO:0001775,GO:0002252,GO:0002263,GO:0002274,GO:0002275,GO:0002283,GO:0002366,GO:0002376,GO:0002443,GO:0002444,GO:0002446,GO:0003674,GO:0005488,GO:0005515,GO:0005575,GO:0005576,GO:0005615,GO:0005622,GO:0005623,GO:0005737,GO:0005764,GO:0005766,GO:0005768,GO:0005773,GO:0005775,GO:0005793,GO:0005813,GO:0005815,GO:0005829,GO:0005856,GO:0006810,GO:0006887,GO:0006955,GO:…	-	ko:K19476	ko04144,map04144	-	-	-	ko00000,ko00001	-	-	-	Ist1
XP_072013068.1	28377.ENSACAP00000001863	0	2036	KOG1898@1|root,KOG1898@2759|Eukaryota,38CUK@33154|Opisthokonta,3BAGG@33208|Metazoa,3CW2I@33213|Bilateria,4863P@7711|Chordata,493HX@7742|Vertebrata	33208|Metazoa	A	splicing factor 3b, subunit 3	SF3B3	GO:0000375,GO:0000377,GO:0000398,GO:0003674,GO:0003676,GO:0003723,GO:0005488,GO:0005575,GO:0005622,GO:0005623,GO:0005634,GO:0005654,GO:0005681,GO:0005684,GO:0005686,GO:0005689,GO:0005730,GO:0006139,GO:0006396,GO:0006397,GO:0006725,GO:0006807,GO:0008150,GO:0008152,GO:0008380,GO:0009892,GO:0009894,GO:0009895,GO:0009987,GO:0010467,GO:0010605,GO:0016070,GO:0016071,GO:0019222,GO:0030532,GO:0031974,GO:…	-	ko:K12830	ko03040,map03040	M00352	-	-	ko00000,ko00001,ko00002,ko03021,ko03036,ko03041	-	-	-	CPSF_A,MMS1_N
XP_072013069.1	7668.SPU_015909-tr	2.28e-155	456	KOG3905@1|root,KOG3905@2759|Eukaryota,38EM3@33154|Opisthokonta,3BFMD@33208|Metazoa,3CU3J@33213|Bilateria	33208|Metazoa	N	1, light intermediate chain	DYNC1LI1	GO:0000003,GO:0000166,GO:0000226,GO:0000278,GO:0000775,GO:0000776,GO:0000902,GO:0000904,GO:0000922,GO:0001775,GO:0001882,GO:0001883,GO:0002252,GO:0002263,GO:0002274,GO:0002275,GO:0002283,GO:0002366,GO:0002376,GO:0002443,GO:0002444,GO:0002446,GO:0002478,GO:0002495,GO:0002504,GO:0003006,GO:0003674,GO:0003774,GO:0003777,GO:0003824,GO:0005488,GO:0005515,GO:0005575,GO:0005622,GO:0005623,GO:0005694,GO:…	-	ko:K10416	ko04145,ko04962,ko05132,map04145,map04962,map05132	-	-	-	ko00000,ko00001,ko03036,ko04131,ko04812	-	-	-	DLIC
XP_072013070.1	7668.SPU_015909-tr	2.2e-155	456	KOG3905@1|root,KOG3905@2759|Eukaryota,38EM3@33154|Opisthokonta,3BFMD@33208|Metazoa,3CU3J@33213|Bilateria	33208|Metazoa	N	1, light intermediate chain	DYNC1LI1	GO:0000003,GO:0000166,GO:0000226,GO:0000278,GO:0000775,GO:0000776,GO:0000902,GO:0000904,GO:0000922,GO:0001775,GO:0001882,GO:0001883,GO:0002252,GO:0002263,GO:0002274,GO:0002275,GO:0002283,GO:0002366,GO:0002376,GO:0002443,GO:0002444,GO:0002446,GO:0002478,GO:0002495,GO:0002504,GO:0003006,GO:0003674,GO:0003774,GO:0003777,GO:0003824,GO:0005488,GO:0005515,GO:0005575,GO:0005622,GO:0005623,GO:0005694,GO:…	-	ko:K10416	ko04145,ko04962,ko05132,map04145,map04962,map05132	-	-	-	ko00000,ko00001,ko03036,ko04131,ko04812	-	-	-	DLIC
XP_072013071.1	7668.SPU_015909-tr	5.39e-145	429	KOG3905@1|root,KOG3905@2759|Eukaryota,38EM3@33154|Opisthokonta,3BFMD@33208|Metazoa,3CU3J@33213|Bilateria	33208|Metazoa	N	1, light intermediate chain	DYNC1LI1	GO:0000003,GO:0000166,GO:0000226,GO:0000278,GO:0000775,GO:0000776,GO:0000902,GO:0000904,GO:0000922,GO:0001775,GO:0001882,GO:0001883,GO:0002252,GO:0002263,GO:0002274,GO:0002275,GO:0002283,GO:0002366,GO:0002376,GO:0002443,GO:0002444,GO:0002446,GO:0002478,GO:0002495,GO:0002504,GO:0003006,GO:0003674,GO:0003774,GO:0003777,GO:0003824,GO:0005488,GO:0005515,GO:0005575,GO:0005622,GO:0005623,GO:0005694,GO:…	-	ko:K10416	ko04145,ko04962,ko05132,map04145,map04962,map05132	-	-	-	ko00000,ko00001,ko03036,ko04131,ko04812	-	-	-	DLIC
XP_072013072.1	7668.SPU_015909-tr	5.39e-145	429	KOG3905@1|root,KOG3905@2759|Eukaryota,38EM3@33154|Opisthokonta,3BFMD@33208|Metazoa,3CU3J@33213|Bilateria	33208|Metazoa	N	1, light intermediate chain	DYNC1LI1	GO:0000003,GO:0000166,GO:0000226,GO:0000278,GO:0000775,GO:0000776,GO:0000902,GO:0000904,GO:0000922,GO:0001775,GO:0001882,GO:0001883,GO:0002252,GO:0002263,GO:0002274,GO:0002275,GO:0002283,GO:0002366,GO:0002376,GO:0002443,GO:0002444,GO:0002446,GO:0002478,GO:0002495,GO:0002504,GO:0003006,GO:0003674,GO:0003774,GO:0003777,GO:0003824,GO:0005488,GO:0005515,GO:0005575,GO:0005622,GO:0005623,GO:0005694,GO:…	-	ko:K10416	ko04145,ko04962,ko05132,map04145,map04962,map05132	-	-	-	ko00000,ko00001,ko03036,ko04131,ko04812	-	-	-	DLIC
XP_072013073.1	6500.XP_005101905.1	0	884	COG5023@1|root,KOG1375@2759|Eukaryota,38EHS@33154|Opisthokonta,3BDQF@33208|Metazoa,3CSPW@33213|Bilateria	33208|Metazoa	Z	structural constituent of cytoskeleton	-	GO:0005575,GO:0005622,GO:0005623,GO:0005856,GO:0043226,GO:0043228,GO:0043229,GO:0043232,GO:0044424,GO:0044464	-	ko:K07375	ko04145,ko04540,ko05130,map04145,map04540,map05130	-	-	-	ko00000,ko00001,ko03036,ko04147,ko04812	-	-	-	Tubulin,Tubulin_C
XP_072013074.1	10224.NP_001171814.1	1.17e-267	736	COG5023@1|root,KOG1375@2759|Eukaryota,38EHS@33154|Opisthokonta,3BDQF@33208|Metazoa,3CSPW@33213|Bilateria	33208|Metazoa	Z	structural constituent of cytoskeleton	-	-	-	ko:K07375	ko04145,ko04540,ko05130,map04145,map04540,map05130	-	-	-	ko00000,ko00001,ko03036,ko04147,ko04812	-	-	-	Tubulin,Tubulin_C
XP_072013076.1	6500.XP_005101905.1	0	889	COG5023@1|root,KOG1375@2759|Eukaryota,38EHS@33154|Opisthokonta,3BDQF@33208|Metazoa,3CSPW@33213|Bilateria	33208|Metazoa	Z	structural constituent of cytoskeleton	-	GO:0005575,GO:0005622,GO:0005623,GO:0005856,GO:0043226,GO:0043228,GO:0043229,GO:0043232,GO:0044424,GO:0044464	-	ko:K07375	ko04145,ko04540,ko05130,map04145,map04540,map05130	-	-	-	ko00000,ko00001,ko03036,ko04147,ko04812	-	-	-	Tubulin,Tubulin_C
XP_072013077.1	8083.ENSXMAP00000020191	2.8e-26	109	KOG4297@1|root,KOG4297@2759|Eukaryota,39TWF@33154|Opisthokonta,3BFQ9@33208|Metazoa,3CX0X@33213|Bilateria,48QAX@7711|Chordata,49KXG@7742|Vertebrata,4A8VK@7898|Actinopterygii	33208|Metazoa	TV	Lactose-binding lectin l-2-like	CLEC19A	-	-	ko:K06560,ko:K06721,ko:K06795	ko04145,ko05152,map04145,map05152	-	-	-	ko00000,ko00001,ko00535,ko00536,ko04090,ko04091,ko04131,ko04516	-	-	-	Lectin_C
XP_072013078.1	7739.XP_002612493.1	1.55e-109	325	COG1739@1|root,KOG3299@2759|Eukaryota,39UDJ@33154|Opisthokonta,3BE0H@33208|Metazoa,3CXGG@33213|Bilateria,486TU@7711|Chordata	33208|Metazoa	S	Impact RWD domain protein	IMPACT	GO:0000122,GO:0000302,GO:0000902,GO:0001932,GO:0001933,GO:0003674,GO:0003779,GO:0005488,GO:0005515,GO:0005575,GO:0005844,GO:0006355,GO:0006357,GO:0006417,GO:0006446,GO:0006950,GO:0006979,GO:0007154,GO:0007275,GO:0007399,GO:0008092,GO:0008150,GO:0009267,GO:0009268,GO:0009314,GO:0009411,GO:0009416,GO:0009605,GO:0009628,GO:0009636,GO:0009653,GO:0009719,GO:0009889,GO:0009890,GO:0009891,GO:0009892,GO:…	-	-	-	-	-	-	-	-	-	-	RWD,UPF0029
XP_072013079.1	7668.SPU_022614-tr	1.67e-08	61.6	COG5271@1|root,KOG1808@2759|Eukaryota,38FBP@33154|Opisthokonta,3BD9P@33208|Metazoa,3CUCR@33213|Bilateria	33208|Metazoa	J	ribosomal large subunit assembly	MDN1	GO:0000027,GO:0003674,GO:0003824,GO:0005488,GO:0005515,GO:0005575,GO:0005622,GO:0005623,GO:0005634,GO:0005730,GO:0005737,GO:0005829,GO:0005856,GO:0006139,GO:0006364,GO:0006396,GO:0006725,GO:0006807,GO:0006996,GO:0008150,GO:0008152,GO:0009987,GO:0010467,GO:0016043,GO:0016070,GO:0016072,GO:0016462,GO:0016787,GO:0016817,GO:0016818,GO:0016887,GO:0017111,GO:0022607,GO:0022613,GO:0022618,GO:0030684,GO:…	-	ko:K14572	ko03008,map03008	-	-	-	ko00000,ko00001,ko03009	-	-	-	AAA_5,VWA
XP_072013083.1	7668.SPU_006024-tr	1.18e-45	189	KOG4475@1|root,KOG4475@2759|Eukaryota	2759|Eukaryota	U	coreceptor activity involved in Wnt signaling pathway, planar cell polarity pathway	-	-	-	ko:K17341	-	-	-	-	ko00000	-	-	-	C2-set_2,I-set,Ig_3,V-set,fn3
XP_072013084.1	7668.SPU_006024-tr	1.17e-45	189	KOG4475@1|root,KOG4475@2759|Eukaryota	2759|Eukaryota	U	coreceptor activity involved in Wnt signaling pathway, planar cell polarity pathway	-	-	-	ko:K17341	-	-	-	-	ko00000	-	-	-	C2-set_2,I-set,Ig_3,V-set,fn3
XP_072013085.1	7668.SPU_006024-tr	1.14e-45	189	KOG4475@1|root,KOG4475@2759|Eukaryota	2759|Eukaryota	U	coreceptor activity involved in Wnt signaling pathway, planar cell polarity pathway	-	-	-	ko:K17341	-	-	-	-	ko00000	-	-	-	C2-set_2,I-set,Ig_3,V-set,fn3
XP_072013086.1	7668.SPU_006024-tr	1.12e-45	189	KOG4475@1|root,KOG4475@2759|Eukaryota	2759|Eukaryota	U	coreceptor activity involved in Wnt signaling pathway, planar cell polarity pathway	-	-	-	ko:K17341	-	-	-	-	ko00000	-	-	-	C2-set_2,I-set,Ig_3,V-set,fn3
XP_072013087.1	7668.SPU_006024-tr	1.1e-45	189	KOG4475@1|root,KOG4475@2759|Eukaryota	2759|Eukaryota	U	coreceptor activity involved in Wnt signaling pathway, planar cell polarity pathway	-	-	-	ko:K17341	-	-	-	-	ko00000	-	-	-	C2-set_2,I-set,Ig_3,V-set,fn3
XP_072013088.1	7668.SPU_006024-tr	1.09e-45	189	KOG4475@1|root,KOG4475@2759|Eukaryota	2759|Eukaryota	U	coreceptor activity involved in Wnt signaling pathway, planar cell polarity pathway	-	-	-	ko:K17341	-	-	-	-	ko00000	-	-	-	C2-set_2,I-set,Ig_3,V-set,fn3
XP_072013089.1	7668.SPU_013537-tr	7.13e-08	62	COG4799@1|root,KOG0540@2759|Eukaryota,38ET3@33154|Opisthokonta,3BEEB@33208|Metazoa,3CXQG@33213|Bilateria	33208|Metazoa	EI	methylcrotonoyl-CoA carboxylase activity	-	-	6.4.1.4	ko:K01969	ko00280,ko01100,map00280,map01100	M00036	R04138	RC00367,RC00942	ko00000,ko00001,ko00002,ko01000	-	-	-	Carboxyl_trans
XP_072013090.1	7739.XP_002593930.1	8.22e-31	136	2BWDR@1|root,2S2D3@2759|Eukaryota,39TTQ@33154|Opisthokonta,3BS46@33208|Metazoa,3D8QT@33213|Bilateria	33208|Metazoa	S	Domain of unknown function (DUF4470)	-	-	-	-	-	-	-	-	-	-	-	-	DUF4470,zf-MYND
XP_072013091.1	10224.XP_006812410.1	1.22e-47	184	2BWDR@1|root,2S2D3@2759|Eukaryota,39TTQ@33154|Opisthokonta,3BS46@33208|Metazoa,3D8QT@33213|Bilateria	33208|Metazoa	S	Domain of unknown function (DUF4470)	-	-	-	-	-	-	-	-	-	-	-	-	DUF4470,zf-MYND
XP_072013092.1	400682.PAC_15711613	5.45e-23	112	COG5599@1|root,KOG4228@2759|Eukaryota	400682.PAC_15711613|-	T	protein tyrosine phosphatase activity	-	-	-	-	-	-	-	-	-	-	-	-	-
XP_072013093.1	10224.XP_006812410.1	1.22e-47	184	2BWDR@1|root,2S2D3@2759|Eukaryota,39TTQ@33154|Opisthokonta,3BS46@33208|Metazoa,3D8QT@33213|Bilateria	33208|Metazoa	S	Domain of unknown function (DUF4470)	-	-	-	-	-	-	-	-	-	-	-	-	DUF4470,zf-MYND
XP_072013094.1	7739.XP_002595336.1	9.12e-45	180	2BWDR@1|root,2S2D3@2759|Eukaryota,39TTQ@33154|Opisthokonta,3BS46@33208|Metazoa,3D8QT@33213|Bilateria	33208|Metazoa	S	Domain of unknown function (DUF4470)	-	-	-	-	-	-	-	-	-	-	-	-	DUF4470,zf-MYND
XP_072013095.1	7739.XP_002599476.1	1.94e-18	97.8	KOG4441@1|root,KOG4441@2759|Eukaryota,38GZ8@33154|Opisthokonta,3BCJV@33208|Metazoa,3CR80@33213|Bilateria,47ZVH@7711|Chordata	33208|Metazoa	T	Kelch-like protein 26	-	-	-	ko:K10447,ko:K10463	ko04120,map04120	-	-	-	ko00000,ko00001,ko04121	-	-	-	BACK,BTB,Kelch_1
XP_072013096.1	400682.PAC_15711613	3.25e-23	112	COG5599@1|root,KOG4228@2759|Eukaryota	400682.PAC_15711613|-	T	protein tyrosine phosphatase activity	-	-	-	-	-	-	-	-	-	-	-	-	-
XP_072013099.1	6211.A0A087VYI7	3.44e-25	115	KOG4441@1|root,KOG4441@2759|Eukaryota,38PKY@33154|Opisthokonta,3BFCS@33208|Metazoa,3CSAR@33213|Bilateria	33208|Metazoa	T	Kelch-like protein 12	KLHL12	GO:0000151,GO:0001837,GO:0002009,GO:0003002,GO:0003401,GO:0003674,GO:0005488,GO:0005515,GO:0005575,GO:0005622,GO:0005623,GO:0005737,GO:0005798,GO:0005815,GO:0005829,GO:0005856,GO:0006464,GO:0006513,GO:0006807,GO:0006810,GO:0006888,GO:0006900,GO:0006901,GO:0006903,GO:0006996,GO:0007154,GO:0007165,GO:0007166,GO:0007267,GO:0007275,GO:0007389,GO:0008150,GO:0008152,GO:0009653,GO:0009790,GO:0009792,GO:…	-	ko:K10450	-	-	-	-	ko00000,ko04121	-	-	-	BACK,BTB,Kelch_1
XP_072013100.1	10224.XP_006811935.1	7.88e-38	156	KOG4441@1|root,KOG4441@2759|Eukaryota,3AJRU@33154|Opisthokonta,3BZV5@33208|Metazoa,3DG5A@33213|Bilateria	33208|Metazoa	T	BTB And C-terminal Kelch	-	-	-	ko:K10442	-	-	-	-	ko00000,ko04121	-	-	-	BACK,BTB,Kelch_1
XP_072013101.1	45351.EDO46858	3.72e-85	308	COG4886@1|root,KOG4194@2759|Eukaryota	2759|Eukaryota	KLT	otolith morphogenesis	-	-	-	ko:K04307	ko04080,ko04926,map04080,map04926	-	-	-	ko00000,ko00001,ko04030	-	-	-	LRR_8,Pkinase_Tyr
XP_072013103.1	10224.XP_002741272.1	0	884	COG5023@1|root,KOG1375@2759|Eukaryota,38EHS@33154|Opisthokonta,3BDQF@33208|Metazoa,3CSPW@33213|Bilateria	33208|Metazoa	Z	structural constituent of cytoskeleton	-	-	-	ko:K07375	ko04145,ko04540,ko05130,map04145,map04540,map05130	-	-	-	ko00000,ko00001,ko03036,ko04147,ko04812	-	-	-	Tubulin,Tubulin_C
XP_072013104.1	10224.XP_002741272.1	0	884	COG5023@1|root,KOG1375@2759|Eukaryota,38EHS@33154|Opisthokonta,3BDQF@33208|Metazoa,3CSPW@33213|Bilateria	33208|Metazoa	Z	structural constituent of cytoskeleton	-	-	-	ko:K07375	ko04145,ko04540,ko05130,map04145,map04540,map05130	-	-	-	ko00000,ko00001,ko03036,ko04147,ko04812	-	-	-	Tubulin,Tubulin_C
XP_072013105.1	10224.XP_002737767.1	1.4e-06	55.1	28JXK@1|root,2QSBX@2759|Eukaryota,38KMZ@33154|Opisthokonta,3BS5V@33208|Metazoa,3D931@33213|Bilateria	33208|Metazoa	-	-	-	-	-	-	-	-	-	-	-	-	-	-	-
XP_072013106.1	10224.XP_006820041.1	5.33e-28	103	2C21P@1|root,2S2QS@2759|Eukaryota,3A4KK@33154|Opisthokonta,3BS5P@33208|Metazoa,3D7CY@33213|Bilateria	33208|Metazoa	S	UPF0693 protein C10orf32 homolog	BORCS7	GO:0005575,GO:0005622,GO:0005623,GO:0005737,GO:0005829,GO:0032991,GO:0044424,GO:0044444,GO:0044445,GO:0044464,GO:0099078	-	ko:K20821	-	-	-	-	ko00000,ko04131	-	-	-	BORCS7
XP_072013107.1	45351.EDO47715	9.87e-27	124	KOG2177@1|root,KOG2177@2759|Eukaryota,38EA3@33154|Opisthokonta,3BFJH@33208|Metazoa	45351.EDO47715|-	O	zinc ion binding	-	-	-	ko:K11997	-	-	-	-	ko00000,ko04121	-	-	-	-
XP_072013108.1	7668.SPU_004404-tr	8.11e-46	176	KOG2504@1|root,KOG2504@2759|Eukaryota	2759|Eukaryota	IQ	monocarboxylate transporter	-	-	-	-	-	-	-	-	-	-	-	-	MFS_1
XP_072013109.1	7668.SPU_004320-tr	1.45e-169	503	KOG4550@1|root,KOG4550@2759|Eukaryota,39KK5@33154|Opisthokonta,3BC2U@33208|Metazoa,3CS0Q@33213|Bilateria	33208|Metazoa	T	integrin alpha FG-GAP repeat containing 1	ITFG1	GO:0005575,GO:0005623,GO:0005886,GO:0016020,GO:0016324,GO:0016328,GO:0044425,GO:0044459,GO:0044464,GO:0045177,GO:0071944,GO:0098590	-	ko:K17257	-	-	-	-	ko00000,ko04147	-	-	-	VCBS
XP_072013111.1	7070.TC001027-PA	3.79e-31	114	COG5274@1|root,KOG0537@2759|Eukaryota,3A87A@33154|Opisthokonta,3BSXI@33208|Metazoa,3D9PJ@33213|Bilateria,4204F@6656|Arthropoda,3SNA0@50557|Insecta	33208|Metazoa	C	Belongs to the cytochrome b5 family	CYB5A	GO:0002682,GO:0003674,GO:0003824,GO:0004033,GO:0004129,GO:0004768,GO:0005215,GO:0005488,GO:0005515,GO:0005575,GO:0005622,GO:0005623,GO:0005737,GO:0005739,GO:0005740,GO:0005741,GO:0005783,GO:0005789,GO:0005829,GO:0005975,GO:0005996,GO:0006082,GO:0006091,GO:0006629,GO:0006631,GO:0006732,GO:0006766,GO:0006767,GO:0006810,GO:0006811,GO:0006812,GO:0008047,GO:0008150,GO:0008152,GO:0008324,GO:0009055,GO:…	-	-	-	-	-	-	-	-	-	-	Cyt-b5
XP_072013112.1	7070.TC001027-PA	3.79e-31	114	COG5274@1|root,KOG0537@2759|Eukaryota,3A87A@33154|Opisthokonta,3BSXI@33208|Metazoa,3D9PJ@33213|Bilateria,4204F@6656|Arthropoda,3SNA0@50557|Insecta	33208|Metazoa	C	Belongs to the cytochrome b5 family	CYB5A	GO:0002682,GO:0003674,GO:0003824,GO:0004033,GO:0004129,GO:0004768,GO:0005215,GO:0005488,GO:0005515,GO:0005575,GO:0005622,GO:0005623,GO:0005737,GO:0005739,GO:0005740,GO:0005741,GO:0005783,GO:0005789,GO:0005829,GO:0005975,GO:0005996,GO:0006082,GO:0006091,GO:0006629,GO:0006631,GO:0006732,GO:0006766,GO:0006767,GO:0006810,GO:0006811,GO:0006812,GO:0008047,GO:0008150,GO:0008152,GO:0008324,GO:0009055,GO:…	-	-	-	-	-	-	-	-	-	-	Cyt-b5
XP_072013114.1	10224.XP_002732441.1	0	1156	KOG3635@1|root,KOG3635@2759|Eukaryota,38CWS@33154|Opisthokonta,3BGVG@33208|Metazoa,3CS2G@33213|Bilateria	33208|Metazoa	G	glucan metabolic process	PHKB	GO:0003674,GO:0003824,GO:0004672,GO:0004674,GO:0004683,GO:0004689,GO:0005575,GO:0005622,GO:0005623,GO:0005737,GO:0005829,GO:0005964,GO:0005975,GO:0005976,GO:0005977,GO:0006073,GO:0006091,GO:0006112,GO:0006464,GO:0006468,GO:0006793,GO:0006796,GO:0006807,GO:0008150,GO:0008152,GO:0009987,GO:0015980,GO:0016301,GO:0016310,GO:0016740,GO:0016772,GO:0016773,GO:0019538,GO:0032991,GO:0036211,GO:0043170,GO:…	-	ko:K07190	ko04020,ko04910,ko04922,map04020,map04910,map04922	-	-	-	ko00000,ko00001	-	-	-	Glyco_hydro_15
XP_072013115.1	400682.PAC_15705437	1.89e-44	175	KOG1121@1|root,KOG1121@2759|Eukaryota,39SKR@33154|Opisthokonta,3BBS9@33208|Metazoa	33208|Metazoa	L	hAT family C-terminal dimerisation region	-	-	-	-	-	-	-	-	-	-	-	-	DUF659,Dimer_Tnp_hAT,zf-BED
XP_072013116.1	400682.PAC_15719440	2.21e-51	198	KOG1121@1|root,KOG1121@2759|Eukaryota,39SKR@33154|Opisthokonta,3BBS9@33208|Metazoa	33208|Metazoa	L	hAT family C-terminal dimerisation region	-	-	-	-	-	-	-	-	-	-	-	-	DUF659,Dimer_Tnp_hAT,zf-BED
XP_072013117.1	7668.SPU_001719-tr	7.78e-158	471	COG2183@1|root,KOG1857@2759|Eukaryota,38EV7@33154|Opisthokonta,3BGMD@33208|Metazoa,3CV44@33213|Bilateria	33208|Metazoa	K	DNA repair	EEPD1	-	-	-	-	-	-	-	-	-	-	-	Exo_endo_phos,HHH_3
XP_072013118.1	7739.XP_002594122.1	9.07e-185	531	COG2939@1|root,KOG1282@2759|Eukaryota,38FWP@33154|Opisthokonta,3BDSA@33208|Metazoa,3CUIQ@33213|Bilateria,48109@7711|Chordata	33208|Metazoa	O	serine-type carboxypeptidase activity	-	-	3.4.16.5	ko:K09645,ko:K13289,ko:K16298	ko04142,ko04614,map04142,map04614	-	-	-	ko00000,ko00001,ko01000,ko01002,ko03110,ko04131,ko04147	-	-	-	Peptidase_S10
XP_072013119.1	7739.XP_002594122.1	4.23e-183	527	COG2939@1|root,KOG1282@2759|Eukaryota,38FWP@33154|Opisthokonta,3BDSA@33208|Metazoa,3CUIQ@33213|Bilateria,48109@7711|Chordata	33208|Metazoa	O	serine-type carboxypeptidase activity	-	-	3.4.16.5	ko:K09645,ko:K13289,ko:K16298	ko04142,ko04614,map04142,map04614	-	-	-	ko00000,ko00001,ko01000,ko01002,ko03110,ko04131,ko04147	-	-	-	Peptidase_S10
XP_072013120.1	7739.XP_002594122.1	2.08e-185	533	COG2939@1|root,KOG1282@2759|Eukaryota,38FWP@33154|Opisthokonta,3BDSA@33208|Metazoa,3CUIQ@33213|Bilateria,48109@7711|Chordata	33208|Metazoa	O	serine-type carboxypeptidase activity	-	-	3.4.16.5	ko:K09645,ko:K13289,ko:K16298	ko04142,ko04614,map04142,map04614	-	-	-	ko00000,ko00001,ko01000,ko01002,ko03110,ko04131,ko04147	-	-	-	Peptidase_S10
XP_072013121.1	7668.SPU_009849-tr	8.7e-180	517	COG5019@1|root,KOG2655@2759|Eukaryota,38BV0@33154|Opisthokonta,3B9J1@33208|Metazoa,3CTCI@33213|Bilateria	33208|Metazoa	DUZ	GTP binding	2025-09-07	GO:0000003,GO:0000166,GO:0000278,GO:0000281,GO:0000902,GO:0000904,GO:0000910,GO:0000912,GO:0000915,GO:0001725,GO:0001882,GO:0001883,GO:0003674,GO:0003779,GO:0003824,GO:0003924,GO:0005198,GO:0005488,GO:0005515,GO:0005525,GO:0005575,GO:0005576,GO:0005622,GO:0005623,GO:0005634,GO:0005737,GO:0005829,GO:0005856,GO:0005886,GO:0005929,GO:0005930,GO:0005938,GO:0005940,GO:0006915,GO:0006996,GO:0007010,GO:…	-	ko:K16944	-	-	-	-	ko00000,ko04131,ko04147,ko04812	-	-	-	Septin
XP_072013122.1	7668.SPU_009849-tr	7.79e-180	517	COG5019@1|root,KOG2655@2759|Eukaryota,38BV0@33154|Opisthokonta,3B9J1@33208|Metazoa,3CTCI@33213|Bilateria	33208|Metazoa	DUZ	GTP binding	2025-09-07	GO:0000003,GO:0000166,GO:0000278,GO:0000281,GO:0000902,GO:0000904,GO:0000910,GO:0000912,GO:0000915,GO:0001725,GO:0001882,GO:0001883,GO:0003674,GO:0003779,GO:0003824,GO:0003924,GO:0005198,GO:0005488,GO:0005515,GO:0005525,GO:0005575,GO:0005576,GO:0005622,GO:0005623,GO:0005634,GO:0005737,GO:0005829,GO:0005856,GO:0005886,GO:0005929,GO:0005930,GO:0005938,GO:0005940,GO:0006915,GO:0006996,GO:0007010,GO:…	-	ko:K16944	-	-	-	-	ko00000,ko04131,ko04147,ko04812	-	-	-	Septin
XP_072013123.1	7668.SPU_009849-tr	7.51e-180	517	COG5019@1|root,KOG2655@2759|Eukaryota,38BV0@33154|Opisthokonta,3B9J1@33208|Metazoa,3CTCI@33213|Bilateria	33208|Metazoa	DUZ	GTP binding	2025-09-07	GO:0000003,GO:0000166,GO:0000278,GO:0000281,GO:0000902,GO:0000904,GO:0000910,GO:0000912,GO:0000915,GO:0001725,GO:0001882,GO:0001883,GO:0003674,GO:0003779,GO:0003824,GO:0003924,GO:0005198,GO:0005488,GO:0005515,GO:0005525,GO:0005575,GO:0005576,GO:0005622,GO:0005623,GO:0005634,GO:0005737,GO:0005829,GO:0005856,GO:0005886,GO:0005929,GO:0005930,GO:0005938,GO:0005940,GO:0006915,GO:0006996,GO:0007010,GO:…	-	ko:K16944	-	-	-	-	ko00000,ko04131,ko04147,ko04812	-	-	-	Septin
XP_072013124.1	7668.SPU_009849-tr	2.53e-179	516	COG5019@1|root,KOG2655@2759|Eukaryota,38BV0@33154|Opisthokonta,3B9J1@33208|Metazoa,3CTCI@33213|Bilateria	33208|Metazoa	DUZ	GTP binding	2025-09-07	GO:0000003,GO:0000166,GO:0000278,GO:0000281,GO:0000902,GO:0000904,GO:0000910,GO:0000912,GO:0000915,GO:0001725,GO:0001882,GO:0001883,GO:0003674,GO:0003779,GO:0003824,GO:0003924,GO:0005198,GO:0005488,GO:0005515,GO:0005525,GO:0005575,GO:0005576,GO:0005622,GO:0005623,GO:0005634,GO:0005737,GO:0005829,GO:0005856,GO:0005886,GO:0005929,GO:0005930,GO:0005938,GO:0005940,GO:0006915,GO:0006996,GO:0007010,GO:…	-	ko:K16944	-	-	-	-	ko00000,ko04131,ko04147,ko04812	-	-	-	Septin
XP_072013125.1	885580.XP_010638800.1	4.9e-175	505	COG5019@1|root,KOG2655@2759|Eukaryota,38BV0@33154|Opisthokonta,3B9J1@33208|Metazoa,3CTCI@33213|Bilateria,481FK@7711|Chordata,48Z2J@7742|Vertebrata,3J1WR@40674|Mammalia,35KGU@314146|Euarchontoglires,4Q4TM@9989|Rodentia	33208|Metazoa	Z	Belongs to the TRAFAC class TrmE-Era-EngA-EngB-Septin- like GTPase superfamily. Septin GTPase family	2025-09-07	GO:0000003,GO:0000166,GO:0000278,GO:0000281,GO:0000902,GO:0000904,GO:0000910,GO:0000912,GO:0000915,GO:0001725,GO:0001882,GO:0001883,GO:0003674,GO:0003779,GO:0003824,GO:0003924,GO:0005198,GO:0005488,GO:0005515,GO:0005525,GO:0005575,GO:0005576,GO:0005622,GO:0005623,GO:0005634,GO:0005737,GO:0005829,GO:0005856,GO:0005886,GO:0005929,GO:0005930,GO:0005938,GO:0005940,GO:0006915,GO:0006996,GO:0007010,GO:…	-	ko:K16944	-	-	-	-	ko00000,ko04131,ko04147,ko04812	-	-	-	Septin
XP_072013126.1	7668.SPU_009849-tr	3.45e-180	517	COG5019@1|root,KOG2655@2759|Eukaryota,38BV0@33154|Opisthokonta,3B9J1@33208|Metazoa,3CTCI@33213|Bilateria	33208|Metazoa	DUZ	GTP binding	2025-09-07	GO:0000003,GO:0000166,GO:0000278,GO:0000281,GO:0000902,GO:0000904,GO:0000910,GO:0000912,GO:0000915,GO:0001725,GO:0001882,GO:0001883,GO:0003674,GO:0003779,GO:0003824,GO:0003924,GO:0005198,GO:0005488,GO:0005515,GO:0005525,GO:0005575,GO:0005576,GO:0005622,GO:0005623,GO:0005634,GO:0005737,GO:0005829,GO:0005856,GO:0005886,GO:0005929,GO:0005930,GO:0005938,GO:0005940,GO:0006915,GO:0006996,GO:0007010,GO:…	-	ko:K16944	-	-	-	-	ko00000,ko04131,ko04147,ko04812	-	-	-	Septin
XP_072013127.1	885580.XP_010638800.1	3.25e-178	513	COG5019@1|root,KOG2655@2759|Eukaryota,38BV0@33154|Opisthokonta,3B9J1@33208|Metazoa,3CTCI@33213|Bilateria,481FK@7711|Chordata,48Z2J@7742|Vertebrata,3J1WR@40674|Mammalia,35KGU@314146|Euarchontoglires,4Q4TM@9989|Rodentia	33208|Metazoa	Z	Belongs to the TRAFAC class TrmE-Era-EngA-EngB-Septin- like GTPase superfamily. Septin GTPase family	2025-09-07	GO:0000003,GO:0000166,GO:0000278,GO:0000281,GO:0000902,GO:0000904,GO:0000910,GO:0000912,GO:0000915,GO:0001725,GO:0001882,GO:0001883,GO:0003674,GO:0003779,GO:0003824,GO:0003924,GO:0005198,GO:0005488,GO:0005515,GO:0005525,GO:0005575,GO:0005576,GO:0005622,GO:0005623,GO:0005634,GO:0005737,GO:0005829,GO:0005856,GO:0005886,GO:0005929,GO:0005930,GO:0005938,GO:0005940,GO:0006915,GO:0006996,GO:0007010,GO:…	-	ko:K16944	-	-	-	-	ko00000,ko04131,ko04147,ko04812	-	-	-	Septin
XP_072013128.1	7668.SPU_009849-tr	2.47e-180	517	COG5019@1|root,KOG2655@2759|Eukaryota,38BV0@33154|Opisthokonta,3B9J1@33208|Metazoa,3CTCI@33213|Bilateria	33208|Metazoa	DUZ	GTP binding	2025-09-07	GO:0000003,GO:0000166,GO:0000278,GO:0000281,GO:0000902,GO:0000904,GO:0000910,GO:0000912,GO:0000915,GO:0001725,GO:0001882,GO:0001883,GO:0003674,GO:0003779,GO:0003824,GO:0003924,GO:0005198,GO:0005488,GO:0005515,GO:0005525,GO:0005575,GO:0005576,GO:0005622,GO:0005623,GO:0005634,GO:0005737,GO:0005829,GO:0005856,GO:0005886,GO:0005929,GO:0005930,GO:0005938,GO:0005940,GO:0006915,GO:0006996,GO:0007010,GO:…	-	ko:K16944	-	-	-	-	ko00000,ko04131,ko04147,ko04812	-	-	-	Septin
XP_072013129.1	7668.SPU_009849-tr	2.47e-180	517	COG5019@1|root,KOG2655@2759|Eukaryota,38BV0@33154|Opisthokonta,3B9J1@33208|Metazoa,3CTCI@33213|Bilateria	33208|Metazoa	DUZ	GTP binding	2025-09-07	GO:0000003,GO:0000166,GO:0000278,GO:0000281,GO:0000902,GO:0000904,GO:0000910,GO:0000912,GO:0000915,GO:0001725,GO:0001882,GO:0001883,GO:0003674,GO:0003779,GO:0003824,GO:0003924,GO:0005198,GO:0005488,GO:0005515,GO:0005525,GO:0005575,GO:0005576,GO:0005622,GO:0005623,GO:0005634,GO:0005737,GO:0005829,GO:0005856,GO:0005886,GO:0005929,GO:0005930,GO:0005938,GO:0005940,GO:0006915,GO:0006996,GO:0007010,GO:…	-	ko:K16944	-	-	-	-	ko00000,ko04131,ko04147,ko04812	-	-	-	Septin
XP_072013130.1	7739.XP_002607269.1	1.58e-37	154	KOG2177@1|root,KOG2177@2759|Eukaryota,38EA3@33154|Opisthokonta,3BFJH@33208|Metazoa,3CRTV@33213|Bilateria,47YXB@7711|Chordata	33208|Metazoa	O	zinc ion binding	-	-	2.3.2.27	ko:K11997,ko:K12026,ko:K12035	ko05206,map05206	-	-	-	ko00000,ko00001,ko01000,ko03019,ko04121	-	-	-	NHL,zf-B_box,zf-C3HC4,zf-RING_UBOX
XP_072013131.1	9601.ENSPPYP00000000095	1.5e-110	344	KOG2287@1|root,KOG2287@2759|Eukaryota,38HMR@33154|Opisthokonta,3BICC@33208|Metazoa,3CV2A@33213|Bilateria,48683@7711|Chordata,4931Z@7742|Vertebrata,3J6S7@40674|Mammalia,35EE1@314146|Euarchontoglires,4MGME@9443|Primates,4MX3N@9604|Hominidae	33208|Metazoa	G	Beta-1,3-N-acetylgalactosaminyltransferase 2	B3GALNT2	GO:0003674,GO:0003824,GO:0005575,GO:0005622,GO:0005623,GO:0005737,GO:0005783,GO:0005789,GO:0006040,GO:0006139,GO:0006464,GO:0006486,GO:0006493,GO:0006725,GO:0006793,GO:0006807,GO:0008150,GO:0008152,GO:0008194,GO:0008375,GO:0008376,GO:0009058,GO:0009059,GO:0009100,GO:0009101,GO:0009225,GO:0009987,GO:0012505,GO:0016020,GO:0016740,GO:0016757,GO:0016758,GO:0019276,GO:0019538,GO:0030154,GO:0031984,GO:…	2.4.1.313	ko:K09654	ko00515,ko01100,map00515,map01100	-	R07614,R10620	RC00005,RC00049	ko00000,ko00001,ko01000,ko01003	-	GT31	-	Galactosyl_T
XP_072013132.1	7739.XP_002608355.1	2.53e-25	109	KOG2177@1|root,KOG2177@2759|Eukaryota	2759|Eukaryota	O	zinc ion binding	-	-	2.3.2.27	ko:K06058,ko:K11997,ko:K12026	ko04330,map04330	-	-	-	ko00000,ko00001,ko01000,ko04121	-	-	-	MATH,zf-B_box,zf-C3HC4,zf-RING_UBOX
XP_072013133.1	8469.XP_007065018.1	8.99e-124	378	COG2124@1|root,KOG0157@2759|Eukaryota,38BG9@33154|Opisthokonta,3B9AK@33208|Metazoa,3CZX1@33213|Bilateria,485IE@7711|Chordata,4937D@7742|Vertebrata,4CG2B@8459|Testudines	33208|Metazoa	IQ	Cytochrome P450	CYP46A1	GO:0003674,GO:0003824,GO:0004497,GO:0005488,GO:0005575,GO:0005622,GO:0005623,GO:0005737,GO:0005783,GO:0005789,GO:0006066,GO:0006082,GO:0006629,GO:0006694,GO:0006699,GO:0006706,GO:0006707,GO:0006805,GO:0007275,GO:0007399,GO:0008150,GO:0008152,GO:0008202,GO:0008203,GO:0008206,GO:0008395,GO:0008610,GO:0009056,GO:0009058,GO:0009410,GO:0009987,GO:0012505,GO:0016020,GO:0016042,GO:0016053,GO:0016125,GO:…	1.14.14.25	ko:K07440	ko00120,map00120	-	R07207	RC00773	ko00000,ko00001,ko00199,ko01000	-	-	-	p450
XP_072013134.1	27923.ML00022a-PA	4.54e-85	278	COG0705@1|root,KOG2290@2759|Eukaryota,39Z4C@33154|Opisthokonta,3BX2G@33208|Metazoa	33208|Metazoa	T	Rhomboid family	-	-	-	-	-	-	-	-	-	-	-	-	Rhomboid
XP_072013135.1	10224.XP_002737989.1	3.29e-28	111	KOG4297@1|root,KOG4297@2759|Eukaryota,39TWF@33154|Opisthokonta,3BFQ9@33208|Metazoa,3CX0X@33213|Bilateria	33208|Metazoa	TV	mannose binding	CLEC19A	-	-	ko:K22244	ko05226,map05226	-	-	-	ko00000,ko00001	-	-	-	Lectin_C,Trypsin
XP_072013136.1	45351.EDO47715	9.04e-33	142	KOG2177@1|root,KOG2177@2759|Eukaryota,38EA3@33154|Opisthokonta,3BFJH@33208|Metazoa	45351.EDO47715|-	O	zinc ion binding	-	-	-	ko:K11997	-	-	-	-	ko00000,ko04121	-	-	-	-
XP_072013137.1	7739.XP_002604879.1	4.66e-234	657	COG0277@1|root,KOG1231@2759|Eukaryota,38FXH@33154|Opisthokonta,3BEEV@33208|Metazoa,3CRTP@33213|Bilateria,4801S@7711|Chordata	33208|Metazoa	C	Dehydrogenase	LDHD	GO:0003674,GO:0003824,GO:0004457,GO:0005575,GO:0005622,GO:0005623,GO:0005737,GO:0005739,GO:0005740,GO:0005743,GO:0006139,GO:0006163,GO:0006164,GO:0006725,GO:0006753,GO:0006754,GO:0006793,GO:0006796,GO:0006807,GO:0008150,GO:0008152,GO:0008720,GO:0009058,GO:0009117,GO:0009123,GO:0009124,GO:0009126,GO:0009127,GO:0009141,GO:0009142,GO:0009144,GO:0009145,GO:0009150,GO:0009152,GO:0009156,GO:0009161,GO:…	1.1.2.4	ko:K00102	ko00620,map00620	-	R00197	RC00044	ko00000,ko00001,ko01000	-	-	-	FAD-oxidase_C,FAD_binding_4
XP_072013138.1	7739.XP_002604879.1	1.08e-234	657	COG0277@1|root,KOG1231@2759|Eukaryota,38FXH@33154|Opisthokonta,3BEEV@33208|Metazoa,3CRTP@33213|Bilateria,4801S@7711|Chordata	33208|Metazoa	C	Dehydrogenase	LDHD	GO:0003674,GO:0003824,GO:0004457,GO:0005575,GO:0005622,GO:0005623,GO:0005737,GO:0005739,GO:0005740,GO:0005743,GO:0006139,GO:0006163,GO:0006164,GO:0006725,GO:0006753,GO:0006754,GO:0006793,GO:0006796,GO:0006807,GO:0008150,GO:0008152,GO:0008720,GO:0009058,GO:0009117,GO:0009123,GO:0009124,GO:0009126,GO:0009127,GO:0009141,GO:0009142,GO:0009144,GO:0009145,GO:0009150,GO:0009152,GO:0009156,GO:0009161,GO:…	1.1.2.4	ko:K00102	ko00620,map00620	-	R00197	RC00044	ko00000,ko00001,ko01000	-	-	-	FAD-oxidase_C,FAD_binding_4
XP_072013139.1	7739.XP_002604879.1	1.08e-234	657	COG0277@1|root,KOG1231@2759|Eukaryota,38FXH@33154|Opisthokonta,3BEEV@33208|Metazoa,3CRTP@33213|Bilateria,4801S@7711|Chordata	33208|Metazoa	C	Dehydrogenase	LDHD	GO:0003674,GO:0003824,GO:0004457,GO:0005575,GO:0005622,GO:0005623,GO:0005737,GO:0005739,GO:0005740,GO:0005743,GO:0006139,GO:0006163,GO:0006164,GO:0006725,GO:0006753,GO:0006754,GO:0006793,GO:0006796,GO:0006807,GO:0008150,GO:0008152,GO:0008720,GO:0009058,GO:0009117,GO:0009123,GO:0009124,GO:0009126,GO:0009127,GO:0009141,GO:0009142,GO:0009144,GO:0009145,GO:0009150,GO:0009152,GO:0009156,GO:0009161,GO:…	1.1.2.4	ko:K00102	ko00620,map00620	-	R00197	RC00044	ko00000,ko00001,ko01000	-	-	-	FAD-oxidase_C,FAD_binding_4
XP_072013140.1	9818.XP_007940377.1	3.56e-06	59.3	KOG1721@1|root,KOG1721@2759|Eukaryota,38GIC@33154|Opisthokonta,3BJT6@33208|Metazoa,3CZJR@33213|Bilateria,48895@7711|Chordata,494CX@7742|Vertebrata,3JEYY@40674|Mammalia,354GU@311790|Afrotheria	33208|Metazoa	K	Zinc finger protein Aiolos	IKZF3	-	-	ko:K09220	-	-	-	-	ko00000,ko01009,ko03000	-	-	-	zf-C2H2
XP_072013141.1	7668.SPU_028937-tr	3.01e-283	802	COG2234@1|root,KOG2195@2759|Eukaryota,38ERK@33154|Opisthokonta,3BF1R@33208|Metazoa,3CRI6@33213|Bilateria	33208|Metazoa	OP	acidic dipeptidase 2	-	GO:0003674,GO:0003824,GO:0004180,GO:0004181,GO:0005575,GO:0006508,GO:0006807,GO:0008150,GO:0008152,GO:0008233,GO:0008235,GO:0008237,GO:0008238,GO:0016020,GO:0016787,GO:0019538,GO:0043170,GO:0044238,GO:0070011,GO:0071704,GO:0140096,GO:1901564	3.4.17.21	ko:K01301	-	-	-	-	ko00000,ko01000,ko01002	-	-	-	PA,Peptidase_M28,TFR_dimer
XP_072013142.1	181119.XP_005524386.1	0	1047	KOG0986@1|root,KOG0986@2759|Eukaryota,38DIH@33154|Opisthokonta,3BH32@33208|Metazoa,3CSYI@33213|Bilateria,487K2@7711|Chordata,491BX@7742|Vertebrata,4GNJH@8782|Aves	33208|Metazoa	T	Belongs to the protein kinase superfamily. AGC Ser Thr protein kinase family. GPRK subfamily	ADRBK2	GO:0000166,GO:0001505,GO:0001664,GO:0001932,GO:0001934,GO:0002009,GO:0002029,GO:0002165,GO:0003002,GO:0003674,GO:0003824,GO:0004672,GO:0004674,GO:0004703,GO:0005102,GO:0005488,GO:0005515,GO:0005524,GO:0005543,GO:0005575,GO:0005622,GO:0005623,GO:0005634,GO:0005737,GO:0005829,GO:0005886,GO:0005929,GO:0006066,GO:0006464,GO:0006468,GO:0006725,GO:0006793,GO:0006796,GO:0006807,GO:0006810,GO:0006886,GO:…	2.7.11.15	ko:K00910	ko04062,ko04144,ko04340,ko04724,ko04740,ko04745,ko05032,map04062,map04144,map04340,map04724,map04740,map04745,map05032	-	-	-	ko00000,ko00001,ko01000,ko01001,ko04147	-	-	-	PH,Pkinase,RGS
XP_072013143.1	181119.XP_005524386.1	0	1053	KOG0986@1|root,KOG0986@2759|Eukaryota,38DIH@33154|Opisthokonta,3BH32@33208|Metazoa,3CSYI@33213|Bilateria,487K2@7711|Chordata,491BX@7742|Vertebrata,4GNJH@8782|Aves	33208|Metazoa	T	Belongs to the protein kinase superfamily. AGC Ser Thr protein kinase family. GPRK subfamily	ADRBK2	GO:0000166,GO:0001505,GO:0001664,GO:0001932,GO:0001934,GO:0002009,GO:0002029,GO:0002165,GO:0003002,GO:0003674,GO:0003824,GO:0004672,GO:0004674,GO:0004703,GO:0005102,GO:0005488,GO:0005515,GO:0005524,GO:0005543,GO:0005575,GO:0005622,GO:0005623,GO:0005634,GO:0005737,GO:0005829,GO:0005886,GO:0005929,GO:0006066,GO:0006464,GO:0006468,GO:0006725,GO:0006793,GO:0006796,GO:0006807,GO:0006810,GO:0006886,GO:…	2.7.11.15	ko:K00910	ko04062,ko04144,ko04340,ko04724,ko04740,ko04745,ko05032,map04062,map04144,map04340,map04724,map04740,map04745,map05032	-	-	-	ko00000,ko00001,ko01000,ko01001,ko04147	-	-	-	PH,Pkinase,RGS
XP_072013144.1	181119.XP_005524386.1	0	1045	KOG0986@1|root,KOG0986@2759|Eukaryota,38DIH@33154|Opisthokonta,3BH32@33208|Metazoa,3CSYI@33213|Bilateria,487K2@7711|Chordata,491BX@7742|Vertebrata,4GNJH@8782|Aves	33208|Metazoa	T	Belongs to the protein kinase superfamily. AGC Ser Thr protein kinase family. GPRK subfamily	ADRBK2	GO:0000166,GO:0001505,GO:0001664,GO:0001932,GO:0001934,GO:0002009,GO:0002029,GO:0002165,GO:0003002,GO:0003674,GO:0003824,GO:0004672,GO:0004674,GO:0004703,GO:0005102,GO:0005488,GO:0005515,GO:0005524,GO:0005543,GO:0005575,GO:0005622,GO:0005623,GO:0005634,GO:0005737,GO:0005829,GO:0005886,GO:0005929,GO:0006066,GO:0006464,GO:0006468,GO:0006725,GO:0006793,GO:0006796,GO:0006807,GO:0006810,GO:0006886,GO:…	2.7.11.15	ko:K00910	ko04062,ko04144,ko04340,ko04724,ko04740,ko04745,ko05032,map04062,map04144,map04340,map04724,map04740,map04745,map05032	-	-	-	ko00000,ko00001,ko01000,ko01001,ko04147	-	-	-	PH,Pkinase,RGS
XP_072013145.1	181119.XP_005524386.1	0	1049	KOG0986@1|root,KOG0986@2759|Eukaryota,38DIH@33154|Opisthokonta,3BH32@33208|Metazoa,3CSYI@33213|Bilateria,487K2@7711|Chordata,491BX@7742|Vertebrata,4GNJH@8782|Aves	33208|Metazoa	T	Belongs to the protein kinase superfamily. AGC Ser Thr protein kinase family. GPRK subfamily	ADRBK2	GO:0000166,GO:0001505,GO:0001664,GO:0001932,GO:0001934,GO:0002009,GO:0002029,GO:0002165,GO:0003002,GO:0003674,GO:0003824,GO:0004672,GO:0004674,GO:0004703,GO:0005102,GO:0005488,GO:0005515,GO:0005524,GO:0005543,GO:0005575,GO:0005622,GO:0005623,GO:0005634,GO:0005737,GO:0005829,GO:0005886,GO:0005929,GO:0006066,GO:0006464,GO:0006468,GO:0006725,GO:0006793,GO:0006796,GO:0006807,GO:0006810,GO:0006886,GO:…	2.7.11.15	ko:K00910	ko04062,ko04144,ko04340,ko04724,ko04740,ko04745,ko05032,map04062,map04144,map04340,map04724,map04740,map04745,map05032	-	-	-	ko00000,ko00001,ko01000,ko01001,ko04147	-	-	-	PH,Pkinase,RGS
XP_072013146.1	32507.XP_006797411.1	0	1059	KOG0986@1|root,KOG0986@2759|Eukaryota,38DIH@33154|Opisthokonta,3BH32@33208|Metazoa,3CSYI@33213|Bilateria,487K2@7711|Chordata,491BX@7742|Vertebrata,49ZNY@7898|Actinopterygii	33208|Metazoa	T	Belongs to the protein kinase superfamily. AGC Ser Thr protein kinase family. GPRK subfamily	ADRBK2	GO:0000003,GO:0000166,GO:0000302,GO:0001505,GO:0001541,GO:0001664,GO:0001678,GO:0001817,GO:0001819,GO:0001932,GO:0001933,GO:0001934,GO:0002009,GO:0002026,GO:0002029,GO:0002031,GO:0002165,GO:0003002,GO:0003006,GO:0003008,GO:0003012,GO:0003013,GO:0003015,GO:0003018,GO:0003057,GO:0003108,GO:0003674,GO:0003824,GO:0004672,GO:0004674,GO:0004703,GO:0005102,GO:0005488,GO:0005515,GO:0005524,GO:0005543,GO:…	2.7.11.15	ko:K00910	ko04062,ko04144,ko04340,ko04724,ko04740,ko04745,ko05032,map04062,map04144,map04340,map04724,map04740,map04745,map05032	-	-	-	ko00000,ko00001,ko01000,ko01001,ko04147	-	-	-	PH,Pkinase,RGS
XP_072013147.1	32507.XP_006797411.1	0	1057	KOG0986@1|root,KOG0986@2759|Eukaryota,38DIH@33154|Opisthokonta,3BH32@33208|Metazoa,3CSYI@33213|Bilateria,487K2@7711|Chordata,491BX@7742|Vertebrata,49ZNY@7898|Actinopterygii	33208|Metazoa	T	Belongs to the protein kinase superfamily. AGC Ser Thr protein kinase family. GPRK subfamily	ADRBK2	GO:0000003,GO:0000166,GO:0000302,GO:0001505,GO:0001541,GO:0001664,GO:0001678,GO:0001817,GO:0001819,GO:0001932,GO:0001933,GO:0001934,GO:0002009,GO:0002026,GO:0002029,GO:0002031,GO:0002165,GO:0003002,GO:0003006,GO:0003008,GO:0003012,GO:0003013,GO:0003015,GO:0003018,GO:0003057,GO:0003108,GO:0003674,GO:0003824,GO:0004672,GO:0004674,GO:0004703,GO:0005102,GO:0005488,GO:0005515,GO:0005524,GO:0005543,GO:…	2.7.11.15	ko:K00910	ko04062,ko04144,ko04340,ko04724,ko04740,ko04745,ko05032,map04062,map04144,map04340,map04724,map04740,map04745,map05032	-	-	-	ko00000,ko00001,ko01000,ko01001,ko04147	-	-	-	PH,Pkinase,RGS
XP_072013148.1	7668.SPU_023495-tr	2.04e-86	269	KOG4801@1|root,KOG4801@2759|Eukaryota,39VIJ@33154|Opisthokonta,3BH2E@33208|Metazoa,3CTIX@33213|Bilateria	33208|Metazoa	T	nucleosome binding	DNTTIP1	GO:0000118,GO:0003674,GO:0003676,GO:0003677,GO:0003682,GO:0005488,GO:0005515,GO:0005575,GO:0005622,GO:0005623,GO:0005634,GO:0005654,GO:0005730,GO:0008047,GO:0008150,GO:0030234,GO:0031491,GO:0031974,GO:0031981,GO:0032991,GO:0042802,GO:0042803,GO:0043085,GO:0043226,GO:0043227,GO:0043228,GO:0043229,GO:0043231,GO:0043232,GO:0043233,GO:0044093,GO:0044422,GO:0044424,GO:0044428,GO:0044446,GO:0044451,GO:…	-	ko:K08707,ko:K13151	ko03013,map03013	-	-	-	ko00000,ko00001,ko03041	-	-	-	-
XP_072013149.1	7668.SPU_023495-tr	2.04e-86	269	KOG4801@1|root,KOG4801@2759|Eukaryota,39VIJ@33154|Opisthokonta,3BH2E@33208|Metazoa,3CTIX@33213|Bilateria	33208|Metazoa	T	nucleosome binding	DNTTIP1	GO:0000118,GO:0003674,GO:0003676,GO:0003677,GO:0003682,GO:0005488,GO:0005515,GO:0005575,GO:0005622,GO:0005623,GO:0005634,GO:0005654,GO:0005730,GO:0008047,GO:0008150,GO:0030234,GO:0031491,GO:0031974,GO:0031981,GO:0032991,GO:0042802,GO:0042803,GO:0043085,GO:0043226,GO:0043227,GO:0043228,GO:0043229,GO:0043231,GO:0043232,GO:0043233,GO:0044093,GO:0044422,GO:0044424,GO:0044428,GO:0044446,GO:0044451,GO:…	-	ko:K08707,ko:K13151	ko03013,map03013	-	-	-	ko00000,ko00001,ko03041	-	-	-	-
XP_072013150.1	7668.SPU_023495-tr	1.85e-86	269	KOG4801@1|root,KOG4801@2759|Eukaryota,39VIJ@33154|Opisthokonta,3BH2E@33208|Metazoa,3CTIX@33213|Bilateria	33208|Metazoa	T	nucleosome binding	DNTTIP1	GO:0000118,GO:0003674,GO:0003676,GO:0003677,GO:0003682,GO:0005488,GO:0005515,GO:0005575,GO:0005622,GO:0005623,GO:0005634,GO:0005654,GO:0005730,GO:0008047,GO:0008150,GO:0030234,GO:0031491,GO:0031974,GO:0031981,GO:0032991,GO:0042802,GO:0042803,GO:0043085,GO:0043226,GO:0043227,GO:0043228,GO:0043229,GO:0043231,GO:0043232,GO:0043233,GO:0044093,GO:0044422,GO:0044424,GO:0044428,GO:0044446,GO:0044451,GO:…	-	ko:K08707,ko:K13151	ko03013,map03013	-	-	-	ko00000,ko00001,ko03041	-	-	-	-
XP_072013151.1	7668.SPU_023495-tr	6.07e-87	269	KOG4801@1|root,KOG4801@2759|Eukaryota,39VIJ@33154|Opisthokonta,3BH2E@33208|Metazoa,3CTIX@33213|Bilateria	33208|Metazoa	T	nucleosome binding	DNTTIP1	GO:0000118,GO:0003674,GO:0003676,GO:0003677,GO:0003682,GO:0005488,GO:0005515,GO:0005575,GO:0005622,GO:0005623,GO:0005634,GO:0005654,GO:0005730,GO:0008047,GO:0008150,GO:0030234,GO:0031491,GO:0031974,GO:0031981,GO:0032991,GO:0042802,GO:0042803,GO:0043085,GO:0043226,GO:0043227,GO:0043228,GO:0043229,GO:0043231,GO:0043232,GO:0043233,GO:0044093,GO:0044422,GO:0044424,GO:0044428,GO:0044446,GO:0044451,GO:…	-	ko:K08707,ko:K13151	ko03013,map03013	-	-	-	ko00000,ko00001,ko03041	-	-	-	-
XP_072013152.1	7668.SPU_023495-tr	9.97e-87	269	KOG4801@1|root,KOG4801@2759|Eukaryota,39VIJ@33154|Opisthokonta,3BH2E@33208|Metazoa,3CTIX@33213|Bilateria	33208|Metazoa	T	nucleosome binding	DNTTIP1	GO:0000118,GO:0003674,GO:0003676,GO:0003677,GO:0003682,GO:0005488,GO:0005515,GO:0005575,GO:0005622,GO:0005623,GO:0005634,GO:0005654,GO:0005730,GO:0008047,GO:0008150,GO:0030234,GO:0031491,GO:0031974,GO:0031981,GO:0032991,GO:0042802,GO:0042803,GO:0043085,GO:0043226,GO:0043227,GO:0043228,GO:0043229,GO:0043231,GO:0043232,GO:0043233,GO:0044093,GO:0044422,GO:0044424,GO:0044428,GO:0044446,GO:0044451,GO:…	-	ko:K08707,ko:K13151	ko03013,map03013	-	-	-	ko00000,ko00001,ko03041	-	-	-	-
XP_072013153.1	7668.SPU_023495-tr	8.74e-87	269	KOG4801@1|root,KOG4801@2759|Eukaryota,39VIJ@33154|Opisthokonta,3BH2E@33208|Metazoa,3CTIX@33213|Bilateria	33208|Metazoa	T	nucleosome binding	DNTTIP1	GO:0000118,GO:0003674,GO:0003676,GO:0003677,GO:0003682,GO:0005488,GO:0005515,GO:0005575,GO:0005622,GO:0005623,GO:0005634,GO:0005654,GO:0005730,GO:0008047,GO:0008150,GO:0030234,GO:0031491,GO:0031974,GO:0031981,GO:0032991,GO:0042802,GO:0042803,GO:0043085,GO:0043226,GO:0043227,GO:0043228,GO:0043229,GO:0043231,GO:0043232,GO:0043233,GO:0044093,GO:0044422,GO:0044424,GO:0044428,GO:0044446,GO:0044451,GO:…	-	ko:K08707,ko:K13151	ko03013,map03013	-	-	-	ko00000,ko00001,ko03041	-	-	-	-
XP_072013154.1	7668.SPU_023495-tr	6.07e-87	269	KOG4801@1|root,KOG4801@2759|Eukaryota,39VIJ@33154|Opisthokonta,3BH2E@33208|Metazoa,3CTIX@33213|Bilateria	33208|Metazoa	T	nucleosome binding	DNTTIP1	GO:0000118,GO:0003674,GO:0003676,GO:0003677,GO:0003682,GO:0005488,GO:0005515,GO:0005575,GO:0005622,GO:0005623,GO:0005634,GO:0005654,GO:0005730,GO:0008047,GO:0008150,GO:0030234,GO:0031491,GO:0031974,GO:0031981,GO:0032991,GO:0042802,GO:0042803,GO:0043085,GO:0043226,GO:0043227,GO:0043228,GO:0043229,GO:0043231,GO:0043232,GO:0043233,GO:0044093,GO:0044422,GO:0044424,GO:0044428,GO:0044446,GO:0044451,GO:…	-	ko:K08707,ko:K13151	ko03013,map03013	-	-	-	ko00000,ko00001,ko03041	-	-	-	-
XP_072013155.1	7668.SPU_023495-tr	6.07e-87	269	KOG4801@1|root,KOG4801@2759|Eukaryota,39VIJ@33154|Opisthokonta,3BH2E@33208|Metazoa,3CTIX@33213|Bilateria	33208|Metazoa	T	nucleosome binding	DNTTIP1	GO:0000118,GO:0003674,GO:0003676,GO:0003677,GO:0003682,GO:0005488,GO:0005515,GO:0005575,GO:0005622,GO:0005623,GO:0005634,GO:0005654,GO:0005730,GO:0008047,GO:0008150,GO:0030234,GO:0031491,GO:0031974,GO:0031981,GO:0032991,GO:0042802,GO:0042803,GO:0043085,GO:0043226,GO:0043227,GO:0043228,GO:0043229,GO:0043231,GO:0043232,GO:0043233,GO:0044093,GO:0044422,GO:0044424,GO:0044428,GO:0044446,GO:0044451,GO:…	-	ko:K08707,ko:K13151	ko03013,map03013	-	-	-	ko00000,ko00001,ko03041	-	-	-	-
XP_072013156.1	10224.XP_006811796.1	4.33e-100	313	KOG0266@1|root,KOG0266@2759|Eukaryota,38D6R@33154|Opisthokonta,3BGA2@33208|Metazoa,3CUY8@33213|Bilateria	33208|Metazoa	S	protein modification by small protein conjugation	WSB1	GO:0000209,GO:0003674,GO:0003824,GO:0004842,GO:0005575,GO:0005622,GO:0005623,GO:0005737,GO:0005829,GO:0006464,GO:0006807,GO:0008150,GO:0008152,GO:0009987,GO:0016567,GO:0016740,GO:0019538,GO:0019787,GO:0032446,GO:0036211,GO:0043170,GO:0043412,GO:0043687,GO:0044237,GO:0044238,GO:0044260,GO:0044267,GO:0044424,GO:0044444,GO:0044464,GO:0070647,GO:0071704,GO:0140096,GO:1901564	-	ko:K10341,ko:K10342	-	-	-	-	ko00000,ko04121	-	-	-	SOCS_box,WD40
XP_072013157.1	7668.SPU_026137-tr	0	1309	KOG3681@1|root,KOG3681@2759|Eukaryota,38Q4T@33154|Opisthokonta,3BF6N@33208|Metazoa,3CYE6@33213|Bilateria	33208|Metazoa	W	cadherin binding	CTNNA1	GO:0000902,GO:0000904,GO:0001667,GO:0001669,GO:0001700,GO:0001755,GO:0001964,GO:0002009,GO:0002064,GO:0003008,GO:0003382,GO:0003383,GO:0003674,GO:0003779,GO:0005198,GO:0005200,GO:0005488,GO:0005515,GO:0005575,GO:0005622,GO:0005623,GO:0005737,GO:0005794,GO:0005829,GO:0005856,GO:0005886,GO:0005901,GO:0005911,GO:0005912,GO:0005913,GO:0005914,GO:0005915,GO:0006928,GO:0006996,GO:0007010,GO:0007016,GO:…	-	ko:K05691	ko04390,ko04520,ko04670,ko05100,ko05200,ko05213,ko05226,ko05412,map04390,map04520,map04670,map05100,map05200,map05213,map05226,map05412	-	-	-	ko00000,ko00001,ko04812	-	-	-	Vinculin
XP_072013158.1	7668.SPU_026137-tr	0	1312	KOG3681@1|root,KOG3681@2759|Eukaryota,38Q4T@33154|Opisthokonta,3BF6N@33208|Metazoa,3CYE6@33213|Bilateria	33208|Metazoa	W	cadherin binding	CTNNA1	GO:0000902,GO:0000904,GO:0001667,GO:0001669,GO:0001700,GO:0001755,GO:0001964,GO:0002009,GO:0002064,GO:0003008,GO:0003382,GO:0003383,GO:0003674,GO:0003779,GO:0005198,GO:0005200,GO:0005488,GO:0005515,GO:0005575,GO:0005622,GO:0005623,GO:0005737,GO:0005794,GO:0005829,GO:0005856,GO:0005886,GO:0005901,GO:0005911,GO:0005912,GO:0005913,GO:0005914,GO:0005915,GO:0006928,GO:0006996,GO:0007010,GO:0007016,GO:…	-	ko:K05691	ko04390,ko04520,ko04670,ko05100,ko05200,ko05213,ko05226,ko05412,map04390,map04520,map04670,map05100,map05200,map05213,map05226,map05412	-	-	-	ko00000,ko00001,ko04812	-	-	-	Vinculin
XP_072013159.1	7668.SPU_026137-tr	0	1320	KOG3681@1|root,KOG3681@2759|Eukaryota,38Q4T@33154|Opisthokonta,3BF6N@33208|Metazoa,3CYE6@33213|Bilateria	33208|Metazoa	W	cadherin binding	CTNNA1	GO:0000902,GO:0000904,GO:0001667,GO:0001669,GO:0001700,GO:0001755,GO:0001964,GO:0002009,GO:0002064,GO:0003008,GO:0003382,GO:0003383,GO:0003674,GO:0003779,GO:0005198,GO:0005200,GO:0005488,GO:0005515,GO:0005575,GO:0005622,GO:0005623,GO:0005737,GO:0005794,GO:0005829,GO:0005856,GO:0005886,GO:0005901,GO:0005911,GO:0005912,GO:0005913,GO:0005914,GO:0005915,GO:0006928,GO:0006996,GO:0007010,GO:0007016,GO:…	-	ko:K05691	ko04390,ko04520,ko04670,ko05100,ko05200,ko05213,ko05226,ko05412,map04390,map04520,map04670,map05100,map05200,map05213,map05226,map05412	-	-	-	ko00000,ko00001,ko04812	-	-	-	Vinculin
XP_072013160.1	7719.XP_009859233.1	0	1285	KOG2161@1|root,KOG2161@2759|Eukaryota,38D5M@33154|Opisthokonta,3BB4B@33208|Metazoa,3D0GQ@33213|Bilateria,48J3A@7711|Chordata	33208|Metazoa	G	glycoside hydrolase family 63	-	-	-	-	-	-	-	-	-	-	-	-	Glyco_hydro_63
XP_072013161.1	7719.XP_009859233.1	0	1285	KOG2161@1|root,KOG2161@2759|Eukaryota,38D5M@33154|Opisthokonta,3BB4B@33208|Metazoa,3D0GQ@33213|Bilateria,48J3A@7711|Chordata	33208|Metazoa	G	glycoside hydrolase family 63	-	-	-	-	-	-	-	-	-	-	-	-	Glyco_hydro_63
XP_072013162.1	7719.XP_009859233.1	0	1286	KOG2161@1|root,KOG2161@2759|Eukaryota,38D5M@33154|Opisthokonta,3BB4B@33208|Metazoa,3D0GQ@33213|Bilateria,48J3A@7711|Chordata	33208|Metazoa	G	glycoside hydrolase family 63	-	-	-	-	-	-	-	-	-	-	-	-	Glyco_hydro_63
XP_072013163.1	10224.XP_006821191.1	3.2e-183	527	KOG1109@1|root,KOG1109@2759|Eukaryota,38FUA@33154|Opisthokonta,3BE7T@33208|Metazoa,3CUN3@33213|Bilateria	33208|Metazoa	S	Vacuole membrane protein 1	VMP1	GO:0000003,GO:0000407,GO:0000421,GO:0002790,GO:0005575,GO:0005622,GO:0005623,GO:0005634,GO:0005730,GO:0005737,GO:0005773,GO:0005774,GO:0005776,GO:0005783,GO:0006810,GO:0006887,GO:0006914,GO:0006996,GO:0007029,GO:0007030,GO:0007155,GO:0007275,GO:0007565,GO:0007566,GO:0008104,GO:0008150,GO:0008152,GO:0009056,GO:0009306,GO:0009892,GO:0009894,GO:0009895,GO:0009987,GO:0010256,GO:0010506,GO:0010507,GO:…	-	ko:K21248	ko04140,map04140	-	-	-	ko00000,ko00001	-	-	-	SNARE_assoc
XP_072013164.1	10224.XP_006821191.1	6.08e-180	516	KOG1109@1|root,KOG1109@2759|Eukaryota,38FUA@33154|Opisthokonta,3BE7T@33208|Metazoa,3CUN3@33213|Bilateria	33208|Metazoa	S	Vacuole membrane protein 1	VMP1	GO:0000003,GO:0000407,GO:0000421,GO:0002790,GO:0005575,GO:0005622,GO:0005623,GO:0005634,GO:0005730,GO:0005737,GO:0005773,GO:0005774,GO:0005776,GO:0005783,GO:0006810,GO:0006887,GO:0006914,GO:0006996,GO:0007029,GO:0007030,GO:0007155,GO:0007275,GO:0007565,GO:0007566,GO:0008104,GO:0008150,GO:0008152,GO:0009056,GO:0009306,GO:0009892,GO:0009894,GO:0009895,GO:0009987,GO:0010256,GO:0010506,GO:0010507,GO:…	-	ko:K21248	ko04140,map04140	-	-	-	ko00000,ko00001	-	-	-	SNARE_assoc
XP_072013165.1	10224.XP_002741798.1	2.95e-145	426	KOG2501@1|root,KOG2501@2759|Eukaryota,38CBZ@33154|Opisthokonta,3BHH6@33208|Metazoa,3CVCP@33213|Bilateria	33208|Metazoa	O	Nucleoredoxin	NXN	GO:0003674,GO:0003824,GO:0004791,GO:0005575,GO:0005622,GO:0005623,GO:0005634,GO:0005737,GO:0007275,GO:0008150,GO:0008152,GO:0009636,GO:0009892,GO:0009966,GO:0009968,GO:0009987,GO:0010605,GO:0010646,GO:0010648,GO:0015036,GO:0016209,GO:0016491,GO:0016651,GO:0016667,GO:0016668,GO:0019222,GO:0023051,GO:0023057,GO:0030111,GO:0030178,GO:0031323,GO:0031324,GO:0031396,GO:0031397,GO:0031399,GO:0031400,GO:…	1.8.1.8	ko:K17609	-	-	-	-	ko00000,ko01000,ko01009	-	-	-	Thioredoxin_6,Thioredoxin_8
XP_072013166.1	7668.SPU_012345-tr	4.02e-89	263	KOG3356@1|root,KOG3356@2759|Eukaryota,38ESS@33154|Opisthokonta,3BIB7@33208|Metazoa,3D02M@33213|Bilateria	33208|Metazoa	S	macromolecule glycosylation	OSTC	GO:0005575,GO:0005622,GO:0005623,GO:0005737,GO:0005783,GO:0005789,GO:0006464,GO:0006486,GO:0006487,GO:0006807,GO:0008150,GO:0008152,GO:0008250,GO:0009058,GO:0009059,GO:0009100,GO:0009101,GO:0009987,GO:0012505,GO:0016020,GO:0018193,GO:0018196,GO:0018279,GO:0019538,GO:0031984,GO:0032991,GO:0034645,GO:0036211,GO:0042175,GO:0043170,GO:0043226,GO:0043227,GO:0043229,GO:0043231,GO:0043412,GO:0043413,GO:…	-	-	-	-	-	-	-	-	-	-	OST3_OST6
XP_072013167.1	32507.XP_006788827.1	1.06e-94	327	KOG0007@1|root,KOG1847@1|root,KOG0007@2759|Eukaryota,KOG1847@2759|Eukaryota,38HGR@33154|Opisthokonta,3BDKS@33208|Metazoa,3CVXX@33213|Bilateria,48502@7711|Chordata,496FU@7742|Vertebrata,49RQ4@7898|Actinopterygii	33208|Metazoa	A	Splicing factor, suppressor of white-apricot homolog	SFSWAP	GO:0000245,GO:0000375,GO:0000377,GO:0000380,GO:0000395,GO:0000398,GO:0006139,GO:0006376,GO:0006396,GO:0006397,GO:0006725,GO:0006807,GO:0008150,GO:0008152,GO:0008380,GO:0009892,GO:0009987,GO:0010467,GO:0010468,GO:0010605,GO:0010629,GO:0016043,GO:0016070,GO:0016071,GO:0019219,GO:0019222,GO:0022607,GO:0022613,GO:0022618,GO:0031323,GO:0031324,GO:0033119,GO:0034622,GO:0034641,GO:0043170,GO:0043484,GO:…	-	-	-	-	-	-	-	-	-	-	DRY_EERY,Surp
XP_072013168.1	7955.ENSDARP00000067842	4.92e-06	55.5	2CBGK@1|root,2S3AI@2759|Eukaryota,3A04F@33154|Opisthokonta,3BPSH@33208|Metazoa,3CX7P@33213|Bilateria,485KH@7711|Chordata,496I8@7742|Vertebrata,4A468@7898|Actinopterygii	33208|Metazoa	S	Chromosome 12 open reading frame 43	C12orf43	GO:0008150,GO:0032502,GO:0048856,GO:0060322,GO:0097065	-	-	-	-	-	-	-	-	-	-	-
XP_072013169.1	7668.SPU_022987-tr	1.67e-109	328	KOG1441@1|root,KOG1441@2759|Eukaryota,38BC8@33154|Opisthokonta,3BKF7@33208|Metazoa,3CTKJ@33213|Bilateria	33208|Metazoa	EG	Triose-phosphate Transporter family	SLC35E4	-	-	ko:K15286	-	-	-	-	ko00000,ko02000	2.A.7.24.7	-	-	TPT
XP_072013170.1	244447.XP_008315511.1	4.98e-20	98.6	KOG4651@1|root,KOG4651@2759|Eukaryota,38EFN@33154|Opisthokonta,3BHXD@33208|Metazoa,3CUN2@33213|Bilateria,486KH@7711|Chordata,4981M@7742|Vertebrata,4A1K0@7898|Actinopterygii	33208|Metazoa	G	Carbohydrate sulfotransferase	CHST12	GO:0000139,GO:0000166,GO:0003674,GO:0003824,GO:0005488,GO:0005575,GO:0005622,GO:0005623,GO:0005737,GO:0005794,GO:0006022,GO:0006023,GO:0006024,GO:0006029,GO:0006082,GO:0006790,GO:0006807,GO:0008146,GO:0008150,GO:0008152,GO:0009058,GO:0009059,GO:0009100,GO:0009101,GO:0009987,GO:0012505,GO:0016020,GO:0016021,GO:0016053,GO:0016740,GO:0016782,GO:0017076,GO:0017144,GO:0019538,GO:0019752,GO:0030166,GO:…	2.8.2.5	ko:K04742	ko00532,map00532	-	R02180	RC00007,RC00231	ko00000,ko00001,ko01000,ko01003	-	-	-	Sulfotransfer_2
XP_072013171.1	244447.XP_008315511.1	4.98e-20	98.6	KOG4651@1|root,KOG4651@2759|Eukaryota,38EFN@33154|Opisthokonta,3BHXD@33208|Metazoa,3CUN2@33213|Bilateria,486KH@7711|Chordata,4981M@7742|Vertebrata,4A1K0@7898|Actinopterygii	33208|Metazoa	G	Carbohydrate sulfotransferase	CHST12	GO:0000139,GO:0000166,GO:0003674,GO:0003824,GO:0005488,GO:0005575,GO:0005622,GO:0005623,GO:0005737,GO:0005794,GO:0006022,GO:0006023,GO:0006024,GO:0006029,GO:0006082,GO:0006790,GO:0006807,GO:0008146,GO:0008150,GO:0008152,GO:0009058,GO:0009059,GO:0009100,GO:0009101,GO:0009987,GO:0012505,GO:0016020,GO:0016021,GO:0016053,GO:0016740,GO:0016782,GO:0017076,GO:0017144,GO:0019538,GO:0019752,GO:0030166,GO:…	2.8.2.5	ko:K04742	ko00532,map00532	-	R02180	RC00007,RC00231	ko00000,ko00001,ko01000,ko01003	-	-	-	Sulfotransfer_2
XP_072013172.1	7668.SPU_005585-tr	3.45e-85	262	2A80J@1|root,2RYFD@2759|Eukaryota,39V25@33154|Opisthokonta,3BDI1@33208|Metazoa,3D3KZ@33213|Bilateria	33208|Metazoa	U	passive transmembrane transporter activity	AQP12B	GO:0005575,GO:0005622,GO:0005623,GO:0005737,GO:0044424,GO:0044464	-	ko:K09871,ko:K09884	-	-	-	-	ko00000,ko02000	1.A.8	-	-	MIP
XP_072013173.1	10224.XP_002736297.1	1.53e-259	725	COG0260@1|root,KOG2597@2759|Eukaryota,39REC@33154|Opisthokonta,3BB5E@33208|Metazoa,3CZXM@33213|Bilateria	33208|Metazoa	E	aminopeptidase NPEPL1	-	GO:0003674,GO:0005488,GO:0005515,GO:0008150,GO:0040008,GO:0040009,GO:0042802,GO:0046662,GO:0050789,GO:0050795,GO:0051239,GO:0065007,GO:2000241	-	ko:K09611	-	-	-	-	ko00000,ko01000,ko01002	-	-	-	Peptidase_M17
XP_072013174.1	106582.XP_004546665.1	3.59e-46	167	KOG4420@1|root,KOG4420@2759|Eukaryota,38HIN@33154|Opisthokonta,3BA4A@33208|Metazoa,3CZ3Q@33213|Bilateria,484C7@7711|Chordata,48Y6E@7742|Vertebrata,4A0BR@7898|Actinopterygii	33208|Metazoa	O	Ganglioside-induced differentiation-associated protein 1	GDAP1	GO:0000266,GO:0001101,GO:0003674,GO:0003676,GO:0003723,GO:0003746,GO:0003824,GO:0004364,GO:0005488,GO:0005575,GO:0005622,GO:0005623,GO:0005634,GO:0005737,GO:0005739,GO:0005740,GO:0005741,GO:0005829,GO:0006412,GO:0006414,GO:0006518,GO:0006575,GO:0006605,GO:0006626,GO:0006749,GO:0006790,GO:0006807,GO:0006810,GO:0006839,GO:0006886,GO:0006996,GO:0007005,GO:0008053,GO:0008104,GO:0008135,GO:0008150,GO:…	-	ko:K22077	-	-	-	-	ko00000,ko03029	-	-	-	GST_C,GST_C_2,GST_N_3
XP_072013175.1	7739.XP_002593983.1	5.79e-56	192	KOG4420@1|root,KOG4420@2759|Eukaryota,38HIN@33154|Opisthokonta,3BA4A@33208|Metazoa,3CZ3Q@33213|Bilateria,484C7@7711|Chordata	33208|Metazoa	O	mitochondrial fusion	GDAP1	GO:0000266,GO:0001101,GO:0003674,GO:0003676,GO:0003723,GO:0003746,GO:0003824,GO:0004364,GO:0005488,GO:0005575,GO:0005622,GO:0005623,GO:0005634,GO:0005737,GO:0005739,GO:0005740,GO:0005741,GO:0005829,GO:0006412,GO:0006414,GO:0006518,GO:0006575,GO:0006605,GO:0006626,GO:0006749,GO:0006790,GO:0006807,GO:0006810,GO:0006839,GO:0006886,GO:0006996,GO:0007005,GO:0008053,GO:0008104,GO:0008135,GO:0008150,GO:…	-	ko:K22077	-	-	-	-	ko00000,ko03029	-	-	-	GST_C,GST_C_2,GST_N_3
XP_072013176.1	7739.XP_002593983.1	5.79e-56	192	KOG4420@1|root,KOG4420@2759|Eukaryota,38HIN@33154|Opisthokonta,3BA4A@33208|Metazoa,3CZ3Q@33213|Bilateria,484C7@7711|Chordata	33208|Metazoa	O	mitochondrial fusion	GDAP1	GO:0000266,GO:0001101,GO:0003674,GO:0003676,GO:0003723,GO:0003746,GO:0003824,GO:0004364,GO:0005488,GO:0005575,GO:0005622,GO:0005623,GO:0005634,GO:0005737,GO:0005739,GO:0005740,GO:0005741,GO:0005829,GO:0006412,GO:0006414,GO:0006518,GO:0006575,GO:0006605,GO:0006626,GO:0006749,GO:0006790,GO:0006807,GO:0006810,GO:0006839,GO:0006886,GO:0006996,GO:0007005,GO:0008053,GO:0008104,GO:0008135,GO:0008150,GO:…	-	ko:K22077	-	-	-	-	ko00000,ko03029	-	-	-	GST_C,GST_C_2,GST_N_3
XP_072013177.1	59894.ENSFALP00000008929	5.21e-50	176	KOG4420@1|root,KOG4420@2759|Eukaryota,38HIN@33154|Opisthokonta,3BA4A@33208|Metazoa,3CZ3Q@33213|Bilateria,484C7@7711|Chordata,48Y6E@7742|Vertebrata,4GKX5@8782|Aves	33208|Metazoa	O	Ganglioside-induced differentiation-associated protein 1	GDAP1	GO:0000266,GO:0001101,GO:0003674,GO:0003676,GO:0003723,GO:0003746,GO:0003824,GO:0004364,GO:0005488,GO:0005575,GO:0005622,GO:0005623,GO:0005634,GO:0005737,GO:0005739,GO:0005740,GO:0005741,GO:0005829,GO:0006412,GO:0006414,GO:0006518,GO:0006575,GO:0006605,GO:0006626,GO:0006749,GO:0006790,GO:0006807,GO:0006810,GO:0006839,GO:0006886,GO:0006996,GO:0007005,GO:0008053,GO:0008104,GO:0008135,GO:0008150,GO:…	-	ko:K22077	-	-	-	-	ko00000,ko03029	-	-	-	GST_C,GST_C_2,GST_N_3
XP_072013178.1	10224.XP_002734708.1	8.06e-44	160	KOG4420@1|root,KOG4420@2759|Eukaryota,38HIN@33154|Opisthokonta,3BA4A@33208|Metazoa,3CZ3Q@33213|Bilateria	33208|Metazoa	O	Ganglioside-induced differentiation-associated protein 1	GDAP1	GO:0000266,GO:0001101,GO:0003674,GO:0003676,GO:0003723,GO:0003746,GO:0003824,GO:0004364,GO:0005488,GO:0005575,GO:0005622,GO:0005623,GO:0005634,GO:0005737,GO:0005739,GO:0005740,GO:0005741,GO:0005829,GO:0006412,GO:0006414,GO:0006518,GO:0006575,GO:0006605,GO:0006626,GO:0006749,GO:0006790,GO:0006807,GO:0006810,GO:0006839,GO:0006886,GO:0006996,GO:0007005,GO:0008053,GO:0008104,GO:0008135,GO:0008150,GO:…	-	ko:K22077	-	-	-	-	ko00000,ko03029	-	-	-	GST_C,GST_C_2,GST_N_3
XP_072013179.1	10224.XP_002742206.1	3.9e-55	180	2D5CV@1|root,2S54N@2759|Eukaryota,3A6EP@33154|Opisthokonta,3BT9P@33208|Metazoa,3D9R1@33213|Bilateria	33208|Metazoa	S	Si ch73-250a16.5	-	-	-	-	-	-	-	-	-	-	-	-	DUF1499
XP_072013180.1	10224.XP_002742206.1	3.24e-48	162	2D5CV@1|root,2S54N@2759|Eukaryota,3A6EP@33154|Opisthokonta,3BT9P@33208|Metazoa,3D9R1@33213|Bilateria	33208|Metazoa	S	Si ch73-250a16.5	-	-	-	-	-	-	-	-	-	-	-	-	DUF1499
XP_072013181.1	7668.SPU_019319-tr	3.31e-84	278	28MUX@1|root,2QUD6@2759|Eukaryota,39BS7@33154|Opisthokonta,3BD34@33208|Metazoa,3D4CI@33213|Bilateria	33208|Metazoa	S	Neurexophilin	Nxpe5	-	-	-	-	-	-	-	-	-	-	-	Neurexophilin
XP_072013182.1	7668.SPU_019319-tr	1.91e-84	278	28MUX@1|root,2QUD6@2759|Eukaryota,39BS7@33154|Opisthokonta,3BD34@33208|Metazoa,3D4CI@33213|Bilateria	33208|Metazoa	S	Neurexophilin	Nxpe5	-	-	-	-	-	-	-	-	-	-	-	Neurexophilin
XP_072013184.1	8364.ENSXETP00000010304	1.06e-118	365	COG2124@1|root,KOG0156@2759|Eukaryota,38BSU@33154|Opisthokonta,3BC78@33208|Metazoa,3CRSA@33213|Bilateria,483V2@7711|Chordata,48V8F@7742|Vertebrata	33208|Metazoa	Q	cytochrome P450	CYP2D6	GO:0000003,GO:0001505,GO:0001676,GO:0001889,GO:0003674,GO:0003824,GO:0004497,GO:0005488,GO:0005575,GO:0005622,GO:0005623,GO:0005737,GO:0005739,GO:0005783,GO:0005789,GO:0006082,GO:0006520,GO:0006568,GO:0006576,GO:0006584,GO:0006586,GO:0006587,GO:0006629,GO:0006631,GO:0006633,GO:0006690,GO:0006720,GO:0006721,GO:0006725,GO:0006805,GO:0006807,GO:0007275,GO:0007565,GO:0008144,GO:0008150,GO:0008152,GO:…	1.14.14.1	ko:K07414,ko:K17712	ko00140,ko00980,ko00982,ko01522,ko04726,map00140,map00980,map00982,map01522,map04726	-	R03408,R03697,R08267,R08270,R08343,R08344,R08345,R09421	RC00060,RC00181,RC00392,RC00490,RC00704,RC01533,RC02233,RC02530	ko00000,ko00001,ko00199,ko01000	-	-	-	p450
XP_072013187.1	6500.XP_005111220.1	2.09e-27	109	2BN1B@1|root,2S1N9@2759|Eukaryota,3AADS@33154|Opisthokonta,3BU7E@33208|Metazoa,3E4E0@33213|Bilateria	33208|Metazoa	S	Biogenesis of lysosome-related organelles complex 1 subunit	BLOC1S4	GO:0001775,GO:0003008,GO:0005575,GO:0005622,GO:0005623,GO:0005737,GO:0005829,GO:0006810,GO:0006928,GO:0006950,GO:0006996,GO:0007017,GO:0007018,GO:0007155,GO:0007275,GO:0007399,GO:0007596,GO:0007599,GO:0008088,GO:0008089,GO:0008150,GO:0009611,GO:0009987,GO:0010970,GO:0016043,GO:0016050,GO:0016192,GO:0022008,GO:0022610,GO:0030030,GO:0030154,GO:0030168,GO:0030182,GO:0030705,GO:0031082,GO:0031083,GO:…	-	ko:K08366	-	-	-	-	ko00000,ko04131	-	-	-	-
XP_072013188.1	7668.SPU_015723-tr	9.87e-209	605	KOG2422@1|root,KOG2422@2759|Eukaryota,38C0W@33154|Opisthokonta,3BFX6@33208|Metazoa,3CVZT@33213|Bilateria	33208|Metazoa	Z	negative regulation of transcription by RNA polymerase II	TCF25	GO:0000122,GO:0003674,GO:0003700,GO:0005575,GO:0005622,GO:0005623,GO:0005634,GO:0006355,GO:0006357,GO:0007275,GO:0007507,GO:0008150,GO:0009889,GO:0009890,GO:0009892,GO:0010468,GO:0010556,GO:0010558,GO:0010605,GO:0010629,GO:0019219,GO:0019222,GO:0031323,GO:0031324,GO:0031326,GO:0031327,GO:0032501,GO:0032502,GO:0043226,GO:0043227,GO:0043229,GO:0043231,GO:0044424,GO:0044464,GO:0045892,GO:0045934,GO:…	-	-	-	-	-	-	-	-	-	-	Tcf25
XP_072013189.1	7668.SPU_020797-tr	1.49e-30	127	KOG4700@1|root,KOG4700@2759|Eukaryota,38J5F@33154|Opisthokonta,3BKUD@33208|Metazoa,3CZS4@33213|Bilateria	33208|Metazoa	CH	rRNA processing	RBFA	-	-	-	-	-	-	-	-	-	-	-	RBFA
XP_072013190.1	10224.XP_006824633.1	3.92e-106	333	28K4K@1|root,2QSJ6@2759|Eukaryota,38E52@33154|Opisthokonta,3BBRT@33208|Metazoa,3CXAN@33213|Bilateria	33208|Metazoa	S	Coiled-coil domain-containing protein 102A	CCDC102A	-	-	ko:K16759	-	-	-	-	ko00000,ko03036	-	-	-	Myosin_tail_1
XP_072013192.1	10116.ENSRNOP00000035553	1.63e-18	94	2CMEU@1|root,2QQ5W@2759|Eukaryota,38E7N@33154|Opisthokonta,3BF2D@33208|Metazoa,3CTMS@33213|Bilateria,480S2@7711|Chordata,48X2Z@7742|Vertebrata,3J1YE@40674|Mammalia,359KZ@314146|Euarchontoglires,4PUBJ@9989|Rodentia	33208|Metazoa	T	Scavenger receptor Cys-rich	DMBT1	GO:0003674,GO:0005488,GO:0005515,GO:0005575,GO:0005576,GO:0005622,GO:0005623,GO:0005737,GO:0006950,GO:0006952,GO:0008150,GO:0009605,GO:0009607,GO:0009611,GO:0009617,GO:0009888,GO:0009987,GO:0010033,GO:0012505,GO:0012506,GO:0016020,GO:0019898,GO:0019899,GO:0030141,GO:0030154,GO:0030659,GO:0030667,GO:0031012,GO:0031090,GO:0031099,GO:0031410,GO:0031982,GO:0032502,GO:0035375,GO:0040007,GO:0042060,GO:…	-	ko:K13912	ko04970,map04970	-	-	-	ko00000,ko00001	-	-	-	CUB,SRCR,Zona_pellucida
XP_072013193.1	10116.ENSRNOP00000035553	1.63e-18	94	2CMEU@1|root,2QQ5W@2759|Eukaryota,38E7N@33154|Opisthokonta,3BF2D@33208|Metazoa,3CTMS@33213|Bilateria,480S2@7711|Chordata,48X2Z@7742|Vertebrata,3J1YE@40674|Mammalia,359KZ@314146|Euarchontoglires,4PUBJ@9989|Rodentia	33208|Metazoa	T	Scavenger receptor Cys-rich	DMBT1	GO:0003674,GO:0005488,GO:0005515,GO:0005575,GO:0005576,GO:0005622,GO:0005623,GO:0005737,GO:0006950,GO:0006952,GO:0008150,GO:0009605,GO:0009607,GO:0009611,GO:0009617,GO:0009888,GO:0009987,GO:0010033,GO:0012505,GO:0012506,GO:0016020,GO:0019898,GO:0019899,GO:0030141,GO:0030154,GO:0030659,GO:0030667,GO:0031012,GO:0031090,GO:0031099,GO:0031410,GO:0031982,GO:0032502,GO:0035375,GO:0040007,GO:0042060,GO:…	-	ko:K13912	ko04970,map04970	-	-	-	ko00000,ko00001	-	-	-	CUB,SRCR,Zona_pellucida
XP_072013194.1	7668.SPU_027287-tr	1.93e-25	106	28MRC@1|root,2QU9F@2759|Eukaryota,38FBF@33154|Opisthokonta,3BKQP@33208|Metazoa,3D4CA@33213|Bilateria	33208|Metazoa	T	Scavenger receptor cysteine rich family	SSC4D	-	-	ko:K13912	ko04970,map04970	-	-	-	ko00000,ko00001	-	-	-	SRCR
XP_072013195.1	7668.SPU_006845-tr	1.27e-187	559	COG0025@1|root,KOG1966@2759|Eukaryota,38BXC@33154|Opisthokonta,3BBBN@33208|Metazoa,3CW43@33213|Bilateria	33208|Metazoa	P	sodium:proton antiporter activity	SLC9A1	GO:0001558,GO:0001654,GO:0001666,GO:0001696,GO:0001745,GO:0001952,GO:0002026,GO:0002028,GO:0002064,GO:0003008,GO:0003012,GO:0003013,GO:0003015,GO:0003674,GO:0005198,GO:0005215,GO:0005451,GO:0005488,GO:0005515,GO:0005543,GO:0005546,GO:0005575,GO:0005576,GO:0005615,GO:0005622,GO:0005623,GO:0005634,GO:0005654,GO:0005737,GO:0005739,GO:0005783,GO:0005789,GO:0005886,GO:0005887,GO:0005903,GO:0005911,GO:…	-	ko:K05742,ko:K12040,ko:K13961,ko:K14722,ko:K14723	ko04024,ko04260,ko04261,ko04371,ko04810,ko04919,ko04964,ko04970,ko04971,ko04972,ko04974,ko04976,ko04978,ko05205,map04024,map04260,map04261,map04371,map04810,map04919,map04964,map04970,map04971,map04972,map04974,map04976,map04978,map05205	-	-	-	ko00000,ko00001,ko01009,ko02000	2.A.36.1,2.A.36.1.1,2.A.36.1.10,2.A.36.1.2,2.A.36.1.4,2.A.36.1.6	-	-	NEXCaM_BD,Na_H_Exchanger
XP_072013196.1	7668.SPU_006845-tr	2.41e-188	560	COG0025@1|root,KOG1966@2759|Eukaryota,38BXC@33154|Opisthokonta,3BBBN@33208|Metazoa,3CW43@33213|Bilateria	33208|Metazoa	P	sodium:proton antiporter activity	SLC9A1	GO:0001558,GO:0001654,GO:0001666,GO:0001696,GO:0001745,GO:0001952,GO:0002026,GO:0002028,GO:0002064,GO:0003008,GO:0003012,GO:0003013,GO:0003015,GO:0003674,GO:0005198,GO:0005215,GO:0005451,GO:0005488,GO:0005515,GO:0005543,GO:0005546,GO:0005575,GO:0005576,GO:0005615,GO:0005622,GO:0005623,GO:0005634,GO:0005654,GO:0005737,GO:0005739,GO:0005783,GO:0005789,GO:0005886,GO:0005887,GO:0005903,GO:0005911,GO:…	-	ko:K05742,ko:K12040,ko:K13961,ko:K14722,ko:K14723	ko04024,ko04260,ko04261,ko04371,ko04810,ko04919,ko04964,ko04970,ko04971,ko04972,ko04974,ko04976,ko04978,ko05205,map04024,map04260,map04261,map04371,map04810,map04919,map04964,map04970,map04971,map04972,map04974,map04976,map04978,map05205	-	-	-	ko00000,ko00001,ko01009,ko02000	2.A.36.1,2.A.36.1.1,2.A.36.1.10,2.A.36.1.2,2.A.36.1.4,2.A.36.1.6	-	-	NEXCaM_BD,Na_H_Exchanger
XP_072013197.1	7668.SPU_006845-tr	7.53e-189	561	COG0025@1|root,KOG1966@2759|Eukaryota,38BXC@33154|Opisthokonta,3BBBN@33208|Metazoa,3CW43@33213|Bilateria	33208|Metazoa	P	sodium:proton antiporter activity	SLC9A1	GO:0001558,GO:0001654,GO:0001666,GO:0001696,GO:0001745,GO:0001952,GO:0002026,GO:0002028,GO:0002064,GO:0003008,GO:0003012,GO:0003013,GO:0003015,GO:0003674,GO:0005198,GO:0005215,GO:0005451,GO:0005488,GO:0005515,GO:0005543,GO:0005546,GO:0005575,GO:0005576,GO:0005615,GO:0005622,GO:0005623,GO:0005634,GO:0005654,GO:0005737,GO:0005739,GO:0005783,GO:0005789,GO:0005886,GO:0005887,GO:0005903,GO:0005911,GO:…	-	ko:K05742,ko:K12040,ko:K13961,ko:K14722,ko:K14723	ko04024,ko04260,ko04261,ko04371,ko04810,ko04919,ko04964,ko04970,ko04971,ko04972,ko04974,ko04976,ko04978,ko05205,map04024,map04260,map04261,map04371,map04810,map04919,map04964,map04970,map04971,map04972,map04974,map04976,map04978,map05205	-	-	-	ko00000,ko00001,ko01009,ko02000	2.A.36.1,2.A.36.1.1,2.A.36.1.10,2.A.36.1.2,2.A.36.1.4,2.A.36.1.6	-	-	NEXCaM_BD,Na_H_Exchanger
XP_072013198.1	79684.XP_005370701.1	7.47e-46	169	KOG3922@1|root,KOG3922@2759|Eukaryota,38D7V@33154|Opisthokonta,3BFTC@33208|Metazoa,3CVFF@33213|Bilateria,4836K@7711|Chordata,490MS@7742|Vertebrata,3J2J0@40674|Mammalia,35F1N@314146|Euarchontoglires,4PW2G@9989|Rodentia	33208|Metazoa	O	Sulfotransferase family	UST	GO:0000139,GO:0003674,GO:0003824,GO:0005575,GO:0005622,GO:0005623,GO:0005737,GO:0005794,GO:0006022,GO:0006023,GO:0006024,GO:0006029,GO:0006082,GO:0006464,GO:0006477,GO:0006790,GO:0006807,GO:0007163,GO:0007275,GO:0007399,GO:0008146,GO:0008150,GO:0008152,GO:0009058,GO:0009059,GO:0009100,GO:0009101,GO:0009987,GO:0010769,GO:0010975,GO:0012505,GO:0016020,GO:0016021,GO:0016053,GO:0016740,GO:0016782,GO:…	-	ko:K03193	ko00532,map00532	-	-	-	ko00000,ko00001,ko01000,ko01003	-	-	-	Sulfotransfer_2
XP_072013199.1	10224.XP_002741674.2	5.4e-186	568	COG0025@1|root,KOG1966@2759|Eukaryota,38BXC@33154|Opisthokonta,3BBBN@33208|Metazoa,3CW43@33213|Bilateria	33208|Metazoa	P	sodium:proton antiporter activity	SLC9A1	GO:0000003,GO:0001558,GO:0001654,GO:0001666,GO:0001696,GO:0001745,GO:0001952,GO:0002026,GO:0002028,GO:0002064,GO:0002119,GO:0002164,GO:0003008,GO:0003012,GO:0003013,GO:0003015,GO:0003674,GO:0005198,GO:0005215,GO:0005451,GO:0005488,GO:0005515,GO:0005543,GO:0005546,GO:0005575,GO:0005576,GO:0005615,GO:0005622,GO:0005623,GO:0005634,GO:0005654,GO:0005737,GO:0005739,GO:0005783,GO:0005789,GO:0005886,GO:…	-	ko:K05742,ko:K12040,ko:K13961,ko:K14722,ko:K14723	ko04024,ko04260,ko04261,ko04371,ko04810,ko04919,ko04964,ko04970,ko04971,ko04972,ko04974,ko04976,ko04978,ko05205,map04024,map04260,map04261,map04371,map04810,map04919,map04964,map04970,map04971,map04972,map04974,map04976,map04978,map05205	-	-	-	ko00000,ko00001,ko01009,ko02000	2.A.36.1,2.A.36.1.1,2.A.36.1.10,2.A.36.1.2,2.A.36.1.4,2.A.36.1.6	-	-	NEXCaM_BD,Na_H_Exchanger
XP_072013200.1	7739.XP_002593975.1	2.12e-81	253	KOG3112@1|root,KOG3112@2759|Eukaryota,38I63@33154|Opisthokonta,3BE1H@33208|Metazoa,3CT7C@33213|Bilateria,483GC@7711|Chordata	33208|Metazoa	O	proteasome assembly	PSMG2	GO:0000075,GO:0000278,GO:0000502,GO:0005575,GO:0005622,GO:0005623,GO:0005634,GO:0005737,GO:0005829,GO:0007049,GO:0007088,GO:0007093,GO:0007094,GO:0007346,GO:0008150,GO:0009987,GO:0010564,GO:0010639,GO:0010941,GO:0010948,GO:0010965,GO:0016043,GO:0022402,GO:0022607,GO:0030071,GO:0031577,GO:0032991,GO:0033043,GO:0033044,GO:0033045,GO:0033046,GO:0033047,GO:0033048,GO:0034622,GO:0042981,GO:0043066,GO:…	-	ko:K11876	-	-	-	-	ko00000,ko03051	-	-	-	PAC2
XP_072013201.1	7668.SPU_024623-tr	0	1709	COG1643@1|root,KOG0924@2759|Eukaryota,39WRX@33154|Opisthokonta,3C4UA@33208|Metazoa,3DJKG@33213|Bilateria	33208|Metazoa	A	helicase activity	DHX38	GO:0000003,GO:0000375,GO:0000377,GO:0000381,GO:0000398,GO:0003006,GO:0003674,GO:0003676,GO:0003723,GO:0003724,GO:0003824,GO:0004004,GO:0004386,GO:0005488,GO:0005515,GO:0005575,GO:0005622,GO:0005623,GO:0005634,GO:0005654,GO:0005681,GO:0005737,GO:0006139,GO:0006396,GO:0006397,GO:0006403,GO:0006405,GO:0006406,GO:0006611,GO:0006725,GO:0006807,GO:0006810,GO:0006886,GO:0006913,GO:0007275,GO:0007530,GO:…	3.6.4.13	ko:K12815	ko03040,map03040	-	-	-	ko00000,ko00001,ko01000,ko03041	-	-	-	DEAD,HA2,Helicase_C,OB_NTP_bind
XP_072013202.1	7668.SPU_002182-tr	0	918	COG0404@1|root,KOG2844@2759|Eukaryota,38DUF@33154|Opisthokonta,3BCQB@33208|Metazoa,3CZTC@33213|Bilateria	33208|Metazoa	E	Pyruvate Dehydrogenase Phosphatase Regulatory subunit	PDPR	GO:0003674,GO:0003824,GO:0004721,GO:0004741,GO:0005575,GO:0005622,GO:0005623,GO:0005737,GO:0005739,GO:0005759,GO:0006140,GO:0006464,GO:0006470,GO:0006793,GO:0006796,GO:0006807,GO:0008150,GO:0008152,GO:0009889,GO:0009987,GO:0010510,GO:0010565,GO:0016311,GO:0016491,GO:0016787,GO:0016788,GO:0016791,GO:0019216,GO:0019217,GO:0019219,GO:0019220,GO:0019222,GO:0019538,GO:0030808,GO:0031323,GO:0031326,GO:…	1.5.3.19	ko:K17509,ko:K19191	ko00760,ko01120,map00760,map01120	-	R10102	RC00060,RC00557	ko00000,ko00001,ko01000,ko01009	-	-	-	DAO,FAO_M,GCV_T,GCV_T_C
XP_072013203.1	7668.SPU_002887-tr	7.4e-118	363	KOG3916@1|root,KOG3916@2759|Eukaryota,39TU5@33154|Opisthokonta,3BBT4@33208|Metazoa,3CSP9@33213|Bilateria	33208|Metazoa	G	UDP-Gal betaGlcNAc beta 1,4- galactosyltransferase, polypeptide	B4GALT6	GO:0000139,GO:0000271,GO:0001572,GO:0003674,GO:0003824,GO:0003831,GO:0003945,GO:0005575,GO:0005622,GO:0005623,GO:0005737,GO:0005794,GO:0005795,GO:0005975,GO:0005976,GO:0006022,GO:0006023,GO:0006024,GO:0006082,GO:0006464,GO:0006486,GO:0006493,GO:0006629,GO:0006643,GO:0006664,GO:0006665,GO:0006672,GO:0006687,GO:0006688,GO:0006790,GO:0006807,GO:0008150,GO:0008152,GO:0008194,GO:0008378,GO:0008489,GO:…	2.4.1.274	ko:K07553,ko:K09905	ko00512,ko00600,ko01100,map00512,map00600,map01100	M00066	R03354,R06276,R07617,R07628	RC00005,RC00049	ko00000,ko00001,ko00002,ko01000,ko01003	-	GT7	-	Glyco_transf_7C,Glyco_transf_7N
XP_072013204.1	7897.ENSLACP00000016429	2.83e-17	87.4	28M9Q@1|root,2QTT1@2759|Eukaryota,38DKQ@33154|Opisthokonta,3BI68@33208|Metazoa,3D1IQ@33213|Bilateria,480XP@7711|Chordata,48V9G@7742|Vertebrata	33208|Metazoa	S	Schlafen-like protein 1	SLFNL1	-	-	-	-	-	-	-	-	-	-	-	AlbA_2
XP_072013205.1	40148.OGLUM10G11190.1	7.09e-07	56.6	KOG0092@1|root,KOG0092@2759|Eukaryota,37N4C@33090|Viridiplantae,3G75U@35493|Streptophyta,3KUMJ@4447|Liliopsida,3I9PQ@38820|Poales	35493|Streptophyta	U	Ras of Complex, Roc, domain of DAPkinase	-	GO:0003674,GO:0003824,GO:0003924,GO:0005575,GO:0005622,GO:0005623,GO:0005737,GO:0005768,GO:0005769,GO:0006810,GO:0008150,GO:0010008,GO:0010009,GO:0012505,GO:0016020,GO:0016192,GO:0016462,GO:0016482,GO:0016787,GO:0016817,GO:0016818,GO:0017111,GO:0031090,GO:0031410,GO:0031982,GO:0043226,GO:0043227,GO:0043229,GO:0044422,GO:0044424,GO:0044425,GO:0044433,GO:0044440,GO:0044444,GO:0044446,GO:0044464,GO:…	-	ko:K07887,ko:K07889	ko04014,ko04144,ko04145,ko04962,ko05014,ko05146,ko05152,map04014,map04144,map04145,map04962,map05014,map05146,map05152	-	-	-	ko00000,ko00001,ko04031,ko04131,ko04147	-	-	-	Ras
XP_072013206.1	7668.SPU_011830-tr	2.44e-274	773	COG2132@1|root,KOG1263@2759|Eukaryota,39UM9@33154|Opisthokonta,3BCQ7@33208|Metazoa,3CSVJ@33213|Bilateria	33208|Metazoa	Q	iron assimilation by reduction and transport	-	GO:0000041,GO:0003674,GO:0003824,GO:0004322,GO:0005575,GO:0005623,GO:0005886,GO:0005887,GO:0006810,GO:0006811,GO:0006812,GO:0006826,GO:0006873,GO:0006875,GO:0006879,GO:0008150,GO:0008152,GO:0009987,GO:0016020,GO:0016021,GO:0016491,GO:0016722,GO:0016724,GO:0019725,GO:0030001,GO:0030003,GO:0031224,GO:0031226,GO:0032991,GO:0033212,GO:0033215,GO:0033573,GO:0042592,GO:0044425,GO:0044459,GO:0044464,GO:…	-	-	-	-	-	-	-	-	-	-	Cu-oxidase,Cu-oxidase_2,Cu-oxidase_3
XP_072013207.1	7668.SPU_026952-tr	0	1274	KOG0211@1|root,KOG0211@2759|Eukaryota,38EWC@33154|Opisthokonta,3BE1U@33208|Metazoa,3D1KI@33213|Bilateria	33208|Metazoa	T	Lissencephaly type-1-like homology motif	KIAA1468	GO:0005575,GO:0005622,GO:0005623,GO:0005737,GO:0005768,GO:0006810,GO:0006869,GO:0008150,GO:0010876,GO:0012505,GO:0015850,GO:0015918,GO:0030301,GO:0031410,GO:0031982,GO:0032365,GO:0032366,GO:0032367,GO:0033036,GO:0043226,GO:0043227,GO:0043229,GO:0044424,GO:0044444,GO:0044464,GO:0046907,GO:0051179,GO:0051234,GO:0051641,GO:0051649,GO:0055037,GO:0071702,GO:0097708	-	-	-	-	-	-	-	-	-	-	-
XP_072013208.1	7668.SPU_026953-tr	1.97e-207	583	KOG2819@1|root,KOG2819@2759|Eukaryota,38BD1@33154|Opisthokonta,3BDGV@33208|Metazoa,3CRQR@33213|Bilateria	33208|Metazoa	S	Chromosome 16 open reading frame 70	C16orf70	GO:0003674,GO:0005102,GO:0005488,GO:0005515,GO:0005575,GO:0005622,GO:0005623,GO:0005737,GO:0005794,GO:0005802,GO:0006810,GO:0006892,GO:0006893,GO:0008021,GO:0008104,GO:0008150,GO:0012505,GO:0012506,GO:0015031,GO:0015833,GO:0016020,GO:0016192,GO:0019904,GO:0030133,GO:0030165,GO:0030425,GO:0030658,GO:0030659,GO:0030672,GO:0031090,GO:0031410,GO:0031982,GO:0031984,GO:0033036,GO:0034613,GO:0035254,GO:…	-	-	-	-	-	-	-	-	-	-	UPF0183
XP_072013209.1	10224.XP_006816986.1	0	1104	COG1524@1|root,KOG2124@2759|Eukaryota,38EK1@33154|Opisthokonta,3B9XA@33208|Metazoa,3D0G4@33213|Bilateria	33208|Metazoa	T	mannose-ethanolamine phosphotransferase activity	PIGN	GO:0003674,GO:0003824,GO:0005575,GO:0005622,GO:0005623,GO:0005737,GO:0005783,GO:0005789,GO:0005829,GO:0005886,GO:0006464,GO:0006497,GO:0006505,GO:0006506,GO:0006629,GO:0006643,GO:0006644,GO:0006650,GO:0006661,GO:0006664,GO:0006793,GO:0006796,GO:0006807,GO:0008150,GO:0008152,GO:0008610,GO:0008654,GO:0009058,GO:0009059,GO:0009247,GO:0009987,GO:0012505,GO:0016020,GO:0016021,GO:0016254,GO:0016740,GO:…	-	ko:K05285,ko:K06626	ko00563,ko01100,ko04110,ko04114,ko04115,ko04151,ko04218,ko04391,ko04934,ko05161,ko05162,ko05165,ko05200,ko05203,ko05206,ko05215,ko05222,ko05226,map00563,map01100,map04110,map04114,map04115,map04151,map04218,map04391,map04934,map05161,map05162,map05165,map05200,map05203,map05206,map05215,map05222,map05226	M00065,M00692	R05920	RC00017	ko00000,ko00001,ko00002,ko01000,ko03032,ko03036	-	-	-	Phosphodiest,PigN
XP_072013210.1	7668.SPU_027734-tr	1.45e-77	238	KOG4785@1|root,KOG4785@2759|Eukaryota,38FZI@33154|Opisthokonta,3BB9R@33208|Metazoa,3CUEK@33213|Bilateria	33208|Metazoa	K	Core-binding factor	CBFB	GO:0000122,GO:0000209,GO:0000981,GO:0001503,GO:0001649,GO:0001654,GO:0001775,GO:0001959,GO:0002376,GO:0002520,GO:0002521,GO:0002682,GO:0002683,GO:0002684,GO:0002694,GO:0002695,GO:0002696,GO:0003674,GO:0003676,GO:0003677,GO:0003700,GO:0003712,GO:0003713,GO:0005488,GO:0005515,GO:0005575,GO:0005622,GO:0005623,GO:0005634,GO:0005654,GO:0005667,GO:0006139,GO:0006351,GO:0006352,GO:0006355,GO:0006357,GO:…	-	-	-	-	-	-	-	-	-	-	CBF_beta
XP_072013211.1	7668.SPU_027734-tr	4.56e-77	234	KOG4785@1|root,KOG4785@2759|Eukaryota,38FZI@33154|Opisthokonta,3BB9R@33208|Metazoa,3CUEK@33213|Bilateria	33208|Metazoa	K	Core-binding factor	CBFB	GO:0000122,GO:0000209,GO:0000981,GO:0001503,GO:0001649,GO:0001654,GO:0001775,GO:0001959,GO:0002376,GO:0002520,GO:0002521,GO:0002682,GO:0002683,GO:0002684,GO:0002694,GO:0002695,GO:0002696,GO:0003674,GO:0003676,GO:0003677,GO:0003700,GO:0003712,GO:0003713,GO:0005488,GO:0005515,GO:0005575,GO:0005622,GO:0005623,GO:0005634,GO:0005654,GO:0005667,GO:0006139,GO:0006351,GO:0006352,GO:0006355,GO:0006357,GO:…	-	-	-	-	-	-	-	-	-	-	CBF_beta
XP_072013212.1	378806.STAUR_5926	8.94e-76	266	COG1404@1|root,COG4412@1|root,COG1404@2|Bacteria,COG4412@2|Bacteria,1MU3S@1224|Proteobacteria,42SPI@68525|delta/epsilon subdivisions,2WV4I@28221|Deltaproteobacteria,2Z30S@29|Myxococcales	28221|Deltaproteobacteria	O	Peptidase inhibitor I9	-	-	-	-	-	-	-	-	-	-	-	-	Inhibitor_I9,Peptidase_S8
XP_072013213.1	378806.STAUR_5926	8.94e-76	266	COG1404@1|root,COG4412@1|root,COG1404@2|Bacteria,COG4412@2|Bacteria,1MU3S@1224|Proteobacteria,42SPI@68525|delta/epsilon subdivisions,2WV4I@28221|Deltaproteobacteria,2Z30S@29|Myxococcales	28221|Deltaproteobacteria	O	Peptidase inhibitor I9	-	-	-	-	-	-	-	-	-	-	-	-	Inhibitor_I9,Peptidase_S8
XP_072013214.1	7668.SPU_000529-tr	9.59e-88	295	COG1404@1|root,KOG3714@1|root,KOG1153@2759|Eukaryota,KOG3714@2759|Eukaryota,38H6S@33154|Opisthokonta,3BPP7@33208|Metazoa,3E4E5@33213|Bilateria	33208|Metazoa	O	Subtilase family	-	-	-	-	-	-	-	-	-	-	-	-	Inhibitor_I9,Peptidase_S8
XP_072013215.1	7668.SPU_000529-tr	1.53e-88	295	COG1404@1|root,KOG3714@1|root,KOG1153@2759|Eukaryota,KOG3714@2759|Eukaryota,38H6S@33154|Opisthokonta,3BPP7@33208|Metazoa,3E4E5@33213|Bilateria	33208|Metazoa	O	Subtilase family	-	-	-	-	-	-	-	-	-	-	-	-	Inhibitor_I9,Peptidase_S8
XP_072013216.1	7668.SPU_010967-tr	7.98e-109	350	KOG3714@1|root,KOG3714@2759|Eukaryota,3AG3T@33154|Opisthokonta,3BWVM@33208|Metazoa,3DDKF@33213|Bilateria	33208|Metazoa	O	Domain first found in C1r, C1s, uEGF, and bone morphogenetic protein.	-	-	-	ko:K13047	-	-	-	-	ko00000,ko01000,ko01002	-	-	-	CUB,Ldl_recept_a
XP_072013217.1	7739.XP_002608355.1	5.46e-33	143	KOG2177@1|root,KOG2177@2759|Eukaryota	2759|Eukaryota	O	zinc ion binding	-	-	2.3.2.27	ko:K06058,ko:K11997,ko:K12026	ko04330,map04330	-	-	-	ko00000,ko00001,ko01000,ko04121	-	-	-	MATH,zf-B_box,zf-C3HC4,zf-RING_UBOX
XP_072013218.1	7668.SPU_018624-tr	2.59e-161	460	COG0039@1|root,KOG1494@2759|Eukaryota,38EX2@33154|Opisthokonta,3BHCA@33208|Metazoa,3D186@33213|Bilateria	33208|Metazoa	C	Malate dehydrogenase	MDH2	GO:0003674,GO:0003824,GO:0005488,GO:0005515,GO:0005575,GO:0005622,GO:0005623,GO:0005737,GO:0005739,GO:0005759,GO:0005975,GO:0005996,GO:0006006,GO:0006082,GO:0006091,GO:0006094,GO:0006099,GO:0006101,GO:0006107,GO:0006108,GO:0006139,GO:0006464,GO:0006473,GO:0006475,GO:0006725,GO:0006732,GO:0006733,GO:0006734,GO:0006753,GO:0006793,GO:0006796,GO:0006807,GO:0008150,GO:0008152,GO:0009058,GO:0009060,GO:…	1.1.1.37	ko:K00026	ko00020,ko00270,ko00620,ko00630,ko00710,ko01100,ko01110,ko01120,ko01130,ko01200,map00020,map00270,map00620,map00630,map00710,map01100,map01110,map01120,map01130,map01200	M00009,M00011,M00012,M00168,M00171	R00342,R07136	RC00031	ko00000,ko00001,ko00002,ko01000	-	-	-	Ldh_1_C,Ldh_1_N
XP_072013219.1	7739.XP_002608924.1	3.41e-28	130	KOG2177@1|root,KOG2177@2759|Eukaryota,38EA3@33154|Opisthokonta,3BFJH@33208|Metazoa,3CRTV@33213|Bilateria,47YXB@7711|Chordata	33208|Metazoa	O	zinc ion binding	-	-	2.3.2.27	ko:K11997,ko:K12026,ko:K12035	ko05206,map05206	-	-	-	ko00000,ko00001,ko01000,ko03019,ko04121	-	-	-	NHL,zf-B_box,zf-C3HC4,zf-RING_UBOX
XP_072013220.1	7739.XP_002608924.1	3.41e-28	130	KOG2177@1|root,KOG2177@2759|Eukaryota,38EA3@33154|Opisthokonta,3BFJH@33208|Metazoa,3CRTV@33213|Bilateria,47YXB@7711|Chordata	33208|Metazoa	O	zinc ion binding	-	-	2.3.2.27	ko:K11997,ko:K12026,ko:K12035	ko05206,map05206	-	-	-	ko00000,ko00001,ko01000,ko03019,ko04121	-	-	-	NHL,zf-B_box,zf-C3HC4,zf-RING_UBOX
XP_072013221.1	7668.SPU_030226-tr	0	7386	COG5245@1|root,KOG3595@2759|Eukaryota,38E73@33154|Opisthokonta,3BDY4@33208|Metazoa,3CTKP@33213|Bilateria	33208|Metazoa	Z	ATP-dependent microtubule motor activity, minus-end-directed	DNAH5	GO:0000226,GO:0001578,GO:0003008,GO:0003341,GO:0003674,GO:0003774,GO:0003777,GO:0003824,GO:0005488,GO:0005515,GO:0005575,GO:0005622,GO:0005623,GO:0005737,GO:0005856,GO:0005858,GO:0005875,GO:0005929,GO:0005930,GO:0006928,GO:0006996,GO:0007010,GO:0007017,GO:0007018,GO:0007275,GO:0007368,GO:0007389,GO:0007399,GO:0007417,GO:0007420,GO:0007507,GO:0007600,GO:0007605,GO:0008150,GO:0008569,GO:0009799,GO:…	-	ko:K10408	ko05016,map05016	-	-	-	ko00000,ko00001,ko04812	-	-	-	AAA_5,AAA_6,AAA_7,AAA_8,AAA_9,DHC_N1,DHC_N2,Dynein_heavy,MT
XP_072013222.1	7668.SPU_012299-tr	1.14e-278	786	KOG2220@1|root,KOG2220@2759|Eukaryota,38BZH@33154|Opisthokonta,3BEU9@33208|Metazoa,3CXJJ@33213|Bilateria	33208|Metazoa	C	BRO1-like domain	RHPN2	GO:0003674,GO:0005575,GO:0005622,GO:0005623,GO:0005737,GO:0005829,GO:0008150,GO:0030234,GO:0030695,GO:0044424,GO:0044444,GO:0044464,GO:0050790,GO:0060589,GO:0065007,GO:0065009,GO:0098772	-	-	-	-	-	-	-	-	-	-	BRO1,HR1,PDZ
XP_072013224.1	7668.SPU_015549-tr	1.38e-158	469	2C6Z8@1|root,2QPX2@2759|Eukaryota,39UK4@33154|Opisthokonta,3BCHZ@33208|Metazoa,3D00M@33213|Bilateria	33208|Metazoa	S	proteasome-mediated ubiquitin-dependent protein catabolic process	FBXO15	GO:0000151,GO:0000209,GO:0003674,GO:0003824,GO:0004842,GO:0005575,GO:0005622,GO:0005623,GO:0005737,GO:0005829,GO:0006464,GO:0006508,GO:0006511,GO:0006807,GO:0008150,GO:0008152,GO:0009056,GO:0009057,GO:0009987,GO:0010498,GO:0016567,GO:0016740,GO:0019005,GO:0019538,GO:0019787,GO:0019941,GO:0030163,GO:0031461,GO:0032446,GO:0032991,GO:0036211,GO:0043161,GO:0043170,GO:0043412,GO:0043632,GO:0043687,GO:…	-	ko:K10298	-	-	-	-	ko00000,ko04121	-	-	-	F-box-like
XP_072013225.1	7668.SPU_015549-tr	1.38e-158	469	2C6Z8@1|root,2QPX2@2759|Eukaryota,39UK4@33154|Opisthokonta,3BCHZ@33208|Metazoa,3D00M@33213|Bilateria	33208|Metazoa	S	proteasome-mediated ubiquitin-dependent protein catabolic process	FBXO15	GO:0000151,GO:0000209,GO:0003674,GO:0003824,GO:0004842,GO:0005575,GO:0005622,GO:0005623,GO:0005737,GO:0005829,GO:0006464,GO:0006508,GO:0006511,GO:0006807,GO:0008150,GO:0008152,GO:0009056,GO:0009057,GO:0009987,GO:0010498,GO:0016567,GO:0016740,GO:0019005,GO:0019538,GO:0019787,GO:0019941,GO:0030163,GO:0031461,GO:0032446,GO:0032991,GO:0036211,GO:0043161,GO:0043170,GO:0043412,GO:0043632,GO:0043687,GO:…	-	ko:K10298	-	-	-	-	ko00000,ko04121	-	-	-	F-box-like
XP_072013226.1	7668.SPU_015549-tr	1.38e-158	469	2C6Z8@1|root,2QPX2@2759|Eukaryota,39UK4@33154|Opisthokonta,3BCHZ@33208|Metazoa,3D00M@33213|Bilateria	33208|Metazoa	S	proteasome-mediated ubiquitin-dependent protein catabolic process	FBXO15	GO:0000151,GO:0000209,GO:0003674,GO:0003824,GO:0004842,GO:0005575,GO:0005622,GO:0005623,GO:0005737,GO:0005829,GO:0006464,GO:0006508,GO:0006511,GO:0006807,GO:0008150,GO:0008152,GO:0009056,GO:0009057,GO:0009987,GO:0010498,GO:0016567,GO:0016740,GO:0019005,GO:0019538,GO:0019787,GO:0019941,GO:0030163,GO:0031461,GO:0032446,GO:0032991,GO:0036211,GO:0043161,GO:0043170,GO:0043412,GO:0043632,GO:0043687,GO:…	-	ko:K10298	-	-	-	-	ko00000,ko04121	-	-	-	F-box-like
XP_072013227.1	10224.XP_002739024.1	3.85e-149	436	KOG2369@1|root,KOG2369@2759|Eukaryota,38DE3@33154|Opisthokonta,3BDIK@33208|Metazoa,3CTGA@33213|Bilateria	33208|Metazoa	I	phosphatidylethanolamine catabolic process	PLA2G15	GO:0000323,GO:0003674,GO:0003824,GO:0004620,GO:0004622,GO:0004623,GO:0005488,GO:0005543,GO:0005575,GO:0005576,GO:0005615,GO:0005622,GO:0005623,GO:0005634,GO:0005654,GO:0005737,GO:0005764,GO:0005773,GO:0006082,GO:0006629,GO:0006631,GO:0006643,GO:0006644,GO:0006650,GO:0006665,GO:0006672,GO:0006793,GO:0006796,GO:0006807,GO:0008150,GO:0008152,GO:0008289,GO:0008374,GO:0009056,GO:0009062,GO:0009395,GO:…	3.1.1.5	ko:K06129	ko00564,ko04142,map00564,map04142	-	R02746	RC00020,RC00041	ko00000,ko00001,ko01000	-	-	-	LCAT
XP_072013228.1	7668.SPU_014864-tr	0	978	COG0443@1|root,KOG0101@2759|Eukaryota,39WCK@33154|Opisthokonta,3BK6F@33208|Metazoa,3CUV8@33213|Bilateria	33208|Metazoa	O	heat shock-mediated polytene chromosome puffing	Hsp68	GO:0001666,GO:0006950,GO:0006986,GO:0006996,GO:0008150,GO:0009266,GO:0009408,GO:0009628,GO:0009636,GO:0009987,GO:0010033,GO:0016043,GO:0033554,GO:0034605,GO:0035079,GO:0035080,GO:0035966,GO:0036293,GO:0042221,GO:0050896,GO:0051276,GO:0051716,GO:0070482,GO:0071840	-	ko:K03283	ko03040,ko04010,ko04141,ko04144,ko04213,ko04612,ko04915,ko05134,ko05145,ko05162,ko05164,ko05169,map03040,map04010,map04141,map04144,map04213,map04612,map04915,map05134,map05145,map05162,map05164,map05169	M00353,M00355	-	-	ko00000,ko00001,ko00002,ko01009,ko03009,ko03029,ko03041,ko03051,ko03110,ko04131,ko04147,ko04516	1.A.33.1	-	-	HSP70
XP_072013229.1	7668.SPU_019654-tr	1.3e-18	94.4	2E046@1|root,2S7JV@2759|Eukaryota,3A8EH@33154|Opisthokonta,3BUSG@33208|Metazoa	33208|Metazoa	-	-	-	-	-	-	-	-	-	-	-	-	-	-	-
XP_072013230.1	7739.XP_002605900.1	9.32e-93	276	KOG0037@1|root,KOG0037@2759|Eukaryota,39RN3@33154|Opisthokonta,3BEWR@33208|Metazoa,3D1H6@33213|Bilateria,488FQ@7711|Chordata	33208|Metazoa	T	negative regulation of cardiac muscle contraction	GCA	GO:0000323,GO:0001508,GO:0001775,GO:0002020,GO:0002027,GO:0002252,GO:0002263,GO:0002274,GO:0002275,GO:0002283,GO:0002366,GO:0002376,GO:0002443,GO:0002444,GO:0002446,GO:0002791,GO:0002793,GO:0003674,GO:0003824,GO:0004175,GO:0004197,GO:0004198,GO:0005102,GO:0005246,GO:0005488,GO:0005509,GO:0005515,GO:0005575,GO:0005576,GO:0005615,GO:0005622,GO:0005623,GO:0005634,GO:0005654,GO:0005737,GO:0005739,GO:…	-	-	-	-	-	-	-	-	-	-	EF-hand_5,EF-hand_6,EF-hand_8
XP_072013231.1	7668.SPU_026140-tr	1.81e-58	197	2E3JQ@1|root,2SAMG@2759|Eukaryota,3A9KR@33154|Opisthokonta,3BUNW@33208|Metazoa,3DB2A@33213|Bilateria	33208|Metazoa	S	Bacterial extracellular solute-binding proteins, family 3	-	-	-	-	-	-	-	-	-	-	-	-	SBP_bac_3
XP_072013232.1	7668.SPU_023704-tr	1.02e-80	266	COG2801@1|root,KOG0017@2759|Eukaryota,38F42@33154|Opisthokonta,3BA5H@33208|Metazoa	33208|Metazoa	OU	K02A2.6-like	-	-	-	-	-	-	-	-	-	-	-	-	Asp_protease_2,Retrotrans_gag,rve
XP_072013233.1	10224.XP_006815461.1	1.09e-06	58.2	28MH0@1|root,2QU0J@2759|Eukaryota,39S3B@33154|Opisthokonta,3BFBP@33208|Metazoa,3E4C4@33213|Bilateria	33208|Metazoa	S	Transmembrane protein 45B	TMEM45A	GO:0005575,GO:0005623,GO:0005886,GO:0005887,GO:0016020,GO:0016021,GO:0031224,GO:0031226,GO:0044425,GO:0044459,GO:0044464,GO:0071944	-	-	-	-	-	-	-	-	-	-	DUF716
XP_072013234.1	10224.XP_006815461.1	1.09e-06	58.2	28MH0@1|root,2QU0J@2759|Eukaryota,39S3B@33154|Opisthokonta,3BFBP@33208|Metazoa,3E4C4@33213|Bilateria	33208|Metazoa	S	Transmembrane protein 45B	TMEM45A	GO:0005575,GO:0005623,GO:0005886,GO:0005887,GO:0016020,GO:0016021,GO:0031224,GO:0031226,GO:0044425,GO:0044459,GO:0044464,GO:0071944	-	-	-	-	-	-	-	-	-	-	DUF716
XP_072013235.1	10224.XP_006815461.1	1.09e-06	58.2	28MH0@1|root,2QU0J@2759|Eukaryota,39S3B@33154|Opisthokonta,3BFBP@33208|Metazoa,3E4C4@33213|Bilateria	33208|Metazoa	S	Transmembrane protein 45B	TMEM45A	GO:0005575,GO:0005623,GO:0005886,GO:0005887,GO:0016020,GO:0016021,GO:0031224,GO:0031226,GO:0044425,GO:0044459,GO:0044464,GO:0071944	-	-	-	-	-	-	-	-	-	-	DUF716
XP_072013236.1	7668.SPU_018442-tr	2.32e-138	427	KOG4294@1|root,KOG4294@2759|Eukaryota,3A1FU@33154|Opisthokonta,3BPUF@33208|Metazoa,3D6DY@33213|Bilateria	33208|Metazoa	PT	Amiloride-sensitive sodium channel	-	-	-	ko:K02599	ko01522,ko04320,ko04330,ko04658,ko04919,ko05020,ko05165,ko05200,ko05206,ko05224,map01522,map04320,map04330,map04658,map04919,map05020,map05165,map05200,map05206,map05224	M00682	-	-	ko00000,ko00001,ko00002	-	-	-	ASC,F5_F8_type_C,Kringle,Ldl_recept_a
XP_072013237.1	7739.XP_002604958.1	2.99e-170	523	KOG4717@1|root,KOG4717@2759|Eukaryota,38CZW@33154|Opisthokonta,3BAFR@33208|Metazoa,3CS5E@33213|Bilateria,4879S@7711|Chordata	33208|Metazoa	T	magnesium ion binding	SNRK	GO:0000166,GO:0000287,GO:0002376,GO:0002520,GO:0003674,GO:0003824,GO:0004672,GO:0004674,GO:0005488,GO:0005524,GO:0005575,GO:0005622,GO:0005623,GO:0005634,GO:0005737,GO:0006464,GO:0006468,GO:0006793,GO:0006796,GO:0006807,GO:0007154,GO:0007165,GO:0007275,GO:0008144,GO:0008150,GO:0008152,GO:0009987,GO:0010941,GO:0016301,GO:0016310,GO:0016740,GO:0016772,GO:0016773,GO:0017076,GO:0019538,GO:0023052,GO:…	2.7.11.1	ko:K08802	-	-	-	-	ko00000,ko01000,ko01001	-	-	-	Pkinase
XP_072013238.1	7668.SPU_001425-tr	1.49e-90	286	28K8P@1|root,2QSPC@2759|Eukaryota,38EPR@33154|Opisthokonta,3BKQ5@33208|Metazoa,3CV68@33213|Bilateria	33208|Metazoa	S	Family with sequence similarity 69 member C	FAM69C	-	-	-	-	-	-	-	-	-	-	-	PIP49_C,PIP49_N
XP_072013239.1	7668.SPU_001010-tr	2.11e-32	117	KOG4616@1|root,KOG4616@2759|Eukaryota,3A86V@33154|Opisthokonta,3BTYG@33208|Metazoa,3DAQA@33213|Bilateria	33208|Metazoa	J	ribosomal protein, L55	MRPL55	-	-	ko:K17436	-	-	-	-	br01610,ko00000,ko03011	-	-	-	Mitoc_L55
XP_072013240.1	7739.XP_002607023.1	1.64e-137	405	COG0451@1|root,KOG1430@2759|Eukaryota,399BX@33154|Opisthokonta,3BHI3@33208|Metazoa,3CWIK@33213|Bilateria,48ADU@7711|Chordata	33208|Metazoa	EI	3-beta-hydroxy-delta5-steroid dehydrogenase activity	SDR42E1	GO:0002119,GO:0002164,GO:0003674,GO:0003824,GO:0003854,GO:0006629,GO:0006694,GO:0007275,GO:0008150,GO:0008152,GO:0008202,GO:0008610,GO:0009058,GO:0009791,GO:0016125,GO:0016126,GO:0016229,GO:0016491,GO:0016614,GO:0016616,GO:0032501,GO:0032502,GO:0033764,GO:0044238,GO:0048856,GO:0055114,GO:0071704,GO:1901360,GO:1901362,GO:1901576,GO:1901615,GO:1901617	1.1.1.170	ko:K07748	ko00100,ko01100,ko01130,map00100,map01100,map01130	M00101	R07494	RC01163	ko00000,ko00001,ko00002,ko01000	-	-	-	3Beta_HSD
XP_072013241.1	10224.XP_002737050.1	3.15e-65	210	2CY5X@1|root,2S297@2759|Eukaryota,3A4B3@33154|Opisthokonta,3BRRW@33208|Metazoa,3D997@33213|Bilateria	33208|Metazoa	I	Enoyl-CoA hydratase/isomerase	-	-	-	-	-	-	-	-	-	-	-	-	ECH_1
XP_072013242.1	10224.XP_002737050.1	3.56e-68	218	2CY5X@1|root,2S297@2759|Eukaryota,3A4B3@33154|Opisthokonta,3BRRW@33208|Metazoa,3D997@33213|Bilateria	33208|Metazoa	I	Enoyl-CoA hydratase/isomerase	-	-	-	-	-	-	-	-	-	-	-	-	ECH_1
XP_072013243.1	7668.SPU_010115-tr	1.38e-178	509	COG1262@1|root,2QVDG@2759|Eukaryota,38C17@33154|Opisthokonta,3B9T4@33208|Metazoa,3CX3Y@33213|Bilateria	33208|Metazoa	S	Formylglycine-generating oxidase activity	SUMF1	GO:0003674,GO:0003824,GO:0005488,GO:0005507,GO:0005515,GO:0005575,GO:0005622,GO:0005623,GO:0005737,GO:0005783,GO:0005788,GO:0006464,GO:0006629,GO:0006643,GO:0006664,GO:0006665,GO:0006687,GO:0006807,GO:0008150,GO:0008152,GO:0009987,GO:0012505,GO:0016491,GO:0016667,GO:0016670,GO:0018158,GO:0019538,GO:0031974,GO:0036211,GO:0042802,GO:0042803,GO:0043167,GO:0043169,GO:0043170,GO:0043226,GO:0043227,GO:…	1.8.3.7	ko:K13444	ko04142,map04142	-	-	-	ko00000,ko00001,ko01000	-	-	-	FGE-sulfatase
XP_072013244.1	7668.SPU_010115-tr	3.22e-177	506	COG1262@1|root,2QVDG@2759|Eukaryota,38C17@33154|Opisthokonta,3B9T4@33208|Metazoa,3CX3Y@33213|Bilateria	33208|Metazoa	S	Formylglycine-generating oxidase activity	SUMF1	GO:0003674,GO:0003824,GO:0005488,GO:0005507,GO:0005515,GO:0005575,GO:0005622,GO:0005623,GO:0005737,GO:0005783,GO:0005788,GO:0006464,GO:0006629,GO:0006643,GO:0006664,GO:0006665,GO:0006687,GO:0006807,GO:0008150,GO:0008152,GO:0009987,GO:0012505,GO:0016491,GO:0016667,GO:0016670,GO:0018158,GO:0019538,GO:0031974,GO:0036211,GO:0042802,GO:0042803,GO:0043167,GO:0043169,GO:0043170,GO:0043226,GO:0043227,GO:…	1.8.3.7	ko:K13444	ko04142,map04142	-	-	-	ko00000,ko00001,ko01000	-	-	-	FGE-sulfatase
XP_072013245.1	7668.SPU_018480-tr	4.6e-64	199	KOG3046@1|root,KOG3046@2759|Eukaryota,3A005@33154|Opisthokonta,3BPFE@33208|Metazoa,3D67M@33213|Bilateria	33208|Metazoa	K	cardiac jelly development	MED10	GO:0000151,GO:0000428,GO:0003674,GO:0003712,GO:0005488,GO:0005515,GO:0005575,GO:0005622,GO:0005623,GO:0005634,GO:0005654,GO:0005667,GO:0006139,GO:0006351,GO:0006352,GO:0006355,GO:0006357,GO:0006366,GO:0006367,GO:0006464,GO:0006725,GO:0006807,GO:0007275,GO:0007399,GO:0007406,GO:0007507,GO:0008150,GO:0008152,GO:0008285,GO:0009058,GO:0009059,GO:0009888,GO:0009889,GO:0009891,GO:0009893,GO:0009987,GO:…	-	ko:K04082,ko:K15151	-	-	-	-	ko00000,ko03021,ko03029,ko03110	-	-	-	Med10
XP_072013246.1	176946.XP_007438007.1	3.61e-56	177	KOG4606@1|root,KOG4606@2759|Eukaryota,3A073@33154|Opisthokonta,3BRFS@33208|Metazoa,3D6A0@33213|Bilateria,48DYJ@7711|Chordata,49AWP@7742|Vertebrata	33208|Metazoa	S	CTD nuclear envelope phosphatase 1 regulatory subunit 1	CNEP1R1	GO:0000278,GO:0005575,GO:0005622,GO:0005623,GO:0005634,GO:0005635,GO:0005737,GO:0005829,GO:0006996,GO:0006997,GO:0006998,GO:0007049,GO:0007077,GO:0008104,GO:0008150,GO:0008287,GO:0009889,GO:0009891,GO:0009893,GO:0009987,GO:0010256,GO:0010562,GO:0010604,GO:0010866,GO:0010867,GO:0012505,GO:0016020,GO:0016043,GO:0019216,GO:0019220,GO:0019222,GO:0022402,GO:0022411,GO:0030397,GO:0031090,GO:0031323,GO:…	-	-	-	-	-	-	-	-	-	-	Tmemb_18A
XP_072013247.1	7668.SPU_024076-tr	1.47e-68	224	COG0515@1|root,KOG1187@2759|Eukaryota,38EW8@33154|Opisthokonta,3BD38@33208|Metazoa,3CVE6@33213|Bilateria	33208|Metazoa	T	protein kinase domain containing, cytoplasmic	-	-	-	ko:K17548	-	-	-	-	ko00000,ko01001	-	-	-	PIP49_C
XP_072013248.1	215358.XP_010754245.1	1.26e-21	101	KOG4196@1|root,KOG4196@2759|Eukaryota,39Y15@33154|Opisthokonta,3BNSY@33208|Metazoa,3D5SF@33213|Bilateria,48CY9@7711|Chordata,49A7N@7742|Vertebrata,49XWC@7898|Actinopterygii	33208|Metazoa	K	V-maf musculoaponeurotic fibrosarcoma oncogene family, protein B, duplicate b	mafb	-	-	ko:K09036	-	-	-	-	ko00000,ko03000	-	-	-	Maf_N,bZIP_Maf
XP_072013249.1	7668.SPU_024984-tr	2.6e-151	438	KOG2931@1|root,KOG2931@2759|Eukaryota,39RFU@33154|Opisthokonta,3BH9F@33208|Metazoa,3CYQN@33213|Bilateria	33208|Metazoa	S	peripheral nervous system myelin maintenance	NDRG3	GO:0000003,GO:0001558,GO:0001655,GO:0001666,GO:0001775,GO:0001822,GO:0002274,GO:0002376,GO:0003674,GO:0005488,GO:0005515,GO:0005575,GO:0005622,GO:0005623,GO:0005634,GO:0005737,GO:0005768,GO:0005813,GO:0005815,GO:0005829,GO:0005856,GO:0005874,GO:0005886,GO:0005911,GO:0005912,GO:0005913,GO:0006950,GO:0006974,GO:0007009,GO:0007154,GO:0007165,GO:0007272,GO:0007275,GO:0007276,GO:0007283,GO:0007399,GO:…	-	ko:K18266	-	-	-	-	ko00000,ko04147	-	-	-	Ndr
XP_072013250.1	7668.SPU_024984-tr	2.09e-151	438	KOG2931@1|root,KOG2931@2759|Eukaryota,39RFU@33154|Opisthokonta,3BH9F@33208|Metazoa,3CYQN@33213|Bilateria	33208|Metazoa	S	peripheral nervous system myelin maintenance	NDRG3	GO:0000003,GO:0001558,GO:0001655,GO:0001666,GO:0001775,GO:0001822,GO:0002274,GO:0002376,GO:0003674,GO:0005488,GO:0005515,GO:0005575,GO:0005622,GO:0005623,GO:0005634,GO:0005737,GO:0005768,GO:0005813,GO:0005815,GO:0005829,GO:0005856,GO:0005874,GO:0005886,GO:0005911,GO:0005912,GO:0005913,GO:0006950,GO:0006974,GO:0007009,GO:0007154,GO:0007165,GO:0007272,GO:0007275,GO:0007276,GO:0007283,GO:0007399,GO:…	-	ko:K18266	-	-	-	-	ko00000,ko04147	-	-	-	Ndr
XP_072013251.1	7668.SPU_024984-tr	5.2e-143	416	KOG2931@1|root,KOG2931@2759|Eukaryota,39RFU@33154|Opisthokonta,3BH9F@33208|Metazoa,3CYQN@33213|Bilateria	33208|Metazoa	S	peripheral nervous system myelin maintenance	NDRG3	GO:0000003,GO:0001558,GO:0001655,GO:0001666,GO:0001775,GO:0001822,GO:0002274,GO:0002376,GO:0003674,GO:0005488,GO:0005515,GO:0005575,GO:0005622,GO:0005623,GO:0005634,GO:0005737,GO:0005768,GO:0005813,GO:0005815,GO:0005829,GO:0005856,GO:0005874,GO:0005886,GO:0005911,GO:0005912,GO:0005913,GO:0006950,GO:0006974,GO:0007009,GO:0007154,GO:0007165,GO:0007272,GO:0007275,GO:0007276,GO:0007283,GO:0007399,GO:…	-	ko:K18266	-	-	-	-	ko00000,ko04147	-	-	-	Ndr
XP_072013252.1	7739.XP_002605969.1	1.08e-131	391	COG1473@1|root,2QQPD@2759|Eukaryota,38CZV@33154|Opisthokonta,3BE9D@33208|Metazoa,3CU9U@33213|Bilateria,486P1@7711|Chordata	33208|Metazoa	S	dipeptidase activity	PM20D2	GO:0003674,GO:0003824,GO:0005575,GO:0005622,GO:0005623,GO:0005634,GO:0005654,GO:0006508,GO:0006807,GO:0008150,GO:0008152,GO:0008233,GO:0008238,GO:0016787,GO:0016805,GO:0019222,GO:0019538,GO:0031323,GO:0031974,GO:0031981,GO:0032268,GO:0043170,GO:0043226,GO:0043227,GO:0043229,GO:0043231,GO:0043233,GO:0044238,GO:0044422,GO:0044424,GO:0044428,GO:0044446,GO:0044464,GO:0050789,GO:0050794,GO:0051171,GO:…	-	-	-	-	-	-	-	-	-	-	M20_dimer,Peptidase_M20
XP_072013253.1	7668.SPU_017496-tr	4.05e-44	179	COG2340@1|root,KOG1217@1|root,KOG1217@2759|Eukaryota,KOG3017@2759|Eukaryota,3AHM3@33154|Opisthokonta,3BXP8@33208|Metazoa,3DFVQ@33213|Bilateria	33208|Metazoa	T	SCP / Tpx-1 / Ag5 / PR-1 / Sc7 family of extracellular domains.	-	-	-	-	-	-	-	-	-	-	-	-	CAP,EGF_CA
XP_072013254.1	7668.SPU_017496-tr	4.05e-44	179	COG2340@1|root,KOG1217@1|root,KOG1217@2759|Eukaryota,KOG3017@2759|Eukaryota,3AHM3@33154|Opisthokonta,3BXP8@33208|Metazoa,3DFVQ@33213|Bilateria	33208|Metazoa	T	SCP / Tpx-1 / Ag5 / PR-1 / Sc7 family of extracellular domains.	-	-	-	-	-	-	-	-	-	-	-	-	CAP,EGF_CA
XP_072013255.1	7668.SPU_017496-tr	3.7e-44	179	COG2340@1|root,KOG1217@1|root,KOG1217@2759|Eukaryota,KOG3017@2759|Eukaryota,3AHM3@33154|Opisthokonta,3BXP8@33208|Metazoa,3DFVQ@33213|Bilateria	33208|Metazoa	T	SCP / Tpx-1 / Ag5 / PR-1 / Sc7 family of extracellular domains.	-	-	-	-	-	-	-	-	-	-	-	-	CAP,EGF_CA
XP_072013256.1	7668.SPU_017496-tr	3.37e-44	179	COG2340@1|root,KOG1217@1|root,KOG1217@2759|Eukaryota,KOG3017@2759|Eukaryota,3AHM3@33154|Opisthokonta,3BXP8@33208|Metazoa,3DFVQ@33213|Bilateria	33208|Metazoa	T	SCP / Tpx-1 / Ag5 / PR-1 / Sc7 family of extracellular domains.	-	-	-	-	-	-	-	-	-	-	-	-	CAP,EGF_CA
XP_072013257.1	7668.SPU_017496-tr	3.35e-44	179	COG2340@1|root,KOG1217@1|root,KOG1217@2759|Eukaryota,KOG3017@2759|Eukaryota,3AHM3@33154|Opisthokonta,3BXP8@33208|Metazoa,3DFVQ@33213|Bilateria	33208|Metazoa	T	SCP / Tpx-1 / Ag5 / PR-1 / Sc7 family of extracellular domains.	-	-	-	-	-	-	-	-	-	-	-	-	CAP,EGF_CA
XP_072013258.1	10224.XP_002737454.1	0	1116	COG5183@1|root,KOG1609@2759|Eukaryota,38GYJ@33154|Opisthokonta,3BCF4@33208|Metazoa,3CWNX@33213|Bilateria	33208|Metazoa	A	E3 ubiquitin-protein ligase	2025-03-06	GO:0000151,GO:0000153,GO:0000209,GO:0000835,GO:0002020,GO:0003674,GO:0003824,GO:0004842,GO:0005488,GO:0005515,GO:0005575,GO:0005622,GO:0005623,GO:0005737,GO:0005783,GO:0005789,GO:0006464,GO:0006508,GO:0006511,GO:0006517,GO:0006807,GO:0006950,GO:0008150,GO:0008152,GO:0008270,GO:0009056,GO:0009057,GO:0009100,GO:0009987,GO:0010033,GO:0010243,GO:0010498,GO:0012505,GO:0016020,GO:0016021,GO:0016567,GO:…	2.3.2.27	ko:K10661	ko04141,map04141	-	-	-	ko00000,ko00001,ko01000,ko04121	-	-	-	RINGv
XP_072013259.1	246437.XP_006139921.1	3.35e-60	196	KOG4498@1|root,KOG4498@2759|Eukaryota,39UNE@33154|Opisthokonta,3BI0E@33208|Metazoa,3CWNK@33213|Bilateria,48C8F@7711|Chordata,496UU@7742|Vertebrata,3JEZ6@40674|Mammalia,35G9Z@314146|Euarchontoglires	33208|Metazoa	S	antioxidant activity	AAED1	GO:0003674,GO:0008150,GO:0008152,GO:0009636,GO:0009987,GO:0016209,GO:0042221,GO:0050896,GO:0051716,GO:0055114,GO:0070887,GO:0097237,GO:0098754,GO:0098869,GO:1990748	-	-	-	-	-	-	-	-	-	-	AhpC-TSA_2
XP_072013260.1	7739.XP_002612524.1	3.92e-149	427	COG2857@1|root,KOG3052@2759|Eukaryota,38BPE@33154|Opisthokonta,3BEX1@33208|Metazoa,3CTP7@33213|Bilateria,480MT@7711|Chordata	33208|Metazoa	C	electron transporter, transferring electrons within CoQH2-cytochrome c reductase complex activity	CYC1	GO:0003674,GO:0003824,GO:0005575,GO:0005622,GO:0005623,GO:0005737,GO:0005739,GO:0005740,GO:0005743,GO:0005746,GO:0005750,GO:0006091,GO:0006119,GO:0006122,GO:0006139,GO:0006163,GO:0006164,GO:0006725,GO:0006753,GO:0006754,GO:0006793,GO:0006796,GO:0006807,GO:0006810,GO:0006811,GO:0006812,GO:0006839,GO:0007275,GO:0007568,GO:0008150,GO:0008152,GO:0008340,GO:0009055,GO:0009058,GO:0009117,GO:0009123,GO:…	-	ko:K00413	ko00190,ko01100,ko02020,ko04260,ko04714,ko04932,ko05010,ko05012,ko05016,map00190,map01100,map02020,map04260,map04714,map04932,map05010,map05012,map05016	M00151,M00152	-	-	ko00000,ko00001,ko00002	-	-	-	Cytochrom_C1
XP_072013261.1	1410617.JHXH01000003_gene437	2.87e-09	68.6	COG1404@1|root,COG2304@1|root,COG1404@2|Bacteria,COG2304@2|Bacteria	2|Bacteria	IU	oxidoreductase activity	-	-	3.4.24.3	ko:K01387,ko:K14645	ko02024,map02024	-	-	-	ko00000,ko00001,ko01000,ko01002,ko02042,ko03110	-	-	-	Peptidase_S8
XP_072013262.1	1410617.JHXH01000003_gene437	2.87e-09	68.6	COG1404@1|root,COG2304@1|root,COG1404@2|Bacteria,COG2304@2|Bacteria	2|Bacteria	IU	oxidoreductase activity	-	-	3.4.24.3	ko:K01387,ko:K14645	ko02024,map02024	-	-	-	ko00000,ko00001,ko01000,ko01002,ko02042,ko03110	-	-	-	Peptidase_S8
XP_072013263.1	1410617.JHXH01000003_gene437	1.62e-07	59.7	COG1404@1|root,COG2304@1|root,COG1404@2|Bacteria,COG2304@2|Bacteria	2|Bacteria	IU	oxidoreductase activity	-	-	3.4.24.3	ko:K01387,ko:K14645	ko02024,map02024	-	-	-	ko00000,ko00001,ko01000,ko01002,ko02042,ko03110	-	-	-	Peptidase_S8
XP_072013264.1	7668.SPU_001928-tr	0	1787	KOG1217@1|root,KOG1217@2759|Eukaryota	2759|Eukaryota	O	calcium ion binding	-	-	-	-	-	-	-	-	-	-	-	-	CUB,EGF,EGF_CA,HYR,Pep_M12B_propep,Reprolysin,SEA,TSP_1
XP_072013265.1	7668.SPU_001928-tr	0	1787	KOG1217@1|root,KOG1217@2759|Eukaryota	2759|Eukaryota	O	calcium ion binding	-	-	-	-	-	-	-	-	-	-	-	-	CUB,EGF,EGF_CA,HYR,Pep_M12B_propep,Reprolysin,SEA,TSP_1
XP_072013266.1	7668.SPU_001928-tr	0	1787	KOG1217@1|root,KOG1217@2759|Eukaryota	2759|Eukaryota	O	calcium ion binding	-	-	-	-	-	-	-	-	-	-	-	-	CUB,EGF,EGF_CA,HYR,Pep_M12B_propep,Reprolysin,SEA,TSP_1
XP_072013267.1	7668.SPU_001928-tr	0	1787	KOG1217@1|root,KOG1217@2759|Eukaryota	2759|Eukaryota	O	calcium ion binding	-	-	-	-	-	-	-	-	-	-	-	-	CUB,EGF,EGF_CA,HYR,Pep_M12B_propep,Reprolysin,SEA,TSP_1
XP_072013268.1	7668.SPU_001928-tr	0	1787	KOG1217@1|root,KOG1217@2759|Eukaryota	2759|Eukaryota	O	calcium ion binding	-	-	-	-	-	-	-	-	-	-	-	-	CUB,EGF,EGF_CA,HYR,Pep_M12B_propep,Reprolysin,SEA,TSP_1
XP_072013269.1	7668.SPU_001928-tr	0	1787	KOG1217@1|root,KOG1217@2759|Eukaryota	2759|Eukaryota	O	calcium ion binding	-	-	-	-	-	-	-	-	-	-	-	-	CUB,EGF,EGF_CA,HYR,Pep_M12B_propep,Reprolysin,SEA,TSP_1
XP_072013270.1	7668.SPU_001928-tr	0	1787	KOG1217@1|root,KOG1217@2759|Eukaryota	2759|Eukaryota	O	calcium ion binding	-	-	-	-	-	-	-	-	-	-	-	-	CUB,EGF,EGF_CA,HYR,Pep_M12B_propep,Reprolysin,SEA,TSP_1
XP_072013271.1	7668.SPU_001928-tr	0	1787	KOG1217@1|root,KOG1217@2759|Eukaryota	2759|Eukaryota	O	calcium ion binding	-	-	-	-	-	-	-	-	-	-	-	-	CUB,EGF,EGF_CA,HYR,Pep_M12B_propep,Reprolysin,SEA,TSP_1
XP_072013272.1	7668.SPU_001928-tr	0	1787	KOG1217@1|root,KOG1217@2759|Eukaryota	2759|Eukaryota	O	calcium ion binding	-	-	-	-	-	-	-	-	-	-	-	-	CUB,EGF,EGF_CA,HYR,Pep_M12B_propep,Reprolysin,SEA,TSP_1
XP_072013273.1	7668.SPU_001928-tr	0	1787	KOG1217@1|root,KOG1217@2759|Eukaryota	2759|Eukaryota	O	calcium ion binding	-	-	-	-	-	-	-	-	-	-	-	-	CUB,EGF,EGF_CA,HYR,Pep_M12B_propep,Reprolysin,SEA,TSP_1
XP_072013275.1	7668.SPU_001928-tr	0	1787	KOG1217@1|root,KOG1217@2759|Eukaryota	2759|Eukaryota	O	calcium ion binding	-	-	-	-	-	-	-	-	-	-	-	-	CUB,EGF,EGF_CA,HYR,Pep_M12B_propep,Reprolysin,SEA,TSP_1
XP_072013276.1	7668.SPU_001928-tr	0	1787	KOG1217@1|root,KOG1217@2759|Eukaryota	2759|Eukaryota	O	calcium ion binding	-	-	-	-	-	-	-	-	-	-	-	-	CUB,EGF,EGF_CA,HYR,Pep_M12B_propep,Reprolysin,SEA,TSP_1
XP_072013277.1	7668.SPU_001928-tr	0	1787	KOG1217@1|root,KOG1217@2759|Eukaryota	2759|Eukaryota	O	calcium ion binding	-	-	-	-	-	-	-	-	-	-	-	-	CUB,EGF,EGF_CA,HYR,Pep_M12B_propep,Reprolysin,SEA,TSP_1
XP_072013278.1	7668.SPU_001928-tr	0	1787	KOG1217@1|root,KOG1217@2759|Eukaryota	2759|Eukaryota	O	calcium ion binding	-	-	-	-	-	-	-	-	-	-	-	-	CUB,EGF,EGF_CA,HYR,Pep_M12B_propep,Reprolysin,SEA,TSP_1
XP_072013279.1	7668.SPU_001928-tr	0	1787	KOG1217@1|root,KOG1217@2759|Eukaryota	2759|Eukaryota	O	calcium ion binding	-	-	-	-	-	-	-	-	-	-	-	-	CUB,EGF,EGF_CA,HYR,Pep_M12B_propep,Reprolysin,SEA,TSP_1
XP_072013280.1	7668.SPU_001928-tr	0	1787	KOG1217@1|root,KOG1217@2759|Eukaryota	2759|Eukaryota	O	calcium ion binding	-	-	-	-	-	-	-	-	-	-	-	-	CUB,EGF,EGF_CA,HYR,Pep_M12B_propep,Reprolysin,SEA,TSP_1
XP_072013281.1	7668.SPU_001928-tr	0	1787	KOG1217@1|root,KOG1217@2759|Eukaryota	2759|Eukaryota	O	calcium ion binding	-	-	-	-	-	-	-	-	-	-	-	-	CUB,EGF,EGF_CA,HYR,Pep_M12B_propep,Reprolysin,SEA,TSP_1
XP_072013282.1	7668.SPU_001928-tr	0	1787	KOG1217@1|root,KOG1217@2759|Eukaryota	2759|Eukaryota	O	calcium ion binding	-	-	-	-	-	-	-	-	-	-	-	-	CUB,EGF,EGF_CA,HYR,Pep_M12B_propep,Reprolysin,SEA,TSP_1
XP_072013283.1	7668.SPU_001928-tr	0	1787	KOG1217@1|root,KOG1217@2759|Eukaryota	2759|Eukaryota	O	calcium ion binding	-	-	-	-	-	-	-	-	-	-	-	-	CUB,EGF,EGF_CA,HYR,Pep_M12B_propep,Reprolysin,SEA,TSP_1
XP_072013284.1	7668.SPU_001928-tr	0	1787	KOG1217@1|root,KOG1217@2759|Eukaryota	2759|Eukaryota	O	calcium ion binding	-	-	-	-	-	-	-	-	-	-	-	-	CUB,EGF,EGF_CA,HYR,Pep_M12B_propep,Reprolysin,SEA,TSP_1
XP_072013285.1	7668.SPU_001928-tr	0	1787	KOG1217@1|root,KOG1217@2759|Eukaryota	2759|Eukaryota	O	calcium ion binding	-	-	-	-	-	-	-	-	-	-	-	-	CUB,EGF,EGF_CA,HYR,Pep_M12B_propep,Reprolysin,SEA,TSP_1
XP_072013286.1	7668.SPU_001928-tr	0	1597	KOG1217@1|root,KOG1217@2759|Eukaryota	2759|Eukaryota	O	calcium ion binding	-	-	-	-	-	-	-	-	-	-	-	-	CUB,EGF,EGF_CA,HYR,Pep_M12B_propep,Reprolysin,SEA,TSP_1
XP_072013287.1	7668.SPU_017496-tr	3.29e-50	197	COG2340@1|root,KOG1217@1|root,KOG1217@2759|Eukaryota,KOG3017@2759|Eukaryota,3AHM3@33154|Opisthokonta,3BXP8@33208|Metazoa,3DFVQ@33213|Bilateria	33208|Metazoa	T	SCP / Tpx-1 / Ag5 / PR-1 / Sc7 family of extracellular domains.	-	-	-	-	-	-	-	-	-	-	-	-	CAP,EGF_CA
XP_072013288.1	7668.SPU_017496-tr	1.63e-50	197	COG2340@1|root,KOG1217@1|root,KOG1217@2759|Eukaryota,KOG3017@2759|Eukaryota,3AHM3@33154|Opisthokonta,3BXP8@33208|Metazoa,3DFVQ@33213|Bilateria	33208|Metazoa	T	SCP / Tpx-1 / Ag5 / PR-1 / Sc7 family of extracellular domains.	-	-	-	-	-	-	-	-	-	-	-	-	CAP,EGF_CA
XP_072013289.1	10224.XP_006822594.1	6.03e-191	580	KOG2138@1|root,KOG2138@2759|Eukaryota,38DVS@33154|Opisthokonta,3BG41@33208|Metazoa,3D0CG@33213|Bilateria	33208|Metazoa	A	mRNA processing	GPATCH1	GO:0000375,GO:0000377,GO:0000398,GO:0003674,GO:0005488,GO:0005515,GO:0005575,GO:0005622,GO:0005623,GO:0005634,GO:0005681,GO:0006139,GO:0006396,GO:0006397,GO:0006725,GO:0006807,GO:0008150,GO:0008152,GO:0008380,GO:0009987,GO:0010467,GO:0016070,GO:0016071,GO:0032991,GO:0034641,GO:0043170,GO:0043226,GO:0043227,GO:0043229,GO:0043231,GO:0044237,GO:0044238,GO:0044422,GO:0044424,GO:0044428,GO:0044446,GO:…	-	ko:K13123	-	M00355	-	-	ko00000,ko00002,ko03041	-	-	-	DUF1604,G-patch
XP_072013290.1	12957.ACEP17868-PA	3.85e-09	60.8	KOG4788@1|root,KOG4788@2759|Eukaryota,39VJS@33154|Opisthokonta,3BB31@33208|Metazoa,3D2MH@33213|Bilateria,41ZIG@6656|Arthropoda,3SMFV@50557|Insecta,46IEK@7399|Hymenoptera	33208|Metazoa	V	Membrane-associating domain	CMTM4	GO:0005575,GO:0016020,GO:0016021,GO:0031224,GO:0044425	-	-	-	-	-	-	-	-	-	-	MARVEL
XP_072013293.1	7668.SPU_018393-tr	7.35e-84	265	KOG2462@1|root,KOG2462@2759|Eukaryota,38FRK@33154|Opisthokonta,3BA3Q@33208|Metazoa,3CS0U@33213|Bilateria	33208|Metazoa	K	negative regulation of transcription by RNA polymerase II	SCRT2	GO:0000122,GO:0000228,GO:0000785,GO:0000790,GO:0000976,GO:0000977,GO:0000981,GO:0000982,GO:0001012,GO:0001067,GO:0001078,GO:0001227,GO:0003674,GO:0003676,GO:0003677,GO:0003690,GO:0003700,GO:0005488,GO:0005515,GO:0005575,GO:0005622,GO:0005623,GO:0005634,GO:0005654,GO:0005694,GO:0006355,GO:0006357,GO:0007275,GO:0007399,GO:0008150,GO:0009889,GO:0009890,GO:0009892,GO:0009966,GO:0009968,GO:0009987,GO:…	-	ko:K09219	-	-	-	-	ko00000,ko03000	-	-	-	zf-C2H2,zf-C2H2_6
XP_072013295.1	7668.SPU_022851-tr	1.94e-74	245	KOG3656@1|root,KOG3656@2759|Eukaryota,395S3@33154|Opisthokonta,3BCHK@33208|Metazoa,3CVQF@33213|Bilateria	33208|Metazoa	L	G-protein coupled receptor activity. It is involved in the biological process described with	OPN4	GO:0000122,GO:0000323,GO:0000902,GO:0000904,GO:0001654,GO:0001745,GO:0001750,GO:0001751,GO:0001754,GO:0003008,GO:0003674,GO:0004888,GO:0004930,GO:0005488,GO:0005501,GO:0005502,GO:0005515,GO:0005575,GO:0005622,GO:0005623,GO:0005737,GO:0005764,GO:0005767,GO:0005768,GO:0005769,GO:0005770,GO:0005771,GO:0005773,GO:0005783,GO:0005790,GO:0005791,GO:0005886,GO:0005929,GO:0006355,GO:0006357,GO:0006996,GO:…	-	ko:K04255,ko:K13802	ko04745,map04745	-	-	-	ko00000,ko00001,ko04030	-	-	-	7tm_1
XP_072013296.1	13735.ENSPSIP00000005438	3.79e-155	442	COG4870@1|root,KOG1543@2759|Eukaryota,38FXY@33154|Opisthokonta,3BJJC@33208|Metazoa,3CYXA@33213|Bilateria,487EE@7711|Chordata,490WI@7742|Vertebrata,4CDT3@8459|Testudines	33208|Metazoa	O	Cathepsin Z	CTSZ	GO:0000003,GO:0000323,GO:0001763,GO:0001775,GO:0001990,GO:0001991,GO:0002002,GO:0002003,GO:0002009,GO:0002119,GO:0002164,GO:0002252,GO:0002263,GO:0002274,GO:0002275,GO:0002283,GO:0002366,GO:0002376,GO:0002443,GO:0002444,GO:0002446,GO:0003006,GO:0003008,GO:0003013,GO:0003044,GO:0003073,GO:0003081,GO:0003674,GO:0003824,GO:0004175,GO:0004180,GO:0004197,GO:0005575,GO:0005576,GO:0005615,GO:0005622,GO:…	3.4.18.1	ko:K08568	ko04142,ko04210,map04142,map04210	-	-	-	ko00000,ko00001,ko01000,ko01002	-	-	-	Peptidase_C1
XP_072013297.1	8010.XP_010879440.1	4.1e-154	439	COG4870@1|root,KOG1543@2759|Eukaryota,38FXY@33154|Opisthokonta,3BJJC@33208|Metazoa,3CYXA@33213|Bilateria,487EE@7711|Chordata,490WI@7742|Vertebrata,49U3J@7898|Actinopterygii	33208|Metazoa	O	Belongs to the peptidase C1 family	CTSZ	GO:0000003,GO:0000323,GO:0001763,GO:0001775,GO:0001990,GO:0001991,GO:0002002,GO:0002003,GO:0002009,GO:0002119,GO:0002164,GO:0002252,GO:0002263,GO:0002274,GO:0002275,GO:0002283,GO:0002366,GO:0002376,GO:0002443,GO:0002444,GO:0002446,GO:0003006,GO:0003008,GO:0003013,GO:0003044,GO:0003073,GO:0003081,GO:0003674,GO:0003824,GO:0004175,GO:0004180,GO:0004197,GO:0005575,GO:0005576,GO:0005615,GO:0005622,GO:…	3.4.18.1	ko:K08568	ko04142,ko04210,map04142,map04210	-	-	-	ko00000,ko00001,ko01000,ko01002	-	-	-	Peptidase_C1
XP_072013298.1	7739.XP_002604676.1	5.41e-102	306	COG0596@1|root,KOG2984@2759|Eukaryota,395X5@33154|Opisthokonta,3B9R5@33208|Metazoa,3CT8Y@33213|Bilateria,4824N@7711|Chordata	33208|Metazoa	S	hydrolase activity	BPHL	GO:0003674,GO:0003824,GO:0005575,GO:0005622,GO:0005623,GO:0005737,GO:0005739,GO:0005740,GO:0005741,GO:0006082,GO:0006520,GO:0006805,GO:0006807,GO:0008150,GO:0008152,GO:0009410,GO:0009636,GO:0009987,GO:0016020,GO:0016787,GO:0016788,GO:0019752,GO:0019867,GO:0031090,GO:0031966,GO:0031967,GO:0031968,GO:0031975,GO:0042221,GO:0043226,GO:0043227,GO:0043229,GO:0043231,GO:0043436,GO:0044237,GO:0044238,GO:…	-	ko:K18399	-	-	-	-	ko00000,ko01000	-	-	-	Abhydrolase_1
XP_072013299.1	7668.SPU_000278-tr	0	1254	KOG2001@1|root,KOG2001@2759|Eukaryota,38DYI@33154|Opisthokonta,3B9AM@33208|Metazoa,3CXP7@33213|Bilateria	33208|Metazoa	Z	microtubule nucleation by interphase microtubule organizing center	TUBGCP2	GO:0000003,GO:0000226,GO:0000278,GO:0000280,GO:0000923,GO:0000930,GO:0003674,GO:0005198,GO:0005200,GO:0005488,GO:0005515,GO:0005575,GO:0005622,GO:0005623,GO:0005634,GO:0005654,GO:0005737,GO:0005813,GO:0005815,GO:0005829,GO:0005856,GO:0005874,GO:0005875,GO:0005881,GO:0006996,GO:0007010,GO:0007017,GO:0007020,GO:0007049,GO:0007051,GO:0007052,GO:0007098,GO:0007276,GO:0007283,GO:0008017,GO:0008092,GO:…	-	ko:K16569	-	-	-	-	ko00000,ko03036,ko04147,ko04812	-	-	-	Spc97_Spc98
XP_072013300.1	10224.XP_002736145.1	1.31e-26	128	KOG4307@1|root,KOG4307@2759|Eukaryota,39NS7@33154|Opisthokonta,3CQAP@33208|Metazoa,3E6G9@33213|Bilateria	33208|Metazoa	A	RNA binding motif protein 12	RBM12	GO:0005575,GO:0005622,GO:0005623,GO:0005634,GO:0005654,GO:0031974,GO:0031981,GO:0043226,GO:0043227,GO:0043229,GO:0043231,GO:0043233,GO:0044422,GO:0044424,GO:0044428,GO:0044446,GO:0044464,GO:0070013	-	-	-	-	-	-	-	-	-	-	RRM_1
XP_072013301.1	7739.XP_002604929.1	8.65e-52	166	COG1958@1|root,KOG3428@2759|Eukaryota,3A3TV@33154|Opisthokonta,3BQID@33208|Metazoa,3D786@33213|Bilateria,48DZB@7711|Chordata	33208|Metazoa	A	spliceosomal snRNP assembly	SNRPD1	GO:0000243,GO:0000245,GO:0000375,GO:0000377,GO:0000387,GO:0000398,GO:0003674,GO:0003676,GO:0003723,GO:0005488,GO:0005575,GO:0005622,GO:0005623,GO:0005634,GO:0005654,GO:0005681,GO:0005682,GO:0005684,GO:0005685,GO:0005686,GO:0005687,GO:0005689,GO:0005737,GO:0005829,GO:0006139,GO:0006396,GO:0006397,GO:0006725,GO:0006807,GO:0006810,GO:0006913,GO:0008150,GO:0008152,GO:0008380,GO:0009987,GO:0010467,GO:…	-	ko:K11087	ko03040,ko05322,map03040,map05322	M00351,M00352,M00354,M00355,M00398	-	-	ko00000,ko00001,ko00002,ko03032,ko03041	-	-	-	LSM
XP_072013302.1	8364.ENSXETP00000006898	5.73e-48	169	2CXRJ@1|root,2RZ97@2759|Eukaryota,39ZMV@33154|Opisthokonta,3BN2A@33208|Metazoa,3D2RI@33213|Bilateria,4852Q@7711|Chordata,493NY@7742|Vertebrata	33208|Metazoa	S	N-terminal domain of CBF1 interacting co-repressor CIR	LENG1	-	-	-	-	-	-	-	-	-	-	-	Cir_N
XP_072013303.1	10224.XP_002741632.1	4.08e-157	480	28NHF@1|root,2QV2Y@2759|Eukaryota,39VWX@33154|Opisthokonta,3BERK@33208|Metazoa,3CYD5@33213|Bilateria	33208|Metazoa	S	gamma-tubulin complex localization	CEP72	GO:0000086,GO:0000226,GO:0000278,GO:0003674,GO:0005488,GO:0005515,GO:0005575,GO:0005622,GO:0005623,GO:0005737,GO:0005813,GO:0005815,GO:0005829,GO:0005856,GO:0006996,GO:0007010,GO:0007017,GO:0007049,GO:0007051,GO:0007098,GO:0007099,GO:0007346,GO:0008104,GO:0008150,GO:0009987,GO:0010389,GO:0010564,GO:0015630,GO:0016043,GO:0022402,GO:0022406,GO:0022607,GO:0030030,GO:0030031,GO:0031023,GO:0031503,GO:…	-	ko:K16532	-	-	-	-	ko00000,ko03036	-	-	-	LRR_9
XP_072013304.1	10224.XP_002741632.1	5.58e-157	479	28NHF@1|root,2QV2Y@2759|Eukaryota,39VWX@33154|Opisthokonta,3BERK@33208|Metazoa,3CYD5@33213|Bilateria	33208|Metazoa	S	gamma-tubulin complex localization	CEP72	GO:0000086,GO:0000226,GO:0000278,GO:0003674,GO:0005488,GO:0005515,GO:0005575,GO:0005622,GO:0005623,GO:0005737,GO:0005813,GO:0005815,GO:0005829,GO:0005856,GO:0006996,GO:0007010,GO:0007017,GO:0007049,GO:0007051,GO:0007098,GO:0007099,GO:0007346,GO:0008104,GO:0008150,GO:0009987,GO:0010389,GO:0010564,GO:0015630,GO:0016043,GO:0022402,GO:0022406,GO:0022607,GO:0030030,GO:0030031,GO:0031023,GO:0031503,GO:…	-	ko:K16532	-	-	-	-	ko00000,ko03036	-	-	-	LRR_9
XP_072013305.1	10224.XP_002741632.1	1.05e-158	482	28NHF@1|root,2QV2Y@2759|Eukaryota,39VWX@33154|Opisthokonta,3BERK@33208|Metazoa,3CYD5@33213|Bilateria	33208|Metazoa	S	gamma-tubulin complex localization	CEP72	GO:0000086,GO:0000226,GO:0000278,GO:0003674,GO:0005488,GO:0005515,GO:0005575,GO:0005622,GO:0005623,GO:0005737,GO:0005813,GO:0005815,GO:0005829,GO:0005856,GO:0006996,GO:0007010,GO:0007017,GO:0007049,GO:0007051,GO:0007098,GO:0007099,GO:0007346,GO:0008104,GO:0008150,GO:0009987,GO:0010389,GO:0010564,GO:0015630,GO:0016043,GO:0022402,GO:0022406,GO:0022607,GO:0030030,GO:0030031,GO:0031023,GO:0031503,GO:…	-	ko:K16532	-	-	-	-	ko00000,ko03036	-	-	-	LRR_9
XP_072013306.1	10224.XP_002741632.1	1.02e-158	482	28NHF@1|root,2QV2Y@2759|Eukaryota,39VWX@33154|Opisthokonta,3BERK@33208|Metazoa,3CYD5@33213|Bilateria	33208|Metazoa	S	gamma-tubulin complex localization	CEP72	GO:0000086,GO:0000226,GO:0000278,GO:0003674,GO:0005488,GO:0005515,GO:0005575,GO:0005622,GO:0005623,GO:0005737,GO:0005813,GO:0005815,GO:0005829,GO:0005856,GO:0006996,GO:0007010,GO:0007017,GO:0007049,GO:0007051,GO:0007098,GO:0007099,GO:0007346,GO:0008104,GO:0008150,GO:0009987,GO:0010389,GO:0010564,GO:0015630,GO:0016043,GO:0022402,GO:0022406,GO:0022607,GO:0030030,GO:0030031,GO:0031023,GO:0031503,GO:…	-	ko:K16532	-	-	-	-	ko00000,ko03036	-	-	-	LRR_9
XP_072013307.1	7668.SPU_001266-tr	1.27e-109	356	COG5640@1|root,KOG3627@2759|Eukaryota,38EWN@33154|Opisthokonta,3BC1C@33208|Metazoa,3CVCK@33213|Bilateria	33208|Metazoa	O	scavenger receptor activity	PRSS12	GO:0003674,GO:0003824,GO:0004175,GO:0004252,GO:0005575,GO:0005576,GO:0005622,GO:0005623,GO:0005737,GO:0005886,GO:0006508,GO:0006807,GO:0006810,GO:0006887,GO:0008150,GO:0008152,GO:0008233,GO:0008236,GO:0009987,GO:0010467,GO:0016020,GO:0016192,GO:0016485,GO:0016787,GO:0017171,GO:0019538,GO:0030424,GO:0030425,GO:0031410,GO:0031638,GO:0031982,GO:0032940,GO:0033267,GO:0036477,GO:0042995,GO:0043005,GO:…	-	ko:K09624,ko:K13912	ko04970,map04970	-	-	-	ko00000,ko00001,ko01000,ko01002	-	-	-	Kringle,SRCR,Trypsin
XP_072013308.1	10224.NP_001161599.1	6.7e-33	134	KOG4625@1|root,KOG4625@2759|Eukaryota,39MRU@33154|Opisthokonta,3CPBN@33208|Metazoa,3D5DC@33213|Bilateria	33208|Metazoa	T	C-terminal of Roc, COR, domain	-	-	-	-	-	-	-	-	-	-	-	-	COR,Death,Neuralized,Roc,TIR_2
XP_072013309.1	7668.SPU_008656-tr	3.78e-182	521	COG0484@1|root,KOG0712@2759|Eukaryota,38CPQ@33154|Opisthokonta,3BCGW@33208|Metazoa,3CWJE@33213|Bilateria	33208|Metazoa	O	heat shock protein binding	DNAJA2	GO:0001671,GO:0003674,GO:0005488,GO:0005515,GO:0005575,GO:0005622,GO:0005623,GO:0005634,GO:0005737,GO:0005829,GO:0006457,GO:0006950,GO:0008047,GO:0008150,GO:0008152,GO:0008284,GO:0009987,GO:0010033,GO:0018885,GO:0030234,GO:0032781,GO:0035966,GO:0042026,GO:0042127,GO:0042221,GO:0043085,GO:0043226,GO:0043227,GO:0043229,GO:0043231,GO:0043462,GO:0044093,GO:0044424,GO:0044444,GO:0044464,GO:0048518,GO:…	-	ko:K09502,ko:K09503	ko04141,map04141	-	-	-	ko00000,ko00001,ko03029,ko03110,ko04131	-	-	-	DnaJ,DnaJ_C,DnaJ_CXXCXGXG
XP_072013310.1	7668.SPU_014795-tr	2.25e-284	818	2CMDE@1|root,2QQ1C@2759|Eukaryota,38G2Y@33154|Opisthokonta,3BB3R@33208|Metazoa,3CU2F@33213|Bilateria	33208|Metazoa	S	hair follicle maturation	TRPC4AP	GO:0000151,GO:0001942,GO:0003674,GO:0005215,GO:0005216,GO:0005261,GO:0005262,GO:0005488,GO:0005515,GO:0005575,GO:0005622,GO:0005623,GO:0005886,GO:0006464,GO:0006508,GO:0006511,GO:0006807,GO:0006810,GO:0006811,GO:0006812,GO:0006816,GO:0007275,GO:0008150,GO:0008152,GO:0008324,GO:0008544,GO:0009056,GO:0009057,GO:0009888,GO:0009987,GO:0015075,GO:0015085,GO:0015267,GO:0015318,GO:0016020,GO:0016567,GO:…	-	ko:K11796	-	-	-	-	ko00000,ko01009,ko04121	-	-	-	DUF3689
XP_072013311.1	6412.HelroP185695	3.37e-76	241	COG3338@1|root,KOG0382@2759|Eukaryota,38BFG@33154|Opisthokonta,3BIMZ@33208|Metazoa,3CTN7@33213|Bilateria	33208|Metazoa	P	positive regulation of dipeptide transport	CA2	GO:0001655,GO:0001822,GO:0002009,GO:0002376,GO:0002520,GO:0002521,GO:0002573,GO:0002682,GO:0002684,GO:0002761,GO:0002763,GO:0003674,GO:0003824,GO:0004064,GO:0004089,GO:0005488,GO:0005575,GO:0005576,GO:0005615,GO:0005622,GO:0005623,GO:0005737,GO:0005829,GO:0005886,GO:0005902,GO:0006730,GO:0006810,GO:0006811,GO:0006820,GO:0006873,GO:0006885,GO:0006950,GO:0006970,GO:0006971,GO:0007154,GO:0007165,GO:…	4.2.1.1	ko:K01672,ko:K18245	ko00910,ko04964,ko04966,ko04971,ko04972,ko04976,map00910,map04964,map04966,map04971,map04972,map04976	-	R00132,R10092	RC02807	ko00000,ko00001,ko01000,ko04147	-	-	-	Carb_anhydrase
XP_072013312.1	6412.HelroP185695	1.17e-81	254	COG3338@1|root,KOG0382@2759|Eukaryota,38BFG@33154|Opisthokonta,3BIMZ@33208|Metazoa,3CTN7@33213|Bilateria	33208|Metazoa	P	positive regulation of dipeptide transport	CA2	GO:0001655,GO:0001822,GO:0002009,GO:0002376,GO:0002520,GO:0002521,GO:0002573,GO:0002682,GO:0002684,GO:0002761,GO:0002763,GO:0003674,GO:0003824,GO:0004064,GO:0004089,GO:0005488,GO:0005575,GO:0005576,GO:0005615,GO:0005622,GO:0005623,GO:0005737,GO:0005829,GO:0005886,GO:0005902,GO:0006730,GO:0006810,GO:0006811,GO:0006820,GO:0006873,GO:0006885,GO:0006950,GO:0006970,GO:0006971,GO:0007154,GO:0007165,GO:…	4.2.1.1	ko:K01672,ko:K18245	ko00910,ko04964,ko04966,ko04971,ko04972,ko04976,map00910,map04964,map04966,map04971,map04972,map04976	-	R00132,R10092	RC02807	ko00000,ko00001,ko01000,ko04147	-	-	-	Carb_anhydrase
XP_072013313.1	10224.XP_006814117.1	5.91e-79	247	COG3338@1|root,KOG0382@2759|Eukaryota,38BFG@33154|Opisthokonta,3BIMZ@33208|Metazoa,3CTN7@33213|Bilateria	33208|Metazoa	P	positive regulation of dipeptide transport	CA2	GO:0001655,GO:0001822,GO:0002009,GO:0002376,GO:0002520,GO:0002521,GO:0002573,GO:0002682,GO:0002684,GO:0002761,GO:0002763,GO:0003674,GO:0003824,GO:0004064,GO:0004089,GO:0005488,GO:0005575,GO:0005576,GO:0005615,GO:0005622,GO:0005623,GO:0005737,GO:0005829,GO:0005886,GO:0005902,GO:0006730,GO:0006810,GO:0006811,GO:0006820,GO:0006873,GO:0006885,GO:0006950,GO:0006970,GO:0006971,GO:0007154,GO:0007165,GO:…	4.2.1.1	ko:K01672,ko:K18245	ko00910,ko04964,ko04966,ko04971,ko04972,ko04976,map00910,map04964,map04966,map04971,map04972,map04976	-	R00132,R10092	RC02807	ko00000,ko00001,ko01000,ko04147	-	-	-	Carb_anhydrase
XP_072013314.1	7668.SPU_005153-tr	3.68e-14	74.3	2E4WQ@1|root,2SBRN@2759|Eukaryota,3ACH8@33154|Opisthokonta,3BVUS@33208|Metazoa	33208|Metazoa	S	Interferon-induced transmembrane protein	-	-	-	-	-	-	-	-	-	-	-	-	CD225
XP_072013315.1	710685.MycrhN_1385	1.57e-14	72.4	COG4640@1|root,COG4640@2|Bacteria,2GSZE@201174|Actinobacteria,23B0X@1762|Mycobacteriaceae	201174|Actinobacteria	S	Interferon-induced transmembrane protein	-	-	-	-	-	-	-	-	-	-	-	-	CD225
XP_072013316.1	7668.SPU_005153-tr	7.97e-14	72.8	2E4WQ@1|root,2SBRN@2759|Eukaryota,3ACH8@33154|Opisthokonta,3BVUS@33208|Metazoa	33208|Metazoa	S	Interferon-induced transmembrane protein	-	-	-	-	-	-	-	-	-	-	-	-	CD225
XP_072013317.1	7897.ENSLACP00000016016	7.52e-13	75.1	28K69@1|root,2QSKV@2759|Eukaryota,38G43@33154|Opisthokonta,3BHE4@33208|Metazoa,3CY9N@33213|Bilateria,47ZQN@7711|Chordata,4925C@7742|Vertebrata	33208|Metazoa	W	complement component 1, q subcomponent-like	C1QL1	GO:0003008,GO:0003674,GO:0005102,GO:0005488,GO:0005515,GO:0005575,GO:0005576,GO:0005622,GO:0005623,GO:0005737,GO:0007275,GO:0007399,GO:0007610,GO:0007611,GO:0007612,GO:0007626,GO:0008150,GO:0009987,GO:0016043,GO:0016322,GO:0021700,GO:0022008,GO:0030154,GO:0030182,GO:0030424,GO:0032501,GO:0032502,GO:0042551,GO:0042995,GO:0043005,GO:0043083,GO:0043954,GO:0044301,GO:0044424,GO:0044456,GO:0044464,GO:…	-	-	-	-	-	-	-	-	-	-	C1q,Collagen
XP_072013318.1	9305.ENSSHAP00000005999	2.88e-101	322	COG2030@1|root,2QPX4@2759|Eukaryota,39K2N@33154|Opisthokonta,3BD1Y@33208|Metazoa,3CX6W@33213|Bilateria,4895R@7711|Chordata,494M6@7742|Vertebrata,3J9XU@40674|Mammalia,4K4N2@9263|Metatheria	33208|Metazoa	Q	Hydroxysteroid (17-beta) dehydrogenase 4	HSD17B4	GO:0000003,GO:0000038,GO:0002064,GO:0002119,GO:0002164,GO:0003006,GO:0003674,GO:0003824,GO:0003857,GO:0004303,GO:0005102,GO:0005488,GO:0005515,GO:0005575,GO:0005622,GO:0005623,GO:0005737,GO:0005777,GO:0005782,GO:0006066,GO:0006082,GO:0006139,GO:0006163,GO:0006629,GO:0006631,GO:0006635,GO:0006637,GO:0006725,GO:0006732,GO:0006753,GO:0006790,GO:0006793,GO:0006796,GO:0006807,GO:0007275,GO:0007548,GO:…	1.1.1.35,4.2.1.107,4.2.1.119	ko:K12405	ko00120,ko01100,ko04146,map00120,map01100,map04146	M00104	R04809,R04810,R04812,R04813,R09698	RC00089,RC00770,RC01217	ko00000,ko00001,ko00002,ko01000	-	-	-	MaoC_dehydrat_N,MaoC_dehydratas,SCP2,adh_short
XP_072013319.1	10224.XP_006812384.1	1.4e-07	58.2	2EAHB@1|root,2SGR4@2759|Eukaryota,3ABCY@33154|Opisthokonta,3BWPT@33208|Metazoa	33208|Metazoa	S	7tm Chemosensory receptor	-	-	-	-	-	-	-	-	-	-	-	-	7tm_7
XP_072013320.1	7739.XP_002604692.1	0	1060	KOG2171@1|root,KOG2171@2759|Eukaryota,38CEE@33154|Opisthokonta,3BBR5@33208|Metazoa,3CZQU@33213|Bilateria,482DM@7711|Chordata	33208|Metazoa	UY	ribosomal protein import into nucleus	IPO4	GO:0000060,GO:0000228,GO:0000785,GO:0000790,GO:0003674,GO:0005048,GO:0005215,GO:0005488,GO:0005575,GO:0005622,GO:0005623,GO:0005634,GO:0005635,GO:0005694,GO:0005737,GO:0006323,GO:0006325,GO:0006333,GO:0006334,GO:0006335,GO:0006336,GO:0006606,GO:0006607,GO:0006610,GO:0006810,GO:0006886,GO:0006913,GO:0006996,GO:0008104,GO:0008139,GO:0008150,GO:0008565,GO:0009987,GO:0012505,GO:0015031,GO:0015833,GO:…	-	ko:K20221,ko:K20222	-	-	-	-	ko00000,ko03009	1.I.1	-	-	HEAT,HEAT_EZ,IBN_N
XP_072013321.1	10224.XP_006812408.1	0	1456	COG1112@1|root,KOG1807@2759|Eukaryota,38E0G@33154|Opisthokonta,3BCP1@33208|Metazoa,3CT3Y@33213|Bilateria	33208|Metazoa	L	NFX1-type zinc finger-containing protein	ZNFX1	GO:0000981,GO:0003674,GO:0003700,GO:0006355,GO:0006357,GO:0008150,GO:0009889,GO:0010468,GO:0010556,GO:0019219,GO:0019222,GO:0031323,GO:0031326,GO:0050789,GO:0050794,GO:0051171,GO:0051252,GO:0060255,GO:0065007,GO:0080090,GO:0140110,GO:1903506,GO:2000112,GO:2001141	-	ko:K21626	-	-	-	-	ko00000,ko03000	-	-	-	AAA_11,AAA_12
XP_072013322.1	7897.ENSLACP00000005704	6.21e-07	58.9	KOG2075@1|root,KOG2075@2759|Eukaryota,39GDW@33154|Opisthokonta,3BD4K@33208|Metazoa,3CZCJ@33213|Bilateria,4862M@7711|Chordata,49GCR@7742|Vertebrata	33208|Metazoa	S	BTB And C-terminal Kelch	BTBD17	GO:0005575,GO:0005623,GO:0005886,GO:0008150,GO:0009605,GO:0009607,GO:0009615,GO:0016020,GO:0043207,GO:0043900,GO:0043901,GO:0043903,GO:0044464,GO:0045069,GO:0045071,GO:0048519,GO:0048525,GO:0050789,GO:0050792,GO:0050896,GO:0051704,GO:0051707,GO:0065007,GO:0071944,GO:1903900,GO:1903901	-	-	-	-	-	-	-	-	-	-	BACK,BTB
XP_072013323.1	10224.XP_006812408.1	0	1447	COG1112@1|root,KOG1807@2759|Eukaryota,38E0G@33154|Opisthokonta,3BCP1@33208|Metazoa,3CT3Y@33213|Bilateria	33208|Metazoa	L	NFX1-type zinc finger-containing protein	ZNFX1	GO:0000981,GO:0003674,GO:0003700,GO:0006355,GO:0006357,GO:0008150,GO:0009889,GO:0010468,GO:0010556,GO:0019219,GO:0019222,GO:0031323,GO:0031326,GO:0050789,GO:0050794,GO:0051171,GO:0051252,GO:0060255,GO:0065007,GO:0080090,GO:0140110,GO:1903506,GO:2000112,GO:2001141	-	ko:K21626	-	-	-	-	ko00000,ko03000	-	-	-	AAA_11,AAA_12
XP_072013324.1	7668.SPU_019406-tr	6.15e-194	553	KOG4704@1|root,KOG4704@2759|Eukaryota,39V1F@33154|Opisthokonta,3BFQ0@33208|Metazoa,3CU60@33213|Bilateria	33208|Metazoa	S	Uncharacterized conserved protein (DUF2347)	KIAA1147	GO:0005575,GO:0005622,GO:0005623,GO:0005737,GO:0008150,GO:0044424,GO:0044464,GO:0051179	-	-	-	-	-	-	-	-	-	-	DUF2347
XP_072013325.1	10224.XP_002733854.2	8.06e-115	343	COG1881@1|root,KOG3346@2759|Eukaryota,38E0A@33154|Opisthokonta,3BBRS@33208|Metazoa,3CX9I@33213|Bilateria	33208|Metazoa	S	mitochondrial translation	MRPL38	GO:0000313,GO:0000315,GO:0003674,GO:0003735,GO:0005198,GO:0005575,GO:0005622,GO:0005623,GO:0005737,GO:0005739,GO:0005740,GO:0005743,GO:0005759,GO:0005761,GO:0005762,GO:0005840,GO:0006412,GO:0006414,GO:0006415,GO:0006518,GO:0006807,GO:0008150,GO:0008152,GO:0009058,GO:0009059,GO:0009987,GO:0010467,GO:0015934,GO:0016020,GO:0016043,GO:0019538,GO:0019866,GO:0022411,GO:0031090,GO:0031966,GO:0031967,GO:…	-	ko:K17419	-	-	-	-	br01610,ko00000,ko03011	-	-	-	PBP
XP_072013326.1	7668.SPU_015722-tr	1.25e-71	248	28KZH@1|root,2QTGC@2759|Eukaryota,38GDF@33154|Opisthokonta,3BAZA@33208|Metazoa,3CRI1@33213|Bilateria	33208|Metazoa	S	activation inhibitor, mitochondrial	TCAIM	GO:0005575,GO:0005622,GO:0005623,GO:0005737,GO:0005739,GO:0043226,GO:0043227,GO:0043229,GO:0043231,GO:0044424,GO:0044444,GO:0044464	-	-	-	-	-	-	-	-	-	-	DUF4460,DUF4461
XP_072013327.1	10224.XP_006812384.1	2.91e-15	76.3	2EAHB@1|root,2SGR4@2759|Eukaryota,3ABCY@33154|Opisthokonta,3BWPT@33208|Metazoa	33208|Metazoa	S	7tm Chemosensory receptor	-	-	-	-	-	-	-	-	-	-	-	-	7tm_7
XP_072013328.1	7668.SPU_015722-tr	1.25e-70	245	28KZH@1|root,2QTGC@2759|Eukaryota,38GDF@33154|Opisthokonta,3BAZA@33208|Metazoa,3CRI1@33213|Bilateria	33208|Metazoa	S	activation inhibitor, mitochondrial	TCAIM	GO:0005575,GO:0005622,GO:0005623,GO:0005737,GO:0005739,GO:0043226,GO:0043227,GO:0043229,GO:0043231,GO:0044424,GO:0044444,GO:0044464	-	-	-	-	-	-	-	-	-	-	DUF4460,DUF4461
XP_072013329.1	7739.XP_002607448.1	1.07e-195	566	COG5536@1|root,KOG0529@2759|Eukaryota,38GJ5@33154|Opisthokonta,3BCAQ@33208|Metazoa,3CZAI@33213|Bilateria,485Q1@7711|Chordata	33208|Metazoa	O	Geranylgeranyl transferase type-2 subunit alpha	RABGGTA	GO:0003008,GO:0003674,GO:0003824,GO:0004659,GO:0004661,GO:0004663,GO:0005488,GO:0005515,GO:0005575,GO:0005622,GO:0005623,GO:0005634,GO:0005654,GO:0005737,GO:0005829,GO:0005886,GO:0005968,GO:0006464,GO:0006807,GO:0007600,GO:0007601,GO:0008150,GO:0008152,GO:0008318,GO:0009987,GO:0010941,GO:0016020,GO:0016043,GO:0016740,GO:0016765,GO:0017016,GO:0017137,GO:0018342,GO:0018344,GO:0019538,GO:0019899,GO:…	2.5.1.60	ko:K14050	-	-	-	-	ko00000,ko01000,ko01006,ko04131	-	-	-	LRR_9,PPTA,RabGGT_insert
XP_072013330.1	7668.SPU_017617-tr	7.38e-87	269	COG5539@1|root,KOG2606@2759|Eukaryota,38DFR@33154|Opisthokonta,3BBZ5@33208|Metazoa,3CUN5@33213|Bilateria	33208|Metazoa	OT	ubiquitin-like protein-specific protease activity	OTUD6B	GO:0003674,GO:0003824,GO:0004843,GO:0006417,GO:0006464,GO:0006508,GO:0006807,GO:0008150,GO:0008152,GO:0008233,GO:0008234,GO:0008283,GO:0009889,GO:0009890,GO:0009891,GO:0009892,GO:0009893,GO:0009987,GO:0010468,GO:0010556,GO:0010557,GO:0010558,GO:0010604,GO:0010605,GO:0010608,GO:0010628,GO:0010629,GO:0016043,GO:0016579,GO:0016787,GO:0017148,GO:0019222,GO:0019538,GO:0019783,GO:0022607,GO:0031323,GO:…	3.4.19.12	ko:K18342	-	-	-	-	ko00000,ko01000,ko04121	-	-	-	OTU
XP_072013332.1	7213.XP_004524320.1	2.06e-08	64.3	KOG4441@1|root,KOG4441@2759|Eukaryota,39RYW@33154|Opisthokonta,3BG44@33208|Metazoa,3CWCZ@33213|Bilateria,41V9W@6656|Arthropoda,3SJ3I@50557|Insecta,451TR@7147|Diptera	33208|Metazoa	T	BTB And C-terminal Kelch	KEAP1	GO:0000151,GO:0001701,GO:0001887,GO:0003674,GO:0003779,GO:0005488,GO:0005515,GO:0005575,GO:0005622,GO:0005623,GO:0005634,GO:0005654,GO:0005694,GO:0005700,GO:0005703,GO:0005737,GO:0005783,GO:0005815,GO:0005829,GO:0005856,GO:0005884,GO:0005911,GO:0005912,GO:0005913,GO:0005924,GO:0005925,GO:0006355,GO:0006464,GO:0006508,GO:0006511,GO:0006807,GO:0006950,GO:0006979,GO:0007275,GO:0008092,GO:0008104,GO:…	-	ko:K10456	ko04120,ko05200,ko05225,ko05418,map04120,map05200,map05225,map05418	-	-	-	ko00000,ko00001,ko04121	-	-	-	BACK,BTB,Kelch_1
XP_072013333.1	7668.SPU_022593-tr	4.73e-150	446	COG2124@1|root,KOG0156@2759|Eukaryota,38BSU@33154|Opisthokonta,3BC78@33208|Metazoa,3CRSA@33213|Bilateria	33208|Metazoa	Q	monooxygenase activity	-	-	1.14.14.1	ko:K07418,ko:K07422	ko00590,ko00591,ko01100,ko04212,ko04726,ko04750,ko04913,map00590,map00591,map01100,map04212,map04726,map04750,map04913	-	R07041,R07042,R07043,R07044,R07045,R07046,R07048,R07050,R07051,R07052,R07055,R07056	RC00797,RC01184,RC01710,RC01711,RC01723,RC01725	ko00000,ko00001,ko00199,ko01000	-	-	-	p450
XP_072013334.1	7918.ENSLOCP00000002805	7.5e-97	288	COG1949@1|root,KOG3242@2759|Eukaryota,39R06@33154|Opisthokonta,3BBVK@33208|Metazoa,3D00N@33213|Bilateria,4835W@7711|Chordata,490FR@7742|Vertebrata,4A1AC@7898|Actinopterygii	33208|Metazoa	A	Small fragment nuclease	REXO2	GO:0000175,GO:0003674,GO:0003824,GO:0004518,GO:0004527,GO:0004532,GO:0004540,GO:0005575,GO:0005622,GO:0005623,GO:0005634,GO:0005730,GO:0005737,GO:0005739,GO:0005740,GO:0005758,GO:0005759,GO:0005912,GO:0005924,GO:0005925,GO:0006139,GO:0006725,GO:0006753,GO:0006793,GO:0006796,GO:0006807,GO:0008150,GO:0008152,GO:0008408,GO:0008946,GO:0009117,GO:0009987,GO:0016070,GO:0016787,GO:0016788,GO:0016796,GO:…	-	ko:K13288	ko03008,map03008	-	-	-	ko00000,ko00001,ko01000,ko03009,ko03019	-	-	-	RNase_T
XP_072013335.1	7918.ENSLOCP00000002805	7.5e-97	288	COG1949@1|root,KOG3242@2759|Eukaryota,39R06@33154|Opisthokonta,3BBVK@33208|Metazoa,3D00N@33213|Bilateria,4835W@7711|Chordata,490FR@7742|Vertebrata,4A1AC@7898|Actinopterygii	33208|Metazoa	A	Small fragment nuclease	REXO2	GO:0000175,GO:0003674,GO:0003824,GO:0004518,GO:0004527,GO:0004532,GO:0004540,GO:0005575,GO:0005622,GO:0005623,GO:0005634,GO:0005730,GO:0005737,GO:0005739,GO:0005740,GO:0005758,GO:0005759,GO:0005912,GO:0005924,GO:0005925,GO:0006139,GO:0006725,GO:0006753,GO:0006793,GO:0006796,GO:0006807,GO:0008150,GO:0008152,GO:0008408,GO:0008946,GO:0009117,GO:0009987,GO:0016070,GO:0016787,GO:0016788,GO:0016796,GO:…	-	ko:K13288	ko03008,map03008	-	-	-	ko00000,ko00001,ko01000,ko03009,ko03019	-	-	-	RNase_T
XP_072013336.1	7918.ENSLOCP00000002805	1.21e-97	288	COG1949@1|root,KOG3242@2759|Eukaryota,39R06@33154|Opisthokonta,3BBVK@33208|Metazoa,3D00N@33213|Bilateria,4835W@7711|Chordata,490FR@7742|Vertebrata,4A1AC@7898|Actinopterygii	33208|Metazoa	A	Small fragment nuclease	REXO2	GO:0000175,GO:0003674,GO:0003824,GO:0004518,GO:0004527,GO:0004532,GO:0004540,GO:0005575,GO:0005622,GO:0005623,GO:0005634,GO:0005730,GO:0005737,GO:0005739,GO:0005740,GO:0005758,GO:0005759,GO:0005912,GO:0005924,GO:0005925,GO:0006139,GO:0006725,GO:0006753,GO:0006793,GO:0006796,GO:0006807,GO:0008150,GO:0008152,GO:0008408,GO:0008946,GO:0009117,GO:0009987,GO:0016070,GO:0016787,GO:0016788,GO:0016796,GO:…	-	ko:K13288	ko03008,map03008	-	-	-	ko00000,ko00001,ko01000,ko03009,ko03019	-	-	-	RNase_T
XP_072013337.1	10224.XP_006816949.1	2.86e-186	537	COG0531@1|root,KOG1287@2759|Eukaryota,38BBK@33154|Opisthokonta,3B9U2@33208|Metazoa,3CX7X@33213|Bilateria	33208|Metazoa	E	L-cystine transmembrane transporter activity	SLC7A9	GO:0000099,GO:0000101,GO:0002376,GO:0003333,GO:0003674,GO:0003823,GO:0005215,GO:0005342,GO:0005488,GO:0005575,GO:0005623,GO:0005886,GO:0005887,GO:0005903,GO:0006810,GO:0006811,GO:0006820,GO:0006865,GO:0006928,GO:0008150,GO:0008509,GO:0008514,GO:0009987,GO:0015075,GO:0015171,GO:0015175,GO:0015179,GO:0015184,GO:0015291,GO:0015297,GO:0015318,GO:0015711,GO:0015804,GO:0015807,GO:0015811,GO:0015849,GO:…	-	ko:K13868	ko04974,map04974	-	-	-	ko00000,ko00001,ko02000	2.A.3.8.15	-	-	AA_permease_2
XP_072013338.1	10224.XP_002736276.1	6.8e-35	145	2CFRY@1|root,2S3VF@2759|Eukaryota,3A6S1@33154|Opisthokonta,3BTPV@33208|Metazoa,3DCWS@33213|Bilateria	33208|Metazoa	-	-	-	-	-	-	-	-	-	-	-	-	-	-	-
XP_072013339.1	10224.XP_006826102.1	1.41e-27	123	KOG3536@1|root,KOG3536@2759|Eukaryota,3AB6H@33154|Opisthokonta,3BU58@33208|Metazoa,3DBUC@33213|Bilateria	33208|Metazoa	S	Phosphotyrosine interaction domain (PTB/PID)	-	-	-	-	-	-	-	-	-	-	-	-	PID_2
XP_072013340.1	7897.ENSLACP00000017330	0	1404	2CMEU@1|root,2QQ5W@2759|Eukaryota,38E7N@33154|Opisthokonta,3BF2D@33208|Metazoa,3CTMS@33213|Bilateria,480S2@7711|Chordata,48X2Z@7742|Vertebrata	33208|Metazoa	T	scavenger receptor activity	SSC5D	-	-	ko:K13912	ko04970,map04970	-	-	-	ko00000,ko00001	-	-	-	SRCR
XP_072013341.1	7668.SPU_001727-tr	1.39e-155	489	2CMEU@1|root,2QQ5W@2759|Eukaryota,38E7N@33154|Opisthokonta,3BF2D@33208|Metazoa	33154|Opisthokonta	T	Deleted in malignant brain tumors 1	-	-	-	ko:K13912	ko04970,map04970	-	-	-	ko00000,ko00001	-	-	-	SRCR
XP_072013342.1	7668.SPU_001727-tr	1.35e-155	489	2CMEU@1|root,2QQ5W@2759|Eukaryota,38E7N@33154|Opisthokonta,3BF2D@33208|Metazoa	33154|Opisthokonta	T	Deleted in malignant brain tumors 1	-	-	-	ko:K13912	ko04970,map04970	-	-	-	ko00000,ko00001	-	-	-	SRCR
XP_072013343.1	13735.ENSPSIP00000010779	5.6e-154	493	2CMEU@1|root,2QQ5W@2759|Eukaryota,38E7N@33154|Opisthokonta,3BF2D@33208|Metazoa,3CTMS@33213|Bilateria,480S2@7711|Chordata,48X2Z@7742|Vertebrata,4CJCR@8459|Testudines	33208|Metazoa	T	Scavenger receptor Cys-rich	CD5L	-	-	ko:K13912	ko04970,map04970	-	-	-	ko00000,ko00001	-	-	-	SRCR
XP_072013344.1	7668.SPU_001727-tr	3.18e-156	490	2CMEU@1|root,2QQ5W@2759|Eukaryota,38E7N@33154|Opisthokonta,3BF2D@33208|Metazoa	33154|Opisthokonta	T	Deleted in malignant brain tumors 1	-	-	-	ko:K13912	ko04970,map04970	-	-	-	ko00000,ko00001	-	-	-	SRCR
XP_072013345.1	7668.SPU_013760-tr	1.57e-54	191	KOG3656@1|root,KOG3656@2759|Eukaryota,38E76@33154|Opisthokonta,3B9VA@33208|Metazoa,3CXBS@33213|Bilateria	33208|Metazoa	S	phospholipase C-activating G-protein coupled receptor signaling pathway	KISS1R	GO:0000186,GO:0001653,GO:0001932,GO:0001934,GO:0003674,GO:0004888,GO:0004930,GO:0005488,GO:0005575,GO:0005622,GO:0005623,GO:0005886,GO:0005887,GO:0006810,GO:0006811,GO:0006820,GO:0006869,GO:0007154,GO:0007165,GO:0007186,GO:0007200,GO:0007218,GO:0008150,GO:0008188,GO:0008285,GO:0008528,GO:0009893,GO:0009966,GO:0009967,GO:0009986,GO:0009987,GO:0010562,GO:0010604,GO:0010638,GO:0010646,GO:0010647,GO:…	-	ko:K08374	ko04080,map04080	-	-	-	ko00000,ko00001,ko04030	-	-	-	7tm_1
XP_072013346.1	7668.SPU_013760-tr	7.07e-55	191	KOG3656@1|root,KOG3656@2759|Eukaryota,38E76@33154|Opisthokonta,3B9VA@33208|Metazoa,3CXBS@33213|Bilateria	33208|Metazoa	S	phospholipase C-activating G-protein coupled receptor signaling pathway	KISS1R	GO:0000186,GO:0001653,GO:0001932,GO:0001934,GO:0003674,GO:0004888,GO:0004930,GO:0005488,GO:0005575,GO:0005622,GO:0005623,GO:0005886,GO:0005887,GO:0006810,GO:0006811,GO:0006820,GO:0006869,GO:0007154,GO:0007165,GO:0007186,GO:0007200,GO:0007218,GO:0008150,GO:0008188,GO:0008285,GO:0008528,GO:0009893,GO:0009966,GO:0009967,GO:0009986,GO:0009987,GO:0010562,GO:0010604,GO:0010638,GO:0010646,GO:0010647,GO:…	-	ko:K08374	ko04080,map04080	-	-	-	ko00000,ko00001,ko04030	-	-	-	7tm_1
XP_072013347.1	7668.SPU_013760-tr	7.07e-55	191	KOG3656@1|root,KOG3656@2759|Eukaryota,38E76@33154|Opisthokonta,3B9VA@33208|Metazoa,3CXBS@33213|Bilateria	33208|Metazoa	S	phospholipase C-activating G-protein coupled receptor signaling pathway	KISS1R	GO:0000186,GO:0001653,GO:0001932,GO:0001934,GO:0003674,GO:0004888,GO:0004930,GO:0005488,GO:0005575,GO:0005622,GO:0005623,GO:0005886,GO:0005887,GO:0006810,GO:0006811,GO:0006820,GO:0006869,GO:0007154,GO:0007165,GO:0007186,GO:0007200,GO:0007218,GO:0008150,GO:0008188,GO:0008285,GO:0008528,GO:0009893,GO:0009966,GO:0009967,GO:0009986,GO:0009987,GO:0010562,GO:0010604,GO:0010638,GO:0010646,GO:0010647,GO:…	-	ko:K08374	ko04080,map04080	-	-	-	ko00000,ko00001,ko04030	-	-	-	7tm_1
XP_072013348.1	7739.XP_002611699.1	3.8e-47	175	COG1231@1|root,KOG0029@2759|Eukaryota,39TNH@33154|Opisthokonta,3BB9T@33208|Metazoa,3CY3J@33213|Bilateria,488IX@7711|Chordata	33208|Metazoa	Q	histone demethylase activity (H3-monomethyl-K4 specific)	-	-	1.5.3.14,1.5.3.16	ko:K13366	ko00330,ko00410,ko01100,map00330,map00410,map01100	-	R01914,R09076	RC00053,RC00225	ko00000,ko00001,ko01000	-	-	-	Amino_oxidase
XP_072013349.1	7668.SPU_013760-tr	1.37e-47	172	KOG3656@1|root,KOG3656@2759|Eukaryota,38E76@33154|Opisthokonta,3B9VA@33208|Metazoa,3CXBS@33213|Bilateria	33208|Metazoa	S	phospholipase C-activating G-protein coupled receptor signaling pathway	KISS1R	GO:0000186,GO:0001653,GO:0001932,GO:0001934,GO:0003674,GO:0004888,GO:0004930,GO:0005488,GO:0005575,GO:0005622,GO:0005623,GO:0005886,GO:0005887,GO:0006810,GO:0006811,GO:0006820,GO:0006869,GO:0007154,GO:0007165,GO:0007186,GO:0007200,GO:0007218,GO:0008150,GO:0008188,GO:0008285,GO:0008528,GO:0009893,GO:0009966,GO:0009967,GO:0009986,GO:0009987,GO:0010562,GO:0010604,GO:0010638,GO:0010646,GO:0010647,GO:…	-	ko:K08374	ko04080,map04080	-	-	-	ko00000,ko00001,ko04030	-	-	-	7tm_1
XP_072013350.1	7668.SPU_013760-tr	5.59e-48	173	KOG3656@1|root,KOG3656@2759|Eukaryota,38E76@33154|Opisthokonta,3B9VA@33208|Metazoa,3CXBS@33213|Bilateria	33208|Metazoa	S	phospholipase C-activating G-protein coupled receptor signaling pathway	KISS1R	GO:0000186,GO:0001653,GO:0001932,GO:0001934,GO:0003674,GO:0004888,GO:0004930,GO:0005488,GO:0005575,GO:0005622,GO:0005623,GO:0005886,GO:0005887,GO:0006810,GO:0006811,GO:0006820,GO:0006869,GO:0007154,GO:0007165,GO:0007186,GO:0007200,GO:0007218,GO:0008150,GO:0008188,GO:0008285,GO:0008528,GO:0009893,GO:0009966,GO:0009967,GO:0009986,GO:0009987,GO:0010562,GO:0010604,GO:0010638,GO:0010646,GO:0010647,GO:…	-	ko:K08374	ko04080,map04080	-	-	-	ko00000,ko00001,ko04030	-	-	-	7tm_1
XP_072013351.1	9778.XP_004370239.1	3.86e-07	54.3	KOG3645@1|root,KOG3645@2759|Eukaryota,38BP2@33154|Opisthokonta,3BD2A@33208|Metazoa,3CS0W@33213|Bilateria,485AH@7711|Chordata,48UV8@7742|Vertebrata,3JBW8@40674|Mammalia,34SMG@311790|Afrotheria	33208|Metazoa	T	Neurotransmitter-gated ion-channel ligand binding domain	CHRNA4	GO:0001508,GO:0001666,GO:0001775,GO:0002376,GO:0003008,GO:0003674,GO:0004888,GO:0005215,GO:0005216,GO:0005230,GO:0005231,GO:0005261,GO:0005488,GO:0005515,GO:0005575,GO:0005623,GO:0005886,GO:0005887,GO:0005892,GO:0006139,GO:0006259,GO:0006281,GO:0006725,GO:0006807,GO:0006810,GO:0006811,GO:0006812,GO:0006816,GO:0006950,GO:0006974,GO:0006979,GO:0007154,GO:0007165,GO:0007166,GO:0007267,GO:0007268,GO:…	-	ko:K04804,ko:K04805,ko:K04806,ko:K04808,ko:K04813,ko:K04815,ko:K05312	ko04080,ko04725,ko05033,map04080,map04725,map05033	-	-	-	ko00000,ko00001,ko04040	1.A.9.1	-	-	Neur_chan_LBD,Neur_chan_memb
XP_072013352.1	7668.SPU_013760-tr	5.59e-48	173	KOG3656@1|root,KOG3656@2759|Eukaryota,38E76@33154|Opisthokonta,3B9VA@33208|Metazoa,3CXBS@33213|Bilateria	33208|Metazoa	S	phospholipase C-activating G-protein coupled receptor signaling pathway	KISS1R	GO:0000186,GO:0001653,GO:0001932,GO:0001934,GO:0003674,GO:0004888,GO:0004930,GO:0005488,GO:0005575,GO:0005622,GO:0005623,GO:0005886,GO:0005887,GO:0006810,GO:0006811,GO:0006820,GO:0006869,GO:0007154,GO:0007165,GO:0007186,GO:0007200,GO:0007218,GO:0008150,GO:0008188,GO:0008285,GO:0008528,GO:0009893,GO:0009966,GO:0009967,GO:0009986,GO:0009987,GO:0010562,GO:0010604,GO:0010638,GO:0010646,GO:0010647,GO:…	-	ko:K08374	ko04080,map04080	-	-	-	ko00000,ko00001,ko04030	-	-	-	7tm_1
XP_072013353.1	7668.SPU_013760-tr	3.03e-38	145	KOG3656@1|root,KOG3656@2759|Eukaryota,38E76@33154|Opisthokonta,3B9VA@33208|Metazoa,3CXBS@33213|Bilateria	33208|Metazoa	S	phospholipase C-activating G-protein coupled receptor signaling pathway	KISS1R	GO:0000186,GO:0001653,GO:0001932,GO:0001934,GO:0003674,GO:0004888,GO:0004930,GO:0005488,GO:0005575,GO:0005622,GO:0005623,GO:0005886,GO:0005887,GO:0006810,GO:0006811,GO:0006820,GO:0006869,GO:0007154,GO:0007165,GO:0007186,GO:0007200,GO:0007218,GO:0008150,GO:0008188,GO:0008285,GO:0008528,GO:0009893,GO:0009966,GO:0009967,GO:0009986,GO:0009987,GO:0010562,GO:0010604,GO:0010638,GO:0010646,GO:0010647,GO:…	-	ko:K08374	ko04080,map04080	-	-	-	ko00000,ko00001,ko04030	-	-	-	7tm_1
XP_072013354.1	192875.XP_004347433.1	4.43e-56	187	KOG2567@1|root,KOG2567@2759|Eukaryota,3A5EY@33154|Opisthokonta	33154|Opisthokonta	S	Thioredoxin	-	-	-	-	-	-	-	-	-	-	-	-	DSBA,Thioredoxin_4
XP_072013355.1	192875.XP_004347433.1	2.75e-56	187	KOG2567@1|root,KOG2567@2759|Eukaryota,3A5EY@33154|Opisthokonta	33154|Opisthokonta	S	Thioredoxin	-	-	-	-	-	-	-	-	-	-	-	-	DSBA,Thioredoxin_4
XP_072013356.1	10224.XP_006814618.1	1.06e-70	230	COG2340@1|root,KOG3017@2759|Eukaryota,3ARDM@33154|Opisthokonta,3C2QD@33208|Metazoa,3DI7N@33213|Bilateria	33208|Metazoa	S	SCP / Tpx-1 / Ag5 / PR-1 / Sc7 family of extracellular domains.	-	-	-	ko:K20412	-	-	-	-	ko00000,ko04090	-	-	-	CAP
XP_072013357.1	10224.XP_006813103.1	4.15e-71	232	2CNI9@1|root,2QWHA@2759|Eukaryota,38FYJ@33154|Opisthokonta,3BKUT@33208|Metazoa,3D56V@33213|Bilateria	33208|Metazoa	S	Low-density lipoprotein receptor domain class A	-	-	-	-	-	-	-	-	-	-	-	-	CUB,Ldl_recept_a
XP_072013358.1	28737.XP_006884692.1	1.41e-38	150	COG0398@1|root,KOG3140@2759|Eukaryota,3A0N7@33154|Opisthokonta,3BHV5@33208|Metazoa,3D0JE@33213|Bilateria,4813N@7711|Chordata,48WAB@7742|Vertebrata,3J950@40674|Mammalia,34SDX@311790|Afrotheria	33208|Metazoa	S	Transmembrane protein 64	TMEM64	GO:0001503,GO:0001649,GO:0002682,GO:0002684,GO:0002761,GO:0002763,GO:0005575,GO:0005622,GO:0005623,GO:0005737,GO:0005783,GO:0006873,GO:0006874,GO:0006875,GO:0007154,GO:0007165,GO:0007166,GO:0007267,GO:0008150,GO:0009966,GO:0009968,GO:0009987,GO:0010646,GO:0010648,GO:0012505,GO:0016055,GO:0019725,GO:0023051,GO:0023052,GO:0023057,GO:0030003,GO:0030111,GO:0030154,GO:0030178,GO:0030278,GO:0030279,GO:…	-	ko:K18411	-	-	-	-	ko00000,ko03036	-	-	-	SNARE_assoc
XP_072013359.1	10224.XP_002738337.1	2.7e-126	385	28IRR@1|root,2QR31@2759|Eukaryota,39S5E@33154|Opisthokonta,3BC4N@33208|Metazoa,3CTB2@33213|Bilateria	33208|Metazoa	S	RNA N6-methyladenosine dioxygenase activity	FTO	GO:0001659,GO:0003674,GO:0003824,GO:0005488,GO:0005506,GO:0005575,GO:0005622,GO:0005623,GO:0005634,GO:0005654,GO:0006139,GO:0006259,GO:0006281,GO:0006304,GO:0006307,GO:0006725,GO:0006807,GO:0006950,GO:0006974,GO:0007275,GO:0008150,GO:0008152,GO:0008198,GO:0009451,GO:0009888,GO:0009987,GO:0010883,GO:0016070,GO:0016491,GO:0016604,GO:0016607,GO:0016705,GO:0016706,GO:0031974,GO:0031981,GO:0032451,GO:…	1.14.11.53	ko:K19469	-	-	-	-	ko00000,ko01000	-	-	-	FTO_CTD,FTO_NTD
XP_072013360.1	7668.SPU_011581-tr	0	1340	COG2319@1|root,KOG3602@2759|Eukaryota,39MRX@33154|Opisthokonta,3CPBP@33208|Metazoa,3E5GD@33213|Bilateria	33208|Metazoa	S	telomerase activity	-	-	-	-	-	-	-	-	-	-	-	-	NACHT
XP_072013361.1	7668.SPU_011964-tr	9.99e-108	322	KOG2913@1|root,KOG2913@2759|Eukaryota,38ERJ@33154|Opisthokonta,3BBE8@33208|Metazoa,3CSP8@33213|Bilateria	33208|Metazoa	S	PQ loop repeat	PQLC1	-	-	-	-	-	-	-	-	-	-	-	PQ-loop
XP_072013362.1	7668.SPU_011964-tr	1.57e-104	313	KOG2913@1|root,KOG2913@2759|Eukaryota,38ERJ@33154|Opisthokonta,3BBE8@33208|Metazoa,3CSP8@33213|Bilateria	33208|Metazoa	S	PQ loop repeat	PQLC1	-	-	-	-	-	-	-	-	-	-	-	PQ-loop
XP_072013363.1	7668.SPU_026101-tr	6.72e-284	818	KOG0211@1|root,KOG0211@2759|Eukaryota,38E8W@33154|Opisthokonta,3BHD3@33208|Metazoa,3D0V4@33213|Bilateria	33208|Metazoa	T	protein phosphatase regulator activity	PPP4R1	GO:0003674,GO:0005488,GO:0005515,GO:0005575,GO:0005622,GO:0005623,GO:0005737,GO:0006464,GO:0006468,GO:0006470,GO:0006793,GO:0006796,GO:0006807,GO:0007154,GO:0007165,GO:0008150,GO:0008152,GO:0008287,GO:0009987,GO:0010564,GO:0010639,GO:0010921,GO:0010948,GO:0016310,GO:0016311,GO:0019208,GO:0019220,GO:0019222,GO:0019538,GO:0019888,GO:0019904,GO:0023052,GO:0030234,GO:0030289,GO:0031323,GO:0031399,GO:…	-	ko:K15424	-	-	-	-	ko00000,ko01009,ko03400	-	-	-	HEAT,WRNPLPNID
XP_072013364.1	7668.SPU_026101-tr	2.2e-283	817	KOG0211@1|root,KOG0211@2759|Eukaryota,38E8W@33154|Opisthokonta,3BHD3@33208|Metazoa,3D0V4@33213|Bilateria	33208|Metazoa	T	protein phosphatase regulator activity	PPP4R1	GO:0003674,GO:0005488,GO:0005515,GO:0005575,GO:0005622,GO:0005623,GO:0005737,GO:0006464,GO:0006468,GO:0006470,GO:0006793,GO:0006796,GO:0006807,GO:0007154,GO:0007165,GO:0008150,GO:0008152,GO:0008287,GO:0009987,GO:0010564,GO:0010639,GO:0010921,GO:0010948,GO:0016310,GO:0016311,GO:0019208,GO:0019220,GO:0019222,GO:0019538,GO:0019888,GO:0019904,GO:0023052,GO:0030234,GO:0030289,GO:0031323,GO:0031399,GO:…	-	ko:K15424	-	-	-	-	ko00000,ko01009,ko03400	-	-	-	HEAT,WRNPLPNID
XP_072013365.1	7668.SPU_026101-tr	4.18e-284	818	KOG0211@1|root,KOG0211@2759|Eukaryota,38E8W@33154|Opisthokonta,3BHD3@33208|Metazoa,3D0V4@33213|Bilateria	33208|Metazoa	T	protein phosphatase regulator activity	PPP4R1	GO:0003674,GO:0005488,GO:0005515,GO:0005575,GO:0005622,GO:0005623,GO:0005737,GO:0006464,GO:0006468,GO:0006470,GO:0006793,GO:0006796,GO:0006807,GO:0007154,GO:0007165,GO:0008150,GO:0008152,GO:0008287,GO:0009987,GO:0010564,GO:0010639,GO:0010921,GO:0010948,GO:0016310,GO:0016311,GO:0019208,GO:0019220,GO:0019222,GO:0019538,GO:0019888,GO:0019904,GO:0023052,GO:0030234,GO:0030289,GO:0031323,GO:0031399,GO:…	-	ko:K15424	-	-	-	-	ko00000,ko01009,ko03400	-	-	-	HEAT,WRNPLPNID
XP_072013366.1	7668.SPU_026101-tr	7.43e-272	785	KOG0211@1|root,KOG0211@2759|Eukaryota,38E8W@33154|Opisthokonta,3BHD3@33208|Metazoa,3D0V4@33213|Bilateria	33208|Metazoa	T	protein phosphatase regulator activity	PPP4R1	GO:0003674,GO:0005488,GO:0005515,GO:0005575,GO:0005622,GO:0005623,GO:0005737,GO:0006464,GO:0006468,GO:0006470,GO:0006793,GO:0006796,GO:0006807,GO:0007154,GO:0007165,GO:0008150,GO:0008152,GO:0008287,GO:0009987,GO:0010564,GO:0010639,GO:0010921,GO:0010948,GO:0016310,GO:0016311,GO:0019208,GO:0019220,GO:0019222,GO:0019538,GO:0019888,GO:0019904,GO:0023052,GO:0030234,GO:0030289,GO:0031323,GO:0031399,GO:…	-	ko:K15424	-	-	-	-	ko00000,ko01009,ko03400	-	-	-	HEAT,WRNPLPNID
XP_072013367.1	10224.XP_006814768.1	1.35e-134	398	28IR0@1|root,2QR2A@2759|Eukaryota,39UAC@33154|Opisthokonta,3BCT0@33208|Metazoa,3D0YC@33213|Bilateria	33208|Metazoa	S	anaphase-promoting complex-dependent catabolic process	FBXO31	GO:0000075,GO:0000077,GO:0000151,GO:0000209,GO:0000278,GO:0003674,GO:0003824,GO:0004842,GO:0005488,GO:0005515,GO:0005575,GO:0005622,GO:0005623,GO:0005737,GO:0005813,GO:0005815,GO:0005829,GO:0005856,GO:0006464,GO:0006508,GO:0006511,GO:0006807,GO:0006950,GO:0006974,GO:0007049,GO:0007093,GO:0007275,GO:0007346,GO:0007399,GO:0008150,GO:0008152,GO:0009056,GO:0009057,GO:0009987,GO:0010498,GO:0010564,GO:…	-	ko:K10308	-	-	-	-	ko00000,ko04121	-	-	-	F-box,F-box-like
XP_072013368.1	10224.XP_006815381.1	6.78e-34	132	COG5244@1|root,KOG4568@2759|Eukaryota,3AN5T@33154|Opisthokonta,3C1ST@33208|Metazoa,3DH55@33213|Bilateria	33208|Metazoa	D	CAP_GLY	-	-	-	-	-	-	-	-	-	-	-	-	CAP_GLY
XP_072013369.1	10224.XP_006812624.1	1.6e-217	626	KOG2242@1|root,KOG2242@2759|Eukaryota,38GI4@33154|Opisthokonta,3BFZS@33208|Metazoa,3CZAX@33213|Bilateria	33208|Metazoa	O	metal ion binding	RSPRY1	-	-	-	-	-	-	-	-	-	-	-	SPRY,zf-C3HC4_3
XP_072013370.1	7668.SPU_014611-tr	1.9e-306	861	KOG1365@1|root,KOG1365@2759|Eukaryota,38HY4@33154|Opisthokonta,3BCC4@33208|Metazoa,3CXP2@33213|Bilateria	33208|Metazoa	A	epithelial splicing regulatory protein	ESRP2	GO:0000375,GO:0000377,GO:0000380,GO:0000398,GO:0001763,GO:0002009,GO:0003674,GO:0003676,GO:0003723,GO:0003729,GO:0005488,GO:0005575,GO:0005622,GO:0005623,GO:0005634,GO:0005654,GO:0006139,GO:0006396,GO:0006397,GO:0006725,GO:0006807,GO:0007154,GO:0007165,GO:0007166,GO:0007167,GO:0007169,GO:0007173,GO:0007275,GO:0007431,GO:0007435,GO:0008150,GO:0008152,GO:0008284,GO:0008380,GO:0008543,GO:0009653,GO:…	-	ko:K14947	-	-	-	-	ko00000,ko03041	-	-	-	RRM_1
XP_072013371.1	7668.SPU_019349-tr	2e-19	89	29UEC@1|root,2SDGV@2759|Eukaryota,3ADRC@33154|Opisthokonta,3BWK4@33208|Metazoa,3DC5B@33213|Bilateria	33208|Metazoa	S	Interleukin-17	-	-	-	ko:K05491	ko04060,ko04657,map04060,map04657	-	-	-	ko00000,ko00001,ko04052	-	-	-	IL17
XP_072013373.1	7739.XP_002594289.1	2.37e-188	536	COG0436@1|root,KOG0259@2759|Eukaryota,38BAA@33154|Opisthokonta,3BDCR@33208|Metazoa,3CY2D@33213|Bilateria,4881P@7711|Chordata	33208|Metazoa	E	tyrosine aminotransferase	TAT	GO:0002119,GO:0002164,GO:0003674,GO:0003824,GO:0004838,GO:0005488,GO:0005575,GO:0005622,GO:0005623,GO:0005737,GO:0005739,GO:0005829,GO:0005975,GO:0005996,GO:0006006,GO:0006082,GO:0006094,GO:0006103,GO:0006520,GO:0006536,GO:0006558,GO:0006559,GO:0006570,GO:0006572,GO:0006725,GO:0006807,GO:0006950,GO:0006979,GO:0007275,GO:0008150,GO:0008152,GO:0008483,GO:0009056,GO:0009058,GO:0009063,GO:0009064,GO:…	2.6.1.5	ko:K00815	ko00130,ko00270,ko00350,ko00360,ko00400,ko00401,ko00950,ko00960,ko01100,ko01110,ko01130,ko01230,map00130,map00270,map00350,map00360,map00400,map00401,map00950,map00960,map01100,map01110,map01130,map01230	M00025,M00034	R00694,R00734,R07396	RC00006	ko00000,ko00001,ko00002,ko01000,ko01007	-	-	-	Aminotran_1_2,TAT_ubiq
XP_072013374.1	7668.SPU_014831-tr	7.39e-161	464	COG0536@1|root,KOG1489@2759|Eukaryota,38B68@33154|Opisthokonta,3BBJQ@33208|Metazoa,3CYAN@33213|Bilateria	33208|Metazoa	G	magnesium ion binding	MTG2	GO:0000313,GO:0003674,GO:0003824,GO:0003924,GO:0005575,GO:0005622,GO:0005623,GO:0005737,GO:0005739,GO:0005740,GO:0005743,GO:0005759,GO:0005761,GO:0005840,GO:0006417,GO:0008150,GO:0009889,GO:0010468,GO:0010556,GO:0010608,GO:0016020,GO:0016462,GO:0016787,GO:0016817,GO:0016818,GO:0017111,GO:0019222,GO:0019866,GO:0031090,GO:0031323,GO:0031326,GO:0031966,GO:0031967,GO:0031974,GO:0031975,GO:0032268,GO:…	-	ko:K03979	-	-	-	-	ko00000,ko01000,ko03009	-	-	-	GTP1_OBG,MMR_HSR1
XP_072013375.1	6500.XP_005101562.1	1.15e-42	155	2CDCK@1|root,2S3E4@2759|Eukaryota,3A5WV@33154|Opisthokonta,3C0FC@33208|Metazoa,3DGNJ@33213|Bilateria	33208|Metazoa	S	Cytidylyltransferase-like	-	-	-	-	-	-	-	-	-	-	-	-	CTP_transf_like
XP_072013376.1	10224.XP_006823746.1	9.27e-27	106	KOG3162@1|root,KOG3162@2759|Eukaryota,39S04@33154|Opisthokonta,3BCHY@33208|Metazoa,3CWQD@33213|Bilateria	33208|Metazoa	J	mitochondrial translation	MRPS18A	GO:0000313,GO:0000314,GO:0003674,GO:0003735,GO:0005198,GO:0005575,GO:0005622,GO:0005623,GO:0005737,GO:0005739,GO:0005740,GO:0005743,GO:0005759,GO:0005761,GO:0005763,GO:0005829,GO:0005840,GO:0006412,GO:0006414,GO:0006415,GO:0006518,GO:0006807,GO:0008150,GO:0008152,GO:0009058,GO:0009059,GO:0009987,GO:0010467,GO:0015935,GO:0016020,GO:0016043,GO:0019538,GO:0019866,GO:0022411,GO:0022626,GO:0022627,GO:…	-	ko:K02963	ko03010,map03010	M00178	-	-	br01610,ko00000,ko00001,ko00002,ko03011	-	-	-	Ribosomal_S18
XP_072013377.1	6500.XP_005101562.1	1.15e-42	155	2CDCK@1|root,2S3E4@2759|Eukaryota,3A5WV@33154|Opisthokonta,3C0FC@33208|Metazoa,3DGNJ@33213|Bilateria	33208|Metazoa	S	Cytidylyltransferase-like	-	-	-	-	-	-	-	-	-	-	-	-	CTP_transf_like
XP_072013378.1	7739.XP_002593974.1	0	914	COG1274@1|root,KOG3749@2759|Eukaryota,38G8I@33154|Opisthokonta,3B9P0@33208|Metazoa,3CV3P@33213|Bilateria,4835Z@7711|Chordata	33208|Metazoa	C	phosphoenolpyruvate carboxykinase (GTP) activity	PCK1	GO:0000003,GO:0000166,GO:0000287,GO:0001101,GO:0001505,GO:0001655,GO:0001666,GO:0001678,GO:0001822,GO:0001882,GO:0001883,GO:0001889,GO:0002237,GO:0002791,GO:0002793,GO:0003006,GO:0003008,GO:0003674,GO:0003676,GO:0003677,GO:0003723,GO:0003729,GO:0003824,GO:0004457,GO:0004550,GO:0004611,GO:0004613,GO:0005488,GO:0005515,GO:0005525,GO:0005575,GO:0005622,GO:0005623,GO:0005737,GO:0005739,GO:0005759,GO:…	4.1.1.32	ko:K01596	ko00010,ko00020,ko00620,ko01100,ko01110,ko01120,ko01130,ko03320,ko04068,ko04151,ko04152,ko04910,ko04920,ko04922,ko04931,ko04964,map00010,map00020,map00620,map01100,map01110,map01120,map01130,map03320,map04068,map04151,map04152,map04910,map04920,map04922,map04931,map04964	M00003	R00431,R00726	RC00002,RC02741	ko00000,ko00001,ko00002,ko01000	-	-	-	PEPCK_C,PEPCK_N
XP_072013379.1	10224.XP_002741619.1	3.49e-128	384	COG5599@1|root,KOG0789@2759|Eukaryota,38FA4@33154|Opisthokonta,3BA3Z@33208|Metazoa,3CTTM@33213|Bilateria	33208|Metazoa	T	phosphatase, non-receptor type	PTPN2	GO:0000122,GO:0000149,GO:0000165,GO:0000187,GO:0000278,GO:0000902,GO:0000904,GO:0001666,GO:0001703,GO:0001775,GO:0001932,GO:0001933,GO:0001934,GO:0001959,GO:0001960,GO:0002262,GO:0002376,GO:0002520,GO:0002521,GO:0002682,GO:0002683,GO:0002694,GO:0002695,GO:0002761,GO:0002762,GO:0003674,GO:0003676,GO:0003677,GO:0003824,GO:0004721,GO:0004725,GO:0004726,GO:0005102,GO:0005158,GO:0005178,GO:0005488,GO:…	3.1.3.48	ko:K05696,ko:K18026	ko04520,ko04630,ko04910,ko04931,map04520,map04630,map04910,map04931	-	-	-	ko00000,ko00001,ko01000,ko01009	-	-	-	Y_phosphatase
XP_072013380.1	10224.XP_002741619.1	1.68e-128	384	COG5599@1|root,KOG0789@2759|Eukaryota,38FA4@33154|Opisthokonta,3BA3Z@33208|Metazoa,3CTTM@33213|Bilateria	33208|Metazoa	T	phosphatase, non-receptor type	PTPN2	GO:0000122,GO:0000149,GO:0000165,GO:0000187,GO:0000278,GO:0000902,GO:0000904,GO:0001666,GO:0001703,GO:0001775,GO:0001932,GO:0001933,GO:0001934,GO:0001959,GO:0001960,GO:0002262,GO:0002376,GO:0002520,GO:0002521,GO:0002682,GO:0002683,GO:0002694,GO:0002695,GO:0002761,GO:0002762,GO:0003674,GO:0003676,GO:0003677,GO:0003824,GO:0004721,GO:0004725,GO:0004726,GO:0005102,GO:0005158,GO:0005178,GO:0005488,GO:…	3.1.3.48	ko:K05696,ko:K18026	ko04520,ko04630,ko04910,ko04931,map04520,map04630,map04910,map04931	-	-	-	ko00000,ko00001,ko01000,ko01009	-	-	-	Y_phosphatase
XP_072013381.1	10224.XP_002741619.1	1.51e-125	375	COG5599@1|root,KOG0789@2759|Eukaryota,38FA4@33154|Opisthokonta,3BA3Z@33208|Metazoa,3CTTM@33213|Bilateria	33208|Metazoa	T	phosphatase, non-receptor type	PTPN2	GO:0000122,GO:0000149,GO:0000165,GO:0000187,GO:0000278,GO:0000902,GO:0000904,GO:0001666,GO:0001703,GO:0001775,GO:0001932,GO:0001933,GO:0001934,GO:0001959,GO:0001960,GO:0002262,GO:0002376,GO:0002520,GO:0002521,GO:0002682,GO:0002683,GO:0002694,GO:0002695,GO:0002761,GO:0002762,GO:0003674,GO:0003676,GO:0003677,GO:0003824,GO:0004721,GO:0004725,GO:0004726,GO:0005102,GO:0005158,GO:0005178,GO:0005488,GO:…	3.1.3.48	ko:K05696,ko:K18026	ko04520,ko04630,ko04910,ko04931,map04520,map04630,map04910,map04931	-	-	-	ko00000,ko00001,ko01000,ko01009	-	-	-	Y_phosphatase
XP_072013382.1	7668.SPU_014794-tr	3.49e-112	347	COG1439@1|root,KOG2463@2759|Eukaryota,38YUF@33154|Opisthokonta,3BCN3@33208|Metazoa,3CXZE@33213|Bilateria	33208|Metazoa	O	NIN1 RPN12 binding protein 1 homolog (S. cerevisiae)	NOB1	GO:0000469,GO:0003008,GO:0003674,GO:0003824,GO:0004518,GO:0004519,GO:0004521,GO:0004540,GO:0005575,GO:0005622,GO:0005623,GO:0005634,GO:0005654,GO:0005730,GO:0005737,GO:0005829,GO:0006139,GO:0006364,GO:0006396,GO:0006725,GO:0006807,GO:0007600,GO:0007601,GO:0008150,GO:0008152,GO:0009987,GO:0010467,GO:0016070,GO:0016072,GO:0016787,GO:0016788,GO:0022613,GO:0030490,GO:0030684,GO:0030688,GO:0031974,GO:…	-	ko:K11883	ko03008,map03008	-	-	-	ko00000,ko00001,ko03009,ko03051	-	-	-	NOB1_Zn_bind,PIN_6,WRNPLPNID
XP_072013383.1	10224.XP_002735402.1	4.5e-81	246	COG5491@1|root,KOG3232@2759|Eukaryota,38DT1@33154|Opisthokonta,3BAHW@33208|Metazoa,3CTBG@33213|Bilateria	33208|Metazoa	U	mitotic chromosome condensation	CHMP1A	GO:0000070,GO:0000228,GO:0000278,GO:0000280,GO:0000793,GO:0000794,GO:0000819,GO:0000920,GO:0003674,GO:0003824,GO:0005488,GO:0005515,GO:0005575,GO:0005622,GO:0005623,GO:0005634,GO:0005694,GO:0005737,GO:0005768,GO:0005769,GO:0005815,GO:0005856,GO:0006323,GO:0006355,GO:0006508,GO:0006807,GO:0006810,GO:0006996,GO:0006997,GO:0007032,GO:0007049,GO:0007059,GO:0007076,GO:0007080,GO:0007088,GO:0007275,GO:…	-	ko:K12197	ko04144,ko04217,map04144,map04217	M00412	-	-	ko00000,ko00001,ko00002,ko04131,ko04147	-	-	-	Snf7
XP_072013384.1	9365.XP_007534073.1	3.41e-16	95.1	KOG1721@1|root,KOG1721@2759|Eukaryota,38HDY@33154|Opisthokonta,3BJBE@33208|Metazoa,3CWBY@33213|Bilateria,488KR@7711|Chordata,495CB@7742|Vertebrata,3J622@40674|Mammalia	33208|Metazoa	K	Zinc finger protein 711	ZNF711	GO:0000981,GO:0003674,GO:0003676,GO:0003677,GO:0003700,GO:0005488,GO:0005575,GO:0005622,GO:0005623,GO:0005634,GO:0005737,GO:0006355,GO:0006357,GO:0008150,GO:0009889,GO:0009891,GO:0009893,GO:0010468,GO:0010556,GO:0010557,GO:0010604,GO:0010628,GO:0019219,GO:0019222,GO:0030312,GO:0031323,GO:0031325,GO:0031326,GO:0031328,GO:0035805,GO:0043226,GO:0043227,GO:0043229,GO:0043231,GO:0043565,GO:0044424,GO:…	-	-	-	-	-	-	-	-	-	-	Zfx_Zfy_act,zf-C2H2,zf-H2C2_5
XP_072013385.1	9365.XP_007534073.1	3.33e-16	95.1	KOG1721@1|root,KOG1721@2759|Eukaryota,38HDY@33154|Opisthokonta,3BJBE@33208|Metazoa,3CWBY@33213|Bilateria,488KR@7711|Chordata,495CB@7742|Vertebrata,3J622@40674|Mammalia	33208|Metazoa	K	Zinc finger protein 711	ZNF711	GO:0000981,GO:0003674,GO:0003676,GO:0003677,GO:0003700,GO:0005488,GO:0005575,GO:0005622,GO:0005623,GO:0005634,GO:0005737,GO:0006355,GO:0006357,GO:0008150,GO:0009889,GO:0009891,GO:0009893,GO:0010468,GO:0010556,GO:0010557,GO:0010604,GO:0010628,GO:0019219,GO:0019222,GO:0030312,GO:0031323,GO:0031325,GO:0031326,GO:0031328,GO:0035805,GO:0043226,GO:0043227,GO:0043229,GO:0043231,GO:0043565,GO:0044424,GO:…	-	-	-	-	-	-	-	-	-	-	Zfx_Zfy_act,zf-C2H2,zf-H2C2_5
XP_072013386.1	7668.SPU_016374-tr	2.37e-130	422	2CMEU@1|root,2QQ5W@2759|Eukaryota	2759|Eukaryota	S	scavenger receptor activity	-	-	-	ko:K13912	ko04970,map04970	-	-	-	ko00000,ko00001	-	-	-	SRCR
XP_072013387.1	8364.ENSXETP00000032540	1.02e-101	308	COG1946@1|root,KOG3016@2759|Eukaryota,38GG7@33154|Opisthokonta,3BGRH@33208|Metazoa,3CT8C@33213|Bilateria,47YUU@7711|Chordata,48VF9@7742|Vertebrata	33208|Metazoa	I	choloyl-CoA hydrolase activity	ACOT8	GO:0001676,GO:0003674,GO:0003824,GO:0003986,GO:0005102,GO:0005488,GO:0005515,GO:0005575,GO:0005622,GO:0005623,GO:0005737,GO:0005777,GO:0005782,GO:0005829,GO:0006082,GO:0006139,GO:0006163,GO:0006605,GO:0006625,GO:0006629,GO:0006631,GO:0006635,GO:0006637,GO:0006694,GO:0006699,GO:0006725,GO:0006732,GO:0006753,GO:0006790,GO:0006793,GO:0006796,GO:0006807,GO:0006810,GO:0006886,GO:0006996,GO:0007031,GO:…	3.1.2.27	ko:K11992	ko00120,ko01100,ko04146,map00120,map01100,map04146	M00104	R03974,R07296	RC00004,RC00014	ko00000,ko00001,ko00002,ko01000	-	-	-	4HBT_3
XP_072013389.1	10224.XP_006814390.1	4.14e-11	68.2	KOG1911@1|root,KOG1911@2759|Eukaryota,3A4DJ@33154|Opisthokonta,3BRD1@33208|Metazoa,3DC1G@33213|Bilateria	33208|Metazoa	B	Chromatin organization modifier domain	cec-3	GO:0005575,GO:0005622,GO:0005623,GO:0005634,GO:0008150,GO:0009892,GO:0010468,GO:0010605,GO:0010629,GO:0019222,GO:0043226,GO:0043227,GO:0043229,GO:0043231,GO:0044424,GO:0044464,GO:0048519,GO:0050789,GO:0060255,GO:0065007	-	-	-	-	-	-	-	-	-	-	Chromo
XP_072013391.1	27923.ML45008a-PA	4.58e-09	67	KOG4715@1|root,KOG4715@2759|Eukaryota,38UBQ@33154|Opisthokonta,3BD8X@33208|Metazoa	33208|Metazoa	K	chromatin remodeling	SMARCE1	GO:0000003,GO:0000228,GO:0000785,GO:0000790,GO:0000981,GO:0003006,GO:0003674,GO:0003676,GO:0003677,GO:0003682,GO:0003700,GO:0003712,GO:0003713,GO:0003723,GO:0003824,GO:0005102,GO:0005488,GO:0005515,GO:0005575,GO:0005622,GO:0005623,GO:0005634,GO:0005654,GO:0005694,GO:0006325,GO:0006333,GO:0006337,GO:0006338,GO:0006355,GO:0006357,GO:0006996,GO:0007275,GO:0007276,GO:0007281,GO:0007283,GO:0007286,GO:…	-	ko:K11651	ko04714,ko05225,map04714,map05225	-	-	-	ko00000,ko00001,ko03021,ko03036	-	-	-	HMG_box
XP_072013392.1	27923.ML45008a-PA	4.2e-10	70.1	KOG4715@1|root,KOG4715@2759|Eukaryota,38UBQ@33154|Opisthokonta,3BD8X@33208|Metazoa	33208|Metazoa	K	chromatin remodeling	SMARCE1	GO:0000003,GO:0000228,GO:0000785,GO:0000790,GO:0000981,GO:0003006,GO:0003674,GO:0003676,GO:0003677,GO:0003682,GO:0003700,GO:0003712,GO:0003713,GO:0003723,GO:0003824,GO:0005102,GO:0005488,GO:0005515,GO:0005575,GO:0005622,GO:0005623,GO:0005634,GO:0005654,GO:0005694,GO:0006325,GO:0006333,GO:0006337,GO:0006338,GO:0006355,GO:0006357,GO:0006996,GO:0007275,GO:0007276,GO:0007281,GO:0007283,GO:0007286,GO:…	-	ko:K11651	ko04714,ko05225,map04714,map05225	-	-	-	ko00000,ko00001,ko03021,ko03036	-	-	-	HMG_box
XP_072013393.1	27923.ML45008a-PA	4.58e-09	67	KOG4715@1|root,KOG4715@2759|Eukaryota,38UBQ@33154|Opisthokonta,3BD8X@33208|Metazoa	33208|Metazoa	K	chromatin remodeling	SMARCE1	GO:0000003,GO:0000228,GO:0000785,GO:0000790,GO:0000981,GO:0003006,GO:0003674,GO:0003676,GO:0003677,GO:0003682,GO:0003700,GO:0003712,GO:0003713,GO:0003723,GO:0003824,GO:0005102,GO:0005488,GO:0005515,GO:0005575,GO:0005622,GO:0005623,GO:0005634,GO:0005654,GO:0005694,GO:0006325,GO:0006333,GO:0006337,GO:0006338,GO:0006355,GO:0006357,GO:0006996,GO:0007275,GO:0007276,GO:0007281,GO:0007283,GO:0007286,GO:…	-	ko:K11651	ko04714,ko05225,map04714,map05225	-	-	-	ko00000,ko00001,ko03021,ko03036	-	-	-	HMG_box
XP_072013394.1	27923.ML45008a-PA	2.39e-09	67.8	KOG4715@1|root,KOG4715@2759|Eukaryota,38UBQ@33154|Opisthokonta,3BD8X@33208|Metazoa	33208|Metazoa	K	chromatin remodeling	SMARCE1	GO:0000003,GO:0000228,GO:0000785,GO:0000790,GO:0000981,GO:0003006,GO:0003674,GO:0003676,GO:0003677,GO:0003682,GO:0003700,GO:0003712,GO:0003713,GO:0003723,GO:0003824,GO:0005102,GO:0005488,GO:0005515,GO:0005575,GO:0005622,GO:0005623,GO:0005634,GO:0005654,GO:0005694,GO:0006325,GO:0006333,GO:0006337,GO:0006338,GO:0006355,GO:0006357,GO:0006996,GO:0007275,GO:0007276,GO:0007281,GO:0007283,GO:0007286,GO:…	-	ko:K11651	ko04714,ko05225,map04714,map05225	-	-	-	ko00000,ko00001,ko03021,ko03036	-	-	-	HMG_box
XP_072013395.1	27923.ML45008a-PA	4.34e-09	67	KOG4715@1|root,KOG4715@2759|Eukaryota,38UBQ@33154|Opisthokonta,3BD8X@33208|Metazoa	33208|Metazoa	K	chromatin remodeling	SMARCE1	GO:0000003,GO:0000228,GO:0000785,GO:0000790,GO:0000981,GO:0003006,GO:0003674,GO:0003676,GO:0003677,GO:0003682,GO:0003700,GO:0003712,GO:0003713,GO:0003723,GO:0003824,GO:0005102,GO:0005488,GO:0005515,GO:0005575,GO:0005622,GO:0005623,GO:0005634,GO:0005654,GO:0005694,GO:0006325,GO:0006333,GO:0006337,GO:0006338,GO:0006355,GO:0006357,GO:0006996,GO:0007275,GO:0007276,GO:0007281,GO:0007283,GO:0007286,GO:…	-	ko:K11651	ko04714,ko05225,map04714,map05225	-	-	-	ko00000,ko00001,ko03021,ko03036	-	-	-	HMG_box
XP_072013396.1	27923.ML45008a-PA	3.22e-09	67.4	KOG4715@1|root,KOG4715@2759|Eukaryota,38UBQ@33154|Opisthokonta,3BD8X@33208|Metazoa	33208|Metazoa	K	chromatin remodeling	SMARCE1	GO:0000003,GO:0000228,GO:0000785,GO:0000790,GO:0000981,GO:0003006,GO:0003674,GO:0003676,GO:0003677,GO:0003682,GO:0003700,GO:0003712,GO:0003713,GO:0003723,GO:0003824,GO:0005102,GO:0005488,GO:0005515,GO:0005575,GO:0005622,GO:0005623,GO:0005634,GO:0005654,GO:0005694,GO:0006325,GO:0006333,GO:0006337,GO:0006338,GO:0006355,GO:0006357,GO:0006996,GO:0007275,GO:0007276,GO:0007281,GO:0007283,GO:0007286,GO:…	-	ko:K11651	ko04714,ko05225,map04714,map05225	-	-	-	ko00000,ko00001,ko03021,ko03036	-	-	-	HMG_box
XP_072013397.1	10090.ENSMUSP00000111557	9.37e-07	61.6	KOG1721@1|root,KOG1721@2759|Eukaryota,38HDY@33154|Opisthokonta,3BGJD@33208|Metazoa,3CS8U@33213|Bilateria,480K0@7711|Chordata,48WZT@7742|Vertebrata,3JEJ5@40674|Mammalia,35DHZ@314146|Euarchontoglires,4Q28T@9989|Rodentia	33208|Metazoa	K	nucleic acid-templated transcription	ZFX	GO:0000003,GO:0001541,GO:0003006,GO:0005575,GO:0005622,GO:0005623,GO:0005634,GO:0005654,GO:0005730,GO:0007275,GO:0007276,GO:0007281,GO:0007283,GO:0007292,GO:0007548,GO:0007610,GO:0008150,GO:0008406,GO:0008585,GO:0009566,GO:0009791,GO:0009987,GO:0009994,GO:0019098,GO:0019953,GO:0022412,GO:0022414,GO:0030154,GO:0031974,GO:0031981,GO:0032501,GO:0032502,GO:0032504,GO:0035264,GO:0040007,GO:0042592,GO:…	-	-	-	-	-	-	-	-	-	-	Zfx_Zfy_act,zf-C2H2,zf-H2C2_5
XP_072013398.1	10090.ENSMUSP00000111557	9.37e-07	61.6	KOG1721@1|root,KOG1721@2759|Eukaryota,38HDY@33154|Opisthokonta,3BGJD@33208|Metazoa,3CS8U@33213|Bilateria,480K0@7711|Chordata,48WZT@7742|Vertebrata,3JEJ5@40674|Mammalia,35DHZ@314146|Euarchontoglires,4Q28T@9989|Rodentia	33208|Metazoa	K	nucleic acid-templated transcription	ZFX	GO:0000003,GO:0001541,GO:0003006,GO:0005575,GO:0005622,GO:0005623,GO:0005634,GO:0005654,GO:0005730,GO:0007275,GO:0007276,GO:0007281,GO:0007283,GO:0007292,GO:0007548,GO:0007610,GO:0008150,GO:0008406,GO:0008585,GO:0009566,GO:0009791,GO:0009987,GO:0009994,GO:0019098,GO:0019953,GO:0022412,GO:0022414,GO:0030154,GO:0031974,GO:0031981,GO:0032501,GO:0032502,GO:0032504,GO:0035264,GO:0040007,GO:0042592,GO:…	-	-	-	-	-	-	-	-	-	-	Zfx_Zfy_act,zf-C2H2,zf-H2C2_5
XP_072013399.1	10090.ENSMUSP00000111557	9.37e-07	61.6	KOG1721@1|root,KOG1721@2759|Eukaryota,38HDY@33154|Opisthokonta,3BGJD@33208|Metazoa,3CS8U@33213|Bilateria,480K0@7711|Chordata,48WZT@7742|Vertebrata,3JEJ5@40674|Mammalia,35DHZ@314146|Euarchontoglires,4Q28T@9989|Rodentia	33208|Metazoa	K	nucleic acid-templated transcription	ZFX	GO:0000003,GO:0001541,GO:0003006,GO:0005575,GO:0005622,GO:0005623,GO:0005634,GO:0005654,GO:0005730,GO:0007275,GO:0007276,GO:0007281,GO:0007283,GO:0007292,GO:0007548,GO:0007610,GO:0008150,GO:0008406,GO:0008585,GO:0009566,GO:0009791,GO:0009987,GO:0009994,GO:0019098,GO:0019953,GO:0022412,GO:0022414,GO:0030154,GO:0031974,GO:0031981,GO:0032501,GO:0032502,GO:0032504,GO:0035264,GO:0040007,GO:0042592,GO:…	-	-	-	-	-	-	-	-	-	-	Zfx_Zfy_act,zf-C2H2,zf-H2C2_5
XP_072013403.1	10042.XP_006992475.1	0.000591	53.5	KOG1721@1|root,KOG1721@2759|Eukaryota,39UBA@33154|Opisthokonta,3BBI5@33208|Metazoa,3D1DW@33213|Bilateria,483B4@7711|Chordata,48YSN@7742|Vertebrata,3JDVR@40674|Mammalia,35AQ8@314146|Euarchontoglires,4PW5A@9989|Rodentia	33208|Metazoa	K	Zinc finger protein 518A	ZNF518A	GO:0000981,GO:0003674,GO:0003700,GO:0005575,GO:0005622,GO:0005623,GO:0005634,GO:0006355,GO:0006357,GO:0008150,GO:0009889,GO:0010468,GO:0010556,GO:0019219,GO:0019222,GO:0031323,GO:0031326,GO:0043226,GO:0043227,GO:0043229,GO:0043231,GO:0044424,GO:0044464,GO:0050789,GO:0050794,GO:0051171,GO:0051252,GO:0060255,GO:0065007,GO:0080090,GO:0140110,GO:1903506,GO:2000112,GO:2001141	-	-	-	-	-	-	-	-	-	-	-
XP_072013406.1	109478.XP_005883071.1	2.82e-50	196	COG0699@1|root,KOG0448@2759|Eukaryota,38BYZ@33154|Opisthokonta,3BFW5@33208|Metazoa,3CRX6@33213|Bilateria,482IJ@7711|Chordata,49793@7742|Vertebrata,3JBPD@40674|Mammalia,4KRZ1@9397|Chiroptera	33208|Metazoa	O	Belongs to the TRAFAC class dynamin-like GTPase superfamily. Dynamin Fzo YdjA family	MFN1	GO:0000003,GO:0001101,GO:0001666,GO:0001678,GO:0002165,GO:0003006,GO:0003674,GO:0003824,GO:0003924,GO:0005488,GO:0005515,GO:0005575,GO:0005622,GO:0005623,GO:0005737,GO:0005739,GO:0005740,GO:0005741,GO:0005743,GO:0006066,GO:0006139,GO:0006163,GO:0006629,GO:0006694,GO:0006697,GO:0006725,GO:0006753,GO:0006793,GO:0006796,GO:0006807,GO:0006810,GO:0006914,GO:0006928,GO:0006950,GO:0006996,GO:0007005,GO:…	-	ko:K06030,ko:K21356	ko04137,ko04214,ko04621,map04137,map04214,map04621	-	-	-	ko00000,ko00001,ko01000,ko03029,ko04131	9.B.25.1,9.B.25.2	-	-	Dynamin_N,Fzo_mitofusin
XP_072013407.1	10224.XP_002736153.1	1.57e-69	227	KOG3986@1|root,KOG3986@2759|Eukaryota,38V7F@33154|Opisthokonta,3BGVN@33208|Metazoa,3D2AF@33213|Bilateria	33208|Metazoa	OT	Starch/carbohydrate-binding module (family 53)	-	GO:0003674,GO:0005488,GO:0005515,GO:0008157,GO:0019899,GO:0019902,GO:0019903	-	ko:K07189	ko04910,ko04931,map04910,map04931	-	-	-	ko00000,ko00001,ko01009	-	-	-	CBM_21
XP_072013408.1	7668.SPU_023768-tr	4.2e-66	224	2BWXP@1|root,2QRS9@2759|Eukaryota,39JDN@33154|Opisthokonta,3BAV9@33208|Metazoa,3D0BG@33213|Bilateria	33208|Metazoa	S	dystrobrevin binding protein 1	DTNBP1	GO:0000003,GO:0000902,GO:0000904,GO:0001505,GO:0001654,GO:0001932,GO:0001933,GO:0001934,GO:0001956,GO:0002090,GO:0002092,GO:0003008,GO:0003674,GO:0005488,GO:0005515,GO:0005575,GO:0005622,GO:0005623,GO:0005634,GO:0005737,GO:0005783,GO:0005789,GO:0005829,GO:0005856,GO:0005886,GO:0006469,GO:0006810,GO:0006928,GO:0006950,GO:0006996,GO:0007010,GO:0007017,GO:0007018,GO:0007275,GO:0007399,GO:0007417,GO:…	-	ko:K20189	-	-	-	-	ko00000,ko04131	-	-	-	Dysbindin
XP_072013409.1	7668.SPU_000645-tr	7.22e-227	646	COG2124@1|root,KOG0159@2759|Eukaryota,38CZC@33154|Opisthokonta,3B9J4@33208|Metazoa,3CUCS@33213|Bilateria	33208|Metazoa	Q	cytochrome P450	CYP27B1	GO:0000003,GO:0001101,GO:0001503,GO:0001523,GO:0001558,GO:0001890,GO:0001893,GO:0001972,GO:0002237,GO:0002376,GO:0003006,GO:0003674,GO:0003824,GO:0004497,GO:0004498,GO:0005488,GO:0005501,GO:0005502,GO:0005503,GO:0005575,GO:0005622,GO:0005623,GO:0005737,GO:0005739,GO:0005740,GO:0005741,GO:0005759,GO:0006066,GO:0006081,GO:0006082,GO:0006629,GO:0006694,GO:0006699,GO:0006706,GO:0006720,GO:0006721,GO:…	1.14.15.15,1.14.15.18	ko:K00488,ko:K07438,ko:K17951	ko00100,ko00120,ko01100,ko03320,ko04979,ko05152,map00100,map00120,map01100,map03320,map04979,map05152	M00103,M00104	R03610,R04806,R04807,R08505,R08758,R08759,R08760,R08761,R11142,R11324	RC00099,RC00242,RC00723,RC01216,RC03368	ko00000,ko00001,ko00002,ko00199,ko01000	-	-	-	p450
XP_072013410.1	7739.XP_002608355.1	9.26e-49	189	KOG2177@1|root,KOG2177@2759|Eukaryota	2759|Eukaryota	O	zinc ion binding	-	-	2.3.2.27	ko:K06058,ko:K11997,ko:K12026	ko04330,map04330	-	-	-	ko00000,ko00001,ko01000,ko04121	-	-	-	MATH,zf-B_box,zf-C3HC4,zf-RING_UBOX
XP_072013411.1	7719.XP_002122197.1	4.38e-49	160	COG5274@1|root,KOG0537@2759|Eukaryota,3A87A@33154|Opisthokonta,3BSXI@33208|Metazoa,3D9PJ@33213|Bilateria,48DY1@7711|Chordata	33208|Metazoa	C	Cytochrome	CYB5A	GO:0002682,GO:0003674,GO:0003824,GO:0004033,GO:0004129,GO:0004768,GO:0005215,GO:0005488,GO:0005515,GO:0005575,GO:0005622,GO:0005623,GO:0005737,GO:0005739,GO:0005740,GO:0005741,GO:0005783,GO:0005789,GO:0005829,GO:0005975,GO:0005996,GO:0006082,GO:0006091,GO:0006629,GO:0006631,GO:0006732,GO:0006766,GO:0006767,GO:0006810,GO:0006811,GO:0006812,GO:0008047,GO:0008150,GO:0008152,GO:0008324,GO:0009055,GO:…	-	-	-	-	-	-	-	-	-	-	Cyt-b5
XP_072013412.1	59894.ENSFALP00000004831	2.3e-37	130	COG5274@1|root,KOG0537@2759|Eukaryota,3A87A@33154|Opisthokonta,3BSXI@33208|Metazoa,3D9PJ@33213|Bilateria,48DY1@7711|Chordata,49B0C@7742|Vertebrata,4GUVX@8782|Aves	33208|Metazoa	C	cytochrome	CYB5A	GO:0002682,GO:0003674,GO:0003824,GO:0004033,GO:0004129,GO:0004768,GO:0005215,GO:0005488,GO:0005515,GO:0005575,GO:0005622,GO:0005623,GO:0005737,GO:0005739,GO:0005740,GO:0005741,GO:0005783,GO:0005789,GO:0005829,GO:0005975,GO:0005996,GO:0006082,GO:0006091,GO:0006629,GO:0006631,GO:0006732,GO:0006766,GO:0006767,GO:0006810,GO:0006811,GO:0006812,GO:0008150,GO:0008152,GO:0008324,GO:0009055,GO:0009987,GO:…	-	-	-	-	-	-	-	-	-	-	Cyt-b5
XP_072013413.1	7668.SPU_002743-tr	2.74e-141	421	COG0174@1|root,KOG0683@2759|Eukaryota,39EXA@33154|Opisthokonta,3BAVA@33208|Metazoa,3CZQ0@33213|Bilateria	33154|Opisthokonta	E	lengsin, lens protein with glutamine synthetase domain	-	-	-	-	-	-	-	-	-	-	-	-	Gln-synt_C
XP_072013414.1	7668.SPU_014062-tr	3.55e-171	498	COG5056@1|root,KOG0380@2759|Eukaryota,38CTZ@33154|Opisthokonta,3BH7D@33208|Metazoa,3CSST@33213|Bilateria	33208|Metazoa	I	Diacylglycerol O-acyltransferase	DGAT1	GO:0001775,GO:0002252,GO:0002263,GO:0002274,GO:0002275,GO:0002283,GO:0002366,GO:0002376,GO:0002443,GO:0002444,GO:0002446,GO:0002790,GO:0003674,GO:0003824,GO:0003846,GO:0004144,GO:0005488,GO:0005504,GO:0005575,GO:0005622,GO:0005623,GO:0005737,GO:0005783,GO:0005789,GO:0005886,GO:0006091,GO:0006139,GO:0006163,GO:0006629,GO:0006637,GO:0006638,GO:0006639,GO:0006641,GO:0006725,GO:0006732,GO:0006753,GO:…	2.3.1.20,2.3.1.75,2.3.1.76	ko:K11155	ko00561,ko00830,ko01100,ko04975,map00561,map00830,map01100,map04975	M00089	R02251,R02366,R02367,R08381	RC00004,RC00041	ko00000,ko00001,ko00002,ko01000	-	-	-	MBOAT
XP_072013415.1	7668.SPU_014062-tr	3.55e-171	498	COG5056@1|root,KOG0380@2759|Eukaryota,38CTZ@33154|Opisthokonta,3BH7D@33208|Metazoa,3CSST@33213|Bilateria	33208|Metazoa	I	Diacylglycerol O-acyltransferase	DGAT1	GO:0001775,GO:0002252,GO:0002263,GO:0002274,GO:0002275,GO:0002283,GO:0002366,GO:0002376,GO:0002443,GO:0002444,GO:0002446,GO:0002790,GO:0003674,GO:0003824,GO:0003846,GO:0004144,GO:0005488,GO:0005504,GO:0005575,GO:0005622,GO:0005623,GO:0005737,GO:0005783,GO:0005789,GO:0005886,GO:0006091,GO:0006139,GO:0006163,GO:0006629,GO:0006637,GO:0006638,GO:0006639,GO:0006641,GO:0006725,GO:0006732,GO:0006753,GO:…	2.3.1.20,2.3.1.75,2.3.1.76	ko:K11155	ko00561,ko00830,ko01100,ko04975,map00561,map00830,map01100,map04975	M00089	R02251,R02366,R02367,R08381	RC00004,RC00041	ko00000,ko00001,ko00002,ko01000	-	-	-	MBOAT
XP_072013416.1	7668.SPU_014062-tr	3.55e-171	498	COG5056@1|root,KOG0380@2759|Eukaryota,38CTZ@33154|Opisthokonta,3BH7D@33208|Metazoa,3CSST@33213|Bilateria	33208|Metazoa	I	Diacylglycerol O-acyltransferase	DGAT1	GO:0001775,GO:0002252,GO:0002263,GO:0002274,GO:0002275,GO:0002283,GO:0002366,GO:0002376,GO:0002443,GO:0002444,GO:0002446,GO:0002790,GO:0003674,GO:0003824,GO:0003846,GO:0004144,GO:0005488,GO:0005504,GO:0005575,GO:0005622,GO:0005623,GO:0005737,GO:0005783,GO:0005789,GO:0005886,GO:0006091,GO:0006139,GO:0006163,GO:0006629,GO:0006637,GO:0006638,GO:0006639,GO:0006641,GO:0006725,GO:0006732,GO:0006753,GO:…	2.3.1.20,2.3.1.75,2.3.1.76	ko:K11155	ko00561,ko00830,ko01100,ko04975,map00561,map00830,map01100,map04975	M00089	R02251,R02366,R02367,R08381	RC00004,RC00041	ko00000,ko00001,ko00002,ko01000	-	-	-	MBOAT
XP_072013417.1	52644.XP_010572179.1	8e-104	379	KOG1924@1|root,KOG1925@2759|Eukaryota,38C07@33154|Opisthokonta,3BF1N@33208|Metazoa,3CUGG@33213|Bilateria,47ZP6@7711|Chordata,498QN@7742|Vertebrata,4GQ5Z@8782|Aves	33208|Metazoa	TZ	FH1 FH2 domain-containing protein	FHOD3	GO:0002009,GO:0002011,GO:0002165,GO:0003008,GO:0003012,GO:0003674,GO:0003779,GO:0005488,GO:0005515,GO:0005575,GO:0005622,GO:0005623,GO:0005634,GO:0005737,GO:0005856,GO:0005865,GO:0006928,GO:0006950,GO:0006996,GO:0007010,GO:0007015,GO:0007275,GO:0007431,GO:0007435,GO:0007444,GO:0007472,GO:0007476,GO:0007507,GO:0007552,GO:0007560,GO:0008064,GO:0008092,GO:0008150,GO:0008219,GO:0009611,GO:0009653,GO:…	-	-	-	-	-	-	-	-	-	-	FH2
XP_072013418.1	52644.XP_010572179.1	4.79e-106	386	KOG1924@1|root,KOG1925@2759|Eukaryota,38C07@33154|Opisthokonta,3BF1N@33208|Metazoa,3CUGG@33213|Bilateria,47ZP6@7711|Chordata,498QN@7742|Vertebrata,4GQ5Z@8782|Aves	33208|Metazoa	TZ	FH1 FH2 domain-containing protein	FHOD3	GO:0002009,GO:0002011,GO:0002165,GO:0003008,GO:0003012,GO:0003674,GO:0003779,GO:0005488,GO:0005515,GO:0005575,GO:0005622,GO:0005623,GO:0005634,GO:0005737,GO:0005856,GO:0005865,GO:0006928,GO:0006950,GO:0006996,GO:0007010,GO:0007015,GO:0007275,GO:0007431,GO:0007435,GO:0007444,GO:0007472,GO:0007476,GO:0007507,GO:0007552,GO:0007560,GO:0008064,GO:0008092,GO:0008150,GO:0008219,GO:0009611,GO:0009653,GO:…	-	-	-	-	-	-	-	-	-	-	FH2
XP_072013419.1	52644.XP_010572179.1	7.92e-104	379	KOG1924@1|root,KOG1925@2759|Eukaryota,38C07@33154|Opisthokonta,3BF1N@33208|Metazoa,3CUGG@33213|Bilateria,47ZP6@7711|Chordata,498QN@7742|Vertebrata,4GQ5Z@8782|Aves	33208|Metazoa	TZ	FH1 FH2 domain-containing protein	FHOD3	GO:0002009,GO:0002011,GO:0002165,GO:0003008,GO:0003012,GO:0003674,GO:0003779,GO:0005488,GO:0005515,GO:0005575,GO:0005622,GO:0005623,GO:0005634,GO:0005737,GO:0005856,GO:0005865,GO:0006928,GO:0006950,GO:0006996,GO:0007010,GO:0007015,GO:0007275,GO:0007431,GO:0007435,GO:0007444,GO:0007472,GO:0007476,GO:0007507,GO:0007552,GO:0007560,GO:0008064,GO:0008092,GO:0008150,GO:0008219,GO:0009611,GO:0009653,GO:…	-	-	-	-	-	-	-	-	-	-	FH2
XP_072013420.1	52644.XP_010572179.1	7.92e-104	379	KOG1924@1|root,KOG1925@2759|Eukaryota,38C07@33154|Opisthokonta,3BF1N@33208|Metazoa,3CUGG@33213|Bilateria,47ZP6@7711|Chordata,498QN@7742|Vertebrata,4GQ5Z@8782|Aves	33208|Metazoa	TZ	FH1 FH2 domain-containing protein	FHOD3	GO:0002009,GO:0002011,GO:0002165,GO:0003008,GO:0003012,GO:0003674,GO:0003779,GO:0005488,GO:0005515,GO:0005575,GO:0005622,GO:0005623,GO:0005634,GO:0005737,GO:0005856,GO:0005865,GO:0006928,GO:0006950,GO:0006996,GO:0007010,GO:0007015,GO:0007275,GO:0007431,GO:0007435,GO:0007444,GO:0007472,GO:0007476,GO:0007507,GO:0007552,GO:0007560,GO:0008064,GO:0008092,GO:0008150,GO:0008219,GO:0009611,GO:0009653,GO:…	-	-	-	-	-	-	-	-	-	-	FH2
XP_072013421.1	52644.XP_010572179.1	2.62e-105	384	KOG1924@1|root,KOG1925@2759|Eukaryota,38C07@33154|Opisthokonta,3BF1N@33208|Metazoa,3CUGG@33213|Bilateria,47ZP6@7711|Chordata,498QN@7742|Vertebrata,4GQ5Z@8782|Aves	33208|Metazoa	TZ	FH1 FH2 domain-containing protein	FHOD3	GO:0002009,GO:0002011,GO:0002165,GO:0003008,GO:0003012,GO:0003674,GO:0003779,GO:0005488,GO:0005515,GO:0005575,GO:0005622,GO:0005623,GO:0005634,GO:0005737,GO:0005856,GO:0005865,GO:0006928,GO:0006950,GO:0006996,GO:0007010,GO:0007015,GO:0007275,GO:0007431,GO:0007435,GO:0007444,GO:0007472,GO:0007476,GO:0007507,GO:0007552,GO:0007560,GO:0008064,GO:0008092,GO:0008150,GO:0008219,GO:0009611,GO:0009653,GO:…	-	-	-	-	-	-	-	-	-	-	FH2
XP_072013422.1	136037.KDR08793	1.38e-83	311	KOG1924@1|root,KOG1925@2759|Eukaryota,38C07@33154|Opisthokonta,3BF1N@33208|Metazoa,3CUGG@33213|Bilateria,41UHV@6656|Arthropoda,3SH92@50557|Insecta	33208|Metazoa	TZ	Formin Homology 2 Domain	FHOD1	GO:0002009,GO:0002011,GO:0002165,GO:0003008,GO:0003012,GO:0003674,GO:0003779,GO:0005488,GO:0005515,GO:0005575,GO:0005622,GO:0005623,GO:0005634,GO:0005737,GO:0005829,GO:0005856,GO:0005865,GO:0005911,GO:0006355,GO:0006357,GO:0006810,GO:0006928,GO:0006950,GO:0006996,GO:0007010,GO:0007015,GO:0007097,GO:0007275,GO:0007431,GO:0007435,GO:0007444,GO:0007472,GO:0007476,GO:0007507,GO:0007552,GO:0007560,GO:…	-	-	-	-	-	-	-	-	-	-	FH2
XP_072013425.1	10224.XP_002733871.1	1.53e-167	489	COG0814@1|root,KOG4303@2759|Eukaryota,39PF2@33154|Opisthokonta,3BQ7W@33208|Metazoa,3DE5R@33213|Bilateria	33208|Metazoa	ET	Transmembrane amino acid transporter protein	-	-	-	ko:K15015	ko04721,ko04723,ko04727,ko05032,ko05033,map04721,map04723,map04727,map05032,map05033	-	-	-	ko00000,ko00001,ko02000	2.A.18.5	-	-	Aa_trans
XP_072013426.1	7668.SPU_008152-tr	1.94e-96	307	COG2124@1|root,KOG0156@2759|Eukaryota,38BSU@33154|Opisthokonta,3BC78@33208|Metazoa,3CRSA@33213|Bilateria	33208|Metazoa	Q	monooxygenase activity	-	-	1.14.14.1,1.14.14.24	ko:K07414,ko:K07417,ko:K07418,ko:K07419,ko:K07422	ko00100,ko00140,ko00590,ko00591,ko01100,ko04212,ko04726,ko04750,ko04913,map00100,map00140,map00590,map00591,map01100,map04212,map04726,map04750,map04913	M00103	R03408,R03611,R07041,R07042,R07043,R07044,R07045,R07046,R07048,R07050,R07051,R07052,R07055,R07056	RC00704,RC00797,RC00963,RC01184,RC01710,RC01711,RC01723,RC01725	ko00000,ko00001,ko00002,ko00199,ko01000	-	-	-	p450
XP_072013428.1	13616.ENSMODP00000026371	1.07e-189	548	COG1231@1|root,KOG0029@2759|Eukaryota,38B4W@33154|Opisthokonta,3BI0V@33208|Metazoa,3CXJF@33213|Bilateria,484HM@7711|Chordata,492DD@7742|Vertebrata,3J61I@40674|Mammalia,4JYUQ@9263|Metatheria	33208|Metazoa	Q	Monoamine oxidase B	MAOB	GO:0000166,GO:0001505,GO:0002237,GO:0003674,GO:0003824,GO:0005488,GO:0005515,GO:0005575,GO:0005622,GO:0005623,GO:0005737,GO:0005739,GO:0005740,GO:0005741,GO:0006091,GO:0006576,GO:0006584,GO:0006725,GO:0006807,GO:0008131,GO:0008150,GO:0008152,GO:0009055,GO:0009056,GO:0009058,GO:0009308,GO:0009310,GO:0009605,GO:0009607,GO:0009617,GO:0009636,GO:0009712,GO:0009719,GO:0009725,GO:0009893,GO:0009987,GO:…	1.4.3.4	ko:K00274	ko00260,ko00330,ko00340,ko00350,ko00360,ko00380,ko00950,ko00982,ko01100,ko01110,ko04726,ko04728,ko05030,ko05031,ko05034,map00260,map00330,map00340,map00350,map00360,map00380,map00950,map00982,map01100,map01110,map04726,map04728,map05030,map05031,map05034	M00135	R02173,R02382,R02529,R02532,R02613,R02908,R02919,R04025,R04300,R04674,R04890,R04893,R04894,R04907,R04908,R08346,R08347,R08348,R11354	RC00062,RC00160,RC00225,RC00676,RC00807,RC00808,RC01808,RC02226,RC02713	ko00000,ko00001,ko00002,ko01000	-	-	-	Amino_oxidase
XP_072013429.1	38654.XP_006016676.1	4.52e-213	605	COG0006@1|root,KOG2737@2759|Eukaryota,38EA1@33154|Opisthokonta,3BD70@33208|Metazoa,3CYK7@33213|Bilateria,4812V@7711|Chordata,48WU4@7742|Vertebrata	33208|Metazoa	E	proline dipeptidase activity	PEPD	GO:0003674,GO:0003824,GO:0004177,GO:0004180,GO:0004181,GO:0005575,GO:0005622,GO:0005623,GO:0005634,GO:0005654,GO:0006082,GO:0006508,GO:0006520,GO:0006807,GO:0008150,GO:0008152,GO:0008233,GO:0008235,GO:0008237,GO:0008238,GO:0008239,GO:0009987,GO:0016787,GO:0019538,GO:0019752,GO:0031974,GO:0031981,GO:0043170,GO:0043226,GO:0043227,GO:0043229,GO:0043231,GO:0043233,GO:0043436,GO:0044237,GO:0044238,GO:…	3.4.13.9	ko:K06106,ko:K14213	ko04530,ko05100,ko05130,ko05131,ko05205,map04530,map05100,map05130,map05131,map05205	-	-	-	ko00000,ko00001,ko01000,ko01002,ko04131,ko04812	-	-	-	AMP_N,Peptidase_M24
XP_072013430.1	69319.XP_008546281.1	4.51e-214	644	KOG4418@1|root,KOG4418@2759|Eukaryota,38DVM@33154|Opisthokonta,3BCTJ@33208|Metazoa,3CRX0@33213|Bilateria,41UTP@6656|Arthropoda,3SGKU@50557|Insecta,46EC2@7399|Hymenoptera	33208|Metazoa	S	G-protein coupled GABA receptor activity. It is involved in the biological process described with G-protein coupled receptor signaling pathway	-	-	-	ko:K08469	-	-	-	-	ko00000,ko04030	-	-	-	7tm_3
XP_072013431.1	10224.XP_002736153.1	1.67e-69	227	KOG3986@1|root,KOG3986@2759|Eukaryota,38V7F@33154|Opisthokonta,3BGVN@33208|Metazoa,3D2AF@33213|Bilateria	33208|Metazoa	OT	Starch/carbohydrate-binding module (family 53)	-	GO:0003674,GO:0005488,GO:0005515,GO:0008157,GO:0019899,GO:0019902,GO:0019903	-	ko:K07189	ko04910,ko04931,map04910,map04931	-	-	-	ko00000,ko00001,ko01009	-	-	-	CBM_21
XP_072013432.1	7668.SPU_028063-tr	3.75e-44	164	KOG4220@1|root,KOG4220@2759|Eukaryota,38DKH@33154|Opisthokonta,3BBA2@33208|Metazoa,3CRCK@33213|Bilateria	33208|Metazoa	T	G-protein coupled acetylcholine receptor activity	-	-	-	ko:K04131	ko04020,ko04080,ko04725,ko04742,ko04810,ko04911,ko04970,ko04971,ko04972,map04020,map04080,map04725,map04742,map04810,map04911,map04970,map04971,map04972	-	-	-	ko00000,ko00001,ko04030	-	-	-	7tm_1
XP_072013433.1	7668.SPU_017076-tr	7.16e-153	458	28Q2J@1|root,2QWR9@2759|Eukaryota,38WP6@33154|Opisthokonta,3BIZS@33208|Metazoa,3CV96@33213|Bilateria	33208|Metazoa	S	ribosomal large subunit biogenesis	HEATR3	GO:0003674,GO:0005488,GO:0005515,GO:0006606,GO:0006810,GO:0006886,GO:0006913,GO:0008104,GO:0008150,GO:0015031,GO:0015833,GO:0017038,GO:0022613,GO:0033036,GO:0033365,GO:0034504,GO:0034613,GO:0042254,GO:0042273,GO:0042886,GO:0044085,GO:0045184,GO:0046907,GO:0051082,GO:0051169,GO:0051170,GO:0051179,GO:0051234,GO:0051641,GO:0051649,GO:0070727,GO:0071702,GO:0071705,GO:0071840,GO:0072594	-	-	-	-	-	-	-	-	-	-	HEAT_EZ
XP_072013434.1	7668.SPU_002490-tr	6.61e-128	369	COG0363@1|root,KOG3147@2759|Eukaryota,39U1J@33154|Opisthokonta,3BEMD@33208|Metazoa,3CW6A@33213|Bilateria	33208|Metazoa	G	6-phosphogluconolactonase	PGLS	GO:0003674,GO:0003824,GO:0005488,GO:0005575,GO:0005622,GO:0005623,GO:0005737,GO:0005829,GO:0006081,GO:0006098,GO:0006139,GO:0006725,GO:0006732,GO:0006733,GO:0006739,GO:0006753,GO:0006793,GO:0006796,GO:0006807,GO:0008150,GO:0008152,GO:0009051,GO:0009117,GO:0009987,GO:0016787,GO:0016788,GO:0017057,GO:0019362,GO:0019637,GO:0019682,GO:0019693,GO:0030246,GO:0034641,GO:0036094,GO:0044237,GO:0044238,GO:…	3.1.1.31	ko:K01057	ko00030,ko01100,ko01110,ko01120,ko01130,ko01200,map00030,map01100,map01110,map01120,map01130,map01200	M00004,M00006,M00008	R02035	RC00537	ko00000,ko00001,ko00002,ko01000	-	-	-	Glucosamine_iso
XP_072013435.1	7668.SPU_000245-tr	1.94e-128	404	2EFSQ@1|root,2SKX5@2759|Eukaryota,3AFI8@33154|Opisthokonta,3BYHX@33208|Metazoa,3DERA@33213|Bilateria	7668.SPU_000245-tr|-	-	-	-	-	-	-	-	-	-	-	-	-	-	-	-
XP_072013436.1	10224.XP_006820374.1	2.84e-209	585	COG0174@1|root,KOG0683@2759|Eukaryota,38F54@33154|Opisthokonta,3BCP8@33208|Metazoa,3CVDC@33213|Bilateria	33208|Metazoa	E	glutamine biosynthetic process	GLUL	GO:0003674,GO:0003824,GO:0004356,GO:0005575,GO:0005622,GO:0005623,GO:0005737,GO:0005739,GO:0006082,GO:0006520,GO:0006536,GO:0006538,GO:0006541,GO:0006542,GO:0006807,GO:0006810,GO:0006897,GO:0006909,GO:0006996,GO:0007005,GO:0007275,GO:0007399,GO:0007416,GO:0008150,GO:0008152,GO:0008652,GO:0009056,GO:0009058,GO:0009063,GO:0009064,GO:0009065,GO:0009084,GO:0009987,GO:0016043,GO:0016053,GO:0016054,GO:…	6.3.1.2	ko:K01915	ko00220,ko00250,ko00630,ko00910,ko01100,ko01120,ko01230,ko02020,ko04217,ko04724,ko04727,map00220,map00250,map00630,map00910,map01100,map01120,map01230,map02020,map04217,map04724,map04727	-	R00253	RC00010,RC02798	ko00000,ko00001,ko01000,ko04147	-	-	-	Gln-synt_C,Gln-synt_N
XP_072013438.1	7668.SPU_018685-tr	1.54e-22	94.7	2CY7T@1|root,2S2KJ@2759|Eukaryota,3A2T8@33154|Opisthokonta,3BQC5@33208|Metazoa,3D36E@33213|Bilateria	33208|Metazoa	S	Domain of unknown function (DUF4604)	KIAA1143	-	-	-	-	-	-	-	-	-	-	-	DUF4604
XP_072013440.1	112098.XP_008607073.1	6.2e-63	196	COG5126@1|root,KOG0027@2759|Eukaryota	2759|Eukaryota	DTZ	Calcium-binding protein	-	-	-	ko:K02183	ko04014,ko04015,ko04016,ko04020,ko04022,ko04024,ko04070,ko04114,ko04218,ko04261,ko04270,ko04371,ko04626,ko04713,ko04720,ko04722,ko04728,ko04740,ko04744,ko04745,ko04750,ko04910,ko04912,ko04915,ko04916,ko04921,ko04922,ko04924,ko04925,ko04970,ko04971,ko05010,ko05031,ko05034,ko05133,ko05152,ko05167,ko05200,ko05214,ko05418,map04014,map04015,map04016,map04020,map04022,map04024,map04070,map04114,map0421…	-	-	-	ko00000,ko00001,ko01009,ko03036,ko04131,ko04147	-	-	-	EF-hand_1
XP_072013441.1	7668.SPU_013692-tr	2.05e-48	159	KOG4349@1|root,KOG4349@2759|Eukaryota,39WPH@33154|Opisthokonta,3BQVA@33208|Metazoa,3D74J@33213|Bilateria	33208|Metazoa	S	endoplasmic reticulum tubular network organization	TMEM170B	GO:0005575,GO:0005622,GO:0005623,GO:0005634,GO:0005635,GO:0005737,GO:0005783,GO:0005789,GO:0005886,GO:0006996,GO:0006997,GO:0006998,GO:0006999,GO:0007029,GO:0008150,GO:0009966,GO:0009968,GO:0009987,GO:0010256,GO:0010646,GO:0010648,GO:0012505,GO:0016020,GO:0016043,GO:0022607,GO:0023051,GO:0023057,GO:0030111,GO:0030178,GO:0031967,GO:0031975,GO:0031984,GO:0034622,GO:0042175,GO:0043226,GO:0043227,GO:…	-	-	-	-	-	-	-	-	-	-	Tmemb_170
XP_072013442.1	8496.XP_006260412.1	4.96e-32	117	2CI2V@1|root,2S3QJ@2759|Eukaryota,3A4UR@33154|Opisthokonta,3BS24@33208|Metazoa,3D88F@33213|Bilateria,48ET7@7711|Chordata,49BXK@7742|Vertebrata	33208|Metazoa	S	Rdx family	SELENOH	-	-	-	-	-	-	-	-	-	-	-	Rdx
XP_072013443.1	8496.XP_006260412.1	4.96e-32	117	2CI2V@1|root,2S3QJ@2759|Eukaryota,3A4UR@33154|Opisthokonta,3BS24@33208|Metazoa,3D88F@33213|Bilateria,48ET7@7711|Chordata,49BXK@7742|Vertebrata	33208|Metazoa	S	Rdx family	SELENOH	-	-	-	-	-	-	-	-	-	-	-	Rdx
XP_072013444.1	45351.EDO34937	1.75e-25	108	2BZ8C@1|root,2S8CX@2759|Eukaryota,3A92Y@33154|Opisthokonta,3BTZA@33208|Metazoa	33208|Metazoa	S	Protein rolling stone-like	-	GO:0000768,GO:0005575,GO:0006949,GO:0007520,GO:0008150,GO:0009653,GO:0009987,GO:0014902,GO:0016020,GO:0030154,GO:0032502,GO:0042692,GO:0048646,GO:0048856,GO:0048869,GO:0051146,GO:0061061	-	-	-	-	-	-	-	-	-	-	-
XP_072013445.1	7668.SPU_025159-tr	2.58e-167	530	KOG0660@1|root,KOG0660@2759|Eukaryota,38BZX@33154|Opisthokonta,3BG9C@33208|Metazoa,3CTT6@33213|Bilateria	33208|Metazoa	T	negative regulation of ERK5 cascade	MAPK7	GO:0000165,GO:0000166,GO:0000302,GO:0000902,GO:0000904,GO:0001932,GO:0001933,GO:0003674,GO:0003824,GO:0004672,GO:0004674,GO:0004707,GO:0005488,GO:0005515,GO:0005524,GO:0005575,GO:0005622,GO:0005623,GO:0005634,GO:0005654,GO:0005737,GO:0005829,GO:0006355,GO:0006357,GO:0006464,GO:0006468,GO:0006469,GO:0006793,GO:0006796,GO:0006807,GO:0006928,GO:0006935,GO:0006950,GO:0006979,GO:0007154,GO:0007162,GO:…	2.7.11.24	ko:K04464	ko04010,ko04011,ko04138,ko04139,ko04540,ko04657,ko04722,ko04912,ko04921,ko05206,ko05418,map04010,map04011,map04138,map04139,map04540,map04657,map04722,map04912,map04921,map05206,map05418	M00690	-	-	ko00000,ko00001,ko00002,ko01000,ko01001	-	-	-	Pkinase
XP_072013446.1	7739.XP_002595046.1	0.000142	48.5	2FJKK@1|root,2TM21@2759|Eukaryota,39I8U@33154|Opisthokonta,3C39R@33208|Metazoa	33208|Metazoa	K	helix loop helix domain	-	-	-	-	-	-	-	-	-	-	-	-	HLH
XP_072013447.1	7739.XP_002595046.1	0.000142	48.5	2FJKK@1|root,2TM21@2759|Eukaryota,39I8U@33154|Opisthokonta,3C39R@33208|Metazoa	33208|Metazoa	K	helix loop helix domain	-	-	-	-	-	-	-	-	-	-	-	-	HLH
XP_072013448.1	7739.XP_002595046.1	0.000142	48.5	2FJKK@1|root,2TM21@2759|Eukaryota,39I8U@33154|Opisthokonta,3C39R@33208|Metazoa	33208|Metazoa	K	helix loop helix domain	-	-	-	-	-	-	-	-	-	-	-	-	HLH
XP_072013450.1	10224.XP_006821180.1	1.01e-74	254	COG5648@1|root,KOG0381@2759|Eukaryota,391XQ@33154|Opisthokonta,3BI3N@33208|Metazoa,3CVAM@33213|Bilateria	33208|Metazoa	K	estrogen response element binding	TOX3	GO:0000976,GO:0000977,GO:0000978,GO:0000981,GO:0000987,GO:0001012,GO:0001067,GO:0003674,GO:0003676,GO:0003677,GO:0003682,GO:0003690,GO:0003700,GO:0005488,GO:0005515,GO:0006355,GO:0006357,GO:0007154,GO:0007165,GO:0008150,GO:0009889,GO:0009891,GO:0009893,GO:0009987,GO:0010468,GO:0010556,GO:0010557,GO:0010604,GO:0010628,GO:0010941,GO:0019219,GO:0019222,GO:0019722,GO:0019932,GO:0023052,GO:0031323,GO:…	-	-	-	-	-	-	-	-	-	-	HMG_box
XP_072013451.1	10224.XP_006821180.1	1.63e-82	275	COG5648@1|root,KOG0381@2759|Eukaryota,391XQ@33154|Opisthokonta,3BI3N@33208|Metazoa,3CVAM@33213|Bilateria	33208|Metazoa	K	estrogen response element binding	TOX3	GO:0000976,GO:0000977,GO:0000978,GO:0000981,GO:0000987,GO:0001012,GO:0001067,GO:0003674,GO:0003676,GO:0003677,GO:0003682,GO:0003690,GO:0003700,GO:0005488,GO:0005515,GO:0006355,GO:0006357,GO:0007154,GO:0007165,GO:0008150,GO:0009889,GO:0009891,GO:0009893,GO:0009987,GO:0010468,GO:0010556,GO:0010557,GO:0010604,GO:0010628,GO:0010941,GO:0019219,GO:0019222,GO:0019722,GO:0019932,GO:0023052,GO:0031323,GO:…	-	-	-	-	-	-	-	-	-	-	HMG_box
XP_072013452.1	7668.SPU_028196-tr	1.07e-83	306	2AEB0@1|root,2RYVF@2759|Eukaryota,3A088@33154|Opisthokonta,3BPJB@33208|Metazoa,3D73R@33213|Bilateria	33208|Metazoa	-	-	-	-	-	-	-	-	-	-	-	-	-	-	-
XP_072013453.1	10224.XP_006821180.1	1.71e-75	256	COG5648@1|root,KOG0381@2759|Eukaryota,391XQ@33154|Opisthokonta,3BI3N@33208|Metazoa,3CVAM@33213|Bilateria	33208|Metazoa	K	estrogen response element binding	TOX3	GO:0000976,GO:0000977,GO:0000978,GO:0000981,GO:0000987,GO:0001012,GO:0001067,GO:0003674,GO:0003676,GO:0003677,GO:0003682,GO:0003690,GO:0003700,GO:0005488,GO:0005515,GO:0006355,GO:0006357,GO:0007154,GO:0007165,GO:0008150,GO:0009889,GO:0009891,GO:0009893,GO:0009987,GO:0010468,GO:0010556,GO:0010557,GO:0010604,GO:0010628,GO:0010941,GO:0019219,GO:0019222,GO:0019722,GO:0019932,GO:0023052,GO:0031323,GO:…	-	-	-	-	-	-	-	-	-	-	HMG_box
XP_072013454.1	10224.XP_006821180.1	8.75e-75	254	COG5648@1|root,KOG0381@2759|Eukaryota,391XQ@33154|Opisthokonta,3BI3N@33208|Metazoa,3CVAM@33213|Bilateria	33208|Metazoa	K	estrogen response element binding	TOX3	GO:0000976,GO:0000977,GO:0000978,GO:0000981,GO:0000987,GO:0001012,GO:0001067,GO:0003674,GO:0003676,GO:0003677,GO:0003682,GO:0003690,GO:0003700,GO:0005488,GO:0005515,GO:0006355,GO:0006357,GO:0007154,GO:0007165,GO:0008150,GO:0009889,GO:0009891,GO:0009893,GO:0009987,GO:0010468,GO:0010556,GO:0010557,GO:0010604,GO:0010628,GO:0010941,GO:0019219,GO:0019222,GO:0019722,GO:0019932,GO:0023052,GO:0031323,GO:…	-	-	-	-	-	-	-	-	-	-	HMG_box
XP_072013455.1	10224.XP_006821180.1	2.71e-83	277	COG5648@1|root,KOG0381@2759|Eukaryota,391XQ@33154|Opisthokonta,3BI3N@33208|Metazoa,3CVAM@33213|Bilateria	33208|Metazoa	K	estrogen response element binding	TOX3	GO:0000976,GO:0000977,GO:0000978,GO:0000981,GO:0000987,GO:0001012,GO:0001067,GO:0003674,GO:0003676,GO:0003677,GO:0003682,GO:0003690,GO:0003700,GO:0005488,GO:0005515,GO:0006355,GO:0006357,GO:0007154,GO:0007165,GO:0008150,GO:0009889,GO:0009891,GO:0009893,GO:0009987,GO:0010468,GO:0010556,GO:0010557,GO:0010604,GO:0010628,GO:0010941,GO:0019219,GO:0019222,GO:0019722,GO:0019932,GO:0023052,GO:0031323,GO:…	-	-	-	-	-	-	-	-	-	-	HMG_box
XP_072013456.1	10224.XP_006821180.1	2.52e-75	254	COG5648@1|root,KOG0381@2759|Eukaryota,391XQ@33154|Opisthokonta,3BI3N@33208|Metazoa,3CVAM@33213|Bilateria	33208|Metazoa	K	estrogen response element binding	TOX3	GO:0000976,GO:0000977,GO:0000978,GO:0000981,GO:0000987,GO:0001012,GO:0001067,GO:0003674,GO:0003676,GO:0003677,GO:0003682,GO:0003690,GO:0003700,GO:0005488,GO:0005515,GO:0006355,GO:0006357,GO:0007154,GO:0007165,GO:0008150,GO:0009889,GO:0009891,GO:0009893,GO:0009987,GO:0010468,GO:0010556,GO:0010557,GO:0010604,GO:0010628,GO:0010941,GO:0019219,GO:0019222,GO:0019722,GO:0019932,GO:0023052,GO:0031323,GO:…	-	-	-	-	-	-	-	-	-	-	HMG_box
XP_072013457.1	10224.XP_006821180.1	2.52e-75	254	COG5648@1|root,KOG0381@2759|Eukaryota,391XQ@33154|Opisthokonta,3BI3N@33208|Metazoa,3CVAM@33213|Bilateria	33208|Metazoa	K	estrogen response element binding	TOX3	GO:0000976,GO:0000977,GO:0000978,GO:0000981,GO:0000987,GO:0001012,GO:0001067,GO:0003674,GO:0003676,GO:0003677,GO:0003682,GO:0003690,GO:0003700,GO:0005488,GO:0005515,GO:0006355,GO:0006357,GO:0007154,GO:0007165,GO:0008150,GO:0009889,GO:0009891,GO:0009893,GO:0009987,GO:0010468,GO:0010556,GO:0010557,GO:0010604,GO:0010628,GO:0010941,GO:0019219,GO:0019222,GO:0019722,GO:0019932,GO:0023052,GO:0031323,GO:…	-	-	-	-	-	-	-	-	-	-	HMG_box
XP_072013458.1	126957.SMAR007641-PA	1.75e-201	582	COG4725@1|root,KOG2098@2759|Eukaryota,38GMY@33154|Opisthokonta,3BBEJ@33208|Metazoa,3CWHK@33213|Bilateria,41U3J@6656|Arthropoda	33208|Metazoa	A	Belongs to the MT-A70-like family	METTL3	GO:0000003,GO:0000375,GO:0000377,GO:0000381,GO:0000398,GO:0000902,GO:0000904,GO:0001510,GO:0001568,GO:0001734,GO:0001944,GO:0002009,GO:0002064,GO:0002065,GO:0002066,GO:0002682,GO:0002694,GO:0003006,GO:0003158,GO:0003674,GO:0003676,GO:0003723,GO:0003729,GO:0003824,GO:0005488,GO:0005515,GO:0005575,GO:0005622,GO:0005623,GO:0005634,GO:0005654,GO:0006139,GO:0006382,GO:0006396,GO:0006397,GO:0006401,GO:…	2.1.1.62	ko:K05925	-	-	-	-	ko00000,ko01000,ko03019	-	-	-	MT-A70
XP_072013459.1	126957.SMAR007641-PA	1.75e-201	582	COG4725@1|root,KOG2098@2759|Eukaryota,38GMY@33154|Opisthokonta,3BBEJ@33208|Metazoa,3CWHK@33213|Bilateria,41U3J@6656|Arthropoda	33208|Metazoa	A	Belongs to the MT-A70-like family	METTL3	GO:0000003,GO:0000375,GO:0000377,GO:0000381,GO:0000398,GO:0000902,GO:0000904,GO:0001510,GO:0001568,GO:0001734,GO:0001944,GO:0002009,GO:0002064,GO:0002065,GO:0002066,GO:0002682,GO:0002694,GO:0003006,GO:0003158,GO:0003674,GO:0003676,GO:0003723,GO:0003729,GO:0003824,GO:0005488,GO:0005515,GO:0005575,GO:0005622,GO:0005623,GO:0005634,GO:0005654,GO:0006139,GO:0006382,GO:0006396,GO:0006397,GO:0006401,GO:…	2.1.1.62	ko:K05925	-	-	-	-	ko00000,ko01000,ko03019	-	-	-	MT-A70
XP_072013460.1	10224.XP_002735470.1	4.16e-55	184	COG0494@1|root,KOG3069@2759|Eukaryota,39YJP@33154|Opisthokonta,3CNSI@33208|Metazoa,3E4YY@33213|Bilateria	33208|Metazoa	L	NUDIX domain	NUDT7	-	-	ko:K17879	ko04146,map04146	-	R10747	RC00002	ko00000,ko00001,ko01000	-	-	-	NUDIX
XP_072013461.1	7668.SPU_020636-tr	4.49e-290	807	KOG1327@1|root,KOG1327@2759|Eukaryota,38BYU@33154|Opisthokonta,3B953@33208|Metazoa,3CSWC@33213|Bilateria	33208|Metazoa	T	cellular response to calcium ion	-	GO:0005575,GO:0005623,GO:0005886,GO:0008150,GO:0016020,GO:0031503,GO:0044464,GO:0051179,GO:0051641,GO:0051668,GO:0071944,GO:0097120	-	-	-	-	-	-	-	-	-	-	C2,Copine
XP_072013462.1	10224.XP_002735430.1	1.59e-92	300	KOG1591@1|root,KOG1591@2759|Eukaryota,38BMH@33154|Opisthokonta,3BA6F@33208|Metazoa,3CVG3@33213|Bilateria	33208|Metazoa	E	procollagen-proline 4-dioxygenase activity	P4HA2	GO:0003674,GO:0003824,GO:0004656,GO:0005488,GO:0005515,GO:0005575,GO:0005622,GO:0005623,GO:0005634,GO:0005654,GO:0005737,GO:0005739,GO:0005783,GO:0005788,GO:0005829,GO:0006082,GO:0006091,GO:0006464,GO:0006520,GO:0006575,GO:0006807,GO:0007275,GO:0008150,GO:0008152,GO:0009055,GO:0009653,GO:0009790,GO:0009792,GO:0009987,GO:0010171,GO:0010172,GO:0012505,GO:0016043,GO:0016222,GO:0016491,GO:0016705,GO:…	1.14.11.2	ko:K00472	ko00330,ko01100,map00330,map01100	-	R01252	RC00478	ko00000,ko00001,ko01000	-	-	-	2OG-FeII_Oxy_3,P4Ha_N
XP_072013463.1	7668.SPU_020636-tr	2.45e-287	800	KOG1327@1|root,KOG1327@2759|Eukaryota,38BYU@33154|Opisthokonta,3B953@33208|Metazoa,3CSWC@33213|Bilateria	33208|Metazoa	T	cellular response to calcium ion	-	GO:0005575,GO:0005623,GO:0005886,GO:0008150,GO:0016020,GO:0031503,GO:0044464,GO:0051179,GO:0051641,GO:0051668,GO:0071944,GO:0097120	-	-	-	-	-	-	-	-	-	-	C2,Copine
XP_072013464.1	7668.SPU_020636-tr	6.1e-280	778	KOG1327@1|root,KOG1327@2759|Eukaryota,38BYU@33154|Opisthokonta,3B953@33208|Metazoa,3CSWC@33213|Bilateria	33208|Metazoa	T	cellular response to calcium ion	-	GO:0005575,GO:0005623,GO:0005886,GO:0008150,GO:0016020,GO:0031503,GO:0044464,GO:0051179,GO:0051641,GO:0051668,GO:0071944,GO:0097120	-	-	-	-	-	-	-	-	-	-	C2,Copine
XP_072013465.1	7668.SPU_020636-tr	9.63e-291	807	KOG1327@1|root,KOG1327@2759|Eukaryota,38BYU@33154|Opisthokonta,3B953@33208|Metazoa,3CSWC@33213|Bilateria	33208|Metazoa	T	cellular response to calcium ion	-	GO:0005575,GO:0005623,GO:0005886,GO:0008150,GO:0016020,GO:0031503,GO:0044464,GO:0051179,GO:0051641,GO:0051668,GO:0071944,GO:0097120	-	-	-	-	-	-	-	-	-	-	C2,Copine
XP_072013466.1	128390.XP_009475779.1	8.89e-132	432	KOG1871@1|root,KOG1871@2759|Eukaryota,38D2C@33154|Opisthokonta,3BE30@33208|Metazoa,3CUMU@33213|Bilateria,488EM@7711|Chordata,48WXB@7742|Vertebrata,4GJX6@8782|Aves	33208|Metazoa	O	Ubiquitin carboxyl-terminal hydrolase 10	USP10	GO:0000731,GO:0002039,GO:0003674,GO:0003824,GO:0004175,GO:0004197,GO:0004843,GO:0005488,GO:0005515,GO:0005575,GO:0005622,GO:0005623,GO:0005634,GO:0005654,GO:0005737,GO:0005768,GO:0005769,GO:0005829,GO:0006139,GO:0006259,GO:0006281,GO:0006301,GO:0006464,GO:0006508,GO:0006725,GO:0006807,GO:0006950,GO:0006974,GO:0007154,GO:0007165,GO:0008150,GO:0008152,GO:0008233,GO:0008234,GO:0008593,GO:0009058,GO:…	3.4.19.12	ko:K11841,ko:K13958	ko04139,map04139	-	-	-	ko00000,ko00001,ko01000,ko01002,ko04121	-	-	-	PAM2,UCH
XP_072013467.1	6500.XP_005103093.1	9.73e-154	459	COG1301@1|root,KOG3787@2759|Eukaryota,38C9Y@33154|Opisthokonta,3BD67@33208|Metazoa,3CWZP@33213|Bilateria	33208|Metazoa	E	amino acid transporter	-	-	-	ko:K05613,ko:K05614	ko04724,ko05014,map04724,map05014	-	-	-	ko00000,ko00001,ko02000,ko04147	2.A.23.2.1,2.A.23.2.2	-	-	SDF
XP_072013468.1	7739.XP_002608924.1	5.19e-25	120	KOG2177@1|root,KOG2177@2759|Eukaryota,38EA3@33154|Opisthokonta,3BFJH@33208|Metazoa,3CRTV@33213|Bilateria,47YXB@7711|Chordata	33208|Metazoa	O	zinc ion binding	-	-	2.3.2.27	ko:K11997,ko:K12026,ko:K12035	ko05206,map05206	-	-	-	ko00000,ko00001,ko01000,ko03019,ko04121	-	-	-	NHL,zf-B_box,zf-C3HC4,zf-RING_UBOX
XP_072013469.1	6500.XP_005112148.1	0.00091	47.8	28JXK@1|root,2RWZP@2759|Eukaryota,39YYG@33154|Opisthokonta,3BJCS@33208|Metazoa,3CXXK@33213|Bilateria	33208|Metazoa	-	-	-	-	-	-	-	-	-	-	-	-	-	-	-
XP_072013471.1	7668.SPU_027799-tr	5.68e-165	482	COG0531@1|root,KOG1287@2759|Eukaryota,38BBK@33154|Opisthokonta,3B9U2@33208|Metazoa,3CR7T@33213|Bilateria	33208|Metazoa	E	L-alpha-amino acid transmembrane transport	SLC7A11	GO:0000099,GO:0001775,GO:0002376,GO:0003333,GO:0003674,GO:0005215,GO:0005294,GO:0005310,GO:0005313,GO:0005326,GO:0005342,GO:0005575,GO:0005622,GO:0005623,GO:0005737,GO:0005783,GO:0005791,GO:0005856,GO:0005886,GO:0005887,GO:0006810,GO:0006811,GO:0006820,GO:0006835,GO:0006836,GO:0006855,GO:0006865,GO:0006928,GO:0006950,GO:0007155,GO:0007596,GO:0007599,GO:0008150,GO:0008509,GO:0008514,GO:0009611,GO:…	-	ko:K13780,ko:K13869	ko04150,ko04216,ko05230,map04150,map04216,map05230	-	-	-	ko00000,ko00001,ko02000	2.A.3.8.1,2.A.3.8.5	-	-	AA_permease_2
XP_072013472.1	7668.SPU_012199-tr	2.24e-108	341	KOG1192@1|root,KOG1192@2759|Eukaryota,38B62@33154|Opisthokonta,3BDT1@33208|Metazoa,3CY8Z@33213|Bilateria	33208|Metazoa	G	glucuronosyltransferase activity	UGT2A1	GO:0001523,GO:0001889,GO:0001972,GO:0002237,GO:0002526,GO:0003008,GO:0003674,GO:0003824,GO:0004857,GO:0005080,GO:0005488,GO:0005496,GO:0005501,GO:0005504,GO:0005515,GO:0005575,GO:0005622,GO:0005623,GO:0005634,GO:0005635,GO:0005640,GO:0005737,GO:0005783,GO:0005789,GO:0005886,GO:0005887,GO:0005975,GO:0005996,GO:0006063,GO:0006082,GO:0006109,GO:0006629,GO:0006631,GO:0006706,GO:0006711,GO:0006720,GO:…	2.4.1.17,2.4.1.47	ko:K00699,ko:K04628	ko00040,ko00053,ko00140,ko00565,ko00600,ko00830,ko00860,ko00980,ko00982,ko00983,ko01100,ko01110,ko05204,map00040,map00053,map00140,map00565,map00600,map00830,map00860,map00980,map00982,map00983,map01100,map01110,map05204	M00014,M00067,M00129	R01383,R01500,R02358,R02389,R02478,R02502,R02902,R03091,R04322,R04352,R04353,R04354,R04683,R06277,R07106,R08259,R08261,R08262,R08263,R08615,R09426,R09427,R09428,R10804	RC00005,RC00033,RC00049,RC00059,RC00078,RC00171,RC00397,RC00523,RC00529,RC00708,RC02748	ko00000,ko00001,ko00002,ko01000,ko01003	-	GT1	-	UDPGT
XP_072013473.1	7244.FBpp0224865	6.32e-34	144	COG5069@1|root,KOG3587@1|root,KOG0518@2759|Eukaryota,KOG3587@2759|Eukaryota,38DME@33154|Opisthokonta,3B9WI@33208|Metazoa,3CS2N@33213|Bilateria,41XTU@6656|Arthropoda,3SH3V@50557|Insecta,4509R@7147|Diptera,45QYW@7214|Drosophilidae	33208|Metazoa	Z	Calponin homology domain	-	GO:0000003,GO:0000902,GO:0000904,GO:0003006,GO:0003674,GO:0005488,GO:0005515,GO:0005575,GO:0005622,GO:0005623,GO:0005856,GO:0005884,GO:0006928,GO:0006935,GO:0006996,GO:0007010,GO:0007015,GO:0007154,GO:0007165,GO:0007166,GO:0007275,GO:0007399,GO:0007409,GO:0007411,GO:0007413,GO:0008037,GO:0008038,GO:0008150,GO:0009605,GO:0009653,GO:0009887,GO:0009987,GO:0015629,GO:0016043,GO:0022008,GO:0022414,GO:…	-	ko:K04437	ko04010,ko04510,ko05132,ko05205,map04010,map04510,map05132,map05205	-	-	-	ko00000,ko00001,ko04147,ko04812	-	-	-	CH,Filamin
XP_072013474.1	7668.SPU_027799-tr	8.11e-166	484	COG0531@1|root,KOG1287@2759|Eukaryota,38BBK@33154|Opisthokonta,3B9U2@33208|Metazoa,3CR7T@33213|Bilateria	33208|Metazoa	E	L-alpha-amino acid transmembrane transport	SLC7A11	GO:0000099,GO:0001775,GO:0002376,GO:0003333,GO:0003674,GO:0005215,GO:0005294,GO:0005310,GO:0005313,GO:0005326,GO:0005342,GO:0005575,GO:0005622,GO:0005623,GO:0005737,GO:0005783,GO:0005791,GO:0005856,GO:0005886,GO:0005887,GO:0006810,GO:0006811,GO:0006820,GO:0006835,GO:0006836,GO:0006855,GO:0006865,GO:0006928,GO:0006950,GO:0007155,GO:0007596,GO:0007599,GO:0008150,GO:0008509,GO:0008514,GO:0009611,GO:…	-	ko:K13780,ko:K13869	ko04150,ko04216,ko05230,map04150,map04216,map05230	-	-	-	ko00000,ko00001,ko02000	2.A.3.8.1,2.A.3.8.5	-	-	AA_permease_2
XP_072013475.1	7668.SPU_027799-tr	5.72e-166	485	COG0531@1|root,KOG1287@2759|Eukaryota,38BBK@33154|Opisthokonta,3B9U2@33208|Metazoa,3CR7T@33213|Bilateria	33208|Metazoa	E	L-alpha-amino acid transmembrane transport	SLC7A11	GO:0000099,GO:0001775,GO:0002376,GO:0003333,GO:0003674,GO:0005215,GO:0005294,GO:0005310,GO:0005313,GO:0005326,GO:0005342,GO:0005575,GO:0005622,GO:0005623,GO:0005737,GO:0005783,GO:0005791,GO:0005856,GO:0005886,GO:0005887,GO:0006810,GO:0006811,GO:0006820,GO:0006835,GO:0006836,GO:0006855,GO:0006865,GO:0006928,GO:0006950,GO:0007155,GO:0007596,GO:0007599,GO:0008150,GO:0008509,GO:0008514,GO:0009611,GO:…	-	ko:K13780,ko:K13869	ko04150,ko04216,ko05230,map04150,map04216,map05230	-	-	-	ko00000,ko00001,ko02000	2.A.3.8.1,2.A.3.8.5	-	-	AA_permease_2
XP_072013476.1	7955.ENSDARP00000094818	5.06e-19	93.6	KOG1218@1|root,KOG1218@2759|Eukaryota,39V18@33154|Opisthokonta,3BKV1@33208|Metazoa,3CTVS@33213|Bilateria,488DX@7711|Chordata,497I1@7742|Vertebrata,49SV3@7898|Actinopterygii	33208|Metazoa	T	Dickkopf homolog 3b (Xenopus laevis)	DKK3	GO:0005575,GO:0005576,GO:0005615,GO:0006355,GO:0007275,GO:0008150,GO:0009653,GO:0009889,GO:0009890,GO:0009892,GO:0009966,GO:0009968,GO:0010468,GO:0010556,GO:0010558,GO:0010565,GO:0010566,GO:0010605,GO:0010629,GO:0010646,GO:0010648,GO:0010817,GO:0010894,GO:0017015,GO:0019216,GO:0019218,GO:0019219,GO:0019222,GO:0023051,GO:0023057,GO:0030111,GO:0030178,GO:0030325,GO:0031323,GO:0031324,GO:0031326,GO:…	-	-	-	-	-	-	-	-	-	-	Dickkopf_N,Prokineticin
XP_072013477.1	7668.SPU_012199-tr	1.15e-106	336	KOG1192@1|root,KOG1192@2759|Eukaryota,38B62@33154|Opisthokonta,3BDT1@33208|Metazoa,3CY8Z@33213|Bilateria	33208|Metazoa	G	glucuronosyltransferase activity	UGT2A1	GO:0001523,GO:0001889,GO:0001972,GO:0002237,GO:0002526,GO:0003008,GO:0003674,GO:0003824,GO:0004857,GO:0005080,GO:0005488,GO:0005496,GO:0005501,GO:0005504,GO:0005515,GO:0005575,GO:0005622,GO:0005623,GO:0005634,GO:0005635,GO:0005640,GO:0005737,GO:0005783,GO:0005789,GO:0005886,GO:0005887,GO:0005975,GO:0005996,GO:0006063,GO:0006082,GO:0006109,GO:0006629,GO:0006631,GO:0006706,GO:0006711,GO:0006720,GO:…	2.4.1.17,2.4.1.47	ko:K00699,ko:K04628	ko00040,ko00053,ko00140,ko00565,ko00600,ko00830,ko00860,ko00980,ko00982,ko00983,ko01100,ko01110,ko05204,map00040,map00053,map00140,map00565,map00600,map00830,map00860,map00980,map00982,map00983,map01100,map01110,map05204	M00014,M00067,M00129	R01383,R01500,R02358,R02389,R02478,R02502,R02902,R03091,R04322,R04352,R04353,R04354,R04683,R06277,R07106,R08259,R08261,R08262,R08263,R08615,R09426,R09427,R09428,R10804	RC00005,RC00033,RC00049,RC00059,RC00078,RC00171,RC00397,RC00523,RC00529,RC00708,RC02748	ko00000,ko00001,ko00002,ko01000,ko01003	-	GT1	-	UDPGT
XP_072013478.1	7668.SPU_012199-tr	2.66e-107	338	KOG1192@1|root,KOG1192@2759|Eukaryota,38B62@33154|Opisthokonta,3BDT1@33208|Metazoa,3CY8Z@33213|Bilateria	33208|Metazoa	G	glucuronosyltransferase activity	UGT2A1	GO:0001523,GO:0001889,GO:0001972,GO:0002237,GO:0002526,GO:0003008,GO:0003674,GO:0003824,GO:0004857,GO:0005080,GO:0005488,GO:0005496,GO:0005501,GO:0005504,GO:0005515,GO:0005575,GO:0005622,GO:0005623,GO:0005634,GO:0005635,GO:0005640,GO:0005737,GO:0005783,GO:0005789,GO:0005886,GO:0005887,GO:0005975,GO:0005996,GO:0006063,GO:0006082,GO:0006109,GO:0006629,GO:0006631,GO:0006706,GO:0006711,GO:0006720,GO:…	2.4.1.17,2.4.1.47	ko:K00699,ko:K04628	ko00040,ko00053,ko00140,ko00565,ko00600,ko00830,ko00860,ko00980,ko00982,ko00983,ko01100,ko01110,ko05204,map00040,map00053,map00140,map00565,map00600,map00830,map00860,map00980,map00982,map00983,map01100,map01110,map05204	M00014,M00067,M00129	R01383,R01500,R02358,R02389,R02478,R02502,R02902,R03091,R04322,R04352,R04353,R04354,R04683,R06277,R07106,R08259,R08261,R08262,R08263,R08615,R09426,R09427,R09428,R10804	RC00005,RC00033,RC00049,RC00059,RC00078,RC00171,RC00397,RC00523,RC00529,RC00708,RC02748	ko00000,ko00001,ko00002,ko01000,ko01003	-	GT1	-	UDPGT
XP_072013479.1	10224.XP_006820403.1	3.75e-146	422	COG3338@1|root,KOG0382@2759|Eukaryota,38E9G@33154|Opisthokonta,3BK9F@33208|Metazoa,3CVIF@33213|Bilateria	33208|Metazoa	P	Carbonic	CA8	GO:0003674,GO:0003824,GO:0004089,GO:0005575,GO:0005622,GO:0005623,GO:0005737,GO:0007154,GO:0007165,GO:0008150,GO:0009987,GO:0016829,GO:0016835,GO:0016836,GO:0023052,GO:0035556,GO:0044424,GO:0044464,GO:0048015,GO:0048017,GO:0050789,GO:0050794,GO:0050896,GO:0051716,GO:0065007	4.2.1.1	ko:K01672	ko00910,map00910	-	R00132,R10092	RC02807	ko00000,ko00001,ko01000	-	-	-	Carb_anhydrase
XP_072013480.1	10224.XP_006820403.1	1.78e-144	417	COG3338@1|root,KOG0382@2759|Eukaryota,38E9G@33154|Opisthokonta,3BK9F@33208|Metazoa,3CVIF@33213|Bilateria	33208|Metazoa	P	Carbonic	CA8	GO:0003674,GO:0003824,GO:0004089,GO:0005575,GO:0005622,GO:0005623,GO:0005737,GO:0007154,GO:0007165,GO:0008150,GO:0009987,GO:0016829,GO:0016835,GO:0016836,GO:0023052,GO:0035556,GO:0044424,GO:0044464,GO:0048015,GO:0048017,GO:0050789,GO:0050794,GO:0050896,GO:0051716,GO:0065007	4.2.1.1	ko:K01672	ko00910,map00910	-	R00132,R10092	RC02807	ko00000,ko00001,ko01000	-	-	-	Carb_anhydrase
XP_072013481.1	10224.XP_006820403.1	7.02e-145	418	COG3338@1|root,KOG0382@2759|Eukaryota,38E9G@33154|Opisthokonta,3BK9F@33208|Metazoa,3CVIF@33213|Bilateria	33208|Metazoa	P	Carbonic	CA8	GO:0003674,GO:0003824,GO:0004089,GO:0005575,GO:0005622,GO:0005623,GO:0005737,GO:0007154,GO:0007165,GO:0008150,GO:0009987,GO:0016829,GO:0016835,GO:0016836,GO:0023052,GO:0035556,GO:0044424,GO:0044464,GO:0048015,GO:0048017,GO:0050789,GO:0050794,GO:0050896,GO:0051716,GO:0065007	4.2.1.1	ko:K01672	ko00910,map00910	-	R00132,R10092	RC02807	ko00000,ko00001,ko01000	-	-	-	Carb_anhydrase
XP_072013482.1	7668.SPU_010351-tr	8.11e-120	373	KOG0773@1|root,KOG0773@2759|Eukaryota,39VGJ@33154|Opisthokonta,3BJAP@33208|Metazoa,3CZN6@33213|Bilateria	33208|Metazoa	K	establishment of animal organ orientation	IRX4	GO:0000902,GO:0000904,GO:0000981,GO:0001654,GO:0001708,GO:0001736,GO:0001738,GO:0001745,GO:0002009,GO:0002165,GO:0003002,GO:0003674,GO:0003700,GO:0003705,GO:0005575,GO:0005622,GO:0005623,GO:0005634,GO:0005667,GO:0006355,GO:0006357,GO:0007163,GO:0007164,GO:0007275,GO:0007346,GO:0007389,GO:0007399,GO:0007423,GO:0007444,GO:0007472,GO:0007474,GO:0007476,GO:0007507,GO:0007552,GO:0007560,GO:0008150,GO:…	-	-	-	-	-	-	-	-	-	-	Homeobox_KN
XP_072013483.1	7668.SPU_010351-tr	6.53e-120	372	KOG0773@1|root,KOG0773@2759|Eukaryota,39VGJ@33154|Opisthokonta,3BJAP@33208|Metazoa,3CZN6@33213|Bilateria	33208|Metazoa	K	establishment of animal organ orientation	IRX4	GO:0000902,GO:0000904,GO:0000981,GO:0001654,GO:0001708,GO:0001736,GO:0001738,GO:0001745,GO:0002009,GO:0002165,GO:0003002,GO:0003674,GO:0003700,GO:0003705,GO:0005575,GO:0005622,GO:0005623,GO:0005634,GO:0005667,GO:0006355,GO:0006357,GO:0007163,GO:0007164,GO:0007275,GO:0007346,GO:0007389,GO:0007399,GO:0007423,GO:0007444,GO:0007472,GO:0007474,GO:0007476,GO:0007507,GO:0007552,GO:0007560,GO:0008150,GO:…	-	-	-	-	-	-	-	-	-	-	Homeobox_KN
XP_072013485.1	7739.XP_002594235.1	3.83e-118	346	KOG3011@1|root,KOG3011@2759|Eukaryota,38DU6@33154|Opisthokonta,3BAZP@33208|Metazoa,3CWT5@33213|Bilateria,482RI@7711|Chordata	33208|Metazoa	O	transmembrane protein 189	TMEM189	GO:0000151,GO:0000209,GO:0003674,GO:0003824,GO:0004842,GO:0005488,GO:0005515,GO:0005575,GO:0005622,GO:0005623,GO:0005737,GO:0005783,GO:0006464,GO:0006807,GO:0008150,GO:0008152,GO:0009987,GO:0012505,GO:0016020,GO:0016021,GO:0016491,GO:0016567,GO:0016740,GO:0019538,GO:0019787,GO:0019899,GO:0031224,GO:0031371,GO:0031625,GO:0032446,GO:0032991,GO:0035370,GO:0036211,GO:0043170,GO:0043226,GO:0043227,GO:…	-	ko:K10704,ko:K20656	ko04624,map04624	-	-	-	ko00000,ko00001,ko03400,ko04131	-	-	-	TMEM189_B_dmain,UQ_con
XP_072013486.1	7668.SPU_002182-tr	8e-218	644	COG0404@1|root,KOG2844@2759|Eukaryota,38DUF@33154|Opisthokonta,3BCQB@33208|Metazoa,3CZTC@33213|Bilateria	33208|Metazoa	E	Pyruvate Dehydrogenase Phosphatase Regulatory subunit	PDPR	GO:0003674,GO:0003824,GO:0004721,GO:0004741,GO:0005575,GO:0005622,GO:0005623,GO:0005737,GO:0005739,GO:0005759,GO:0006140,GO:0006464,GO:0006470,GO:0006793,GO:0006796,GO:0006807,GO:0008150,GO:0008152,GO:0009889,GO:0009987,GO:0010510,GO:0010565,GO:0016311,GO:0016491,GO:0016787,GO:0016788,GO:0016791,GO:0019216,GO:0019217,GO:0019219,GO:0019220,GO:0019222,GO:0019538,GO:0030808,GO:0031323,GO:0031326,GO:…	1.5.3.19	ko:K17509,ko:K19191	ko00760,ko01120,map00760,map01120	-	R10102	RC00060,RC00557	ko00000,ko00001,ko01000,ko01009	-	-	-	DAO,FAO_M,GCV_T,GCV_T_C
XP_072013487.1	10224.XP_006811935.1	6.53e-46	181	KOG4441@1|root,KOG4441@2759|Eukaryota,3AJRU@33154|Opisthokonta,3BZV5@33208|Metazoa,3DG5A@33213|Bilateria	33208|Metazoa	T	BTB And C-terminal Kelch	-	-	-	ko:K10442	-	-	-	-	ko00000,ko04121	-	-	-	BACK,BTB,Kelch_1
XP_072013488.1	10224.XP_006811935.1	6.53e-46	181	KOG4441@1|root,KOG4441@2759|Eukaryota,3AJRU@33154|Opisthokonta,3BZV5@33208|Metazoa,3DG5A@33213|Bilateria	33208|Metazoa	T	BTB And C-terminal Kelch	-	-	-	ko:K10442	-	-	-	-	ko00000,ko04121	-	-	-	BACK,BTB,Kelch_1
XP_072013489.1	10224.XP_006811935.1	6.53e-46	181	KOG4441@1|root,KOG4441@2759|Eukaryota,3AJRU@33154|Opisthokonta,3BZV5@33208|Metazoa,3DG5A@33213|Bilateria	33208|Metazoa	T	BTB And C-terminal Kelch	-	-	-	ko:K10442	-	-	-	-	ko00000,ko04121	-	-	-	BACK,BTB,Kelch_1
XP_072013490.1	6500.XP_005101905.1	0	871	COG5023@1|root,KOG1375@2759|Eukaryota,38EHS@33154|Opisthokonta,3BDQF@33208|Metazoa,3CSPW@33213|Bilateria	33208|Metazoa	Z	structural constituent of cytoskeleton	-	GO:0005575,GO:0005622,GO:0005623,GO:0005856,GO:0043226,GO:0043228,GO:0043229,GO:0043232,GO:0044424,GO:0044464	-	ko:K07375	ko04145,ko04540,ko05130,map04145,map04540,map05130	-	-	-	ko00000,ko00001,ko03036,ko04147,ko04812	-	-	-	Tubulin,Tubulin_C
XP_072013491.1	51511.ENSCSAVP00000007828	0	878	COG5023@1|root,KOG1375@2759|Eukaryota,38EHS@33154|Opisthokonta,3BDQF@33208|Metazoa,3CSPW@33213|Bilateria,482T5@7711|Chordata	33208|Metazoa	Z	structural constituent of cytoskeleton	TUBB4A	GO:0005575,GO:0005622,GO:0005623,GO:0005856,GO:0043226,GO:0043228,GO:0043229,GO:0043232,GO:0044424,GO:0044464	-	ko:K07375	ko04145,ko04540,ko05130,map04145,map04540,map05130	-	-	-	ko00000,ko00001,ko03036,ko04147,ko04812	-	-	-	Tubulin,Tubulin_C
XP_072013492.1	28737.XP_006888783.1	0	866	COG5023@1|root,KOG1375@2759|Eukaryota,38EHS@33154|Opisthokonta,3BDQF@33208|Metazoa,3CSPW@33213|Bilateria,482T5@7711|Chordata,48VYX@7742|Vertebrata,3J1JN@40674|Mammalia,3558S@311790|Afrotheria	33208|Metazoa	Z	Tubulin is the major constituent of microtubules. It binds two moles of GTP, one at an exchangeable site on the beta chain and one at a non-exchangeable site on the alpha chain	TUBB2B	GO:0001764,GO:0003674,GO:0005488,GO:0005515,GO:0005575,GO:0005622,GO:0005623,GO:0005856,GO:0005874,GO:0006928,GO:0007017,GO:0007275,GO:0007399,GO:0008150,GO:0009987,GO:0010720,GO:0010769,GO:0010770,GO:0010975,GO:0010976,GO:0015630,GO:0016477,GO:0022008,GO:0022603,GO:0022604,GO:0030154,GO:0031344,GO:0031346,GO:0032101,GO:0032103,GO:0032501,GO:0032502,GO:0032879,GO:0040011,GO:0040012,GO:0040017,GO:…	-	ko:K07375	ko04145,ko04540,ko05130,map04145,map04540,map05130	-	-	-	ko00000,ko00001,ko03036,ko04147,ko04812	-	-	-	Tubulin,Tubulin_C
XP_072013493.1	6183.Smp_049270.1	4.47e-09	64.7	KOG3591@1|root,KOG3591@2759|Eukaryota,38BBA@33154|Opisthokonta,3BJRN@33208|Metazoa	33208|Metazoa	O	Belongs to the small heat shock protein (HSP20) family	hsp-25	GO:0003674,GO:0005488,GO:0005515,GO:0005575,GO:0005622,GO:0005623,GO:0005737,GO:0006457,GO:0008150,GO:0009987,GO:0030016,GO:0030017,GO:0030018,GO:0031430,GO:0031672,GO:0031674,GO:0042026,GO:0043226,GO:0043228,GO:0043229,GO:0043232,GO:0043292,GO:0044422,GO:0044424,GO:0044444,GO:0044449,GO:0044464,GO:0051082,GO:0055120,GO:0061077,GO:0099080,GO:0099081,GO:0099512	-	ko:K09545	-	-	-	-	ko00000,ko03110	-	-	-	HSP20
XP_072013494.1	7668.SPU_019654-tr	7.64e-80	255	2E046@1|root,2S7JV@2759|Eukaryota,3A8EH@33154|Opisthokonta,3BUSG@33208|Metazoa	33208|Metazoa	-	-	-	-	-	-	-	-	-	-	-	-	-	-	-
XP_072013495.1	10224.XP_006823512.1	1.87e-68	254	KOG4193@1|root,KOG4193@2759|Eukaryota,38BPU@33154|Opisthokonta,3BHR1@33208|Metazoa,3CSJ6@33213|Bilateria	33208|Metazoa	T	G protein-coupled receptor	GPR112	GO:0003674,GO:0004888,GO:0004930,GO:0005575,GO:0007154,GO:0007165,GO:0007186,GO:0008150,GO:0009987,GO:0016020,GO:0016021,GO:0023052,GO:0031224,GO:0038023,GO:0044425,GO:0050789,GO:0050794,GO:0050896,GO:0051716,GO:0060089,GO:0065007	-	ko:K08451,ko:K08455	-	-	-	-	ko00000,ko04030	-	-	-	7tm_2,GPS,Pentaxin
XP_072013496.1	7070.TC012158-PA	1.07e-29	125	28MXN@1|root,2QUG4@2759|Eukaryota,39TCN@33154|Opisthokonta,3BFSC@33208|Metazoa,3D0FD@33213|Bilateria,41U71@6656|Arthropoda,3SGW0@50557|Insecta	33208|Metazoa	S	Fuseless	fusl	GO:0005575,GO:0005623,GO:0005886,GO:0007154,GO:0007267,GO:0007268,GO:0007270,GO:0007274,GO:0007275,GO:0007399,GO:0008150,GO:0009987,GO:0016020,GO:0016043,GO:0021700,GO:0022008,GO:0023052,GO:0030154,GO:0030182,GO:0030424,GO:0032501,GO:0032502,GO:0033267,GO:0042551,GO:0042734,GO:0042995,GO:0043005,GO:0043195,GO:0043679,GO:0044306,GO:0044425,GO:0044456,GO:0044459,GO:0044463,GO:0044464,GO:0045161,GO:…	-	-	-	-	-	-	-	-	-	-	Fuseless
XP_072013497.1	7668.SPU_025107-tr	6.84e-87	282	28PXP@1|root,2QWK8@2759|Eukaryota,39R1Z@33154|Opisthokonta,3BFU6@33208|Metazoa,3CXIR@33213|Bilateria	33208|Metazoa	S	cilium assembly	CEP89	GO:0000922,GO:0003008,GO:0005575,GO:0005622,GO:0005623,GO:0005737,GO:0005739,GO:0005740,GO:0005758,GO:0005813,GO:0005814,GO:0005815,GO:0005819,GO:0005829,GO:0005856,GO:0005886,GO:0005929,GO:0006996,GO:0007005,GO:0007154,GO:0007267,GO:0007268,GO:0007610,GO:0007611,GO:0007612,GO:0008150,GO:0009987,GO:0015630,GO:0016020,GO:0016043,GO:0022406,GO:0022607,GO:0023052,GO:0030030,GO:0030031,GO:0031514,GO:…	-	ko:K16543	-	-	-	-	ko00000,ko03036	-	-	-	-
XP_072013498.1	45351.EDO46858	8.48e-41	166	COG4886@1|root,KOG4194@2759|Eukaryota	2759|Eukaryota	KLT	otolith morphogenesis	-	-	-	ko:K04307	ko04080,ko04926,map04080,map04926	-	-	-	ko00000,ko00001,ko04030	-	-	-	LRR_8,Pkinase_Tyr
XP_072013499.1	7668.SPU_027537-tr	1.17e-25	112	2BZ8C@1|root,2S8CX@2759|Eukaryota,3A92Y@33154|Opisthokonta,3BTZA@33208|Metazoa,3DATV@33213|Bilateria	33208|Metazoa	S	Protein rolling stone-like	-	GO:0000768,GO:0005575,GO:0006949,GO:0007520,GO:0008150,GO:0009653,GO:0009987,GO:0014902,GO:0016020,GO:0030154,GO:0032502,GO:0042692,GO:0048646,GO:0048856,GO:0048869,GO:0051146,GO:0061061	-	-	-	-	-	-	-	-	-	-	-
XP_072013500.1	8496.XP_006263682.1	6.8e-102	324	COG2030@1|root,2QPX4@2759|Eukaryota,39K2N@33154|Opisthokonta,3BD1Y@33208|Metazoa,3CX6W@33213|Bilateria,4895R@7711|Chordata,494M6@7742|Vertebrata	33208|Metazoa	Q	Hydroxysteroid (17-beta) dehydrogenase 4	HSD17B4	GO:0000003,GO:0000038,GO:0002064,GO:0002119,GO:0002164,GO:0003006,GO:0003674,GO:0003824,GO:0003857,GO:0004303,GO:0005102,GO:0005488,GO:0005515,GO:0005575,GO:0005622,GO:0005623,GO:0005737,GO:0005777,GO:0005782,GO:0006066,GO:0006082,GO:0006139,GO:0006163,GO:0006629,GO:0006631,GO:0006635,GO:0006637,GO:0006725,GO:0006732,GO:0006753,GO:0006790,GO:0006793,GO:0006796,GO:0006807,GO:0007275,GO:0007548,GO:…	1.1.1.35,4.2.1.107,4.2.1.119	ko:K12405	ko00120,ko01100,ko04146,map00120,map01100,map04146	M00104	R04809,R04810,R04812,R04813,R09698	RC00089,RC00770,RC01217	ko00000,ko00001,ko00002,ko01000	-	-	-	MaoC_dehydrat_N,MaoC_dehydratas,SCP2,adh_short
XP_072013501.1	8496.XP_006263682.1	3.03e-102	324	COG2030@1|root,2QPX4@2759|Eukaryota,39K2N@33154|Opisthokonta,3BD1Y@33208|Metazoa,3CX6W@33213|Bilateria,4895R@7711|Chordata,494M6@7742|Vertebrata	33208|Metazoa	Q	Hydroxysteroid (17-beta) dehydrogenase 4	HSD17B4	GO:0000003,GO:0000038,GO:0002064,GO:0002119,GO:0002164,GO:0003006,GO:0003674,GO:0003824,GO:0003857,GO:0004303,GO:0005102,GO:0005488,GO:0005515,GO:0005575,GO:0005622,GO:0005623,GO:0005737,GO:0005777,GO:0005782,GO:0006066,GO:0006082,GO:0006139,GO:0006163,GO:0006629,GO:0006631,GO:0006635,GO:0006637,GO:0006725,GO:0006732,GO:0006753,GO:0006790,GO:0006793,GO:0006796,GO:0006807,GO:0007275,GO:0007548,GO:…	1.1.1.35,4.2.1.107,4.2.1.119	ko:K12405	ko00120,ko01100,ko04146,map00120,map01100,map04146	M00104	R04809,R04810,R04812,R04813,R09698	RC00089,RC00770,RC01217	ko00000,ko00001,ko00002,ko01000	-	-	-	MaoC_dehydrat_N,MaoC_dehydratas,SCP2,adh_short
XP_072013502.1	45351.EDO39945	0	888	COG5023@1|root,KOG1375@2759|Eukaryota,38EHS@33154|Opisthokonta,3BDQF@33208|Metazoa	33208|Metazoa	Z	structural constituent of cytoskeleton	-	-	-	ko:K07375	ko04145,ko04540,ko05130,map04145,map04540,map05130	-	-	-	ko00000,ko00001,ko03036,ko04147,ko04812	-	-	-	Tubulin,Tubulin_C
XP_072013503.1	51511.ENSCSAVP00000007828	0	889	COG5023@1|root,KOG1375@2759|Eukaryota,38EHS@33154|Opisthokonta,3BDQF@33208|Metazoa,3CSPW@33213|Bilateria,482T5@7711|Chordata	33208|Metazoa	Z	structural constituent of cytoskeleton	TUBB4A	GO:0005575,GO:0005622,GO:0005623,GO:0005856,GO:0043226,GO:0043228,GO:0043229,GO:0043232,GO:0044424,GO:0044464	-	ko:K07375	ko04145,ko04540,ko05130,map04145,map04540,map05130	-	-	-	ko00000,ko00001,ko03036,ko04147,ko04812	-	-	-	Tubulin,Tubulin_C
XP_072013504.1	45351.EDO39945	3.35e-265	729	COG5023@1|root,KOG1375@2759|Eukaryota,38EHS@33154|Opisthokonta,3BDQF@33208|Metazoa	33208|Metazoa	Z	structural constituent of cytoskeleton	-	-	-	ko:K07375	ko04145,ko04540,ko05130,map04145,map04540,map05130	-	-	-	ko00000,ko00001,ko03036,ko04147,ko04812	-	-	-	Tubulin,Tubulin_C
XP_072013505.1	28737.XP_006888783.1	0	866	COG5023@1|root,KOG1375@2759|Eukaryota,38EHS@33154|Opisthokonta,3BDQF@33208|Metazoa,3CSPW@33213|Bilateria,482T5@7711|Chordata,48VYX@7742|Vertebrata,3J1JN@40674|Mammalia,3558S@311790|Afrotheria	33208|Metazoa	Z	Tubulin is the major constituent of microtubules. It binds two moles of GTP, one at an exchangeable site on the beta chain and one at a non-exchangeable site on the alpha chain	TUBB2B	GO:0001764,GO:0003674,GO:0005488,GO:0005515,GO:0005575,GO:0005622,GO:0005623,GO:0005856,GO:0005874,GO:0006928,GO:0007017,GO:0007275,GO:0007399,GO:0008150,GO:0009987,GO:0010720,GO:0010769,GO:0010770,GO:0010975,GO:0010976,GO:0015630,GO:0016477,GO:0022008,GO:0022603,GO:0022604,GO:0030154,GO:0031344,GO:0031346,GO:0032101,GO:0032103,GO:0032501,GO:0032502,GO:0032879,GO:0040011,GO:0040012,GO:0040017,GO:…	-	ko:K07375	ko04145,ko04540,ko05130,map04145,map04540,map05130	-	-	-	ko00000,ko00001,ko03036,ko04147,ko04812	-	-	-	Tubulin,Tubulin_C
XP_072013506.1	10224.XP_002732332.1	4.58e-53	182	COG0546@1|root,2S0DN@2759|Eukaryota	2759|Eukaryota	S	Haloacid dehalogenase-like hydrolase	-	-	-	-	-	-	-	-	-	-	-	-	HAD_2,Hydrolase_like
XP_072013507.1	7668.SPU_027519-tr	7.09e-42	142	2C76C@1|root,2S31R@2759|Eukaryota,3A3KR@33154|Opisthokonta,3BRNE@33208|Metazoa,3D729@33213|Bilateria	33208|Metazoa	S	proteasome assembly	PSMG4	-	-	ko:K11878	-	-	-	-	ko00000,ko03051	-	-	-	PAC4
XP_072013508.1	10224.XP_002741495.1	1.35e-39	148	COG2340@1|root,KOG3017@2759|Eukaryota,3A7VH@33154|Opisthokonta,3BSXC@33208|Metazoa,3D9TW@33213|Bilateria	33208|Metazoa	S	SCP / Tpx-1 / Ag5 / PR-1 / Sc7 family of extracellular domains.	-	-	-	ko:K19919	-	-	-	-	ko00000,ko04131	-	-	-	CAP,ShK
XP_072013509.1	7739.XP_002604471.1	3.1e-19	95.5	28MXN@1|root,2QUG4@2759|Eukaryota,39TCN@33154|Opisthokonta,3BFSC@33208|Metazoa,3D0FD@33213|Bilateria	33208|Metazoa	S	Fuseless	fusl	GO:0005575,GO:0005623,GO:0005886,GO:0007154,GO:0007267,GO:0007268,GO:0007270,GO:0007274,GO:0007275,GO:0007399,GO:0008150,GO:0009987,GO:0016020,GO:0016043,GO:0021700,GO:0022008,GO:0023052,GO:0030154,GO:0030182,GO:0030424,GO:0032501,GO:0032502,GO:0033267,GO:0042551,GO:0042734,GO:0042995,GO:0043005,GO:0043195,GO:0043679,GO:0044306,GO:0044425,GO:0044456,GO:0044459,GO:0044463,GO:0044464,GO:0045161,GO:…	-	-	-	-	-	-	-	-	-	-	Fuseless
XP_072013510.1	7739.XP_002605148.1	4.02e-15	84.3	28MXN@1|root,2QUG4@2759|Eukaryota,39TCN@33154|Opisthokonta,3BFSC@33208|Metazoa,3D0FD@33213|Bilateria	33208|Metazoa	S	Fuseless	fusl	GO:0005575,GO:0005623,GO:0005886,GO:0007154,GO:0007267,GO:0007268,GO:0007270,GO:0007274,GO:0007275,GO:0007399,GO:0008150,GO:0009987,GO:0016020,GO:0016043,GO:0021700,GO:0022008,GO:0023052,GO:0030154,GO:0030182,GO:0030424,GO:0032501,GO:0032502,GO:0033267,GO:0042551,GO:0042734,GO:0042995,GO:0043005,GO:0043195,GO:0043679,GO:0044306,GO:0044425,GO:0044456,GO:0044459,GO:0044463,GO:0044464,GO:0045161,GO:…	-	-	-	-	-	-	-	-	-	-	Fuseless
XP_072013511.1	7739.XP_002605148.1	4.02e-15	84.3	28MXN@1|root,2QUG4@2759|Eukaryota,39TCN@33154|Opisthokonta,3BFSC@33208|Metazoa,3D0FD@33213|Bilateria	33208|Metazoa	S	Fuseless	fusl	GO:0005575,GO:0005623,GO:0005886,GO:0007154,GO:0007267,GO:0007268,GO:0007270,GO:0007274,GO:0007275,GO:0007399,GO:0008150,GO:0009987,GO:0016020,GO:0016043,GO:0021700,GO:0022008,GO:0023052,GO:0030154,GO:0030182,GO:0030424,GO:0032501,GO:0032502,GO:0033267,GO:0042551,GO:0042734,GO:0042995,GO:0043005,GO:0043195,GO:0043679,GO:0044306,GO:0044425,GO:0044456,GO:0044459,GO:0044463,GO:0044464,GO:0045161,GO:…	-	-	-	-	-	-	-	-	-	-	Fuseless
XP_072013512.1	7739.XP_002609229.1	9.61e-38	150	COG2340@1|root,KOG3656@1|root,KOG3017@2759|Eukaryota,KOG3656@2759|Eukaryota,38H0C@33154|Opisthokonta,3BHI4@33208|Metazoa,3CRS3@33213|Bilateria,4885K@7711|Chordata	33208|Metazoa	T	pancreatic polypeptide receptor activity	PROKR2	GO:0001568,GO:0001602,GO:0001653,GO:0001944,GO:0003008,GO:0003013,GO:0003674,GO:0004888,GO:0004930,GO:0004983,GO:0005575,GO:0005623,GO:0005886,GO:0007154,GO:0007165,GO:0007186,GO:0007218,GO:0007267,GO:0007268,GO:0007275,GO:0007507,GO:0007610,GO:0007623,GO:0007631,GO:0008015,GO:0008150,GO:0008188,GO:0008528,GO:0009987,GO:0010941,GO:0016020,GO:0023052,GO:0032501,GO:0032502,GO:0038023,GO:0042981,GO:…	-	ko:K08379,ko:K08380,ko:K19919	-	-	-	-	ko00000,ko04030,ko04131	-	-	-	7tm_1
XP_072013513.1	7668.SPU_013874-tr	2.29e-34	136	28I8Q@1|root,2QQJ1@2759|Eukaryota,38DI2@33154|Opisthokonta,3BP7H@33208|Metazoa,3D53X@33213|Bilateria	33208|Metazoa	S	Histamine N-methyltransferase	-	-	2.1.1.8	ko:K00546	ko00340,map00340	-	R02155	RC00003,RC00655	ko00000,ko00001,ko01000,ko04147	-	-	-	Methyltransf_23
XP_072013514.1	7668.SPU_002185-tr	7.25e-46	163	28I8Q@1|root,2QQJ1@2759|Eukaryota,38DI2@33154|Opisthokonta,3BCPH@33208|Metazoa,3CXTQ@33213|Bilateria	33208|Metazoa	S	Histamine N-methyltransferase	HNMT	GO:0001505,GO:0001692,GO:0001695,GO:0002347,GO:0003674,GO:0003824,GO:0005575,GO:0005622,GO:0005623,GO:0005737,GO:0005829,GO:0006082,GO:0006520,GO:0006547,GO:0006548,GO:0006576,GO:0006725,GO:0006807,GO:0006950,GO:0006970,GO:0006972,GO:0007275,GO:0007399,GO:0007417,GO:0007420,GO:0007585,GO:0008150,GO:0008152,GO:0008168,GO:0008170,GO:0008757,GO:0009056,GO:0009063,GO:0009308,GO:0009310,GO:0009410,GO:…	2.1.1.8	ko:K00546	ko00340,map00340	-	R02155	RC00003,RC00655	ko00000,ko00001,ko01000,ko04147	-	-	-	Methyltransf_23
XP_072013515.1	45351.EDO46858	1.65e-83	301	COG4886@1|root,KOG4194@2759|Eukaryota	2759|Eukaryota	KLT	otolith morphogenesis	-	-	-	ko:K04307	ko04080,ko04926,map04080,map04926	-	-	-	ko00000,ko00001,ko04030	-	-	-	LRR_8,Pkinase_Tyr
XP_072013517.1	48698.ENSPFOP00000031067	4.36e-07	57.8	2CMCZ@1|root,2QPZZ@2759|Eukaryota	2759|Eukaryota	-	-	-	-	-	-	-	-	-	-	-	-	-	-	-
XP_072013518.1	7668.SPU_027537-tr	2.25e-25	111	2BZ8C@1|root,2S8CX@2759|Eukaryota,3A92Y@33154|Opisthokonta,3BTZA@33208|Metazoa,3DATV@33213|Bilateria	33208|Metazoa	S	Protein rolling stone-like	-	GO:0000768,GO:0005575,GO:0006949,GO:0007520,GO:0008150,GO:0009653,GO:0009987,GO:0014902,GO:0016020,GO:0030154,GO:0032502,GO:0042692,GO:0048646,GO:0048856,GO:0048869,GO:0051146,GO:0061061	-	-	-	-	-	-	-	-	-	-	-
XP_072013520.1	7668.SPU_026887-tr	6.5e-29	132	KOG3556@1|root,KOG3556@2759|Eukaryota	2759|Eukaryota	S	protein linear deubiquitination	cyld-1	-	3.4.19.12	ko:K08601	ko04013,ko04217,ko04380,ko04622,map04013,map04217,map04380,map04622	-	-	-	ko00000,ko00001,ko01000,ko01002,ko04121	-	-	-	CAP_GLY,Death,UCH
XP_072013521.1	7994.ENSAMXP00000011149	9.21e-36	148	KOG0909@1|root,KOG0909@2759|Eukaryota,38EIG@33154|Opisthokonta,3BAEH@33208|Metazoa,3CXJY@33213|Bilateria,47Z9C@7711|Chordata,48Y07@7742|Vertebrata,49RXM@7898|Actinopterygii	33208|Metazoa	O	N-glycanase 1	NGLY1	GO:0000224,GO:0001558,GO:0003674,GO:0003824,GO:0005488,GO:0005575,GO:0005622,GO:0005623,GO:0005634,GO:0005737,GO:0005829,GO:0006355,GO:0006357,GO:0006457,GO:0006464,GO:0006508,GO:0006511,GO:0006515,GO:0006516,GO:0006517,GO:0006807,GO:0006950,GO:0007154,GO:0007267,GO:0007275,GO:0007399,GO:0007494,GO:0007495,GO:0008150,GO:0008152,GO:0008361,GO:0009056,GO:0009057,GO:0009100,GO:0009889,GO:0009966,GO:…	3.5.1.52	ko:K01456	ko04141,map04141	-	-	-	ko00000,ko00001,ko01000	-	-	-	PAW,PUB,Rad4,Thioredoxin,Transglut_core
XP_072013522.1	7994.ENSAMXP00000011149	9.21e-36	148	KOG0909@1|root,KOG0909@2759|Eukaryota,38EIG@33154|Opisthokonta,3BAEH@33208|Metazoa,3CXJY@33213|Bilateria,47Z9C@7711|Chordata,48Y07@7742|Vertebrata,49RXM@7898|Actinopterygii	33208|Metazoa	O	N-glycanase 1	NGLY1	GO:0000224,GO:0001558,GO:0003674,GO:0003824,GO:0005488,GO:0005575,GO:0005622,GO:0005623,GO:0005634,GO:0005737,GO:0005829,GO:0006355,GO:0006357,GO:0006457,GO:0006464,GO:0006508,GO:0006511,GO:0006515,GO:0006516,GO:0006517,GO:0006807,GO:0006950,GO:0007154,GO:0007267,GO:0007275,GO:0007399,GO:0007494,GO:0007495,GO:0008150,GO:0008152,GO:0008361,GO:0009056,GO:0009057,GO:0009100,GO:0009889,GO:0009966,GO:…	3.5.1.52	ko:K01456	ko04141,map04141	-	-	-	ko00000,ko00001,ko01000	-	-	-	PAW,PUB,Rad4,Thioredoxin,Transglut_core
XP_072013523.1	10224.XP_006817148.1	1.29e-232	649	COG1448@1|root,KOG1411@2759|Eukaryota,38ED5@33154|Opisthokonta,3BE8M@33208|Metazoa,3CVVS@33213|Bilateria	33208|Metazoa	E	Aspartate aminotransferase	GOT2	GO:0000003,GO:0003674,GO:0003824,GO:0004069,GO:0005488,GO:0005515,GO:0005543,GO:0005575,GO:0005622,GO:0005623,GO:0005737,GO:0005739,GO:0005740,GO:0005743,GO:0005759,GO:0005886,GO:0005975,GO:0005996,GO:0006006,GO:0006081,GO:0006082,GO:0006094,GO:0006103,GO:0006106,GO:0006107,GO:0006457,GO:0006520,GO:0006531,GO:0006532,GO:0006533,GO:0006536,GO:0006537,GO:0006538,GO:0006575,GO:0006807,GO:0006810,GO:…	2.6.1.1	ko:K14455	ko00220,ko00250,ko00270,ko00330,ko00350,ko00360,ko00400,ko00710,ko00950,ko00960,ko01100,ko01110,ko01120,ko01130,ko01200,ko01210,ko01230,ko04975,map00220,map00250,map00270,map00330,map00350,map00360,map00400,map00710,map00950,map00960,map01100,map01110,map01120,map01130,map01200,map01210,map01230,map04975	M00170,M00171	R00355,R00694,R00734,R00896,R02433,R02619,R05052	RC00006	ko00000,ko00001,ko00002,ko01000,ko01007	-	-	-	Aminotran_1_2
XP_072013524.1	1026970.XP_008846072.1	6.64e-105	317	COG1562@1|root,KOG4411@2759|Eukaryota,38JTQ@33154|Opisthokonta,3BC7J@33208|Metazoa,3CWDV@33213|Bilateria,48BDG@7711|Chordata,4908F@7742|Vertebrata,3J76B@40674|Mammalia,35J1R@314146|Euarchontoglires,4Q03Z@9989|Rodentia	33208|Metazoa	I	NADH dehydrogenase (ubiquinone) complex I, assembly factor 6	NDUFAF6	GO:0005575,GO:0005622,GO:0005623,GO:0005634,GO:0005737,GO:0005739,GO:0005740,GO:0005743,GO:0006996,GO:0007005,GO:0008150,GO:0009987,GO:0010257,GO:0016020,GO:0016043,GO:0019866,GO:0022607,GO:0031090,GO:0031647,GO:0031966,GO:0031967,GO:0031975,GO:0032981,GO:0033108,GO:0034622,GO:0043226,GO:0043227,GO:0043229,GO:0043231,GO:0043933,GO:0044085,GO:0044422,GO:0044424,GO:0044429,GO:0044444,GO:0044446,GO:…	-	ko:K18163	ko04714,map04714	-	-	-	ko00000,ko00001,ko03029	-	-	-	SQS_PSY
XP_072013525.1	10224.XP_006819314.1	2.22e-155	452	KOG2552@1|root,KOG2552@2759|Eukaryota,38ENE@33154|Opisthokonta,3B9A2@33208|Metazoa,3CRD7@33213|Bilateria	33208|Metazoa	S	attachment of GPI anchor to protein	PIGU	GO:0005575,GO:0005622,GO:0005623,GO:0005737,GO:0005783,GO:0005789,GO:0005886,GO:0006464,GO:0006497,GO:0006505,GO:0006506,GO:0006629,GO:0006643,GO:0006644,GO:0006650,GO:0006661,GO:0006664,GO:0006793,GO:0006796,GO:0006807,GO:0008150,GO:0008152,GO:0008610,GO:0008654,GO:0009058,GO:0009059,GO:0009247,GO:0009966,GO:0009987,GO:0010646,GO:0012505,GO:0016020,GO:0016021,GO:0016255,GO:0019538,GO:0019637,GO:…	-	ko:K05293	ko00563,ko01100,map00563,map01100	-	-	-	ko00000,ko00001	-	-	-	PIG-U
XP_072013528.1	7668.SPU_028196-tr	1.37e-81	299	2AEB0@1|root,2RYVF@2759|Eukaryota,3A088@33154|Opisthokonta,3BPJB@33208|Metazoa,3D73R@33213|Bilateria	33208|Metazoa	-	-	-	-	-	-	-	-	-	-	-	-	-	-	-
XP_072013529.1	7668.SPU_003350-tr	7.91e-156	487	KOG1215@1|root,KOG1215@2759|Eukaryota,395QI@33154|Opisthokonta,3B9G5@33208|Metazoa,3CZ6A@33213|Bilateria	33208|Metazoa	T	endocytosis	LRP12	GO:0001764,GO:0003674,GO:0005041,GO:0005575,GO:0005623,GO:0005886,GO:0005887,GO:0006810,GO:0006897,GO:0006898,GO:0006928,GO:0007154,GO:0007165,GO:0007275,GO:0007399,GO:0008150,GO:0009987,GO:0016020,GO:0016021,GO:0016043,GO:0016192,GO:0016477,GO:0022008,GO:0023052,GO:0030030,GO:0030154,GO:0030182,GO:0030228,GO:0031175,GO:0031224,GO:0031226,GO:0032501,GO:0032502,GO:0038024,GO:0040008,GO:0040011,GO:…	-	ko:K14004,ko:K20050	ko03013,ko04141,ko04150,map03013,map04141,map04150	M00404,M00427	-	-	ko00000,ko00001,ko00002,ko03019,ko04131	-	-	-	CUB,Ldl_recept_a
XP_072013530.1	7668.SPU_003350-tr	2.27e-157	491	KOG1215@1|root,KOG1215@2759|Eukaryota,395QI@33154|Opisthokonta,3B9G5@33208|Metazoa,3CZ6A@33213|Bilateria	33208|Metazoa	T	endocytosis	LRP12	GO:0001764,GO:0003674,GO:0005041,GO:0005575,GO:0005623,GO:0005886,GO:0005887,GO:0006810,GO:0006897,GO:0006898,GO:0006928,GO:0007154,GO:0007165,GO:0007275,GO:0007399,GO:0008150,GO:0009987,GO:0016020,GO:0016021,GO:0016043,GO:0016192,GO:0016477,GO:0022008,GO:0023052,GO:0030030,GO:0030154,GO:0030182,GO:0030228,GO:0031175,GO:0031224,GO:0031226,GO:0032501,GO:0032502,GO:0038024,GO:0040008,GO:0040011,GO:…	-	ko:K14004,ko:K20050	ko03013,ko04141,ko04150,map03013,map04141,map04150	M00404,M00427	-	-	ko00000,ko00001,ko00002,ko03019,ko04131	-	-	-	CUB,Ldl_recept_a
XP_072013531.1	7070.TC012628-PA	1.22e-09	70.1	KOG4441@1|root,KOG4441@2759|Eukaryota,38JQV@33154|Opisthokonta,3B98J@33208|Metazoa,3CUJ6@33213|Bilateria,41WYI@6656|Arthropoda,3SG20@50557|Insecta	33208|Metazoa	T	BTB And C-terminal Kelch	IPP	GO:0000151,GO:0003674,GO:0003779,GO:0005488,GO:0005515,GO:0005575,GO:0005622,GO:0005623,GO:0005856,GO:0008092,GO:0015629,GO:0031461,GO:0031463,GO:0032991,GO:0043226,GO:0043228,GO:0043229,GO:0043232,GO:0044424,GO:0044464,GO:1902494,GO:1990234	-	ko:K13956	-	-	-	-	ko00000,ko04121	-	-	-	BACK,BTB,Kelch_1
XP_072013532.1	6500.XP_005101932.1	9.76e-24	99.8	2D5CV@1|root,2S54N@2759|Eukaryota,3A6EP@33154|Opisthokonta,3BT9P@33208|Metazoa,3D9R1@33213|Bilateria	33208|Metazoa	S	Si ch73-250a16.5	-	-	-	-	-	-	-	-	-	-	-	-	DUF1499
XP_072013533.1	6500.XP_005101932.1	5.92e-22	95.1	2D5CV@1|root,2S54N@2759|Eukaryota,3A6EP@33154|Opisthokonta,3BT9P@33208|Metazoa,3D9R1@33213|Bilateria	33208|Metazoa	S	Si ch73-250a16.5	-	-	-	-	-	-	-	-	-	-	-	-	DUF1499
XP_072013534.1	109478.XP_005866447.1	5.41e-48	172	KOG4420@1|root,KOG4420@2759|Eukaryota,38HIN@33154|Opisthokonta,3BA4A@33208|Metazoa,3CZ3Q@33213|Bilateria,484C7@7711|Chordata,48Y6E@7742|Vertebrata,3JA5S@40674|Mammalia,4M0PK@9397|Chiroptera	33208|Metazoa	O	Ganglioside-induced differentiation-associated protein 1	GDAP1	GO:0000266,GO:0001101,GO:0003674,GO:0003676,GO:0003723,GO:0003746,GO:0003824,GO:0004364,GO:0005488,GO:0005575,GO:0005622,GO:0005623,GO:0005634,GO:0005737,GO:0005739,GO:0005740,GO:0005741,GO:0005829,GO:0006412,GO:0006414,GO:0006518,GO:0006575,GO:0006605,GO:0006626,GO:0006749,GO:0006790,GO:0006807,GO:0006810,GO:0006839,GO:0006886,GO:0006996,GO:0007005,GO:0008053,GO:0008104,GO:0008135,GO:0008150,GO:…	-	ko:K22077	-	-	-	-	ko00000,ko03029	-	-	-	GST_C,GST_C_2,GST_N_3
XP_072013536.1	109478.XP_005866447.1	5.41e-48	172	KOG4420@1|root,KOG4420@2759|Eukaryota,38HIN@33154|Opisthokonta,3BA4A@33208|Metazoa,3CZ3Q@33213|Bilateria,484C7@7711|Chordata,48Y6E@7742|Vertebrata,3JA5S@40674|Mammalia,4M0PK@9397|Chiroptera	33208|Metazoa	O	Ganglioside-induced differentiation-associated protein 1	GDAP1	GO:0000266,GO:0001101,GO:0003674,GO:0003676,GO:0003723,GO:0003746,GO:0003824,GO:0004364,GO:0005488,GO:0005575,GO:0005622,GO:0005623,GO:0005634,GO:0005737,GO:0005739,GO:0005740,GO:0005741,GO:0005829,GO:0006412,GO:0006414,GO:0006518,GO:0006575,GO:0006605,GO:0006626,GO:0006749,GO:0006790,GO:0006807,GO:0006810,GO:0006839,GO:0006886,GO:0006996,GO:0007005,GO:0008053,GO:0008104,GO:0008135,GO:0008150,GO:…	-	ko:K22077	-	-	-	-	ko00000,ko03029	-	-	-	GST_C,GST_C_2,GST_N_3
XP_072013537.1	10224.XP_002735324.1	1.11e-91	276	COG3642@1|root,KOG3087@2759|Eukaryota,38E5H@33154|Opisthokonta,3BD1F@33208|Metazoa,3CVFX@33213|Bilateria	33208|Metazoa	T	tRNA threonylcarbamoyladenosine metabolic process	TP53RK	GO:0000408,GO:0001558,GO:0002039,GO:0003674,GO:0003824,GO:0004672,GO:0004674,GO:0005488,GO:0005515,GO:0005575,GO:0005622,GO:0005623,GO:0005634,GO:0005654,GO:0005737,GO:0005829,GO:0006139,GO:0006464,GO:0006468,GO:0006725,GO:0006793,GO:0006796,GO:0006807,GO:0008150,GO:0008152,GO:0009966,GO:0009967,GO:0009987,GO:0010646,GO:0010647,GO:0016070,GO:0016301,GO:0016310,GO:0016740,GO:0016772,GO:0016773,GO:…	2.7.11.1	ko:K08851	-	-	-	-	ko00000,ko01000,ko01001,ko03016	-	-	-	Kdo,Pkinase
XP_072013538.1	7739.XP_002590507.1	2.47e-80	253	COG1428@1|root,KOG4235@2759|Eukaryota,38FI8@33154|Opisthokonta,3BABN@33208|Metazoa,3CZXP@33213|Bilateria,483KB@7711|Chordata	33208|Metazoa	F	deoxycytidine metabolic process	TK2	GO:0000002,GO:0003674,GO:0003824,GO:0004137,GO:0004797,GO:0005575,GO:0005622,GO:0005623,GO:0005737,GO:0005739,GO:0005759,GO:0006139,GO:0006165,GO:0006213,GO:0006220,GO:0006221,GO:0006230,GO:0006259,GO:0006260,GO:0006261,GO:0006264,GO:0006725,GO:0006753,GO:0006793,GO:0006796,GO:0006807,GO:0006996,GO:0007005,GO:0008150,GO:0008152,GO:0008655,GO:0009058,GO:0009059,GO:0009116,GO:0009117,GO:0009120,GO:…	2.7.1.145,2.7.1.21	ko:K00857,ko:K05961	ko00240,ko00983,ko01100,map00240,map00983,map01100	-	R01567,R02099,R08233	RC00002,RC00017	ko00000,ko00001,ko01000	-	-	-	dNK
XP_072013539.1	7739.XP_002590507.1	1.64e-81	251	COG1428@1|root,KOG4235@2759|Eukaryota,38FI8@33154|Opisthokonta,3BABN@33208|Metazoa,3CZXP@33213|Bilateria,483KB@7711|Chordata	33208|Metazoa	F	deoxycytidine metabolic process	TK2	GO:0000002,GO:0003674,GO:0003824,GO:0004137,GO:0004797,GO:0005575,GO:0005622,GO:0005623,GO:0005737,GO:0005739,GO:0005759,GO:0006139,GO:0006165,GO:0006213,GO:0006220,GO:0006221,GO:0006230,GO:0006259,GO:0006260,GO:0006261,GO:0006264,GO:0006725,GO:0006753,GO:0006793,GO:0006796,GO:0006807,GO:0006996,GO:0007005,GO:0008150,GO:0008152,GO:0008655,GO:0009058,GO:0009059,GO:0009116,GO:0009117,GO:0009120,GO:…	2.7.1.145,2.7.1.21	ko:K00857,ko:K05961	ko00240,ko00983,ko01100,map00240,map00983,map01100	-	R01567,R02099,R08233	RC00002,RC00017	ko00000,ko00001,ko01000	-	-	-	dNK
XP_072013540.1	7739.XP_002604991.1	3.84e-114	336	COG1028@1|root,KOG0725@2759|Eukaryota,38HKW@33154|Opisthokonta,3BEAY@33208|Metazoa,3CXDA@33213|Bilateria,488CF@7711|Chordata	33208|Metazoa	Q	Dehydrogenase reductase SDR family member	DHRS2	GO:0000253,GO:0001523,GO:0001758,GO:0003674,GO:0003824,GO:0004033,GO:0004090,GO:0005102,GO:0005488,GO:0005515,GO:0005575,GO:0005622,GO:0005623,GO:0005634,GO:0005737,GO:0005739,GO:0005777,GO:0005778,GO:0005782,GO:0005783,GO:0005789,GO:0005829,GO:0006066,GO:0006081,GO:0006605,GO:0006625,GO:0006629,GO:0006720,GO:0006721,GO:0006810,GO:0006886,GO:0006996,GO:0007031,GO:0008104,GO:0008106,GO:0008150,GO:…	-	ko:K11147,ko:K11164	ko00830,ko01100,ko04146,map00830,map01100,map04146	-	R08379,R08383	RC00649	ko00000,ko00001,ko01000	-	-	-	adh_short,adh_short_C2
XP_072013541.1	7739.XP_002604991.1	1.56e-113	334	COG1028@1|root,KOG0725@2759|Eukaryota,38HKW@33154|Opisthokonta,3BEAY@33208|Metazoa,3CXDA@33213|Bilateria,488CF@7711|Chordata	33208|Metazoa	Q	Dehydrogenase reductase SDR family member	DHRS2	GO:0000253,GO:0001523,GO:0001758,GO:0003674,GO:0003824,GO:0004033,GO:0004090,GO:0005102,GO:0005488,GO:0005515,GO:0005575,GO:0005622,GO:0005623,GO:0005634,GO:0005737,GO:0005739,GO:0005777,GO:0005778,GO:0005782,GO:0005783,GO:0005789,GO:0005829,GO:0006066,GO:0006081,GO:0006605,GO:0006625,GO:0006629,GO:0006720,GO:0006721,GO:0006810,GO:0006886,GO:0006996,GO:0007031,GO:0008104,GO:0008106,GO:0008150,GO:…	-	ko:K11147,ko:K11164	ko00830,ko01100,ko04146,map00830,map01100,map04146	-	R08379,R08383	RC00649	ko00000,ko00001,ko01000	-	-	-	adh_short,adh_short_C2
XP_072013542.1	7739.XP_002604991.1	4.49e-112	330	COG1028@1|root,KOG0725@2759|Eukaryota,38HKW@33154|Opisthokonta,3BEAY@33208|Metazoa,3CXDA@33213|Bilateria,488CF@7711|Chordata	33208|Metazoa	Q	Dehydrogenase reductase SDR family member	DHRS2	GO:0000253,GO:0001523,GO:0001758,GO:0003674,GO:0003824,GO:0004033,GO:0004090,GO:0005102,GO:0005488,GO:0005515,GO:0005575,GO:0005622,GO:0005623,GO:0005634,GO:0005737,GO:0005739,GO:0005777,GO:0005778,GO:0005782,GO:0005783,GO:0005789,GO:0005829,GO:0006066,GO:0006081,GO:0006605,GO:0006625,GO:0006629,GO:0006720,GO:0006721,GO:0006810,GO:0006886,GO:0006996,GO:0007031,GO:0008104,GO:0008106,GO:0008150,GO:…	-	ko:K11147,ko:K11164	ko00830,ko01100,ko04146,map00830,map01100,map04146	-	R08379,R08383	RC00649	ko00000,ko00001,ko01000	-	-	-	adh_short,adh_short_C2
XP_072013543.1	45351.EDO47281	3.02e-81	248	KOG1656@1|root,KOG1656@2759|Eukaryota,38GD2@33154|Opisthokonta,3BC2M@33208|Metazoa	33208|Metazoa	U	Charged multivesicular body protein	CHMP4B	GO:0000003,GO:0000070,GO:0000075,GO:0000278,GO:0000280,GO:0000281,GO:0000815,GO:0000819,GO:0000902,GO:0000904,GO:0000910,GO:0000920,GO:0001894,GO:0003006,GO:0003674,GO:0005488,GO:0005515,GO:0005575,GO:0005622,GO:0005623,GO:0005634,GO:0005635,GO:0005737,GO:0005768,GO:0005770,GO:0005771,GO:0005829,GO:0005886,GO:0006508,GO:0006511,GO:0006605,GO:0006612,GO:0006620,GO:0006807,GO:0006810,GO:0006886,GO:…	-	ko:K12194	ko04144,ko04217,map04144,map04217	M00412	-	-	ko00000,ko00001,ko00002,ko04131,ko04147	-	-	-	Snf7
XP_072013544.1	7668.SPU_013409-tr	2.64e-69	238	COG5169@1|root,KOG0627@2759|Eukaryota,38BXQ@33154|Opisthokonta,3BJH9@33208|Metazoa,3CUJ5@33213|Bilateria	33208|Metazoa	K	cellular response to nitroglycerin	HSF1	GO:0000003,GO:0000122,GO:0000165,GO:0000280,GO:0000302,GO:0000775,GO:0000776,GO:0000785,GO:0000791,GO:0000792,GO:0000922,GO:0000976,GO:0000977,GO:0000978,GO:0000981,GO:0000982,GO:0000987,GO:0001012,GO:0001046,GO:0001047,GO:0001067,GO:0001078,GO:0001101,GO:0001161,GO:0001162,GO:0001227,GO:0001701,GO:0001817,GO:0001818,GO:0001890,GO:0001892,GO:0001932,GO:0001934,GO:0002119,GO:0002164,GO:0002237,GO:…	-	ko:K09414	ko04212,ko05134,map04212,map05134	-	-	-	ko00000,ko00001,ko03000	-	-	-	HSF_DNA-bind,Vert_HS_TF
XP_072013545.1	7668.SPU_000764-tr	2.41e-78	268	2CNI3@1|root,2QWGM@2759|Eukaryota,39Z49@33154|Opisthokonta,3BMRU@33208|Metazoa,3D4WE@33213|Bilateria	33208|Metazoa	S	TIR domain	-	-	-	-	-	-	-	-	-	-	-	-	TIR_2
XP_072013546.1	7668.SPU_000764-tr	6.8e-76	262	2CNI3@1|root,2QWGM@2759|Eukaryota,39Z49@33154|Opisthokonta,3BMRU@33208|Metazoa,3D4WE@33213|Bilateria	33208|Metazoa	S	TIR domain	-	-	-	-	-	-	-	-	-	-	-	-	TIR_2
XP_072013547.1	13616.ENSMODP00000003517	3.71e-13	78.2	KOG4157@1|root,KOG4157@2759|Eukaryota,38SZJ@33154|Opisthokonta,3BABM@33208|Metazoa,3D080@33213|Bilateria,485YZ@7711|Chordata,498DD@7742|Vertebrata,3J7BY@40674|Mammalia,4JXBM@9263|Metatheria	33208|Metazoa	GO	WSC domain containing 2	WSCD2	-	-	-	-	-	-	-	-	-	-	-	Sulfotransfer_1,WSC
XP_072013548.1	7668.SPU_017452-tr	0	1240	KOG1933@1|root,KOG1933@2759|Eukaryota,38BYN@33154|Opisthokonta,3BH8M@33208|Metazoa,3CZ8B@33213|Bilateria	33208|Metazoa	I	Niemann-Pick C1-like protein 1	NPC1L1	GO:0003008,GO:0003674,GO:0005488,GO:0005515,GO:0005575,GO:0005623,GO:0005886,GO:0005887,GO:0005903,GO:0006066,GO:0006629,GO:0006694,GO:0006695,GO:0006807,GO:0006810,GO:0006869,GO:0006950,GO:0006991,GO:0007586,GO:0008092,GO:0008144,GO:0008150,GO:0008152,GO:0008202,GO:0008203,GO:0008610,GO:0009058,GO:0009987,GO:0010876,GO:0015850,GO:0015918,GO:0016020,GO:0016021,GO:0016125,GO:0016126,GO:0016324,GO:…	-	ko:K12385,ko:K14461,ko:K16725	ko04142,ko04975,ko04979,map04142,map04975,map04979	-	-	-	ko00000,ko00001,ko01009,ko02000,ko03036	2.A.6.6	-	-	NPC1_N,Patched,Sterol-sensing
XP_072013549.1	7668.SPU_017452-tr	0	1240	KOG1933@1|root,KOG1933@2759|Eukaryota,38BYN@33154|Opisthokonta,3BH8M@33208|Metazoa,3CZ8B@33213|Bilateria	33208|Metazoa	I	Niemann-Pick C1-like protein 1	NPC1L1	GO:0003008,GO:0003674,GO:0005488,GO:0005515,GO:0005575,GO:0005623,GO:0005886,GO:0005887,GO:0005903,GO:0006066,GO:0006629,GO:0006694,GO:0006695,GO:0006807,GO:0006810,GO:0006869,GO:0006950,GO:0006991,GO:0007586,GO:0008092,GO:0008144,GO:0008150,GO:0008152,GO:0008202,GO:0008203,GO:0008610,GO:0009058,GO:0009987,GO:0010876,GO:0015850,GO:0015918,GO:0016020,GO:0016021,GO:0016125,GO:0016126,GO:0016324,GO:…	-	ko:K12385,ko:K14461,ko:K16725	ko04142,ko04975,ko04979,map04142,map04975,map04979	-	-	-	ko00000,ko00001,ko01009,ko02000,ko03036	2.A.6.6	-	-	NPC1_N,Patched,Sterol-sensing
XP_072013550.1	10224.XP_002741572.1	1.57e-61	212	KOG4583@1|root,KOG4583@2759|Eukaryota,39FMK@33154|Opisthokonta,3BH9P@33208|Metazoa,3CRE7@33213|Bilateria	33208|Metazoa	O	ubiquitin-like domain member 1	HERPUD1	GO:0000003,GO:0003674,GO:0005488,GO:0005515,GO:0005575,GO:0005622,GO:0005623,GO:0005737,GO:0005783,GO:0005789,GO:0006508,GO:0006511,GO:0006807,GO:0006810,GO:0006873,GO:0006874,GO:0006875,GO:0006886,GO:0006950,GO:0006984,GO:0006986,GO:0007154,GO:0007165,GO:0007276,GO:0007283,GO:0008104,GO:0008150,GO:0008152,GO:0009056,GO:0009057,GO:0009892,GO:0009893,GO:0009894,GO:0009896,GO:0009966,GO:0009968,GO:…	-	ko:K14027	ko04141,map04141	M00403	-	-	ko00000,ko00001,ko00002	-	-	-	ubiquitin
XP_072013551.1	10224.XP_006816983.1	8.92e-139	429	KOG0267@1|root,KOG0267@2759|Eukaryota,38GF8@33154|Opisthokonta,3B9Q6@33208|Metazoa,3CU0X@33213|Bilateria	33208|Metazoa	Z	microtubule severing	KATNB1	GO:0000003,GO:0000226,GO:0000922,GO:0002064,GO:0002065,GO:0002066,GO:0003006,GO:0003674,GO:0005488,GO:0005515,GO:0005575,GO:0005622,GO:0005623,GO:0005737,GO:0005813,GO:0005815,GO:0005819,GO:0005829,GO:0005856,GO:0005874,GO:0005875,GO:0005886,GO:0006605,GO:0006810,GO:0006886,GO:0006996,GO:0007010,GO:0007017,GO:0007019,GO:0007026,GO:0007275,GO:0007276,GO:0007281,GO:0007292,GO:0007304,GO:0007306,GO:…	-	ko:K18643	-	-	-	-	ko00000,ko04812	-	-	-	Katanin_con80,WD40
XP_072013552.1	10224.XP_002735137.2	1.37e-103	305	291IH@1|root,2R8EE@2759|Eukaryota,3A0RS@33154|Opisthokonta,3BPNJ@33208|Metazoa,3D6CK@33213|Bilateria	33208|Metazoa	S	Domain of unknown function (DUF4505)	C8orf82	GO:0006950,GO:0008150,GO:0009611,GO:0042060,GO:0050896	-	-	-	-	-	-	-	-	-	-	DUF4505
XP_072013553.1	7739.XP_002602852.1	2.53e-111	332	KOG0429@1|root,KOG0429@2759|Eukaryota,38C2Q@33154|Opisthokonta,3BJ7I@33208|Metazoa,3D0B1@33213|Bilateria,488WZ@7711|Chordata	33208|Metazoa	O	early endosome to late endosome transport	AKTIP	GO:0000151,GO:0000209,GO:0000228,GO:0000785,GO:0000790,GO:0000792,GO:0001932,GO:0001934,GO:0003674,GO:0003824,GO:0004842,GO:0005488,GO:0005515,GO:0005575,GO:0005622,GO:0005623,GO:0005634,GO:0005694,GO:0005737,GO:0005886,GO:0006139,GO:0006259,GO:0006281,GO:0006325,GO:0006464,GO:0006508,GO:0006511,GO:0006725,GO:0006807,GO:0006810,GO:0006950,GO:0006974,GO:0006996,GO:0007032,GO:0007033,GO:0007034,GO:…	-	-	-	-	-	-	-	-	-	-	UQ_con
XP_072013554.1	7739.XP_002602852.1	4.02e-99	300	KOG0429@1|root,KOG0429@2759|Eukaryota,38C2Q@33154|Opisthokonta,3BJ7I@33208|Metazoa,3D0B1@33213|Bilateria,488WZ@7711|Chordata	33208|Metazoa	O	early endosome to late endosome transport	AKTIP	GO:0000151,GO:0000209,GO:0000228,GO:0000785,GO:0000790,GO:0000792,GO:0001932,GO:0001934,GO:0003674,GO:0003824,GO:0004842,GO:0005488,GO:0005515,GO:0005575,GO:0005622,GO:0005623,GO:0005634,GO:0005694,GO:0005737,GO:0005886,GO:0006139,GO:0006259,GO:0006281,GO:0006325,GO:0006464,GO:0006508,GO:0006511,GO:0006725,GO:0006807,GO:0006810,GO:0006950,GO:0006974,GO:0006996,GO:0007032,GO:0007033,GO:0007034,GO:…	-	-	-	-	-	-	-	-	-	-	UQ_con
XP_072013555.1	7739.XP_002602852.1	2.71e-99	300	KOG0429@1|root,KOG0429@2759|Eukaryota,38C2Q@33154|Opisthokonta,3BJ7I@33208|Metazoa,3D0B1@33213|Bilateria,488WZ@7711|Chordata	33208|Metazoa	O	early endosome to late endosome transport	AKTIP	GO:0000151,GO:0000209,GO:0000228,GO:0000785,GO:0000790,GO:0000792,GO:0001932,GO:0001934,GO:0003674,GO:0003824,GO:0004842,GO:0005488,GO:0005515,GO:0005575,GO:0005622,GO:0005623,GO:0005634,GO:0005694,GO:0005737,GO:0005886,GO:0006139,GO:0006259,GO:0006281,GO:0006325,GO:0006464,GO:0006508,GO:0006511,GO:0006725,GO:0006807,GO:0006810,GO:0006950,GO:0006974,GO:0006996,GO:0007032,GO:0007033,GO:0007034,GO:…	-	-	-	-	-	-	-	-	-	-	UQ_con
XP_072013556.1	7739.XP_002602852.1	3.7e-99	300	KOG0429@1|root,KOG0429@2759|Eukaryota,38C2Q@33154|Opisthokonta,3BJ7I@33208|Metazoa,3D0B1@33213|Bilateria,488WZ@7711|Chordata	33208|Metazoa	O	early endosome to late endosome transport	AKTIP	GO:0000151,GO:0000209,GO:0000228,GO:0000785,GO:0000790,GO:0000792,GO:0001932,GO:0001934,GO:0003674,GO:0003824,GO:0004842,GO:0005488,GO:0005515,GO:0005575,GO:0005622,GO:0005623,GO:0005634,GO:0005694,GO:0005737,GO:0005886,GO:0006139,GO:0006259,GO:0006281,GO:0006325,GO:0006464,GO:0006508,GO:0006511,GO:0006725,GO:0006807,GO:0006810,GO:0006950,GO:0006974,GO:0006996,GO:0007032,GO:0007033,GO:0007034,GO:…	-	-	-	-	-	-	-	-	-	-	UQ_con
XP_072013557.1	7739.XP_002602852.1	8.83e-112	332	KOG0429@1|root,KOG0429@2759|Eukaryota,38C2Q@33154|Opisthokonta,3BJ7I@33208|Metazoa,3D0B1@33213|Bilateria,488WZ@7711|Chordata	33208|Metazoa	O	early endosome to late endosome transport	AKTIP	GO:0000151,GO:0000209,GO:0000228,GO:0000785,GO:0000790,GO:0000792,GO:0001932,GO:0001934,GO:0003674,GO:0003824,GO:0004842,GO:0005488,GO:0005515,GO:0005575,GO:0005622,GO:0005623,GO:0005634,GO:0005694,GO:0005737,GO:0005886,GO:0006139,GO:0006259,GO:0006281,GO:0006325,GO:0006464,GO:0006508,GO:0006511,GO:0006725,GO:0006807,GO:0006810,GO:0006950,GO:0006974,GO:0006996,GO:0007032,GO:0007033,GO:0007034,GO:…	-	-	-	-	-	-	-	-	-	-	UQ_con
XP_072013558.1	10224.XP_002739621.2	1.36e-274	784	COG0513@1|root,KOG0338@2759|Eukaryota,38JKP@33154|Opisthokonta,3BBM8@33208|Metazoa,3CS0H@33213|Bilateria	33208|Metazoa	A	Belongs to the DEAD box helicase family	DDX27	GO:0003674,GO:0003724,GO:0003824,GO:0004004,GO:0004386,GO:0005575,GO:0005622,GO:0005623,GO:0005634,GO:0005694,GO:0005730,GO:0005737,GO:0006139,GO:0006364,GO:0006396,GO:0006725,GO:0006807,GO:0008026,GO:0008150,GO:0008152,GO:0008186,GO:0009987,GO:0010467,GO:0010501,GO:0016070,GO:0016072,GO:0016462,GO:0016787,GO:0016817,GO:0016818,GO:0016887,GO:0017111,GO:0022613,GO:0031974,GO:0031981,GO:0034470,GO:…	3.6.4.13	ko:K13181	-	-	-	-	ko00000,ko01000,ko03009,ko03041	-	-	-	DEAD,Helicase_C
XP_072013559.1	10224.XP_006812384.1	1.06e-20	98.2	2EAHB@1|root,2SGR4@2759|Eukaryota,3ABCY@33154|Opisthokonta,3BWPT@33208|Metazoa	33208|Metazoa	S	7tm Chemosensory receptor	-	-	-	-	-	-	-	-	-	-	-	-	7tm_7
XP_072013560.1	38727.Pavir.J13160.1.p	1.94e-44	178	COG0515@1|root,KOG0192@2759|Eukaryota,37JYB@33090|Viridiplantae,3G8KY@35493|Streptophyta,3KWPU@4447|Liliopsida,3IANP@38820|Poales	35493|Streptophyta	T	Ethylene-responsive protein kinase Le-CTR1	-	GO:0001666,GO:0003674,GO:0003824,GO:0004672,GO:0004674,GO:0004712,GO:0005575,GO:0005622,GO:0005623,GO:0005634,GO:0005737,GO:0005783,GO:0005789,GO:0006082,GO:0006464,GO:0006468,GO:0006629,GO:0006720,GO:0006721,GO:0006793,GO:0006796,GO:0006807,GO:0006950,GO:0006970,GO:0007154,GO:0007165,GO:0008150,GO:0008152,GO:0008299,GO:0008610,GO:0009058,GO:0009628,GO:0009651,GO:0009685,GO:0009686,GO:0009719,GO:…	-	-	-	-	-	-	-	-	-	-	EDR1,Pkinase_Tyr
XP_072013561.1	7739.XP_002607280.1	1.17e-24	113	KOG4157@1|root,KOG4157@2759|Eukaryota	2759|Eukaryota	U	protein xylosyltransferase activity	-	-	2.8.2.33	ko:K08106	ko00532,map00532	-	R10868,R10869	RC00007,RC00134	ko00000,ko00001,ko01000,ko01003,ko03036	-	-	-	F5_F8_type_C
XP_072013562.1	7739.XP_002607280.1	1.04e-25	116	KOG4157@1|root,KOG4157@2759|Eukaryota	2759|Eukaryota	U	protein xylosyltransferase activity	-	-	2.8.2.33	ko:K08106	ko00532,map00532	-	R10868,R10869	RC00007,RC00134	ko00000,ko00001,ko01000,ko01003,ko03036	-	-	-	F5_F8_type_C
XP_072013563.1	1108045.GORHZ_069_00970	3.91e-12	67.4	2EEV2@1|root,338NI@2|Bacteria,2INQ0@201174|Actinobacteria,4GF0N@85026|Gordoniaceae	201174|Actinobacteria	S	Interferon-induced transmembrane protein	-	-	-	-	-	-	-	-	-	-	-	-	CD225
XP_072013564.1	1108045.GORHZ_069_00970	3.91e-12	67.4	2EEV2@1|root,338NI@2|Bacteria,2INQ0@201174|Actinobacteria,4GF0N@85026|Gordoniaceae	201174|Actinobacteria	S	Interferon-induced transmembrane protein	-	-	-	-	-	-	-	-	-	-	-	-	CD225
XP_072013565.1	10224.XP_006818643.1	1.49e-56	208	KOG4294@1|root,KOG4294@2759|Eukaryota	2759|Eukaryota	C	sodium channel activity	-	-	-	ko:K04830	ko04750,map04750	-	-	-	ko00000,ko00001,ko04040	1.A.6.1.2	-	-	ASC
XP_072013566.1	7668.SPU_013723-tr	1.58e-86	286	2CNFZ@1|root,2QW0Z@2759|Eukaryota,38HGS@33154|Opisthokonta,3BGBN@33208|Metazoa,3D3DA@33213|Bilateria	33208|Metazoa	T	regulation of kainate selective glutamate receptor activity	NETO2	GO:0003674,GO:0005102,GO:0005488,GO:0005515,GO:0005575,GO:0005623,GO:0005886,GO:0014069,GO:0016020,GO:0032279,GO:0035254,GO:0035255,GO:0043226,GO:0044456,GO:0044464,GO:0045202,GO:0071944,GO:0097458,GO:0098794,GO:0098984,GO:0099572	-	-	-	-	-	-	-	-	-	-	CUB,Ldl_recept_a
XP_072013567.1	7668.SPU_013723-tr	3.05e-89	293	2CNFZ@1|root,2QW0Z@2759|Eukaryota,38HGS@33154|Opisthokonta,3BGBN@33208|Metazoa,3D3DA@33213|Bilateria	33208|Metazoa	T	regulation of kainate selective glutamate receptor activity	NETO2	GO:0003674,GO:0005102,GO:0005488,GO:0005515,GO:0005575,GO:0005623,GO:0005886,GO:0014069,GO:0016020,GO:0032279,GO:0035254,GO:0035255,GO:0043226,GO:0044456,GO:0044464,GO:0045202,GO:0071944,GO:0097458,GO:0098794,GO:0098984,GO:0099572	-	-	-	-	-	-	-	-	-	-	CUB,Ldl_recept_a
XP_072013568.1	7668.SPU_013723-tr	1.07e-88	291	2CNFZ@1|root,2QW0Z@2759|Eukaryota,38HGS@33154|Opisthokonta,3BGBN@33208|Metazoa,3D3DA@33213|Bilateria	33208|Metazoa	T	regulation of kainate selective glutamate receptor activity	NETO2	GO:0003674,GO:0005102,GO:0005488,GO:0005515,GO:0005575,GO:0005623,GO:0005886,GO:0014069,GO:0016020,GO:0032279,GO:0035254,GO:0035255,GO:0043226,GO:0044456,GO:0044464,GO:0045202,GO:0071944,GO:0097458,GO:0098794,GO:0098984,GO:0099572	-	-	-	-	-	-	-	-	-	-	CUB,Ldl_recept_a
XP_072013569.1	7668.SPU_013723-tr	1.98e-87	288	2CNFZ@1|root,2QW0Z@2759|Eukaryota,38HGS@33154|Opisthokonta,3BGBN@33208|Metazoa,3D3DA@33213|Bilateria	33208|Metazoa	T	regulation of kainate selective glutamate receptor activity	NETO2	GO:0003674,GO:0005102,GO:0005488,GO:0005515,GO:0005575,GO:0005623,GO:0005886,GO:0014069,GO:0016020,GO:0032279,GO:0035254,GO:0035255,GO:0043226,GO:0044456,GO:0044464,GO:0045202,GO:0071944,GO:0097458,GO:0098794,GO:0098984,GO:0099572	-	-	-	-	-	-	-	-	-	-	CUB,Ldl_recept_a
XP_072013570.1	10224.XP_006812384.1	1.98e-19	96.3	2EAHB@1|root,2SGR4@2759|Eukaryota,3ABCY@33154|Opisthokonta,3BWPT@33208|Metazoa	33208|Metazoa	S	7tm Chemosensory receptor	-	-	-	-	-	-	-	-	-	-	-	-	7tm_7
XP_072013571.1	7668.SPU_013723-tr	3.43e-59	213	2CNFZ@1|root,2QW0Z@2759|Eukaryota,38HGS@33154|Opisthokonta,3BGBN@33208|Metazoa,3D3DA@33213|Bilateria	33208|Metazoa	T	regulation of kainate selective glutamate receptor activity	NETO2	GO:0003674,GO:0005102,GO:0005488,GO:0005515,GO:0005575,GO:0005623,GO:0005886,GO:0014069,GO:0016020,GO:0032279,GO:0035254,GO:0035255,GO:0043226,GO:0044456,GO:0044464,GO:0045202,GO:0071944,GO:0097458,GO:0098794,GO:0098984,GO:0099572	-	-	-	-	-	-	-	-	-	-	CUB,Ldl_recept_a
XP_072013572.1	7668.SPU_013723-tr	1.1e-86	286	2CNFZ@1|root,2QW0Z@2759|Eukaryota,38HGS@33154|Opisthokonta,3BGBN@33208|Metazoa,3D3DA@33213|Bilateria	33208|Metazoa	T	regulation of kainate selective glutamate receptor activity	NETO2	GO:0003674,GO:0005102,GO:0005488,GO:0005515,GO:0005575,GO:0005623,GO:0005886,GO:0014069,GO:0016020,GO:0032279,GO:0035254,GO:0035255,GO:0043226,GO:0044456,GO:0044464,GO:0045202,GO:0071944,GO:0097458,GO:0098794,GO:0098984,GO:0099572	-	-	-	-	-	-	-	-	-	-	CUB,Ldl_recept_a
XP_072013573.1	7668.SPU_013723-tr	1.04e-86	286	2CNFZ@1|root,2QW0Z@2759|Eukaryota,38HGS@33154|Opisthokonta,3BGBN@33208|Metazoa,3D3DA@33213|Bilateria	33208|Metazoa	T	regulation of kainate selective glutamate receptor activity	NETO2	GO:0003674,GO:0005102,GO:0005488,GO:0005515,GO:0005575,GO:0005623,GO:0005886,GO:0014069,GO:0016020,GO:0032279,GO:0035254,GO:0035255,GO:0043226,GO:0044456,GO:0044464,GO:0045202,GO:0071944,GO:0097458,GO:0098794,GO:0098984,GO:0099572	-	-	-	-	-	-	-	-	-	-	CUB,Ldl_recept_a
XP_072013574.1	7668.SPU_013723-tr	5.29e-87	286	2CNFZ@1|root,2QW0Z@2759|Eukaryota,38HGS@33154|Opisthokonta,3BGBN@33208|Metazoa,3D3DA@33213|Bilateria	33208|Metazoa	T	regulation of kainate selective glutamate receptor activity	NETO2	GO:0003674,GO:0005102,GO:0005488,GO:0005515,GO:0005575,GO:0005623,GO:0005886,GO:0014069,GO:0016020,GO:0032279,GO:0035254,GO:0035255,GO:0043226,GO:0044456,GO:0044464,GO:0045202,GO:0071944,GO:0097458,GO:0098794,GO:0098984,GO:0099572	-	-	-	-	-	-	-	-	-	-	CUB,Ldl_recept_a
XP_072013575.1	7668.SPU_013723-tr	3.56e-87	286	2CNFZ@1|root,2QW0Z@2759|Eukaryota,38HGS@33154|Opisthokonta,3BGBN@33208|Metazoa,3D3DA@33213|Bilateria	33208|Metazoa	T	regulation of kainate selective glutamate receptor activity	NETO2	GO:0003674,GO:0005102,GO:0005488,GO:0005515,GO:0005575,GO:0005623,GO:0005886,GO:0014069,GO:0016020,GO:0032279,GO:0035254,GO:0035255,GO:0043226,GO:0044456,GO:0044464,GO:0045202,GO:0071944,GO:0097458,GO:0098794,GO:0098984,GO:0099572	-	-	-	-	-	-	-	-	-	-	CUB,Ldl_recept_a
XP_072013576.1	7668.SPU_013726-tr	5.45e-115	344	KOG2723@1|root,KOG2723@2759|Eukaryota,38EBT@33154|Opisthokonta,3BA0Z@33208|Metazoa,3CX3D@33213|Bilateria	33208|Metazoa	S	Potassium channel tetramerization domain containing	KCTD15	GO:0000003,GO:0002118,GO:0002121,GO:0003674,GO:0005488,GO:0005515,GO:0007154,GO:0007165,GO:0007166,GO:0007267,GO:0007275,GO:0007610,GO:0007617,GO:0007618,GO:0007619,GO:0007626,GO:0007631,GO:0008049,GO:0008150,GO:0008343,GO:0008344,GO:0009790,GO:0009792,GO:0009888,GO:0009889,GO:0009966,GO:0009968,GO:0009987,GO:0010556,GO:0010646,GO:0010648,GO:0014033,GO:0016055,GO:0019098,GO:0019219,GO:0019222,GO:…	-	ko:K21754	-	-	-	-	ko00000,ko04121	-	-	-	BTB_2
XP_072013577.1	7668.SPU_013726-tr	2.72e-115	343	KOG2723@1|root,KOG2723@2759|Eukaryota,38EBT@33154|Opisthokonta,3BA0Z@33208|Metazoa,3CX3D@33213|Bilateria	33208|Metazoa	S	Potassium channel tetramerization domain containing	KCTD15	GO:0000003,GO:0002118,GO:0002121,GO:0003674,GO:0005488,GO:0005515,GO:0007154,GO:0007165,GO:0007166,GO:0007267,GO:0007275,GO:0007610,GO:0007617,GO:0007618,GO:0007619,GO:0007626,GO:0007631,GO:0008049,GO:0008150,GO:0008343,GO:0008344,GO:0009790,GO:0009792,GO:0009888,GO:0009889,GO:0009966,GO:0009968,GO:0009987,GO:0010556,GO:0010646,GO:0010648,GO:0014033,GO:0016055,GO:0019098,GO:0019219,GO:0019222,GO:…	-	ko:K21754	-	-	-	-	ko00000,ko04121	-	-	-	BTB_2
XP_072013578.1	7668.SPU_003868-tr	3.82e-113	372	KOG2341@1|root,KOG2341@2759|Eukaryota,38CYA@33154|Opisthokonta,3BFQD@33208|Metazoa,3CS77@33213|Bilateria	33208|Metazoa	K	RNA polymerase II transcriptional preinitiation complex assembly	TAF4B	GO:0000123,GO:0000228,GO:0000428,GO:0000785,GO:0000790,GO:0001650,GO:0003674,GO:0003676,GO:0003677,GO:0003712,GO:0003713,GO:0005102,GO:0005488,GO:0005515,GO:0005575,GO:0005622,GO:0005623,GO:0005634,GO:0005654,GO:0005667,GO:0005669,GO:0005694,GO:0005730,GO:0005737,GO:0005829,GO:0006139,GO:0006351,GO:0006352,GO:0006355,GO:0006357,GO:0006366,GO:0006367,GO:0006725,GO:0006807,GO:0007275,GO:0007346,GO:…	-	ko:K03129	ko03022,ko05016,ko05168,map03022,map05016,map05168	-	-	-	ko00000,ko00001,ko03021,ko03036	-	-	-	TAF4,TAFH
XP_072013579.1	10224.XP_002739729.1	1.69e-07	60.1	KOG2341@1|root,KOG2341@2759|Eukaryota,38CYA@33154|Opisthokonta,3BFQD@33208|Metazoa,3CS77@33213|Bilateria	33208|Metazoa	K	RNA polymerase II transcriptional preinitiation complex assembly	TAF4B	GO:0000123,GO:0000228,GO:0000428,GO:0000785,GO:0000790,GO:0001650,GO:0003674,GO:0003676,GO:0003677,GO:0003712,GO:0003713,GO:0005102,GO:0005488,GO:0005515,GO:0005575,GO:0005622,GO:0005623,GO:0005634,GO:0005654,GO:0005667,GO:0005669,GO:0005694,GO:0005730,GO:0005737,GO:0005829,GO:0006139,GO:0006351,GO:0006352,GO:0006355,GO:0006357,GO:0006366,GO:0006367,GO:0006725,GO:0006807,GO:0007275,GO:0007346,GO:…	-	ko:K03129	ko03022,ko05016,ko05168,map03022,map05016,map05168	-	-	-	ko00000,ko00001,ko03021,ko03036	-	-	-	TAF4,TAFH
XP_072013580.1	10224.XP_002736568.1	7.23e-142	404	COG0689@1|root,KOG1068@2759|Eukaryota,38G2X@33154|Opisthokonta,3BDXK@33208|Metazoa,3CS87@33213|Bilateria	33208|Metazoa	J	polyadenylation-dependent snoRNA 3'-end processing	EXOSC4	GO:0000175,GO:0000176,GO:0000177,GO:0000178,GO:0000288,GO:0000291,GO:0000460,GO:0000785,GO:0000956,GO:0001558,GO:0002252,GO:0002376,GO:0003674,GO:0003676,GO:0003723,GO:0003824,GO:0004518,GO:0004527,GO:0004532,GO:0004540,GO:0005488,GO:0005575,GO:0005622,GO:0005623,GO:0005634,GO:0005652,GO:0005654,GO:0005694,GO:0005730,GO:0005737,GO:0005829,GO:0005856,GO:0006139,GO:0006259,GO:0006304,GO:0006364,GO:…	-	ko:K11600	ko03018,map03018	M00390,M00391	-	-	ko00000,ko00001,ko00002,ko03019	-	-	-	RNase_PH,RNase_PH_C
XP_072013581.1	7739.XP_002612422.1	0	1915	COG0145@1|root,KOG1939@2759|Eukaryota,38C8D@33154|Opisthokonta,3BHEN@33208|Metazoa,3CYN2@33213|Bilateria,4829K@7711|Chordata	33208|Metazoa	E	5-oxoprolinase (ATP-hydrolyzing) activity	OPLAH	GO:0003674,GO:0003824,GO:0005575,GO:0005622,GO:0005623,GO:0005737,GO:0005829,GO:0006518,GO:0006575,GO:0006749,GO:0006750,GO:0006790,GO:0006807,GO:0008150,GO:0008152,GO:0009058,GO:0009987,GO:0016787,GO:0016810,GO:0016812,GO:0017168,GO:0019184,GO:0034641,GO:0042398,GO:0043043,GO:0043603,GO:0043604,GO:0044237,GO:0044249,GO:0044271,GO:0044272,GO:0044424,GO:0044444,GO:0044464,GO:0051186,GO:0051188,GO:…	3.5.2.9	ko:K01469	ko00480,map00480	-	R00251	RC00553	ko00000,ko00001,ko01000	-	-	-	Hydant_A_N,Hydantoinase_A,Hydantoinase_B
XP_072013582.1	10224.XP_006820733.1	1.23e-205	589	COG2723@1|root,KOG0626@2759|Eukaryota,38CCU@33154|Opisthokonta,3BCXZ@33208|Metazoa,3CT1M@33213|Bilateria	33208|Metazoa	G	glycosylceramidase activity	LCT	GO:0000016,GO:0001666,GO:0003674,GO:0003824,GO:0004553,GO:0005575,GO:0005623,GO:0005886,GO:0005887,GO:0005903,GO:0006950,GO:0007584,GO:0007586,GO:0008150,GO:0008152,GO:0008422,GO:0009605,GO:0009628,GO:0009636,GO:0009719,GO:0009725,GO:0009743,GO:0009744,GO:0009991,GO:0010033,GO:0010035,GO:0010038,GO:0010039,GO:0010040,GO:0010045,GO:0010288,GO:0015926,GO:0016020,GO:0016021,GO:0016324,GO:0016740,GO:…	3.2.1.108,3.2.1.62	ko:K01229	ko00052,ko01100,ko04973,map00052,map01100,map04973	-	R01678,R06114	RC00049	ko00000,ko00001,ko01000,ko03110	-	-	-	Glyco_hydro_1
XP_072013583.1	7668.SPU_027433-tr	1.54e-88	283	KOG3646@1|root,KOG3646@2759|Eukaryota,39M8Q@33154|Opisthokonta,3CNVV@33208|Metazoa,3E5CI@33213|Bilateria	33208|Metazoa	T	acetylcholine receptor subunit	-	-	-	ko:K05312	-	-	-	-	ko00000,ko04040	1.A.9.1	-	-	Neur_chan_LBD,Neur_chan_memb
XP_072013584.1	10224.XP_006820733.1	1.23e-205	589	COG2723@1|root,KOG0626@2759|Eukaryota,38CCU@33154|Opisthokonta,3BCXZ@33208|Metazoa,3CT1M@33213|Bilateria	33208|Metazoa	G	glycosylceramidase activity	LCT	GO:0000016,GO:0001666,GO:0003674,GO:0003824,GO:0004553,GO:0005575,GO:0005623,GO:0005886,GO:0005887,GO:0005903,GO:0006950,GO:0007584,GO:0007586,GO:0008150,GO:0008152,GO:0008422,GO:0009605,GO:0009628,GO:0009636,GO:0009719,GO:0009725,GO:0009743,GO:0009744,GO:0009991,GO:0010033,GO:0010035,GO:0010038,GO:0010039,GO:0010040,GO:0010045,GO:0010288,GO:0015926,GO:0016020,GO:0016021,GO:0016324,GO:0016740,GO:…	3.2.1.108,3.2.1.62	ko:K01229	ko00052,ko01100,ko04973,map00052,map01100,map04973	-	R01678,R06114	RC00049	ko00000,ko00001,ko01000,ko03110	-	-	-	Glyco_hydro_1
XP_072013585.1	7668.SPU_027834-tr	2.18e-84	263	KOG4526@1|root,KOG4526@2759|Eukaryota,3A1HQ@33154|Opisthokonta,3BQH6@33208|Metazoa,3DA2H@33213|Bilateria	33208|Metazoa	S	Protein of unknown function (DUF1279)	FAM210B	GO:0002682,GO:0002684,GO:0005575,GO:0005622,GO:0005623,GO:0005737,GO:0005739,GO:0005740,GO:0005741,GO:0008150,GO:0009719,GO:0009725,GO:0009987,GO:0010033,GO:0014070,GO:0016020,GO:0019867,GO:0031090,GO:0031224,GO:0031966,GO:0031967,GO:0031968,GO:0031975,GO:0032355,GO:0032870,GO:0033993,GO:0042221,GO:0043226,GO:0043227,GO:0043229,GO:0043231,GO:0044422,GO:0044424,GO:0044425,GO:0044429,GO:0044444,GO:…	-	-	-	-	-	-	-	-	-	-	DUF1279
XP_072013586.1	10224.XP_002736267.2	7.04e-275	763	COG3119@1|root,KOG3867@2759|Eukaryota,39HQP@33154|Opisthokonta,3BE05@33208|Metazoa,3CW7B@33213|Bilateria	33208|Metazoa	P	Galactosamine (N-acetyl)-6-sulfatase	GALNS	GO:0000323,GO:0001775,GO:0002252,GO:0002263,GO:0002274,GO:0002275,GO:0002283,GO:0002366,GO:0002376,GO:0002443,GO:0002444,GO:0002446,GO:0003674,GO:0003824,GO:0003943,GO:0005575,GO:0005576,GO:0005622,GO:0005623,GO:0005737,GO:0005764,GO:0005766,GO:0005773,GO:0005775,GO:0006022,GO:0006026,GO:0006027,GO:0006082,GO:0006790,GO:0006807,GO:0006810,GO:0006887,GO:0006955,GO:0008150,GO:0008152,GO:0008484,GO:…	3.1.6.4	ko:K01132,ko:K12381	ko00531,ko01100,ko04142,map00531,map01100,map04142	M00077,M00079	R07806	-	ko00000,ko00001,ko00002,ko01000	-	-	-	Sulfatase,Sulfatase_C
XP_072013587.1	8010.XP_010880164.1	9.48e-49	179	KOG1073@1|root,KOG1073@2759|Eukaryota,39T4C@33154|Opisthokonta,3BERA@33208|Metazoa,3CW4I@33213|Bilateria,4838H@7711|Chordata,48ZWA@7742|Vertebrata,49S5W@7898|Actinopterygii	33208|Metazoa	U	LSM14B, SCD6 homolog B (S. cerevisiae)	LSM14B	GO:0005575,GO:0032991,GO:1990904	-	ko:K18749	-	-	-	-	ko00000,ko03019	-	-	-	FDF,LSM14
XP_072013588.1	8010.XP_010880164.1	2.61e-51	186	KOG1073@1|root,KOG1073@2759|Eukaryota,39T4C@33154|Opisthokonta,3BERA@33208|Metazoa,3CW4I@33213|Bilateria,4838H@7711|Chordata,48ZWA@7742|Vertebrata,49S5W@7898|Actinopterygii	33208|Metazoa	U	LSM14B, SCD6 homolog B (S. cerevisiae)	LSM14B	GO:0005575,GO:0032991,GO:1990904	-	ko:K18749	-	-	-	-	ko00000,ko03019	-	-	-	FDF,LSM14
XP_072013589.1	7668.SPU_003986-tr	2.71e-127	377	KOG3606@1|root,KOG3606@2759|Eukaryota,38FAD@33154|Opisthokonta,3B9VV@33208|Metazoa,3CXWX@33213|Bilateria	33208|Metazoa	T	Partitioning defective 6 homolog	PARD6B	GO:0000003,GO:0000226,GO:0000278,GO:0000902,GO:0000904,GO:0001667,GO:0001738,GO:0001763,GO:0001932,GO:0001933,GO:0002009,GO:0002064,GO:0002065,GO:0002066,GO:0003002,GO:0003006,GO:0003674,GO:0005080,GO:0005488,GO:0005515,GO:0005575,GO:0005622,GO:0005623,GO:0005634,GO:0005737,GO:0005813,GO:0005815,GO:0005829,GO:0005856,GO:0005886,GO:0005911,GO:0005923,GO:0005938,GO:0006469,GO:0006928,GO:0006996,GO:…	-	ko:K06093	ko04015,ko04144,ko04360,ko04390,ko04391,ko04530,ko05165,map04015,map04144,map04360,map04390,map04391,map04530,map05165	-	-	-	ko00000,ko00001,ko03036	-	-	-	PB1,PDZ
XP_072013590.1	126957.SMAR005841-PA	5.55e-18	99.4	COG4886@1|root,KOG4641@2759|Eukaryota,39Z7Y@33154|Opisthokonta,3BKD5@33208|Metazoa,3CWKH@33213|Bilateria,41VSD@6656|Arthropoda	33208|Metazoa	T	It is involved in the biological process described with signal transduction	-	-	-	ko:K18809	ko04624,map04624	M00686	-	-	ko00000,ko00001,ko00002	-	-	-	LRR_8,TIR,TIR_2
XP_072013591.1	7668.SPU_026881-tr	1.81e-137	394	COG1905@1|root,KOG3196@2759|Eukaryota,38G5A@33154|Opisthokonta,3BI24@33208|Metazoa,3CSRY@33213|Bilateria	33208|Metazoa	C	NADH dehydrogenase (quinone) activity	NDUFV2	GO:0003674,GO:0003824,GO:0003954,GO:0005575,GO:0005622,GO:0005623,GO:0005737,GO:0005739,GO:0005740,GO:0005743,GO:0005746,GO:0005747,GO:0006091,GO:0006119,GO:0006120,GO:0006139,GO:0006163,GO:0006725,GO:0006753,GO:0006793,GO:0006796,GO:0006807,GO:0006996,GO:0007005,GO:0007275,GO:0007399,GO:0007507,GO:0008137,GO:0008150,GO:0008152,GO:0009055,GO:0009117,GO:0009123,GO:0009126,GO:0009141,GO:0009144,GO:…	1.6.5.3,1.6.99.3	ko:K03943	ko00190,ko01100,ko04714,ko04723,ko04932,ko05010,ko05012,ko05016,map00190,map01100,map04714,map04723,map04932,map05010,map05012,map05016	M00143	R11945	RC00061	ko00000,ko00001,ko00002,ko01000	3.D.1.6	-	-	2Fe-2S_thioredx
XP_072013592.1	10224.NP_001161653.1	1.09e-104	314	COG5126@1|root,KOG0027@2759|Eukaryota,38DDJ@33154|Opisthokonta,3BCKQ@33208|Metazoa,3CTRZ@33213|Bilateria	33208|Metazoa	T	regulation of cytosolic calcium ion concentration	SCGN	GO:0003674,GO:0005488,GO:0005509,GO:0005575,GO:0005622,GO:0005623,GO:0005634,GO:0005737,GO:0005829,GO:0006873,GO:0006874,GO:0006875,GO:0007275,GO:0007399,GO:0007417,GO:0007420,GO:0008150,GO:0009987,GO:0019725,GO:0030003,GO:0032501,GO:0032502,GO:0042592,GO:0042995,GO:0043005,GO:0043167,GO:0043169,GO:0043226,GO:0043227,GO:0043229,GO:0043231,GO:0044424,GO:0044444,GO:0044464,GO:0045202,GO:0046872,GO:…	-	-	-	-	-	-	-	-	-	-	EF-hand_1,EF-hand_5,EF-hand_7
XP_072013593.1	10224.NP_001161653.1	3.08e-106	318	COG5126@1|root,KOG0027@2759|Eukaryota,38DDJ@33154|Opisthokonta,3BCKQ@33208|Metazoa,3CTRZ@33213|Bilateria	33208|Metazoa	T	regulation of cytosolic calcium ion concentration	SCGN	GO:0003674,GO:0005488,GO:0005509,GO:0005575,GO:0005622,GO:0005623,GO:0005634,GO:0005737,GO:0005829,GO:0006873,GO:0006874,GO:0006875,GO:0007275,GO:0007399,GO:0007417,GO:0007420,GO:0008150,GO:0009987,GO:0019725,GO:0030003,GO:0032501,GO:0032502,GO:0042592,GO:0042995,GO:0043005,GO:0043167,GO:0043169,GO:0043226,GO:0043227,GO:0043229,GO:0043231,GO:0044424,GO:0044444,GO:0044464,GO:0045202,GO:0046872,GO:…	-	-	-	-	-	-	-	-	-	-	EF-hand_1,EF-hand_5,EF-hand_7
XP_072013594.1	7668.SPU_027433-tr	3.78e-86	277	KOG3646@1|root,KOG3646@2759|Eukaryota,39M8Q@33154|Opisthokonta,3CNVV@33208|Metazoa,3E5CI@33213|Bilateria	33208|Metazoa	T	acetylcholine receptor subunit	-	-	-	ko:K05312	-	-	-	-	ko00000,ko04040	1.A.9.1	-	-	Neur_chan_LBD,Neur_chan_memb
XP_072013595.1	7668.SPU_009481-tr	1.13e-172	493	COG5277@1|root,KOG0676@2759|Eukaryota,38C0D@33154|Opisthokonta,3BBGP@33208|Metazoa,3CRBJ@33213|Bilateria	33208|Metazoa	Z	ATP binding	ACTBL2	GO:0000123,GO:0000278,GO:0000281,GO:0000910,GO:0003674,GO:0005198,GO:0005200,GO:0005575,GO:0005622,GO:0005623,GO:0005634,GO:0005654,GO:0005737,GO:0005856,GO:0005884,GO:0006325,GO:0006338,GO:0006464,GO:0006473,GO:0006475,GO:0006807,GO:0006996,GO:0007010,GO:0007015,GO:0007049,GO:0007275,GO:0007507,GO:0007517,GO:0007519,GO:0007528,GO:0008150,GO:0008152,GO:0009653,GO:0009888,GO:0009987,GO:0010927,GO:…	-	ko:K05692	ko04015,ko04145,ko04210,ko04390,ko04391,ko04510,ko04520,ko04530,ko04611,ko04670,ko04714,ko04745,ko04810,ko04919,ko04921,ko05100,ko05110,ko05130,ko05131,ko05132,ko05164,ko05205,ko05225,ko05410,ko05412,ko05414,ko05416,ko05418,map04015,map04145,map04210,map04390,map04391,map04510,map04520,map04530,map04611,map04670,map04714,map04745,map04810,map04919,map04921,map05100,map05110,map05130,map05131,map0…	-	-	-	ko00000,ko00001,ko03019,ko03021,ko03029,ko03036,ko04147,ko04812	-	-	-	Actin
XP_072013596.1	10224.XP_006818024.1	1.54e-84	263	COG5126@1|root,KOG0027@2759|Eukaryota,39S0M@33154|Opisthokonta,3BHMG@33208|Metazoa,3CVF6@33213|Bilateria	33208|Metazoa	T	Calbindin	CALB1	GO:0001654,GO:0001655,GO:0001656,GO:0001657,GO:0001822,GO:0001823,GO:0003008,GO:0003338,GO:0003407,GO:0003674,GO:0005488,GO:0005509,GO:0005575,GO:0005622,GO:0005623,GO:0005634,GO:0005737,GO:0005829,GO:0005886,GO:0005911,GO:0005921,GO:0006629,GO:0006766,GO:0006775,GO:0006807,GO:0006810,GO:0006811,GO:0006812,GO:0006816,GO:0006873,GO:0006874,GO:0006875,GO:0007275,GO:0007423,GO:0007600,GO:0007610,GO:…	-	ko:K14757	ko04961,map04961	-	-	-	ko00000,ko00001	-	-	-	EF-hand_1,EF-hand_5,EF-hand_6,EF-hand_7
XP_072013597.1	10224.XP_006818024.1	1.34e-85	266	COG5126@1|root,KOG0027@2759|Eukaryota,39S0M@33154|Opisthokonta,3BHMG@33208|Metazoa,3CVF6@33213|Bilateria	33208|Metazoa	T	Calbindin	CALB1	GO:0001654,GO:0001655,GO:0001656,GO:0001657,GO:0001822,GO:0001823,GO:0003008,GO:0003338,GO:0003407,GO:0003674,GO:0005488,GO:0005509,GO:0005575,GO:0005622,GO:0005623,GO:0005634,GO:0005737,GO:0005829,GO:0005886,GO:0005911,GO:0005921,GO:0006629,GO:0006766,GO:0006775,GO:0006807,GO:0006810,GO:0006811,GO:0006812,GO:0006816,GO:0006873,GO:0006874,GO:0006875,GO:0007275,GO:0007423,GO:0007600,GO:0007610,GO:…	-	ko:K14757	ko04961,map04961	-	-	-	ko00000,ko00001	-	-	-	EF-hand_1,EF-hand_5,EF-hand_6,EF-hand_7
XP_072013598.1	10224.XP_006818024.1	1.96e-84	263	COG5126@1|root,KOG0027@2759|Eukaryota,39S0M@33154|Opisthokonta,3BHMG@33208|Metazoa,3CVF6@33213|Bilateria	33208|Metazoa	T	Calbindin	CALB1	GO:0001654,GO:0001655,GO:0001656,GO:0001657,GO:0001822,GO:0001823,GO:0003008,GO:0003338,GO:0003407,GO:0003674,GO:0005488,GO:0005509,GO:0005575,GO:0005622,GO:0005623,GO:0005634,GO:0005737,GO:0005829,GO:0005886,GO:0005911,GO:0005921,GO:0006629,GO:0006766,GO:0006775,GO:0006807,GO:0006810,GO:0006811,GO:0006812,GO:0006816,GO:0006873,GO:0006874,GO:0006875,GO:0007275,GO:0007423,GO:0007600,GO:0007610,GO:…	-	ko:K14757	ko04961,map04961	-	-	-	ko00000,ko00001	-	-	-	EF-hand_1,EF-hand_5,EF-hand_6,EF-hand_7
XP_072013599.1	10224.XP_006818024.1	1.42e-83	260	COG5126@1|root,KOG0027@2759|Eukaryota,39S0M@33154|Opisthokonta,3BHMG@33208|Metazoa,3CVF6@33213|Bilateria	33208|Metazoa	T	Calbindin	CALB1	GO:0001654,GO:0001655,GO:0001656,GO:0001657,GO:0001822,GO:0001823,GO:0003008,GO:0003338,GO:0003407,GO:0003674,GO:0005488,GO:0005509,GO:0005575,GO:0005622,GO:0005623,GO:0005634,GO:0005737,GO:0005829,GO:0005886,GO:0005911,GO:0005921,GO:0006629,GO:0006766,GO:0006775,GO:0006807,GO:0006810,GO:0006811,GO:0006812,GO:0006816,GO:0006873,GO:0006874,GO:0006875,GO:0007275,GO:0007423,GO:0007600,GO:0007610,GO:…	-	ko:K14757	ko04961,map04961	-	-	-	ko00000,ko00001	-	-	-	EF-hand_1,EF-hand_5,EF-hand_6,EF-hand_7
XP_072013600.1	10224.XP_006818024.1	2.61e-86	267	COG5126@1|root,KOG0027@2759|Eukaryota,39S0M@33154|Opisthokonta,3BHMG@33208|Metazoa,3CVF6@33213|Bilateria	33208|Metazoa	T	Calbindin	CALB1	GO:0001654,GO:0001655,GO:0001656,GO:0001657,GO:0001822,GO:0001823,GO:0003008,GO:0003338,GO:0003407,GO:0003674,GO:0005488,GO:0005509,GO:0005575,GO:0005622,GO:0005623,GO:0005634,GO:0005737,GO:0005829,GO:0005886,GO:0005911,GO:0005921,GO:0006629,GO:0006766,GO:0006775,GO:0006807,GO:0006810,GO:0006811,GO:0006812,GO:0006816,GO:0006873,GO:0006874,GO:0006875,GO:0007275,GO:0007423,GO:0007600,GO:0007610,GO:…	-	ko:K14757	ko04961,map04961	-	-	-	ko00000,ko00001	-	-	-	EF-hand_1,EF-hand_5,EF-hand_6,EF-hand_7
XP_072013601.1	10224.XP_006818024.1	1.46e-82	258	COG5126@1|root,KOG0027@2759|Eukaryota,39S0M@33154|Opisthokonta,3BHMG@33208|Metazoa,3CVF6@33213|Bilateria	33208|Metazoa	T	Calbindin	CALB1	GO:0001654,GO:0001655,GO:0001656,GO:0001657,GO:0001822,GO:0001823,GO:0003008,GO:0003338,GO:0003407,GO:0003674,GO:0005488,GO:0005509,GO:0005575,GO:0005622,GO:0005623,GO:0005634,GO:0005737,GO:0005829,GO:0005886,GO:0005911,GO:0005921,GO:0006629,GO:0006766,GO:0006775,GO:0006807,GO:0006810,GO:0006811,GO:0006812,GO:0006816,GO:0006873,GO:0006874,GO:0006875,GO:0007275,GO:0007423,GO:0007600,GO:0007610,GO:…	-	ko:K14757	ko04961,map04961	-	-	-	ko00000,ko00001	-	-	-	EF-hand_1,EF-hand_5,EF-hand_6,EF-hand_7
XP_072013602.1	10224.XP_006818024.1	3.11e-88	272	COG5126@1|root,KOG0027@2759|Eukaryota,39S0M@33154|Opisthokonta,3BHMG@33208|Metazoa,3CVF6@33213|Bilateria	33208|Metazoa	T	Calbindin	CALB1	GO:0001654,GO:0001655,GO:0001656,GO:0001657,GO:0001822,GO:0001823,GO:0003008,GO:0003338,GO:0003407,GO:0003674,GO:0005488,GO:0005509,GO:0005575,GO:0005622,GO:0005623,GO:0005634,GO:0005737,GO:0005829,GO:0005886,GO:0005911,GO:0005921,GO:0006629,GO:0006766,GO:0006775,GO:0006807,GO:0006810,GO:0006811,GO:0006812,GO:0006816,GO:0006873,GO:0006874,GO:0006875,GO:0007275,GO:0007423,GO:0007600,GO:0007610,GO:…	-	ko:K14757	ko04961,map04961	-	-	-	ko00000,ko00001	-	-	-	EF-hand_1,EF-hand_5,EF-hand_6,EF-hand_7
XP_072013603.1	10224.XP_006818024.1	8.35e-83	258	COG5126@1|root,KOG0027@2759|Eukaryota,39S0M@33154|Opisthokonta,3BHMG@33208|Metazoa,3CVF6@33213|Bilateria	33208|Metazoa	T	Calbindin	CALB1	GO:0001654,GO:0001655,GO:0001656,GO:0001657,GO:0001822,GO:0001823,GO:0003008,GO:0003338,GO:0003407,GO:0003674,GO:0005488,GO:0005509,GO:0005575,GO:0005622,GO:0005623,GO:0005634,GO:0005737,GO:0005829,GO:0005886,GO:0005911,GO:0005921,GO:0006629,GO:0006766,GO:0006775,GO:0006807,GO:0006810,GO:0006811,GO:0006812,GO:0006816,GO:0006873,GO:0006874,GO:0006875,GO:0007275,GO:0007423,GO:0007600,GO:0007610,GO:…	-	ko:K14757	ko04961,map04961	-	-	-	ko00000,ko00001	-	-	-	EF-hand_1,EF-hand_5,EF-hand_6,EF-hand_7
XP_072013604.1	109478.XP_005881216.1	7.29e-43	152	COG5126@1|root,KOG0027@2759|Eukaryota,39S0M@33154|Opisthokonta,3BHMG@33208|Metazoa,3CVF6@33213|Bilateria,483NQ@7711|Chordata,492NZ@7742|Vertebrata,3JBY0@40674|Mammalia,4M056@9397|Chiroptera	33208|Metazoa	T	EF-hand domain	CALB2	GO:0003674,GO:0005488,GO:0005509,GO:0005575,GO:0005622,GO:0005623,GO:0005634,GO:0005737,GO:0005829,GO:0005911,GO:0005921,GO:0006873,GO:0006874,GO:0006875,GO:0008150,GO:0009987,GO:0019725,GO:0030003,GO:0030054,GO:0030424,GO:0033267,GO:0042592,GO:0042995,GO:0043005,GO:0043167,GO:0043169,GO:0043195,GO:0043226,GO:0043227,GO:0043229,GO:0043231,GO:0043679,GO:0044306,GO:0044424,GO:0044444,GO:0044456,GO:…	-	ko:K14757	ko04961,map04961	-	-	-	ko00000,ko00001	-	-	-	EF-hand_1,EF-hand_5,EF-hand_6,EF-hand_7
XP_072013605.1	52644.XP_010582308.1	3.56e-43	152	COG5126@1|root,KOG0027@2759|Eukaryota,39S0M@33154|Opisthokonta,3BHMG@33208|Metazoa,3CVF6@33213|Bilateria,483NQ@7711|Chordata,492NZ@7742|Vertebrata,4GT71@8782|Aves	33208|Metazoa	T	calretinin	CALB2	GO:0003674,GO:0005488,GO:0005509,GO:0005575,GO:0005622,GO:0005623,GO:0005634,GO:0005737,GO:0005829,GO:0005911,GO:0005921,GO:0006873,GO:0006874,GO:0006875,GO:0008150,GO:0009987,GO:0019725,GO:0030003,GO:0030054,GO:0030424,GO:0033267,GO:0042592,GO:0042995,GO:0043005,GO:0043167,GO:0043169,GO:0043195,GO:0043226,GO:0043227,GO:0043229,GO:0043231,GO:0043679,GO:0044306,GO:0044424,GO:0044444,GO:0044456,GO:…	-	-	-	-	-	-	-	-	-	-	EF-hand_1,EF-hand_5,EF-hand_6,EF-hand_7
XP_072013606.1	9258.ENSOANP00000001864	7.05e-43	152	COG5126@1|root,KOG0027@2759|Eukaryota,39S0M@33154|Opisthokonta,3BHMG@33208|Metazoa,3CVF6@33213|Bilateria,483NQ@7711|Chordata,492NZ@7742|Vertebrata,3JBY0@40674|Mammalia	33208|Metazoa	T	regulation of cytosolic calcium ion concentration	CALB2	GO:0003674,GO:0005488,GO:0005509,GO:0005575,GO:0005622,GO:0005623,GO:0005634,GO:0005737,GO:0005829,GO:0005911,GO:0005921,GO:0006873,GO:0006874,GO:0006875,GO:0008150,GO:0009987,GO:0019725,GO:0030003,GO:0030054,GO:0030424,GO:0033267,GO:0042592,GO:0042995,GO:0043005,GO:0043167,GO:0043169,GO:0043195,GO:0043226,GO:0043227,GO:0043229,GO:0043231,GO:0043679,GO:0044306,GO:0044424,GO:0044444,GO:0044456,GO:…	-	ko:K14757	ko04961,map04961	-	-	-	ko00000,ko00001	-	-	-	EF-hand_1,EF-hand_5,EF-hand_6,EF-hand_7
XP_072013607.1	52644.XP_010582308.1	4.86e-43	152	COG5126@1|root,KOG0027@2759|Eukaryota,39S0M@33154|Opisthokonta,3BHMG@33208|Metazoa,3CVF6@33213|Bilateria,483NQ@7711|Chordata,492NZ@7742|Vertebrata,4GT71@8782|Aves	33208|Metazoa	T	calretinin	CALB2	GO:0003674,GO:0005488,GO:0005509,GO:0005575,GO:0005622,GO:0005623,GO:0005634,GO:0005737,GO:0005829,GO:0005911,GO:0005921,GO:0006873,GO:0006874,GO:0006875,GO:0008150,GO:0009987,GO:0019725,GO:0030003,GO:0030054,GO:0030424,GO:0033267,GO:0042592,GO:0042995,GO:0043005,GO:0043167,GO:0043169,GO:0043195,GO:0043226,GO:0043227,GO:0043229,GO:0043231,GO:0043679,GO:0044306,GO:0044424,GO:0044444,GO:0044456,GO:…	-	-	-	-	-	-	-	-	-	-	EF-hand_1,EF-hand_5,EF-hand_6,EF-hand_7
XP_072013608.1	10224.XP_006817410.1	0	1478	COG1404@1|root,KOG4266@2759|Eukaryota,38H4G@33154|Opisthokonta,3BCM4@33208|Metazoa,3CX47@33213|Bilateria	33208|Metazoa	O	lytic vacuole organization	MBTPS1	GO:0000139,GO:0003674,GO:0003824,GO:0004175,GO:0004222,GO:0004252,GO:0005575,GO:0005622,GO:0005623,GO:0005737,GO:0005783,GO:0005788,GO:0005789,GO:0005794,GO:0005795,GO:0006355,GO:0006357,GO:0006464,GO:0006508,GO:0006606,GO:0006629,GO:0006807,GO:0006810,GO:0006886,GO:0006913,GO:0006950,GO:0006984,GO:0006986,GO:0006991,GO:0006996,GO:0007033,GO:0007040,GO:0007154,GO:0007165,GO:0008104,GO:0008150,GO:…	3.4.21.112	ko:K08653	ko04141,map04141	-	-	-	ko00000,ko00001,ko01000,ko01002,ko03110	-	-	-	Peptidase_S8
XP_072013609.1	7668.SPU_009193-tr	8.11e-71	246	28IZU@1|root,2QRBM@2759|Eukaryota,39ZK6@33154|Opisthokonta,3BP25@33208|Metazoa,3D7RT@33213|Bilateria	33208|Metazoa	S	Protein of unknown function (DUF1280)	-	-	-	-	-	-	-	-	-	-	-	-	DUF1280
XP_072013610.1	7668.SPU_022596-tr	1.13e-218	622	COG2072@1|root,KOG1399@2759|Eukaryota,38FDI@33154|Opisthokonta,3BC4Q@33208|Metazoa,3CT6M@33213|Bilateria	33208|Metazoa	Q	N,N-dimethylaniline monooxygenase activity	FMO5	GO:0003674,GO:0003824,GO:0004497,GO:0004499,GO:0005575,GO:0005622,GO:0005623,GO:0005737,GO:0005783,GO:0005789,GO:0005829,GO:0006082,GO:0006139,GO:0006725,GO:0006732,GO:0006733,GO:0006739,GO:0006753,GO:0006793,GO:0006796,GO:0006805,GO:0006807,GO:0008150,GO:0008152,GO:0009117,GO:0009404,GO:0009410,GO:0009987,GO:0012505,GO:0016020,GO:0016491,GO:0016705,GO:0016709,GO:0017144,GO:0019362,GO:0019637,GO:…	1.14.13.8	ko:K00485	ko00982,ko01120,map00982,map01120	-	R08266	RC02233	ko00000,ko00001,ko01000	-	-	-	FMO-like
XP_072013611.1	7668.SPU_022596-tr	7.36e-219	622	COG2072@1|root,KOG1399@2759|Eukaryota,38FDI@33154|Opisthokonta,3BC4Q@33208|Metazoa,3CT6M@33213|Bilateria	33208|Metazoa	Q	N,N-dimethylaniline monooxygenase activity	FMO5	GO:0003674,GO:0003824,GO:0004497,GO:0004499,GO:0005575,GO:0005622,GO:0005623,GO:0005737,GO:0005783,GO:0005789,GO:0005829,GO:0006082,GO:0006139,GO:0006725,GO:0006732,GO:0006733,GO:0006739,GO:0006753,GO:0006793,GO:0006796,GO:0006805,GO:0006807,GO:0008150,GO:0008152,GO:0009117,GO:0009404,GO:0009410,GO:0009987,GO:0012505,GO:0016020,GO:0016491,GO:0016705,GO:0016709,GO:0017144,GO:0019362,GO:0019637,GO:…	1.14.13.8	ko:K00485	ko00982,ko01120,map00982,map01120	-	R08266	RC02233	ko00000,ko00001,ko01000	-	-	-	FMO-like
XP_072013612.1	7668.SPU_002727-tr	1.62e-156	453	COG1028@1|root,KOG1208@2759|Eukaryota,38FSV@33154|Opisthokonta,3BFVS@33208|Metazoa,3D0GG@33213|Bilateria	33208|Metazoa	Q	oxidation-reduction process	WWOX	GO:0000122,GO:0001501,GO:0001503,GO:0001649,GO:0003674,GO:0003824,GO:0005488,GO:0005515,GO:0005575,GO:0005622,GO:0005623,GO:0005634,GO:0005667,GO:0005737,GO:0005739,GO:0005794,GO:0005829,GO:0006355,GO:0006357,GO:0006629,GO:0006873,GO:0006874,GO:0006875,GO:0006915,GO:0006950,GO:0006952,GO:0007154,GO:0007165,GO:0007166,GO:0007275,GO:0008150,GO:0008152,GO:0008202,GO:0008219,GO:0009314,GO:0009605,GO:…	-	ko:K19329	-	-	-	-	ko00000	-	-	-	WW,adh_short
XP_072013613.1	7668.SPU_002727-tr	2.5e-179	512	COG1028@1|root,KOG1208@2759|Eukaryota,38FSV@33154|Opisthokonta,3BFVS@33208|Metazoa,3D0GG@33213|Bilateria	33208|Metazoa	Q	oxidation-reduction process	WWOX	GO:0000122,GO:0001501,GO:0001503,GO:0001649,GO:0003674,GO:0003824,GO:0005488,GO:0005515,GO:0005575,GO:0005622,GO:0005623,GO:0005634,GO:0005667,GO:0005737,GO:0005739,GO:0005794,GO:0005829,GO:0006355,GO:0006357,GO:0006629,GO:0006873,GO:0006874,GO:0006875,GO:0006915,GO:0006950,GO:0006952,GO:0007154,GO:0007165,GO:0007166,GO:0007275,GO:0008150,GO:0008152,GO:0008202,GO:0008219,GO:0009314,GO:0009605,GO:…	-	ko:K19329	-	-	-	-	ko00000	-	-	-	WW,adh_short
XP_072013618.1	10224.XP_006812583.1	6.46e-259	724	KOG2429@1|root,KOG2429@2759|Eukaryota,38CUF@33154|Opisthokonta,3BENT@33208|Metazoa,3CTX0@33213|Bilateria	33208|Metazoa	G	trimming of terminal mannose on B branch	EDEM2	GO:0003674,GO:0003824,GO:0004553,GO:0004559,GO:0004571,GO:0005575,GO:0005622,GO:0005623,GO:0005737,GO:0005783,GO:0006464,GO:0006491,GO:0006508,GO:0006511,GO:0006516,GO:0006517,GO:0006807,GO:0006950,GO:0006986,GO:0007154,GO:0007165,GO:0007275,GO:0007568,GO:0008150,GO:0008152,GO:0008340,GO:0009056,GO:0009057,GO:0009100,GO:0009893,GO:0009894,GO:0009896,GO:0009987,GO:0010033,GO:0010243,GO:0010259,GO:…	-	ko:K10085	ko04141,map04141	-	-	-	ko00000,ko00001,ko04091	-	-	-	Glyco_hydro_47
XP_072013619.1	7668.SPU_000215-tr	1.22e-49	171	2CFKM@1|root,2S4D8@2759|Eukaryota,3A6ZU@33154|Opisthokonta,3BTT1@33208|Metazoa,3DB5V@33213|Bilateria	33208|Metazoa	S	Centrosomal protein of 290 kDa-like	-	-	-	-	-	-	-	-	-	-	-	-	-
XP_072013620.1	7668.SPU_004322-tr	4.84e-78	242	COG5066@1|root,KOG0439@2759|Eukaryota,39W5E@33154|Opisthokonta,3BHVG@33208|Metazoa,3CZXH@33213|Bilateria	33208|Metazoa	U	FFAT motif binding	VAPA	GO:0000226,GO:0000323,GO:0001505,GO:0001775,GO:0002252,GO:0002263,GO:0002274,GO:0002275,GO:0002283,GO:0002366,GO:0002376,GO:0002443,GO:0002444,GO:0002446,GO:0003674,GO:0005488,GO:0005515,GO:0005575,GO:0005576,GO:0005615,GO:0005622,GO:0005623,GO:0005634,GO:0005635,GO:0005737,GO:0005764,GO:0005765,GO:0005766,GO:0005773,GO:0005774,GO:0005783,GO:0005789,GO:0005856,GO:0005886,GO:0006629,GO:0006643,GO:…	-	ko:K06096,ko:K10707	ko04979,map04979	-	-	-	ko00000,ko00001,ko02000,ko04131	9.B.17.1.1	-	-	Motile_Sperm
XP_072013621.1	7668.SPU_021570-tr	3.64e-116	363	KOG4441@1|root,KOG4441@2759|Eukaryota,39D0B@33154|Opisthokonta,3BEJF@33208|Metazoa,3CTRM@33213|Bilateria	33208|Metazoa	T	protein modification by small protein conjugation	KLHL29	GO:0000151,GO:0005575,GO:0005622,GO:0005623,GO:0031461,GO:0031463,GO:0032991,GO:0044424,GO:0044464,GO:1902494,GO:1990234	-	ko:K10457,ko:K10461,ko:K10465	-	-	-	-	ko00000,ko04121	-	-	-	BACK,BTB,Kelch_1,Kelch_6
XP_072013622.1	7668.SPU_018686-tr	0	1033	COG0666@1|root,KOG4308@1|root,KOG0504@2759|Eukaryota,KOG4308@2759|Eukaryota,38EUV@33154|Opisthokonta,3BFTE@33208|Metazoa,3CZ2J@33213|Bilateria	33208|Metazoa	S	replication fork processing	TONSL	GO:0000228,GO:0000724,GO:0000725,GO:0000813,GO:0003674,GO:0003712,GO:0003714,GO:0005488,GO:0005515,GO:0005575,GO:0005622,GO:0005623,GO:0005634,GO:0005654,GO:0005657,GO:0005694,GO:0005737,GO:0005768,GO:0005769,GO:0005829,GO:0005886,GO:0006139,GO:0006259,GO:0006260,GO:0006261,GO:0006281,GO:0006302,GO:0006310,GO:0006355,GO:0006508,GO:0006511,GO:0006725,GO:0006807,GO:0006810,GO:0006886,GO:0006950,GO:…	-	ko:K09257	-	-	-	-	ko00000,ko03000	-	-	-	Ank,Ank_2,Ank_4,Ank_5,LRR_6,TPR_12,TPR_7,TPR_8
XP_072013623.1	7739.XP_002611911.1	1.15e-48	174	299AF@1|root,2QWEX@2759|Eukaryota,39NJA@33154|Opisthokonta,3BKJZ@33208|Metazoa,3CZTA@33213|Bilateria,486EP@7711|Chordata	33208|Metazoa	O	chondroitin 6-sulfotransferase activity	CHST3	GO:0000139,GO:0001517,GO:0001776,GO:0002260,GO:0002376,GO:0003674,GO:0003824,GO:0005575,GO:0005622,GO:0005623,GO:0005737,GO:0005794,GO:0006022,GO:0006023,GO:0006024,GO:0006029,GO:0006082,GO:0006790,GO:0006807,GO:0006950,GO:0007275,GO:0007399,GO:0008146,GO:0008150,GO:0008152,GO:0008459,GO:0009058,GO:0009059,GO:0009100,GO:0009101,GO:0009611,GO:0009987,GO:0012505,GO:0014012,GO:0016020,GO:0016021,GO:…	2.8.2.17,2.8.2.21	ko:K01020,ko:K01022	ko00532,ko00533,map00532,map00533	-	R02181,R07288	RC00007,RC00134	ko00000,ko00001,ko01000,ko01003	-	-	-	Sulfotransfer_1
XP_072013624.1	10224.XP_002741496.1	9.16e-106	321	KOG2692@1|root,KOG2692@2759|Eukaryota,397FA@33154|Opisthokonta,3BAXF@33208|Metazoa,3CRX1@33213|Bilateria	33208|Metazoa	G	beta-galactoside (CMP) alpha-2,3-sialyltransferase activity	ST3GAL2	GO:0000139,GO:0003674,GO:0003824,GO:0003836,GO:0005575,GO:0005576,GO:0005622,GO:0005623,GO:0005737,GO:0005794,GO:0005795,GO:0005975,GO:0006022,GO:0006023,GO:0006024,GO:0006040,GO:0006054,GO:0006082,GO:0006464,GO:0006468,GO:0006486,GO:0006487,GO:0006493,GO:0006629,GO:0006643,GO:0006664,GO:0006790,GO:0006793,GO:0006796,GO:0006807,GO:0008150,GO:0008152,GO:0008373,GO:0008610,GO:0009058,GO:0009059,GO:…	2.4.99.4	ko:K00780,ko:K03368	ko00512,ko00533,ko00603,ko00604,ko01100,map00512,map00533,map00603,map00604,map01100	-	R05913,R05942,R05949,R05957,R05967	-	ko00000,ko00001,ko01000,ko01003	-	GT29	-	Glyco_transf_29
XP_072013625.1	10224.XP_002741496.1	9.16e-106	321	KOG2692@1|root,KOG2692@2759|Eukaryota,397FA@33154|Opisthokonta,3BAXF@33208|Metazoa,3CRX1@33213|Bilateria	33208|Metazoa	G	beta-galactoside (CMP) alpha-2,3-sialyltransferase activity	ST3GAL2	GO:0000139,GO:0003674,GO:0003824,GO:0003836,GO:0005575,GO:0005576,GO:0005622,GO:0005623,GO:0005737,GO:0005794,GO:0005795,GO:0005975,GO:0006022,GO:0006023,GO:0006024,GO:0006040,GO:0006054,GO:0006082,GO:0006464,GO:0006468,GO:0006486,GO:0006487,GO:0006493,GO:0006629,GO:0006643,GO:0006664,GO:0006790,GO:0006793,GO:0006796,GO:0006807,GO:0008150,GO:0008152,GO:0008373,GO:0008610,GO:0009058,GO:0009059,GO:…	2.4.99.4	ko:K00780,ko:K03368	ko00512,ko00533,ko00603,ko00604,ko01100,map00512,map00533,map00603,map00604,map01100	-	R05913,R05942,R05949,R05957,R05967	-	ko00000,ko00001,ko01000,ko01003	-	GT29	-	Glyco_transf_29
XP_072013626.1	10224.XP_002741496.1	9.16e-106	321	KOG2692@1|root,KOG2692@2759|Eukaryota,397FA@33154|Opisthokonta,3BAXF@33208|Metazoa,3CRX1@33213|Bilateria	33208|Metazoa	G	beta-galactoside (CMP) alpha-2,3-sialyltransferase activity	ST3GAL2	GO:0000139,GO:0003674,GO:0003824,GO:0003836,GO:0005575,GO:0005576,GO:0005622,GO:0005623,GO:0005737,GO:0005794,GO:0005795,GO:0005975,GO:0006022,GO:0006023,GO:0006024,GO:0006040,GO:0006054,GO:0006082,GO:0006464,GO:0006468,GO:0006486,GO:0006487,GO:0006493,GO:0006629,GO:0006643,GO:0006664,GO:0006790,GO:0006793,GO:0006796,GO:0006807,GO:0008150,GO:0008152,GO:0008373,GO:0008610,GO:0009058,GO:0009059,GO:…	2.4.99.4	ko:K00780,ko:K03368	ko00512,ko00533,ko00603,ko00604,ko01100,map00512,map00533,map00603,map00604,map01100	-	R05913,R05942,R05949,R05957,R05967	-	ko00000,ko00001,ko01000,ko01003	-	GT29	-	Glyco_transf_29
XP_072013627.1	10224.XP_002741496.1	9.16e-106	321	KOG2692@1|root,KOG2692@2759|Eukaryota,397FA@33154|Opisthokonta,3BAXF@33208|Metazoa,3CRX1@33213|Bilateria	33208|Metazoa	G	beta-galactoside (CMP) alpha-2,3-sialyltransferase activity	ST3GAL2	GO:0000139,GO:0003674,GO:0003824,GO:0003836,GO:0005575,GO:0005576,GO:0005622,GO:0005623,GO:0005737,GO:0005794,GO:0005795,GO:0005975,GO:0006022,GO:0006023,GO:0006024,GO:0006040,GO:0006054,GO:0006082,GO:0006464,GO:0006468,GO:0006486,GO:0006487,GO:0006493,GO:0006629,GO:0006643,GO:0006664,GO:0006790,GO:0006793,GO:0006796,GO:0006807,GO:0008150,GO:0008152,GO:0008373,GO:0008610,GO:0009058,GO:0009059,GO:…	2.4.99.4	ko:K00780,ko:K03368	ko00512,ko00533,ko00603,ko00604,ko01100,map00512,map00533,map00603,map00604,map01100	-	R05913,R05942,R05949,R05957,R05967	-	ko00000,ko00001,ko01000,ko01003	-	GT29	-	Glyco_transf_29
XP_072013628.1	144197.XP_008275877.1	2.63e-37	146	KOG4651@1|root,KOG4651@2759|Eukaryota,39U7A@33154|Opisthokonta,3BIUW@33208|Metazoa,3D0FI@33213|Bilateria,483NX@7711|Chordata,48XX5@7742|Vertebrata,4A187@7898|Actinopterygii	33208|Metazoa	MW	sulfotransferase 8	CHST9	GO:0000139,GO:0001537,GO:0003674,GO:0003824,GO:0005575,GO:0005622,GO:0005623,GO:0005737,GO:0005794,GO:0006022,GO:0006023,GO:0006024,GO:0006029,GO:0006082,GO:0006790,GO:0006807,GO:0008146,GO:0008150,GO:0008152,GO:0009058,GO:0009059,GO:0009100,GO:0009101,GO:0009987,GO:0010817,GO:0012505,GO:0016020,GO:0016021,GO:0016740,GO:0016782,GO:0019538,GO:0030166,GO:0030203,GO:0030204,GO:0030206,GO:0031090,GO:…	2.8.2.5	ko:K01017,ko:K09672,ko:K09673	ko00513,ko00532,ko01100,map00513,map00532,map01100	-	R02180	RC00007,RC00231	ko00000,ko00001,ko01000,ko01003	-	-	-	Sulfotransfer_2
XP_072013629.1	144197.XP_008275877.1	2.57e-37	146	KOG4651@1|root,KOG4651@2759|Eukaryota,39U7A@33154|Opisthokonta,3BIUW@33208|Metazoa,3D0FI@33213|Bilateria,483NX@7711|Chordata,48XX5@7742|Vertebrata,4A187@7898|Actinopterygii	33208|Metazoa	MW	sulfotransferase 8	CHST9	GO:0000139,GO:0001537,GO:0003674,GO:0003824,GO:0005575,GO:0005622,GO:0005623,GO:0005737,GO:0005794,GO:0006022,GO:0006023,GO:0006024,GO:0006029,GO:0006082,GO:0006790,GO:0006807,GO:0008146,GO:0008150,GO:0008152,GO:0009058,GO:0009059,GO:0009100,GO:0009101,GO:0009987,GO:0010817,GO:0012505,GO:0016020,GO:0016021,GO:0016740,GO:0016782,GO:0019538,GO:0030166,GO:0030203,GO:0030204,GO:0030206,GO:0031090,GO:…	2.8.2.5	ko:K01017,ko:K09672,ko:K09673	ko00513,ko00532,ko01100,map00513,map00532,map01100	-	R02180	RC00007,RC00231	ko00000,ko00001,ko01000,ko01003	-	-	-	Sulfotransfer_2
XP_072013630.1	7668.SPU_027287-tr	3.22e-78	265	28MRC@1|root,2QU9F@2759|Eukaryota,38FBF@33154|Opisthokonta,3BKQP@33208|Metazoa,3D4CA@33213|Bilateria	33208|Metazoa	T	Scavenger receptor cysteine rich family	SSC4D	-	-	ko:K13912	ko04970,map04970	-	-	-	ko00000,ko00001	-	-	-	SRCR
XP_072013631.1	10224.XP_006818270.1	4.68e-270	840	KOG1893@1|root,KOG1893@2759|Eukaryota,38CQW@33154|Opisthokonta,3B9ET@33208|Metazoa,3CSYW@33213|Bilateria	33208|Metazoa	S	mechanosensitive ion channel activity	-	GO:0003674,GO:0005215,GO:0005216,GO:0005261,GO:0005575,GO:0005623,GO:0005886,GO:0006810,GO:0006811,GO:0006812,GO:0007610,GO:0007638,GO:0008150,GO:0008324,GO:0008381,GO:0009581,GO:0009582,GO:0009605,GO:0009612,GO:0009628,GO:0009987,GO:0015075,GO:0015267,GO:0015318,GO:0016020,GO:0022803,GO:0022836,GO:0022838,GO:0022857,GO:0022890,GO:0034220,GO:0042391,GO:0044464,GO:0050896,GO:0050982,GO:0051179,GO:…	-	ko:K22128	-	-	-	-	ko00000,ko02000,ko04131	1.A.75.1	-	-	PIEZO,Piezo_RRas_bdg
XP_072013632.1	10224.XP_006818270.1	9.12e-270	840	KOG1893@1|root,KOG1893@2759|Eukaryota,38CQW@33154|Opisthokonta,3B9ET@33208|Metazoa,3CSYW@33213|Bilateria	33208|Metazoa	S	mechanosensitive ion channel activity	-	GO:0003674,GO:0005215,GO:0005216,GO:0005261,GO:0005575,GO:0005623,GO:0005886,GO:0006810,GO:0006811,GO:0006812,GO:0007610,GO:0007638,GO:0008150,GO:0008324,GO:0008381,GO:0009581,GO:0009582,GO:0009605,GO:0009612,GO:0009628,GO:0009987,GO:0015075,GO:0015267,GO:0015318,GO:0016020,GO:0022803,GO:0022836,GO:0022838,GO:0022857,GO:0022890,GO:0034220,GO:0042391,GO:0044464,GO:0050896,GO:0050982,GO:0051179,GO:…	-	ko:K22128	-	-	-	-	ko00000,ko02000,ko04131	1.A.75.1	-	-	PIEZO,Piezo_RRas_bdg
XP_072013633.1	10224.XP_006818270.1	2.12e-267	833	KOG1893@1|root,KOG1893@2759|Eukaryota,38CQW@33154|Opisthokonta,3B9ET@33208|Metazoa,3CSYW@33213|Bilateria	33208|Metazoa	S	mechanosensitive ion channel activity	-	GO:0003674,GO:0005215,GO:0005216,GO:0005261,GO:0005575,GO:0005623,GO:0005886,GO:0006810,GO:0006811,GO:0006812,GO:0007610,GO:0007638,GO:0008150,GO:0008324,GO:0008381,GO:0009581,GO:0009582,GO:0009605,GO:0009612,GO:0009628,GO:0009987,GO:0015075,GO:0015267,GO:0015318,GO:0016020,GO:0022803,GO:0022836,GO:0022838,GO:0022857,GO:0022890,GO:0034220,GO:0042391,GO:0044464,GO:0050896,GO:0050982,GO:0051179,GO:…	-	ko:K22128	-	-	-	-	ko00000,ko02000,ko04131	1.A.75.1	-	-	PIEZO,Piezo_RRas_bdg
XP_072013634.1	10224.XP_006818270.1	2.38e-269	838	KOG1893@1|root,KOG1893@2759|Eukaryota,38CQW@33154|Opisthokonta,3B9ET@33208|Metazoa,3CSYW@33213|Bilateria	33208|Metazoa	S	mechanosensitive ion channel activity	-	GO:0003674,GO:0005215,GO:0005216,GO:0005261,GO:0005575,GO:0005623,GO:0005886,GO:0006810,GO:0006811,GO:0006812,GO:0007610,GO:0007638,GO:0008150,GO:0008324,GO:0008381,GO:0009581,GO:0009582,GO:0009605,GO:0009612,GO:0009628,GO:0009987,GO:0015075,GO:0015267,GO:0015318,GO:0016020,GO:0022803,GO:0022836,GO:0022838,GO:0022857,GO:0022890,GO:0034220,GO:0042391,GO:0044464,GO:0050896,GO:0050982,GO:0051179,GO:…	-	ko:K22128	-	-	-	-	ko00000,ko02000,ko04131	1.A.75.1	-	-	PIEZO,Piezo_RRas_bdg
XP_072013635.1	9305.ENSSHAP00000020425	4.9e-06	59.7	KOG4193@1|root,KOG4193@2759|Eukaryota,38G8Q@33154|Opisthokonta,3BIG8@33208|Metazoa,3CRYG@33213|Bilateria,486R1@7711|Chordata,492JV@7742|Vertebrata,3JF9V@40674|Mammalia,4K382@9263|Metatheria	33208|Metazoa	T	G protein-coupled receptor 116	GPR116	GO:0001568,GO:0001894,GO:0001944,GO:0002262,GO:0002376,GO:0002520,GO:0002682,GO:0002683,GO:0002694,GO:0002695,GO:0003008,GO:0003014,GO:0003094,GO:0003674,GO:0004888,GO:0004930,GO:0005575,GO:0005622,GO:0005623,GO:0005737,GO:0006091,GO:0006112,GO:0007154,GO:0007165,GO:0007186,GO:0007275,GO:0008150,GO:0008152,GO:0009653,GO:0009790,GO:0009792,GO:0009889,GO:0009891,GO:0009893,GO:0009986,GO:0009987,GO:…	-	ko:K08453,ko:K08458	-	-	-	-	ko00000,ko04030	-	-	-	7tm_2,GAIN,GPS,I-set,Ig_3,SEA,ig
XP_072013636.1	10224.XP_006818270.1	1.07e-268	835	KOG1893@1|root,KOG1893@2759|Eukaryota,38CQW@33154|Opisthokonta,3B9ET@33208|Metazoa,3CSYW@33213|Bilateria	33208|Metazoa	S	mechanosensitive ion channel activity	-	GO:0003674,GO:0005215,GO:0005216,GO:0005261,GO:0005575,GO:0005623,GO:0005886,GO:0006810,GO:0006811,GO:0006812,GO:0007610,GO:0007638,GO:0008150,GO:0008324,GO:0008381,GO:0009581,GO:0009582,GO:0009605,GO:0009612,GO:0009628,GO:0009987,GO:0015075,GO:0015267,GO:0015318,GO:0016020,GO:0022803,GO:0022836,GO:0022838,GO:0022857,GO:0022890,GO:0034220,GO:0042391,GO:0044464,GO:0050896,GO:0050982,GO:0051179,GO:…	-	ko:K22128	-	-	-	-	ko00000,ko02000,ko04131	1.A.75.1	-	-	PIEZO,Piezo_RRas_bdg
XP_072013638.1	10228.TriadP22638	1.65e-07	61.2	2CMEU@1|root,2QQ5W@2759|Eukaryota	2759|Eukaryota	S	scavenger receptor activity	-	-	-	ko:K13912	ko04970,map04970	-	-	-	ko00000,ko00001	-	-	-	SRCR
XP_072013639.1	7739.XP_002593075.1	3.84e-13	80.9	2E5N1@1|root,2SCF3@2759|Eukaryota,39A1C@33154|Opisthokonta,3CE54@33208|Metazoa,3DVHS@33213|Bilateria,48M9F@7711|Chordata	7739.XP_002593075.1|-	-	-	-	-	-	-	-	-	-	-	-	-	-	-	-
XP_072013640.1	7739.XP_002593075.1	3.49e-13	80.9	2E5N1@1|root,2SCF3@2759|Eukaryota,39A1C@33154|Opisthokonta,3CE54@33208|Metazoa,3DVHS@33213|Bilateria,48M9F@7711|Chordata	7739.XP_002593075.1|-	-	-	-	-	-	-	-	-	-	-	-	-	-	-	-
XP_072013641.1	7739.XP_002593075.1	3.49e-13	80.9	2E5N1@1|root,2SCF3@2759|Eukaryota,39A1C@33154|Opisthokonta,3CE54@33208|Metazoa,3DVHS@33213|Bilateria,48M9F@7711|Chordata	7739.XP_002593075.1|-	-	-	-	-	-	-	-	-	-	-	-	-	-	-	-
XP_072013642.1	7739.XP_002593075.1	3.49e-13	80.9	2E5N1@1|root,2SCF3@2759|Eukaryota,39A1C@33154|Opisthokonta,3CE54@33208|Metazoa,3DVHS@33213|Bilateria,48M9F@7711|Chordata	7739.XP_002593075.1|-	-	-	-	-	-	-	-	-	-	-	-	-	-	-	-
XP_072013643.1	7739.XP_002593075.1	3.15e-13	80.9	2E5N1@1|root,2SCF3@2759|Eukaryota,39A1C@33154|Opisthokonta,3CE54@33208|Metazoa,3DVHS@33213|Bilateria,48M9F@7711|Chordata	7739.XP_002593075.1|-	-	-	-	-	-	-	-	-	-	-	-	-	-	-	-
XP_072013644.1	244447.XP_008316682.1	3.89e-59	213	KOG2504@1|root,KOG2504@2759|Eukaryota,38D7W@33154|Opisthokonta,3BAF9@33208|Metazoa,3D0PE@33213|Bilateria,485DY@7711|Chordata,495GI@7742|Vertebrata,49TMA@7898|Actinopterygii	33208|Metazoa	G	Solute carrier family 16 (monocarboxylic acid transporters), member 4	SLC16A4	GO:0003674,GO:0005215,GO:0005342,GO:0005575,GO:0005623,GO:0005886,GO:0005887,GO:0006810,GO:0006811,GO:0006820,GO:0008028,GO:0008150,GO:0008509,GO:0008514,GO:0015075,GO:0015318,GO:0015711,GO:0015718,GO:0015849,GO:0016020,GO:0016021,GO:0022857,GO:0031224,GO:0031226,GO:0034220,GO:0044425,GO:0044459,GO:0044464,GO:0046942,GO:0046943,GO:0051179,GO:0051234,GO:0055085,GO:0071702,GO:0071944,GO:0098656,GO:…	-	ko:K08181	-	-	-	-	ko00000,ko02000	2.A.1.13	-	-	MFS_1
XP_072013645.1	10228.TriadP61895	1.75e-08	65.5	COG0515@1|root,KOG1095@2759|Eukaryota	2759|Eukaryota	KLT	transmembrane receptor protein tyrosine kinase activity	-	-	-	-	-	-	-	-	-	-	-	-	Kringle,Ldl_recept_a,MAM,SRCR
XP_072013646.1	10224.XP_006821786.1	3.42e-114	359	KOG0255@1|root,KOG0255@2759|Eukaryota,38FJ1@33154|Opisthokonta,3BKRD@33208|Metazoa,3D3XG@33213|Bilateria	33208|Metazoa	S	Sugar (and other) transporter	-	-	-	ko:K08202	ko05231,map05231	-	-	-	ko00000,ko00001,ko02000	2.A.1.19.2,2.A.1.19.3	-	-	Sugar_tr
XP_072013647.1	7739.XP_002594089.1	7.38e-225	638	COG0500@1|root,KOG1269@2759|Eukaryota,38CU5@33154|Opisthokonta,3BHPW@33208|Metazoa,3CZZR@33213|Bilateria,48D3D@7711|Chordata	33208|Metazoa	I	Phosphoethanolamine methyltransferase	-	-	2.1.1.103	ko:K05929	ko00564,map00564	-	R02037,R06868,R06869	RC00003,RC00060,RC00181,RC00496	ko00000,ko00001,ko01000	-	-	-	Methyltransf_11,Methyltransf_25
XP_072013648.1	7739.XP_002594089.1	7.38e-225	638	COG0500@1|root,KOG1269@2759|Eukaryota,38CU5@33154|Opisthokonta,3BHPW@33208|Metazoa,3CZZR@33213|Bilateria,48D3D@7711|Chordata	33208|Metazoa	I	Phosphoethanolamine methyltransferase	-	-	2.1.1.103	ko:K05929	ko00564,map00564	-	R02037,R06868,R06869	RC00003,RC00060,RC00181,RC00496	ko00000,ko00001,ko01000	-	-	-	Methyltransf_11,Methyltransf_25
XP_072013649.1	7668.SPU_013527-tr	2.47e-198	598	2CA0B@1|root,2QQS8@2759|Eukaryota,38PXM@33154|Opisthokonta,3BFKX@33208|Metazoa,3D02T@33213|Bilateria	33208|Metazoa	S	integrator complex subunit 8	-	GO:0000428,GO:0005575,GO:0005622,GO:0005623,GO:0005634,GO:0005654,GO:0006139,GO:0006396,GO:0006725,GO:0006807,GO:0008150,GO:0008152,GO:0009987,GO:0010467,GO:0016070,GO:0016073,GO:0016180,GO:0016591,GO:0030880,GO:0031123,GO:0031974,GO:0031981,GO:0032039,GO:0032991,GO:0034470,GO:0034472,GO:0034641,GO:0034660,GO:0043170,GO:0043226,GO:0043227,GO:0043229,GO:0043231,GO:0043233,GO:0043628,GO:0044237,GO:…	-	ko:K04676,ko:K13145	ko04350,ko04390,ko04391,ko04550,ko05202,map04350,map04390,map04391,map04550,map05202	M00679	-	-	ko00000,ko00001,ko00002,ko03041	-	-	-	-
XP_072013650.1	7668.SPU_013527-tr	9.8e-198	597	2CA0B@1|root,2QQS8@2759|Eukaryota,38PXM@33154|Opisthokonta,3BFKX@33208|Metazoa,3D02T@33213|Bilateria	33208|Metazoa	S	integrator complex subunit 8	-	GO:0000428,GO:0005575,GO:0005622,GO:0005623,GO:0005634,GO:0005654,GO:0006139,GO:0006396,GO:0006725,GO:0006807,GO:0008150,GO:0008152,GO:0009987,GO:0010467,GO:0016070,GO:0016073,GO:0016180,GO:0016591,GO:0030880,GO:0031123,GO:0031974,GO:0031981,GO:0032039,GO:0032991,GO:0034470,GO:0034472,GO:0034641,GO:0034660,GO:0043170,GO:0043226,GO:0043227,GO:0043229,GO:0043231,GO:0043233,GO:0043628,GO:0044237,GO:…	-	ko:K04676,ko:K13145	ko04350,ko04390,ko04391,ko04550,ko05202,map04350,map04390,map04391,map04550,map05202	M00679	-	-	ko00000,ko00001,ko00002,ko03041	-	-	-	-
XP_072013653.1	7668.SPU_004654-tr	2.06e-221	632	COG0318@1|root,KOG1176@2759|Eukaryota,38GCS@33154|Opisthokonta,3BD3H@33208|Metazoa,3CS1H@33213|Bilateria	33208|Metazoa	I	malonate catabolic process	ACSF3	GO:0003674,GO:0003824,GO:0005575,GO:0005622,GO:0005623,GO:0005737,GO:0005739,GO:0005759,GO:0006082,GO:0006139,GO:0006163,GO:0006164,GO:0006629,GO:0006631,GO:0006633,GO:0006637,GO:0006725,GO:0006732,GO:0006753,GO:0006790,GO:0006793,GO:0006796,GO:0006807,GO:0008150,GO:0008152,GO:0008610,GO:0009056,GO:0009058,GO:0009108,GO:0009117,GO:0009150,GO:0009152,GO:0009165,GO:0009259,GO:0009260,GO:0009987,GO:…	-	ko:K18660	ko00280,map00280	-	R03383	RC00004,RC00137	ko00000,ko00001,ko01000	-	-	-	AMP-binding,AMP-binding_C
XP_072013654.1	7668.SPU_011121-tr	4.9e-122	355	KOG4684@1|root,KOG4684@2759|Eukaryota,39B6S@33154|Opisthokonta,3BFDR@33208|Metazoa,3D28R@33213|Bilateria	33208|Metazoa	S	phosphatidylinositol-4,5-bisphosphate 4-phosphatase activity	TMEM55A	GO:0000323,GO:0003674,GO:0003824,GO:0005575,GO:0005622,GO:0005623,GO:0005634,GO:0005654,GO:0005737,GO:0005764,GO:0005765,GO:0005768,GO:0005770,GO:0005773,GO:0005774,GO:0006629,GO:0006644,GO:0006650,GO:0006793,GO:0006796,GO:0008150,GO:0008152,GO:0009987,GO:0010008,GO:0012505,GO:0016020,GO:0016311,GO:0016787,GO:0016788,GO:0016791,GO:0019637,GO:0030258,GO:0031090,GO:0031410,GO:0031902,GO:0031974,GO:…	3.1.3.78	ko:K13084	ko04070,map04070	-	R08981	RC00078	ko00000,ko00001,ko01000	-	-	-	Tmemb_55A
XP_072013655.1	7739.XP_002593908.1	8.31e-303	837	COG0166@1|root,KOG2446@2759|Eukaryota,38EWT@33154|Opisthokonta,3B93W@33208|Metazoa,3CUZG@33213|Bilateria,489XR@7711|Chordata	33208|Metazoa	G	glucose-6-phosphate isomerase activity	GPI	GO:0001701,GO:0001704,GO:0001707,GO:0001775,GO:0002252,GO:0002262,GO:0002263,GO:0002274,GO:0002275,GO:0002283,GO:0002366,GO:0002376,GO:0002443,GO:0002444,GO:0002446,GO:0002637,GO:0002639,GO:0002682,GO:0002684,GO:0002697,GO:0002699,GO:0002700,GO:0002702,GO:0002791,GO:0002793,GO:0003008,GO:0003674,GO:0003824,GO:0004347,GO:0005488,GO:0005515,GO:0005575,GO:0005576,GO:0005622,GO:0005623,GO:0005634,GO:…	5.3.1.9	ko:K01810	ko00010,ko00030,ko00500,ko00520,ko01100,ko01110,ko01120,ko01130,ko01200,map00010,map00030,map00500,map00520,map01100,map01110,map01120,map01130,map01200	M00001,M00004,M00114	R02739,R02740,R03321	RC00376,RC00563	ko00000,ko00001,ko00002,ko01000,ko04147	-	-	-	PGI
XP_072013656.1	7668.SPU_027986-tr	2.87e-128	377	COG0656@1|root,KOG1577@2759|Eukaryota,38HH0@33154|Opisthokonta,3BB8T@33208|Metazoa,3CRNB@33213|Bilateria	33208|Metazoa	L	aldo-keto reductase family 1, member	AKR1A1	GO:0003674,GO:0003824,GO:0004032,GO:0004033,GO:0005575,GO:0005622,GO:0005623,GO:0005737,GO:0005829,GO:0005886,GO:0005975,GO:0005996,GO:0006006,GO:0006063,GO:0006064,GO:0006081,GO:0006082,GO:0006091,GO:0006732,GO:0006766,GO:0006767,GO:0006790,GO:0006793,GO:0006796,GO:0006807,GO:0007275,GO:0007399,GO:0007417,GO:0007420,GO:0008106,GO:0008150,GO:0008152,GO:0009055,GO:0009056,GO:0009058,GO:0009108,GO:…	1.1.1.2,1.1.1.21,2.1.1.215,2.1.1.216	ko:K00002,ko:K00011,ko:K00555	ko00010,ko00040,ko00051,ko00052,ko00561,ko00790,ko00930,ko01100,ko01110,ko01120,ko01130,ko01220,map00010,map00040,map00051,map00052,map00561,map00790,map00930,map01100,map01110,map01120,map01130,map01220	M00014	R00746,R01036,R01041,R01093,R01095,R01431,R01481,R01758,R01759,R01787,R02531,R02577,R04285,R05231,R11764	RC00087,RC00088,RC00099,RC00108,RC00133,RC00205,RC00670	ko00000,ko00001,ko00002,ko01000,ko03016,ko04147	-	-	-	Aldo_ket_red
XP_072013657.1	7668.SPU_026695-tr	4.19e-111	335	KOG2669@1|root,KOG2669@2759|Eukaryota,38C08@33154|Opisthokonta,3B9Z7@33208|Metazoa,3CWWW@33213|Bilateria	33208|Metazoa	A	dephosphorylation of RNA polymerase II C-terminal domain	RPRD1A	GO:0000428,GO:0000993,GO:0001098,GO:0001099,GO:0003674,GO:0005488,GO:0005515,GO:0005575,GO:0005622,GO:0005623,GO:0005634,GO:0005654,GO:0005737,GO:0005813,GO:0005815,GO:0005829,GO:0005856,GO:0006139,GO:0006351,GO:0006355,GO:0006357,GO:0006366,GO:0006396,GO:0006397,GO:0006464,GO:0006470,GO:0006725,GO:0006793,GO:0006796,GO:0006807,GO:0008150,GO:0008152,GO:0008284,GO:0009058,GO:0009059,GO:0009301,GO:…	-	ko:K15559	-	-	-	-	ko00000,ko03021	-	-	-	CREPT,CTD_bind
XP_072013658.1	10224.XP_002741050.1	2.28e-155	441	COG0202@1|root,KOG1522@2759|Eukaryota,39R3C@33154|Opisthokonta,3B94M@33208|Metazoa,3CYS5@33213|Bilateria	33208|Metazoa	K	DNA-directed 5'-3' RNA polymerase activity	POLR2C	GO:0000375,GO:0000377,GO:0000398,GO:0000428,GO:0003674,GO:0003824,GO:0003899,GO:0005575,GO:0005622,GO:0005623,GO:0005634,GO:0005654,GO:0005665,GO:0005694,GO:0005700,GO:0005703,GO:0005737,GO:0005829,GO:0005856,GO:0006139,GO:0006259,GO:0006281,GO:0006283,GO:0006289,GO:0006351,GO:0006352,GO:0006354,GO:0006366,GO:0006367,GO:0006368,GO:0006370,GO:0006396,GO:0006397,GO:0006725,GO:0006807,GO:0006950,GO:…	-	ko:K03011	ko00230,ko00240,ko01100,ko03020,ko05016,ko05169,map00230,map00240,map01100,map03020,map05016,map05169	M00180	R00435,R00441,R00442,R00443	RC02795	br01611,ko00000,ko00001,ko00002,ko03021,ko03400	-	-	-	RNA_pol_A_bac,RNA_pol_L
XP_072013659.1	10224.XP_002741201.1	1.03e-236	687	KOG2177@1|root,KOG2177@2759|Eukaryota,38F95@33154|Opisthokonta,3BA7J@33208|Metazoa,3CZWX@33213|Bilateria	33208|Metazoa	O	tripartite motif containing 71, E3 ubiquitin protein ligase	TRIM71	GO:0000003,GO:0000082,GO:0000278,GO:0000932,GO:0001708,GO:0001838,GO:0001841,GO:0001843,GO:0002009,GO:0002164,GO:0002165,GO:0002168,GO:0003006,GO:0003674,GO:0003676,GO:0003723,GO:0003824,GO:0004842,GO:0005488,GO:0005515,GO:0005575,GO:0005622,GO:0005623,GO:0005737,GO:0005912,GO:0005924,GO:0005927,GO:0006139,GO:0006396,GO:0006401,GO:0006402,GO:0006417,GO:0006464,GO:0006725,GO:0006807,GO:0007049,GO:…	2.3.2.27	ko:K12035	ko05206,map05206	-	-	-	ko00000,ko00001,ko01000,ko03019,ko04121	-	-	-	Filamin,NHL,zf-B_box
XP_072013660.1	7668.SPU_024515-tr	0	1229	COG1241@1|root,KOG0478@2759|Eukaryota,38D4R@33154|Opisthokonta,3B9WH@33208|Metazoa,3CSX5@33213|Bilateria	33208|Metazoa	L	Belongs to the MCM family	MCM4	GO:0000003,GO:0000082,GO:0000226,GO:0000278,GO:0000785,GO:0003006,GO:0003674,GO:0003676,GO:0003677,GO:0003697,GO:0005488,GO:0005575,GO:0005622,GO:0005623,GO:0005634,GO:0005654,GO:0005694,GO:0006139,GO:0006259,GO:0006260,GO:0006261,GO:0006268,GO:0006275,GO:0006725,GO:0006807,GO:0006996,GO:0007010,GO:0007017,GO:0007049,GO:0007051,GO:0007052,GO:0007275,GO:0007399,GO:0007548,GO:0008150,GO:0008152,GO:…	3.6.4.12	ko:K02212	ko03030,ko04110,ko04111,ko04113,map03030,map04110,map04111,map04113	M00285	-	-	ko00000,ko00001,ko00002,ko01000,ko03032	-	-	-	MCM,MCM_N,MCM_OB
XP_072013661.1	7668.SPU_024515-tr	0	1229	COG1241@1|root,KOG0478@2759|Eukaryota,38D4R@33154|Opisthokonta,3B9WH@33208|Metazoa,3CSX5@33213|Bilateria	33208|Metazoa	L	Belongs to the MCM family	MCM4	GO:0000003,GO:0000082,GO:0000226,GO:0000278,GO:0000785,GO:0003006,GO:0003674,GO:0003676,GO:0003677,GO:0003697,GO:0005488,GO:0005575,GO:0005622,GO:0005623,GO:0005634,GO:0005654,GO:0005694,GO:0006139,GO:0006259,GO:0006260,GO:0006261,GO:0006268,GO:0006275,GO:0006725,GO:0006807,GO:0006996,GO:0007010,GO:0007017,GO:0007049,GO:0007051,GO:0007052,GO:0007275,GO:0007399,GO:0007548,GO:0008150,GO:0008152,GO:…	3.6.4.12	ko:K02212	ko03030,ko04110,ko04111,ko04113,map03030,map04110,map04111,map04113	M00285	-	-	ko00000,ko00001,ko00002,ko01000,ko03032	-	-	-	MCM,MCM_N,MCM_OB
XP_072013662.1	10224.XP_002731972.1	2.3e-66	211	COG5241@1|root,KOG2841@2759|Eukaryota,38FA6@33154|Opisthokonta,3BGF7@33208|Metazoa,3D41P@33213|Bilateria	33208|Metazoa	L	DNA repair	C19orf40	GO:0003674,GO:0003682,GO:0005488,GO:0005575,GO:0005622,GO:0005623,GO:0005634,GO:0005654,GO:0006139,GO:0006259,GO:0006281,GO:0006725,GO:0006807,GO:0006950,GO:0006974,GO:0008150,GO:0008152,GO:0009987,GO:0031974,GO:0031981,GO:0032991,GO:0033554,GO:0034641,GO:0036297,GO:0043170,GO:0043226,GO:0043227,GO:0043229,GO:0043231,GO:0043233,GO:0043240,GO:0044237,GO:0044238,GO:0044260,GO:0044422,GO:0044424,GO:…	-	ko:K10898	ko03460,map03460	M00413	-	-	ko00000,ko00001,ko00002,ko03400	-	-	-	HHH_2
XP_072013663.1	10224.XP_006816913.1	2.34e-129	379	COG5325@1|root,KOG0809@2759|Eukaryota,38EFK@33154|Opisthokonta,3BDGN@33208|Metazoa,3CT2I@33213|Bilateria	33208|Metazoa	U	Belongs to the syntaxin family	STX16	GO:0000139,GO:0000149,GO:0000323,GO:0001505,GO:0003674,GO:0005484,GO:0005488,GO:0005515,GO:0005575,GO:0005622,GO:0005623,GO:0005737,GO:0005764,GO:0005773,GO:0005794,GO:0005795,GO:0005802,GO:0005829,GO:0005886,GO:0006810,GO:0006836,GO:0006886,GO:0006887,GO:0006904,GO:0006906,GO:0006996,GO:0007030,GO:0007154,GO:0007267,GO:0007268,GO:0007269,GO:0008104,GO:0008150,GO:0009987,GO:0010256,GO:0012505,GO:…	-	ko:K08489	ko04130,map04130	-	-	-	ko00000,ko00001,ko04131	-	-	-	SNARE,Syntaxin
XP_072013664.1	10224.XP_006816913.1	9.82e-127	372	COG5325@1|root,KOG0809@2759|Eukaryota,38EFK@33154|Opisthokonta,3BDGN@33208|Metazoa,3CT2I@33213|Bilateria	33208|Metazoa	U	Belongs to the syntaxin family	STX16	GO:0000139,GO:0000149,GO:0000323,GO:0001505,GO:0003674,GO:0005484,GO:0005488,GO:0005515,GO:0005575,GO:0005622,GO:0005623,GO:0005737,GO:0005764,GO:0005773,GO:0005794,GO:0005795,GO:0005802,GO:0005829,GO:0005886,GO:0006810,GO:0006836,GO:0006886,GO:0006887,GO:0006904,GO:0006906,GO:0006996,GO:0007030,GO:0007154,GO:0007267,GO:0007268,GO:0007269,GO:0008104,GO:0008150,GO:0009987,GO:0010256,GO:0012505,GO:…	-	ko:K08489	ko04130,map04130	-	-	-	ko00000,ko00001,ko04131	-	-	-	SNARE,Syntaxin
XP_072013665.1	7739.XP_002612528.1	0	1038	2CMXR@1|root,2QSKH@2759|Eukaryota,3913C@33154|Opisthokonta,3BGRJ@33208|Metazoa,3D0DS@33213|Bilateria,482W8@7711|Chordata	33208|Metazoa	S	WD repeat-containing protein	KIAA1875	-	-	-	-	-	-	-	-	-	-	-	WD40
XP_072013666.1	8090.ENSORLP00000015587	9.91e-98	330	28ID1@1|root,2QQPN@2759|Eukaryota,38GXA@33154|Opisthokonta,3BE0R@33208|Metazoa,3CUCK@33213|Bilateria,47ZX5@7711|Chordata,48XTG@7742|Vertebrata,49RKQ@7898|Actinopterygii	33208|Metazoa	S	Spire-type actin nucleation factor	SPIRE1	GO:0000003,GO:0000226,GO:0000280,GO:0000578,GO:0000910,GO:0001662,GO:0002209,GO:0003002,GO:0003006,GO:0003674,GO:0003779,GO:0005488,GO:0005515,GO:0005575,GO:0005622,GO:0005623,GO:0005634,GO:0005654,GO:0005737,GO:0005794,GO:0005829,GO:0005938,GO:0006403,GO:0006810,GO:0006950,GO:0006952,GO:0006996,GO:0007010,GO:0007015,GO:0007017,GO:0007028,GO:0007049,GO:0007143,GO:0007275,GO:0007276,GO:0007281,GO:…	-	ko:K02098	ko04320,map04320	-	-	-	ko00000,ko00001	-	-	-	KIND
XP_072013667.1	8090.ENSORLP00000015587	2.13e-100	337	28ID1@1|root,2QQPN@2759|Eukaryota,38GXA@33154|Opisthokonta,3BE0R@33208|Metazoa,3CUCK@33213|Bilateria,47ZX5@7711|Chordata,48XTG@7742|Vertebrata,49RKQ@7898|Actinopterygii	33208|Metazoa	S	Spire-type actin nucleation factor	SPIRE1	GO:0000003,GO:0000226,GO:0000280,GO:0000578,GO:0000910,GO:0001662,GO:0002209,GO:0003002,GO:0003006,GO:0003674,GO:0003779,GO:0005488,GO:0005515,GO:0005575,GO:0005622,GO:0005623,GO:0005634,GO:0005654,GO:0005737,GO:0005794,GO:0005829,GO:0005938,GO:0006403,GO:0006810,GO:0006950,GO:0006952,GO:0006996,GO:0007010,GO:0007015,GO:0007017,GO:0007028,GO:0007049,GO:0007143,GO:0007275,GO:0007276,GO:0007281,GO:…	-	ko:K02098	ko04320,map04320	-	-	-	ko00000,ko00001	-	-	-	KIND
XP_072013668.1	10224.XP_002742037.1	3.87e-52	185	299AF@1|root,2S17I@2759|Eukaryota,38N40@33154|Opisthokonta,3B97B@33208|Metazoa,3D2VP@33213|Bilateria	33208|Metazoa	O	keratan sulfotransferase activity	CHST1	GO:0000139,GO:0001517,GO:0003674,GO:0003824,GO:0005575,GO:0005622,GO:0005623,GO:0005737,GO:0005794,GO:0005975,GO:0005976,GO:0005996,GO:0006012,GO:0006022,GO:0006023,GO:0006024,GO:0006082,GO:0006790,GO:0006807,GO:0008146,GO:0008150,GO:0008152,GO:0009058,GO:0009059,GO:0009987,GO:0012505,GO:0016020,GO:0016021,GO:0016740,GO:0016782,GO:0018146,GO:0019318,GO:0030203,GO:0031090,GO:0031224,GO:0031984,GO:…	2.8.2.17,2.8.2.21	ko:K01020,ko:K01022	ko00532,ko00533,map00532,map00533	-	R02181,R07288	RC00007,RC00134	ko00000,ko00001,ko01000,ko01003	-	-	-	Sulfotransfer_1
XP_072013669.1	8090.ENSORLP00000015587	3.01e-98	331	28ID1@1|root,2QQPN@2759|Eukaryota,38GXA@33154|Opisthokonta,3BE0R@33208|Metazoa,3CUCK@33213|Bilateria,47ZX5@7711|Chordata,48XTG@7742|Vertebrata,49RKQ@7898|Actinopterygii	33208|Metazoa	S	Spire-type actin nucleation factor	SPIRE1	GO:0000003,GO:0000226,GO:0000280,GO:0000578,GO:0000910,GO:0001662,GO:0002209,GO:0003002,GO:0003006,GO:0003674,GO:0003779,GO:0005488,GO:0005515,GO:0005575,GO:0005622,GO:0005623,GO:0005634,GO:0005654,GO:0005737,GO:0005794,GO:0005829,GO:0005938,GO:0006403,GO:0006810,GO:0006950,GO:0006952,GO:0006996,GO:0007010,GO:0007015,GO:0007017,GO:0007028,GO:0007049,GO:0007143,GO:0007275,GO:0007276,GO:0007281,GO:…	-	ko:K02098	ko04320,map04320	-	-	-	ko00000,ko00001	-	-	-	KIND
XP_072013670.1	7668.SPU_022240-tr	2.46e-137	397	COG3000@1|root,KOG0872@2759|Eukaryota,38JRU@33154|Opisthokonta,3BB36@33208|Metazoa,3D2F0@33213|Bilateria	33208|Metazoa	I	lathosterol oxidase activity	SC5D	GO:0000248,GO:0003674,GO:0003824,GO:0005575,GO:0005622,GO:0005623,GO:0005737,GO:0005783,GO:0005789,GO:0006066,GO:0006082,GO:0006629,GO:0006631,GO:0006694,GO:0006695,GO:0008150,GO:0008152,GO:0008202,GO:0008203,GO:0008610,GO:0009058,GO:0009889,GO:0009987,GO:0012505,GO:0016020,GO:0016125,GO:0016126,GO:0016491,GO:0016705,GO:0016717,GO:0019216,GO:0019218,GO:0019222,GO:0019752,GO:0031984,GO:0032787,GO:…	1.14.19.20	ko:K00227	ko00100,ko01100,ko01110,ko01130,map00100,map01100,map01110,map01130	M00101,M00102	R07215,R07486,R07491,R07505	RC00904	ko00000,ko00001,ko00002,ko01000	-	-	-	FA_hydroxylase
XP_072013671.1	7668.SPU_022240-tr	2.46e-137	397	COG3000@1|root,KOG0872@2759|Eukaryota,38JRU@33154|Opisthokonta,3BB36@33208|Metazoa,3D2F0@33213|Bilateria	33208|Metazoa	I	lathosterol oxidase activity	SC5D	GO:0000248,GO:0003674,GO:0003824,GO:0005575,GO:0005622,GO:0005623,GO:0005737,GO:0005783,GO:0005789,GO:0006066,GO:0006082,GO:0006629,GO:0006631,GO:0006694,GO:0006695,GO:0008150,GO:0008152,GO:0008202,GO:0008203,GO:0008610,GO:0009058,GO:0009889,GO:0009987,GO:0012505,GO:0016020,GO:0016125,GO:0016126,GO:0016491,GO:0016705,GO:0016717,GO:0019216,GO:0019218,GO:0019222,GO:0019752,GO:0031984,GO:0032787,GO:…	1.14.19.20	ko:K00227	ko00100,ko01100,ko01110,ko01130,map00100,map01100,map01110,map01130	M00101,M00102	R07215,R07486,R07491,R07505	RC00904	ko00000,ko00001,ko00002,ko01000	-	-	-	FA_hydroxylase
XP_072013672.1	121225.PHUM404600-PA	6.22e-122	395	KOG4418@1|root,KOG4418@2759|Eukaryota,38DVM@33154|Opisthokonta,3BCTJ@33208|Metazoa,3CRX0@33213|Bilateria,41UTP@6656|Arthropoda,3SGKU@50557|Insecta,3E9Q7@33342|Paraneoptera	33208|Metazoa	S	7 transmembrane sweet-taste receptor of 3 GCPR	-	-	-	ko:K08469	-	-	-	-	ko00000,ko04030	-	-	-	7tm_3
XP_072013673.1	7668.SPU_002743-tr	1.3e-150	445	COG0174@1|root,KOG0683@2759|Eukaryota,39EXA@33154|Opisthokonta,3BAVA@33208|Metazoa,3CZQ0@33213|Bilateria	33154|Opisthokonta	E	lengsin, lens protein with glutamine synthetase domain	-	-	-	-	-	-	-	-	-	-	-	-	Gln-synt_C
XP_072013674.1	7668.SPU_002743-tr	1.3e-150	445	COG0174@1|root,KOG0683@2759|Eukaryota,39EXA@33154|Opisthokonta,3BAVA@33208|Metazoa,3CZQ0@33213|Bilateria	33154|Opisthokonta	E	lengsin, lens protein with glutamine synthetase domain	-	-	-	-	-	-	-	-	-	-	-	-	Gln-synt_C
XP_072013675.1	10224.XP_006812408.1	0	1271	COG1112@1|root,KOG1807@2759|Eukaryota,38E0G@33154|Opisthokonta,3BCP1@33208|Metazoa,3CT3Y@33213|Bilateria	33208|Metazoa	L	NFX1-type zinc finger-containing protein	ZNFX1	GO:0000981,GO:0003674,GO:0003700,GO:0006355,GO:0006357,GO:0008150,GO:0009889,GO:0010468,GO:0010556,GO:0019219,GO:0019222,GO:0031323,GO:0031326,GO:0050789,GO:0050794,GO:0051171,GO:0051252,GO:0060255,GO:0065007,GO:0080090,GO:0140110,GO:1903506,GO:2000112,GO:2001141	-	ko:K21626	-	-	-	-	ko00000,ko03000	-	-	-	AAA_11,AAA_12
XP_072013676.1	10224.XP_002742307.1	1.08e-11	71.6	2CNI9@1|root,2QWHA@2759|Eukaryota	2759|Eukaryota	S	Low-density lipoprotein receptor domain class A	-	-	-	-	-	-	-	-	-	-	-	-	CUB,Ldl_recept_a
XP_072013677.1	7668.SPU_014832-tr	4.58e-132	377	KOG1689@1|root,KOG1689@2759|Eukaryota,38D8F@33154|Opisthokonta,3BENP@33208|Metazoa,3CV05@33213|Bilateria	33208|Metazoa	A	regulation of mRNA cleavage	NUDT21	GO:0000375,GO:0000377,GO:0000398,GO:0002682,GO:0002684,GO:0003674,GO:0003676,GO:0003682,GO:0003723,GO:0003729,GO:0005488,GO:0005515,GO:0005575,GO:0005622,GO:0005623,GO:0005634,GO:0005654,GO:0005737,GO:0005813,GO:0005815,GO:0005847,GO:0005849,GO:0005856,GO:0006139,GO:0006351,GO:0006353,GO:0006366,GO:0006369,GO:0006378,GO:0006379,GO:0006396,GO:0006397,GO:0006725,GO:0006807,GO:0008150,GO:0008152,GO:…	-	ko:K14397	ko03015,map03015	-	-	-	ko00000,ko00001,ko03019	-	-	-	NUDIX_2
XP_072013678.1	7668.SPU_014832-tr	1.67e-134	384	KOG1689@1|root,KOG1689@2759|Eukaryota,38D8F@33154|Opisthokonta,3BENP@33208|Metazoa,3CV05@33213|Bilateria	33208|Metazoa	A	regulation of mRNA cleavage	NUDT21	GO:0000375,GO:0000377,GO:0000398,GO:0002682,GO:0002684,GO:0003674,GO:0003676,GO:0003682,GO:0003723,GO:0003729,GO:0005488,GO:0005515,GO:0005575,GO:0005622,GO:0005623,GO:0005634,GO:0005654,GO:0005737,GO:0005813,GO:0005815,GO:0005847,GO:0005849,GO:0005856,GO:0006139,GO:0006351,GO:0006353,GO:0006366,GO:0006369,GO:0006378,GO:0006379,GO:0006396,GO:0006397,GO:0006725,GO:0006807,GO:0008150,GO:0008152,GO:…	-	ko:K14397	ko03015,map03015	-	-	-	ko00000,ko00001,ko03019	-	-	-	NUDIX_2
XP_072013679.1	10224.XP_002742037.1	1.42e-53	189	299AF@1|root,2S17I@2759|Eukaryota,38N40@33154|Opisthokonta,3B97B@33208|Metazoa,3D2VP@33213|Bilateria	33208|Metazoa	O	keratan sulfotransferase activity	CHST1	GO:0000139,GO:0001517,GO:0003674,GO:0003824,GO:0005575,GO:0005622,GO:0005623,GO:0005737,GO:0005794,GO:0005975,GO:0005976,GO:0005996,GO:0006012,GO:0006022,GO:0006023,GO:0006024,GO:0006082,GO:0006790,GO:0006807,GO:0008146,GO:0008150,GO:0008152,GO:0009058,GO:0009059,GO:0009987,GO:0012505,GO:0016020,GO:0016021,GO:0016740,GO:0016782,GO:0018146,GO:0019318,GO:0030203,GO:0031090,GO:0031224,GO:0031984,GO:…	2.8.2.17,2.8.2.21	ko:K01020,ko:K01022	ko00532,ko00533,map00532,map00533	-	R02181,R07288	RC00007,RC00134	ko00000,ko00001,ko01000,ko01003	-	-	-	Sulfotransfer_1
XP_072013680.1	7668.SPU_015640-tr	1.01e-40	155	KOG2462@1|root,KOG2462@2759|Eukaryota,39Z90@33154|Opisthokonta,3BKX1@33208|Metazoa,3D60G@33213|Bilateria	33208|Metazoa	K	C2H2-type zinc finger	-	GO:0000228,GO:0005575,GO:0005622,GO:0005623,GO:0005634,GO:0005694,GO:0031974,GO:0031981,GO:0043226,GO:0043227,GO:0043228,GO:0043229,GO:0043231,GO:0043232,GO:0043233,GO:0044422,GO:0044424,GO:0044428,GO:0044446,GO:0044464,GO:0070013	-	ko:K09219	-	-	-	-	ko00000,ko03000	-	-	-	zf-C2H2,zf-C2H2_6
XP_072013681.1	10224.XP_006824739.1	8.7e-44	150	28NZF@1|root,2QVK1@2759|Eukaryota,39EBZ@33154|Opisthokonta,3BNJF@33208|Metazoa,3CVP2@33213|Bilateria	33208|Metazoa	C	negative regulation of renal output by angiotensin	CYBA	GO:0001101,GO:0001558,GO:0001666,GO:0001678,GO:0001725,GO:0001775,GO:0001817,GO:0001819,GO:0001936,GO:0001938,GO:0001977,GO:0001990,GO:0002016,GO:0002019,GO:0002252,GO:0002263,GO:0002274,GO:0002275,GO:0002283,GO:0002366,GO:0002376,GO:0002443,GO:0002444,GO:0002446,GO:0002682,GO:0002684,GO:0002831,GO:0002833,GO:0003008,GO:0003012,GO:0003013,GO:0003014,GO:0003044,GO:0003071,GO:0003073,GO:0003081,GO:…	-	ko:K08009	ko04145,ko04380,ko04621,ko04670,ko05140,ko05418,map04145,map04380,map04621,map04670,map05140,map05418	-	-	-	ko00000,ko00001,ko04131	5.B.1.1.1	-	-	Cytochrom_B558a
XP_072013682.1	7668.SPU_000053-tr	0	3073	KOG1217@1|root,KOG4295@1|root,KOG1217@2759|Eukaryota,KOG4295@2759|Eukaryota,38VUM@33154|Opisthokonta,3BYZ5@33208|Metazoa,3DFE0@33213|Bilateria	2759|Eukaryota	T	HYR domain	AMBP	GO:0000003,GO:0001932,GO:0001933,GO:0002682,GO:0002683,GO:0003674,GO:0004857,GO:0004866,GO:0004867,GO:0005246,GO:0005488,GO:0005515,GO:0005575,GO:0005576,GO:0005615,GO:0005622,GO:0005623,GO:0005886,GO:0006725,GO:0006778,GO:0006787,GO:0006807,GO:0006810,GO:0006897,GO:0006898,GO:0007155,GO:0007565,GO:0008150,GO:0008152,GO:0008200,GO:0009056,GO:0009057,GO:0009892,GO:0009966,GO:0009968,GO:0009986,GO:…	-	ko:K09646	-	-	-	-	ko00000,ko01000,ko01002	-	-	-	EGF,EGF_CA,HYR,Kunitz_BPTI,Lipocalin
XP_072013683.1	69319.XP_008551871.1	0	1011	COG0507@1|root,KOG0987@2759|Eukaryota,38G2J@33154|Opisthokonta,3BIV7@33208|Metazoa,3D0M2@33213|Bilateria,420YJ@6656|Arthropoda,3SKNH@50557|Insecta,46JRA@7399|Hymenoptera	33208|Metazoa	D	DNA helicase activity	-	-	-	-	-	-	-	-	-	-	-	-	Helitron_like_N,PIF1
XP_072013689.1	10224.XP_006812286.1	1.06e-62	214	2CN63@1|root,2QU2R@2759|Eukaryota,3A3R5@33154|Opisthokonta,3BS9J@33208|Metazoa,3D941@33213|Bilateria	33208|Metazoa	S	Acyl-coenzyme A:6-aminopenicillanic acid acyl-transferase	-	GO:0001505,GO:0001692,GO:0001694,GO:0003008,GO:0003674,GO:0003824,GO:0003832,GO:0005575,GO:0005622,GO:0005623,GO:0005737,GO:0005829,GO:0006576,GO:0006584,GO:0006725,GO:0006807,GO:0007275,GO:0007591,GO:0007593,GO:0007600,GO:0007601,GO:0008150,GO:0008152,GO:0009058,GO:0009308,GO:0009309,GO:0009712,GO:0009713,GO:0009987,GO:0016787,GO:0017144,GO:0018130,GO:0018958,GO:0019438,GO:0021700,GO:0022404,GO:…	-	-	-	-	-	-	-	-	-	-	AAT
XP_072013690.1	7425.NV17824-PA	1.74e-29	123	2CN63@1|root,2QU2R@2759|Eukaryota,39WFD@33154|Opisthokonta,3BNGE@33208|Metazoa,3CVQ7@33213|Bilateria,41TEV@6656|Arthropoda,3SHDY@50557|Insecta,46DXM@7399|Hymenoptera	33208|Metazoa	S	Acyl-coenzyme A:6-aminopenicillanic acid acyl-transferase	-	-	-	-	-	-	-	-	-	-	-	-	AAT
XP_072013691.1	6500.NP_001191580.1	1.24e-136	402	COG5277@1|root,KOG0676@2759|Eukaryota,38C0D@33154|Opisthokonta,3BBGP@33208|Metazoa,3CRBJ@33213|Bilateria	33208|Metazoa	Z	ATP binding	ACTBL2	-	-	ko:K05692	ko04015,ko04145,ko04210,ko04390,ko04391,ko04510,ko04520,ko04530,ko04611,ko04670,ko04714,ko04745,ko04810,ko04919,ko04921,ko05100,ko05110,ko05130,ko05131,ko05132,ko05164,ko05205,ko05225,ko05410,ko05412,ko05414,ko05416,ko05418,map04015,map04145,map04210,map04390,map04391,map04510,map04520,map04530,map04611,map04670,map04714,map04745,map04810,map04919,map04921,map05100,map05110,map05130,map05131,map0…	-	-	-	ko00000,ko00001,ko03019,ko03021,ko03029,ko03036,ko04147,ko04812	-	-	-	Actin
XP_072013692.1	10224.XP_006814150.1	6.3e-48	171	KOG3656@1|root,KOG3656@2759|Eukaryota,3AMDC@33154|Opisthokonta,3C0BE@33208|Metazoa,3DGYH@33213|Bilateria	33208|Metazoa	S	7 transmembrane receptor (rhodopsin family)	-	-	-	-	-	-	-	-	-	-	-	-	7tm_1
XP_072013693.1	6500.NP_001191580.1	9.88e-155	448	COG5277@1|root,KOG0676@2759|Eukaryota,38C0D@33154|Opisthokonta,3BBGP@33208|Metazoa,3CRBJ@33213|Bilateria	33208|Metazoa	Z	ATP binding	ACTBL2	-	-	ko:K05692	ko04015,ko04145,ko04210,ko04390,ko04391,ko04510,ko04520,ko04530,ko04611,ko04670,ko04714,ko04745,ko04810,ko04919,ko04921,ko05100,ko05110,ko05130,ko05131,ko05132,ko05164,ko05205,ko05225,ko05410,ko05412,ko05414,ko05416,ko05418,map04015,map04145,map04210,map04390,map04391,map04510,map04520,map04530,map04611,map04670,map04714,map04745,map04810,map04919,map04921,map05100,map05110,map05130,map05131,map0…	-	-	-	ko00000,ko00001,ko03019,ko03021,ko03029,ko03036,ko04147,ko04812	-	-	-	Actin
XP_072013694.1	7668.SPU_021236-tr	2.71e-98	289	KOG0079@1|root,KOG0079@2759|Eukaryota,39RB0@33154|Opisthokonta,3BC90@33208|Metazoa,3D1IK@33213|Bilateria	33208|Metazoa	S	Intraflagellar transport protein 27 homolog	IFT27	GO:0005575,GO:0005622,GO:0005623,GO:0005737,GO:0005768,GO:0005794,GO:0005813,GO:0005815,GO:0005856,GO:0005929,GO:0006810,GO:0006886,GO:0006928,GO:0006996,GO:0007017,GO:0007018,GO:0007154,GO:0007165,GO:0007166,GO:0007224,GO:0007275,GO:0007399,GO:0007423,GO:0008104,GO:0008150,GO:0009987,GO:0010970,GO:0012505,GO:0015031,GO:0015630,GO:0015833,GO:0016043,GO:0022008,GO:0022607,GO:0023052,GO:0030030,GO:…	-	ko:K07934	-	-	-	-	ko00000,ko03036,ko04031	-	-	-	Ras
XP_072013695.1	10224.XP_006817161.1	1.4e-173	503	COG0498@1|root,KOG2616@2759|Eukaryota,38DB9@33154|Opisthokonta,3BI93@33208|Metazoa,3D0F1@33213|Bilateria	33208|Metazoa	E	2-oxobutyrate metabolic process	THNSL2	GO:0003674,GO:0005488,GO:0005575,GO:0005576,GO:0006082,GO:0006520,GO:0006629,GO:0006631,GO:0006633,GO:0006793,GO:0006796,GO:0006807,GO:0007275,GO:0007399,GO:0007417,GO:0007420,GO:0007610,GO:0007626,GO:0008144,GO:0008150,GO:0008152,GO:0008345,GO:0008610,GO:0009056,GO:0009058,GO:0009063,GO:0009069,GO:0009071,GO:0009987,GO:0016053,GO:0016054,GO:0016311,GO:0016597,GO:0019752,GO:0019842,GO:0030170,GO:…	-	-	-	-	-	-	-	-	-	-	PALP,Thr_synth_N
XP_072013696.1	128390.XP_009468777.1	5.67e-22	109	2APN4@1|root,2RZH1@2759|Eukaryota,39X43@33154|Opisthokonta,3BFZ5@33208|Metazoa,3CX74@33213|Bilateria,483G8@7711|Chordata,493PB@7742|Vertebrata,4GRNN@8782|Aves	33208|Metazoa	B	Centromere protein T	CENPT	GO:0000228,GO:0000278,GO:0000775,GO:0000776,GO:0000785,GO:0000786,GO:0000788,GO:0000790,GO:0000981,GO:0003674,GO:0003676,GO:0003677,GO:0003700,GO:0005488,GO:0005515,GO:0005575,GO:0005622,GO:0005623,GO:0005634,GO:0005654,GO:0005694,GO:0005737,GO:0005829,GO:0006323,GO:0006325,GO:0006333,GO:0006334,GO:0006336,GO:0006338,GO:0006355,GO:0006357,GO:0006996,GO:0007049,GO:0007059,GO:0008104,GO:0008150,GO:…	-	ko:K11512	-	-	-	-	ko00000,ko03036	-	-	-	CENP-T_C,CENP-T_N
XP_072013697.1	7739.XP_002607423.1	3.28e-34	122	KOG2104@1|root,KOG2104@2759|Eukaryota,3A7II@33154|Opisthokonta,3BPCC@33208|Metazoa,3D6CF@33213|Bilateria,48DXA@7711|Chordata	33208|Metazoa	U	protein localization to nuclear pore	NUTF2	GO:0000060,GO:0001817,GO:0001818,GO:0002225,GO:0002682,GO:0002684,GO:0002697,GO:0002699,GO:0002700,GO:0002702,GO:0002759,GO:0002760,GO:0002784,GO:0002805,GO:0002807,GO:0002831,GO:0002833,GO:0002920,GO:0002922,GO:0003674,GO:0005198,GO:0005215,GO:0005488,GO:0005515,GO:0005575,GO:0005622,GO:0005623,GO:0005634,GO:0005635,GO:0005640,GO:0005643,GO:0005654,GO:0005737,GO:0005829,GO:0006606,GO:0006611,GO:…	-	-	-	-	-	-	-	-	-	-	NTF2
XP_072013698.1	7994.ENSAMXP00000009555	4.75e-19	97.1	KOG3227@1|root,KOG3227@2759|Eukaryota,38DTR@33154|Opisthokonta,3BGH2@33208|Metazoa,3CT0E@33213|Bilateria,48AP5@7711|Chordata,48V9Z@7742|Vertebrata,4A1FS@7898|Actinopterygii	33208|Metazoa	K	Synovial sarcoma translocation, chromosome 18 (H. sapiens)	SS18	GO:0003674,GO:0003712,GO:0003713,GO:0005575,GO:0005622,GO:0005623,GO:0005634,GO:0006355,GO:0006357,GO:0008150,GO:0009889,GO:0009891,GO:0009893,GO:0010468,GO:0010556,GO:0010557,GO:0010604,GO:0010628,GO:0019219,GO:0019222,GO:0030374,GO:0031323,GO:0031325,GO:0031326,GO:0031328,GO:0043226,GO:0043227,GO:0043229,GO:0043231,GO:0044424,GO:0044464,GO:0045893,GO:0045935,GO:0045944,GO:0048518,GO:0048522,GO:…	-	ko:K15623	ko05202,map05202	-	-	-	ko00000,ko00001	-	-	-	SSXT
XP_072013699.1	13735.ENSPSIP00000007849	3.72e-125	380	COG0531@1|root,KOG1287@2759|Eukaryota,38BBK@33154|Opisthokonta,3B9U2@33208|Metazoa,3CYME@33213|Bilateria,488CW@7711|Chordata,4948R@7742|Vertebrata,4C9FD@8459|Testudines	33208|Metazoa	E	Amino acid permease	SLC7A11	GO:0000099,GO:0001775,GO:0002376,GO:0003333,GO:0003674,GO:0005215,GO:0005294,GO:0005310,GO:0005313,GO:0005326,GO:0005342,GO:0005575,GO:0005622,GO:0005623,GO:0005737,GO:0005783,GO:0005791,GO:0005856,GO:0005886,GO:0005887,GO:0006810,GO:0006811,GO:0006820,GO:0006835,GO:0006836,GO:0006855,GO:0006865,GO:0006928,GO:0006950,GO:0007155,GO:0007596,GO:0007599,GO:0008150,GO:0008509,GO:0008514,GO:0009611,GO:…	-	ko:K13869	ko04216,map04216	-	-	-	ko00000,ko00001,ko02000	2.A.3.8.5	-	-	AA_permease_2
XP_072013700.1	7668.SPU_027799-tr	3.42e-126	383	COG0531@1|root,KOG1287@2759|Eukaryota,38BBK@33154|Opisthokonta,3B9U2@33208|Metazoa,3CR7T@33213|Bilateria	33208|Metazoa	E	L-alpha-amino acid transmembrane transport	SLC7A11	GO:0000099,GO:0001775,GO:0002376,GO:0003333,GO:0003674,GO:0005215,GO:0005294,GO:0005310,GO:0005313,GO:0005326,GO:0005342,GO:0005575,GO:0005622,GO:0005623,GO:0005737,GO:0005783,GO:0005791,GO:0005856,GO:0005886,GO:0005887,GO:0006810,GO:0006811,GO:0006820,GO:0006835,GO:0006836,GO:0006855,GO:0006865,GO:0006928,GO:0006950,GO:0007155,GO:0007596,GO:0007599,GO:0008150,GO:0008509,GO:0008514,GO:0009611,GO:…	-	ko:K13780,ko:K13869	ko04150,ko04216,ko05230,map04150,map04216,map05230	-	-	-	ko00000,ko00001,ko02000	2.A.3.8.1,2.A.3.8.5	-	-	AA_permease_2
XP_072013701.1	10224.XP_002740384.1	1.59e-62	194	KOG1654@1|root,KOG1654@2759|Eukaryota,3A1NV@33154|Opisthokonta,3BQ24@33208|Metazoa,3D6CN@33213|Bilateria	33208|Metazoa	Z	receptor-associated protein-like 2	GABARAPL2	GO:0000045,GO:0000139,GO:0000149,GO:0000421,GO:0000422,GO:0003674,GO:0005102,GO:0005488,GO:0005515,GO:0005575,GO:0005622,GO:0005623,GO:0005737,GO:0005773,GO:0005774,GO:0005776,GO:0005794,GO:0005829,GO:0006810,GO:0006891,GO:0006914,GO:0006950,GO:0006995,GO:0006996,GO:0007005,GO:0007033,GO:0007154,GO:0008017,GO:0008092,GO:0008150,GO:0008152,GO:0009056,GO:0009267,GO:0009605,GO:0009892,GO:0009894,GO:…	-	ko:K08341	ko04068,ko04136,ko04137,ko04138,ko04139,ko04140,ko04212,ko04371,ko04621,ko04727,ko05167,map04068,map04136,map04137,map04138,map04139,map04140,map04212,map04371,map04621,map04727,map05167	-	-	-	ko00000,ko00001,ko03029,ko04121,ko04131	-	-	-	Atg8
XP_072013702.1	10224.XP_006819223.1	1.13e-21	106	COG5069@1|root,KOG0518@2759|Eukaryota	2759|Eukaryota	Z	regulation of membrane repolarization during atrial cardiac muscle cell action potential	-	GO:0003674,GO:0005488,GO:0005515,GO:0005575,GO:0005622,GO:0005623,GO:0005737,GO:0005856,GO:0005938,GO:0006950,GO:0007154,GO:0008150,GO:0009267,GO:0009605,GO:0009987,GO:0009991,GO:0016020,GO:0017016,GO:0017048,GO:0019899,GO:0030139,GO:0030587,GO:0031152,GO:0031267,GO:0031410,GO:0031667,GO:0031668,GO:0031669,GO:0031982,GO:0032009,GO:0032502,GO:0033554,GO:0042594,GO:0043226,GO:0043227,GO:0043228,GO:…	-	ko:K04437	ko04010,ko04510,ko05132,ko05205,map04010,map04510,map05132,map05205	-	-	-	ko00000,ko00001,ko04147,ko04812	-	-	-	ArfGap,CH,Filamin,PH,RhoGEF
XP_072013703.1	7668.SPU_017947-tr	6.5e-199	640	KOG1721@1|root,KOG1721@2759|Eukaryota,38CMH@33154|Opisthokonta,3BE22@33208|Metazoa,3CWA4@33213|Bilateria	33208|Metazoa	K	nucleic acid binding	ZNF423	GO:0000981,GO:0003674,GO:0003676,GO:0003677,GO:0003700,GO:0005488,GO:0005515,GO:0005575,GO:0005622,GO:0005623,GO:0005634,GO:0005654,GO:0006355,GO:0006357,GO:0007154,GO:0007165,GO:0007166,GO:0007219,GO:0007275,GO:0007399,GO:0007424,GO:0008150,GO:0009653,GO:0009889,GO:0009890,GO:0009891,GO:0009892,GO:0009893,GO:0009966,GO:0009967,GO:0009987,GO:0010468,GO:0010556,GO:0010557,GO:0010558,GO:0010604,GO:…	-	-	-	-	-	-	-	-	-	-	zf-C2H2,zf-C2H2_4,zf-C2H2_6,zf-Di19
XP_072013704.1	7668.SPU_017947-tr	6.08e-199	640	KOG1721@1|root,KOG1721@2759|Eukaryota,38CMH@33154|Opisthokonta,3BE22@33208|Metazoa,3CWA4@33213|Bilateria	33208|Metazoa	K	nucleic acid binding	ZNF423	GO:0000981,GO:0003674,GO:0003676,GO:0003677,GO:0003700,GO:0005488,GO:0005515,GO:0005575,GO:0005622,GO:0005623,GO:0005634,GO:0005654,GO:0006355,GO:0006357,GO:0007154,GO:0007165,GO:0007166,GO:0007219,GO:0007275,GO:0007399,GO:0007424,GO:0008150,GO:0009653,GO:0009889,GO:0009890,GO:0009891,GO:0009892,GO:0009893,GO:0009966,GO:0009967,GO:0009987,GO:0010468,GO:0010556,GO:0010557,GO:0010558,GO:0010604,GO:…	-	-	-	-	-	-	-	-	-	-	zf-C2H2,zf-C2H2_4,zf-C2H2_6,zf-Di19
XP_072013705.1	7668.SPU_012509-tr	5.47e-30	118	2DQ45@1|root,2SAEY@2759|Eukaryota	2759|Eukaryota	S	lysozyme activity	-	GO:0000323,GO:0003674,GO:0003796,GO:0003824,GO:0004553,GO:0005575,GO:0005576,GO:0005615,GO:0005622,GO:0005623,GO:0005737,GO:0005764,GO:0005768,GO:0005770,GO:0005773,GO:0005775,GO:0006950,GO:0006952,GO:0007275,GO:0007568,GO:0008150,GO:0008340,GO:0009605,GO:0009607,GO:0009617,GO:0010259,GO:0012505,GO:0016787,GO:0016798,GO:0031410,GO:0031904,GO:0031906,GO:0031974,GO:0031982,GO:0032501,GO:0032502,GO:…	-	-	-	-	-	-	-	-	-	-	Destabilase
XP_072013706.1	7994.ENSAMXP00000003409	1.06e-07	57.4	KOG4788@1|root,KOG4788@2759|Eukaryota,38ET7@33154|Opisthokonta,3BKHI@33208|Metazoa,3CV07@33213|Bilateria,489DX@7711|Chordata,48V21@7742|Vertebrata,4A3X7@7898|Actinopterygii	33208|Metazoa	V	Plasmolipin	PLLP	GO:0001766,GO:0003674,GO:0005198,GO:0005575,GO:0005623,GO:0006810,GO:0006811,GO:0006950,GO:0007272,GO:0007275,GO:0007399,GO:0008104,GO:0008150,GO:0008366,GO:0009611,GO:0009987,GO:0016020,GO:0016021,GO:0016043,GO:0019911,GO:0031224,GO:0031579,GO:0031580,GO:0032501,GO:0032502,GO:0033036,GO:0042552,GO:0043209,GO:0043218,GO:0044425,GO:0044464,GO:0045121,GO:0048731,GO:0048856,GO:0050896,GO:0051179,GO:…	-	-	-	-	-	-	-	-	-	-	MARVEL
XP_072013707.1	7668.SPU_017620-tr	1.34e-42	179	KOG1217@1|root,KOG1217@2759|Eukaryota	2759|Eukaryota	O	calcium ion binding	-	-	-	-	-	-	-	-	-	-	-	-	CUB,EGF,EGF_CA,HYR,Pep_M12B_propep,Reprolysin,SEA,TSP_1
XP_072013708.1	7668.SPU_017620-tr	1.34e-42	179	KOG1217@1|root,KOG1217@2759|Eukaryota	2759|Eukaryota	O	calcium ion binding	-	-	-	-	-	-	-	-	-	-	-	-	CUB,EGF,EGF_CA,HYR,Pep_M12B_propep,Reprolysin,SEA,TSP_1
XP_072013709.1	7668.SPU_017620-tr	3.39e-36	158	KOG1217@1|root,KOG1217@2759|Eukaryota	2759|Eukaryota	O	calcium ion binding	-	-	-	-	-	-	-	-	-	-	-	-	CUB,EGF,EGF_CA,HYR,Pep_M12B_propep,Reprolysin,SEA,TSP_1
XP_072013710.1	7668.SPU_017620-tr	1.92e-33	149	KOG1217@1|root,KOG1217@2759|Eukaryota	2759|Eukaryota	O	calcium ion binding	-	-	-	-	-	-	-	-	-	-	-	-	CUB,EGF,EGF_CA,HYR,Pep_M12B_propep,Reprolysin,SEA,TSP_1
XP_072013711.1	7668.SPU_017620-tr	7.52e-33	147	KOG1217@1|root,KOG1217@2759|Eukaryota	2759|Eukaryota	O	calcium ion binding	-	-	-	-	-	-	-	-	-	-	-	-	CUB,EGF,EGF_CA,HYR,Pep_M12B_propep,Reprolysin,SEA,TSP_1
XP_072013712.1	7668.SPU_017620-tr	1.44e-33	149	KOG1217@1|root,KOG1217@2759|Eukaryota	2759|Eukaryota	O	calcium ion binding	-	-	-	-	-	-	-	-	-	-	-	-	CUB,EGF,EGF_CA,HYR,Pep_M12B_propep,Reprolysin,SEA,TSP_1
XP_072013713.1	7668.SPU_017620-tr	1.15e-28	133	KOG1217@1|root,KOG1217@2759|Eukaryota	2759|Eukaryota	O	calcium ion binding	-	-	-	-	-	-	-	-	-	-	-	-	CUB,EGF,EGF_CA,HYR,Pep_M12B_propep,Reprolysin,SEA,TSP_1
XP_072013714.1	7668.SPU_017620-tr	1.1e-25	124	KOG1217@1|root,KOG1217@2759|Eukaryota	2759|Eukaryota	O	calcium ion binding	-	-	-	-	-	-	-	-	-	-	-	-	CUB,EGF,EGF_CA,HYR,Pep_M12B_propep,Reprolysin,SEA,TSP_1
XP_072013715.1	7668.SPU_000053-tr	1.91e-147	528	KOG1217@1|root,KOG4295@1|root,KOG1217@2759|Eukaryota,KOG4295@2759|Eukaryota,38VUM@33154|Opisthokonta,3BYZ5@33208|Metazoa,3DFE0@33213|Bilateria	2759|Eukaryota	T	HYR domain	AMBP	GO:0000003,GO:0001932,GO:0001933,GO:0002682,GO:0002683,GO:0003674,GO:0004857,GO:0004866,GO:0004867,GO:0005246,GO:0005488,GO:0005515,GO:0005575,GO:0005576,GO:0005615,GO:0005622,GO:0005623,GO:0005886,GO:0006725,GO:0006778,GO:0006787,GO:0006807,GO:0006810,GO:0006897,GO:0006898,GO:0007155,GO:0007565,GO:0008150,GO:0008152,GO:0008200,GO:0009056,GO:0009057,GO:0009892,GO:0009966,GO:0009968,GO:0009986,GO:…	-	ko:K09646	-	-	-	-	ko00000,ko01000,ko01002	-	-	-	EGF,EGF_CA,HYR,Kunitz_BPTI,Lipocalin
XP_072013717.1	7668.SPU_000053-tr	2.48e-140	505	KOG1217@1|root,KOG4295@1|root,KOG1217@2759|Eukaryota,KOG4295@2759|Eukaryota,38VUM@33154|Opisthokonta,3BYZ5@33208|Metazoa,3DFE0@33213|Bilateria	2759|Eukaryota	T	HYR domain	AMBP	GO:0000003,GO:0001932,GO:0001933,GO:0002682,GO:0002683,GO:0003674,GO:0004857,GO:0004866,GO:0004867,GO:0005246,GO:0005488,GO:0005515,GO:0005575,GO:0005576,GO:0005615,GO:0005622,GO:0005623,GO:0005886,GO:0006725,GO:0006778,GO:0006787,GO:0006807,GO:0006810,GO:0006897,GO:0006898,GO:0007155,GO:0007565,GO:0008150,GO:0008152,GO:0008200,GO:0009056,GO:0009057,GO:0009892,GO:0009966,GO:0009968,GO:0009986,GO:…	-	ko:K09646	-	-	-	-	ko00000,ko01000,ko01002	-	-	-	EGF,EGF_CA,HYR,Kunitz_BPTI,Lipocalin
XP_072013718.1	7668.SPU_000053-tr	7.3e-140	503	KOG1217@1|root,KOG4295@1|root,KOG1217@2759|Eukaryota,KOG4295@2759|Eukaryota,38VUM@33154|Opisthokonta,3BYZ5@33208|Metazoa,3DFE0@33213|Bilateria	2759|Eukaryota	T	HYR domain	AMBP	GO:0000003,GO:0001932,GO:0001933,GO:0002682,GO:0002683,GO:0003674,GO:0004857,GO:0004866,GO:0004867,GO:0005246,GO:0005488,GO:0005515,GO:0005575,GO:0005576,GO:0005615,GO:0005622,GO:0005623,GO:0005886,GO:0006725,GO:0006778,GO:0006787,GO:0006807,GO:0006810,GO:0006897,GO:0006898,GO:0007155,GO:0007565,GO:0008150,GO:0008152,GO:0008200,GO:0009056,GO:0009057,GO:0009892,GO:0009966,GO:0009968,GO:0009986,GO:…	-	ko:K09646	-	-	-	-	ko00000,ko01000,ko01002	-	-	-	EGF,EGF_CA,HYR,Kunitz_BPTI,Lipocalin
XP_072013719.1	7668.SPU_000053-tr	9.81e-146	523	KOG1217@1|root,KOG4295@1|root,KOG1217@2759|Eukaryota,KOG4295@2759|Eukaryota,38VUM@33154|Opisthokonta,3BYZ5@33208|Metazoa,3DFE0@33213|Bilateria	2759|Eukaryota	T	HYR domain	AMBP	GO:0000003,GO:0001932,GO:0001933,GO:0002682,GO:0002683,GO:0003674,GO:0004857,GO:0004866,GO:0004867,GO:0005246,GO:0005488,GO:0005515,GO:0005575,GO:0005576,GO:0005615,GO:0005622,GO:0005623,GO:0005886,GO:0006725,GO:0006778,GO:0006787,GO:0006807,GO:0006810,GO:0006897,GO:0006898,GO:0007155,GO:0007565,GO:0008150,GO:0008152,GO:0008200,GO:0009056,GO:0009057,GO:0009892,GO:0009966,GO:0009968,GO:0009986,GO:…	-	ko:K09646	-	-	-	-	ko00000,ko01000,ko01002	-	-	-	EGF,EGF_CA,HYR,Kunitz_BPTI,Lipocalin
XP_072013720.1	7668.SPU_000053-tr	6.41e-143	513	KOG1217@1|root,KOG4295@1|root,KOG1217@2759|Eukaryota,KOG4295@2759|Eukaryota,38VUM@33154|Opisthokonta,3BYZ5@33208|Metazoa,3DFE0@33213|Bilateria	2759|Eukaryota	T	HYR domain	AMBP	GO:0000003,GO:0001932,GO:0001933,GO:0002682,GO:0002683,GO:0003674,GO:0004857,GO:0004866,GO:0004867,GO:0005246,GO:0005488,GO:0005515,GO:0005575,GO:0005576,GO:0005615,GO:0005622,GO:0005623,GO:0005886,GO:0006725,GO:0006778,GO:0006787,GO:0006807,GO:0006810,GO:0006897,GO:0006898,GO:0007155,GO:0007565,GO:0008150,GO:0008152,GO:0008200,GO:0009056,GO:0009057,GO:0009892,GO:0009966,GO:0009968,GO:0009986,GO:…	-	ko:K09646	-	-	-	-	ko00000,ko01000,ko01002	-	-	-	EGF,EGF_CA,HYR,Kunitz_BPTI,Lipocalin
XP_072013721.1	7668.SPU_000053-tr	6.44e-149	533	KOG1217@1|root,KOG4295@1|root,KOG1217@2759|Eukaryota,KOG4295@2759|Eukaryota,38VUM@33154|Opisthokonta,3BYZ5@33208|Metazoa,3DFE0@33213|Bilateria	2759|Eukaryota	T	HYR domain	AMBP	GO:0000003,GO:0001932,GO:0001933,GO:0002682,GO:0002683,GO:0003674,GO:0004857,GO:0004866,GO:0004867,GO:0005246,GO:0005488,GO:0005515,GO:0005575,GO:0005576,GO:0005615,GO:0005622,GO:0005623,GO:0005886,GO:0006725,GO:0006778,GO:0006787,GO:0006807,GO:0006810,GO:0006897,GO:0006898,GO:0007155,GO:0007565,GO:0008150,GO:0008152,GO:0008200,GO:0009056,GO:0009057,GO:0009892,GO:0009966,GO:0009968,GO:0009986,GO:…	-	ko:K09646	-	-	-	-	ko00000,ko01000,ko01002	-	-	-	EGF,EGF_CA,HYR,Kunitz_BPTI,Lipocalin
XP_072013722.1	7668.SPU_000053-tr	3.26e-148	531	KOG1217@1|root,KOG4295@1|root,KOG1217@2759|Eukaryota,KOG4295@2759|Eukaryota,38VUM@33154|Opisthokonta,3BYZ5@33208|Metazoa,3DFE0@33213|Bilateria	2759|Eukaryota	T	HYR domain	AMBP	GO:0000003,GO:0001932,GO:0001933,GO:0002682,GO:0002683,GO:0003674,GO:0004857,GO:0004866,GO:0004867,GO:0005246,GO:0005488,GO:0005515,GO:0005575,GO:0005576,GO:0005615,GO:0005622,GO:0005623,GO:0005886,GO:0006725,GO:0006778,GO:0006787,GO:0006807,GO:0006810,GO:0006897,GO:0006898,GO:0007155,GO:0007565,GO:0008150,GO:0008152,GO:0008200,GO:0009056,GO:0009057,GO:0009892,GO:0009966,GO:0009968,GO:0009986,GO:…	-	ko:K09646	-	-	-	-	ko00000,ko01000,ko01002	-	-	-	EGF,EGF_CA,HYR,Kunitz_BPTI,Lipocalin
XP_072013723.1	7668.SPU_000053-tr	3.49e-150	537	KOG1217@1|root,KOG4295@1|root,KOG1217@2759|Eukaryota,KOG4295@2759|Eukaryota,38VUM@33154|Opisthokonta,3BYZ5@33208|Metazoa,3DFE0@33213|Bilateria	2759|Eukaryota	T	HYR domain	AMBP	GO:0000003,GO:0001932,GO:0001933,GO:0002682,GO:0002683,GO:0003674,GO:0004857,GO:0004866,GO:0004867,GO:0005246,GO:0005488,GO:0005515,GO:0005575,GO:0005576,GO:0005615,GO:0005622,GO:0005623,GO:0005886,GO:0006725,GO:0006778,GO:0006787,GO:0006807,GO:0006810,GO:0006897,GO:0006898,GO:0007155,GO:0007565,GO:0008150,GO:0008152,GO:0008200,GO:0009056,GO:0009057,GO:0009892,GO:0009966,GO:0009968,GO:0009986,GO:…	-	ko:K09646	-	-	-	-	ko00000,ko01000,ko01002	-	-	-	EGF,EGF_CA,HYR,Kunitz_BPTI,Lipocalin
XP_072013724.1	7668.SPU_000053-tr	8.53e-127	459	KOG1217@1|root,KOG4295@1|root,KOG1217@2759|Eukaryota,KOG4295@2759|Eukaryota,38VUM@33154|Opisthokonta,3BYZ5@33208|Metazoa,3DFE0@33213|Bilateria	2759|Eukaryota	T	HYR domain	AMBP	GO:0000003,GO:0001932,GO:0001933,GO:0002682,GO:0002683,GO:0003674,GO:0004857,GO:0004866,GO:0004867,GO:0005246,GO:0005488,GO:0005515,GO:0005575,GO:0005576,GO:0005615,GO:0005622,GO:0005623,GO:0005886,GO:0006725,GO:0006778,GO:0006787,GO:0006807,GO:0006810,GO:0006897,GO:0006898,GO:0007155,GO:0007565,GO:0008150,GO:0008152,GO:0008200,GO:0009056,GO:0009057,GO:0009892,GO:0009966,GO:0009968,GO:0009986,GO:…	-	ko:K09646	-	-	-	-	ko00000,ko01000,ko01002	-	-	-	EGF,EGF_CA,HYR,Kunitz_BPTI,Lipocalin
XP_072013725.1	7668.SPU_000053-tr	1.88e-119	435	KOG1217@1|root,KOG4295@1|root,KOG1217@2759|Eukaryota,KOG4295@2759|Eukaryota,38VUM@33154|Opisthokonta,3BYZ5@33208|Metazoa,3DFE0@33213|Bilateria	2759|Eukaryota	T	HYR domain	AMBP	GO:0000003,GO:0001932,GO:0001933,GO:0002682,GO:0002683,GO:0003674,GO:0004857,GO:0004866,GO:0004867,GO:0005246,GO:0005488,GO:0005515,GO:0005575,GO:0005576,GO:0005615,GO:0005622,GO:0005623,GO:0005886,GO:0006725,GO:0006778,GO:0006787,GO:0006807,GO:0006810,GO:0006897,GO:0006898,GO:0007155,GO:0007565,GO:0008150,GO:0008152,GO:0008200,GO:0009056,GO:0009057,GO:0009892,GO:0009966,GO:0009968,GO:0009986,GO:…	-	ko:K09646	-	-	-	-	ko00000,ko01000,ko01002	-	-	-	EGF,EGF_CA,HYR,Kunitz_BPTI,Lipocalin
XP_072013726.1	7668.SPU_001928-tr	2.81e-11	75.5	KOG1217@1|root,KOG1217@2759|Eukaryota	2759|Eukaryota	O	calcium ion binding	-	-	-	-	-	-	-	-	-	-	-	-	CUB,EGF,EGF_CA,HYR,Pep_M12B_propep,Reprolysin,SEA,TSP_1
XP_072013727.1	7668.SPU_026356-tr	4.95e-153	501	2CMIW@1|root,2QQG5@2759|Eukaryota,38EIT@33154|Opisthokonta,3BC0B@33208|Metazoa,3CXIV@33213|Bilateria	33208|Metazoa	S	ankyrin repeat	ANKRD12	GO:0001501,GO:0001701,GO:0001894,GO:0003674,GO:0003779,GO:0005488,GO:0005515,GO:0005575,GO:0005622,GO:0005623,GO:0005634,GO:0005654,GO:0005737,GO:0005829,GO:0005886,GO:0006996,GO:0007010,GO:0007015,GO:0007275,GO:0008092,GO:0008150,GO:0009653,GO:0009790,GO:0009792,GO:0009887,GO:0009987,GO:0010171,GO:0016020,GO:0016043,GO:0022607,GO:0030029,GO:0030036,GO:0031974,GO:0031981,GO:0032501,GO:0032502,GO:…	-	ko:K21436	-	-	-	-	ko00000,ko03036	-	-	-	Ank,Ank_2,Ank_4
XP_072013728.1	7668.SPU_026356-tr	1.25e-153	502	2CMIW@1|root,2QQG5@2759|Eukaryota,38EIT@33154|Opisthokonta,3BC0B@33208|Metazoa,3CXIV@33213|Bilateria	33208|Metazoa	S	ankyrin repeat	ANKRD12	GO:0001501,GO:0001701,GO:0001894,GO:0003674,GO:0003779,GO:0005488,GO:0005515,GO:0005575,GO:0005622,GO:0005623,GO:0005634,GO:0005654,GO:0005737,GO:0005829,GO:0005886,GO:0006996,GO:0007010,GO:0007015,GO:0007275,GO:0008092,GO:0008150,GO:0009653,GO:0009790,GO:0009792,GO:0009887,GO:0009987,GO:0010171,GO:0016020,GO:0016043,GO:0022607,GO:0030029,GO:0030036,GO:0031974,GO:0031981,GO:0032501,GO:0032502,GO:…	-	ko:K21436	-	-	-	-	ko00000,ko03036	-	-	-	Ank,Ank_2,Ank_4
XP_072013729.1	7668.SPU_026356-tr	2.77e-153	501	2CMIW@1|root,2QQG5@2759|Eukaryota,38EIT@33154|Opisthokonta,3BC0B@33208|Metazoa,3CXIV@33213|Bilateria	33208|Metazoa	S	ankyrin repeat	ANKRD12	GO:0001501,GO:0001701,GO:0001894,GO:0003674,GO:0003779,GO:0005488,GO:0005515,GO:0005575,GO:0005622,GO:0005623,GO:0005634,GO:0005654,GO:0005737,GO:0005829,GO:0005886,GO:0006996,GO:0007010,GO:0007015,GO:0007275,GO:0008092,GO:0008150,GO:0009653,GO:0009790,GO:0009792,GO:0009887,GO:0009987,GO:0010171,GO:0016020,GO:0016043,GO:0022607,GO:0030029,GO:0030036,GO:0031974,GO:0031981,GO:0032501,GO:0032502,GO:…	-	ko:K21436	-	-	-	-	ko00000,ko03036	-	-	-	Ank,Ank_2,Ank_4
XP_072013730.1	7668.SPU_026356-tr	2.77e-153	501	2CMIW@1|root,2QQG5@2759|Eukaryota,38EIT@33154|Opisthokonta,3BC0B@33208|Metazoa,3CXIV@33213|Bilateria	33208|Metazoa	S	ankyrin repeat	ANKRD12	GO:0001501,GO:0001701,GO:0001894,GO:0003674,GO:0003779,GO:0005488,GO:0005515,GO:0005575,GO:0005622,GO:0005623,GO:0005634,GO:0005654,GO:0005737,GO:0005829,GO:0005886,GO:0006996,GO:0007010,GO:0007015,GO:0007275,GO:0008092,GO:0008150,GO:0009653,GO:0009790,GO:0009792,GO:0009887,GO:0009987,GO:0010171,GO:0016020,GO:0016043,GO:0022607,GO:0030029,GO:0030036,GO:0031974,GO:0031981,GO:0032501,GO:0032502,GO:…	-	ko:K21436	-	-	-	-	ko00000,ko03036	-	-	-	Ank,Ank_2,Ank_4
XP_072013731.1	90675.XP_010474311.1	1.61e-05	55.5	2CNFG@1|root,2QVWW@2759|Eukaryota,37SHG@33090|Viridiplantae,3GEXM@35493|Streptophyta	35493|Streptophyta	S	Transposase family tnp2	-	-	-	-	-	-	-	-	-	-	-	-	DUF4216,DUF4218,Transpos_assoc,Transposase_21
XP_072013732.1	7668.SPU_026356-tr	6.92e-154	502	2CMIW@1|root,2QQG5@2759|Eukaryota,38EIT@33154|Opisthokonta,3BC0B@33208|Metazoa,3CXIV@33213|Bilateria	33208|Metazoa	S	ankyrin repeat	ANKRD12	GO:0001501,GO:0001701,GO:0001894,GO:0003674,GO:0003779,GO:0005488,GO:0005515,GO:0005575,GO:0005622,GO:0005623,GO:0005634,GO:0005654,GO:0005737,GO:0005829,GO:0005886,GO:0006996,GO:0007010,GO:0007015,GO:0007275,GO:0008092,GO:0008150,GO:0009653,GO:0009790,GO:0009792,GO:0009887,GO:0009987,GO:0010171,GO:0016020,GO:0016043,GO:0022607,GO:0030029,GO:0030036,GO:0031974,GO:0031981,GO:0032501,GO:0032502,GO:…	-	ko:K21436	-	-	-	-	ko00000,ko03036	-	-	-	Ank,Ank_2,Ank_4
XP_072013733.1	10224.XP_006813801.1	1.34e-284	810	COG0465@1|root,KOG0731@2759|Eukaryota,38DIS@33154|Opisthokonta,3B979@33208|Metazoa,3CVMW@33213|Bilateria	33208|Metazoa	O	metalloendopeptidase activity	SPG7	GO:0003674,GO:0003824,GO:0004175,GO:0004222,GO:0005488,GO:0005515,GO:0005575,GO:0005622,GO:0005623,GO:0005737,GO:0005739,GO:0005740,GO:0005743,GO:0005745,GO:0005757,GO:0006508,GO:0006807,GO:0006810,GO:0006811,GO:0006812,GO:0006816,GO:0006839,GO:0006851,GO:0006928,GO:0006996,GO:0007005,GO:0007006,GO:0007017,GO:0007018,GO:0007155,GO:0007275,GO:0007399,GO:0008088,GO:0008089,GO:0008150,GO:0008152,GO:…	-	ko:K09552	-	-	-	-	ko00000,ko01000,ko01002,ko03110	-	-	-	AAA,FtsH_ext,Peptidase_M41
XP_072013734.1	10224.XP_006813801.1	1.83e-284	810	COG0465@1|root,KOG0731@2759|Eukaryota,38DIS@33154|Opisthokonta,3B979@33208|Metazoa,3CVMW@33213|Bilateria	33208|Metazoa	O	metalloendopeptidase activity	SPG7	GO:0003674,GO:0003824,GO:0004175,GO:0004222,GO:0005488,GO:0005515,GO:0005575,GO:0005622,GO:0005623,GO:0005737,GO:0005739,GO:0005740,GO:0005743,GO:0005745,GO:0005757,GO:0006508,GO:0006807,GO:0006810,GO:0006811,GO:0006812,GO:0006816,GO:0006839,GO:0006851,GO:0006928,GO:0006996,GO:0007005,GO:0007006,GO:0007017,GO:0007018,GO:0007155,GO:0007275,GO:0007399,GO:0008088,GO:0008089,GO:0008150,GO:0008152,GO:…	-	ko:K09552	-	-	-	-	ko00000,ko01000,ko01002,ko03110	-	-	-	AAA,FtsH_ext,Peptidase_M41
XP_072013735.1	6412.HelroP72863	2.98e-05	53.9	KOG4564@1|root,KOG4564@2759|Eukaryota,39FNJ@33154|Opisthokonta,3BFHD@33208|Metazoa,3D2MD@33213|Bilateria	33208|Metazoa	T	secretin receptor activity	SCTR	GO:0003674,GO:0004888,GO:0004930,GO:0005488,GO:0005575,GO:0005622,GO:0005623,GO:0005737,GO:0005856,GO:0005874,GO:0005881,GO:0005886,GO:0007154,GO:0007165,GO:0007186,GO:0007275,GO:0007399,GO:0007417,GO:0007420,GO:0008150,GO:0009966,GO:0009967,GO:0009987,GO:0010646,GO:0010647,GO:0015055,GO:0015630,GO:0016020,GO:0017046,GO:0023051,GO:0023052,GO:0023056,GO:0032501,GO:0032502,GO:0033218,GO:0038023,GO:…	-	ko:K04588	ko04080,ko04972,ko04976,map04080,map04972,map04976	-	-	-	ko00000,ko00001,ko04030	-	-	-	7tm_2,HRM
XP_072013736.1	10224.NP_001158407.1	6.26e-64	204	28J21@1|root,2QRE9@2759|Eukaryota,39TB8@33154|Opisthokonta,3BCBN@33208|Metazoa,3D0CR@33213|Bilateria	33208|Metazoa	S	Twisted gastrulation	TWSG1	GO:0000578,GO:0001503,GO:0001568,GO:0001654,GO:0001703,GO:0001704,GO:0001707,GO:0001817,GO:0001818,GO:0001932,GO:0001934,GO:0001944,GO:0002376,GO:0002520,GO:0002682,GO:0002683,GO:0002694,GO:0002695,GO:0003002,GO:0003674,GO:0005488,GO:0005515,GO:0005539,GO:0005575,GO:0005576,GO:0005615,GO:0006355,GO:0006357,GO:0007154,GO:0007162,GO:0007165,GO:0007166,GO:0007167,GO:0007169,GO:0007178,GO:0007179,GO:…	-	-	-	-	-	-	-	-	-	-	Tsg
XP_072013737.1	7668.SPU_020971-tr	2.48e-67	247	KOG1217@1|root,KOG1217@2759|Eukaryota	2759|Eukaryota	O	calcium ion binding	-	-	-	-	-	-	-	-	-	-	-	-	CUB,EGF,EGF_CA,HYR,Pep_M12B_propep,Reprolysin,SEA,TSP_1
XP_072013738.1	10224.XP_002730978.1	8.16e-125	362	COG5046@1|root,KOG3104@2759|Eukaryota,38HBA@33154|Opisthokonta,3BG38@33208|Metazoa,3CSZK@33213|Bilateria	33208|Metazoa	K	RNA polymerase III core binding	MAF1	GO:0000182,GO:0000994,GO:0001016,GO:0001030,GO:0001031,GO:0001032,GO:0001067,GO:0003674,GO:0003676,GO:0003677,GO:0003690,GO:0005102,GO:0005488,GO:0005515,GO:0005575,GO:0005622,GO:0005623,GO:0005634,GO:0005654,GO:0005730,GO:0005737,GO:0005829,GO:0005886,GO:0006355,GO:0006359,GO:0008150,GO:0009889,GO:0009890,GO:0009892,GO:0010468,GO:0010556,GO:0010558,GO:0010605,GO:0010629,GO:0016020,GO:0016480,GO:…	-	-	-	-	-	-	-	-	-	-	Maf1
XP_072013740.1	7668.SPU_012275-tr	2.47e-162	488	KOG1815@1|root,KOG1815@2759|Eukaryota,38BQM@33154|Opisthokonta,3BFQZ@33208|Metazoa,3CT82@33213|Bilateria	33208|Metazoa	O	protein linear polyubiquitination	RBCK1	GO:0000151,GO:0000209,GO:0001501,GO:0001959,GO:0002009,GO:0002253,GO:0002376,GO:0002429,GO:0002682,GO:0002684,GO:0002757,GO:0002764,GO:0002768,GO:0003674,GO:0003676,GO:0003677,GO:0003690,GO:0003824,GO:0004842,GO:0005080,GO:0005488,GO:0005515,GO:0005575,GO:0005622,GO:0005623,GO:0005737,GO:0005829,GO:0006355,GO:0006357,GO:0006464,GO:0006508,GO:0006511,GO:0006807,GO:0007154,GO:0007165,GO:0007166,GO:…	2.3.2.31	ko:K10630	ko04217,ko04621,map04217,map04621	-	-	-	ko00000,ko00001,ko01000,ko04121	-	-	-	IBR,Sharpin_PH,ubiquitin,zf-RING_2,zf-RING_UBOX,zf-RanBP
XP_072013741.1	7668.SPU_012275-tr	1.4e-152	462	KOG1815@1|root,KOG1815@2759|Eukaryota,38BQM@33154|Opisthokonta,3BFQZ@33208|Metazoa,3CT82@33213|Bilateria	33208|Metazoa	O	protein linear polyubiquitination	RBCK1	GO:0000151,GO:0000209,GO:0001501,GO:0001959,GO:0002009,GO:0002253,GO:0002376,GO:0002429,GO:0002682,GO:0002684,GO:0002757,GO:0002764,GO:0002768,GO:0003674,GO:0003676,GO:0003677,GO:0003690,GO:0003824,GO:0004842,GO:0005080,GO:0005488,GO:0005515,GO:0005575,GO:0005622,GO:0005623,GO:0005737,GO:0005829,GO:0006355,GO:0006357,GO:0006464,GO:0006508,GO:0006511,GO:0006807,GO:0007154,GO:0007165,GO:0007166,GO:…	2.3.2.31	ko:K10630	ko04217,ko04621,map04217,map04621	-	-	-	ko00000,ko00001,ko01000,ko04121	-	-	-	IBR,Sharpin_PH,ubiquitin,zf-RING_2,zf-RING_UBOX,zf-RanBP
XP_072013742.1	7668.SPU_012275-tr	2.47e-162	488	KOG1815@1|root,KOG1815@2759|Eukaryota,38BQM@33154|Opisthokonta,3BFQZ@33208|Metazoa,3CT82@33213|Bilateria	33208|Metazoa	O	protein linear polyubiquitination	RBCK1	GO:0000151,GO:0000209,GO:0001501,GO:0001959,GO:0002009,GO:0002253,GO:0002376,GO:0002429,GO:0002682,GO:0002684,GO:0002757,GO:0002764,GO:0002768,GO:0003674,GO:0003676,GO:0003677,GO:0003690,GO:0003824,GO:0004842,GO:0005080,GO:0005488,GO:0005515,GO:0005575,GO:0005622,GO:0005623,GO:0005737,GO:0005829,GO:0006355,GO:0006357,GO:0006464,GO:0006508,GO:0006511,GO:0006807,GO:0007154,GO:0007165,GO:0007166,GO:…	2.3.2.31	ko:K10630	ko04217,ko04621,map04217,map04621	-	-	-	ko00000,ko00001,ko01000,ko04121	-	-	-	IBR,Sharpin_PH,ubiquitin,zf-RING_2,zf-RING_UBOX,zf-RanBP
XP_072013743.1	10224.XP_006815259.1	2.19e-37	149	KOG4846@1|root,KOG4846@2759|Eukaryota	2759|Eukaryota	K	circadian temperature homeostasis	-	-	-	-	-	-	-	-	-	-	-	-	Hormone_recep,zf-C4
XP_072013744.1	7668.SPU_000276-tr	9.09e-74	245	KOG0849@1|root,KOG3862@2759|Eukaryota,39NE0@33154|Opisthokonta,3BQDP@33208|Metazoa,3D80W@33213|Bilateria	33208|Metazoa	K	Paired Box domain	-	-	-	ko:K15608	-	-	-	-	ko00000,ko03000,ko03036,ko04131	-	-	-	PAX
XP_072013745.1	10224.XP_002742254.1	0	1466	KOG0169@1|root,KOG1264@2759|Eukaryota,38F9A@33154|Opisthokonta,3BCKY@33208|Metazoa,3CYZY@33213|Bilateria	33208|Metazoa	I	phospholipase C	PLCG2	GO:0000003,GO:0000302,GO:0000902,GO:0000904,GO:0001558,GO:0001667,GO:0001701,GO:0001726,GO:0001775,GO:0001784,GO:0001817,GO:0001819,GO:0001936,GO:0001938,GO:0002064,GO:0002065,GO:0002066,GO:0002090,GO:0002092,GO:0002218,GO:0002220,GO:0002223,GO:0002237,GO:0002252,GO:0002253,GO:0002263,GO:0002285,GO:0002312,GO:0002313,GO:0002316,GO:0002335,GO:0002366,GO:0002376,GO:0002429,GO:0002431,GO:0002433,GO:…	3.1.4.11	ko:K01116,ko:K05859	ko00562,ko01100,ko01521,ko04012,ko04014,ko04015,ko04020,ko04064,ko04066,ko04070,ko04072,ko04360,ko04370,ko04380,ko04611,ko04650,ko04658,ko04659,ko04660,ko04662,ko04664,ko04666,ko04670,ko04722,ko04750,ko04919,ko04933,ko05110,ko05120,ko05167,ko05169,ko05200,ko05205,ko05206,ko05214,ko05223,ko05225,ko05231,map00562,map01100,map01521,map04012,map04014,map04015,map04020,map04064,map04066,map04070,map04…	M00130	R03332,R03435,R10952	RC00017,RC00425	ko00000,ko00001,ko00002,ko01000,ko04131	-	-	-	C2,PI-PLC-X,PI-PLC-Y,SH2,SH3_1
XP_072013746.1	10224.XP_002742254.1	0	1482	KOG0169@1|root,KOG1264@2759|Eukaryota,38F9A@33154|Opisthokonta,3BCKY@33208|Metazoa,3CYZY@33213|Bilateria	33208|Metazoa	I	phospholipase C	PLCG2	GO:0000003,GO:0000302,GO:0000902,GO:0000904,GO:0001558,GO:0001667,GO:0001701,GO:0001726,GO:0001775,GO:0001784,GO:0001817,GO:0001819,GO:0001936,GO:0001938,GO:0002064,GO:0002065,GO:0002066,GO:0002090,GO:0002092,GO:0002218,GO:0002220,GO:0002223,GO:0002237,GO:0002252,GO:0002253,GO:0002263,GO:0002285,GO:0002312,GO:0002313,GO:0002316,GO:0002335,GO:0002366,GO:0002376,GO:0002429,GO:0002431,GO:0002433,GO:…	3.1.4.11	ko:K01116,ko:K05859	ko00562,ko01100,ko01521,ko04012,ko04014,ko04015,ko04020,ko04064,ko04066,ko04070,ko04072,ko04360,ko04370,ko04380,ko04611,ko04650,ko04658,ko04659,ko04660,ko04662,ko04664,ko04666,ko04670,ko04722,ko04750,ko04919,ko04933,ko05110,ko05120,ko05167,ko05169,ko05200,ko05205,ko05206,ko05214,ko05223,ko05225,ko05231,map00562,map01100,map01521,map04012,map04014,map04015,map04020,map04064,map04066,map04070,map04…	M00130	R03332,R03435,R10952	RC00017,RC00425	ko00000,ko00001,ko00002,ko01000,ko04131	-	-	-	C2,PI-PLC-X,PI-PLC-Y,SH2,SH3_1
XP_072013747.1	9541.XP_005566706.1	9.41e-160	520	2CMEU@1|root,2QQ5W@2759|Eukaryota,38E7N@33154|Opisthokonta,3BF2D@33208|Metazoa,3CTMS@33213|Bilateria,480S2@7711|Chordata,48X2Z@7742|Vertebrata,3J1YE@40674|Mammalia,359KZ@314146|Euarchontoglires,4M7B5@9443|Primates,364GB@314294|Cercopithecoidea	33208|Metazoa	T	Deleted in malignant brain tumors 1	DMBT1	GO:0001530,GO:0002218,GO:0002221,GO:0002253,GO:0002376,GO:0002682,GO:0002684,GO:0002757,GO:0002758,GO:0002764,GO:0003674,GO:0003676,GO:0003677,GO:0005044,GO:0005488,GO:0005515,GO:0005539,GO:0005575,GO:0005576,GO:0005622,GO:0005623,GO:0005737,GO:0006807,GO:0006810,GO:0006897,GO:0006898,GO:0006950,GO:0006952,GO:0006955,GO:0006959,GO:0007154,GO:0007165,GO:0008150,GO:0008152,GO:0008289,GO:0008329,GO:…	-	ko:K13912	ko04970,map04970	-	-	-	ko00000,ko00001	-	-	-	CUB,SRCR,Zona_pellucida
XP_072013748.1	7994.ENSAMXP00000001276	1.55e-05	54.7	2CMEU@1|root,2QQ5W@2759|Eukaryota,38E7N@33154|Opisthokonta,3BF2D@33208|Metazoa,3CTMS@33213|Bilateria,480S2@7711|Chordata,48X2Z@7742|Vertebrata,4A295@7898|Actinopterygii	33208|Metazoa	T	CD5 molecule-like	CD5L	-	-	ko:K13912	ko04970,map04970	-	-	-	ko00000,ko00001	-	-	-	SRCR
XP_072013749.1	7668.SPU_027095-tr	7.68e-05	52.8	KOG2087@1|root,KOG2087@2759|Eukaryota	2759|Eukaryota	T	protein-hormone receptor activity	-	-	-	ko:K04307	ko04080,ko04926,map04080,map04926	-	-	-	ko00000,ko00001,ko04030	-	-	-	7tm_1,LRR_8,SRCR
XP_072013753.1	5850.PKH_020640	9.52e-38	137	KOG0092@1|root,KOG0092@2759|Eukaryota,3YA16@5794|Apicomplexa,3KAQ2@422676|Aconoidasida,3YWSP@5819|Haemosporida	422676|Aconoidasida	U	Rab subfamily of small GTPases	-	GO:0000166,GO:0001505,GO:0001882,GO:0001883,GO:0003674,GO:0003824,GO:0003924,GO:0005488,GO:0005525,GO:0005575,GO:0005622,GO:0005623,GO:0005737,GO:0005768,GO:0005769,GO:0005829,GO:0005886,GO:0006464,GO:0006629,GO:0006644,GO:0006650,GO:0006661,GO:0006793,GO:0006796,GO:0006807,GO:0006810,GO:0006897,GO:0006898,GO:0006950,GO:0007154,GO:0007165,GO:0007166,GO:0007267,GO:0007596,GO:0007599,GO:0008021,GO:…	-	ko:K07889	ko04014,ko04144,ko04145,ko04962,ko05146,ko05152,map04014,map04144,map04145,map04962,map05146,map05152	-	-	-	ko00000,ko00001,ko04031,ko04131,ko04147	-	-	-	Ras
XP_072013754.1	4555.Si037587m	1.29e-28	112	KOG0092@1|root,KOG0092@2759|Eukaryota,37N4C@33090|Viridiplantae,3G75U@35493|Streptophyta,3KUMJ@4447|Liliopsida,3I9PQ@38820|Poales	35493|Streptophyta	U	Ras of Complex, Roc, domain of DAPkinase	-	GO:0003674,GO:0003824,GO:0003924,GO:0005575,GO:0005622,GO:0005623,GO:0005737,GO:0005768,GO:0005769,GO:0006810,GO:0008150,GO:0010008,GO:0010009,GO:0012505,GO:0016020,GO:0016192,GO:0016462,GO:0016482,GO:0016787,GO:0016817,GO:0016818,GO:0017111,GO:0031090,GO:0031410,GO:0031982,GO:0043226,GO:0043227,GO:0043229,GO:0044422,GO:0044424,GO:0044425,GO:0044433,GO:0044440,GO:0044444,GO:0044446,GO:0044464,GO:…	-	ko:K07887,ko:K07889	ko04014,ko04144,ko04145,ko04962,ko05014,ko05146,ko05152,map04014,map04144,map04145,map04962,map05014,map05146,map05152	-	-	-	ko00000,ko00001,ko04031,ko04131,ko04147	-	-	-	Ras
XP_072013755.1	1026970.XP_008825566.1	8.49e-37	148	2CMEU@1|root,2QQ5W@2759|Eukaryota,38E7N@33154|Opisthokonta,3BF2D@33208|Metazoa,3CTMS@33213|Bilateria,480S2@7711|Chordata,48X2Z@7742|Vertebrata,3J1YE@40674|Mammalia,359KZ@314146|Euarchontoglires,4PUBJ@9989|Rodentia	33208|Metazoa	T	Scavenger receptor Cys-rich	DMBT1	-	-	ko:K13912	ko04970,map04970	-	-	-	ko00000,ko00001	-	-	-	CUB,SRCR,Zona_pellucida
XP_072013758.1	7739.XP_002608635.1	7.89e-65	218	KOG2469@1|root,KOG2469@2759|Eukaryota,38CPS@33154|Opisthokonta,3BF76@33208|Metazoa,3CWZ2@33213|Bilateria,489X4@7711|Chordata	33208|Metazoa	F	5'-nucleotidase activity	NT5DC1	GO:0003674,GO:0003824,GO:0006793,GO:0006796,GO:0008150,GO:0008152,GO:0008252,GO:0008253,GO:0009987,GO:0016311,GO:0016787,GO:0016788,GO:0016791,GO:0042578,GO:0044237	-	-	-	-	-	-	-	-	-	-	5_nucleotid
XP_072013759.1	7668.SPU_011298-tr	2.44e-86	281	KOG4566@1|root,KOG4566@2759|Eukaryota,39WFN@33154|Opisthokonta,3BGZ9@33208|Metazoa,3D047@33213|Bilateria	33208|Metazoa	T	suppressor of cytokine signaling	SOCS6	GO:0001772,GO:0001932,GO:0001933,GO:0002682,GO:0002683,GO:0002694,GO:0002695,GO:0003674,GO:0004857,GO:0004860,GO:0005575,GO:0005622,GO:0005623,GO:0005737,GO:0005829,GO:0005886,GO:0006464,GO:0006469,GO:0006508,GO:0006807,GO:0006950,GO:0006952,GO:0007154,GO:0007162,GO:0007165,GO:0007166,GO:0007259,GO:0008150,GO:0008152,GO:0009056,GO:0009057,GO:0009892,GO:0009966,GO:0009967,GO:0009968,GO:0009987,GO:…	-	ko:K04699	ko04630,ko04917,map04630,map04917	M00388,M00684	-	-	ko00000,ko00001,ko00002,ko04121	-	-	-	SH2,SOCS_box
[truncated: 34,318 more rows]
