# Supplementary material for: Transcriptomic Responses of Blue Bat Star Patiria pectinifera to Sediment Burial
Source: Int J Mol Sci. 2025 May 28;26(11):5208. doi: 10.3390/ijms26115208 (PMC12154441; doi:10.3390/ijms26115208)
Supplement: Supplementary file 1 [file ijms-26-05208-s001.zip › Table_S13.xlsx]

## Sheet: Sheet1
Table S13. Functional annotations of protein sequences predicted from the genome of Diadema antillarum (GCF_040938485.1).
#query	seed_ortholog	evalue	score	eggNOG_OGs	max_annot_lvl	COG_category	Description	Preferred_name	GOs	EC	KEGG_ko	KEGG_Pathway	KEGG_Module	KEGG_Reaction	KEGG_rclass	BRITE	KEGG_TC	CAZy	BiGG_Reaction	PFAMs
XP_071476007.1	7668.SPU_028768-tr	0	1658	COG2801@1|root,KOG0017@2759|Eukaryota,39TC6@33154|Opisthokonta,3BHT2@33208|Metazoa,3DE2J@33213|Bilateria	33208|Metazoa	L	Pao retrotransposon peptidase	-	-	-	-	-	-	-	-	-	-	-	-	DUF1758,DUF1759,Peptidase_A17,RVT_1,rve
XP_071476008.1	7668.SPU_019394-tr	1.7e-154	517	KOG3594@1|root,KOG3594@2759|Eukaryota,KOG4289@2759|Eukaryota	2759|Eukaryota	O	homophilic cell adhesion via plasma membrane adhesion molecules	-	-	-	ko:K04600,ko:K16498,ko:K16669	ko04391,ko04392,map04391,map04392	-	-	-	ko00000,ko00001,ko01009,ko04030,ko04516	-	-	-	Cadherin,TMEM132
XP_071476009.1	7668.SPU_019394-tr	1.1e-152	494	KOG3594@1|root,KOG3594@2759|Eukaryota,KOG4289@2759|Eukaryota	2759|Eukaryota	O	homophilic cell adhesion via plasma membrane adhesion molecules	-	-	-	ko:K04600,ko:K16498,ko:K16669	ko04391,ko04392,map04391,map04392	-	-	-	ko00000,ko00001,ko01009,ko04030,ko04516	-	-	-	Cadherin,TMEM132
XP_071476010.1	7668.SPU_003840-tr	3.63e-92	282	COG4857@1|root,2QVM3@2759|Eukaryota,3A97N@33154|Opisthokonta,3BUI7@33208|Metazoa,3DCTJ@33213|Bilateria	33208|Metazoa	S	Phosphotransferase enzyme family	-	-	2.7.1.100	ko:K00899	ko00270,ko01100,map00270,map01100	M00034	R04143	RC00002,RC00078	ko00000,ko00001,ko00002,ko01000	-	-	-	APH
XP_071476011.1	7668.SPU_027852-tr	0	1035	KOG4337@1|root,KOG4337@2759|Eukaryota,39R6A@33154|Opisthokonta,3BCSK@33208|Metazoa,3D3PM@33213|Bilateria	33208|Metazoa	IU	triglyceride transport	MTTP	GO:0000902,GO:0000904,GO:0001525,GO:0001568,GO:0001579,GO:0001944,GO:0002040,GO:0002790,GO:0003674,GO:0005215,GO:0005319,GO:0005488,GO:0005515,GO:0005548,GO:0005575,GO:0005622,GO:0005623,GO:0005737,GO:0005783,GO:0005788,GO:0005791,GO:0005794,GO:0005886,GO:0005902,GO:0005903,GO:0006464,GO:0006497,GO:0006629,GO:0006638,GO:0006639,GO:0006641,GO:0006807,GO:0006810,GO:0006811,GO:0006820,GO:0006869,GO:…	-	ko:K14463	ko04975,map04975	-	-	-	ko00000,ko00001	-	-	-	Vitellogenin_N
XP_071476012.1	7668.SPU_000561-tr	2.21e-246	694	KOG2619@1|root,KOG2619@2759|Eukaryota,38F5V@33154|Opisthokonta,3B9CA@33208|Metazoa,3CZV4@33213|Bilateria	33208|Metazoa	G	alpha-(1->3)-fucosyltransferase activity	FUT11	GO:0000139,GO:0003674,GO:0003824,GO:0005575,GO:0005622,GO:0005623,GO:0005737,GO:0005794,GO:0008150,GO:0008152,GO:0008417,GO:0012505,GO:0016020,GO:0016740,GO:0016757,GO:0016758,GO:0031090,GO:0031984,GO:0036065,GO:0043226,GO:0043227,GO:0043229,GO:0043231,GO:0044422,GO:0044424,GO:0044431,GO:0044444,GO:0044446,GO:0044464,GO:0046920,GO:0070085,GO:0098588,GO:0098791	-	ko:K09669,ko:K11257	-	-	-	-	ko00000,ko01000,ko01003	-	GT10	-	Glyco_tran_10_N,Glyco_transf_10
XP_071476013.1	7668.SPU_028744-tr	1.93e-139	422	KOG2695@1|root,KOG2695@2759|Eukaryota,38CDZ@33154|Opisthokonta,3BGUX@33208|Metazoa,3CUAC@33213|Bilateria	33208|Metazoa	S	DDB1 and	DCAF4	GO:0000151,GO:0003674,GO:0003676,GO:0003723,GO:0005488,GO:0005575,GO:0005622,GO:0005623,GO:0005634,GO:0005654,GO:0005681,GO:0005682,GO:0006139,GO:0006396,GO:0006464,GO:0006725,GO:0006807,GO:0008150,GO:0008152,GO:0008380,GO:0009987,GO:0010467,GO:0016070,GO:0019538,GO:0030532,GO:0031461,GO:0031974,GO:0031981,GO:0032991,GO:0034641,GO:0036211,GO:0043170,GO:0043226,GO:0043227,GO:0043229,GO:0043231,GO:…	-	ko:K11799	-	-	-	-	ko00000,ko04121	-	-	-	-
XP_071476014.1	7668.SPU_003132-tr	4.71e-308	857	KOG4500@1|root,KOG4500@2759|Eukaryota,39TZJ@33154|Opisthokonta,3BDZS@33208|Metazoa,3CVM0@33213|Bilateria	33208|Metazoa	T	small GTPase mediated signal transduction	RAP1GDS1	GO:0001654,GO:0001745,GO:0001751,GO:0001754,GO:0003674,GO:0005096,GO:0005575,GO:0005622,GO:0005623,GO:0005737,GO:0005739,GO:0005783,GO:0005829,GO:0006082,GO:0006091,GO:0006099,GO:0006101,GO:0006873,GO:0006874,GO:0006875,GO:0006996,GO:0007154,GO:0007165,GO:0007264,GO:0007275,GO:0007399,GO:0007423,GO:0008047,GO:0008150,GO:0008152,GO:0009060,GO:0009653,GO:0009887,GO:0009987,GO:0010941,GO:0010942,GO:…	-	-	-	-	-	-	-	-	-	-	Arm
XP_071476016.1	7668.SPU_019054-tr	0	1284	COG0666@1|root,KOG4369@1|root,KOG0504@2759|Eukaryota,KOG4369@2759|Eukaryota,38I05@33154|Opisthokonta,3BHRH@33208|Metazoa,3CU4I@33213|Bilateria	33208|Metazoa	T	positive regulation of MDA-5 signaling pathway	ANKRD17	GO:0000785,GO:0001568,GO:0001654,GO:0001745,GO:0001751,GO:0001754,GO:0001817,GO:0001819,GO:0001944,GO:0001955,GO:0002376,GO:0002682,GO:0002684,GO:0002697,GO:0002699,GO:0002831,GO:0002833,GO:0003674,GO:0003682,GO:0005488,GO:0005515,GO:0005575,GO:0005622,GO:0005623,GO:0005634,GO:0005635,GO:0005694,GO:0005737,GO:0006275,GO:0006950,GO:0006952,GO:0006955,GO:0006959,GO:0006996,GO:0007005,GO:0007010,GO:…	-	ko:K16726	-	-	-	-	ko00000,ko03036	-	-	-	Ank_2,Ank_4,KH_1
XP_071476017.1	7668.SPU_022950-tr	3.6e-301	852	KOG2152@1|root,KOG2152@2759|Eukaryota,39EGN@33154|Opisthokonta,3BABF@33208|Metazoa,3CTTU@33213|Bilateria	33208|Metazoa	D	regulation of cohesin loading	WAPAL	GO:0000003,GO:0000018,GO:0000070,GO:0000228,GO:0000278,GO:0000280,GO:0000775,GO:0000785,GO:0000793,GO:0000794,GO:0000795,GO:0000819,GO:0005575,GO:0005622,GO:0005623,GO:0005634,GO:0005654,GO:0005694,GO:0005700,GO:0005737,GO:0005829,GO:0006275,GO:0006282,GO:0006325,GO:0006996,GO:0007049,GO:0007059,GO:0007062,GO:0007063,GO:0007064,GO:0008104,GO:0008150,GO:0008156,GO:0008278,GO:0008284,GO:0009636,GO:…	-	-	-	-	-	-	-	-	-	-	WAPL
XP_071476018.1	7668.SPU_010707-tr	1.43e-10	66.6	2CMP4@1|root,2QR56@2759|Eukaryota,39VQX@33154|Opisthokonta,3BR69@33208|Metazoa,3E64E@33213|Bilateria	33208|Metazoa	S	Pao retrotransposon peptidase	-	-	-	-	-	-	-	-	-	-	-	-	DUF1759,Peptidase_A17,rve
XP_071476019.1	7668.SPU_013997-tr	3.93e-110	332	KOG4585@1|root,KOG4585@2759|Eukaryota,39VN9@33154|Opisthokonta,3BTGM@33208|Metazoa,3D9V2@33213|Bilateria	33208|Metazoa	L	DDE superfamily endonuclease	-	-	-	-	-	-	-	-	-	-	-	-	DDE_Tnp_4
XP_071476020.1	7668.SPU_019923-tr	0	1302	KOG4106@1|root,KOG4106@2759|Eukaryota,38GSX@33154|Opisthokonta,3BJ3P@33208|Metazoa,3D12I@33213|Bilateria	33208|Metazoa	S	protein C3orf20 homolog	C3orf20	-	-	-	-	-	-	-	-	-	-	-	FAM194
XP_071476021.1	7668.SPU_011336-tr	1.39e-181	523	COG3222@1|root,2R8AJ@2759|Eukaryota,3A2D9@33154|Opisthokonta,3BQE2@33208|Metazoa,3D80D@33213|Bilateria	33208|Metazoa	S	Uncharacterized protein conserved in bacteria (DUF2064)	-	-	-	-	-	-	-	-	-	-	-	-	DUF2064,Glycos_transf_2
XP_071476022.1	7668.SPU_023980-tr	4.03e-124	372	KOG2813@1|root,KOG2813@2759|Eukaryota,38B75@33154|Opisthokonta,3BBXS@33208|Metazoa,3CSG9@33213|Bilateria	33208|Metazoa	O	Protein SSUH2 homolog	-	-	-	-	-	-	-	-	-	-	-	-	-
XP_071476023.1	7668.SPU_001136-tr	1.21e-160	481	28PUT@1|root,2QWHD@2759|Eukaryota,38EA4@33154|Opisthokonta,3BMU4@33208|Metazoa,3CZSB@33213|Bilateria	33208|Metazoa	S	Transposase IS4	pgbd4	-	-	-	-	-	-	-	-	-	-	-	DDE_Tnp_1_7,Tnp_zf-ribbon_2
XP_071476024.1	10224.XP_002740315.1	1.99e-110	342	KOG2813@1|root,KOG2813@2759|Eukaryota,38B75@33154|Opisthokonta,3BBXS@33208|Metazoa,3CSG9@33213|Bilateria	33208|Metazoa	O	Protein SSUH2 homolog	-	-	-	-	-	-	-	-	-	-	-	-	-
XP_071476025.1	10224.XP_002740315.1	1.22e-110	342	KOG2813@1|root,KOG2813@2759|Eukaryota,38B75@33154|Opisthokonta,3BBXS@33208|Metazoa,3CSG9@33213|Bilateria	33208|Metazoa	O	Protein SSUH2 homolog	-	-	-	-	-	-	-	-	-	-	-	-	-
XP_071476026.1	10224.XP_002740315.1	1.22e-110	342	KOG2813@1|root,KOG2813@2759|Eukaryota,38B75@33154|Opisthokonta,3BBXS@33208|Metazoa,3CSG9@33213|Bilateria	33208|Metazoa	O	Protein SSUH2 homolog	-	-	-	-	-	-	-	-	-	-	-	-	-
XP_071476027.1	7668.SPU_024958-tr	0	2786	2C75K@1|root,2QRID@2759|Eukaryota,38FNS@33154|Opisthokonta,3BCND@33208|Metazoa,3CSU4@33213|Bilateria	33208|Metazoa	S	Coiled-coil domain-containing protein 162-like	CCDC162P	-	-	-	-	-	-	-	-	-	-	-	DUF4549
XP_071476028.1	7668.SPU_000227-tr	8.34e-223	625	KOG2642@1|root,KOG2642@2759|Eukaryota,39INY@33154|Opisthokonta,3BDZV@33208|Metazoa,3CY07@33213|Bilateria	33208|Metazoa	IKOT	dolichyl-phosphate-glucose-glycolipid alpha-glucosyltransferase activity	ALG10	GO:0002064,GO:0002065,GO:0002066,GO:0003008,GO:0003674,GO:0003824,GO:0004583,GO:0005575,GO:0005622,GO:0005623,GO:0005737,GO:0005783,GO:0005789,GO:0006464,GO:0006486,GO:0006487,GO:0006807,GO:0007275,GO:0007399,GO:0007423,GO:0007600,GO:0007605,GO:0008150,GO:0008152,GO:0008544,GO:0009058,GO:0009059,GO:0009100,GO:0009101,GO:0009888,GO:0009889,GO:0009891,GO:0009893,GO:0009913,GO:0009987,GO:0010556,GO:…	2.4.1.256	ko:K03850	ko00510,ko01100,map00510,map01100	M00055	R06264	-	ko00000,ko00001,ko00002,ko01000,ko01003	-	GT59	-	DIE2_ALG10
XP_071476029.1	7668.SPU_027174-tr	1.07e-148	429	2C9DR@1|root,2QWCS@2759|Eukaryota,3918N@33154|Opisthokonta,3BM9H@33208|Metazoa,3CZI0@33213|Bilateria	33208|Metazoa	S	Coiled-coil domain containing 51	CCDC51	-	-	-	-	-	-	-	-	-	-	-	-
XP_071476030.1	7668.SPU_019153-tr	1.34e-41	142	KOG1695@1|root,KOG1695@2759|Eukaryota,39STQ@33154|Opisthokonta,3BJVZ@33208|Metazoa,3CR9P@33213|Bilateria	33208|Metazoa	O	transferase activity	GSTA4	GO:0000302,GO:0003674,GO:0003824,GO:0004364,GO:0004601,GO:0004602,GO:0005488,GO:0005515,GO:0005575,GO:0005622,GO:0005623,GO:0005737,GO:0005739,GO:0005829,GO:0006518,GO:0006575,GO:0006749,GO:0006790,GO:0006805,GO:0006807,GO:0006950,GO:0006979,GO:0007275,GO:0007568,GO:0008144,GO:0008150,GO:0008152,GO:0008340,GO:0009058,GO:0009266,GO:0009314,GO:0009408,GO:0009410,GO:0009411,GO:0009416,GO:0009628,GO:…	2.5.1.18	ko:K00799	ko00480,ko00980,ko00982,ko00983,ko01524,ko05200,ko05204,ko05225,ko05418,map00480,map00980,map00982,map00983,map01524,map05200,map05204,map05225,map05418	-	R03522,R07002,R07003,R07004,R07023,R07024,R07025,R07026,R07069,R07070,R07083,R07084,R07091,R07092,R07093,R07094,R07100,R07113,R07116,R08280,R09409,R11905	RC00004,RC00069,RC00840,RC00948,RC01704,RC01705,RC01706,RC01758,RC01759,RC01765,RC01767,RC01769,RC02243,RC02527,RC02939,RC02940,RC02942,RC02943,RC02944	ko00000,ko00001,ko01000,ko02000	1.A.12.2.2,1.A.12.3.2	-	-	GST_C,GST_C_3,GST_N
XP_071476031.1	7668.SPU_023980-tr	2.51e-121	374	KOG2813@1|root,KOG2813@2759|Eukaryota,38B75@33154|Opisthokonta,3BBXS@33208|Metazoa,3CSG9@33213|Bilateria	33208|Metazoa	O	Protein SSUH2 homolog	-	-	-	-	-	-	-	-	-	-	-	-	-
XP_071476032.1	10224.XP_002738371.1	1.18e-91	294	2D8JN@1|root,2TAHR@2759|Eukaryota,3AKBY@33154|Opisthokonta,3C04D@33208|Metazoa	33208|Metazoa	-	-	-	-	-	-	-	-	-	-	-	-	-	-	-
XP_071476033.1	7668.SPU_011335-tr	0	1421	COG5599@1|root,KOG0789@2759|Eukaryota,3AGYB@33154|Opisthokonta,3BCRW@33208|Metazoa,3CSQM@33213|Bilateria	33208|Metazoa	T	positive regulation of Schwann cell migration	PTPRZ1	GO:0000902,GO:0000904,GO:0001726,GO:0001932,GO:0001934,GO:0002244,GO:0002376,GO:0002520,GO:0003008,GO:0003674,GO:0003824,GO:0004721,GO:0004725,GO:0004888,GO:0005001,GO:0005488,GO:0005515,GO:0005575,GO:0005576,GO:0005615,GO:0005622,GO:0005623,GO:0005737,GO:0005886,GO:0005887,GO:0006464,GO:0006470,GO:0006793,GO:0006796,GO:0006807,GO:0006810,GO:0006928,GO:0006935,GO:0007154,GO:0007162,GO:0007165,GO:…	3.1.3.48	ko:K08114,ko:K16667	ko05120,map05120	-	-	-	ko00000,ko00001,ko00535,ko01000,ko01009,ko04516	-	-	-	Carb_anhydrase,Y_phosphatase,fn3
XP_071476034.1	7668.SPU_009516-tr	0	851	KOG1327@1|root,KOG1327@2759|Eukaryota,38BYU@33154|Opisthokonta,3B953@33208|Metazoa,3CSWC@33213|Bilateria	33208|Metazoa	T	cellular response to calcium ion	CPNE9	GO:0001558,GO:0005575,GO:0005623,GO:0005886,GO:0007275,GO:0007399,GO:0008150,GO:0009987,GO:0010720,GO:0010975,GO:0010976,GO:0016020,GO:0022008,GO:0022603,GO:0022604,GO:0030154,GO:0030307,GO:0031344,GO:0031346,GO:0031503,GO:0032501,GO:0032502,GO:0036477,GO:0040008,GO:0042995,GO:0043005,GO:0043025,GO:0044297,GO:0044464,GO:0045595,GO:0045597,GO:0045664,GO:0045666,GO:0045927,GO:0048518,GO:0048522,GO:…	-	-	-	-	-	-	-	-	-	-	C2,Copine
XP_071476035.1	7668.SPU_024016-tr	5.47e-313	870	COG0156@1|root,COG0225@1|root,KOG1360@2759|Eukaryota,KOG1635@2759|Eukaryota,38GR7@33154|Opisthokonta,3BC00@33208|Metazoa,3CT2G@33213|Bilateria	33208|Metazoa	H	5'-aminolevulinate synthase	ALAS1	GO:0000003,GO:0001101,GO:0001666,GO:0001889,GO:0002262,GO:0002376,GO:0002520,GO:0003674,GO:0003824,GO:0003870,GO:0005488,GO:0005515,GO:0005575,GO:0005622,GO:0005623,GO:0005634,GO:0005654,GO:0005737,GO:0005739,GO:0005740,GO:0005743,GO:0005759,GO:0005829,GO:0006725,GO:0006778,GO:0006779,GO:0006783,GO:0006807,GO:0006810,GO:0006873,GO:0006875,GO:0006879,GO:0006950,GO:0006996,GO:0007005,GO:0007275,GO:…	2.3.1.37	ko:K00643	ko00260,ko00860,ko01100,ko01110,map00260,map00860,map01100,map01110	-	R00830	RC00004,RC02815	ko00000,ko00001,ko01000,ko01007	-	-	-	Aminotran_1_2,Preseq_ALAS
XP_071476036.1	10224.NP_001161596.1	7.32e-244	678	KOG0664@1|root,KOG0664@2759|Eukaryota,38HQ5@33154|Opisthokonta,3BA2J@33208|Metazoa,3CSW6@33213|Bilateria	33208|Metazoa	T	MAP kinase activity	NLK	GO:0000165,GO:0000166,GO:0000287,GO:0001654,GO:0001704,GO:0001706,GO:0001707,GO:0001708,GO:0001709,GO:0001711,GO:0001714,GO:0001736,GO:0001738,GO:0001745,GO:0002009,GO:0002165,GO:0003002,GO:0003674,GO:0003824,GO:0004672,GO:0004674,GO:0004707,GO:0005488,GO:0005515,GO:0005524,GO:0005575,GO:0005622,GO:0005623,GO:0005634,GO:0005654,GO:0005737,GO:0005829,GO:0005938,GO:0006355,GO:0006464,GO:0006468,GO:…	2.7.11.24	ko:K04468	ko04010,ko04068,ko04310,ko04520,map04010,map04068,map04310,map04520	-	-	-	ko00000,ko00001,ko01000,ko01001	-	-	-	Pkinase
XP_071476037.1	10224.NP_001161596.1	4.14e-256	709	KOG0664@1|root,KOG0664@2759|Eukaryota,38HQ5@33154|Opisthokonta,3BA2J@33208|Metazoa,3CSW6@33213|Bilateria	33208|Metazoa	T	MAP kinase activity	NLK	GO:0000165,GO:0000166,GO:0000287,GO:0001654,GO:0001704,GO:0001706,GO:0001707,GO:0001708,GO:0001709,GO:0001711,GO:0001714,GO:0001736,GO:0001738,GO:0001745,GO:0002009,GO:0002165,GO:0003002,GO:0003674,GO:0003824,GO:0004672,GO:0004674,GO:0004707,GO:0005488,GO:0005515,GO:0005524,GO:0005575,GO:0005622,GO:0005623,GO:0005634,GO:0005654,GO:0005737,GO:0005829,GO:0005938,GO:0006355,GO:0006464,GO:0006468,GO:…	2.7.11.24	ko:K04468	ko04010,ko04068,ko04310,ko04520,map04010,map04068,map04310,map04520	-	-	-	ko00000,ko00001,ko01000,ko01001	-	-	-	Pkinase
XP_071476038.1	7668.SPU_027013-tr	0	1436	KOG1328@1|root,KOG1328@2759|Eukaryota,3AHPB@33154|Opisthokonta,3BXY4@33208|Metazoa,3DFKR@33213|Bilateria	33208|Metazoa	TU	Protein kinase C conserved region 2 (CalB)	-	-	-	ko:K15621	ko05202,map05202	-	-	-	ko00000,ko00001	-	-	-	C2
XP_071476039.1	7668.SPU_027226-tr	2.27e-313	888	COG0445@1|root,COG2340@1|root,KOG2311@2759|Eukaryota,KOG3017@2759|Eukaryota,38BWB@33154|Opisthokonta,3BFG6@33208|Metazoa,3CTUH@33213|Bilateria	33208|Metazoa	J	protein MTO1 homolog	MTO1	GO:0000166,GO:0000959,GO:0000963,GO:0001510,GO:0002097,GO:0002098,GO:0003674,GO:0005488,GO:0005575,GO:0005622,GO:0005623,GO:0005737,GO:0005739,GO:0006139,GO:0006396,GO:0006399,GO:0006400,GO:0006725,GO:0006807,GO:0008033,GO:0008150,GO:0008152,GO:0009451,GO:0009987,GO:0010467,GO:0016070,GO:0030488,GO:0032259,GO:0034470,GO:0034641,GO:0034660,GO:0036094,GO:0043167,GO:0043168,GO:0043170,GO:0043226,GO:…	-	ko:K03495	-	-	R08701	RC00053,RC00209,RC00870	ko00000,ko03016,ko03036	-	-	-	GIDA,GIDA_assoc
XP_071476040.1	10224.XP_006819516.1	6.9e-70	223	2C13H@1|root,2QTJ5@2759|Eukaryota,38CJB@33154|Opisthokonta,3BJ0S@33208|Metazoa,3CTMU@33213|Bilateria	33208|Metazoa	T	mannose transmembrane transport	M6PR	GO:0000139,GO:0000323,GO:0002790,GO:0003674,GO:0004888,GO:0005488,GO:0005575,GO:0005622,GO:0005623,GO:0005737,GO:0005764,GO:0005765,GO:0005768,GO:0005770,GO:0005773,GO:0005774,GO:0005794,GO:0005802,GO:0005886,GO:0005887,GO:0006810,GO:0006886,GO:0006897,GO:0006898,GO:0007034,GO:0007041,GO:0007154,GO:0007165,GO:0008104,GO:0008150,GO:0008333,GO:0009306,GO:0009987,GO:0012505,GO:0012506,GO:0015031,GO:…	-	ko:K10089	ko04142,ko04145,map04142,map04145	-	-	-	ko00000,ko00001,ko04091,ko04147	-	-	-	Man-6-P_recep
XP_071476041.1	7029.ACYPI20560-PA	5.95e-41	164	2CXYR@1|root,2S0S7@2759|Eukaryota,39ZC1@33154|Opisthokonta,3BGPK@33208|Metazoa,3D7FA@33213|Bilateria,4200N@6656|Arthropoda,3SP0D@50557|Insecta	33208|Metazoa	S	YqaJ-like viral recombinase domain	-	-	-	-	-	-	-	-	-	-	-	-	Herpes_alk_exo,Peptidase_C48,YqaJ
XP_071476042.1	7668.SPU_001136-tr	1.71e-160	481	28PUT@1|root,2QWHD@2759|Eukaryota,38EA4@33154|Opisthokonta,3BMU4@33208|Metazoa,3CZSB@33213|Bilateria	33208|Metazoa	S	Transposase IS4	pgbd4	-	-	-	-	-	-	-	-	-	-	-	DDE_Tnp_1_7,Tnp_zf-ribbon_2
XP_071476043.1	7668.SPU_021089-tr	0	1865	COG0507@1|root,KOG1864@1|root,KOG0987@2759|Eukaryota,KOG1864@2759|Eukaryota,39RYU@33154|Opisthokonta,3BK87@33208|Metazoa,3D4JP@33213|Bilateria	33208|Metazoa	L	Belongs to the helicase family	-	-	3.6.4.12	ko:K15255	-	-	-	-	ko00000,ko01000,ko03029,ko03032	-	-	-	Helitron_like_N,Herpes_Helicase,Herpes_teg_N,OTU,PIF1
XP_071476044.1	7668.SPU_016442-tr	4.44e-211	603	COG2124@1|root,KOG0156@2759|Eukaryota,38BSU@33154|Opisthokonta,3BC78@33208|Metazoa,3CRSA@33213|Bilateria	33208|Metazoa	Q	monooxygenase activity	-	-	1.14.14.1	ko:K07418,ko:K07422	ko00590,ko00591,ko01100,ko04212,ko04726,ko04750,ko04913,map00590,map00591,map01100,map04212,map04726,map04750,map04913	-	R07041,R07042,R07043,R07044,R07045,R07046,R07048,R07050,R07051,R07052,R07055,R07056	RC00797,RC01184,RC01710,RC01711,RC01723,RC01725	ko00000,ko00001,ko00199,ko01000	-	-	-	p450
XP_071476046.1	7668.SPU_006967-tr	1.52e-125	367	28PNH@1|root,2QWAJ@2759|Eukaryota,398G9@33154|Opisthokonta,3BBZ9@33208|Metazoa,3D0B3@33213|Bilateria	33208|Metazoa	S	TMEM164 family	TMEM164	-	-	-	-	-	-	-	-	-	-	-	TMEM164
XP_071476047.1	7668.SPU_024051-tr	7.94e-252	706	KOG4441@1|root,KOG4441@2759|Eukaryota	2759|Eukaryota	KLT	protein ubiquitination	-	-	-	ko:K10461,ko:K10465	-	-	-	-	ko00000,ko04121	-	-	-	BACK,BTB,Kelch_1
XP_071476048.1	7668.SPU_024051-tr	7.94e-252	706	KOG4441@1|root,KOG4441@2759|Eukaryota	2759|Eukaryota	KLT	protein ubiquitination	-	-	-	ko:K10461,ko:K10465	-	-	-	-	ko00000,ko04121	-	-	-	BACK,BTB,Kelch_1
XP_071476049.1	7668.SPU_018563-tr	3.52e-161	478	KOG2504@1|root,KOG2504@2759|Eukaryota,39MZD@33154|Opisthokonta,3BEE9@33208|Metazoa,3CT41@33213|Bilateria	33208|Metazoa	G	Solute carrier family 16 (monocarboxylate transporter), member 5	SLC16A5	GO:0003674,GO:0005215,GO:0005342,GO:0005575,GO:0005623,GO:0005886,GO:0005887,GO:0006810,GO:0006811,GO:0006820,GO:0008028,GO:0008150,GO:0008509,GO:0008514,GO:0015075,GO:0015318,GO:0015711,GO:0015718,GO:0015849,GO:0016020,GO:0016021,GO:0022857,GO:0031224,GO:0031226,GO:0034220,GO:0044425,GO:0044459,GO:0044464,GO:0046942,GO:0046943,GO:0051179,GO:0051234,GO:0055085,GO:0071702,GO:0071944,GO:0098656,GO:…	-	ko:K08182,ko:K11810	-	-	-	-	ko00000,ko02000	2.A.1.13	-	-	MFS_1
XP_071476050.1	7668.SPU_018478-tr	0	993	KOG1056@1|root,KOG1056@2759|Eukaryota,3AHUG@33154|Opisthokonta,3BZKX@33208|Metazoa,3DDZY@33213|Bilateria	2759|Eukaryota	PT	Nine Cysteines Domain of family 3 GPCR	-	-	-	ko:K04603,ko:K04605,ko:K04608,ko:K04612	ko04020,ko04068,ko04072,ko04080,ko04540,ko04621,ko04720,ko04723,ko04724,ko04730,ko04742,ko04915,ko05030,map04020,map04068,map04072,map04080,map04540,map04621,map04720,map04723,map04724,map04730,map04742,map04915,map05030	-	-	-	ko00000,ko00001,ko01009,ko04030	9.A.14.7.1,9.A.14.7.2	-	-	7tm_3,ANF_receptor,NCD3G
XP_071476051.1	7668.SPU_025037-tr	3.11e-128	381	KOG3656@1|root,KOG3656@2759|Eukaryota	2759|Eukaryota	O	G-protein coupled receptor activity	-	-	-	ko:K04153,ko:K04163,ko:K12616	ko03018,ko04014,ko04020,ko04024,ko04080,ko04726,ko04742,map03018,map04014,map04020,map04024,map04080,map04726,map04742	-	-	-	ko00000,ko00001,ko03019,ko04030	-	-	-	7tm_1
XP_071476053.1	7668.SPU_027380-tr	3.19e-250	718	28Q0B@1|root,2QWNZ@2759|Eukaryota,39SW0@33154|Opisthokonta,3BEVM@33208|Metazoa,3CUH6@33213|Bilateria	33208|Metazoa	T	transforming growth factor beta receptor activity, type III	TGFBR3	GO:0001101,GO:0001503,GO:0001568,GO:0001570,GO:0001649,GO:0001666,GO:0001701,GO:0001824,GO:0001837,GO:0001889,GO:0001944,GO:0001974,GO:0002262,GO:0002376,GO:0002520,GO:0003007,GO:0003008,GO:0003013,GO:0003018,GO:0003150,GO:0003151,GO:0003205,GO:0003206,GO:0003208,GO:0003223,GO:0003229,GO:0003231,GO:0003279,GO:0003281,GO:0003347,GO:0003674,GO:0003824,GO:0004672,GO:0004674,GO:0004675,GO:0004888,GO:…	-	ko:K05843	-	-	-	-	ko00000,ko00535	-	-	-	Zona_pellucida
XP_071476054.1	7668.SPU_020429-tr	7.07e-115	333	KOG0078@1|root,KOG0078@2759|Eukaryota,38HHC@33154|Opisthokonta,3BHTR@33208|Metazoa,3CUT0@33213|Bilateria	33208|Metazoa	U	RAB28, member RAS oncogene family	RAB28	GO:0000166,GO:0000226,GO:0001578,GO:0001882,GO:0001883,GO:0003386,GO:0003674,GO:0003824,GO:0003924,GO:0005488,GO:0005525,GO:0005575,GO:0005622,GO:0005623,GO:0005737,GO:0005815,GO:0005856,GO:0005886,GO:0005929,GO:0005930,GO:0006810,GO:0006996,GO:0007010,GO:0007017,GO:0007275,GO:0007423,GO:0007610,GO:0007626,GO:0008150,GO:0009987,GO:0015630,GO:0016020,GO:0016043,GO:0016462,GO:0016787,GO:0016817,GO:…	-	ko:K07915	-	-	-	-	ko00000,ko04031	-	-	-	Ras
XP_071476055.1	7897.ENSLACP00000023384	5.79e-37	154	28KUC@1|root,2QTAK@2759|Eukaryota,38HB9@33154|Opisthokonta,3BCAJ@33208|Metazoa,3CST2@33213|Bilateria,488YK@7711|Chordata,4907Q@7742|Vertebrata	33208|Metazoa	S	positive regulation of prolactin signaling pathway	CREBRF	GO:0000003,GO:0000122,GO:0000976,GO:0000977,GO:0000981,GO:0001012,GO:0001067,GO:0001228,GO:0001959,GO:0001961,GO:0003674,GO:0003676,GO:0003677,GO:0003690,GO:0003700,GO:0005488,GO:0005515,GO:0005575,GO:0005622,GO:0005623,GO:0005634,GO:0005654,GO:0005737,GO:0005829,GO:0006139,GO:0006351,GO:0006355,GO:0006357,GO:0006366,GO:0006725,GO:0006807,GO:0006950,GO:0006986,GO:0007154,GO:0007165,GO:0007610,GO:…	-	ko:K21554	-	-	-	-	ko00000	-	-	-	-
XP_071476056.1	7668.SPU_009332-tr	1.47e-274	781	KOG1333@1|root,KOG1333@2759|Eukaryota,38Q70@33154|Opisthokonta,3B9KW@33208|Metazoa,3CTHH@33213|Bilateria	33208|Metazoa	S	WD repeat-containing protein 91	-	GO:0006950,GO:0008150,GO:0009611,GO:0042060,GO:0050896	-	-	-	-	-	-	-	-	-	-	WD40
XP_071476057.1	7668.SPU_021517-tr	5e-159	498	COG1236@1|root,KOG1361@2759|Eukaryota,38HCF@33154|Opisthokonta,3BB6K@33208|Metazoa,3D188@33213|Bilateria	33208|Metazoa	L	protection from non-homologous end joining at telomere	-	GO:0000228,GO:0000723,GO:0000726,GO:0000781,GO:0000784,GO:0003674,GO:0003676,GO:0003677,GO:0003684,GO:0003824,GO:0004518,GO:0004527,GO:0004529,GO:0004536,GO:0005488,GO:0005575,GO:0005622,GO:0005623,GO:0005634,GO:0005694,GO:0006139,GO:0006259,GO:0006281,GO:0006302,GO:0006303,GO:0006725,GO:0006807,GO:0006950,GO:0006974,GO:0006996,GO:0008150,GO:0008152,GO:0008409,GO:0009987,GO:0016043,GO:0016233,GO:…	-	ko:K15340	-	-	-	-	ko00000,ko03400	-	-	-	DRMBL,Lactamase_B_2
XP_071476058.1	303518.XP_005747422.1	9.41e-34	135	2D3VY@1|root,2SSZ1@2759|Eukaryota,3APZM@33154|Opisthokonta,3C2WK@33208|Metazoa,3DIYE@33213|Bilateria,48KP1@7711|Chordata,49HMJ@7742|Vertebrata	33208|Metazoa	-	-	-	-	-	-	-	-	-	-	-	-	-	-	RVT_1
XP_071476059.1	7668.SPU_025037-tr	2.97e-125	374	KOG3656@1|root,KOG3656@2759|Eukaryota	2759|Eukaryota	O	G-protein coupled receptor activity	-	-	-	ko:K04153,ko:K04163,ko:K12616	ko03018,ko04014,ko04020,ko04024,ko04080,ko04726,ko04742,map03018,map04014,map04020,map04024,map04080,map04726,map04742	-	-	-	ko00000,ko00001,ko03019,ko04030	-	-	-	7tm_1
XP_071476060.1	10224.XP_002730968.1	3.33e-104	327	KOG4441@1|root,KOG4441@2759|Eukaryota,3AJ5U@33154|Opisthokonta,3BYTD@33208|Metazoa,3DDMA@33213|Bilateria	33208|Metazoa	T	protein ubiquitination	-	-	-	ko:K10463	-	-	-	-	ko00000,ko04121	-	-	-	Kelch_1
XP_071476061.1	7668.SPU_001266-tr	2.37e-63	214	COG5640@1|root,KOG3627@2759|Eukaryota,38EWN@33154|Opisthokonta,3BC1C@33208|Metazoa,3CVCK@33213|Bilateria	33208|Metazoa	O	scavenger receptor activity	PRSS12	GO:0003674,GO:0003824,GO:0004175,GO:0004252,GO:0005575,GO:0005576,GO:0005622,GO:0005623,GO:0005737,GO:0005886,GO:0006508,GO:0006807,GO:0006810,GO:0006887,GO:0008150,GO:0008152,GO:0008233,GO:0008236,GO:0009987,GO:0010467,GO:0016020,GO:0016192,GO:0016485,GO:0016787,GO:0017171,GO:0019538,GO:0030424,GO:0030425,GO:0031410,GO:0031638,GO:0031982,GO:0032940,GO:0033267,GO:0036477,GO:0042995,GO:0043005,GO:…	-	ko:K09624,ko:K13912	ko04970,map04970	-	-	-	ko00000,ko00001,ko01000,ko01002	-	-	-	Kringle,SRCR,Trypsin
XP_071476062.1	7668.SPU_011222-tr	2.61e-247	736	2CMEU@1|root,2QQ5W@2759|Eukaryota	2759|Eukaryota	S	scavenger receptor activity	-	-	-	ko:K13912	ko04970,map04970	-	-	-	ko00000,ko00001	-	-	-	SRCR
XP_071476063.1	7668.SPU_011222-tr	0	1263	2CMEU@1|root,2QQ5W@2759|Eukaryota	2759|Eukaryota	S	scavenger receptor activity	-	-	-	ko:K13912	ko04970,map04970	-	-	-	ko00000,ko00001	-	-	-	SRCR
XP_071476064.1	7668.SPU_025392-tr	0	937	KOG1179@1|root,KOG1179@2759|Eukaryota,38B7F@33154|Opisthokonta,3BA3X@33208|Metazoa,3CRF3@33213|Bilateria	33208|Metazoa	I	Solute carrier family 27 (Fatty acid transporter), member	SLC27A2	GO:0000038,GO:0001561,GO:0001676,GO:0001775,GO:0002252,GO:0002263,GO:0002274,GO:0002275,GO:0002283,GO:0002366,GO:0002376,GO:0002443,GO:0002444,GO:0002446,GO:0003674,GO:0003824,GO:0004467,GO:0005102,GO:0005215,GO:0005319,GO:0005342,GO:0005488,GO:0005515,GO:0005575,GO:0005622,GO:0005623,GO:0005737,GO:0005777,GO:0005778,GO:0005779,GO:0005783,GO:0005788,GO:0005789,GO:0005829,GO:0005886,GO:0006082,GO:…	6.2.1.3,6.2.1.7	ko:K08746,ko:K08748,ko:K08749,ko:K08772	ko00120,ko01100,ko03320,ko04146,ko04931,ko04976,map00120,map01100,map03320,map04146,map04931,map04976	M00104,M00106	R02794,R04507,R04580,R08733,R08738,R08743	RC00004,RC00014,RC00137	ko00000,ko00001,ko00002,ko01000,ko01004,ko02000	4.C.1.1,4.C.1.1.5,4.C.1.1.8	-	-	AMP-binding,AMP-binding_C
XP_071476065.1	7668.SPU_025393-tr	0	1061	COG0514@1|root,KOG0351@2759|Eukaryota,38DX0@33154|Opisthokonta,3BCRK@33208|Metazoa,3CU2E@33213|Bilateria	33208|Metazoa	A	Bloom syndrome	BLM	GO:0000003,GO:0000018,GO:0000019,GO:0000075,GO:0000077,GO:0000079,GO:0000166,GO:0000217,GO:0000228,GO:0000278,GO:0000280,GO:0000400,GO:0000403,GO:0000405,GO:0000723,GO:0000724,GO:0000725,GO:0000726,GO:0000729,GO:0000731,GO:0000732,GO:0000733,GO:0000781,GO:0000793,GO:0000794,GO:0000795,GO:0000800,GO:0001325,GO:0001673,GO:0001775,GO:0001932,GO:0002039,GO:0002376,GO:0002520,GO:0002521,GO:0002682,GO:…	3.6.4.12	ko:K10901	ko03440,ko03460,map03440,map03460	M00295,M00414	-	-	ko00000,ko00001,ko00002,ko01000,ko03032,ko03400	-	-	-	BDHCT,BDHCT_assoc,BLM_N,DEAD,HRDC,Helicase_C,RQC,RecQ_Zn_bind
XP_071476066.1	10224.XP_002735562.1	2.42e-290	807	COG0017@1|root,KOG0555@2759|Eukaryota,38ENC@33154|Opisthokonta,3BB8D@33208|Metazoa,3CRP8@33213|Bilateria	33208|Metazoa	J	asparagine-tRNA ligase activity	NARS	GO:0000122,GO:0003674,GO:0003824,GO:0004812,GO:0004816,GO:0005575,GO:0005622,GO:0005623,GO:0005737,GO:0005829,GO:0006082,GO:0006139,GO:0006355,GO:0006357,GO:0006399,GO:0006412,GO:0006418,GO:0006421,GO:0006518,GO:0006520,GO:0006725,GO:0006807,GO:0008150,GO:0008152,GO:0009058,GO:0009059,GO:0009889,GO:0009890,GO:0009892,GO:0009987,GO:0010467,GO:0010468,GO:0010556,GO:0010558,GO:0010605,GO:0010629,GO:…	6.1.1.22	ko:K01893,ko:K02902	ko00970,ko03010,map00970,map03010	M00178,M00359,M00360	R03648	RC00055,RC00523	br01610,ko00000,ko00001,ko00002,ko01000,ko01007,ko03011,ko03016	-	-	-	tRNA-synt_2,tRNA_anti-codon
XP_071476067.1	144197.XP_008278897.1	5.93e-29	116	KOG1623@1|root,KOG1623@2759|Eukaryota,39NE8@33154|Opisthokonta,3BE23@33208|Metazoa,3D2DH@33213|Bilateria,48AR3@7711|Chordata,48VT0@7742|Vertebrata,4A1G5@7898|Actinopterygii	33208|Metazoa	U	Solute carrier family 50 (sugar transporter), member 1	SLC50A1	GO:0003674,GO:0005215,GO:0005575,GO:0005622,GO:0005623,GO:0005634,GO:0005737,GO:0005794,GO:0005886,GO:0006810,GO:0008150,GO:0008643,GO:0008645,GO:0009893,GO:0010468,GO:0010604,GO:0010628,GO:0012505,GO:0015144,GO:0015749,GO:0016020,GO:0016021,GO:0019222,GO:0022857,GO:0031224,GO:0034219,GO:0040029,GO:0042946,GO:0042947,GO:0043226,GO:0043227,GO:0043229,GO:0043231,GO:0044424,GO:0044425,GO:0044444,GO:…	-	ko:K15382	-	-	-	-	ko00000,ko02000	9.A.58.1	-	-	MtN3_slv
XP_071476068.1	7668.SPU_018447-tr	0	1076	KOG2158@1|root,KOG2158@2759|Eukaryota,38BCD@33154|Opisthokonta,3BBGM@33208|Metazoa,3CXIW@33213|Bilateria	33208|Metazoa	O	Tubulin tyrosine	TTLL6	GO:0000226,GO:0001578,GO:0003341,GO:0003352,GO:0003353,GO:0003674,GO:0003824,GO:0005488,GO:0005515,GO:0005575,GO:0005622,GO:0005623,GO:0005737,GO:0005815,GO:0005829,GO:0005856,GO:0005929,GO:0006464,GO:0006807,GO:0006928,GO:0006996,GO:0007010,GO:0007017,GO:0007018,GO:0008092,GO:0008150,GO:0008152,GO:0009987,GO:0015630,GO:0015631,GO:0016043,GO:0016874,GO:0016879,GO:0016881,GO:0018094,GO:0018095,GO:…	2.7.7.78,3.1.7.2	ko:K15630,ko:K16582,ko:K21138	ko00230,map00230	-	R00336	RC00078	ko00000,ko00001,ko01000,ko03036,ko04812	-	-	-	TTL
XP_071476069.1	7739.XP_002605776.1	0	1076	COG2319@1|root,KOG3602@2759|Eukaryota,38BD6@33154|Opisthokonta,3BAND@33208|Metazoa,3CVWB@33213|Bilateria,482I8@7711|Chordata	33208|Metazoa	S	telomerase activity	TEP1	GO:0000722,GO:0000723,GO:0000781,GO:0002039,GO:0003674,GO:0003676,GO:0003723,GO:0005488,GO:0005515,GO:0005575,GO:0005622,GO:0005623,GO:0005634,GO:0005681,GO:0005682,GO:0005694,GO:0005697,GO:0005737,GO:0006139,GO:0006259,GO:0006278,GO:0006310,GO:0006312,GO:0006396,GO:0006725,GO:0006807,GO:0006996,GO:0008150,GO:0008152,GO:0008380,GO:0009058,GO:0009059,GO:0009987,GO:0010467,GO:0016043,GO:0016070,GO:…	-	ko:K11127	-	-	-	-	ko00000,ko03032	-	-	-	DUF4062,NACHT,TEP1_N,TROVE,WD40
XP_071476070.1	7668.SPU_014084-tr	0	1046	KOG4291@1|root,KOG4291@2759|Eukaryota,38BKH@33154|Opisthokonta,3BBIZ@33208|Metazoa,3CRHY@33213|Bilateria	33208|Metazoa	W	Sushi domain-containing protein	-	-	-	-	-	-	-	-	-	-	-	-	AMOP,NIDO,Sushi,VWD
XP_071476071.1	7668.SPU_025037-tr	8.22e-118	355	KOG3656@1|root,KOG3656@2759|Eukaryota	2759|Eukaryota	O	G-protein coupled receptor activity	-	-	-	ko:K04153,ko:K04163,ko:K12616	ko03018,ko04014,ko04020,ko04024,ko04080,ko04726,ko04742,map03018,map04014,map04020,map04024,map04080,map04726,map04742	-	-	-	ko00000,ko00001,ko03019,ko04030	-	-	-	7tm_1
XP_071476072.1	7668.SPU_014769-tr	3.15e-147	453	COG4886@1|root,KOG2087@1|root,KOG0619@2759|Eukaryota,KOG2087@2759|Eukaryota,38CC3@33154|Opisthokonta,3BCC2@33208|Metazoa,3CZ7Q@33213|Bilateria	33208|Metazoa	T	G-protein coupled receptor activity	-	-	-	ko:K04307	ko04080,ko04926,map04080,map04926	-	-	-	ko00000,ko00001,ko04030	-	-	-	7tm_1,CUB,LRR_8,Ldl_recept_a,Lectin_C
XP_071476073.1	10224.XP_002738319.1	1.84e-166	516	COG1474@1|root,KOG1514@2759|Eukaryota,39C03@33154|Opisthokonta,3BB7R@33208|Metazoa,3CT1J@33213|Bilateria	33208|Metazoa	L	DNA replication	ORC1	GO:0000082,GO:0000083,GO:0000228,GO:0000278,GO:0000808,GO:0003674,GO:0003676,GO:0003677,GO:0003682,GO:0005488,GO:0005575,GO:0005622,GO:0005623,GO:0005634,GO:0005654,GO:0005664,GO:0005694,GO:0005730,GO:0005737,GO:0005829,GO:0005886,GO:0006139,GO:0006259,GO:0006260,GO:0006261,GO:0006270,GO:0006277,GO:0006355,GO:0006725,GO:0006807,GO:0007049,GO:0008150,GO:0008152,GO:0008283,GO:0008284,GO:0009058,GO:…	-	ko:K02603	ko04110,ko04111,ko04113,map04110,map04111,map04113	M00284	-	-	ko00000,ko00001,ko00002,ko03032,ko03036	-	-	-	AAA,BAH,Cdc6_C
XP_071476074.1	7668.SPU_009734-tr	1.02e-129	376	KOG3114@1|root,KOG3114@2759|Eukaryota,38XN2@33154|Opisthokonta,3BJQP@33208|Metazoa,3CWJH@33213|Bilateria	33208|Metazoa	O	Yip1 domain family member 1	YIPF1	GO:0000138,GO:0003674,GO:0005488,GO:0005515,GO:0005575,GO:0005622,GO:0005623,GO:0005737,GO:0005794,GO:0005795,GO:0005797,GO:0005802,GO:0012505,GO:0017016,GO:0017137,GO:0019899,GO:0030133,GO:0031267,GO:0031410,GO:0031982,GO:0031984,GO:0031985,GO:0043226,GO:0043227,GO:0043229,GO:0043231,GO:0044422,GO:0044424,GO:0044431,GO:0044444,GO:0044446,GO:0044464,GO:0051020,GO:0097708,GO:0098791	-	-	-	-	-	-	-	-	-	-	Yip1
XP_071476075.1	7668.SPU_002656-tr	1.56e-107	327	COG2124@1|root,KOG0156@2759|Eukaryota,38BSU@33154|Opisthokonta,3BC78@33208|Metazoa,3CRSA@33213|Bilateria	33208|Metazoa	Q	monooxygenase activity	-	-	-	ko:K07417	-	-	-	-	ko00000,ko00199	-	-	-	p450
XP_071476076.1	7091.BGIBMGA010696-TA	1.17e-88	295	KOG3105@1|root,KOG3105@2759|Eukaryota,3A3P5@33154|Opisthokonta,3BQDY@33208|Metazoa,3DGNP@33213|Bilateria,422J3@6656|Arthropoda,3SPSA@50557|Insecta	33208|Metazoa	S	Jerky protein homolog-like	-	-	-	-	-	-	-	-	-	-	-	-	DDE_1,HTH_psq
XP_071476077.1	7668.SPU_020804-tr	4.28e-105	307	28Q1B@1|root,2QWQ2@2759|Eukaryota,38G10@33154|Opisthokonta,3BEHQ@33208|Metazoa,3CS8Q@33213|Bilateria	33208|Metazoa	S	nucleic acid-templated transcription	COMMD10	-	-	-	-	-	-	-	-	-	-	-	COMM_domain
XP_071476079.1	7668.SPU_020955-tr	2.03e-26	122	2CMJ7@1|root,2QQHI@2759|Eukaryota,38EI8@33154|Opisthokonta,3BCWX@33208|Metazoa,3CY4G@33213|Bilateria	33208|Metazoa	T	tumor necrosis factor receptor superfamily, member 19	TNFRSF19	GO:0000165,GO:0001932,GO:0001934,GO:0001942,GO:0003674,GO:0004888,GO:0005031,GO:0005035,GO:0005575,GO:0005623,GO:0005886,GO:0006464,GO:0006468,GO:0006793,GO:0006796,GO:0006807,GO:0006915,GO:0006950,GO:0007154,GO:0007165,GO:0007166,GO:0007254,GO:0007275,GO:0008150,GO:0008152,GO:0008219,GO:0008544,GO:0009888,GO:0009893,GO:0009966,GO:0009967,GO:0009987,GO:0010033,GO:0010562,GO:0010604,GO:0010646,GO:…	-	ko:K05155	ko04060,map04060	-	-	-	ko00000,ko00001,ko04050	-	-	-	TNFR_c6
XP_071476080.1	7668.SPU_022997-tr	6.44e-185	516	COG3000@1|root,KOG0873@2759|Eukaryota,38IKE@33154|Opisthokonta,3BKFX@33208|Metazoa,3D0W9@33213|Bilateria	33208|Metazoa	I	Belongs to the sterol desaturase family	CH25H	GO:0001567,GO:0002252,GO:0002376,GO:0003674,GO:0003824,GO:0004497,GO:0005575,GO:0005622,GO:0005623,GO:0005737,GO:0005783,GO:0005789,GO:0005829,GO:0006066,GO:0006082,GO:0006629,GO:0006694,GO:0006699,GO:0006928,GO:0006935,GO:0006950,GO:0006952,GO:0008150,GO:0008152,GO:0008202,GO:0008203,GO:0008206,GO:0008395,GO:0008610,GO:0009058,GO:0009605,GO:0009607,GO:0009615,GO:0009987,GO:0012505,GO:0016020,GO:…	1.14.99.38	ko:K10223	ko00120,map00120	-	R07218	RC00963	ko00000,ko00001,ko01000	-	-	-	FA_hydroxylase
XP_071476081.1	7668.SPU_015780-tr	9.55e-120	360	KOG3656@1|root,KOG3656@2759|Eukaryota	2759|Eukaryota	O	G-protein coupled receptor activity	-	-	-	ko:K04153,ko:K04163,ko:K12616	ko03018,ko04014,ko04020,ko04024,ko04080,ko04726,ko04742,map03018,map04014,map04020,map04024,map04080,map04726,map04742	-	-	-	ko00000,ko00001,ko03019,ko04030	-	-	-	7tm_1
XP_071476082.1	7668.SPU_002150-tr	1.24e-121	367	KOG2889@1|root,KOG2889@2759|Eukaryota,38DYV@33154|Opisthokonta,3B996@33208|Metazoa,3CT2U@33213|Bilateria	33208|Metazoa	S	factor 38A	PRPF38A	GO:0000375,GO:0000377,GO:0000398,GO:0003674,GO:0005488,GO:0005515,GO:0005575,GO:0005622,GO:0005623,GO:0005634,GO:0005635,GO:0005654,GO:0005681,GO:0006139,GO:0006396,GO:0006397,GO:0006725,GO:0006807,GO:0007346,GO:0008150,GO:0008152,GO:0008380,GO:0009987,GO:0010389,GO:0010467,GO:0010564,GO:0012505,GO:0016020,GO:0016070,GO:0016071,GO:0031090,GO:0031965,GO:0031967,GO:0031974,GO:0031975,GO:0031981,GO:…	-	ko:K12849	ko03040,map03040	-	-	-	ko00000,ko00001,ko03041	-	-	-	PRP38,PRP38_assoc
XP_071476084.1	7668.SPU_018452-tr	0	872	KOG3611@1|root,KOG3611@2759|Eukaryota,38B60@33154|Opisthokonta,3B9EA@33208|Metazoa,3CX8G@33213|Bilateria	33208|Metazoa	T	negative regulation of cell adhesion involved in sprouting angiogenesis	SEMA6A	GO:0000003,GO:0000902,GO:0000904,GO:0001558,GO:0001764,GO:0001932,GO:0001933,GO:0001952,GO:0002009,GO:0003006,GO:0003674,GO:0004888,GO:0005102,GO:0005488,GO:0005515,GO:0005575,GO:0005576,GO:0005622,GO:0005623,GO:0005737,GO:0005794,GO:0005886,GO:0005887,GO:0006915,GO:0006928,GO:0006935,GO:0006996,GO:0007010,GO:0007154,GO:0007162,GO:0007165,GO:0007166,GO:0007275,GO:0007399,GO:0007409,GO:0007411,GO:…	-	ko:K06841,ko:K06842	ko04360,map04360	-	-	-	ko00000,ko00001,ko04516	-	-	-	PSI,Sema
XP_071476085.1	7213.XP_004531260.1	0	1089	COG0441@1|root,KOG1637@2759|Eukaryota,38C5Y@33154|Opisthokonta,3B9Y5@33208|Metazoa,3CVGA@33213|Bilateria,41Y9F@6656|Arthropoda,3SHCA@50557|Insecta,44WYR@7147|Diptera	33208|Metazoa	J	Threonyl and Alanyl tRNA synthetase second additional domain	TARS	GO:0003674,GO:0003824,GO:0004812,GO:0004829,GO:0005488,GO:0005515,GO:0005575,GO:0005622,GO:0005623,GO:0005737,GO:0005739,GO:0005829,GO:0005856,GO:0006082,GO:0006139,GO:0006399,GO:0006412,GO:0006418,GO:0006435,GO:0006518,GO:0006520,GO:0006725,GO:0006807,GO:0007275,GO:0007568,GO:0008150,GO:0008152,GO:0008340,GO:0009058,GO:0009059,GO:0009987,GO:0010259,GO:0010467,GO:0015629,GO:0016070,GO:0016874,GO:…	6.1.1.3	ko:K01868	ko00970,map00970	M00359,M00360	R03663	RC00055,RC00523	ko00000,ko00001,ko00002,ko01000,ko01007,ko03016	-	-	-	HGTP_anticodon,TGS,tRNA-synt_2b,tRNA_SAD
XP_071476086.1	136037.KDR12825	3.54e-16	91.7	KOG4297@1|root,KOG4297@2759|Eukaryota,38B50@33154|Opisthokonta,3BCEG@33208|Metazoa,3CRUF@33213|Bilateria,41UTC@6656|Arthropoda,3SK8M@50557|Insecta	33208|Metazoa	TV	C-type lectin (CTL) or carbohydrate-recognition domain (CRD)	CTLSE1	GO:0001654,GO:0001736,GO:0001738,GO:0001745,GO:0002009,GO:0002165,GO:0003674,GO:0005488,GO:0005575,GO:0005911,GO:0007155,GO:0007156,GO:0007163,GO:0007164,GO:0007275,GO:0007399,GO:0007423,GO:0007444,GO:0007472,GO:0007476,GO:0007552,GO:0007560,GO:0008150,GO:0008544,GO:0009653,GO:0009791,GO:0009886,GO:0009887,GO:0009888,GO:0009913,GO:0009987,GO:0016043,GO:0022008,GO:0022610,GO:0030030,GO:0030054,GO:…	-	-	-	-	-	-	-	-	-	-	F5_F8_type_C,Lectin_C,Sushi
XP_071476087.1	136037.KDR12825	2.44e-15	89	KOG4297@1|root,KOG4297@2759|Eukaryota,38B50@33154|Opisthokonta,3BCEG@33208|Metazoa,3CRUF@33213|Bilateria,41UTC@6656|Arthropoda,3SK8M@50557|Insecta	33208|Metazoa	TV	C-type lectin (CTL) or carbohydrate-recognition domain (CRD)	CTLSE1	GO:0001654,GO:0001736,GO:0001738,GO:0001745,GO:0002009,GO:0002165,GO:0003674,GO:0005488,GO:0005575,GO:0005911,GO:0007155,GO:0007156,GO:0007163,GO:0007164,GO:0007275,GO:0007399,GO:0007423,GO:0007444,GO:0007472,GO:0007476,GO:0007552,GO:0007560,GO:0008150,GO:0008544,GO:0009653,GO:0009791,GO:0009886,GO:0009887,GO:0009888,GO:0009913,GO:0009987,GO:0016043,GO:0022008,GO:0022610,GO:0030030,GO:0030054,GO:…	-	-	-	-	-	-	-	-	-	-	F5_F8_type_C,Lectin_C,Sushi
XP_071476088.1	8083.ENSXMAP00000001738	4.85e-16	91.7	KOG1217@1|root,KOG4297@1|root,KOG1217@2759|Eukaryota,KOG4297@2759|Eukaryota,38B50@33154|Opisthokonta,3BCEG@33208|Metazoa,3CRUF@33213|Bilateria,489FW@7711|Chordata,4955D@7742|Vertebrata,4A8PH@7898|Actinopterygii	33208|Metazoa	TV	Sushi, von Willebrand factor type A, EGF and pentraxin domain containing 1	SVEP1	GO:0003674,GO:0003682,GO:0005488,GO:0005575,GO:0005576	-	ko:K17495	-	-	-	-	ko00000,ko01009	-	-	-	EGF,EGF_2,EGF_CA,Ephrin_rec_like,HYR,Pentaxin,Sushi,VWA,hEGF
XP_071476089.1	10224.XP_002732081.1	2.43e-49	165	COG5199@1|root,KOG2046@2759|Eukaryota,38HJ8@33154|Opisthokonta,3BE2E@33208|Metazoa,3CYKH@33213|Bilateria	33208|Metazoa	Z	negative regulation of ATPase activity	CNN3	GO:0003674,GO:0005488,GO:0005515,GO:0005575,GO:0005622,GO:0005623,GO:0005737,GO:0005829,GO:0005856,GO:0005874,GO:0005884,GO:0008017,GO:0008092,GO:0008150,GO:0009888,GO:0009987,GO:0014069,GO:0015629,GO:0015630,GO:0015631,GO:0030154,GO:0030425,GO:0030674,GO:0030855,GO:0032279,GO:0032502,GO:0032780,GO:0036477,GO:0042995,GO:0043005,GO:0043025,GO:0043086,GO:0043197,GO:0043226,GO:0043228,GO:0043229,GO:…	2.4.1.141	ko:K07441,ko:K20526	ko00510,ko00513,ko01100,map00510,map00513,map01100	M00055	R05970	-	ko00000,ko00001,ko00002,ko01000,ko01003,ko04131	-	GT1	-	CH,Calponin
XP_071476090.1	10224.XP_002732081.1	1.34e-48	163	COG5199@1|root,KOG2046@2759|Eukaryota,38HJ8@33154|Opisthokonta,3BE2E@33208|Metazoa,3CYKH@33213|Bilateria	33208|Metazoa	Z	negative regulation of ATPase activity	CNN3	GO:0003674,GO:0005488,GO:0005515,GO:0005575,GO:0005622,GO:0005623,GO:0005737,GO:0005829,GO:0005856,GO:0005874,GO:0005884,GO:0008017,GO:0008092,GO:0008150,GO:0009888,GO:0009987,GO:0014069,GO:0015629,GO:0015630,GO:0015631,GO:0030154,GO:0030425,GO:0030674,GO:0030855,GO:0032279,GO:0032502,GO:0032780,GO:0036477,GO:0042995,GO:0043005,GO:0043025,GO:0043086,GO:0043197,GO:0043226,GO:0043228,GO:0043229,GO:…	2.4.1.141	ko:K07441,ko:K20526	ko00510,ko00513,ko01100,map00510,map00513,map01100	M00055	R05970	-	ko00000,ko00001,ko00002,ko01000,ko01003,ko04131	-	GT1	-	CH,Calponin
XP_071476092.1	7668.SPU_020204-tr	3.4e-70	237	KOG1075@1|root,KOG1075@2759|Eukaryota,39TZY@33154|Opisthokonta,3BHR3@33208|Metazoa,3CUIP@33213|Bilateria	33208|Metazoa	S	Ribonuclease H protein	-	-	-	-	-	-	-	-	-	-	-	-	Exo_endo_phos_2,RVT_1
XP_071476093.1	7668.SPU_025037-tr	1.51e-120	362	KOG3656@1|root,KOG3656@2759|Eukaryota	2759|Eukaryota	O	G-protein coupled receptor activity	-	-	-	ko:K04153,ko:K04163,ko:K12616	ko03018,ko04014,ko04020,ko04024,ko04080,ko04726,ko04742,map03018,map04014,map04020,map04024,map04080,map04726,map04742	-	-	-	ko00000,ko00001,ko03019,ko04030	-	-	-	7tm_1
XP_071476094.1	7668.SPU_002908-tr	0	1765	COG0525@1|root,KOG0432@2759|Eukaryota,38BX5@33154|Opisthokonta,3BDDJ@33208|Metazoa,3CUM1@33213|Bilateria	33208|Metazoa	J	valyl-tRNA aminoacylation	VARS	GO:0003674,GO:0003824,GO:0004812,GO:0004832,GO:0005575,GO:0005622,GO:0005623,GO:0005737,GO:0005829,GO:0006082,GO:0006139,GO:0006399,GO:0006412,GO:0006418,GO:0006438,GO:0006518,GO:0006520,GO:0006725,GO:0006807,GO:0007275,GO:0007568,GO:0008150,GO:0008152,GO:0008340,GO:0009058,GO:0009059,GO:0009987,GO:0010259,GO:0010467,GO:0016070,GO:0016874,GO:0016875,GO:0019538,GO:0019752,GO:0032501,GO:0032502,GO:…	6.1.1.9	ko:K01873	ko00970,map00970	M00359,M00360	R03665	RC00055,RC00523	ko00000,ko00001,ko00002,ko01000,ko01007,ko03016	-	-	-	Anticodon_1,GST_C,Val_tRNA-synt_C,tRNA-synt_1
XP_071476095.1	10224.XP_002736918.1	2.58e-216	615	COG2021@1|root,2QR3J@2759|Eukaryota,38CHD@33154|Opisthokonta,3BKU1@33208|Metazoa,3D3SC@33213|Bilateria	33208|Metazoa	H	alpha/beta hydrolase fold	-	-	2.3.1.31	ko:K00641	ko00270,ko01100,ko01130,map00270,map01100,map01130	-	R01776	RC00004,RC00041	ko00000,ko00001,ko01000	-	-	-	Abhydrolase_1
XP_071476096.1	10224.XP_002736918.1	2.58e-216	615	COG2021@1|root,2QR3J@2759|Eukaryota,38CHD@33154|Opisthokonta,3BKU1@33208|Metazoa,3D3SC@33213|Bilateria	33208|Metazoa	H	alpha/beta hydrolase fold	-	-	2.3.1.31	ko:K00641	ko00270,ko01100,ko01130,map00270,map01100,map01130	-	R01776	RC00004,RC00041	ko00000,ko00001,ko01000	-	-	-	Abhydrolase_1
XP_071476098.1	7668.SPU_001564-tr	4.71e-285	798	COG0733@1|root,KOG3660@2759|Eukaryota	2759|Eukaryota	U	neurotransmitter:sodium symporter activity	-	GO:0001504,GO:0001505,GO:0003333,GO:0003674,GO:0005215,GO:0005283,GO:0005295,GO:0005326,GO:0005328,GO:0005342,GO:0005343,GO:0005416,GO:0005575,GO:0005623,GO:0005886,GO:0005887,GO:0006810,GO:0006811,GO:0006812,GO:0006814,GO:0006820,GO:0006836,GO:0006855,GO:0006865,GO:0008150,GO:0008324,GO:0008509,GO:0008514,GO:0015075,GO:0015077,GO:0015081,GO:0015171,GO:0015175,GO:0015179,GO:0015187,GO:0015238,GO:…	-	ko:K05038	-	-	-	-	ko00000,ko02000	2.A.22.2	-	-	SNF
XP_071476100.1	10224.XP_002736918.1	1.18e-194	558	COG2021@1|root,2QR3J@2759|Eukaryota,38CHD@33154|Opisthokonta,3BKU1@33208|Metazoa,3D3SC@33213|Bilateria	33208|Metazoa	H	alpha/beta hydrolase fold	-	-	2.3.1.31	ko:K00641	ko00270,ko01100,ko01130,map00270,map01100,map01130	-	R01776	RC00004,RC00041	ko00000,ko00001,ko01000	-	-	-	Abhydrolase_1
XP_071476101.1	7668.SPU_015615-tr	3.39e-139	412	28MEB@1|root,2QTXT@2759|Eukaryota,3AGNP@33154|Opisthokonta,3BZ8W@33208|Metazoa,3DFH4@33213|Bilateria	33208|Metazoa	S	Galactose-3-O-sulfotransferase	-	-	2.8.2.11	ko:K01019	ko00565,ko00600,ko01100,map00565,map00600,map01100	M00067	R04017,R05105,R10805	RC00007,RC00231	ko00000,ko00001,ko00002,ko01000,ko01003	-	-	-	Gal-3-0_sulfotr
XP_071476102.1	7668.SPU_025037-tr	3.63e-123	368	KOG3656@1|root,KOG3656@2759|Eukaryota	2759|Eukaryota	O	G-protein coupled receptor activity	-	-	-	ko:K04153,ko:K04163,ko:K12616	ko03018,ko04014,ko04020,ko04024,ko04080,ko04726,ko04742,map03018,map04014,map04020,map04024,map04080,map04726,map04742	-	-	-	ko00000,ko00001,ko03019,ko04030	-	-	-	7tm_1
XP_071476103.1	7668.SPU_024532-tr	5.01e-221	613	COG4409@1|root,2QSIT@2759|Eukaryota,39G5C@33154|Opisthokonta,3BJR5@33208|Metazoa,3D21T@33213|Bilateria	33208|Metazoa	G	sialidase 1 (lysosomal sialidase)	NEU1	GO:0000323,GO:0001573,GO:0001775,GO:0002252,GO:0002263,GO:0002274,GO:0002275,GO:0002283,GO:0002366,GO:0002376,GO:0002443,GO:0002444,GO:0002446,GO:0003674,GO:0003824,GO:0004308,GO:0004553,GO:0005575,GO:0005576,GO:0005622,GO:0005623,GO:0005737,GO:0005764,GO:0005773,GO:0005775,GO:0005975,GO:0006629,GO:0006643,GO:0006664,GO:0006665,GO:0006672,GO:0006687,GO:0006689,GO:0006807,GO:0006810,GO:0006887,GO:…	3.2.1.18	ko:K01186	ko00511,ko00600,ko04142,map00511,map00600,map04142	-	R04018	RC00028,RC00077	ko00000,ko00001,ko01000,ko02042	-	GH33	-	BNR_2
XP_071476104.1	7668.SPU_004060-tr	9.05e-200	600	COG0545@1|root,KOG0549@2759|Eukaryota,39NER@33154|Opisthokonta,3CPZ7@33208|Metazoa,3E64H@33213|Bilateria	33208|Metazoa	O	FKBP-type peptidyl-prolyl cis-trans isomerase	-	-	-	ko:K17478	-	-	-	-	ko00000,ko01009,ko03110,ko04812	-	-	-	FKBP_C
XP_071476105.1	7668.SPU_010993-tr	3.43e-27	122	2CMEU@1|root,2QQ5W@2759|Eukaryota	2759|Eukaryota	S	scavenger receptor activity	-	-	-	ko:K13912	ko04970,map04970	-	-	-	ko00000,ko00001	-	-	-	SRCR
XP_071476106.1	7668.SPU_019691-tr	4.49e-165	479	COG2268@1|root,KOG2668@2759|Eukaryota,38BR8@33154|Opisthokonta,3BCIK@33208|Metazoa,3CYFN@33213|Bilateria	33208|Metazoa	UZ	positive regulation of cell-cell adhesion mediated by cadherin	FLOT1	GO:0000902,GO:0000904,GO:0001765,GO:0001817,GO:0001819,GO:0001931,GO:0001932,GO:0001934,GO:0002020,GO:0002090,GO:0002682,GO:0002684,GO:0003674,GO:0005102,GO:0005198,GO:0005488,GO:0005515,GO:0005575,GO:0005622,GO:0005623,GO:0005737,GO:0005768,GO:0005769,GO:0005813,GO:0005815,GO:0005856,GO:0005886,GO:0005901,GO:0005911,GO:0005912,GO:0005913,GO:0006403,GO:0006810,GO:0006897,GO:0006928,GO:0006935,GO:…	-	ko:K07192	ko04910,map04910	-	-	-	ko00000,ko00001,ko03036,ko04131,ko04147	-	-	-	Band_7,Flot
XP_071476107.1	244447.XP_008305574.1	5.87e-117	350	KOG3922@1|root,KOG3922@2759|Eukaryota,38GRJ@33154|Opisthokonta,3B9RX@33208|Metazoa,3CUS0@33213|Bilateria,4816N@7711|Chordata,48WY0@7742|Vertebrata,4A1H0@7898|Actinopterygii	33208|Metazoa	O	Heparan sulfate 2-O-sulfotransferase	HS2ST1	GO:0000139,GO:0000271,GO:0001655,GO:0001657,GO:0001822,GO:0001823,GO:0001838,GO:0002009,GO:0003674,GO:0003824,GO:0004394,GO:0005488,GO:0005515,GO:0005575,GO:0005622,GO:0005623,GO:0005737,GO:0005794,GO:0005975,GO:0005976,GO:0006022,GO:0006023,GO:0006024,GO:0006029,GO:0006082,GO:0006790,GO:0006807,GO:0007154,GO:0007165,GO:0007275,GO:0007399,GO:0007424,GO:0008146,GO:0008150,GO:0008152,GO:0009058,GO:…	-	ko:K02513	ko00534,map00534	-	-	-	ko00000,ko00001,ko01000,ko01003	-	-	-	Sulfotransfer_2
XP_071476108.1	7668.SPU_024532-tr	4.65e-218	607	COG4409@1|root,2QSIT@2759|Eukaryota,39G5C@33154|Opisthokonta,3BJR5@33208|Metazoa,3D21T@33213|Bilateria	33208|Metazoa	G	sialidase 1 (lysosomal sialidase)	NEU1	GO:0000323,GO:0001573,GO:0001775,GO:0002252,GO:0002263,GO:0002274,GO:0002275,GO:0002283,GO:0002366,GO:0002376,GO:0002443,GO:0002444,GO:0002446,GO:0003674,GO:0003824,GO:0004308,GO:0004553,GO:0005575,GO:0005576,GO:0005622,GO:0005623,GO:0005737,GO:0005764,GO:0005773,GO:0005775,GO:0005975,GO:0006629,GO:0006643,GO:0006664,GO:0006665,GO:0006672,GO:0006687,GO:0006689,GO:0006807,GO:0006810,GO:0006887,GO:…	3.2.1.18	ko:K01186	ko00511,ko00600,ko04142,map00511,map00600,map04142	-	R04018	RC00028,RC00077	ko00000,ko00001,ko01000,ko02042	-	GH33	-	BNR_2
XP_071476109.1	7668.SPU_024532-tr	3.18e-211	590	COG4409@1|root,2QSIT@2759|Eukaryota,39G5C@33154|Opisthokonta,3BJR5@33208|Metazoa,3D21T@33213|Bilateria	33208|Metazoa	G	sialidase 1 (lysosomal sialidase)	NEU1	GO:0000323,GO:0001573,GO:0001775,GO:0002252,GO:0002263,GO:0002274,GO:0002275,GO:0002283,GO:0002366,GO:0002376,GO:0002443,GO:0002444,GO:0002446,GO:0003674,GO:0003824,GO:0004308,GO:0004553,GO:0005575,GO:0005576,GO:0005622,GO:0005623,GO:0005737,GO:0005764,GO:0005773,GO:0005775,GO:0005975,GO:0006629,GO:0006643,GO:0006664,GO:0006665,GO:0006672,GO:0006687,GO:0006689,GO:0006807,GO:0006810,GO:0006887,GO:…	3.2.1.18	ko:K01186	ko00511,ko00600,ko04142,map00511,map00600,map04142	-	R04018	RC00028,RC00077	ko00000,ko00001,ko01000,ko02042	-	GH33	-	BNR_2
XP_071476110.1	7668.SPU_002909-tr	4.67e-87	264	COG0656@1|root,KOG3023@2759|Eukaryota,38Y3V@33154|Opisthokonta,3BAKE@33208|Metazoa,3CZZE@33213|Bilateria	33208|Metazoa	E	glutamate-cysteine ligase catalytic subunit binding	GCLM	GO:0000096,GO:0001101,GO:0001678,GO:0001775,GO:0003008,GO:0003013,GO:0003018,GO:0003254,GO:0003674,GO:0003824,GO:0004357,GO:0005488,GO:0005515,GO:0005575,GO:0005622,GO:0005623,GO:0005737,GO:0005829,GO:0006082,GO:0006518,GO:0006520,GO:0006534,GO:0006536,GO:0006575,GO:0006749,GO:0006750,GO:0006790,GO:0006807,GO:0006915,GO:0006950,GO:0006979,GO:0006996,GO:0007005,GO:0007568,GO:0007584,GO:0007610,GO:…	-	ko:K11205	ko00270,ko00480,ko01100,ko04216,map00270,map00480,map01100,map04216	M00118	R00894,R10993	RC00064,RC00090	ko00000,ko00001,ko00002	-	-	-	Aldo_ket_red
XP_071476111.1	7668.SPU_025037-tr	4.24e-126	376	KOG3656@1|root,KOG3656@2759|Eukaryota	2759|Eukaryota	O	G-protein coupled receptor activity	-	-	-	ko:K04153,ko:K04163,ko:K12616	ko03018,ko04014,ko04020,ko04024,ko04080,ko04726,ko04742,map03018,map04014,map04020,map04024,map04080,map04726,map04742	-	-	-	ko00000,ko00001,ko03019,ko04030	-	-	-	7tm_1
XP_071476112.1	7668.SPU_028645-tr	3.39e-106	326	KOG3656@1|root,KOG3656@2759|Eukaryota,3AN7E@33154|Opisthokonta,3C1ND@33208|Metazoa,3DHV4@33213|Bilateria	33208|Metazoa	S	7 transmembrane receptor (rhodopsin family)	-	-	-	-	-	-	-	-	-	-	-	-	7tm_1
XP_071476113.1	7668.SPU_022213-tr	3.82e-154	444	2CHYE@1|root,2S3B5@2759|Eukaryota,38BWC@33154|Opisthokonta,3CNWH@33208|Metazoa,3E571@33213|Bilateria	33208|Metazoa	S	arylesterase activity	PON1	GO:0001101,GO:0003008,GO:0003013,GO:0003674,GO:0003824,GO:0004063,GO:0004064,GO:0005488,GO:0005509,GO:0005515,GO:0005543,GO:0005575,GO:0005576,GO:0005615,GO:0005622,GO:0005623,GO:0006066,GO:0006082,GO:0006629,GO:0006644,GO:0006650,GO:0006725,GO:0006793,GO:0006796,GO:0006807,GO:0008015,GO:0008035,GO:0008150,GO:0008152,GO:0008202,GO:0008203,GO:0008289,GO:0009056,GO:0009605,GO:0009636,GO:0009987,GO:…	3.1.1.2,3.1.8.1	ko:K01045	ko01120,map01120	-	-	-	ko00000,ko01000,ko04147	-	-	-	Arylesterase,SGL
XP_071476114.1	244447.XP_008309313.1	1.16e-22	96.3	COG0484@1|root,KOG0715@2759|Eukaryota,39ZYZ@33154|Opisthokonta,3BPPX@33208|Metazoa,3D6T1@33213|Bilateria,4857P@7711|Chordata,494NZ@7742|Vertebrata,4A44X@7898|Actinopterygii	33208|Metazoa	O	homolog, subfamily C, member 24	DNAJC24	GO:0001671,GO:0003674,GO:0005488,GO:0005506,GO:0006457,GO:0008047,GO:0008150,GO:0008198,GO:0008270,GO:0009987,GO:0030234,GO:0032781,GO:0043085,GO:0043167,GO:0043169,GO:0043462,GO:0044093,GO:0046872,GO:0046914,GO:0050790,GO:0051336,GO:0051345,GO:0060589,GO:0060590,GO:0061077,GO:0065007,GO:0065009,GO:0098772	-	ko:K17867	-	-	-	-	ko00000,ko03012	-	-	-	DnaJ,zf-CSL
XP_071476115.1	7668.SPU_000317-tr	2.59e-95	302	KOG4651@1|root,KOG4651@2759|Eukaryota	2759|Eukaryota	M	chondroitin 4-sulfotransferase activity	-	-	2.8.2.35,2.8.2.5	ko:K01017,ko:K08105	ko00532,map00532	-	R02180,R10873	RC00007,RC00231	ko00000,ko00001,ko01000,ko01003	-	-	-	Sulfotransfer_2
XP_071476116.1	7897.ENSLACP00000002925	3.65e-99	307	KOG1339@1|root,KOG1339@2759|Eukaryota,38D42@33154|Opisthokonta,3BBEX@33208|Metazoa,3CZ8C@33213|Bilateria,482WI@7711|Chordata,48Z3C@7742|Vertebrata	33208|Metazoa	O	Belongs to the peptidase A1 family	CTSD	GO:0000003,GO:0000045,GO:0000323,GO:0001775,GO:0002252,GO:0002263,GO:0002274,GO:0002275,GO:0002283,GO:0002366,GO:0002376,GO:0002443,GO:0002444,GO:0002446,GO:0002478,GO:0002495,GO:0002504,GO:0003006,GO:0003674,GO:0003824,GO:0004175,GO:0004190,GO:0004197,GO:0004252,GO:0005488,GO:0005575,GO:0005576,GO:0005615,GO:0005622,GO:0005623,GO:0005737,GO:0005764,GO:0005773,GO:0005775,GO:0006508,GO:0006807,GO:…	3.4.23.34,3.4.23.5	ko:K01379,ko:K01382,ko:K08565	ko04071,ko04140,ko04142,ko04210,ko04915,ko05152,map04071,map04140,map04142,map04210,map04915,map05152	-	-	-	ko00000,ko00001,ko01000,ko01002,ko04147	-	-	-	A1_Propeptide,Asp
XP_071476117.1	7668.SPU_016310-tr	1.15e-71	229	KOG4356@1|root,KOG4356@2759|Eukaryota	2759|Eukaryota	C	axonemal dynein complex assembly	-	-	-	-	-	-	-	-	-	-	-	-	PIH1
XP_071476118.1	7739.XP_002593056.1	0	964	COG2132@1|root,KOG1263@2759|Eukaryota,38BPV@33154|Opisthokonta,3BAZ3@33208|Metazoa,3CW79@33213|Bilateria,4832U@7711|Chordata	33208|Metazoa	Q	oxidoreductase activity, oxidizing metal ions, oxygen as acceptor	HEPHL1	GO:0000041,GO:0001889,GO:0003674,GO:0003824,GO:0004322,GO:0005488,GO:0005506,GO:0005507,GO:0005515,GO:0005575,GO:0005576,GO:0005615,GO:0005622,GO:0005623,GO:0005737,GO:0005783,GO:0005788,GO:0005886,GO:0006464,GO:0006807,GO:0006810,GO:0006811,GO:0006812,GO:0006825,GO:0006826,GO:0006873,GO:0006875,GO:0006879,GO:0007275,GO:0007568,GO:0007584,GO:0008150,GO:0008152,GO:0008198,GO:0009605,GO:0009987,GO:…	1.16.3.1	ko:K13624,ko:K14735	ko00860,ko04216,ko04978,map00860,map04216,map04978	-	R00078	RC02758	ko00000,ko00001,ko01000,ko04147	-	-	-	Cu-oxidase_2,Cu-oxidase_3
XP_071476119.1	7668.SPU_025039-tr	2.09e-107	328	KOG3656@1|root,KOG3656@2759|Eukaryota	2759|Eukaryota	O	G-protein coupled receptor activity	-	-	-	ko:K04153,ko:K04163,ko:K12616	ko03018,ko04014,ko04020,ko04024,ko04080,ko04726,ko04742,map03018,map04014,map04020,map04024,map04080,map04726,map04742	-	-	-	ko00000,ko00001,ko03019,ko04030	-	-	-	7tm_1
XP_071476120.1	7668.SPU_022493-tr	3.09e-71	224	KOG0632@1|root,2SERS@2759|Eukaryota,39J47@33154|Opisthokonta,3CNU4@33208|Metazoa,3DAIY@33213|Bilateria	33208|Metazoa	S	Phytochelatin synthase	-	-	-	-	-	-	-	-	-	-	-	-	Phytochelatin
XP_071476121.1	7668.SPU_022493-tr	2.91e-77	239	KOG0632@1|root,2SERS@2759|Eukaryota,39J47@33154|Opisthokonta,3CNU4@33208|Metazoa,3DAIY@33213|Bilateria	33208|Metazoa	S	Phytochelatin synthase	-	-	-	-	-	-	-	-	-	-	-	-	Phytochelatin
XP_071476122.1	7739.XP_002590195.1	0	1741	KOG1897@1|root,KOG1897@2759|Eukaryota,38BHS@33154|Opisthokonta,3BB3P@33208|Metazoa,3CX3R@33213|Bilateria,488PT@7711|Chordata	33208|Metazoa	L	positive regulation by virus of viral protein levels in host cell	DDB1	GO:0000003,GO:0000151,GO:0000715,GO:0002064,GO:0002065,GO:0002066,GO:0003006,GO:0003674,GO:0003676,GO:0003677,GO:0003684,GO:0005488,GO:0005515,GO:0005575,GO:0005622,GO:0005623,GO:0005634,GO:0005654,GO:0005737,GO:0006139,GO:0006259,GO:0006277,GO:0006281,GO:0006283,GO:0006289,GO:0006293,GO:0006294,GO:0006296,GO:0006325,GO:0006464,GO:0006508,GO:0006511,GO:0006513,GO:0006725,GO:0006807,GO:0006950,GO:…	-	ko:K10610	ko03420,ko04120,ko05161,ko05203,map03420,map04120,map05161,map05203	M00385,M00386	-	-	ko00000,ko00001,ko00002,ko03400,ko04121	-	-	-	CPSF_A,MMS1_N
XP_071476123.1	7668.SPU_019426-tr	1.52e-200	568	KOG0739@1|root,KOG0739@2759|Eukaryota,38D1Q@33154|Opisthokonta,3BCY8@33208|Metazoa,3CU12@33213|Bilateria	33208|Metazoa	O	positive regulation of centriole elongation	VPS4A	GO:0000070,GO:0000075,GO:0000166,GO:0000278,GO:0000280,GO:0000323,GO:0000819,GO:0000910,GO:0000916,GO:0000920,GO:0000922,GO:0001654,GO:0001745,GO:0001751,GO:0001754,GO:0003002,GO:0003674,GO:0003824,GO:0005488,GO:0005515,GO:0005524,GO:0005575,GO:0005622,GO:0005623,GO:0005634,GO:0005737,GO:0005764,GO:0005768,GO:0005769,GO:0005770,GO:0005773,GO:0005774,GO:0005813,GO:0005815,GO:0005819,GO:0005829,GO:…	-	ko:K12196	ko04144,ko04217,map04144,map04217	M00412	-	-	ko00000,ko00001,ko00002,ko04131	-	-	-	AAA,MIT,Vps4_C
XP_071476124.1	7668.SPU_021412-tr	3.44e-58	189	2C0R8@1|root,2RN5W@2759|Eukaryota,38CIU@33154|Opisthokonta,3BK4C@33208|Metazoa,3CT0A@33213|Bilateria	33208|Metazoa	O	positive regulation of Schwann cell differentiation	BAG1	GO:0000166,GO:0000774,GO:0001932,GO:0001933,GO:0003674,GO:0005488,GO:0005515,GO:0005575,GO:0005622,GO:0005623,GO:0005634,GO:0005737,GO:0005739,GO:0005829,GO:0006355,GO:0006357,GO:0006457,GO:0006458,GO:0007154,GO:0007165,GO:0007166,GO:0007275,GO:0007399,GO:0008104,GO:0008150,GO:0009636,GO:0009889,GO:0009891,GO:0009892,GO:0009893,GO:0009987,GO:0010033,GO:0010035,GO:0010038,GO:0010226,GO:0010468,GO:…	-	ko:K09555	ko04141,map04141	-	-	-	ko00000,ko00001,ko03110,ko04131	-	-	-	BAG,ubiquitin
XP_071476125.1	79684.XP_005357289.1	2.49e-36	141	COG5640@1|root,KOG3627@2759|Eukaryota,38EWN@33154|Opisthokonta,3BC1C@33208|Metazoa,3CVCK@33213|Bilateria,485XY@7711|Chordata,4928E@7742|Vertebrata,3JBH0@40674|Mammalia,35EEF@314146|Euarchontoglires,4PS5H@9989|Rodentia	33208|Metazoa	O	neurotrypsin	PRSS12	GO:0003674,GO:0003824,GO:0004175,GO:0004252,GO:0005575,GO:0005576,GO:0005622,GO:0005623,GO:0005737,GO:0005886,GO:0006508,GO:0006807,GO:0006810,GO:0006887,GO:0008150,GO:0008152,GO:0008233,GO:0008236,GO:0009987,GO:0010467,GO:0016020,GO:0016192,GO:0016485,GO:0016787,GO:0017171,GO:0019538,GO:0030424,GO:0030425,GO:0031410,GO:0031638,GO:0031982,GO:0032940,GO:0033267,GO:0036477,GO:0042995,GO:0043005,GO:…	-	ko:K09624,ko:K13912	ko04970,map04970	-	-	-	ko00000,ko00001,ko01000,ko01002	-	-	-	Kringle,SRCR,Trypsin
XP_071476126.1	7070.TC012273-PA	6.71e-273	755	COG5170@1|root,KOG1354@2759|Eukaryota,38CMI@33154|Opisthokonta,3BCYE@33208|Metazoa,3CS6J@33213|Bilateria,41XAX@6656|Arthropoda,3SH7T@50557|Insecta	33208|Metazoa	T	Serine threonine-protein phosphatase 2A 55 kDa regulatory subunit B	PPP2R2A	GO:0000003,GO:0000086,GO:0000159,GO:0000184,GO:0000226,GO:0000266,GO:0000278,GO:0000280,GO:0000956,GO:0001700,GO:0003002,GO:0003006,GO:0003674,GO:0003824,GO:0004721,GO:0004722,GO:0005488,GO:0005515,GO:0005575,GO:0005622,GO:0005623,GO:0005634,GO:0005654,GO:0005737,GO:0005739,GO:0005740,GO:0005741,GO:0005829,GO:0005856,GO:0006139,GO:0006401,GO:0006402,GO:0006464,GO:0006470,GO:0006605,GO:0006626,GO:…	-	ko:K04354	ko03015,ko04071,ko04111,ko04151,ko04152,ko04261,ko04390,ko04391,ko04530,ko04728,ko05142,ko05160,ko05165,map03015,map04071,map04111,map04151,map04152,map04261,map04390,map04391,map04530,map04728,map05142,map05160,map05165	-	-	-	ko00000,ko00001,ko01009,ko03036	-	-	-	-
XP_071476127.1	7668.SPU_025039-tr	8.39e-116	349	KOG3656@1|root,KOG3656@2759|Eukaryota	2759|Eukaryota	O	G-protein coupled receptor activity	-	-	-	ko:K04153,ko:K04163,ko:K12616	ko03018,ko04014,ko04020,ko04024,ko04080,ko04726,ko04742,map03018,map04014,map04020,map04024,map04080,map04726,map04742	-	-	-	ko00000,ko00001,ko03019,ko04030	-	-	-	7tm_1
XP_071476128.1	132113.XP_003490537.1	1.84e-273	754	COG5170@1|root,KOG1354@2759|Eukaryota,38CMI@33154|Opisthokonta,3BCYE@33208|Metazoa,3CS6J@33213|Bilateria,41XAX@6656|Arthropoda,3SH7T@50557|Insecta,46G68@7399|Hymenoptera	33208|Metazoa	T	WD domain, G-beta repeat	PPP2R2A	GO:0000003,GO:0000086,GO:0000159,GO:0000184,GO:0000226,GO:0000266,GO:0000278,GO:0000280,GO:0000956,GO:0001700,GO:0003002,GO:0003006,GO:0003674,GO:0003824,GO:0004721,GO:0004722,GO:0005488,GO:0005515,GO:0005575,GO:0005622,GO:0005623,GO:0005634,GO:0005654,GO:0005737,GO:0005739,GO:0005740,GO:0005741,GO:0005829,GO:0005856,GO:0006139,GO:0006401,GO:0006402,GO:0006464,GO:0006470,GO:0006605,GO:0006626,GO:…	-	ko:K04354	ko03015,ko04071,ko04111,ko04151,ko04152,ko04261,ko04390,ko04391,ko04530,ko04728,ko05142,ko05160,ko05165,map03015,map04071,map04111,map04151,map04152,map04261,map04390,map04391,map04530,map04728,map05142,map05160,map05165	-	-	-	ko00000,ko00001,ko01009,ko03036	-	-	-	-
XP_071476129.1	8090.ENSORLP00000005305	2.4e-23	100	KOG3885@1|root,KOG3885@2759|Eukaryota,38ECW@33154|Opisthokonta,3BGI2@33208|Metazoa,3CYUU@33213|Bilateria,48A7J@7711|Chordata,4900V@7742|Vertebrata,49YDB@7898|Actinopterygii	33208|Metazoa	T	Belongs to the heparin-binding growth factors family	FGF18	GO:0000165,GO:0001501,GO:0001503,GO:0001525,GO:0001568,GO:0001932,GO:0001934,GO:0001944,GO:0001957,GO:0001958,GO:0002062,GO:0002063,GO:0003674,GO:0003824,GO:0004672,GO:0004713,GO:0005085,GO:0005088,GO:0005102,GO:0005104,GO:0005105,GO:0005111,GO:0005488,GO:0005515,GO:0005575,GO:0005576,GO:0005615,GO:0005622,GO:0005623,GO:0005634,GO:0005730,GO:0005737,GO:0006464,GO:0006468,GO:0006629,GO:0006644,GO:…	-	ko:K04358	ko04010,ko04014,ko04015,ko04151,ko04810,ko05200,ko05218,ko05224,ko05226,map04010,map04014,map04015,map04151,map04810,map05200,map05218,map05224,map05226	-	-	-	ko00000,ko00001,ko00536,ko04052,ko04516	-	-	-	FGF
XP_071476130.1	8090.ENSORLP00000005305	2.33e-23	100	KOG3885@1|root,KOG3885@2759|Eukaryota,38ECW@33154|Opisthokonta,3BGI2@33208|Metazoa,3CYUU@33213|Bilateria,48A7J@7711|Chordata,4900V@7742|Vertebrata,49YDB@7898|Actinopterygii	33208|Metazoa	T	Belongs to the heparin-binding growth factors family	FGF18	GO:0000165,GO:0001501,GO:0001503,GO:0001525,GO:0001568,GO:0001932,GO:0001934,GO:0001944,GO:0001957,GO:0001958,GO:0002062,GO:0002063,GO:0003674,GO:0003824,GO:0004672,GO:0004713,GO:0005085,GO:0005088,GO:0005102,GO:0005104,GO:0005105,GO:0005111,GO:0005488,GO:0005515,GO:0005575,GO:0005576,GO:0005615,GO:0005622,GO:0005623,GO:0005634,GO:0005730,GO:0005737,GO:0006464,GO:0006468,GO:0006629,GO:0006644,GO:…	-	ko:K04358	ko04010,ko04014,ko04015,ko04151,ko04810,ko05200,ko05218,ko05224,ko05226,map04010,map04014,map04015,map04151,map04810,map05200,map05218,map05224,map05226	-	-	-	ko00000,ko00001,ko00536,ko04052,ko04516	-	-	-	FGF
XP_071476131.1	7668.SPU_012296-tr	0	936	KOG3560@1|root,KOG3560@2759|Eukaryota	2759|Eukaryota	K	aryl hydrocarbon receptor activity	ss	GO:0000003,GO:0000122,GO:0001654,GO:0001745,GO:0001751,GO:0001754,GO:0002009,GO:0002165,GO:0003002,GO:0003008,GO:0003674,GO:0005488,GO:0005515,GO:0005575,GO:0005622,GO:0005623,GO:0005634,GO:0005667,GO:0006355,GO:0006357,GO:0007275,GO:0007389,GO:0007399,GO:0007423,GO:0007444,GO:0007455,GO:0007468,GO:0007469,GO:0007478,GO:0007480,GO:0007552,GO:0007560,GO:0007610,GO:0007611,GO:0007613,GO:0007617,GO:…	-	ko:K09093	ko04659,ko04934,map04659,map04934	-	-	-	ko00000,ko00001,ko03000	-	-	-	HLH,PAS,PAS_3
XP_071476132.1	7668.SPU_006812-tr	4.83e-07	62	KOG3510@1|root,KOG3510@2759|Eukaryota	2759|Eukaryota	S	cell adhesion	-	-	-	-	-	-	-	-	-	-	-	-	I-set,Ig_3
XP_071476133.1	7668.SPU_003120-tr	7.06e-56	201	COG5170@1|root,KOG1354@2759|Eukaryota,38CMI@33154|Opisthokonta,3BCYE@33208|Metazoa,3CS6J@33213|Bilateria	33208|Metazoa	T	peptidyl-serine dephosphorylation	PPP2R2A	GO:0000003,GO:0000086,GO:0000159,GO:0000184,GO:0000226,GO:0000266,GO:0000278,GO:0000280,GO:0000956,GO:0001700,GO:0003002,GO:0003006,GO:0003674,GO:0003824,GO:0004721,GO:0004722,GO:0005488,GO:0005515,GO:0005575,GO:0005622,GO:0005623,GO:0005634,GO:0005654,GO:0005737,GO:0005739,GO:0005740,GO:0005741,GO:0005829,GO:0005856,GO:0006139,GO:0006401,GO:0006402,GO:0006464,GO:0006470,GO:0006605,GO:0006626,GO:…	-	ko:K04354	ko03015,ko04071,ko04111,ko04151,ko04152,ko04261,ko04390,ko04391,ko04530,ko04728,ko05142,ko05160,ko05165,map03015,map04071,map04111,map04151,map04152,map04261,map04390,map04391,map04530,map04728,map05142,map05160,map05165	-	-	-	ko00000,ko00001,ko01009,ko03036	-	-	-	-
XP_071476134.1	7668.SPU_005096-tr	0	1789	COG1643@1|root,KOG0921@2759|Eukaryota,3AP5Q@33154|Opisthokonta,3C1P9@33208|Metazoa,3DCC4@33213|Bilateria	33208|Metazoa	A	ATP-dependent 3'-5' RNA helicase activity	DHX9	GO:0000003,GO:0000123,GO:0000166,GO:0000228,GO:0000375,GO:0000377,GO:0000380,GO:0000398,GO:0000785,GO:0000790,GO:0000803,GO:0000805,GO:0000902,GO:0000904,GO:0000976,GO:0000977,GO:0000978,GO:0000987,GO:0000993,GO:0001012,GO:0001047,GO:0001067,GO:0001069,GO:0001085,GO:0001098,GO:0001099,GO:0001672,GO:0001817,GO:0001819,GO:0002682,GO:0002684,GO:0002697,GO:0002791,GO:0002793,GO:0002831,GO:0003006,GO:…	3.6.4.13	ko:K13184	-	-	-	-	ko00000,ko01000,ko03041	-	-	-	DEAD,HA2,Helicase_C,OB_NTP_bind,dsrm
XP_071476135.1	10224.XP_006822985.1	0	2162	28IQ9@1|root,2QR1D@2759|Eukaryota,38DXR@33154|Opisthokonta,3BDUZ@33208|Metazoa,3CX93@33213|Bilateria	33208|Metazoa	S	huntingtin	htt	GO:0000132,GO:0000226,GO:0000278,GO:0001672,GO:0005575,GO:0005622,GO:0005623,GO:0005737,GO:0006810,GO:0006928,GO:0006996,GO:0007010,GO:0007017,GO:0007018,GO:0007049,GO:0007163,GO:0008088,GO:0008150,GO:0009987,GO:0010638,GO:0010847,GO:0010970,GO:0016043,GO:0016192,GO:0022402,GO:0030010,GO:0030705,GO:0031445,GO:0031453,GO:0031454,GO:0033043,GO:0033044,GO:0033697,GO:0040001,GO:0044087,GO:0044089,GO:…	-	ko:K04533	ko05016,map05016	-	-	-	ko00000,ko00001,ko03019,ko03029,ko04131	-	-	-	DUF3652,HEAT
XP_071476136.1	7668.SPU_026803-tr	0	2017	2D1AE@1|root,2SHBM@2759|Eukaryota,3AFP7@33154|Opisthokonta,3BY0Y@33208|Metazoa,3DET1@33213|Bilateria	33208|Metazoa	-	-	-	-	-	-	-	-	-	-	-	-	-	-	DUF1759,Peptidase_A17
XP_071476137.1	7668.SPU_025039-tr	1.36e-114	346	KOG3656@1|root,KOG3656@2759|Eukaryota	2759|Eukaryota	O	G-protein coupled receptor activity	-	-	-	ko:K04153,ko:K04163,ko:K12616	ko03018,ko04014,ko04020,ko04024,ko04080,ko04726,ko04742,map03018,map04014,map04020,map04024,map04080,map04726,map04742	-	-	-	ko00000,ko00001,ko03019,ko04030	-	-	-	7tm_1
XP_071476138.1	7668.SPU_020803-tr	0	1029	COG0515@1|root,KOG1026@2759|Eukaryota,38CP6@33154|Opisthokonta,3BC7R@33208|Metazoa,3CW3Z@33213|Bilateria	33208|Metazoa	T	neurotrophin receptor activity	NTRK3	GO:0000003,GO:0000139,GO:0000186,GO:0000187,GO:0000902,GO:0000904,GO:0001101,GO:0001505,GO:0001558,GO:0001568,GO:0001570,GO:0001654,GO:0001708,GO:0001754,GO:0001764,GO:0001775,GO:0001932,GO:0001933,GO:0001934,GO:0001944,GO:0002039,GO:0002064,GO:0002088,GO:0002376,GO:0002520,GO:0002521,GO:0003006,GO:0003008,GO:0003674,GO:0003824,GO:0004672,GO:0004674,GO:0004675,GO:0004713,GO:0004714,GO:0004888,GO:…	2.7.10.1	ko:K03176,ko:K04360,ko:K05101	ko04010,ko04014,ko04151,ko04210,ko04722,ko04750,ko05034,ko05200,ko05202,ko05216,ko05230,map04010,map04014,map04151,map04210,map04722,map04750,map05034,map05200,map05202,map05216,map05230	-	-	-	ko00000,ko00001,ko01000,ko01001,ko01020,ko04050	-	-	-	I-set,LRRNT,LRR_8,Pkinase_Tyr,TPKR_C2
XP_071476139.1	7668.SPU_004626-tr	1.86e-136	392	COG0652@1|root,KOG0880@2759|Eukaryota,3A1AI@33154|Opisthokonta,3BPP2@33208|Metazoa,3D73H@33213|Bilateria	33208|Metazoa	O	Cyclophilin type peptidyl-prolyl cis-trans isomerase/CLD	-	-	5.2.1.8	ko:K03768	-	-	-	-	ko00000,ko01000,ko03110	-	-	-	Pro_isomerase
XP_071476140.1	7668.SPU_003055-tr	0	1250	COG2801@1|root,KOG0017@2759|Eukaryota,38F42@33154|Opisthokonta,3BA5H@33208|Metazoa,3CWAK@33213|Bilateria	33208|Metazoa	E	K02A2.6-like	-	-	-	-	-	-	-	-	-	-	-	-	RVT_1,SCAN,gag-asp_proteas,rve,zf-CCHC,zf-H2C2
XP_071476141.1	7668.SPU_022469-tr	1.85e-60	197	KOG0800@1|root,KOG0800@2759|Eukaryota,38F90@33154|Opisthokonta,3BCP6@33208|Metazoa,3CT4E@33213|Bilateria	33208|Metazoa	O	RING finger protein 115	RNF115	GO:0000209,GO:0003674,GO:0003824,GO:0004842,GO:0005102,GO:0005154,GO:0005488,GO:0005515,GO:0005575,GO:0005622,GO:0005623,GO:0005634,GO:0005654,GO:0005737,GO:0005829,GO:0006464,GO:0006508,GO:0006511,GO:0006513,GO:0006515,GO:0006807,GO:0006810,GO:0006950,GO:0008150,GO:0008152,GO:0008270,GO:0009056,GO:0009057,GO:0009966,GO:0009968,GO:0009987,GO:0010033,GO:0010498,GO:0010646,GO:0010648,GO:0016192,GO:…	2.3.2.27	ko:K11982	-	-	-	-	ko00000,ko01000,ko04121,ko04131	-	-	-	zf-RING_2,zinc_ribbon_9
XP_071476142.1	7668.SPU_022469-tr	2.79e-71	224	KOG0800@1|root,KOG0800@2759|Eukaryota,38F90@33154|Opisthokonta,3BCP6@33208|Metazoa,3CT4E@33213|Bilateria	33208|Metazoa	O	RING finger protein 115	RNF115	GO:0000209,GO:0003674,GO:0003824,GO:0004842,GO:0005102,GO:0005154,GO:0005488,GO:0005515,GO:0005575,GO:0005622,GO:0005623,GO:0005634,GO:0005654,GO:0005737,GO:0005829,GO:0006464,GO:0006508,GO:0006511,GO:0006513,GO:0006515,GO:0006807,GO:0006810,GO:0006950,GO:0008150,GO:0008152,GO:0008270,GO:0009056,GO:0009057,GO:0009966,GO:0009968,GO:0009987,GO:0010033,GO:0010498,GO:0010646,GO:0010648,GO:0016192,GO:…	2.3.2.27	ko:K11982	-	-	-	-	ko00000,ko01000,ko04121,ko04131	-	-	-	zf-RING_2,zinc_ribbon_9
XP_071476143.1	7668.SPU_022469-tr	3.43e-61	198	KOG0800@1|root,KOG0800@2759|Eukaryota,38F90@33154|Opisthokonta,3BCP6@33208|Metazoa,3CT4E@33213|Bilateria	33208|Metazoa	O	RING finger protein 115	RNF115	GO:0000209,GO:0003674,GO:0003824,GO:0004842,GO:0005102,GO:0005154,GO:0005488,GO:0005515,GO:0005575,GO:0005622,GO:0005623,GO:0005634,GO:0005654,GO:0005737,GO:0005829,GO:0006464,GO:0006508,GO:0006511,GO:0006513,GO:0006515,GO:0006807,GO:0006810,GO:0006950,GO:0008150,GO:0008152,GO:0008270,GO:0009056,GO:0009057,GO:0009966,GO:0009968,GO:0009987,GO:0010033,GO:0010498,GO:0010646,GO:0010648,GO:0016192,GO:…	2.3.2.27	ko:K11982	-	-	-	-	ko00000,ko01000,ko04121,ko04131	-	-	-	zf-RING_2,zinc_ribbon_9
XP_071476144.1	7070.TC003945-PA	8.81e-06	56.2	KOG1721@1|root,KOG1721@2759|Eukaryota,38BZ9@33154|Opisthokonta,3BA9A@33208|Metazoa,3CT35@33213|Bilateria,41WW3@6656|Arthropoda,3SJ74@50557|Insecta	33208|Metazoa	S	Zinc finger protein	-	-	-	ko:K09228	-	-	-	-	ko00000,ko03000	-	-	-	zf-AD,zf-C2H2,zf-C2H2_4,zf-C2H2_6,zf-H2C2_5,zf-met
XP_071476145.1	7668.SPU_010219-tr	1.25e-118	374	KOG2816@1|root,KOG2816@2759|Eukaryota	2759|Eukaryota	S	folate import across plasma membrane	SLC46A2	GO:0000322,GO:0000323,GO:0000324,GO:0000329,GO:0001776,GO:0002260,GO:0002376,GO:0002520,GO:0002682,GO:0002694,GO:0003008,GO:0003674,GO:0005215,GO:0005310,GO:0005342,GO:0005575,GO:0005622,GO:0005623,GO:0005737,GO:0005773,GO:0005774,GO:0005886,GO:0005903,GO:0006082,GO:0006575,GO:0006725,GO:0006732,GO:0006760,GO:0006766,GO:0006767,GO:0006807,GO:0006810,GO:0006811,GO:0006812,GO:0006820,GO:0006835,GO:…	4.99.1.1,4.99.1.9	ko:K01772,ko:K14613,ko:K14614,ko:K20840	ko00860,ko01100,ko01110,ko01523,map00860,map01100,map01110,map01523	M00121	R00310,R11329	RC01012	ko00000,ko00001,ko00002,ko01000,ko02000	2.A.1.50.1,2.A.1.50.2,2.A.1.50.3,2.A.1.50.4	-	-	MFS_1
XP_071476146.1	7668.SPU_025039-tr	6.89e-118	355	KOG3656@1|root,KOG3656@2759|Eukaryota	2759|Eukaryota	O	G-protein coupled receptor activity	-	-	-	ko:K04153,ko:K04163,ko:K12616	ko03018,ko04014,ko04020,ko04024,ko04080,ko04726,ko04742,map03018,map04014,map04020,map04024,map04080,map04726,map04742	-	-	-	ko00000,ko00001,ko03019,ko04030	-	-	-	7tm_1
XP_071476148.1	7668.SPU_006120-tr	1.35e-49	178	2CNI3@1|root,2QWGM@2759|Eukaryota,39Z49@33154|Opisthokonta,3BMRU@33208|Metazoa,3D4WE@33213|Bilateria	33208|Metazoa	S	TIR domain	-	-	-	-	-	-	-	-	-	-	-	-	TIR_2
XP_071476149.1	7668.SPU_014631-tr	3.35e-86	285	KOG1075@1|root,KOG1075@2759|Eukaryota,3AB3G@33154|Opisthokonta,3BUJA@33208|Metazoa	33208|Metazoa	S	Reverse transcriptase (RNA-dependent DNA polymerase)	-	-	-	-	-	-	-	-	-	-	-	-	Exo_endo_phos_2,RVT_1
XP_071476150.1	7668.SPU_001564-tr	7.49e-113	350	COG0733@1|root,KOG3660@2759|Eukaryota	2759|Eukaryota	U	neurotransmitter:sodium symporter activity	-	GO:0001504,GO:0001505,GO:0003333,GO:0003674,GO:0005215,GO:0005283,GO:0005295,GO:0005326,GO:0005328,GO:0005342,GO:0005343,GO:0005416,GO:0005575,GO:0005623,GO:0005886,GO:0005887,GO:0006810,GO:0006811,GO:0006812,GO:0006814,GO:0006820,GO:0006836,GO:0006855,GO:0006865,GO:0008150,GO:0008324,GO:0008509,GO:0008514,GO:0015075,GO:0015077,GO:0015081,GO:0015171,GO:0015175,GO:0015179,GO:0015187,GO:0015238,GO:…	-	ko:K05038	-	-	-	-	ko00000,ko02000	2.A.22.2	-	-	SNF
XP_071476151.1	7668.SPU_010219-tr	1.6e-100	323	KOG2816@1|root,KOG2816@2759|Eukaryota	2759|Eukaryota	S	folate import across plasma membrane	SLC46A2	GO:0000322,GO:0000323,GO:0000324,GO:0000329,GO:0001776,GO:0002260,GO:0002376,GO:0002520,GO:0002682,GO:0002694,GO:0003008,GO:0003674,GO:0005215,GO:0005310,GO:0005342,GO:0005575,GO:0005622,GO:0005623,GO:0005737,GO:0005773,GO:0005774,GO:0005886,GO:0005903,GO:0006082,GO:0006575,GO:0006725,GO:0006732,GO:0006760,GO:0006766,GO:0006767,GO:0006807,GO:0006810,GO:0006811,GO:0006812,GO:0006820,GO:0006835,GO:…	4.99.1.1,4.99.1.9	ko:K01772,ko:K14613,ko:K14614,ko:K20840	ko00860,ko01100,ko01110,ko01523,map00860,map01100,map01110,map01523	M00121	R00310,R11329	RC01012	ko00000,ko00001,ko00002,ko01000,ko02000	2.A.1.50.1,2.A.1.50.2,2.A.1.50.3,2.A.1.50.4	-	-	MFS_1
XP_071476152.1	7668.SPU_026135-tr	4.98e-301	829	COG2723@1|root,KOG0626@2759|Eukaryota,38CCU@33154|Opisthokonta,3BCXZ@33208|Metazoa,3CT1M@33213|Bilateria	33208|Metazoa	G	glycosylceramidase activity	LCT	GO:0000016,GO:0001666,GO:0003674,GO:0003824,GO:0004553,GO:0005575,GO:0005623,GO:0005886,GO:0005887,GO:0005903,GO:0006950,GO:0007584,GO:0007586,GO:0008150,GO:0008152,GO:0008422,GO:0009605,GO:0009628,GO:0009636,GO:0009719,GO:0009725,GO:0009743,GO:0009744,GO:0009991,GO:0010033,GO:0010035,GO:0010038,GO:0010039,GO:0010040,GO:0010045,GO:0010288,GO:0015926,GO:0016020,GO:0016021,GO:0016324,GO:0016740,GO:…	3.2.1.108,3.2.1.62	ko:K01229	ko00052,ko01100,ko04973,map00052,map01100,map04973	-	R01678,R06114	RC00049	ko00000,ko00001,ko01000,ko03110	-	-	-	Glyco_hydro_1
XP_071476153.1	7668.SPU_018748-tr	7.35e-175	503	COG0175@1|root,KOG2644@2759|Eukaryota,38HX0@33154|Opisthokonta,3BBJ2@33208|Metazoa,3CRI8@33213|Bilateria	33208|Metazoa	EH	FAD metabolic process	FLAD1	GO:0003674,GO:0003824,GO:0003919,GO:0005575,GO:0005622,GO:0005623,GO:0005737,GO:0005829,GO:0005886,GO:0006139,GO:0006725,GO:0006732,GO:0006747,GO:0006753,GO:0006766,GO:0006767,GO:0006771,GO:0006793,GO:0006796,GO:0006807,GO:0008150,GO:0008152,GO:0009058,GO:0009108,GO:0009117,GO:0009165,GO:0009987,GO:0016020,GO:0016740,GO:0016772,GO:0016779,GO:0017144,GO:0018130,GO:0019438,GO:0019637,GO:0034641,GO:…	2.1.1.228,2.7.7.2	ko:K00953,ko:K15429	ko00740,ko01100,ko01110,map00740,map01100,map01110	M00125	R00161,R00597	RC00002,RC00003,RC00334	ko00000,ko00001,ko00002,ko01000,ko03016	-	-	-	MoCF_biosynth,PAPS_reduct
XP_071476154.1	7668.SPU_026135-tr	1.27e-231	654	COG2723@1|root,KOG0626@2759|Eukaryota,38CCU@33154|Opisthokonta,3BCXZ@33208|Metazoa,3CT1M@33213|Bilateria	33208|Metazoa	G	glycosylceramidase activity	LCT	GO:0000016,GO:0001666,GO:0003674,GO:0003824,GO:0004553,GO:0005575,GO:0005623,GO:0005886,GO:0005887,GO:0005903,GO:0006950,GO:0007584,GO:0007586,GO:0008150,GO:0008152,GO:0008422,GO:0009605,GO:0009628,GO:0009636,GO:0009719,GO:0009725,GO:0009743,GO:0009744,GO:0009991,GO:0010033,GO:0010035,GO:0010038,GO:0010039,GO:0010040,GO:0010045,GO:0010288,GO:0015926,GO:0016020,GO:0016021,GO:0016324,GO:0016740,GO:…	3.2.1.108,3.2.1.62	ko:K01229	ko00052,ko01100,ko04973,map00052,map01100,map04973	-	R01678,R06114	RC00049	ko00000,ko00001,ko01000,ko03110	-	-	-	Glyco_hydro_1
XP_071476155.1	7668.SPU_024362-tr	0	963	KOG2532@1|root,KOG3882@1|root,KOG2532@2759|Eukaryota,KOG3882@2759|Eukaryota,38CXA@33154|Opisthokonta,3BBSD@33208|Metazoa,3CRGY@33213|Bilateria	33208|Metazoa	G	acidic amino acid transport	SLC17A6	GO:0001504,GO:0001505,GO:0001654,GO:0003008,GO:0003333,GO:0003407,GO:0003674,GO:0005215,GO:0005216,GO:0005230,GO:0005231,GO:0005234,GO:0005253,GO:0005254,GO:0005283,GO:0005310,GO:0005313,GO:0005315,GO:0005326,GO:0005342,GO:0005343,GO:0005416,GO:0005436,GO:0005575,GO:0005622,GO:0005623,GO:0005737,GO:0005768,GO:0005769,GO:0005770,GO:0005771,GO:0005886,GO:0006810,GO:0006811,GO:0006812,GO:0006814,GO:…	-	ko:K08193,ko:K12301,ko:K12302	ko04142,ko04721,ko04723,ko04724,ko05033,map04142,map04721,map04723,map04724,map05033	-	-	-	ko00000,ko00001,ko02000	2.A.1.14,2.A.1.14.10	-	-	MFS_1
XP_071476156.1	244447.XP_008333619.1	2.19e-39	148	KOG1075@1|root,KOG1075@2759|Eukaryota,39N4Q@33154|Opisthokonta,3B9WN@33208|Metazoa,3D1S8@33213|Bilateria,48C1W@7711|Chordata,49N8J@7742|Vertebrata,4A94B@7898|Actinopterygii	33208|Metazoa	S	Reverse transcriptase (RNA-dependent DNA polymerase)	-	-	-	-	-	-	-	-	-	-	-	-	RVT_1
XP_071476157.1	7668.SPU_025037-tr	2.47e-115	348	KOG3656@1|root,KOG3656@2759|Eukaryota	2759|Eukaryota	O	G-protein coupled receptor activity	-	-	-	ko:K04153,ko:K04163,ko:K12616	ko03018,ko04014,ko04020,ko04024,ko04080,ko04726,ko04742,map03018,map04014,map04020,map04024,map04080,map04726,map04742	-	-	-	ko00000,ko00001,ko03019,ko04030	-	-	-	7tm_1
XP_071476158.1	7668.SPU_023711-tr	5.27e-47	164	COG2723@1|root,KOG0626@2759|Eukaryota,38CCU@33154|Opisthokonta,3BCXZ@33208|Metazoa,3CT1M@33213|Bilateria	33208|Metazoa	G	glycosylceramidase activity	-	GO:0003674,GO:0003824,GO:0004553,GO:0008150,GO:0008152,GO:0008422,GO:0015926,GO:0016787,GO:0016798,GO:0071704,GO:1901135,GO:1901657	3.2.1.108,3.2.1.21,3.2.1.62	ko:K01229,ko:K05350	ko00052,ko00460,ko00500,ko00940,ko01100,ko01110,ko04973,map00052,map00460,map00500,map00940,map01100,map01110,map04973	-	R00026,R01678,R02558,R02887,R02985,R03527,R04949,R04998,R06114,R10035,R10039,R10040	RC00049,RC00059,RC00171,RC00262,RC00397,RC00451,RC00714,RC00746,RC01248	ko00000,ko00001,ko01000,ko03110	-	-	-	Glyco_hydro_1
XP_071476159.1	7668.SPU_026981-tr	5.05e-124	388	KOG1075@1|root,KOG1075@2759|Eukaryota	7668.SPU_026981-tr|-	E	Ribonuclease H protein	-	-	-	-	-	-	-	-	-	-	-	-	-
XP_071476160.1	7668.SPU_028898-tr	6.06e-188	546	KOG0297@1|root,KOG0297@2759|Eukaryota,38EU7@33154|Opisthokonta,3BH0V@33208|Metazoa,3D0YQ@33213|Bilateria	33208|Metazoa	O	tumor necrosis factor receptor binding	TRAF6	GO:0000122,GO:0000165,GO:0000187,GO:0000209,GO:0001503,GO:0001700,GO:0001773,GO:0001775,GO:0001817,GO:0001819,GO:0001838,GO:0001841,GO:0001843,GO:0001894,GO:0001932,GO:0001934,GO:0002009,GO:0002218,GO:0002220,GO:0002221,GO:0002223,GO:0002224,GO:0002237,GO:0002250,GO:0002253,GO:0002274,GO:0002376,GO:0002429,GO:0002460,GO:0002478,GO:0002495,GO:0002504,GO:0002520,GO:0002521,GO:0002573,GO:0002637,GO:…	2.3.2.27	ko:K03175	ko04010,ko04013,ko04064,ko04120,ko04140,ko04144,ko04214,ko04380,ko04620,ko04621,ko04622,ko04657,ko04722,ko05133,ko05140,ko05142,ko05145,ko05152,ko05160,ko05162,ko05168,ko05169,ko05200,ko05222,map04010,map04013,map04064,map04120,map04140,map04144,map04214,map04380,map04620,map04621,map04622,map04657,map04722,map05133,map05140,map05142,map05145,map05152,map05160,map05162,map05168,map05169,map05200,…	M00686	-	-	ko00000,ko00001,ko00002,ko01000,ko04121,ko04131	-	-	-	zf-C3HC4_2,zf-TRAF
XP_071476161.1	10224.NP_001158383.1	5.36e-165	480	KOG0849@1|root,KOG0849@2759|Eukaryota,3934H@33154|Opisthokonta,3BBFT@33208|Metazoa,3CRC8@33213|Bilateria	33208|Metazoa	K	Paired box	PAX6	GO:0000003,GO:0000122,GO:0000132,GO:0000226,GO:0000228,GO:0000278,GO:0000785,GO:0000790,GO:0000902,GO:0000904,GO:0000976,GO:0000977,GO:0000978,GO:0000979,GO:0000981,GO:0000982,GO:0000987,GO:0001012,GO:0001046,GO:0001047,GO:0001067,GO:0001077,GO:0001101,GO:0001227,GO:0001228,GO:0001568,GO:0001654,GO:0001667,GO:0001678,GO:0001708,GO:0001709,GO:0001754,GO:0001755,GO:0001764,GO:0001932,GO:0001933,GO:…	-	ko:K08031	ko04550,ko04950,map04550,map04950	-	-	-	ko00000,ko00001,ko03000	-	-	-	Homeobox,PAX
XP_071476162.1	7668.SPU_011643-tr	1.01e-11	73.6	COG2801@1|root,KOG0017@2759|Eukaryota,38F42@33154|Opisthokonta	33154|Opisthokonta	G	retrotransposable element Tf2 155 kDa protein type 1-like	-	-	-	-	-	-	-	-	-	-	-	-	RVT_1
XP_071476163.1	7668.SPU_027106-tr	6.27e-257	711	2CQJ9@1|root,2R501@2759|Eukaryota,39VPP@33154|Opisthokonta,3BH26@33208|Metazoa,3D1HX@33213|Bilateria	33208|Metazoa	S	oxidation-reduction process	-	-	-	-	-	-	-	-	-	-	-	-	-
XP_071476164.1	7668.SPU_022430-tr	1.41e-110	358	2CMGD@1|root,2QQ9V@2759|Eukaryota,39B3J@33154|Opisthokonta,3BKG5@33208|Metazoa,3CTR5@33213|Bilateria	33208|Metazoa	-	-	-	-	-	-	-	-	-	-	-	-	-	-	DNA_pol_B_2
XP_071476165.1	244447.XP_008330351.1	4.78e-42	157	COG2801@1|root,KOG0017@2759|Eukaryota,38F42@33154|Opisthokonta,3BA5H@33208|Metazoa,3CZSS@33213|Bilateria,48AQP@7711|Chordata,48YUZ@7742|Vertebrata,4A5WT@7898|Actinopterygii	33208|Metazoa	L	K02A2.6-like	-	-	-	-	-	-	-	-	-	-	-	-	RVP,RVT_1,rve
XP_071476166.1	7668.SPU_028401-tr	1.25e-199	607	KOG3515@1|root,KOG3515@2759|Eukaryota,38DNZ@33154|Opisthokonta,3BC1P@33208|Metazoa,3CYMU@33213|Bilateria	33208|Metazoa	T	myoblast fusion	-	-	-	-	-	-	-	-	-	-	-	-	C2-set_2,Ig_3,fn3
XP_071476167.1	7668.SPU_025039-tr	6.89e-118	355	KOG3656@1|root,KOG3656@2759|Eukaryota	2759|Eukaryota	O	G-protein coupled receptor activity	-	-	-	ko:K04153,ko:K04163,ko:K12616	ko03018,ko04014,ko04020,ko04024,ko04080,ko04726,ko04742,map03018,map04014,map04020,map04024,map04080,map04726,map04742	-	-	-	ko00000,ko00001,ko03019,ko04030	-	-	-	7tm_1
XP_071476168.1	10224.XP_002741710.1	4.22e-114	338	COG0398@1|root,KOG3140@2759|Eukaryota,38HHE@33154|Opisthokonta,3BD0P@33208|Metazoa,3CYB7@33213|Bilateria	33208|Metazoa	S	nervous system development	TMEM41B	GO:0000902,GO:0000904,GO:0006928,GO:0006935,GO:0007275,GO:0007399,GO:0007409,GO:0007411,GO:0008045,GO:0008150,GO:0009605,GO:0009653,GO:0009987,GO:0010646,GO:0010647,GO:0016043,GO:0022008,GO:0023051,GO:0023056,GO:0030030,GO:0030154,GO:0030182,GO:0031175,GO:0032222,GO:0032224,GO:0032501,GO:0032502,GO:0032989,GO:0032990,GO:0040011,GO:0042221,GO:0042330,GO:0048468,GO:0048518,GO:0048522,GO:0048666,GO:…	-	-	-	-	-	-	-	-	-	-	SNARE_assoc
XP_071476169.1	7668.SPU_025983-tr	0	1627	2CMEU@1|root,2QQ5W@2759|Eukaryota,38E7N@33154|Opisthokonta,3BF2D@33208|Metazoa,3CTMS@33213|Bilateria	33208|Metazoa	T	scavenger receptor activity	DMBT1	GO:0001530,GO:0002218,GO:0002221,GO:0002253,GO:0002376,GO:0002682,GO:0002684,GO:0002757,GO:0002758,GO:0002764,GO:0003674,GO:0003676,GO:0003677,GO:0005044,GO:0005488,GO:0005515,GO:0005539,GO:0005575,GO:0005576,GO:0005622,GO:0005623,GO:0005737,GO:0006807,GO:0006810,GO:0006897,GO:0006898,GO:0006950,GO:0006952,GO:0006955,GO:0006959,GO:0007154,GO:0007165,GO:0008150,GO:0008152,GO:0008289,GO:0008329,GO:…	-	ko:K13912	ko04970,map04970	-	-	-	ko00000,ko00001	-	-	-	CUB,SRCR,Zona_pellucida
XP_071476170.1	7668.SPU_006539-tr	7.31e-62	226	2CMEU@1|root,2QQ5W@2759|Eukaryota	2759|Eukaryota	S	scavenger receptor activity	-	-	-	ko:K13912	ko04970,map04970	-	-	-	ko00000,ko00001	-	-	-	SRCR
XP_071476171.1	7668.SPU_006539-tr	3e-60	226	2CMEU@1|root,2QQ5W@2759|Eukaryota	2759|Eukaryota	S	scavenger receptor activity	-	-	-	ko:K13912	ko04970,map04970	-	-	-	ko00000,ko00001	-	-	-	SRCR
XP_071476172.1	7668.SPU_011059-tr	6e-200	581	COG1226@1|root,KOG2508@2759|Eukaryota,38GP5@33154|Opisthokonta,3BBRY@33208|Metazoa,3CRHK@33213|Bilateria	33208|Metazoa	I	Cupin-like domain	-	-	-	ko:K19219	-	-	-	-	ko00000,ko03036	-	-	-	Cupin_8
XP_071476173.1	7668.SPU_025038-tr	5.22e-118	355	KOG3656@1|root,KOG3656@2759|Eukaryota	2759|Eukaryota	O	G-protein coupled receptor activity	-	-	-	ko:K04153,ko:K04163,ko:K12616	ko03018,ko04014,ko04020,ko04024,ko04080,ko04726,ko04742,map03018,map04014,map04020,map04024,map04080,map04726,map04742	-	-	-	ko00000,ko00001,ko03019,ko04030	-	-	-	7tm_1
XP_071476174.1	7955.ENSDARP00000076042	1.06e-153	447	COG5050@1|root,KOG2877@2759|Eukaryota,38ERC@33154|Opisthokonta,3BB45@33208|Metazoa,3CRU3@33213|Bilateria,47ZV5@7711|Chordata,493GS@7742|Vertebrata,4A1JD@7898|Actinopterygii	33208|Metazoa	I	Belongs to the CDP-alcohol phosphatidyltransferase class-I family	CEPT1	GO:0003674,GO:0003824,GO:0004142,GO:0004307,GO:0005575,GO:0005622,GO:0005623,GO:0005737,GO:0005783,GO:0005789,GO:0006629,GO:0006644,GO:0006646,GO:0006650,GO:0006656,GO:0006657,GO:0006793,GO:0006796,GO:0006807,GO:0008150,GO:0008152,GO:0008610,GO:0008654,GO:0009058,GO:0009987,GO:0012505,GO:0016020,GO:0016021,GO:0016740,GO:0016772,GO:0016780,GO:0017169,GO:0019637,GO:0031224,GO:0031984,GO:0042175,GO:…	2.7.8.1,2.7.8.2	ko:K00993,ko:K00994,ko:K13644	ko00440,ko00564,ko00565,ko01100,ko01110,ko05231,map00440,map00564,map00565,map01100,map01110,map05231	M00090,M00092	R01321,R02057,R04321,R04920,R04922,R06364,R07384,R07389	RC00002,RC00017,RC02894	ko00000,ko00001,ko00002,ko01000	-	-	-	CDP-OH_P_transf
XP_071476175.1	7668.SPU_015737-tr	2.17e-114	343	COG2175@1|root,KOG3888@2759|Eukaryota,39RY8@33154|Opisthokonta,3BFB6@33208|Metazoa,3CXMQ@33213|Bilateria	33208|Metazoa	I	gamma-butyrobetaine dioxygenase activity	BBOX1	GO:0003674,GO:0003824,GO:0005488,GO:0005515,GO:0005575,GO:0005622,GO:0005623,GO:0005737,GO:0005829,GO:0006575,GO:0006577,GO:0006578,GO:0006807,GO:0008150,GO:0008152,GO:0008270,GO:0008336,GO:0009058,GO:0009437,GO:0009987,GO:0016491,GO:0016705,GO:0016706,GO:0034641,GO:0042398,GO:0042802,GO:0043167,GO:0043169,GO:0044237,GO:0044249,GO:0044271,GO:0044424,GO:0044444,GO:0044464,GO:0045329,GO:0046872,GO:…	1.14.11.1	ko:K00471	ko00310,map00310	-	R02397	RC00709	ko00000,ko00001,ko01000	-	-	-	DUF971,TauD
XP_071476176.1	10224.XP_006819163.1	0	1011	COG1444@1|root,KOG2036@2759|Eukaryota,38FQJ@33154|Opisthokonta,3B9XC@33208|Metazoa,3CUWZ@33213|Bilateria	33208|Metazoa	C	RNA acetylation	NAT10	GO:0000049,GO:0000154,GO:0002097,GO:0002101,GO:0003674,GO:0003676,GO:0003723,GO:0003824,GO:0005488,GO:0005515,GO:0005575,GO:0005622,GO:0005623,GO:0005634,GO:0005654,GO:0005697,GO:0005730,GO:0006139,GO:0006325,GO:0006364,GO:0006396,GO:0006399,GO:0006400,GO:0006464,GO:0006473,GO:0006475,GO:0006725,GO:0006807,GO:0006996,GO:0008033,GO:0008080,GO:0008150,GO:0008152,GO:0009451,GO:0009889,GO:0009890,GO:…	-	ko:K14521	ko03008,map03008	-	-	-	ko00000,ko00001,ko01000,ko03009	-	-	-	DUF1726,GNAT_acetyltr_2,Helicase_RecD,tRNA_bind_2
XP_071476177.1	7668.SPU_018357-tr	5.96e-130	381	KOG3656@1|root,KOG3656@2759|Eukaryota	7668.SPU_018357-tr|-	O	G-protein coupled receptor activity	-	-	-	-	-	-	-	-	-	-	-	-	-
XP_071476179.1	10224.XP_006812986.1	3.56e-173	561	COG2940@1|root,KOG1141@2759|Eukaryota,38F4N@33154|Opisthokonta,3BEM8@33208|Metazoa,3CVYS@33213|Bilateria	33208|Metazoa	B	Histone-lysine N-methyltransferase	SETDB1	GO:0000122,GO:0001501,GO:0001701,GO:0001824,GO:0001832,GO:0001833,GO:0002119,GO:0002164,GO:0003674,GO:0003676,GO:0003677,GO:0003682,GO:0003824,GO:0005488,GO:0005575,GO:0005622,GO:0005623,GO:0005634,GO:0005654,GO:0005694,GO:0005737,GO:0005829,GO:0005886,GO:0006325,GO:0006355,GO:0006357,GO:0006464,GO:0006479,GO:0006807,GO:0006996,GO:0007154,GO:0007165,GO:0007264,GO:0007265,GO:0007275,GO:0008150,GO:…	2.1.1.43	ko:K11421	ko00310,ko04550,map00310,map04550	-	R03875,R03938,R04866,R04867	RC00003,RC00060,RC00181,RC00496	ko00000,ko00001,ko01000,ko03036	-	-	-	MBD,Pre-SET,SET
XP_071476180.1	6500.XP_005102126.1	1.26e-178	534	COG5059@1|root,KOG0239@2759|Eukaryota,38D7J@33154|Opisthokonta,3BABC@33208|Metazoa,3CTH1@33213|Bilateria	33208|Metazoa	Z	microtubule motor activity	KIFC1	GO:0000003,GO:0000022,GO:0000070,GO:0000166,GO:0000212,GO:0000226,GO:0000278,GO:0000280,GO:0000819,GO:0000922,GO:0001578,GO:0003674,GO:0003774,GO:0003777,GO:0003824,GO:0005488,GO:0005515,GO:0005524,GO:0005575,GO:0005622,GO:0005623,GO:0005634,GO:0005737,GO:0005813,GO:0005815,GO:0005819,GO:0005856,GO:0005871,GO:0005874,GO:0005875,GO:0005876,GO:0006403,GO:0006810,GO:0006928,GO:0006996,GO:0007010,GO:…	-	ko:K10405	-	-	-	-	ko00000,ko03036,ko04812	-	-	-	Kinesin,Microtub_bd
XP_071476181.1	7668.SPU_015736-tr	1.34e-58	224	KOG4849@1|root,KOG4849@2759|Eukaryota,39R98@33154|Opisthokonta,3BGSA@33208|Metazoa,3CU9K@33213|Bilateria	33208|Metazoa	A	exon-exon junction complex binding	CPSF6	GO:0000228,GO:0000785,GO:0000790,GO:0003674,GO:0003676,GO:0003723,GO:0003729,GO:0005488,GO:0005575,GO:0005622,GO:0005623,GO:0005634,GO:0005654,GO:0005694,GO:0005726,GO:0005737,GO:0005847,GO:0005849,GO:0006139,GO:0006378,GO:0006379,GO:0006396,GO:0006397,GO:0006725,GO:0006807,GO:0008150,GO:0008152,GO:0009987,GO:0010467,GO:0010468,GO:0016043,GO:0016070,GO:0016071,GO:0016604,GO:0016607,GO:0019219,GO:…	-	ko:K13911,ko:K14398	ko03015,ko04970,map03015,map04970	-	-	-	ko00000,ko00001,ko03019	-	-	-	RRM_1
XP_071476182.1	7668.SPU_017450-tr	1.49e-277	771	KOG3830@1|root,KOG3830@2759|Eukaryota,39W05@33154|Opisthokonta,3BFWF@33208|Metazoa,3CYHU@33213|Bilateria	33208|Metazoa	U	nitrogen permease	NPRL3	GO:0000003,GO:0000323,GO:0001568,GO:0001944,GO:0003006,GO:0003205,GO:0003231,GO:0003279,GO:0003281,GO:0003674,GO:0005488,GO:0005515,GO:0005575,GO:0005622,GO:0005623,GO:0005634,GO:0005737,GO:0005764,GO:0005765,GO:0005767,GO:0005773,GO:0005774,GO:0005776,GO:0006950,GO:0007154,GO:0007165,GO:0007275,GO:0007276,GO:0007281,GO:0007292,GO:0007293,GO:0007507,GO:0008150,GO:0008361,GO:0009267,GO:0009605,GO:…	-	ko:K20406	ko04150,map04150	-	-	-	ko00000,ko00001	-	-	-	NPR3
XP_071476183.1	7668.SPU_007583-tr	1.44e-78	250	KOG2287@1|root,KOG2287@2759|Eukaryota,39WJD@33154|Opisthokonta,3BKUG@33208|Metazoa,3D92Y@33213|Bilateria	33208|Metazoa	G	Galactosyltransferase	-	-	2.4.1.86	ko:K03877,ko:K07820	ko00601,ko00603,ko01100,map00601,map00603,map01100	M00070	R05964,R06006	-	ko00000,ko00001,ko00002,ko01000,ko01003	-	GT31	-	Galactosyl_T
XP_071476184.1	7668.SPU_030225-tr	0	7181	COG5245@1|root,KOG3595@2759|Eukaryota,38EZQ@33154|Opisthokonta,3BFZQ@33208|Metazoa,3CR7W@33213|Bilateria	33208|Metazoa	Z	heavy chain	DNAH3	GO:0000003,GO:0000226,GO:0001539,GO:0001578,GO:0003341,GO:0003674,GO:0003774,GO:0003777,GO:0003824,GO:0005488,GO:0005515,GO:0005575,GO:0005622,GO:0005623,GO:0005737,GO:0005856,GO:0005858,GO:0005875,GO:0005929,GO:0005930,GO:0006928,GO:0006996,GO:0007010,GO:0007017,GO:0007018,GO:0007320,GO:0007618,GO:0007620,GO:0008150,GO:0008569,GO:0009605,GO:0009612,GO:0009628,GO:0009987,GO:0010996,GO:0015630,GO:…	-	ko:K10408	ko05016,map05016	-	-	-	ko00000,ko00001,ko04812	-	-	-	AAA_5,AAA_6,AAA_7,AAA_8,AAA_9,DHC_N2,Dynein_heavy,MT
XP_071476185.1	7668.SPU_017651-tr	6.95e-264	729	2CQJ9@1|root,2R501@2759|Eukaryota,39VPP@33154|Opisthokonta,3BH26@33208|Metazoa,3D1HX@33213|Bilateria	33208|Metazoa	S	oxidation-reduction process	-	-	-	-	-	-	-	-	-	-	-	-	-
XP_071476186.1	7668.SPU_021586-tr	1.87e-96	289	COG2094@1|root,KOG4486@2759|Eukaryota,39RQW@33154|Opisthokonta,3BA2R@33208|Metazoa,3D02F@33213|Bilateria	33208|Metazoa	L	glycosylase	MPG	GO:0003674,GO:0003676,GO:0003677,GO:0003684,GO:0003824,GO:0003905,GO:0005488,GO:0005575,GO:0005622,GO:0005623,GO:0005634,GO:0005654,GO:0006139,GO:0006259,GO:0006281,GO:0006284,GO:0006285,GO:0006304,GO:0006307,GO:0006725,GO:0006807,GO:0006950,GO:0006974,GO:0008150,GO:0008152,GO:0009987,GO:0016787,GO:0016798,GO:0016799,GO:0019104,GO:0031974,GO:0031981,GO:0033554,GO:0034641,GO:0035510,GO:0043170,GO:…	3.2.2.21	ko:K03652	ko03410,map03410	-	-	-	ko00000,ko00001,ko01000,ko03400	-	-	-	Pur_DNA_glyco
XP_071476187.1	7668.SPU_001462-tr	7.42e-303	832	28NMI@1|root,2QV76@2759|Eukaryota,38G93@33154|Opisthokonta,3B95T@33208|Metazoa,3CU47@33213|Bilateria	33208|Metazoa	O	regulation of low-density lipoprotein particle receptor catabolic process	-	-	2.3.2.27	ko:K10637	ko04979,map04979	-	-	-	ko00000,ko00001,ko01000,ko04121,ko04131	-	-	-	FERM_C,FERM_M,FERM_N,zf-C3HC4_3
XP_071476189.1	7668.SPU_021673-tr	7.31e-144	412	28Q1J@1|root,2QWQA@2759|Eukaryota,38HYF@33154|Opisthokonta,3BCFV@33208|Metazoa,3D2QI@33213|Bilateria	33208|Metazoa	S	interleukin-1, type I receptor binding	TOLLIP	GO:0000323,GO:0001775,GO:0002252,GO:0002263,GO:0002274,GO:0002275,GO:0002283,GO:0002366,GO:0002376,GO:0002443,GO:0002444,GO:0002446,GO:0003674,GO:0005102,GO:0005126,GO:0005149,GO:0005150,GO:0005488,GO:0005515,GO:0005575,GO:0005576,GO:0005615,GO:0005622,GO:0005623,GO:0005634,GO:0005654,GO:0005737,GO:0005764,GO:0005766,GO:0005773,GO:0005775,GO:0005829,GO:0005886,GO:0005887,GO:0006508,GO:0006511,GO:…	-	ko:K05402	ko04620,map04620	-	-	-	ko00000,ko00001,ko04147	-	-	-	C2,CUE
XP_071476190.1	7668.SPU_024777-tr	0	2578	COG5599@1|root,KOG1225@1|root,KOG3544@1|root,KOG0791@2759|Eukaryota,KOG1225@2759|Eukaryota,KOG3544@2759|Eukaryota,39VWB@33154|Opisthokonta,3BH2I@33208|Metazoa,3CRKA@33213|Bilateria	33208|Metazoa	T	Tenascin XB	TNXB	-	-	ko:K05717,ko:K06252	ko04151,ko04510,ko04512,ko04810,ko04933,ko05100,ko05146,ko05165,ko05200,ko05205,ko05206,ko05222,map04151,map04510,map04512,map04810,map04933,map05100,map05146,map05165,map05200,map05205,map05206,map05222	-	-	-	ko00000,ko00001,ko00536,ko04131,ko04147,ko04516	-	-	-	EGF_2,Fibrinogen_C,fn1,fn2,fn3
XP_071476191.1	215358.XP_010741163.1	5.62e-22	108	28ITX@1|root,2QR5C@2759|Eukaryota,38E14@33154|Opisthokonta,3BIR5@33208|Metazoa,3CUDY@33213|Bilateria,483RW@7711|Chordata,497N6@7742|Vertebrata,49ZYP@7898|Actinopterygii	33208|Metazoa	S	Transmembrane protein 175	TMEM175	GO:0000323,GO:0001845,GO:0003674,GO:0005215,GO:0005216,GO:0005261,GO:0005267,GO:0005575,GO:0005622,GO:0005623,GO:0005737,GO:0005764,GO:0005768,GO:0005773,GO:0006810,GO:0006811,GO:0006812,GO:0006813,GO:0006873,GO:0006885,GO:0006897,GO:0006906,GO:0006909,GO:0006996,GO:0007033,GO:0007040,GO:0008150,GO:0008324,GO:0009987,GO:0012505,GO:0015075,GO:0015077,GO:0015079,GO:0015267,GO:0015318,GO:0015672,GO:…	-	-	-	-	-	-	-	-	-	-	DUF1211
XP_071476192.1	885580.XP_010639820.1	2.1e-24	107	KOG3656@1|root,KOG3656@2759|Eukaryota,39BG4@33154|Opisthokonta,3BCPP@33208|Metazoa,3D1D0@33213|Bilateria,47ZTQ@7711|Chordata,48USY@7742|Vertebrata,3J308@40674|Mammalia,35IUN@314146|Euarchontoglires,4PVIH@9989|Rodentia	33208|Metazoa	S	7 transmembrane receptor (rhodopsin family)	RRH	GO:0001750,GO:0003008,GO:0003674,GO:0004888,GO:0004930,GO:0005575,GO:0005623,GO:0005886,GO:0005887,GO:0005929,GO:0007154,GO:0007165,GO:0007186,GO:0007600,GO:0007601,GO:0008020,GO:0008150,GO:0009314,GO:0009416,GO:0009581,GO:0009582,GO:0009583,GO:0009584,GO:0009605,GO:0009628,GO:0009881,GO:0009987,GO:0016020,GO:0016021,GO:0023052,GO:0031224,GO:0031226,GO:0032501,GO:0038023,GO:0042995,GO:0043005,GO:…	-	ko:K04253,ko:K04255,ko:K04256	-	-	-	-	ko00000,ko01009,ko04030	-	-	-	7tm_1
XP_071476193.1	7668.SPU_011915-tr	3.14e-69	224	2ES4Q@1|root,2SUSP@2759|Eukaryota,3APIX@33154|Opisthokonta,3CM9N@33208|Metazoa,3DJ12@33213|Bilateria	33208|Metazoa	-	-	-	-	-	-	-	-	-	-	-	-	-	-	-
XP_071476194.1	7668.SPU_025036-tr	4.35e-126	379	KOG2287@1|root,KOG2287@2759|Eukaryota,39WJD@33154|Opisthokonta,3BKUG@33208|Metazoa,3D92Y@33213|Bilateria	33208|Metazoa	G	Galactosyltransferase	-	-	2.4.1.86	ko:K03877,ko:K07820	ko00601,ko00603,ko01100,map00601,map00603,map01100	M00070	R05964,R06006	-	ko00000,ko00001,ko00002,ko01000,ko01003	-	GT31	-	Galactosyl_T
XP_071476195.1	7668.SPU_021024-tr	4.44e-202	615	KOG0915@1|root,KOG0915@2759|Eukaryota,38DUT@33154|Opisthokonta,3BGKD@33208|Metazoa,3CUCB@33213|Bilateria	33208|Metazoa	J	proteasome assembly	KIAA0368	GO:0000502,GO:0005575,GO:0005622,GO:0005623,GO:0005634,GO:0005737,GO:0005768,GO:0005769,GO:0005770,GO:0005771,GO:0005783,GO:0005798,GO:0005813,GO:0005815,GO:0005856,GO:0006508,GO:0006511,GO:0006807,GO:0006950,GO:0008150,GO:0008152,GO:0009056,GO:0009057,GO:0009987,GO:0010033,GO:0010243,GO:0010498,GO:0012505,GO:0015630,GO:0019538,GO:0019941,GO:0030134,GO:0030135,GO:0030139,GO:0030163,GO:0030433,GO:…	-	ko:K11886	-	-	-	-	ko00000,ko03051	-	-	-	Ecm29,Vac14_Fab1_bd
XP_071476196.1	10224.XP_006815793.1	2.63e-49	166	2CZVW@1|root,2SBWA@2759|Eukaryota,390UA@33154|Opisthokonta,3BW3Z@33208|Metazoa	33208|Metazoa	-	-	-	-	-	ko:K22195	-	-	-	-	ko00000	1.A.37.6	-	-	-
XP_071476197.1	7668.SPU_015456-tr	7.82e-258	722	KOG3575@1|root,KOG3575@2759|Eukaryota,3AKI2@33154|Opisthokonta,3BZZU@33208|Metazoa,3DG9M@33213|Bilateria	33208|Metazoa	K	Ligand binding domain of hormone receptors	-	-	-	-	-	-	-	-	-	-	-	-	Hormone_recep
XP_071476198.1	7668.SPU_019189-tr	0	1118	KOG4240@1|root,KOG4240@2759|Eukaryota,38F7D@33154|Opisthokonta,3B94R@33208|Metazoa,3CSUG@33213|Bilateria	33208|Metazoa	T	Trio Rho guanine nucleotide exchange factor	TRIO	GO:0000003,GO:0000902,GO:0000904,GO:0001505,GO:0001558,GO:0001662,GO:0001667,GO:0001764,GO:0001956,GO:0002009,GO:0002119,GO:0002164,GO:0002165,GO:0002209,GO:0002791,GO:0002792,GO:0003006,GO:0003008,GO:0003674,GO:0003824,GO:0004672,GO:0004674,GO:0005085,GO:0005088,GO:0005089,GO:0005096,GO:0005488,GO:0005515,GO:0005575,GO:0005622,GO:0005623,GO:0005634,GO:0005654,GO:0005737,GO:0005829,GO:0005856,GO:…	2.7.11.1	ko:K08810,ko:K15048,ko:K20690	-	-	-	-	ko00000,ko01000,ko01001,ko04131,ko04147	-	-	-	CRAL_TRIO,CRAL_TRIO_2,I-set,PH,Pkinase,RhoGEF,SH3-RhoG_link,SH3_1,Spectrin,fn3
XP_071476199.1	7668.SPU_019190-tr	4.05e-96	301	KOG0032@1|root,KOG0689@1|root,KOG0032@2759|Eukaryota,KOG0689@2759|Eukaryota,3AGFB@33154|Opisthokonta,3BXIK@33208|Metazoa,3DR9B@33213|Bilateria	33208|Metazoa	T	Immunoglobulin C-2 Type	-	-	2.7.11.1	ko:K08810	-	-	-	-	ko00000,ko01000,ko01001,ko04131	-	-	-	I-set,Pkinase,fn3
XP_071476200.1	7668.SPU_000518-tr	5.82e-163	483	COG2272@1|root,KOG4389@2759|Eukaryota,38EC4@33154|Opisthokonta,3CPYK@33208|Metazoa,3E63U@33213|Bilateria	33154|Opisthokonta	T	Carboxylesterase family	-	-	3.1.1.7	ko:K01049	ko00564,ko04725,map00564,map04725	-	R01026	RC00020,RC00041	ko00000,ko00001,ko00537,ko01000	-	-	-	COesterase
XP_071476201.1	7668.SPU_000518-tr	1.57e-178	526	COG2272@1|root,KOG4389@2759|Eukaryota,38EC4@33154|Opisthokonta,3CPYK@33208|Metazoa,3E63U@33213|Bilateria	33154|Opisthokonta	T	Carboxylesterase family	-	-	3.1.1.7	ko:K01049	ko00564,ko04725,map00564,map04725	-	R01026	RC00020,RC00041	ko00000,ko00001,ko00537,ko01000	-	-	-	COesterase
XP_071476202.1	7668.SPU_003027-tr	0	1171	COG2801@1|root,KOG0017@2759|Eukaryota,39NEP@33154|Opisthokonta,3CPZ5@33208|Metazoa,3E64C@33213|Bilateria	7668.SPU_003027-tr|-	L	Pao retrotransposon peptidase	-	-	-	-	-	-	-	-	-	-	-	-	-
XP_071476203.1	7668.SPU_000518-tr	1.73e-191	559	COG2272@1|root,KOG4389@2759|Eukaryota,38EC4@33154|Opisthokonta,3CPYK@33208|Metazoa,3E63U@33213|Bilateria	33154|Opisthokonta	T	Carboxylesterase family	-	-	3.1.1.7	ko:K01049	ko00564,ko04725,map00564,map04725	-	R01026	RC00020,RC00041	ko00000,ko00001,ko00537,ko01000	-	-	-	COesterase
XP_071476204.1	7668.SPU_025036-tr	2.21e-90	285	KOG2287@1|root,KOG2287@2759|Eukaryota,39WJD@33154|Opisthokonta,3BKUG@33208|Metazoa,3D92Y@33213|Bilateria	33208|Metazoa	G	Galactosyltransferase	-	-	2.4.1.86	ko:K03877,ko:K07820	ko00601,ko00603,ko01100,map00601,map00603,map01100	M00070	R05964,R06006	-	ko00000,ko00001,ko00002,ko01000,ko01003	-	GT31	-	Galactosyl_T
XP_071476205.1	7668.SPU_000518-tr	1.88e-187	550	COG2272@1|root,KOG4389@2759|Eukaryota,38EC4@33154|Opisthokonta,3CPYK@33208|Metazoa,3E63U@33213|Bilateria	33154|Opisthokonta	T	Carboxylesterase family	-	-	3.1.1.7	ko:K01049	ko00564,ko04725,map00564,map04725	-	R01026	RC00020,RC00041	ko00000,ko00001,ko00537,ko01000	-	-	-	COesterase
XP_071476206.1	7668.SPU_009497-tr	1.4e-82	271	KOG3573@1|root,KOG3573@2759|Eukaryota	2759|Eukaryota	O	Belongs to the peptidase C14A family	-	-	3.4.22.56,3.4.22.59,3.4.22.61,3.4.22.62	ko:K02187,ko:K04396,ko:K04398,ko:K04399	ko01524,ko04010,ko04115,ko04151,ko04210,ko04214,ko04215,ko04217,ko04370,ko04620,ko04621,ko04622,ko04624,ko04650,ko04657,ko04668,ko04726,ko04919,ko04932,ko04933,ko05010,ko05012,ko05014,ko05016,ko05120,ko05133,ko05134,ko05142,ko05145,ko05146,ko05152,ko05161,ko05164,ko05165,ko05167,ko05168,ko05200,ko05203,ko05205,ko05206,ko05210,ko05212,ko05213,ko05215,ko05222,ko05223,ko05416,map01524,map04010,map04…	M00685	-	-	ko00000,ko00001,ko00002,ko01000,ko01002,ko01009	-	-	-	Peptidase_C14
XP_071476207.1	7668.SPU_000518-tr	7.62e-177	520	COG2272@1|root,KOG4389@2759|Eukaryota,38EC4@33154|Opisthokonta,3CPYK@33208|Metazoa,3E63U@33213|Bilateria	33154|Opisthokonta	T	Carboxylesterase family	-	-	3.1.1.7	ko:K01049	ko00564,ko04725,map00564,map04725	-	R01026	RC00020,RC00041	ko00000,ko00001,ko00537,ko01000	-	-	-	COesterase
XP_071476208.1	7668.SPU_017317-tr	1.55e-65	232	KOG2504@1|root,KOG2504@2759|Eukaryota	2759|Eukaryota	IQ	monocarboxylate transporter	-	GO:0000003,GO:0003006,GO:0003008,GO:0003014,GO:0003674,GO:0005215,GO:0005342,GO:0005575,GO:0005623,GO:0005886,GO:0006810,GO:0006811,GO:0006820,GO:0007276,GO:0007281,GO:0008028,GO:0008150,GO:0008219,GO:0008509,GO:0008514,GO:0009636,GO:0009987,GO:0010623,GO:0012501,GO:0015075,GO:0015318,GO:0015711,GO:0015718,GO:0015849,GO:0016020,GO:0016021,GO:0016323,GO:0019953,GO:0022412,GO:0022414,GO:0022857,GO:…	-	ko:K11810	-	-	-	-	ko00000,ko02000	2.A.1.13	-	-	MFS_1
XP_071476209.1	7668.SPU_017317-tr	7.87e-59	211	KOG2504@1|root,KOG2504@2759|Eukaryota	2759|Eukaryota	IQ	monocarboxylate transporter	-	GO:0000003,GO:0003006,GO:0003008,GO:0003014,GO:0003674,GO:0005215,GO:0005342,GO:0005575,GO:0005623,GO:0005886,GO:0006810,GO:0006811,GO:0006820,GO:0007276,GO:0007281,GO:0008028,GO:0008150,GO:0008219,GO:0008509,GO:0008514,GO:0009636,GO:0009987,GO:0010623,GO:0012501,GO:0015075,GO:0015318,GO:0015711,GO:0015718,GO:0015849,GO:0016020,GO:0016021,GO:0016323,GO:0019953,GO:0022412,GO:0022414,GO:0022857,GO:…	-	ko:K11810	-	-	-	-	ko00000,ko02000	2.A.1.13	-	-	MFS_1
XP_071476210.1	7719.XP_002126830.2	4.52e-20	89.7	COG0652@1|root,KOG0880@2759|Eukaryota,38FKT@33154|Opisthokonta,3BCX1@33208|Metazoa,3CS7W@33213|Bilateria,485X0@7711|Chordata	33208|Metazoa	O	positive regulation by host of viral genome replication	PPIB	GO:0000413,GO:0001501,GO:0003674,GO:0003755,GO:0003824,GO:0005488,GO:0005515,GO:0005575,GO:0005622,GO:0005623,GO:0005634,GO:0005737,GO:0005783,GO:0005788,GO:0005790,GO:0006457,GO:0006464,GO:0006807,GO:0006810,GO:0007275,GO:0008144,GO:0008150,GO:0008152,GO:0009987,GO:0012505,GO:0016018,GO:0016853,GO:0016859,GO:0018193,GO:0018208,GO:0019538,GO:0019899,GO:0031647,GO:0031974,GO:0032501,GO:0032502,GO:…	5.2.1.8	ko:K03768	-	-	-	-	ko00000,ko01000,ko03110	-	-	-	Pro_isomerase
XP_071476211.1	7668.SPU_026292-tr	6.27e-230	662	KOG1721@1|root,KOG1721@2759|Eukaryota,39MBQ@33154|Opisthokonta,3CNYT@33208|Metazoa,3E52E@33213|Bilateria	33208|Metazoa	K	PR domain zinc finger protein 14	PRDM14	GO:0000003,GO:0000122,GO:0000902,GO:0000976,GO:0000977,GO:0000981,GO:0001012,GO:0001067,GO:0001227,GO:0001701,GO:0001708,GO:0001824,GO:0001825,GO:0001826,GO:0001827,GO:0001894,GO:0003006,GO:0003674,GO:0003676,GO:0003677,GO:0003682,GO:0003690,GO:0003700,GO:0003723,GO:0005488,GO:0005575,GO:0005622,GO:0005623,GO:0005634,GO:0005654,GO:0006325,GO:0006355,GO:0006357,GO:0006464,GO:0006479,GO:0006807,GO:…	-	-	-	-	-	-	-	-	-	-	SET,zf-C2H2,zf-C2H2_6
XP_071476212.1	7668.SPU_000518-tr	4.41e-197	573	COG2272@1|root,KOG4389@2759|Eukaryota,38EC4@33154|Opisthokonta,3CPYK@33208|Metazoa,3E63U@33213|Bilateria	33154|Opisthokonta	T	Carboxylesterase family	-	-	3.1.1.7	ko:K01049	ko00564,ko04725,map00564,map04725	-	R01026	RC00020,RC00041	ko00000,ko00001,ko00537,ko01000	-	-	-	COesterase
XP_071476213.1	7668.SPU_025032-tr	2.43e-92	289	COG5188@1|root,KOG2827@1|root,KOG2636@2759|Eukaryota,KOG2827@2759|Eukaryota,38STT@33154|Opisthokonta,3BEC5@33208|Metazoa,3CXT0@33213|Bilateria	33208|Metazoa	A	DNA replication	SDE2	GO:0000375,GO:0000377,GO:0000398,GO:0003674,GO:0003676,GO:0003723,GO:0005488,GO:0005575,GO:0005622,GO:0005623,GO:0005634,GO:0005681,GO:0005684,GO:0006139,GO:0006396,GO:0006397,GO:0006725,GO:0006807,GO:0008150,GO:0008152,GO:0008380,GO:0009987,GO:0010467,GO:0016070,GO:0016071,GO:0032991,GO:0034641,GO:0043170,GO:0043226,GO:0043227,GO:0043229,GO:0043231,GO:0044237,GO:0044238,GO:0044422,GO:0044424,GO:…	-	-	-	-	-	-	-	-	-	-	Telomere_Sde2,Telomere_Sde2_2
XP_071476214.1	7668.SPU_002654-tr	6.93e-201	613	KOG4193@1|root,KOG4193@2759|Eukaryota,3A4AH@33154|Opisthokonta,3BRTV@33208|Metazoa	33208|Metazoa	T	7 transmembrane receptor (Secretin family)	-	-	-	-	-	-	-	-	-	-	-	-	7tm_2
XP_071476215.1	7668.SPU_000518-tr	5.7e-175	516	COG2272@1|root,KOG4389@2759|Eukaryota,38EC4@33154|Opisthokonta,3CPYK@33208|Metazoa,3E63U@33213|Bilateria	33154|Opisthokonta	T	Carboxylesterase family	-	-	3.1.1.7	ko:K01049	ko00564,ko04725,map00564,map04725	-	R01026	RC00020,RC00041	ko00000,ko00001,ko00537,ko01000	-	-	-	COesterase
XP_071476216.1	7668.SPU_018171-tr	2.08e-304	850	KOG3658@1|root,KOG3658@2759|Eukaryota,38DE4@33154|Opisthokonta,3BDRB@33208|Metazoa,3CWGV@33213|Bilateria	33208|Metazoa	W	membrane protein ectodomain proteolysis	ADAM17	GO:0000079,GO:0001558,GO:0001666,GO:0001708,GO:0001775,GO:0001817,GO:0001819,GO:0001932,GO:0001934,GO:0001936,GO:0001938,GO:0001959,GO:0001961,GO:0002009,GO:0002011,GO:0002237,GO:0002250,GO:0002252,GO:0002376,GO:0002443,GO:0002444,GO:0002446,GO:0002460,GO:0002467,GO:0002520,GO:0002521,GO:0002532,GO:0002682,GO:0002684,GO:0002685,GO:0002687,GO:0002688,GO:0002690,GO:0003674,GO:0003824,GO:0004175,GO:…	3.4.24.86	ko:K06059	ko04330,ko05010,ko05120,map04330,map05010,map05120	M00682	-	-	ko00000,ko00001,ko00002,ko01000,ko01002,ko04090,ko04516	-	-	-	ADAM17_MPD,Disintegrin,Pep_M12B_propep,Reprolysin_2,Reprolysin_5
XP_071476217.1	7668.SPU_008049-tr	4.91e-117	340	COG1094@1|root,KOG3273@2759|Eukaryota,38CB6@33154|Opisthokonta,3BE7G@33208|Metazoa,3CWUC@33213|Bilateria	33208|Metazoa	O	RNA binding	PNO1	GO:0005575,GO:0005622,GO:0005623,GO:0005634,GO:0005654,GO:0005730,GO:0005737,GO:0005829,GO:0031974,GO:0031981,GO:0043226,GO:0043227,GO:0043228,GO:0043229,GO:0043231,GO:0043232,GO:0043233,GO:0044422,GO:0044424,GO:0044428,GO:0044444,GO:0044446,GO:0044464,GO:0070013	-	ko:K11884	-	-	-	-	ko00000,ko03009,ko03051	-	-	-	KH_1
XP_071476218.1	7668.SPU_005428-tr	9.65e-199	566	28KYB@1|root,2QTF2@2759|Eukaryota,39UQK@33154|Opisthokonta,3BD3Z@33208|Metazoa,3CVMA@33213|Bilateria	33208|Metazoa	S	negative regulation of TORC1 signaling	KPTN	GO:0003674,GO:0003779,GO:0005488,GO:0005515,GO:0005575,GO:0005622,GO:0005623,GO:0005856,GO:0006950,GO:0007154,GO:0008092,GO:0008104,GO:0008150,GO:0009267,GO:0009605,GO:0009966,GO:0009968,GO:0009987,GO:0009991,GO:0010646,GO:0010648,GO:0015629,GO:0023051,GO:0023057,GO:0030027,GO:0031252,GO:0031667,GO:0031668,GO:0031669,GO:0032006,GO:0032007,GO:0032420,GO:0032421,GO:0032991,GO:0033036,GO:0033365,GO:…	-	-	-	-	-	-	-	-	-	-	-
XP_071476219.1	7668.SPU_020055-tr	0	919	COG4336@1|root,2QV7A@2759|Eukaryota,39415@33154|Opisthokonta,3BA70@33208|Metazoa,3CZE6@33213|Bilateria	33208|Metazoa	S	Chromosome 14 open reading frame 159	C14orf159	GO:0003674,GO:0003824,GO:0005575,GO:0005622,GO:0005623,GO:0005737,GO:0005739,GO:0005759,GO:0006082,GO:0006520,GO:0006536,GO:0006807,GO:0008150,GO:0008152,GO:0009064,GO:0009975,GO:0009987,GO:0016829,GO:0016835,GO:0016836,GO:0019752,GO:0031974,GO:0043226,GO:0043227,GO:0043229,GO:0043231,GO:0043233,GO:0043436,GO:0043648,GO:0044237,GO:0044238,GO:0044281,GO:0044422,GO:0044424,GO:0044429,GO:0044444,GO:…	4.2.1.48	ko:K22210	ko00471,map00471	-	R01583	RC00553	ko00000,ko00001,ko01000	-	-	-	DUF1445,DUF4392
XP_071476220.1	7668.SPU_020054-tr	0	1739	KOG4643@1|root,KOG4643@2759|Eukaryota,38CBD@33154|Opisthokonta,3BBRW@33208|Metazoa,3CZG6@33213|Bilateria	33208|Metazoa	J	positive regulation of protein localization to cilium	CCDC88A	GO:0000226,GO:0000902,GO:0000904,GO:0001558,GO:0001932,GO:0001934,GO:0003386,GO:0003387,GO:0003388,GO:0003389,GO:0003390,GO:0003391,GO:0003674,GO:0003779,GO:0005488,GO:0005515,GO:0005543,GO:0005575,GO:0005622,GO:0005623,GO:0005737,GO:0005783,GO:0005794,GO:0005813,GO:0005814,GO:0005815,GO:0005829,GO:0005856,GO:0005886,GO:0005911,GO:0005912,GO:0005913,GO:0005914,GO:0005915,GO:0005929,GO:0006275,GO:…	-	-	-	-	-	-	-	-	-	-	HOOK
XP_071476221.1	7668.SPU_020053-tr	0	1323	KOG2175@1|root,KOG2175@2759|Eukaryota,38EYR@33154|Opisthokonta,3BB7I@33208|Metazoa,3CRP6@33213|Bilateria	33208|Metazoa	G	serine threonine-protein phosphatase 4 regulatory subunit	SMEK2	GO:0000775,GO:0003674,GO:0005488,GO:0005515,GO:0005575,GO:0005622,GO:0005623,GO:0005634,GO:0005654,GO:0005694,GO:0005737,GO:0005813,GO:0005815,GO:0005856,GO:0006109,GO:0006111,GO:0006139,GO:0006259,GO:0006281,GO:0006464,GO:0006470,GO:0006725,GO:0006793,GO:0006796,GO:0006807,GO:0006950,GO:0006952,GO:0006974,GO:0007275,GO:0007346,GO:0007399,GO:0007405,GO:0008104,GO:0008150,GO:0008152,GO:0008283,GO:…	-	ko:K17491	ko04212,ko04922,map04212,map04922	-	-	-	ko00000,ko00001,ko01009,ko03400	-	-	-	SMK-1
XP_071476222.1	7668.SPU_020053-tr	0	1321	KOG2175@1|root,KOG2175@2759|Eukaryota,38EYR@33154|Opisthokonta,3BB7I@33208|Metazoa,3CRP6@33213|Bilateria	33208|Metazoa	G	serine threonine-protein phosphatase 4 regulatory subunit	SMEK2	GO:0000775,GO:0003674,GO:0005488,GO:0005515,GO:0005575,GO:0005622,GO:0005623,GO:0005634,GO:0005654,GO:0005694,GO:0005737,GO:0005813,GO:0005815,GO:0005856,GO:0006109,GO:0006111,GO:0006139,GO:0006259,GO:0006281,GO:0006464,GO:0006470,GO:0006725,GO:0006793,GO:0006796,GO:0006807,GO:0006950,GO:0006952,GO:0006974,GO:0007275,GO:0007346,GO:0007399,GO:0007405,GO:0008104,GO:0008150,GO:0008152,GO:0008283,GO:…	-	ko:K17491	ko04212,ko04922,map04212,map04922	-	-	-	ko00000,ko00001,ko01009,ko03400	-	-	-	SMK-1
XP_071476223.1	7668.SPU_020073-tr	6.96e-144	419	KOG4511@1|root,KOG4511@2759|Eukaryota,39R2N@33154|Opisthokonta,3BCRN@33208|Metazoa,3CVUI@33213|Bilateria	33208|Metazoa	S	Cilia and flagella associated protein 36	CFAP36	GO:0003674,GO:0005488,GO:0005515,GO:0005575,GO:0005623,GO:0005929,GO:0006996,GO:0008150,GO:0009987,GO:0016043,GO:0022607,GO:0030030,GO:0030031,GO:0035869,GO:0042995,GO:0043226,GO:0044085,GO:0044422,GO:0044441,GO:0044463,GO:0044464,GO:0044782,GO:0047485,GO:0060271,GO:0070925,GO:0071840,GO:0097546,GO:0120025,GO:0120031,GO:0120036,GO:0120038	-	-	-	-	-	-	-	-	-	-	ARL2_Bind_BART
XP_071476224.1	7668.SPU_022869-tr	2.25e-183	534	KOG0282@1|root,KOG0282@2759|Eukaryota,39KRT@33154|Opisthokonta,3BIDV@33208|Metazoa,3CSED@33213|Bilateria	33208|Metazoa	S	WD repeat domain 25	WDR25	-	-	-	-	-	-	-	-	-	-	-	WD40
XP_071476225.1	10224.XP_002730685.1	5.05e-75	232	COG0712@1|root,KOG1662@2759|Eukaryota,39SAW@33154|Opisthokonta,3BEPI@33208|Metazoa,3CTSY@33213|Bilateria	33208|Metazoa	C	proton-transporting ATP synthase activity, rotational mechanism	ATP5O	GO:0000275,GO:0000276,GO:0003674,GO:0003824,GO:0005215,GO:0005488,GO:0005496,GO:0005575,GO:0005622,GO:0005623,GO:0005737,GO:0005739,GO:0005740,GO:0005743,GO:0005753,GO:0005756,GO:0005886,GO:0006091,GO:0006119,GO:0006139,GO:0006163,GO:0006164,GO:0006725,GO:0006753,GO:0006754,GO:0006793,GO:0006796,GO:0006807,GO:0006810,GO:0006811,GO:0006812,GO:0006839,GO:0006996,GO:0007005,GO:0007006,GO:0007007,GO:…	-	ko:K02137	ko00190,ko01100,ko04714,ko05010,ko05012,ko05016,map00190,map01100,map04714,map05010,map05012,map05016	M00158	-	-	ko00000,ko00001,ko00002	3.A.2.1	-	-	OSCP
XP_071476226.1	7668.SPU_002254-tr	8.4e-156	458	KOG1029@1|root,KOG1029@2759|Eukaryota,38FEJ@33154|Opisthokonta,3B9FS@33208|Metazoa,3CVRA@33213|Bilateria	33208|Metazoa	T	Intersectin 1 (SH3 domain protein)	ITSN1	GO:0001558,GO:0001932,GO:0001934,GO:0002052,GO:0002791,GO:0002793,GO:0003674,GO:0005070,GO:0005085,GO:0005088,GO:0005089,GO:0005198,GO:0005488,GO:0005509,GO:0005515,GO:0005575,GO:0005622,GO:0005623,GO:0005737,GO:0005813,GO:0005815,GO:0005829,GO:0005856,GO:0005886,GO:0005905,GO:0005938,GO:0006810,GO:0006897,GO:0007154,GO:0007165,GO:0007166,GO:0007167,GO:0007169,GO:0007186,GO:0007264,GO:0007275,GO:…	-	ko:K20045	-	-	-	-	ko00000,ko04131	-	-	-	C2,EF-hand_4,INTAP,PH_13,RhoGEF,SH3_1,SH3_2,SH3_9
XP_071476227.1	7668.SPU_002250-tr	5.32e-141	406	COG0604@1|root,KOG1198@2759|Eukaryota,39D99@33154|Opisthokonta,3BJZR@33208|Metazoa,3D1V2@33213|Bilateria	33208|Metazoa	C	oxidoreductase activity	CRYZL1	GO:0000166,GO:0003674,GO:0003824,GO:0003960,GO:0005488,GO:0008150,GO:0008152,GO:0009987,GO:0016491,GO:0016651,GO:0016655,GO:0036094,GO:0042180,GO:0044237,GO:0044281,GO:0048037,GO:0050661,GO:0050662,GO:0051186,GO:0055114,GO:0071704,GO:0097159,GO:1901265,GO:1901363,GO:1901661	-	-	-	-	-	-	-	-	-	-	ADH_N
XP_071476228.1	7668.SPU_014348-tr	1.17e-05	55.1	2CDB0@1|root,2SF5K@2759|Eukaryota,3ABXA@33154|Opisthokonta,3BVYS@33208|Metazoa	33208|Metazoa	E	Iodothyronine deiodinase	-	-	-	-	-	-	-	-	-	-	-	-	T4_deiodinase
XP_071476229.1	69319.XP_008553072.1	4.65e-11	74.3	KOG0680@1|root,KOG0680@2759|Eukaryota,39XSX@33154|Opisthokonta,3BP3F@33208|Metazoa,3D5JR@33213|Bilateria,41TME@6656|Arthropoda,3SQEN@50557|Insecta,46FXD@7399|Hymenoptera	33208|Metazoa	Z	A Receptor for Ubiquitination Targets	-	-	-	-	-	-	-	-	-	-	-	-	Actin,F-box
XP_071476230.1	7668.SPU_022614-tr	3.12e-11	71.6	COG5271@1|root,KOG1808@2759|Eukaryota,38FBP@33154|Opisthokonta,3BD9P@33208|Metazoa,3CUCR@33213|Bilateria	33208|Metazoa	J	ribosomal large subunit assembly	MDN1	GO:0000027,GO:0003674,GO:0003824,GO:0005488,GO:0005515,GO:0005575,GO:0005622,GO:0005623,GO:0005634,GO:0005730,GO:0005737,GO:0005829,GO:0005856,GO:0006139,GO:0006364,GO:0006396,GO:0006725,GO:0006807,GO:0006996,GO:0008150,GO:0008152,GO:0009987,GO:0010467,GO:0016043,GO:0016070,GO:0016072,GO:0016462,GO:0016787,GO:0016817,GO:0016818,GO:0016887,GO:0017111,GO:0022607,GO:0022613,GO:0022618,GO:0030684,GO:…	-	ko:K14572	ko03008,map03008	-	-	-	ko00000,ko00001,ko03009	-	-	-	AAA_5,VWA
XP_071476231.1	10224.XP_006813352.1	7.48e-78	257	COG5239@1|root,KOG0620@2759|Eukaryota,39RY9@33154|Opisthokonta,3BJD2@33208|Metazoa,3CRD0@33213|Bilateria	33208|Metazoa	K	Leucine rich repeat containing 27	-	-	-	ko:K14837	-	-	-	-	ko00000,ko03009	-	-	-	LRR_8
XP_071476232.1	7668.SPU_012489-tr	6.38e-193	551	COG0265@1|root,KOG1320@2759|Eukaryota,38G0B@33154|Opisthokonta,3BA39@33208|Metazoa,3CU4J@33213|Bilateria	33208|Metazoa	O	pentacyclic triterpenoid metabolic process	HTRA2	GO:0000003,GO:0000785,GO:0001101,GO:0001890,GO:0002682,GO:0002683,GO:0002697,GO:0002698,GO:0002831,GO:0002832,GO:0003006,GO:0003674,GO:0003824,GO:0004175,GO:0004252,GO:0005488,GO:0005515,GO:0005575,GO:0005576,GO:0005615,GO:0005622,GO:0005623,GO:0005634,GO:0005694,GO:0005737,GO:0005739,GO:0005740,GO:0005758,GO:0005783,GO:0005789,GO:0005829,GO:0005856,GO:0005886,GO:0005887,GO:0006355,GO:0006357,GO:…	3.4.21.108	ko:K08669,ko:K08784	ko04210,ko04214,ko04215,ko05012,map04210,map04214,map04215,map05012	-	-	-	ko00000,ko00001,ko01000,ko01002,ko03110	-	-	-	IGFBP,Kazal_2,PDZ,PDZ_2,Trypsin_2
XP_071476233.1	45351.EDO33806	0.000161	53.1	2E5YQ@1|root,2SCQE@2759|Eukaryota,3ACPZ@33154|Opisthokonta	33154|Opisthokonta	S	spermatid differentiation	-	GO:0000003,GO:0003006,GO:0005575,GO:0005623,GO:0005929,GO:0007276,GO:0007281,GO:0007283,GO:0007286,GO:0008150,GO:0009987,GO:0019953,GO:0022412,GO:0022414,GO:0030154,GO:0031514,GO:0032501,GO:0032502,GO:0032504,GO:0036126,GO:0042995,GO:0043226,GO:0044464,GO:0044703,GO:0048232,GO:0048468,GO:0048515,GO:0048609,GO:0048856,GO:0048869,GO:0051704,GO:0097223,GO:0097729,GO:0120025	-	-	-	-	-	-	-	-	-	-	Collagen
XP_071476234.1	10224.XP_002734013.2	1.95e-202	586	COG1796@1|root,KOG2534@2759|Eukaryota,39ENV@33154|Opisthokonta,3BCKK@33208|Metazoa,3CWDE@33213|Bilateria	33208|Metazoa	L	5'-deoxyribose-5-phosphate lyase activity	POLL	GO:0000724,GO:0000725,GO:0000726,GO:0002200,GO:0002376,GO:0002377,GO:0002440,GO:0002520,GO:0002566,GO:0003674,GO:0003676,GO:0003677,GO:0003824,GO:0003887,GO:0005488,GO:0005575,GO:0005622,GO:0005623,GO:0005634,GO:0005654,GO:0006139,GO:0006259,GO:0006260,GO:0006281,GO:0006284,GO:0006287,GO:0006289,GO:0006302,GO:0006303,GO:0006310,GO:0006725,GO:0006807,GO:0006950,GO:0006974,GO:0007275,GO:0008150,GO:…	2.7.7.7	ko:K03512	ko03410,ko03450,map03410,map03450	M00296	-	-	ko00000,ko00001,ko00002,ko01000,ko03400	-	-	-	BRCT_2,DNA_pol_B_palm,DNA_pol_B_thumb,DNA_pol_lambd_f,HHH_8
XP_071476235.1	7668.SPU_025246-tr	2.86e-206	574	KOG3839@1|root,KOG3839@2759|Eukaryota,38FEY@33154|Opisthokonta,3BHC9@33208|Metazoa,3CYPI@33213|Bilateria	33208|Metazoa	U	carbohydrate binding	LMAN2	GO:0000139,GO:0003674,GO:0005488,GO:0005515,GO:0005537,GO:0005575,GO:0005576,GO:0005615,GO:0005622,GO:0005623,GO:0005737,GO:0005783,GO:0005789,GO:0005793,GO:0005794,GO:0005798,GO:0005886,GO:0005887,GO:0006457,GO:0006810,GO:0006888,GO:0006890,GO:0008104,GO:0008150,GO:0009986,GO:0009987,GO:0012505,GO:0015031,GO:0015833,GO:0016020,GO:0016021,GO:0016192,GO:0030100,GO:0030133,GO:0030134,GO:0030135,GO:…	-	ko:K10082,ko:K10083	ko04141,map04141	-	-	-	ko00000,ko00001,ko04091,ko04131	-	-	-	Lectin_leg-like
XP_071476236.1	10224.XP_006820041.1	4.46e-31	112	2C21P@1|root,2S2QS@2759|Eukaryota,3A4KK@33154|Opisthokonta,3BS5P@33208|Metazoa,3D7CY@33213|Bilateria	33208|Metazoa	S	UPF0693 protein C10orf32 homolog	BORCS7	GO:0005575,GO:0005622,GO:0005623,GO:0005737,GO:0005829,GO:0032991,GO:0044424,GO:0044444,GO:0044445,GO:0044464,GO:0099078	-	ko:K20821	-	-	-	-	ko00000,ko04131	-	-	-	BORCS7
XP_071476237.1	10224.XP_002741702.1	1.13e-134	389	COG0846@1|root,KOG2684@2759|Eukaryota,38EG6@33154|Opisthokonta,3BC0K@33208|Metazoa,3CRV9@33213|Bilateria	33208|Metazoa	BK	NAD-dependent lysine demalonylase, desuccinylase and deglutarylase that specifically removes malonyl, succinyl and glutaryl groups on target proteins. Activates CPS1 and contributes to the regulation of blood ammonia levels during prolonged fasting acts by mediating desuccinylation and deglutarylation of CPS1, thereby increasing CPS1 activity in response to elevated NAD levels during fasting. Act…	SIRT5	GO:0000166,GO:0003674,GO:0003824,GO:0003950,GO:0005488,GO:0005575,GO:0005622,GO:0005623,GO:0005634,GO:0005737,GO:0005739,GO:0005740,GO:0005743,GO:0005758,GO:0005759,GO:0005829,GO:0006325,GO:0006342,GO:0006355,GO:0006464,GO:0006471,GO:0006476,GO:0006807,GO:0006996,GO:0007005,GO:0008150,GO:0008152,GO:0008270,GO:0009605,GO:0009889,GO:0009890,GO:0009892,GO:0009987,GO:0009991,GO:0010468,GO:0010556,GO:…	-	ko:K11415	-	-	-	-	ko00000,ko01000,ko03036	-	-	-	SIR2
XP_071476238.1	7668.SPU_021199-tr	5.5e-54	171	KOG4753@1|root,KOG4753@2759|Eukaryota,3A72A@33154|Opisthokonta,3BT5G@33208|Metazoa,3D9H0@33213|Bilateria	33208|Metazoa	S	establishment of synaptic vesicle localization	TMEM230	GO:0005575,GO:0005622,GO:0005623,GO:0005737,GO:0005768,GO:0005769,GO:0005770,GO:0005783,GO:0005794,GO:0005802,GO:0006810,GO:0008021,GO:0008150,GO:0012505,GO:0016192,GO:0030133,GO:0031410,GO:0031982,GO:0031984,GO:0043226,GO:0043227,GO:0043229,GO:0043231,GO:0044422,GO:0044424,GO:0044431,GO:0044444,GO:0044446,GO:0044456,GO:0044464,GO:0045202,GO:0046907,GO:0048489,GO:0051179,GO:0051234,GO:0051640,GO:…	-	-	-	-	-	-	-	-	-	-	DUF872
XP_071476240.1	7668.SPU_024261-tr	2e-190	550	COG2072@1|root,KOG1399@2759|Eukaryota,3AF0R@33154|Opisthokonta,3BZ2P@33208|Metazoa,3DF80@33213|Bilateria	2759|Eukaryota	Q	L-lysine 6-monooxygenase (NADPH-requiring)	-	-	1.14.13.8	ko:K00485	ko00982,ko01120,map00982,map01120	-	R08266	RC02233	ko00000,ko00001,ko01000	-	-	-	FMO-like
XP_071476241.1	7668.SPU_024261-tr	1.75e-189	546	COG2072@1|root,KOG1399@2759|Eukaryota,3AF0R@33154|Opisthokonta,3BZ2P@33208|Metazoa,3DF80@33213|Bilateria	2759|Eukaryota	Q	L-lysine 6-monooxygenase (NADPH-requiring)	-	-	1.14.13.8	ko:K00485	ko00982,ko01120,map00982,map01120	-	R08266	RC02233	ko00000,ko00001,ko01000	-	-	-	FMO-like
XP_071476242.1	7668.SPU_024261-tr	2.4e-212	606	COG2072@1|root,KOG1399@2759|Eukaryota,3AF0R@33154|Opisthokonta,3BZ2P@33208|Metazoa,3DF80@33213|Bilateria	2759|Eukaryota	Q	L-lysine 6-monooxygenase (NADPH-requiring)	-	-	1.14.13.8	ko:K00485	ko00982,ko01120,map00982,map01120	-	R08266	RC02233	ko00000,ko00001,ko01000	-	-	-	FMO-like
XP_071476243.1	10224.XP_006818558.1	2.55e-295	862	KOG1274@1|root,KOG1274@2759|Eukaryota,38GB7@33154|Opisthokonta,3BAXM@33208|Metazoa,3CYSA@33213|Bilateria	33208|Metazoa	S	heterochromatin maintenance	WDHD1	GO:0000228,GO:0000278,GO:0000775,GO:0000981,GO:0003674,GO:0003676,GO:0003677,GO:0003682,GO:0003700,GO:0003723,GO:0005488,GO:0005515,GO:0005575,GO:0005622,GO:0005623,GO:0005634,GO:0005654,GO:0005657,GO:0005694,GO:0005737,GO:0006139,GO:0006259,GO:0006260,GO:0006261,GO:0006325,GO:0006355,GO:0006357,GO:0006396,GO:0006725,GO:0006807,GO:0006996,GO:0007049,GO:0007275,GO:0008150,GO:0008152,GO:0009058,GO:…	-	ko:K11274	-	-	-	-	ko00000,ko03036	-	-	-	ANAPC4_WD40,HMG_box,Mcl1_mid,WD40
XP_071476244.1	7668.SPU_024261-tr	2.69e-209	598	COG2072@1|root,KOG1399@2759|Eukaryota,3AF0R@33154|Opisthokonta,3BZ2P@33208|Metazoa,3DF80@33213|Bilateria	2759|Eukaryota	Q	L-lysine 6-monooxygenase (NADPH-requiring)	-	-	1.14.13.8	ko:K00485	ko00982,ko01120,map00982,map01120	-	R08266	RC02233	ko00000,ko00001,ko01000	-	-	-	FMO-like
XP_071476245.1	8128.ENSONIP00000018666	1.41e-08	59.3	KOG4297@1|root,KOG4297@2759|Eukaryota,38CXI@33154|Opisthokonta,3BD3C@33208|Metazoa,3CRSM@33213|Bilateria,48M5N@7711|Chordata	33208|Metazoa	TV	C-type lectin (CTL) or carbohydrate-recognition domain (CRD)	-	-	-	-	-	-	-	-	-	-	-	-	Lectin_C
XP_071476247.1	7668.SPU_021196-tr	6.85e-206	639	COG0443@1|root,KOG0101@2759|Eukaryota,38CTR@33154|Opisthokonta,3BB5B@33208|Metazoa,3CW3Q@33213|Bilateria	33208|Metazoa	O	ATP binding	-	-	-	-	-	-	-	-	-	-	-	-	HSP70
XP_071476248.1	7668.SPU_019004-tr	2.48e-142	412	COG0647@1|root,KOG3040@2759|Eukaryota,38GNC@33154|Opisthokonta,3BGZY@33208|Metazoa,3CY0W@33213|Bilateria	33208|Metazoa	G	protein histidine phosphatase activity	LHPP	GO:0000287,GO:0003674,GO:0003824,GO:0004427,GO:0004721,GO:0005488,GO:0005515,GO:0005575,GO:0005622,GO:0005623,GO:0005634,GO:0005654,GO:0005737,GO:0005829,GO:0006139,GO:0006464,GO:0006470,GO:0006725,GO:0006753,GO:0006793,GO:0006796,GO:0006807,GO:0008150,GO:0008152,GO:0009058,GO:0009123,GO:0009124,GO:0009126,GO:0009127,GO:0009156,GO:0009161,GO:0009167,GO:0009168,GO:0009987,GO:0016311,GO:0016462,GO:…	3.6.1.1	ko:K11725	ko00190,map00190	-	-	-	ko00000,ko00001,ko01000,ko01009	-	-	-	Hydrolase_6,Hydrolase_like
XP_071476249.1	7668.SPU_019004-tr	2.48e-142	412	COG0647@1|root,KOG3040@2759|Eukaryota,38GNC@33154|Opisthokonta,3BGZY@33208|Metazoa,3CY0W@33213|Bilateria	33208|Metazoa	G	protein histidine phosphatase activity	LHPP	GO:0000287,GO:0003674,GO:0003824,GO:0004427,GO:0004721,GO:0005488,GO:0005515,GO:0005575,GO:0005622,GO:0005623,GO:0005634,GO:0005654,GO:0005737,GO:0005829,GO:0006139,GO:0006464,GO:0006470,GO:0006725,GO:0006753,GO:0006793,GO:0006796,GO:0006807,GO:0008150,GO:0008152,GO:0009058,GO:0009123,GO:0009124,GO:0009126,GO:0009127,GO:0009156,GO:0009161,GO:0009167,GO:0009168,GO:0009987,GO:0016311,GO:0016462,GO:…	3.6.1.1	ko:K11725	ko00190,map00190	-	-	-	ko00000,ko00001,ko01000,ko01009	-	-	-	Hydrolase_6,Hydrolase_like
XP_071476250.1	7668.SPU_012494-tr	0	1660	COG4886@1|root,KOG0619@2759|Eukaryota,38CVZ@33154|Opisthokonta,3BFVJ@33208|Metazoa,3CZMS@33213|Bilateria	33208|Metazoa	T	G protein-coupled receptor	GPR125	GO:0001525,GO:0001568,GO:0001570,GO:0001667,GO:0001764,GO:0001885,GO:0001944,GO:0002009,GO:0002040,GO:0002064,GO:0003158,GO:0003401,GO:0003402,GO:0003674,GO:0004888,GO:0004930,GO:0005575,GO:0005623,GO:0005886,GO:0006928,GO:0007154,GO:0007165,GO:0007166,GO:0007186,GO:0007267,GO:0007275,GO:0007369,GO:0007399,GO:0007417,GO:0008150,GO:0009653,GO:0009790,GO:0009888,GO:0009897,GO:0009966,GO:0009968,GO:…	-	ko:K08460,ko:K08461,ko:K08462	-	-	-	-	ko00000,ko04030	-	-	-	7tm_2,GPS,HRM,I-set,LRR_8
XP_071476251.1	7668.SPU_013935-tr	0	1343	COG5244@1|root,KOG0971@2759|Eukaryota,38CZ9@33154|Opisthokonta,3BIBV@33208|Metazoa,3CR4T@33213|Bilateria	33208|Metazoa	DZ	positive regulation of microtubule nucleation	DCTN1	GO:0000003,GO:0000022,GO:0000070,GO:0000086,GO:0000132,GO:0000226,GO:0000235,GO:0000278,GO:0000280,GO:0000775,GO:0000776,GO:0000819,GO:0000902,GO:0000904,GO:0000922,GO:0001505,GO:0001654,GO:0001709,GO:0001738,GO:0001745,GO:0001751,GO:0001754,GO:0002009,GO:0002252,GO:0002376,GO:0002478,GO:0002495,GO:0002504,GO:0003006,GO:0003008,GO:0003674,GO:0005488,GO:0005515,GO:0005575,GO:0005622,GO:0005623,GO:…	-	ko:K04648	ko04962,ko05016,map04962,map05016	-	-	-	ko00000,ko00001,ko03036,ko04131,ko04812	-	-	-	CAP_GLY,Dynactin
XP_071476252.1	7668.SPU_025241-tr	1.2e-223	620	KOG1164@1|root,KOG1163@2759|Eukaryota,39KVS@33154|Opisthokonta,3CNVH@33208|Metazoa,3E51W@33213|Bilateria	33208|Metazoa	T	peptidyl-serine phosphorylation	-	GO:0003674,GO:0003824,GO:0004672,GO:0004674,GO:0005575,GO:0005622,GO:0005623,GO:0005634,GO:0005737,GO:0006464,GO:0006468,GO:0006793,GO:0006796,GO:0006807,GO:0006810,GO:0006897,GO:0006909,GO:0007154,GO:0007165,GO:0007166,GO:0007267,GO:0008150,GO:0008152,GO:0008360,GO:0009987,GO:0016055,GO:0016192,GO:0016301,GO:0016310,GO:0016740,GO:0016772,GO:0016773,GO:0018105,GO:0018193,GO:0018209,GO:0019538,GO:…	2.7.11.1	ko:K02218,ko:K08957	ko04011,ko04310,ko04340,ko04341,ko04392,ko05165,ko05224,ko05225,ko05226,map04011,map04310,map04340,map04341,map04392,map05165,map05224,map05225,map05226	-	-	-	ko00000,ko00001,ko01000,ko01001	-	-	-	Pkinase
XP_071476254.1	7668.SPU_025243-tr	2.95e-227	638	2CY7H@1|root,2S2JD@2759|Eukaryota,3A4RZ@33154|Opisthokonta,3BS4Z@33208|Metazoa,3DESC@33213|Bilateria	33208|Metazoa	S	Rhodopsin-like GPCR transmembrane domain	-	-	-	-	-	-	-	-	-	-	-	-	Lung_7-TM_R
XP_071476255.1	7668.SPU_025244-tr	1.58e-107	311	COG5126@1|root,KOG0031@2759|Eukaryota,38B5J@33154|Opisthokonta,3BDPG@33208|Metazoa,3DG43@33213|Bilateria	33208|Metazoa	T	EF-hand domain	mlc-4	GO:0000003,GO:0000278,GO:0000281,GO:0000910,GO:0002119,GO:0002164,GO:0005575,GO:0005622,GO:0005623,GO:0005737,GO:0007049,GO:0007110,GO:0007163,GO:0007275,GO:0008104,GO:0008150,GO:0009653,GO:0009790,GO:0009791,GO:0009987,GO:0010171,GO:0010172,GO:0022402,GO:0022414,GO:0030010,GO:0032501,GO:0032502,GO:0033036,GO:0033206,GO:0044424,GO:0044464,GO:0048598,GO:0048856,GO:0051179,GO:0051301,GO:0051321,GO:…	-	ko:K12757	ko04510,ko04530,ko04611,ko04670,ko04810,map04510,map04530,map04611,map04670,map04810	-	-	-	ko00000,ko00001,ko04147,ko04812	-	-	-	EF-hand_1,EF-hand_6,EF-hand_7,EF-hand_8
XP_071476256.1	7668.SPU_018578-tr	2.78e-235	712	2D0D0@1|root,2SDQK@2759|Eukaryota,3ADIA@33154|Opisthokonta,3BW4S@33208|Metazoa,3DCIV@33213|Bilateria	33208|Metazoa	S	ankyrin repeats	-	-	-	-	-	-	-	-	-	-	-	-	Ank,Ank_5
XP_071476257.1	7668.SPU_026448-tr	1.39e-173	491	COG5210@1|root,KOG2058@2759|Eukaryota,38WB8@33154|Opisthokonta,3B9RE@33208|Metazoa,3CX08@33213|Bilateria	33208|Metazoa	U	regulation of vesicle fusion	GRTP1	GO:0003674,GO:0005096,GO:0005488,GO:0005515,GO:0005575,GO:0005622,GO:0005623,GO:0006810,GO:0006886,GO:0008047,GO:0008104,GO:0008150,GO:0012505,GO:0015031,GO:0015833,GO:0017016,GO:0017137,GO:0019899,GO:0030234,GO:0030695,GO:0031267,GO:0031338,GO:0032879,GO:0033036,GO:0033043,GO:0034613,GO:0042886,GO:0043085,GO:0043087,GO:0043547,GO:0044093,GO:0044464,GO:0045184,GO:0046907,GO:0050789,GO:0050790,GO:…	-	ko:K19953	-	-	-	-	ko00000,ko04131	-	-	-	RabGAP-TBC
XP_071476258.1	7739.XP_002593630.1	8.45e-213	603	KOG2182@1|root,KOG2182@2759|Eukaryota,38H6D@33154|Opisthokonta,3BBCG@33208|Metazoa,3CS02@33213|Bilateria,481ZB@7711|Chordata	33208|Metazoa	O	dipeptidyl-peptidase activity	prss16	GO:0003674,GO:0003824,GO:0004177,GO:0006508,GO:0006807,GO:0008150,GO:0008152,GO:0008233,GO:0008238,GO:0008239,GO:0016787,GO:0019538,GO:0043170,GO:0044238,GO:0070011,GO:0071704,GO:0140096,GO:1901564	-	-	-	-	-	-	-	-	-	-	Peptidase_S28
XP_071476259.1	7668.SPU_006545-tr	9.7e-172	487	COG0604@1|root,KOG1198@2759|Eukaryota,39JG1@33154|Opisthokonta,3BDWX@33208|Metazoa,3CW7R@33213|Bilateria	33208|Metazoa	C	NADPH:quinone reductase activity	-	-	1.6.5.5	ko:K00344	-	-	-	-	ko00000,ko01000	-	-	-	ADH_N,ADH_zinc_N,ADH_zinc_N_2
XP_071476260.1	7668.SPU_026447-tr	5.95e-170	516	2C9YP@1|root,2QPKJ@2759|Eukaryota,38C86@33154|Opisthokonta,3BE97@33208|Metazoa,3CVPX@33213|Bilateria	33208|Metazoa	S	RNA strand annealing activity	FXR1	GO:0000003,GO:0000226,GO:0000278,GO:0000339,GO:0000340,GO:0000381,GO:0000902,GO:0000904,GO:0001505,GO:0001541,GO:0001578,GO:0001709,GO:0001932,GO:0001934,GO:0002052,GO:0002090,GO:0002091,GO:0002092,GO:0002151,GO:0003002,GO:0003006,GO:0003008,GO:0003674,GO:0003676,GO:0003682,GO:0003723,GO:0003725,GO:0003727,GO:0003729,GO:0003730,GO:0005488,GO:0005515,GO:0005575,GO:0005622,GO:0005623,GO:0005634,GO:…	-	ko:K15516	ko03013,map03013	-	-	-	ko00000,ko00001,ko03019	-	-	-	Agenet,FXMRP1_C_core,FXMR_C2,FXR_C1,FXR_C3,KH_1
XP_071476261.1	7668.SPU_008063-tr	0	1116	KOG1513@1|root,KOG1513@2759|Eukaryota,38I2T@33154|Opisthokonta,3BKEB@33208|Metazoa	33208|Metazoa	KT	P-loop containing NTP hydrolase pore-1	-	-	-	-	-	-	-	-	-	-	-	-	AAA_34,Helicase_C_4
XP_071476262.1	10224.XP_006813643.1	0	1108	COG0699@1|root,KOG0447@2759|Eukaryota,38BPI@33154|Opisthokonta,3BB37@33208|Metazoa,3CRZD@33213|Bilateria	33208|Metazoa	S	membrane tubulation	OPA1	GO:0000002,GO:0000266,GO:0000287,GO:0000302,GO:0000303,GO:0000305,GO:0001101,GO:0001654,GO:0001666,GO:0001678,GO:0001745,GO:0001838,GO:0001841,GO:0001843,GO:0002009,GO:0002119,GO:0002164,GO:0003008,GO:0003373,GO:0003374,GO:0003674,GO:0003824,GO:0003924,GO:0005488,GO:0005515,GO:0005543,GO:0005575,GO:0005622,GO:0005623,GO:0005634,GO:0005654,GO:0005737,GO:0005739,GO:0005740,GO:0005741,GO:0005743,GO:…	3.6.5.5	ko:K17079	-	-	-	-	ko00000,ko01000,ko03029	9.B.25.2	-	-	Dynamin_N
XP_071476263.1	7668.SPU_006181-tr	1.54e-239	665	KOG0640@1|root,KOG0640@2759|Eukaryota,38BJC@33154|Opisthokonta,3BBST@33208|Metazoa,3CTR3@33213|Bilateria	33208|Metazoa	A	mRNA processing	CSTF1	GO:0000375,GO:0000377,GO:0000398,GO:0005575,GO:0005622,GO:0005623,GO:0005634,GO:0005654,GO:0005848,GO:0005849,GO:0006139,GO:0006351,GO:0006353,GO:0006366,GO:0006369,GO:0006396,GO:0006397,GO:0006725,GO:0006807,GO:0008150,GO:0008152,GO:0008380,GO:0009058,GO:0009059,GO:0009987,GO:0010467,GO:0016070,GO:0016071,GO:0018130,GO:0019438,GO:0031123,GO:0031124,GO:0031974,GO:0031981,GO:0032774,GO:0032991,GO:…	-	ko:K14406	ko03015,map03015	-	-	-	ko00000,ko00001,ko03019	-	-	-	CSTF1_dimer,WD40
XP_071476264.1	7668.SPU_009531-tr	6.34e-163	489	KOG1192@1|root,KOG1192@2759|Eukaryota,38B62@33154|Opisthokonta,3BDT1@33208|Metazoa,3CY8Z@33213|Bilateria	33208|Metazoa	G	glucuronosyltransferase activity	UGT2A1	GO:0001523,GO:0001889,GO:0001972,GO:0002237,GO:0002526,GO:0003008,GO:0003674,GO:0003824,GO:0004857,GO:0005080,GO:0005488,GO:0005496,GO:0005501,GO:0005504,GO:0005515,GO:0005575,GO:0005622,GO:0005623,GO:0005634,GO:0005635,GO:0005640,GO:0005737,GO:0005783,GO:0005789,GO:0005886,GO:0005887,GO:0005975,GO:0005996,GO:0006063,GO:0006082,GO:0006109,GO:0006629,GO:0006631,GO:0006706,GO:0006711,GO:0006720,GO:…	2.4.1.17	ko:K00699	ko00040,ko00053,ko00140,ko00830,ko00860,ko00980,ko00982,ko00983,ko01100,ko01110,ko05204,map00040,map00053,map00140,map00830,map00860,map00980,map00982,map00983,map01100,map01110,map05204	M00014,M00129	R01383,R02358,R02389,R02478,R02502,R02902,R03091,R04352,R04353,R04354,R04683,R07106,R08259,R08261,R08262,R08263,R08615,R09426,R09427,R09428	RC00005,RC00033,RC00049,RC00059,RC00078,RC00171,RC00397,RC00523,RC00529,RC00708,RC02748	ko00000,ko00001,ko00002,ko01000,ko01003	-	GT1	-	UDPGT
XP_071476265.1	7668.SPU_015738-tr	1.88e-83	270	COG2175@1|root,KOG3888@2759|Eukaryota,39RY8@33154|Opisthokonta,3BFB6@33208|Metazoa,3CXMQ@33213|Bilateria	33208|Metazoa	I	gamma-butyrobetaine dioxygenase activity	BBOX1	GO:0003674,GO:0003824,GO:0005488,GO:0005515,GO:0005575,GO:0005622,GO:0005623,GO:0005737,GO:0005829,GO:0006575,GO:0006577,GO:0006578,GO:0006807,GO:0008150,GO:0008152,GO:0008270,GO:0008336,GO:0009058,GO:0009437,GO:0009987,GO:0016491,GO:0016705,GO:0016706,GO:0034641,GO:0042398,GO:0042802,GO:0043167,GO:0043169,GO:0044237,GO:0044249,GO:0044271,GO:0044424,GO:0044444,GO:0044464,GO:0045329,GO:0046872,GO:…	1.14.11.1	ko:K00471	ko00310,map00310	-	R02397	RC00709	ko00000,ko00001,ko01000	-	-	-	DUF971,TauD
XP_071476266.1	7668.SPU_003923-tr	1.36e-193	563	KOG4441@1|root,KOG4441@2759|Eukaryota,39UE6@33154|Opisthokonta,3BP4V@33208|Metazoa,3CXRY@33213|Bilateria	33208|Metazoa	T	BTB And C-terminal Kelch	-	-	-	ko:K10457	-	-	-	-	ko00000,ko04121	-	-	-	BACK,BTB,Kelch_1
XP_071476267.1	10224.XP_006814070.1	0	967	COG0513@1|root,KOG0333@2759|Eukaryota,38BAJ@33154|Opisthokonta,3BE12@33208|Metazoa,3CS4S@33213|Bilateria	33208|Metazoa	A	helicase activity	DDX23	GO:0000003,GO:0000245,GO:0000354,GO:0000375,GO:0000377,GO:0000398,GO:0002119,GO:0002164,GO:0002682,GO:0002697,GO:0002831,GO:0003006,GO:0003674,GO:0003724,GO:0003824,GO:0004004,GO:0004386,GO:0005575,GO:0005622,GO:0005623,GO:0005634,GO:0005654,GO:0005681,GO:0005682,GO:0005730,GO:0005737,GO:0006139,GO:0006396,GO:0006397,GO:0006725,GO:0006807,GO:0007275,GO:0007276,GO:0007281,GO:0007530,GO:0008026,GO:…	3.6.4.13	ko:K12858	ko03040,map03040	M00354	-	-	ko00000,ko00001,ko00002,ko01000,ko03041	-	-	-	DEAD,Helicase_C
XP_071476268.1	7668.SPU_001402-tr	4.41e-57	182	2DFJT@1|root,2S5SH@2759|Eukaryota,3A65F@33154|Opisthokonta,3BT54@33208|Metazoa,3D9F1@33213|Bilateria	33208|Metazoa	O	Zinc finger, C3HC4 type (RING finger)	-	GO:0003674,GO:0003824,GO:0004842,GO:0005488,GO:0005575,GO:0005622,GO:0005623,GO:0005737,GO:0006464,GO:0006807,GO:0008150,GO:0008152,GO:0008270,GO:0009987,GO:0016567,GO:0016740,GO:0019538,GO:0019787,GO:0032446,GO:0036211,GO:0043167,GO:0043169,GO:0043170,GO:0043412,GO:0044237,GO:0044238,GO:0044260,GO:0044267,GO:0044424,GO:0044464,GO:0046872,GO:0046914,GO:0070647,GO:0071704,GO:0140096,GO:1901564	-	-	-	-	-	-	-	-	-	-	zf-C3HC4_3
XP_071476269.1	60711.ENSCSAP00000013789	0	4664	COG5032@1|root,KOG0889@2759|Eukaryota,38FEI@33154|Opisthokonta,3BC0V@33208|Metazoa,3CU6R@33213|Bilateria,48033@7711|Chordata,491NU@7742|Vertebrata,3J64T@40674|Mammalia,35G6Z@314146|Euarchontoglires,4M6Z6@9443|Primates,35YM9@314294|Cercopithecoidea	33208|Metazoa	BDLT	Transformation transcription domain-associated	TRRAP	GO:0000075,GO:0000123,GO:0000125,GO:0000228,GO:0000278,GO:0000428,GO:0000785,GO:0000790,GO:0000812,GO:0003674,GO:0003682,GO:0003712,GO:0003713,GO:0003824,GO:0005488,GO:0005575,GO:0005622,GO:0005623,GO:0005634,GO:0005654,GO:0005667,GO:0005694,GO:0005737,GO:0005794,GO:0006139,GO:0006259,GO:0006281,GO:0006325,GO:0006355,GO:0006464,GO:0006473,GO:0006475,GO:0006508,GO:0006725,GO:0006793,GO:0006796,GO:…	-	ko:K08874	ko05166,map05166	-	-	-	ko00000,ko00001,ko01001,ko03021,ko03036	-	-	-	FAT,PI3_PI4_kinase
XP_071476270.1	7668.SPU_023762-tr	1.17e-137	393	COG1443@1|root,KOG0142@2759|Eukaryota,38DS6@33154|Opisthokonta,3BHFW@33208|Metazoa,3CRY9@33213|Bilateria	33208|Metazoa	Q	isopentenyl-diphosphate delta-isomerase activity	IDI1	GO:0000287,GO:0003674,GO:0003824,GO:0004452,GO:0005488,GO:0005575,GO:0005622,GO:0005623,GO:0005737,GO:0005777,GO:0005829,GO:0006066,GO:0006629,GO:0006644,GO:0006694,GO:0006695,GO:0006720,GO:0006793,GO:0006796,GO:0008150,GO:0008152,GO:0008202,GO:0008203,GO:0008299,GO:0008610,GO:0008654,GO:0009058,GO:0009240,GO:0009889,GO:0009987,GO:0010033,GO:0014070,GO:0016125,GO:0016126,GO:0016853,GO:0016860,GO:…	5.3.3.2	ko:K01823	ko00900,ko01100,ko01110,ko01130,map00900,map01100,map01110,map01130	M00095,M00096,M00364,M00365,M00366,M00367	R01123	RC00455	ko00000,ko00001,ko00002,ko01000	-	-	-	NUDIX
XP_071476271.1	6183.Smp_160570.1	9.86e-07	60.1	28PIF@1|root,2QW6J@2759|Eukaryota,39V86@33154|Opisthokonta,3BMRS@33208|Metazoa	33208|Metazoa	-	-	-	GO:0003674,GO:0003676,GO:0003723,GO:0005488,GO:0097159,GO:1901363	-	-	-	-	-	-	-	-	-	-	zf-C2H2_jaz,zf-met
XP_071476272.1	7739.XP_002591912.1	3.5e-131	394	COG0814@1|root,KOG1305@2759|Eukaryota,38EAG@33154|Opisthokonta,3BB35@33208|Metazoa,3CWJN@33213|Bilateria,489ZX@7711|Chordata	33208|Metazoa	E	amino acid transport	SLC38A11	GO:0003333,GO:0003674,GO:0005215,GO:0005342,GO:0006810,GO:0006811,GO:0006820,GO:0006865,GO:0008150,GO:0008509,GO:0008514,GO:0015075,GO:0015171,GO:0015318,GO:0015711,GO:0015849,GO:0022857,GO:0034220,GO:0046942,GO:0046943,GO:0051179,GO:0051234,GO:0055085,GO:0071702,GO:0071705,GO:0098656,GO:1903825,GO:1905039	-	ko:K14997	-	-	-	-	ko00000,ko02000	2.A.18.6	-	-	Aa_trans
XP_071476273.1	7668.SPU_018764-tr	0	964	COG5059@1|root,KOG0245@2759|Eukaryota,38DWU@33154|Opisthokonta,3BFCP@33208|Metazoa,3CX9D@33213|Bilateria	33208|Metazoa	Z	microtubule motor activity	-	GO:0005575,GO:0005622,GO:0005623,GO:0005737,GO:0005739,GO:0005740,GO:0005929,GO:0016020,GO:0030424,GO:0030425,GO:0031090,GO:0031966,GO:0031967,GO:0031975,GO:0036477,GO:0042995,GO:0043005,GO:0043025,GO:0043226,GO:0043227,GO:0043229,GO:0043231,GO:0044297,GO:0044422,GO:0044424,GO:0044429,GO:0044444,GO:0044446,GO:0044463,GO:0044464,GO:0097447,GO:0097458,GO:0097730,GO:0120025,GO:0120038	-	-	-	-	-	-	-	-	-	-	FHA,KIF1B,Kinesin,Kinesin_assoc
XP_071476274.1	7668.SPU_019317-tr	1.02e-55	188	KOG4015@1|root,KOG4015@2759|Eukaryota,3A048@33154|Opisthokonta,3BPB1@33208|Metazoa,3D6DZ@33213|Bilateria	33208|Metazoa	I	all-trans-retinol binding	RBP1	GO:0001523,GO:0002138,GO:0002682,GO:0002761,GO:0003674,GO:0005488,GO:0005501,GO:0005575,GO:0005622,GO:0005623,GO:0005634,GO:0005654,GO:0005737,GO:0005811,GO:0005829,GO:0006066,GO:0006082,GO:0006629,GO:0006720,GO:0006721,GO:0006766,GO:0006775,GO:0006776,GO:0007584,GO:0008150,GO:0008152,GO:0008289,GO:0008299,GO:0008610,GO:0009058,GO:0009605,GO:0009987,GO:0009991,GO:0010033,GO:0010817,GO:0016053,GO:…	-	ko:K17289	-	-	-	-	ko00000,ko04147	-	-	-	Lipocalin
XP_071476275.1	7668.SPU_016009-tr	7.63e-122	385	KOG1226@1|root,KOG1226@2759|Eukaryota,38DSI@33154|Opisthokonta,3BA6T@33208|Metazoa,3CTSN@33213|Bilateria	33208|Metazoa	TW	regulation of collagen catabolic process	ITGB1	GO:0000003,GO:0000082,GO:0000278,GO:0000902,GO:0000904,GO:0001525,GO:0001568,GO:0001667,GO:0001669,GO:0001700,GO:0001701,GO:0001703,GO:0001704,GO:0001707,GO:0001708,GO:0001726,GO:0001775,GO:0001894,GO:0001932,GO:0001934,GO:0001936,GO:0001938,GO:0001944,GO:0001952,GO:0001954,GO:0001968,GO:0002009,GO:0002011,GO:0002020,GO:0002040,GO:0002042,GO:0002064,GO:0002065,GO:0002066,GO:0002119,GO:0002164,GO:…	-	ko:K05719,ko:K06493,ko:K09884	ko04015,ko04145,ko04151,ko04360,ko04380,ko04510,ko04512,ko04514,ko04530,ko04611,ko04640,ko04670,ko04810,ko04919,ko05100,ko05130,ko05131,ko05133,ko05140,ko05145,ko05165,ko05200,ko05205,ko05206,ko05222,ko05410,ko05412,ko05414,ko05418,map04015,map04145,map04151,map04360,map04380,map04510,map04512,map04514,map04530,map04611,map04640,map04670,map04810,map04919,map05100,map05130,map05131,map05133,map05…	-	-	-	ko00000,ko00001,ko02000,ko04090,ko04131,ko04147,ko04516	1.A.8	-	-	EGF_2,Integrin_B_tail,Integrin_b_cyt,Integrin_beta,PSI_integrin
XP_071476276.1	10224.XP_006811900.1	1.94e-07	59.3	28I8Q@1|root,2QQJ1@2759|Eukaryota,38DI2@33154|Opisthokonta,3BCPH@33208|Metazoa,3CXTQ@33213|Bilateria	33208|Metazoa	S	Histamine N-methyltransferase	HNMT	GO:0001505,GO:0001692,GO:0001695,GO:0002347,GO:0003674,GO:0003824,GO:0005575,GO:0005622,GO:0005623,GO:0005737,GO:0005829,GO:0006082,GO:0006520,GO:0006547,GO:0006548,GO:0006576,GO:0006725,GO:0006807,GO:0006950,GO:0006970,GO:0006972,GO:0007275,GO:0007399,GO:0007417,GO:0007420,GO:0007585,GO:0008150,GO:0008152,GO:0008168,GO:0008170,GO:0008757,GO:0009056,GO:0009063,GO:0009308,GO:0009310,GO:0009410,GO:…	2.1.1.8	ko:K00546	ko00340,map00340	-	R02155	RC00003,RC00655	ko00000,ko00001,ko01000,ko04147	-	-	-	Methyltransf_23
XP_071476277.1	7668.SPU_002185-tr	1.04e-28	119	28I8Q@1|root,2QQJ1@2759|Eukaryota,38DI2@33154|Opisthokonta,3BCPH@33208|Metazoa,3CXTQ@33213|Bilateria	33208|Metazoa	S	Histamine N-methyltransferase	HNMT	GO:0001505,GO:0001692,GO:0001695,GO:0002347,GO:0003674,GO:0003824,GO:0005575,GO:0005622,GO:0005623,GO:0005737,GO:0005829,GO:0006082,GO:0006520,GO:0006547,GO:0006548,GO:0006576,GO:0006725,GO:0006807,GO:0006950,GO:0006970,GO:0006972,GO:0007275,GO:0007399,GO:0007417,GO:0007420,GO:0007585,GO:0008150,GO:0008152,GO:0008168,GO:0008170,GO:0008757,GO:0009056,GO:0009063,GO:0009308,GO:0009310,GO:0009410,GO:…	2.1.1.8	ko:K00546	ko00340,map00340	-	R02155	RC00003,RC00655	ko00000,ko00001,ko01000,ko04147	-	-	-	Methyltransf_23
XP_071476278.1	7668.SPU_002185-tr	4.82e-32	127	28I8Q@1|root,2QQJ1@2759|Eukaryota,38DI2@33154|Opisthokonta,3BCPH@33208|Metazoa,3CXTQ@33213|Bilateria	33208|Metazoa	S	Histamine N-methyltransferase	HNMT	GO:0001505,GO:0001692,GO:0001695,GO:0002347,GO:0003674,GO:0003824,GO:0005575,GO:0005622,GO:0005623,GO:0005737,GO:0005829,GO:0006082,GO:0006520,GO:0006547,GO:0006548,GO:0006576,GO:0006725,GO:0006807,GO:0006950,GO:0006970,GO:0006972,GO:0007275,GO:0007399,GO:0007417,GO:0007420,GO:0007585,GO:0008150,GO:0008152,GO:0008168,GO:0008170,GO:0008757,GO:0009056,GO:0009063,GO:0009308,GO:0009310,GO:0009410,GO:…	2.1.1.8	ko:K00546	ko00340,map00340	-	R02155	RC00003,RC00655	ko00000,ko00001,ko01000,ko04147	-	-	-	Methyltransf_23
XP_071476279.1	7668.SPU_002185-tr	6.22e-39	146	28I8Q@1|root,2QQJ1@2759|Eukaryota,38DI2@33154|Opisthokonta,3BCPH@33208|Metazoa,3CXTQ@33213|Bilateria	33208|Metazoa	S	Histamine N-methyltransferase	HNMT	GO:0001505,GO:0001692,GO:0001695,GO:0002347,GO:0003674,GO:0003824,GO:0005575,GO:0005622,GO:0005623,GO:0005737,GO:0005829,GO:0006082,GO:0006520,GO:0006547,GO:0006548,GO:0006576,GO:0006725,GO:0006807,GO:0006950,GO:0006970,GO:0006972,GO:0007275,GO:0007399,GO:0007417,GO:0007420,GO:0007585,GO:0008150,GO:0008152,GO:0008168,GO:0008170,GO:0008757,GO:0009056,GO:0009063,GO:0009308,GO:0009310,GO:0009410,GO:…	2.1.1.8	ko:K00546	ko00340,map00340	-	R02155	RC00003,RC00655	ko00000,ko00001,ko01000,ko04147	-	-	-	Methyltransf_23
XP_071476280.1	7668.SPU_021125-tr	7.12e-43	156	28I8Q@1|root,2QQJ1@2759|Eukaryota,38DI2@33154|Opisthokonta,3BCPH@33208|Metazoa,3CXTQ@33213|Bilateria	33208|Metazoa	S	Histamine N-methyltransferase	HNMT	GO:0001505,GO:0001692,GO:0001695,GO:0002347,GO:0003674,GO:0003824,GO:0005575,GO:0005622,GO:0005623,GO:0005737,GO:0005829,GO:0006082,GO:0006520,GO:0006547,GO:0006548,GO:0006576,GO:0006725,GO:0006807,GO:0006950,GO:0006970,GO:0006972,GO:0007275,GO:0007399,GO:0007417,GO:0007420,GO:0007585,GO:0008150,GO:0008152,GO:0008168,GO:0008170,GO:0008757,GO:0009056,GO:0009063,GO:0009308,GO:0009310,GO:0009410,GO:…	2.1.1.8	ko:K00546	ko00340,map00340	-	R02155	RC00003,RC00655	ko00000,ko00001,ko01000,ko04147	-	-	-	Methyltransf_23
XP_071476281.1	7668.SPU_015512-tr	4.57e-37	143	KOG3656@1|root,KOG3656@2759|Eukaryota	7668.SPU_015512-tr|-	O	G-protein coupled receptor activity	-	-	-	-	-	-	-	-	-	-	-	-	-
XP_071476282.1	7668.SPU_015512-tr	3.27e-33	132	KOG3656@1|root,KOG3656@2759|Eukaryota	7668.SPU_015512-tr|-	O	G-protein coupled receptor activity	-	-	-	-	-	-	-	-	-	-	-	-	-
XP_071476283.1	7668.SPU_005931-tr	1.19e-156	467	COG2124@1|root,KOG0157@2759|Eukaryota,38VUR@33154|Opisthokonta,3BZA2@33208|Metazoa,3DFHV@33213|Bilateria	2759|Eukaryota	Q	Belongs to the cytochrome P450 family	CYP4F22	GO:0000003,GO:0000038,GO:0001655,GO:0001676,GO:0001822,GO:0001890,GO:0001977,GO:0002933,GO:0003006,GO:0003008,GO:0003013,GO:0003014,GO:0003071,GO:0003073,GO:0003091,GO:0003095,GO:0003674,GO:0003824,GO:0004497,GO:0005488,GO:0005504,GO:0005575,GO:0005576,GO:0005615,GO:0005622,GO:0005623,GO:0005737,GO:0005783,GO:0005789,GO:0005886,GO:0006082,GO:0006629,GO:0006631,GO:0006690,GO:0006691,GO:0006692,GO:…	1.14.13.194,1.14.13.30,1.14.13.97,1.14.14.1,1.14.15.3	ko:K00490,ko:K07425,ko:K07426,ko:K07428,ko:K07429,ko:K15001,ko:K17687,ko:K17688,ko:K17726,ko:K17728,ko:K17729,ko:K17730,ko:K17731,ko:K18228	ko00071,ko00590,ko00830,ko01100,ko03320,ko04270,ko04726,ko04750,map00071,map00590,map00830,map01100,map03320,map04270,map04726,map04750	-	R01348,R03866,R07041,R07046,R07050,R08390	RC00724,RC00797,RC01710,RC01711	ko00000,ko00001,ko00199,ko01000	-	-	-	p450
XP_071476284.1	7668.SPU_005931-tr	9.94e-113	351	COG2124@1|root,KOG0157@2759|Eukaryota,38VUR@33154|Opisthokonta,3BZA2@33208|Metazoa,3DFHV@33213|Bilateria	2759|Eukaryota	Q	Belongs to the cytochrome P450 family	CYP4F22	GO:0000003,GO:0000038,GO:0001655,GO:0001676,GO:0001822,GO:0001890,GO:0001977,GO:0002933,GO:0003006,GO:0003008,GO:0003013,GO:0003014,GO:0003071,GO:0003073,GO:0003091,GO:0003095,GO:0003674,GO:0003824,GO:0004497,GO:0005488,GO:0005504,GO:0005575,GO:0005576,GO:0005615,GO:0005622,GO:0005623,GO:0005737,GO:0005783,GO:0005789,GO:0005886,GO:0006082,GO:0006629,GO:0006631,GO:0006690,GO:0006691,GO:0006692,GO:…	1.14.13.194,1.14.13.30,1.14.13.97,1.14.14.1,1.14.15.3	ko:K00490,ko:K07425,ko:K07426,ko:K07428,ko:K07429,ko:K15001,ko:K17687,ko:K17688,ko:K17726,ko:K17728,ko:K17729,ko:K17730,ko:K17731,ko:K18228	ko00071,ko00590,ko00830,ko01100,ko03320,ko04270,ko04726,ko04750,map00071,map00590,map00830,map01100,map03320,map04270,map04726,map04750	-	R01348,R03866,R07041,R07046,R07050,R08390	RC00724,RC00797,RC01710,RC01711	ko00000,ko00001,ko00199,ko01000	-	-	-	p450
XP_071476285.1	7668.SPU_019319-tr	2.81e-163	479	28MUX@1|root,2QUD6@2759|Eukaryota,39BS7@33154|Opisthokonta,3BD34@33208|Metazoa,3D4CI@33213|Bilateria	33208|Metazoa	S	Neurexophilin	Nxpe5	-	-	-	-	-	-	-	-	-	-	-	Neurexophilin
XP_071476286.1	7668.SPU_005931-tr	1.08e-154	462	COG2124@1|root,KOG0157@2759|Eukaryota,38VUR@33154|Opisthokonta,3BZA2@33208|Metazoa,3DFHV@33213|Bilateria	2759|Eukaryota	Q	Belongs to the cytochrome P450 family	CYP4F22	GO:0000003,GO:0000038,GO:0001655,GO:0001676,GO:0001822,GO:0001890,GO:0001977,GO:0002933,GO:0003006,GO:0003008,GO:0003013,GO:0003014,GO:0003071,GO:0003073,GO:0003091,GO:0003095,GO:0003674,GO:0003824,GO:0004497,GO:0005488,GO:0005504,GO:0005575,GO:0005576,GO:0005615,GO:0005622,GO:0005623,GO:0005737,GO:0005783,GO:0005789,GO:0005886,GO:0006082,GO:0006629,GO:0006631,GO:0006690,GO:0006691,GO:0006692,GO:…	1.14.13.194,1.14.13.30,1.14.13.97,1.14.14.1,1.14.15.3	ko:K00490,ko:K07425,ko:K07426,ko:K07428,ko:K07429,ko:K15001,ko:K17687,ko:K17688,ko:K17726,ko:K17728,ko:K17729,ko:K17730,ko:K17731,ko:K18228	ko00071,ko00590,ko00830,ko01100,ko03320,ko04270,ko04726,ko04750,map00071,map00590,map00830,map01100,map03320,map04270,map04726,map04750	-	R01348,R03866,R07041,R07046,R07050,R08390	RC00724,RC00797,RC01710,RC01711	ko00000,ko00001,ko00199,ko01000	-	-	-	p450
XP_071476287.1	7668.SPU_005931-tr	1.05e-157	470	COG2124@1|root,KOG0157@2759|Eukaryota,38VUR@33154|Opisthokonta,3BZA2@33208|Metazoa,3DFHV@33213|Bilateria	2759|Eukaryota	Q	Belongs to the cytochrome P450 family	CYP4F22	GO:0000003,GO:0000038,GO:0001655,GO:0001676,GO:0001822,GO:0001890,GO:0001977,GO:0002933,GO:0003006,GO:0003008,GO:0003013,GO:0003014,GO:0003071,GO:0003073,GO:0003091,GO:0003095,GO:0003674,GO:0003824,GO:0004497,GO:0005488,GO:0005504,GO:0005575,GO:0005576,GO:0005615,GO:0005622,GO:0005623,GO:0005737,GO:0005783,GO:0005789,GO:0005886,GO:0006082,GO:0006629,GO:0006631,GO:0006690,GO:0006691,GO:0006692,GO:…	1.14.13.194,1.14.13.30,1.14.13.97,1.14.14.1,1.14.15.3	ko:K00490,ko:K07425,ko:K07426,ko:K07428,ko:K07429,ko:K15001,ko:K17687,ko:K17688,ko:K17726,ko:K17728,ko:K17729,ko:K17730,ko:K17731,ko:K18228	ko00071,ko00590,ko00830,ko01100,ko03320,ko04270,ko04726,ko04750,map00071,map00590,map00830,map01100,map03320,map04270,map04726,map04750	-	R01348,R03866,R07041,R07046,R07050,R08390	RC00724,RC00797,RC01710,RC01711	ko00000,ko00001,ko00199,ko01000	-	-	-	p450
XP_071476288.1	7668.SPU_005931-tr	2.04e-160	477	COG2124@1|root,KOG0157@2759|Eukaryota,38VUR@33154|Opisthokonta,3BZA2@33208|Metazoa,3DFHV@33213|Bilateria	2759|Eukaryota	Q	Belongs to the cytochrome P450 family	CYP4F22	GO:0000003,GO:0000038,GO:0001655,GO:0001676,GO:0001822,GO:0001890,GO:0001977,GO:0002933,GO:0003006,GO:0003008,GO:0003013,GO:0003014,GO:0003071,GO:0003073,GO:0003091,GO:0003095,GO:0003674,GO:0003824,GO:0004497,GO:0005488,GO:0005504,GO:0005575,GO:0005576,GO:0005615,GO:0005622,GO:0005623,GO:0005737,GO:0005783,GO:0005789,GO:0005886,GO:0006082,GO:0006629,GO:0006631,GO:0006690,GO:0006691,GO:0006692,GO:…	1.14.13.194,1.14.13.30,1.14.13.97,1.14.14.1,1.14.15.3	ko:K00490,ko:K07425,ko:K07426,ko:K07428,ko:K07429,ko:K15001,ko:K17687,ko:K17688,ko:K17726,ko:K17728,ko:K17729,ko:K17730,ko:K17731,ko:K18228	ko00071,ko00590,ko00830,ko01100,ko03320,ko04270,ko04726,ko04750,map00071,map00590,map00830,map01100,map03320,map04270,map04726,map04750	-	R01348,R03866,R07041,R07046,R07050,R08390	RC00724,RC00797,RC01710,RC01711	ko00000,ko00001,ko00199,ko01000	-	-	-	p450
XP_071476289.1	7668.SPU_005931-tr	4.71e-107	334	COG2124@1|root,KOG0157@2759|Eukaryota,38VUR@33154|Opisthokonta,3BZA2@33208|Metazoa,3DFHV@33213|Bilateria	2759|Eukaryota	Q	Belongs to the cytochrome P450 family	CYP4F22	GO:0000003,GO:0000038,GO:0001655,GO:0001676,GO:0001822,GO:0001890,GO:0001977,GO:0002933,GO:0003006,GO:0003008,GO:0003013,GO:0003014,GO:0003071,GO:0003073,GO:0003091,GO:0003095,GO:0003674,GO:0003824,GO:0004497,GO:0005488,GO:0005504,GO:0005575,GO:0005576,GO:0005615,GO:0005622,GO:0005623,GO:0005737,GO:0005783,GO:0005789,GO:0005886,GO:0006082,GO:0006629,GO:0006631,GO:0006690,GO:0006691,GO:0006692,GO:…	1.14.13.194,1.14.13.30,1.14.13.97,1.14.14.1,1.14.15.3	ko:K00490,ko:K07425,ko:K07426,ko:K07428,ko:K07429,ko:K15001,ko:K17687,ko:K17688,ko:K17726,ko:K17728,ko:K17729,ko:K17730,ko:K17731,ko:K18228	ko00071,ko00590,ko00830,ko01100,ko03320,ko04270,ko04726,ko04750,map00071,map00590,map00830,map01100,map03320,map04270,map04726,map04750	-	R01348,R03866,R07041,R07046,R07050,R08390	RC00724,RC00797,RC01710,RC01711	ko00000,ko00001,ko00199,ko01000	-	-	-	p450
XP_071476290.1	7668.SPU_005931-tr	4.16e-108	338	COG2124@1|root,KOG0157@2759|Eukaryota,38VUR@33154|Opisthokonta,3BZA2@33208|Metazoa,3DFHV@33213|Bilateria	2759|Eukaryota	Q	Belongs to the cytochrome P450 family	CYP4F22	GO:0000003,GO:0000038,GO:0001655,GO:0001676,GO:0001822,GO:0001890,GO:0001977,GO:0002933,GO:0003006,GO:0003008,GO:0003013,GO:0003014,GO:0003071,GO:0003073,GO:0003091,GO:0003095,GO:0003674,GO:0003824,GO:0004497,GO:0005488,GO:0005504,GO:0005575,GO:0005576,GO:0005615,GO:0005622,GO:0005623,GO:0005737,GO:0005783,GO:0005789,GO:0005886,GO:0006082,GO:0006629,GO:0006631,GO:0006690,GO:0006691,GO:0006692,GO:…	1.14.13.194,1.14.13.30,1.14.13.97,1.14.14.1,1.14.15.3	ko:K00490,ko:K07425,ko:K07426,ko:K07428,ko:K07429,ko:K15001,ko:K17687,ko:K17688,ko:K17726,ko:K17728,ko:K17729,ko:K17730,ko:K17731,ko:K18228	ko00071,ko00590,ko00830,ko01100,ko03320,ko04270,ko04726,ko04750,map00071,map00590,map00830,map01100,map03320,map04270,map04726,map04750	-	R01348,R03866,R07041,R07046,R07050,R08390	RC00724,RC00797,RC01710,RC01711	ko00000,ko00001,ko00199,ko01000	-	-	-	p450
XP_071476291.1	7668.SPU_005931-tr	6.17e-157	468	COG2124@1|root,KOG0157@2759|Eukaryota,38VUR@33154|Opisthokonta,3BZA2@33208|Metazoa,3DFHV@33213|Bilateria	2759|Eukaryota	Q	Belongs to the cytochrome P450 family	CYP4F22	GO:0000003,GO:0000038,GO:0001655,GO:0001676,GO:0001822,GO:0001890,GO:0001977,GO:0002933,GO:0003006,GO:0003008,GO:0003013,GO:0003014,GO:0003071,GO:0003073,GO:0003091,GO:0003095,GO:0003674,GO:0003824,GO:0004497,GO:0005488,GO:0005504,GO:0005575,GO:0005576,GO:0005615,GO:0005622,GO:0005623,GO:0005737,GO:0005783,GO:0005789,GO:0005886,GO:0006082,GO:0006629,GO:0006631,GO:0006690,GO:0006691,GO:0006692,GO:…	1.14.13.194,1.14.13.30,1.14.13.97,1.14.14.1,1.14.15.3	ko:K00490,ko:K07425,ko:K07426,ko:K07428,ko:K07429,ko:K15001,ko:K17687,ko:K17688,ko:K17726,ko:K17728,ko:K17729,ko:K17730,ko:K17731,ko:K18228	ko00071,ko00590,ko00830,ko01100,ko03320,ko04270,ko04726,ko04750,map00071,map00590,map00830,map01100,map03320,map04270,map04726,map04750	-	R01348,R03866,R07041,R07046,R07050,R08390	RC00724,RC00797,RC01710,RC01711	ko00000,ko00001,ko00199,ko01000	-	-	-	p450
XP_071476292.1	7668.SPU_023093-tr	2.48e-276	899	2CNCB@1|root,2QV6C@2759|Eukaryota,39S1D@33154|Opisthokonta,3BD3T@33208|Metazoa,3D0EG@33213|Bilateria	33208|Metazoa	S	Replication timing regulatory factor 1	-	GO:0000228,GO:0000781,GO:0000785,GO:0000790,GO:0000792,GO:0005575,GO:0005622,GO:0005623,GO:0005634,GO:0005694,GO:0005700,GO:0005701,GO:0005704,GO:0005720,GO:0006275,GO:0008150,GO:0009889,GO:0010369,GO:0010556,GO:0019219,GO:0019222,GO:0030174,GO:0031323,GO:0031326,GO:0031974,GO:0031981,GO:0035012,GO:0043226,GO:0043227,GO:0043228,GO:0043229,GO:0043231,GO:0043232,GO:0043233,GO:0044422,GO:0044424,GO:…	-	ko:K11138	ko04550,map04550	-	-	-	ko00000,ko00001,ko03032	-	-	-	Rif1_N
XP_071476293.1	7668.SPU_010439-tr	0	995	KOG4587@1|root,KOG4587@2759|Eukaryota,39S4B@33154|Opisthokonta,3BDKV@33208|Metazoa,3CR6V@33213|Bilateria	33208|Metazoa	S	peptidyl-tryptophan modification	DPY19L1	GO:0000003,GO:0000030,GO:0003006,GO:0003674,GO:0003824,GO:0005575,GO:0005622,GO:0005623,GO:0005634,GO:0005635,GO:0005637,GO:0005737,GO:0006464,GO:0006486,GO:0006807,GO:0007276,GO:0007281,GO:0007283,GO:0007286,GO:0008150,GO:0008152,GO:0009058,GO:0009059,GO:0009100,GO:0009101,GO:0009987,GO:0012505,GO:0016020,GO:0016740,GO:0016757,GO:0016758,GO:0018103,GO:0018193,GO:0018211,GO:0018317,GO:0018406,GO:…	-	-	-	-	-	-	-	-	-	-	Dpy19
XP_071476294.1	7668.SPU_018577-tr	7.01e-104	309	COG0670@1|root,KOG2322@2759|Eukaryota,39TQG@33154|Opisthokonta,3BKNH@33208|Metazoa,3CSDD@33213|Bilateria	33208|Metazoa	T	Belongs to the BI1 family	TMBIM4	GO:0000139,GO:0005575,GO:0005622,GO:0005623,GO:0005737,GO:0005794,GO:0005795,GO:0008150,GO:0009966,GO:0010646,GO:0010941,GO:0012505,GO:0016020,GO:0023051,GO:0031090,GO:0031984,GO:0042981,GO:0043066,GO:0043067,GO:0043069,GO:0043226,GO:0043227,GO:0043229,GO:0043231,GO:0044422,GO:0044424,GO:0044431,GO:0044444,GO:0044446,GO:0044464,GO:0048519,GO:0048523,GO:0048583,GO:0050789,GO:0050794,GO:0050848,GO:…	-	ko:K06890	-	-	-	-	ko00000	-	-	-	Bax1-I
XP_071476300.1	7668.SPU_027172-tr	9.01e-106	315	COG0596@1|root,2QR0B@2759|Eukaryota,39UB0@33154|Opisthokonta,3BID5@33208|Metazoa,3D38C@33213|Bilateria	33208|Metazoa	S	hydrolase activity	ABHD14B	GO:0003674,GO:0003824,GO:0005575,GO:0005622,GO:0005623,GO:0005634,GO:0005730,GO:0005737,GO:0005829,GO:0006082,GO:0006139,GO:0006163,GO:0006355,GO:0006357,GO:0006725,GO:0006753,GO:0006790,GO:0006793,GO:0006796,GO:0006807,GO:0008150,GO:0008152,GO:0009117,GO:0009150,GO:0009259,GO:0009889,GO:0009891,GO:0009893,GO:0009987,GO:0010468,GO:0010556,GO:0010557,GO:0010604,GO:0010628,GO:0016787,GO:0019219,GO:…	-	ko:K13706	-	-	-	-	ko00000,ko01002	-	-	-	Abhydrolase_1,Abhydrolase_6
XP_071476301.1	7739.XP_002602800.1	5.26e-253	713	COG3276@1|root,KOG0461@2759|Eukaryota,38E0Q@33154|Opisthokonta,3BEH3@33208|Metazoa,3CWP0@33213|Bilateria,483ZJ@7711|Chordata	33208|Metazoa	J	selenocysteine insertion sequence binding	EEFSEC	GO:0000049,GO:0000166,GO:0001514,GO:0001882,GO:0001883,GO:0003674,GO:0003676,GO:0003723,GO:0003729,GO:0003746,GO:0003824,GO:0003924,GO:0005488,GO:0005515,GO:0005525,GO:0005575,GO:0005622,GO:0005623,GO:0005737,GO:0005829,GO:0006412,GO:0006414,GO:0006417,GO:0006451,GO:0006518,GO:0006807,GO:0008135,GO:0008150,GO:0008152,GO:0009058,GO:0009059,GO:0009889,GO:0009987,GO:0010467,GO:0010468,GO:0010556,GO:…	-	ko:K03833	-	-	-	-	ko00000,ko03012	-	-	-	GTP_EFTU,GTP_EFTU_D2
XP_071476304.1	7668.SPU_008218-tr	1.09e-37	144	KOG0586@1|root,KOG0586@2759|Eukaryota,38DPZ@33154|Opisthokonta,3BBR0@33208|Metazoa,3CRTT@33213|Bilateria	33208|Metazoa	T	protein serine/threonine kinase activity	MARK1	GO:0000003,GO:0000165,GO:0000166,GO:0000226,GO:0000287,GO:0000422,GO:0000578,GO:0001667,GO:0001709,GO:0001736,GO:0001737,GO:0001738,GO:0001764,GO:0001786,GO:0001932,GO:0001934,GO:0002009,GO:0002064,GO:0002065,GO:0002066,GO:0002119,GO:0002164,GO:0002165,GO:0002376,GO:0003002,GO:0003006,GO:0003674,GO:0003824,GO:0004672,GO:0004674,GO:0005488,GO:0005515,GO:0005524,GO:0005543,GO:0005546,GO:0005575,GO:…	2.7.11.1	ko:K08798	-	-	-	-	ko00000,ko01000,ko01001,ko04812	-	-	-	KA1,Pkinase,UBA
XP_071476306.1	7668.SPU_008377-tr	5.7e-78	259	COG0666@1|root,COG2801@1|root,KOG3736@1|root,KOG0017@2759|Eukaryota,KOG0504@2759|Eukaryota,KOG3737@2759|Eukaryota,39JVB@33154|Opisthokonta,3BJQ0@33208|Metazoa,3CXAM@33213|Bilateria	33208|Metazoa	M	ankyrin repeat and SOCS	ASB3	GO:0000151,GO:0003674,GO:0003824,GO:0004842,GO:0005488,GO:0005515,GO:0005575,GO:0005622,GO:0005623,GO:0005634,GO:0005737,GO:0005829,GO:0006464,GO:0006807,GO:0008150,GO:0008152,GO:0009987,GO:0016567,GO:0016740,GO:0019538,GO:0019787,GO:0019899,GO:0031625,GO:0032446,GO:0032991,GO:0036211,GO:0043170,GO:0043226,GO:0043227,GO:0043229,GO:0043231,GO:0043412,GO:0043687,GO:0044237,GO:0044238,GO:0044260,GO:…	-	ko:K10325	-	-	-	-	ko00000,ko04121	-	-	-	Ank_2,Ank_3,Ank_4,SOCS_box
XP_071476307.1	7668.SPU_019088-tr	6.82e-150	443	2CMTN@1|root,2QRWP@2759|Eukaryota,3ABNG@33154|Opisthokonta,3BZEF@33208|Metazoa	33208|Metazoa	-	-	-	-	-	-	-	-	-	-	-	-	-	-	-
XP_071476308.1	7668.SPU_019088-tr	4.81e-149	441	2CMTN@1|root,2QRWP@2759|Eukaryota,3ABNG@33154|Opisthokonta,3BZEF@33208|Metazoa	33208|Metazoa	-	-	-	-	-	-	-	-	-	-	-	-	-	-	-
XP_071476309.1	7668.SPU_022870-tr	2.46e-156	452	COG3276@1|root,KOG0461@2759|Eukaryota,38E0Q@33154|Opisthokonta,3BEH3@33208|Metazoa,3CWP0@33213|Bilateria	33208|Metazoa	J	selenocysteine incorporation	EEFSEC	GO:0000049,GO:0000166,GO:0001514,GO:0001882,GO:0001883,GO:0003674,GO:0003676,GO:0003723,GO:0003729,GO:0003746,GO:0003824,GO:0003924,GO:0005488,GO:0005515,GO:0005525,GO:0005575,GO:0005622,GO:0005623,GO:0005737,GO:0005829,GO:0006412,GO:0006414,GO:0006417,GO:0006451,GO:0006518,GO:0006807,GO:0008135,GO:0008150,GO:0008152,GO:0009058,GO:0009059,GO:0009889,GO:0009987,GO:0010467,GO:0010468,GO:0010556,GO:…	-	ko:K03833	-	-	-	-	ko00000,ko03012	-	-	-	GTP_EFTU,GTP_EFTU_D2
XP_071476310.1	7668.SPU_023572-tr	3.11e-182	541	COG0123@1|root,KOG1343@2759|Eukaryota,38BSE@33154|Opisthokonta,3BBYX@33208|Metazoa,3CVCR@33213|Bilateria	33208|Metazoa	B	polyubiquitinated misfolded protein transport	HDAC10	GO:0000118,GO:0000122,GO:0000209,GO:0000302,GO:0000902,GO:0000904,GO:0000976,GO:0000977,GO:0000978,GO:0000987,GO:0001012,GO:0001047,GO:0001067,GO:0001932,GO:0001934,GO:0003674,GO:0003676,GO:0003677,GO:0003690,GO:0003824,GO:0004407,GO:0005488,GO:0005515,GO:0005575,GO:0005622,GO:0005623,GO:0005634,GO:0005654,GO:0005737,GO:0005768,GO:0005770,GO:0005771,GO:0005813,GO:0005815,GO:0005829,GO:0005856,GO:…	3.5.1.98	ko:K11407,ko:K18671	ko05034,ko05165,ko05203,map05034,map05165,map05203	-	-	-	ko00000,ko00001,ko01000,ko01009,ko03019,ko03036,ko04131	-	-	-	Hist_deacetyl,zf-UBP
XP_071476311.1	7668.SPU_009000-tr	1.16e-74	233	COG0123@1|root,KOG1343@2759|Eukaryota,3A4N8@33154|Opisthokonta,3BRZK@33208|Metazoa,3D8MP@33213|Bilateria	33208|Metazoa	B	Zn-finger in ubiquitin-hydrolases and other protein	-	-	3.5.1.98	ko:K11407	ko05034,ko05165,ko05203,map05034,map05165,map05203	-	-	-	ko00000,ko00001,ko01000,ko01009,ko03019,ko03036,ko04131	-	-	-	zf-UBP
XP_071476312.1	7955.ENSDARP00000022189	5.76e-65	212	COG5075@1|root,KOG3969@2759|Eukaryota,38BBX@33154|Opisthokonta,3BJYT@33208|Metazoa,3D2TE@33213|Bilateria,4810F@7711|Chordata,492XB@7742|Vertebrata,49WIM@7898|Actinopterygii	33208|Metazoa	S	mRNA decapping enzyme	DCPS	GO:0000288,GO:0000290,GO:0000291,GO:0000339,GO:0000340,GO:0000375,GO:0000377,GO:0000398,GO:0000932,GO:0000956,GO:0003674,GO:0003676,GO:0003723,GO:0003824,GO:0004518,GO:0004527,GO:0004532,GO:0004540,GO:0004779,GO:0004780,GO:0005488,GO:0005575,GO:0005622,GO:0005623,GO:0005634,GO:0005654,GO:0005737,GO:0005739,GO:0005829,GO:0006139,GO:0006163,GO:0006396,GO:0006397,GO:0006401,GO:0006402,GO:0006725,GO:…	3.6.1.59	ko:K12584	ko03018,map03018	-	R04368	RC00002	ko00000,ko00001,ko01000,ko03019	-	-	-	DcpS,DcpS_C
XP_071476313.1	7668.SPU_026633-tr	1.18e-229	659	COG5147@1|root,KOG0051@2759|Eukaryota,39GM3@33154|Opisthokonta,3B9CK@33208|Metazoa,3D2MM@33213|Bilateria	33208|Metazoa	K	RNA polymerase II transcription regulator recruiting activity	DMTF1	GO:0000976,GO:0000977,GO:0000978,GO:0000981,GO:0000982,GO:0000987,GO:0000988,GO:0000989,GO:0001012,GO:0001067,GO:0001076,GO:0001077,GO:0001134,GO:0001135,GO:0001228,GO:0003674,GO:0003676,GO:0003677,GO:0003690,GO:0003700,GO:0005488,GO:0005575,GO:0005622,GO:0005623,GO:0005634,GO:0005654,GO:0005737,GO:0005829,GO:0006139,GO:0006351,GO:0006355,GO:0006357,GO:0006366,GO:0006725,GO:0006807,GO:0008150,GO:…	-	ko:K21625	-	-	-	-	ko00000,ko03000	-	-	-	Myb_DNA-binding
XP_071476314.1	10224.XP_006815804.1	0	1495	KOG1140@1|root,KOG1140@2759|Eukaryota,38DXS@33154|Opisthokonta,3BB8P@33208|Metazoa,3CY2M@33213|Bilateria	33208|Metazoa	O	ubiquitin-dependent protein catabolic process via the N-end rule pathway	UBR1	GO:0000003,GO:0000151,GO:0000209,GO:0000280,GO:0000502,GO:0001101,GO:0003674,GO:0003824,GO:0004842,GO:0005488,GO:0005575,GO:0005622,GO:0005623,GO:0005737,GO:0005829,GO:0006139,GO:0006259,GO:0006310,GO:0006325,GO:0006342,GO:0006355,GO:0006464,GO:0006508,GO:0006511,GO:0006725,GO:0006807,GO:0006996,GO:0007049,GO:0007127,GO:0007131,GO:0007140,GO:0007141,GO:0007276,GO:0007283,GO:0008150,GO:0008152,GO:…	2.3.2.27	ko:K10625,ko:K10626	-	-	-	-	ko00000,ko01000,ko04121	-	-	-	ClpS,zf-UBR
XP_071476315.1	7668.SPU_012469-tr	3.05e-213	602	KOG3806@1|root,KOG3806@2759|Eukaryota,38DI1@33154|Opisthokonta,3BEHJ@33208|Metazoa,3CWEN@33213|Bilateria	33208|Metazoa	K	purine-rich negative regulatory element binding	ELK3	GO:0000003,GO:0000122,GO:0000976,GO:0000977,GO:0000978,GO:0000981,GO:0000982,GO:0000987,GO:0001012,GO:0001067,GO:0001077,GO:0001228,GO:0001525,GO:0001568,GO:0001944,GO:0002119,GO:0002164,GO:0003674,GO:0003676,GO:0003677,GO:0003690,GO:0003700,GO:0003712,GO:0003714,GO:0005488,GO:0005515,GO:0005575,GO:0005622,GO:0005623,GO:0005634,GO:0005654,GO:0005737,GO:0005739,GO:0006139,GO:0006351,GO:0006355,GO:…	-	ko:K04375,ko:K04376,ko:K09430	ko04010,ko04012,ko04014,ko04510,ko04910,ko04912,ko04921,ko05020,ko05140,ko05161,ko05166,ko05200,ko05202,ko05205,ko05213,ko05225,map04010,map04012,map04014,map04510,map04910,map04912,map04921,map05020,map05140,map05161,map05166,map05200,map05202,map05205,map05213,map05225	-	-	-	ko00000,ko00001,ko03000	-	-	-	Ets
XP_071476316.1	7668.SPU_012469-tr	3.05e-213	602	KOG3806@1|root,KOG3806@2759|Eukaryota,38DI1@33154|Opisthokonta,3BEHJ@33208|Metazoa,3CWEN@33213|Bilateria	33208|Metazoa	K	purine-rich negative regulatory element binding	ELK3	GO:0000003,GO:0000122,GO:0000976,GO:0000977,GO:0000978,GO:0000981,GO:0000982,GO:0000987,GO:0001012,GO:0001067,GO:0001077,GO:0001228,GO:0001525,GO:0001568,GO:0001944,GO:0002119,GO:0002164,GO:0003674,GO:0003676,GO:0003677,GO:0003690,GO:0003700,GO:0003712,GO:0003714,GO:0005488,GO:0005515,GO:0005575,GO:0005622,GO:0005623,GO:0005634,GO:0005654,GO:0005737,GO:0005739,GO:0006139,GO:0006351,GO:0006355,GO:…	-	ko:K04375,ko:K04376,ko:K09430	ko04010,ko04012,ko04014,ko04510,ko04910,ko04912,ko04921,ko05020,ko05140,ko05161,ko05166,ko05200,ko05202,ko05205,ko05213,ko05225,map04010,map04012,map04014,map04510,map04910,map04912,map04921,map05020,map05140,map05161,map05166,map05200,map05202,map05205,map05213,map05225	-	-	-	ko00000,ko00001,ko03000	-	-	-	Ets
XP_071476317.1	7668.SPU_015482-tr	0	1909	KOG0994@1|root,KOG0994@2759|Eukaryota,38ZGF@33154|Opisthokonta,3B9YQ@33208|Metazoa,3CVKW@33213|Bilateria	33208|Metazoa	W	metanephric glomerular basement membrane development	LAMB1	GO:0000003,GO:0000902,GO:0000904,GO:0001654,GO:0001655,GO:0001656,GO:0001704,GO:0001706,GO:0001822,GO:0002009,GO:0002064,GO:0003006,GO:0003007,GO:0003008,GO:0003143,GO:0003674,GO:0005102,GO:0005178,GO:0005198,GO:0005201,GO:0005488,GO:0005515,GO:0005575,GO:0005576,GO:0005604,GO:0005605,GO:0005606,GO:0005607,GO:0005608,GO:0005615,GO:0005622,GO:0005623,GO:0005634,GO:0005737,GO:0005783,GO:0005788,GO:…	-	ko:K05636,ko:K06243	ko04151,ko04510,ko04512,ko05145,ko05146,ko05165,ko05200,ko05222,map04151,map04510,map04512,map05145,map05146,map05165,map05200,map05222	-	-	-	ko00000,ko00001,ko04516	-	-	-	Laminin_EGF,Laminin_N
XP_071476318.1	7668.SPU_012938-tr	1.37e-182	553	2EW6D@1|root,2SY1X@2759|Eukaryota,3AUQH@33154|Opisthokonta,3C3K7@33208|Metazoa,3DKFU@33213|Bilateria	33208|Metazoa	-	-	-	-	3.1.3.48	ko:K18024	-	-	-	-	ko00000,ko01000,ko01009	-	-	-	-
XP_071476319.1	7668.SPU_012938-tr	1.9e-187	565	2EW6D@1|root,2SY1X@2759|Eukaryota,3AUQH@33154|Opisthokonta,3C3K7@33208|Metazoa,3DKFU@33213|Bilateria	33208|Metazoa	-	-	-	-	3.1.3.48	ko:K18024	-	-	-	-	ko00000,ko01000,ko01009	-	-	-	-
XP_071476320.1	7668.SPU_012938-tr	6.72e-170	520	2EW6D@1|root,2SY1X@2759|Eukaryota,3AUQH@33154|Opisthokonta,3C3K7@33208|Metazoa,3DKFU@33213|Bilateria	33208|Metazoa	-	-	-	-	3.1.3.48	ko:K18024	-	-	-	-	ko00000,ko01000,ko01009	-	-	-	-
XP_071476321.1	7668.SPU_012938-tr	1.36e-174	531	2EW6D@1|root,2SY1X@2759|Eukaryota,3AUQH@33154|Opisthokonta,3C3K7@33208|Metazoa,3DKFU@33213|Bilateria	33208|Metazoa	-	-	-	-	3.1.3.48	ko:K18024	-	-	-	-	ko00000,ko01000,ko01009	-	-	-	-
XP_071476322.1	7668.SPU_027172-tr	2.13e-136	395	COG0596@1|root,2QR0B@2759|Eukaryota,39UB0@33154|Opisthokonta,3BID5@33208|Metazoa,3D38C@33213|Bilateria	33208|Metazoa	S	hydrolase activity	ABHD14B	GO:0003674,GO:0003824,GO:0005575,GO:0005622,GO:0005623,GO:0005634,GO:0005730,GO:0005737,GO:0005829,GO:0006082,GO:0006139,GO:0006163,GO:0006355,GO:0006357,GO:0006725,GO:0006753,GO:0006790,GO:0006793,GO:0006796,GO:0006807,GO:0008150,GO:0008152,GO:0009117,GO:0009150,GO:0009259,GO:0009889,GO:0009891,GO:0009893,GO:0009987,GO:0010468,GO:0010556,GO:0010557,GO:0010604,GO:0010628,GO:0016787,GO:0019219,GO:…	-	ko:K13706	-	-	-	-	ko00000,ko01002	-	-	-	Abhydrolase_1,Abhydrolase_6
XP_071476323.1	7668.SPU_027172-tr	1.45e-136	395	COG0596@1|root,2QR0B@2759|Eukaryota,39UB0@33154|Opisthokonta,3BID5@33208|Metazoa,3D38C@33213|Bilateria	33208|Metazoa	S	hydrolase activity	ABHD14B	GO:0003674,GO:0003824,GO:0005575,GO:0005622,GO:0005623,GO:0005634,GO:0005730,GO:0005737,GO:0005829,GO:0006082,GO:0006139,GO:0006163,GO:0006355,GO:0006357,GO:0006725,GO:0006753,GO:0006790,GO:0006793,GO:0006796,GO:0006807,GO:0008150,GO:0008152,GO:0009117,GO:0009150,GO:0009259,GO:0009889,GO:0009891,GO:0009893,GO:0009987,GO:0010468,GO:0010556,GO:0010557,GO:0010604,GO:0010628,GO:0016787,GO:0019219,GO:…	-	ko:K13706	-	-	-	-	ko00000,ko01002	-	-	-	Abhydrolase_1,Abhydrolase_6
XP_071476324.1	7668.SPU_023573-tr	2.54e-156	450	KOG3656@1|root,KOG3656@2759|Eukaryota,39S90@33154|Opisthokonta,3BBV9@33208|Metazoa,3D2HP@33213|Bilateria	33208|Metazoa	S	7 transmembrane receptor (rhodopsin family)	-	GO:0000003,GO:0003006,GO:0003674,GO:0004888,GO:0004930,GO:0005575,GO:0005622,GO:0005623,GO:0005737,GO:0005938,GO:0006928,GO:0007154,GO:0007165,GO:0007186,GO:0007276,GO:0007280,GO:0007281,GO:0008150,GO:0008219,GO:0008354,GO:0009987,GO:0010623,GO:0012501,GO:0016020,GO:0016021,GO:0016477,GO:0019953,GO:0022412,GO:0022414,GO:0023052,GO:0030154,GO:0031224,GO:0032501,GO:0032502,GO:0032504,GO:0035234,GO:…	-	ko:K04163	ko04014,ko04020,ko04080,ko04726,map04014,map04020,map04080,map04726	-	-	-	ko00000,ko00001,ko04030	-	-	-	7tm_1
XP_071476325.1	144197.XP_008299806.1	2.59e-281	814	KOG0495@1|root,KOG0495@2759|Eukaryota,38EYN@33154|Opisthokonta,3B9NH@33208|Metazoa,3CZ2Z@33213|Bilateria,47ZA1@7711|Chordata,48WDC@7742|Vertebrata,49T5M@7898|Actinopterygii	33208|Metazoa	A	PRP6 pre-mRNA processing factor 6 homolog (S. cerevisiae)	PRPF6	GO:0000244,GO:0000245,GO:0000375,GO:0000377,GO:0000387,GO:0000398,GO:0003674,GO:0003676,GO:0003712,GO:0003713,GO:0003723,GO:0005102,GO:0005488,GO:0005515,GO:0005575,GO:0005622,GO:0005623,GO:0005634,GO:0005654,GO:0005681,GO:0005682,GO:0005684,GO:0006139,GO:0006355,GO:0006357,GO:0006396,GO:0006397,GO:0006403,GO:0006725,GO:0006807,GO:0008134,GO:0008150,GO:0008152,GO:0008380,GO:0009889,GO:0009891,GO:…	-	ko:K12855	ko03040,map03040	M00354	-	-	ko00000,ko00001,ko00002,ko03041	-	-	-	PRP1_N,TPR_14,TPR_16,TPR_19,TPR_8
XP_071476326.1	7668.SPU_010013-tr	2.69e-180	513	KOG3881@1|root,KOG3881@2759|Eukaryota,38CQ9@33154|Opisthokonta,3BD5F@33208|Metazoa,3CV36@33213|Bilateria	33208|Metazoa	S	ribosomal large subunit biogenesis	WDR74	GO:0001701,GO:0001824,GO:0001825,GO:0005575,GO:0005622,GO:0005623,GO:0005634,GO:0005730,GO:0006139,GO:0006725,GO:0006807,GO:0007275,GO:0008150,GO:0008152,GO:0009653,GO:0009790,GO:0009792,GO:0009987,GO:0016070,GO:0019725,GO:0022613,GO:0030684,GO:0030687,GO:0031974,GO:0031981,GO:0032501,GO:0032502,GO:0032991,GO:0034641,GO:0042254,GO:0042273,GO:0042592,GO:0043009,GO:0043170,GO:0043226,GO:0043227,GO:…	-	ko:K14841	-	-	-	-	ko00000,ko03009	-	-	-	WD40
XP_071476327.1	7668.SPU_024259-tr	3.39e-85	261	KOG4798@1|root,KOG4798@2759|Eukaryota,38HP2@33154|Opisthokonta,3BJ0G@33208|Metazoa,3D398@33213|Bilateria	33208|Metazoa	S	cristae formation	APOOL	GO:0002576,GO:0005575,GO:0005576,GO:0005622,GO:0005623,GO:0005737,GO:0005739,GO:0005740,GO:0005743,GO:0006810,GO:0006887,GO:0008150,GO:0009987,GO:0012505,GO:0016020,GO:0016021,GO:0016192,GO:0019866,GO:0030141,GO:0031090,GO:0031091,GO:0031093,GO:0031224,GO:0031300,GO:0031301,GO:0031304,GO:0031305,GO:0031410,GO:0031966,GO:0031967,GO:0031974,GO:0031975,GO:0031982,GO:0031983,GO:0032592,GO:0032940,GO:…	-	-	-	-	-	-	-	-	-	-	ApoO
XP_071476328.1	7668.SPU_012540-tr	1.41e-224	629	COG1834@1|root,2QVCA@2759|Eukaryota,38CR3@33154|Opisthokonta,3BESV@33208|Metazoa,3CUT5@33213|Bilateria	33208|Metazoa	E	glycine amidinotransferase	GATM	GO:0003008,GO:0003012,GO:0003674,GO:0003824,GO:0005575,GO:0005622,GO:0005623,GO:0005737,GO:0005739,GO:0005740,GO:0005743,GO:0005758,GO:0006082,GO:0006520,GO:0006575,GO:0006600,GO:0006601,GO:0006807,GO:0006950,GO:0006979,GO:0007275,GO:0007584,GO:0007610,GO:0007611,GO:0008150,GO:0008152,GO:0008652,GO:0009058,GO:0009605,GO:0009611,GO:0009719,GO:0009725,GO:0009790,GO:0009888,GO:0009987,GO:0009991,GO:…	2.1.4.1	ko:K00613	ko00260,ko00330,ko01100,map00260,map00330,map01100	M00047	R00565,R01989	RC00024,RC02749	ko00000,ko00001,ko00002,ko01000	-	-	-	Amidinotransf
XP_071476329.1	7739.XP_002602300.1	0	1260	COG5032@1|root,KOG0904@2759|Eukaryota,38DZQ@33154|Opisthokonta,3BAV5@33208|Metazoa,3CUHC@33213|Bilateria,487N9@7711|Chordata	33208|Metazoa	T	DNA hypomethylation	PIK3CA	GO:0000003,GO:0000902,GO:0000904,GO:0001101,GO:0001667,GO:0001678,GO:0001775,GO:0001889,GO:0001932,GO:0001934,GO:0001944,GO:0002119,GO:0002164,GO:0002250,GO:0002252,GO:0002253,GO:0002376,GO:0002429,GO:0002431,GO:0002433,GO:0002682,GO:0002684,GO:0002694,GO:0002696,GO:0002757,GO:0002764,GO:0002768,GO:0003008,GO:0003012,GO:0003013,GO:0003015,GO:0003674,GO:0003824,GO:0005488,GO:0005515,GO:0005575,GO:…	2.7.1.153	ko:K00922	ko00562,ko01521,ko01522,ko01524,ko04012,ko04014,ko04015,ko04024,ko04062,ko04066,ko04068,ko04070,ko04071,ko04072,ko04140,ko04150,ko04151,ko04152,ko04210,ko04211,ko04212,ko04213,ko04218,ko04360,ko04370,ko04380,ko04510,ko04550,ko04611,ko04620,ko04630,ko04650,ko04660,ko04662,ko04664,ko04666,ko04668,ko04670,ko04722,ko04725,ko04750,ko04810,ko04910,ko04914,ko04915,ko04917,ko04919,ko04923,ko04926,ko04930…	M00676	R04545	RC00002,RC00078	ko00000,ko00001,ko00002,ko01000,ko04131	-	-	-	PI3K_C2,PI3K_p85B,PI3K_rbd,PI3Ka,PI3_PI4_kinase
XP_071476330.1	8364.ENSXETP00000040774	1.29e-48	159	KOG2257@1|root,KOG2257@2759|Eukaryota,3A8D6@33154|Opisthokonta,3BQX3@33208|Metazoa,3DB0I@33213|Bilateria,48E0M@7711|Chordata,49B18@7742|Vertebrata	33208|Metazoa	S	phosphatidylinositol N-acetylglucosaminyltransferase activity	PIGP	GO:0000506,GO:0005575,GO:0005622,GO:0005623,GO:0005737,GO:0005783,GO:0005789,GO:0006464,GO:0006497,GO:0006505,GO:0006506,GO:0006629,GO:0006643,GO:0006644,GO:0006650,GO:0006661,GO:0006664,GO:0006793,GO:0006796,GO:0006807,GO:0008150,GO:0008152,GO:0008610,GO:0008654,GO:0009058,GO:0009059,GO:0009247,GO:0009987,GO:0012505,GO:0016020,GO:0016254,GO:0019538,GO:0019637,GO:0031984,GO:0032991,GO:0034645,GO:…	-	ko:K03861	ko00563,ko01100,map00563,map01100	-	R05916	-	ko00000,ko00001	-	-	-	PIG-P
XP_071476331.1	7668.SPU_027147-tr	0	1426	KOG2461@1|root,KOG2461@2759|Eukaryota,39PJ8@33154|Opisthokonta,3B9VT@33208|Metazoa,3CXHF@33213|Bilateria	33208|Metazoa	K	histone-lysine N-methyltransferase activity	PRDM2	GO:0000976,GO:0000977,GO:0000981,GO:0001012,GO:0001067,GO:0001228,GO:0003674,GO:0003676,GO:0003677,GO:0003690,GO:0003700,GO:0005488,GO:0005575,GO:0005622,GO:0005623,GO:0005634,GO:0005737,GO:0005794,GO:0006139,GO:0006351,GO:0006355,GO:0006357,GO:0006366,GO:0006725,GO:0006807,GO:0008150,GO:0008152,GO:0008270,GO:0009058,GO:0009059,GO:0009719,GO:0009725,GO:0009889,GO:0009891,GO:0009893,GO:0009987,GO:…	2.1.1.43	ko:K11432	ko00310,map00310	-	R03875,R04866,R04867	RC00003,RC00060,RC00181,RC00496	ko00000,ko00001,ko01000,ko03036	-	-	-	SET,zf-C2H2,zf-C2H2_6
XP_071476332.1	7668.SPU_019981-tr	2.48e-25	112	KOG1215@1|root,KOG1215@2759|Eukaryota	2759|Eukaryota	G	endocytosis	CD320	GO:0002376,GO:0002682,GO:0002684,GO:0002694,GO:0002696,GO:0003674,GO:0003824,GO:0005215,GO:0005488,GO:0005509,GO:0005575,GO:0005622,GO:0005623,GO:0005737,GO:0005768,GO:0005783,GO:0005886,GO:0005887,GO:0006725,GO:0006766,GO:0006767,GO:0006807,GO:0006810,GO:0006855,GO:0008144,GO:0008150,GO:0008152,GO:0008284,GO:0009235,GO:0009987,GO:0010008,GO:0012505,GO:0015238,GO:0015399,GO:0015405,GO:0015420,GO:…	-	ko:K06734	-	-	-	-	ko00000,ko04090	-	-	-	CUB,EGF_CA,Ldl_recept_a,MAM
XP_071476333.1	7668.SPU_019981-tr	4.23e-07	54.7	KOG1215@1|root,KOG1215@2759|Eukaryota	2759|Eukaryota	G	endocytosis	CD320	GO:0002376,GO:0002682,GO:0002684,GO:0002694,GO:0002696,GO:0003674,GO:0003824,GO:0005215,GO:0005488,GO:0005509,GO:0005575,GO:0005622,GO:0005623,GO:0005737,GO:0005768,GO:0005783,GO:0005886,GO:0005887,GO:0006725,GO:0006766,GO:0006767,GO:0006807,GO:0006810,GO:0006855,GO:0008144,GO:0008150,GO:0008152,GO:0008284,GO:0009235,GO:0009987,GO:0010008,GO:0012505,GO:0015238,GO:0015399,GO:0015405,GO:0015420,GO:…	-	ko:K06734	-	-	-	-	ko00000,ko04090	-	-	-	CUB,EGF_CA,Ldl_recept_a,MAM
XP_071476334.1	7668.SPU_027145-tr	2.32e-141	429	COG0515@1|root,KOG0196@2759|Eukaryota,38CUQ@33154|Opisthokonta,3BBD9@33208|Metazoa,3CSNG@33213|Bilateria	33208|Metazoa	T	receptor	EPHA5	GO:0000003,GO:0000902,GO:0000904,GO:0001101,GO:0001525,GO:0001540,GO:0001556,GO:0001558,GO:0001568,GO:0001654,GO:0001655,GO:0001659,GO:0001660,GO:0001667,GO:0001756,GO:0001763,GO:0001771,GO:0001775,GO:0001822,GO:0001932,GO:0001933,GO:0001934,GO:0001944,GO:0001952,GO:0002009,GO:0002040,GO:0002042,GO:0002237,GO:0002252,GO:0002376,GO:0002520,GO:0002526,GO:0002682,GO:0002684,GO:0002694,GO:0002696,GO:…	2.7.10.1	ko:K05104,ko:K05105,ko:K05106,ko:K05108,ko:K05110,ko:K05111,ko:K05112,ko:K05113	ko04360,map04360	-	-	-	ko00000,ko00001,ko01000,ko01001,ko01020,ko04050,ko04516	-	-	-	EphA2_TM,Ephrin_lbd,Ephrin_rec_like,Pkinase_Tyr,SAM_1,SAM_2,fn3
XP_071476335.1	7668.SPU_019981-tr	5.08e-26	114	KOG1215@1|root,KOG1215@2759|Eukaryota	2759|Eukaryota	G	endocytosis	CD320	GO:0002376,GO:0002682,GO:0002684,GO:0002694,GO:0002696,GO:0003674,GO:0003824,GO:0005215,GO:0005488,GO:0005509,GO:0005575,GO:0005622,GO:0005623,GO:0005737,GO:0005768,GO:0005783,GO:0005886,GO:0005887,GO:0006725,GO:0006766,GO:0006767,GO:0006807,GO:0006810,GO:0006855,GO:0008144,GO:0008150,GO:0008152,GO:0008284,GO:0009235,GO:0009987,GO:0010008,GO:0012505,GO:0015238,GO:0015399,GO:0015405,GO:0015420,GO:…	-	ko:K06734	-	-	-	-	ko00000,ko04090	-	-	-	CUB,EGF_CA,Ldl_recept_a,MAM
XP_071476336.1	7668.SPU_019981-tr	1.52e-13	76.3	KOG1215@1|root,KOG1215@2759|Eukaryota	2759|Eukaryota	G	endocytosis	CD320	GO:0002376,GO:0002682,GO:0002684,GO:0002694,GO:0002696,GO:0003674,GO:0003824,GO:0005215,GO:0005488,GO:0005509,GO:0005575,GO:0005622,GO:0005623,GO:0005737,GO:0005768,GO:0005783,GO:0005886,GO:0005887,GO:0006725,GO:0006766,GO:0006767,GO:0006807,GO:0006810,GO:0006855,GO:0008144,GO:0008150,GO:0008152,GO:0008284,GO:0009235,GO:0009987,GO:0010008,GO:0012505,GO:0015238,GO:0015399,GO:0015405,GO:0015420,GO:…	-	ko:K06734	-	-	-	-	ko00000,ko04090	-	-	-	CUB,EGF_CA,Ldl_recept_a,MAM
XP_071476337.1	7668.SPU_018851-tr	3.86e-68	215	COG0051@1|root,KOG3321@2759|Eukaryota,3A5KA@33154|Opisthokonta,3BF9Y@33208|Metazoa,3CSV8@33213|Bilateria	33208|Metazoa	J	translation	MRPS10	GO:0000313,GO:0000314,GO:0003674,GO:0003735,GO:0005198,GO:0005575,GO:0005622,GO:0005623,GO:0005737,GO:0005739,GO:0005740,GO:0005743,GO:0005759,GO:0005761,GO:0005763,GO:0005840,GO:0006412,GO:0006414,GO:0006415,GO:0006518,GO:0006807,GO:0008150,GO:0008152,GO:0009058,GO:0009059,GO:0009987,GO:0010467,GO:0015935,GO:0016020,GO:0016043,GO:0019538,GO:0019866,GO:0022411,GO:0031090,GO:0031966,GO:0031967,GO:…	-	ko:K02946	ko03010,map03010	M00178,M00179	-	-	br01610,ko00000,ko00001,ko00002,ko03011	-	-	-	Ribosomal_S10
XP_071476338.1	7668.SPU_019981-tr	4.57e-25	111	KOG1215@1|root,KOG1215@2759|Eukaryota	2759|Eukaryota	G	endocytosis	CD320	GO:0002376,GO:0002682,GO:0002684,GO:0002694,GO:0002696,GO:0003674,GO:0003824,GO:0005215,GO:0005488,GO:0005509,GO:0005575,GO:0005622,GO:0005623,GO:0005737,GO:0005768,GO:0005783,GO:0005886,GO:0005887,GO:0006725,GO:0006766,GO:0006767,GO:0006807,GO:0006810,GO:0006855,GO:0008144,GO:0008150,GO:0008152,GO:0008284,GO:0009235,GO:0009987,GO:0010008,GO:0012505,GO:0015238,GO:0015399,GO:0015405,GO:0015420,GO:…	-	ko:K06734	-	-	-	-	ko00000,ko04090	-	-	-	CUB,EGF_CA,Ldl_recept_a,MAM
XP_071476339.1	7668.SPU_024210-tr	2.42e-171	506	COG1131@1|root,KOG0061@2759|Eukaryota,38CVQ@33154|Opisthokonta,3BGZU@33208|Metazoa,3CR5V@33213|Bilateria	33208|Metazoa	Q	ABC transporter G family member	-	GO:0003674,GO:0003824,GO:0005215,GO:0005575,GO:0005623,GO:0005886,GO:0006810,GO:0008150,GO:0015399,GO:0015405,GO:0016020,GO:0016021,GO:0016462,GO:0016787,GO:0016817,GO:0016818,GO:0016887,GO:0017111,GO:0022804,GO:0022857,GO:0031224,GO:0042623,GO:0042626,GO:0042752,GO:0043492,GO:0044425,GO:0044464,GO:0050789,GO:0051179,GO:0051234,GO:0055085,GO:0065007,GO:0071944	-	-	-	-	-	-	-	-	-	-	ABC2_membrane,ABC_tran
XP_071476340.1	7668.SPU_012874-tr	5.35e-152	457	COG1131@1|root,KOG0061@2759|Eukaryota,38CVQ@33154|Opisthokonta,3BGZU@33208|Metazoa,3CR5V@33213|Bilateria	33208|Metazoa	Q	ABC transporter G family member	-	GO:0003674,GO:0003824,GO:0005215,GO:0005575,GO:0005623,GO:0005886,GO:0006810,GO:0008150,GO:0015399,GO:0015405,GO:0016020,GO:0016021,GO:0016462,GO:0016787,GO:0016817,GO:0016818,GO:0016887,GO:0017111,GO:0022804,GO:0022857,GO:0031224,GO:0042623,GO:0042626,GO:0042752,GO:0043492,GO:0044425,GO:0044464,GO:0050789,GO:0051179,GO:0051234,GO:0055085,GO:0065007,GO:0071944	-	-	-	-	-	-	-	-	-	-	ABC2_membrane,ABC_tran
XP_071476342.1	13735.ENSPSIP00000017064	1.69e-281	773	KOG0938@1|root,KOG0938@2759|Eukaryota,38C4Q@33154|Opisthokonta,3BFU4@33208|Metazoa,3CZEY@33213|Bilateria,486M4@7711|Chordata,49792@7742|Vertebrata,4CH5A@8459|Testudines	33208|Metazoa	U	AP-2 complex subunit mu isoform X1	AP2M1	GO:0000323,GO:0002090,GO:0002092,GO:0002376,GO:0002478,GO:0002495,GO:0002504,GO:0002791,GO:0002793,GO:0003674,GO:0005048,GO:0005102,GO:0005215,GO:0005488,GO:0005515,GO:0005575,GO:0005622,GO:0005623,GO:0005737,GO:0005764,GO:0005765,GO:0005768,GO:0005773,GO:0005774,GO:0005829,GO:0005886,GO:0005905,GO:0006403,GO:0006807,GO:0006810,GO:0006886,GO:0006897,GO:0006898,GO:0006900,GO:0006996,GO:0007154,GO:…	-	ko:K11826	ko04144,ko04721,ko04961,ko05016,map04144,map04721,map04961,map05016	-	-	-	ko00000,ko00001,ko04131	-	-	-	Adap_comp_sub,Clat_adaptor_s
XP_071476343.1	7668.SPU_022717-tr	0	1231	COG5032@1|root,KOG0904@2759|Eukaryota,38DZQ@33154|Opisthokonta,3BAV5@33208|Metazoa,3CUHC@33213|Bilateria	33208|Metazoa	T	1-phosphatidylinositol-4-phosphate 3-kinase activity	PIK3CB	GO:0000003,GO:0000187,GO:0000902,GO:0000904,GO:0001525,GO:0001558,GO:0001568,GO:0001700,GO:0001775,GO:0001776,GO:0001779,GO:0001782,GO:0001816,GO:0001932,GO:0001934,GO:0001935,GO:0001944,GO:0001952,GO:0002064,GO:0002065,GO:0002066,GO:0002119,GO:0002164,GO:0002165,GO:0002168,GO:0002250,GO:0002252,GO:0002253,GO:0002260,GO:0002263,GO:0002274,GO:0002275,GO:0002279,GO:0002366,GO:0002376,GO:0002429,GO:…	2.7.1.153	ko:K00922	ko00562,ko01521,ko01522,ko01524,ko04012,ko04014,ko04015,ko04024,ko04062,ko04066,ko04068,ko04070,ko04071,ko04072,ko04140,ko04150,ko04151,ko04152,ko04210,ko04211,ko04212,ko04213,ko04218,ko04360,ko04370,ko04380,ko04510,ko04550,ko04611,ko04620,ko04630,ko04650,ko04660,ko04662,ko04664,ko04666,ko04668,ko04670,ko04722,ko04725,ko04750,ko04810,ko04910,ko04914,ko04915,ko04917,ko04919,ko04923,ko04926,ko04930…	M00676	R04545	RC00002,RC00078	ko00000,ko00001,ko00002,ko01000,ko04131	-	-	-	PI3K_C2,PI3K_p85B,PI3K_rbd,PI3Ka,PI3_PI4_kinase
XP_071476345.1	7668.SPU_018850-tr	2.44e-43	163	KOG1194@1|root,KOG1721@1|root,KOG1721@2759|Eukaryota,KOG4167@2759|Eukaryota,39NF7@33154|Opisthokonta,3BD0M@33208|Metazoa,3CTAC@33213|Bilateria	33208|Metazoa	K	factor 1	TRERF1	GO:0000118,GO:0000981,GO:0001067,GO:0003674,GO:0003676,GO:0003677,GO:0003700,GO:0003712,GO:0003713,GO:0005488,GO:0005515,GO:0005575,GO:0005622,GO:0005623,GO:0005634,GO:0005654,GO:0005667,GO:0005730,GO:0005737,GO:0005829,GO:0006066,GO:0006355,GO:0006357,GO:0006629,GO:0006694,GO:0006706,GO:0006707,GO:0007275,GO:0008134,GO:0008150,GO:0008152,GO:0008202,GO:0008203,GO:0008301,GO:0008610,GO:0009056,GO:…	-	-	-	-	-	-	-	-	-	-	ELM2,Myb_DNA-binding,zf-C2H2,zf-C2H2_6
XP_071476346.1	7668.SPU_015992-tr	1.97e-26	119	COG0515@1|root,KOG0200@1|root,KOG0200@2759|Eukaryota,KOG1187@2759|Eukaryota	2759|Eukaryota	KLT	protein serine/threonine kinase activity	-	-	-	-	-	-	-	-	-	-	-	-	C2-set_2,Ig_3,Pkinase_Tyr
XP_071476347.1	7668.SPU_027331-tr	4.14e-23	95.9	KOG0200@1|root,KOG0200@2759|Eukaryota,38BHI@33154|Opisthokonta,3BAU7@33208|Metazoa,3CRP7@33213|Bilateria	33208|Metazoa	T	fibroblast growth factor-activated receptor activity	-	GO:0000003,GO:0002119,GO:0002164,GO:0003674,GO:0003824,GO:0004672,GO:0006464,GO:0006468,GO:0006793,GO:0006796,GO:0006807,GO:0006928,GO:0007154,GO:0007165,GO:0007166,GO:0007167,GO:0007169,GO:0007275,GO:0007517,GO:0007610,GO:0008150,GO:0008152,GO:0008543,GO:0009653,GO:0009719,GO:0009791,GO:0009987,GO:0010033,GO:0016301,GO:0016310,GO:0016477,GO:0016740,GO:0016772,GO:0016773,GO:0018991,GO:0019098,GO:…	2.7.10.1	ko:K04362,ko:K05093,ko:K05094	ko01521,ko04010,ko04014,ko04015,ko04144,ko04151,ko04520,ko04550,ko04714,ko04810,ko05200,ko05205,ko05206,ko05215,ko05218,ko05219,ko05224,ko05226,ko05230,map01521,map04010,map04014,map04015,map04144,map04151,map04520,map04550,map04714,map04810,map05200,map05205,map05206,map05215,map05218,map05219,map05224,map05226,map05230	-	-	-	ko00000,ko00001,ko00536,ko01000,ko01001,ko01020,ko04050,ko04090,ko04516	-	-	-	I-set,Ig_3,Pkinase_Tyr
XP_071476348.1	7668.SPU_022872-tr	1.54e-272	783	COG0666@1|root,KOG0504@2759|Eukaryota,38DDA@33154|Opisthokonta,3BIET@33208|Metazoa,3D2S6@33213|Bilateria	33208|Metazoa	S	Sterile alpha motif.	ANKS3	GO:0008150,GO:0018996,GO:0022404,GO:0032501,GO:0042303,GO:0042395	-	-	-	-	-	-	-	-	-	-	Ank_2,Ank_3,Ank_4,SAM_1
XP_071476349.1	7668.SPU_006649-tr	2.05e-48	170	KOG4297@1|root,KOG4297@2759|Eukaryota	2759|Eukaryota	S	carbohydrate binding	-	-	-	ko:K04988,ko:K10057	-	-	-	-	ko00000,ko04040,ko04090,ko04091	1.A.5.1	-	-	Lectin_C,Sushi
XP_071476350.1	7668.SPU_019653-tr	7.07e-89	308	KOG1721@1|root,KOG2461@1|root,KOG1721@2759|Eukaryota,KOG2461@2759|Eukaryota	2759|Eukaryota	H	methyltransferase activity	PRDM15	-	-	-	-	-	-	-	-	-	-	-	zf-C2H2,zf-C2H2_4,zf-C2H2_6,zf-met
XP_071476351.1	7668.SPU_021689-tr	5.33e-253	741	COG1184@1|root,KOG1466@2759|Eukaryota,38HZY@33154|Opisthokonta,3BEJN@33208|Metazoa,3CSWJ@33213|Bilateria	33208|Metazoa	J	Belongs to the eIF-2B alpha beta delta subunits family	EIF2B1	GO:0000166,GO:0001882,GO:0001883,GO:0002253,GO:0002376,GO:0002429,GO:0002682,GO:0002684,GO:0002757,GO:0002764,GO:0002768,GO:0003674,GO:0003676,GO:0003723,GO:0003743,GO:0005488,GO:0005515,GO:0005525,GO:0005575,GO:0005622,GO:0005623,GO:0005737,GO:0005829,GO:0005850,GO:0005851,GO:0005886,GO:0006412,GO:0006413,GO:0006518,GO:0006807,GO:0006950,GO:0007154,GO:0007165,GO:0007166,GO:0007275,GO:0007399,GO:…	-	ko:K03239	ko03013,map03013	-	-	-	ko00000,ko00001,ko03012	-	-	-	IF-2B
XP_071476352.1	7668.SPU_025741-tr	2.32e-46	168	2CN36@1|root,2QTNN@2759|Eukaryota,38FJC@33154|Opisthokonta,3BM27@33208|Metazoa,3D0HQ@33213|Bilateria	33208|Metazoa	-	-	-	-	-	-	-	-	-	-	-	-	-	-	RVT_1
XP_071476353.1	31033.ENSTRUP00000014849	3.65e-09	66.2	KOG4221@1|root,KOG4221@2759|Eukaryota,39X3A@33154|Opisthokonta,3BKN2@33208|Metazoa,3D2VX@33213|Bilateria,48346@7711|Chordata,48YM7@7742|Vertebrata,49RE2@7898|Actinopterygii	33208|Metazoa	T	Immunoglobulin superfamily DCC subclass member 3-like	-	-	-	-	-	-	-	-	-	-	-	-	I-set,Ig_3,fn3
XP_071476354.1	7668.SPU_019365-tr	5.66e-77	283	KOG1721@1|root,KOG1721@2759|Eukaryota,38BZ9@33154|Opisthokonta,3BA9A@33208|Metazoa,3CT35@33213|Bilateria	33208|Metazoa	C	nucleic acid binding	-	-	-	ko:K09228	-	-	-	-	ko00000,ko03000	-	-	-	zf-AD,zf-C2H2,zf-C2H2_6,zf-met
XP_071476355.1	7668.SPU_007016-tr	5.18e-46	177	KOG3515@1|root,KOG3515@2759|Eukaryota	2759|Eukaryota	S	cell differentiation	-	-	-	-	-	-	-	-	-	-	-	-	C2-set_2,Ig_3
XP_071476356.1	7668.SPU_013795-tr	3.84e-60	198	KOG4585@1|root,KOG4585@2759|Eukaryota,3A2SU@33154|Opisthokonta,3BR6W@33208|Metazoa,3D7Q4@33213|Bilateria	33208|Metazoa	L	DDE superfamily endonuclease	-	-	-	-	-	-	-	-	-	-	-	-	DDE_Tnp_4
XP_071476358.1	7668.SPU_022143-tr	4.46e-30	128	KOG3515@1|root,KOG3515@2759|Eukaryota	2759|Eukaryota	S	cell differentiation	-	-	-	-	-	-	-	-	-	-	-	-	C2-set_2,Ig_3
XP_071476359.1	7668.SPU_009907-tr	4.82e-67	227	KOG3656@1|root,KOG3656@2759|Eukaryota	2759|Eukaryota	O	G-protein coupled receptor activity	-	-	-	-	-	-	-	-	-	-	-	-	7tm_1
XP_071476360.1	7668.SPU_022290-tr	2.35e-58	196	COG0515@1|root,KOG4278@2759|Eukaryota,39NH4@33154|Opisthokonta	33154|Opisthokonta	T	Protein tyrosine kinase	-	-	-	-	-	-	-	-	-	-	-	-	Pkinase_Tyr
XP_071476361.1	7668.SPU_027331-tr	1.42e-37	135	KOG0200@1|root,KOG0200@2759|Eukaryota,38BHI@33154|Opisthokonta,3BAU7@33208|Metazoa,3CRP7@33213|Bilateria	33208|Metazoa	T	fibroblast growth factor-activated receptor activity	-	GO:0000003,GO:0002119,GO:0002164,GO:0003674,GO:0003824,GO:0004672,GO:0006464,GO:0006468,GO:0006793,GO:0006796,GO:0006807,GO:0006928,GO:0007154,GO:0007165,GO:0007166,GO:0007167,GO:0007169,GO:0007275,GO:0007517,GO:0007610,GO:0008150,GO:0008152,GO:0008543,GO:0009653,GO:0009719,GO:0009791,GO:0009987,GO:0010033,GO:0016301,GO:0016310,GO:0016477,GO:0016740,GO:0016772,GO:0016773,GO:0018991,GO:0019098,GO:…	2.7.10.1	ko:K04362,ko:K05093,ko:K05094	ko01521,ko04010,ko04014,ko04015,ko04144,ko04151,ko04520,ko04550,ko04714,ko04810,ko05200,ko05205,ko05206,ko05215,ko05218,ko05219,ko05224,ko05226,ko05230,map01521,map04010,map04014,map04015,map04144,map04151,map04520,map04550,map04714,map04810,map05200,map05205,map05206,map05215,map05218,map05219,map05224,map05226,map05230	-	-	-	ko00000,ko00001,ko00536,ko01000,ko01001,ko01020,ko04050,ko04090,ko04516	-	-	-	I-set,Ig_3,Pkinase_Tyr
XP_071476362.1	7668.SPU_009531-tr	1.44e-88	294	KOG1192@1|root,KOG1192@2759|Eukaryota,38B62@33154|Opisthokonta,3BDT1@33208|Metazoa,3CY8Z@33213|Bilateria	33208|Metazoa	G	glucuronosyltransferase activity	UGT2A1	GO:0001523,GO:0001889,GO:0001972,GO:0002237,GO:0002526,GO:0003008,GO:0003674,GO:0003824,GO:0004857,GO:0005080,GO:0005488,GO:0005496,GO:0005501,GO:0005504,GO:0005515,GO:0005575,GO:0005622,GO:0005623,GO:0005634,GO:0005635,GO:0005640,GO:0005737,GO:0005783,GO:0005789,GO:0005886,GO:0005887,GO:0005975,GO:0005996,GO:0006063,GO:0006082,GO:0006109,GO:0006629,GO:0006631,GO:0006706,GO:0006711,GO:0006720,GO:…	2.4.1.17	ko:K00699	ko00040,ko00053,ko00140,ko00830,ko00860,ko00980,ko00982,ko00983,ko01100,ko01110,ko05204,map00040,map00053,map00140,map00830,map00860,map00980,map00982,map00983,map01100,map01110,map05204	M00014,M00129	R01383,R02358,R02389,R02478,R02502,R02902,R03091,R04352,R04353,R04354,R04683,R07106,R08259,R08261,R08262,R08263,R08615,R09426,R09427,R09428	RC00005,RC00033,RC00049,RC00059,RC00078,RC00171,RC00397,RC00523,RC00529,RC00708,RC02748	ko00000,ko00001,ko00002,ko01000,ko01003	-	GT1	-	UDPGT
XP_071476363.1	7668.SPU_019319-tr	1.98e-163	480	28MUX@1|root,2QUD6@2759|Eukaryota,39BS7@33154|Opisthokonta,3BD34@33208|Metazoa,3D4CI@33213|Bilateria	33208|Metazoa	S	Neurexophilin	Nxpe5	-	-	-	-	-	-	-	-	-	-	-	Neurexophilin
XP_071476364.1	7668.SPU_020515-tr	2.12e-58	199	KOG3704@1|root,KOG3704@2759|Eukaryota,399CW@33154|Opisthokonta,3C0AF@33208|Metazoa,3DGWR@33213|Bilateria	2759|Eukaryota	O	Heparan sulfate glucosamine 3-O-sulfotransferase	-	-	2.8.2.23	ko:K01024	ko00534,map00534	-	-	-	ko00000,ko00001,ko01000,ko01003	-	-	-	Sulfotransfer_1
XP_071476365.1	7668.SPU_016629-tr	3.78e-40	154	KOG4297@1|root,KOG4297@2759|Eukaryota	2759|Eukaryota	S	carbohydrate binding	-	-	3.4.21.7	ko:K01315	ko04080,ko04610,ko05150,ko05164,map04080,map04610,map05150,map05164	-	-	-	ko00000,ko00001,ko01000,ko01002,ko04147,ko04516	-	-	-	EGF,F5_F8_type_C,Kringle,Lectin_C,MACPF,Sushi,Y_phosphatase,fn3
XP_071476366.1	7668.SPU_025194-tr	1.58e-37	148	KOG4297@1|root,KOG4297@2759|Eukaryota	2759|Eukaryota	S	carbohydrate binding	-	-	3.4.21.7	ko:K01315	ko04080,ko04610,ko05150,ko05164,map04080,map04610,map05150,map05164	-	-	-	ko00000,ko00001,ko01000,ko01002,ko04147,ko04516	-	-	-	EGF,F5_F8_type_C,Kringle,Lectin_C,MACPF,Sushi,Y_phosphatase,fn3
XP_071476367.1	7668.SPU_009222-tr	1.63e-77	267	KOG1217@1|root,KOG4297@1|root,KOG1217@2759|Eukaryota,KOG4297@2759|Eukaryota	2759|Eukaryota	S	carbohydrate binding	-	-	3.4.21.7	ko:K01315,ko:K04594	ko04080,ko04610,ko05150,ko05164,map04080,map04610,map05150,map05164	-	-	-	ko00000,ko00001,ko01000,ko01002,ko04030,ko04147,ko04516	-	-	-	EGF,F5_F8_type_C,Kringle,Lectin_C,MACPF,Sushi,Y_phosphatase,fn3
XP_071476368.1	7668.SPU_023282-tr	7.84e-26	109	KOG3510@1|root,KOG3714@1|root,KOG3510@2759|Eukaryota,KOG3714@2759|Eukaryota	2759|Eukaryota	O	metalloendopeptidase activity	-	-	3.1.3.48	ko:K13297	-	-	-	-	ko00000,ko01000,ko01009,ko04516	-	-	-	7tm_2,CUB,EGF_CA,GPS,I-set,Ig_3,fn3,ig
XP_071476369.1	7668.SPU_019653-tr	4.38e-182	553	KOG1721@1|root,KOG2461@1|root,KOG1721@2759|Eukaryota,KOG2461@2759|Eukaryota	2759|Eukaryota	H	methyltransferase activity	PRDM15	-	-	-	-	-	-	-	-	-	-	-	zf-C2H2,zf-C2H2_4,zf-C2H2_6,zf-met
XP_071476370.1	7668.SPU_000041-tr	1.23e-05	56.6	KOG1216@1|root,KOG1216@2759|Eukaryota,38BYG@33154|Opisthokonta,3BBY5@33208|Metazoa,3CRZ6@33213|Bilateria	33208|Metazoa	VW	biological adhesion	-	-	-	-	-	-	-	-	-	-	-	-	C8,F5_F8_type_C,Pacifastin_I,TIL,VWC,VWD
XP_071476372.1	7668.SPU_008218-tr	3.96e-129	394	KOG0586@1|root,KOG0586@2759|Eukaryota,38DPZ@33154|Opisthokonta,3BBR0@33208|Metazoa,3CRTT@33213|Bilateria	33208|Metazoa	T	protein serine/threonine kinase activity	MARK1	GO:0000003,GO:0000165,GO:0000166,GO:0000226,GO:0000287,GO:0000422,GO:0000578,GO:0001667,GO:0001709,GO:0001736,GO:0001737,GO:0001738,GO:0001764,GO:0001786,GO:0001932,GO:0001934,GO:0002009,GO:0002064,GO:0002065,GO:0002066,GO:0002119,GO:0002164,GO:0002165,GO:0002376,GO:0003002,GO:0003006,GO:0003674,GO:0003824,GO:0004672,GO:0004674,GO:0005488,GO:0005515,GO:0005524,GO:0005543,GO:0005546,GO:0005575,GO:…	2.7.11.1	ko:K08798	-	-	-	-	ko00000,ko01000,ko01001,ko04812	-	-	-	KA1,Pkinase,UBA
XP_071476375.1	89462.XP_006049520.1	3.46e-152	452	28I8S@1|root,2QQJ3@2759|Eukaryota,38GV5@33154|Opisthokonta,3BDEQ@33208|Metazoa,3CTM1@33213|Bilateria,48327@7711|Chordata,48VB1@7742|Vertebrata,3JC7Q@40674|Mammalia,4IVRE@91561|Cetartiodactyla	33208|Metazoa	S	Glycosyltransferase-like domain-containing protein 1 isoform	GTDC1	GO:0007275,GO:0007399,GO:0007417,GO:0008150,GO:0032501,GO:0032502,GO:0048731,GO:0048856	-	-	-	-	-	-	-	-	-	-	DUF3524,Glycos_transf_1
XP_071476376.1	7668.SPU_028141-tr	2.97e-215	604	COG0183@1|root,KOG1389@2759|Eukaryota,38F89@33154|Opisthokonta,3BC3T@33208|Metazoa,3D2IK@33213|Bilateria	33208|Metazoa	I	acetate CoA-transferase activity	ACAA1	GO:0000038,GO:0001676,GO:0001775,GO:0002252,GO:0002263,GO:0002274,GO:0002275,GO:0002283,GO:0002366,GO:0002376,GO:0002443,GO:0002444,GO:0002446,GO:0003674,GO:0003824,GO:0003985,GO:0003988,GO:0003997,GO:0005575,GO:0005576,GO:0005622,GO:0005623,GO:0005737,GO:0005777,GO:0005782,GO:0005829,GO:0006082,GO:0006605,GO:0006625,GO:0006629,GO:0006631,GO:0006635,GO:0006810,GO:0006886,GO:0006887,GO:0006955,GO:…	2.3.1.16	ko:K07513	ko00071,ko00280,ko00592,ko01040,ko01100,ko01110,ko01130,ko01212,ko03320,ko04146,map00071,map00280,map00592,map01040,map01100,map01110,map01130,map01212,map03320,map04146	M00087,M00113	R00927,R01177,R03778,R03858,R03991,R04546,R04742,R04747,R07891,R07895,R07899,R07937,R07953	RC00004,RC00326,RC00405,RC01702,RC02728	ko00000,ko00001,ko00002,ko01000	-	-	-	Thiolase_C,Thiolase_N
XP_071476377.1	7668.SPU_001994-tr	9.63e-63	216	COG5599@1|root,KOG1217@1|root,KOG1217@2759|Eukaryota,KOG4228@2759|Eukaryota	2759|Eukaryota	T	protein tyrosine phosphatase activity	-	GO:0005575,GO:0005618,GO:0005623,GO:0008150,GO:0009653,GO:0009987,GO:0030154,GO:0030312,GO:0030435,GO:0031160,GO:0032502,GO:0043934,GO:0044464,GO:0048646,GO:0048856,GO:0048869,GO:0071944	-	ko:K17479	-	-	-	-	ko00000,ko01009,ko03110	-	-	-	Dicty_spore_N,EGF,EGF_CA,I-set,Ig_3,Lectin_C,Y_phosphatase,fn3,hEGF,ig
XP_071476378.1	7668.SPU_000041-tr	0	1631	KOG1216@1|root,KOG1216@2759|Eukaryota,38BYG@33154|Opisthokonta,3BBY5@33208|Metazoa,3CRZ6@33213|Bilateria	33208|Metazoa	VW	biological adhesion	-	-	-	-	-	-	-	-	-	-	-	-	C8,F5_F8_type_C,Pacifastin_I,TIL,VWC,VWD
XP_071476379.1	7668.SPU_000041-tr	0	1631	KOG1216@1|root,KOG1216@2759|Eukaryota,38BYG@33154|Opisthokonta,3BBY5@33208|Metazoa,3CRZ6@33213|Bilateria	33208|Metazoa	VW	biological adhesion	-	-	-	-	-	-	-	-	-	-	-	-	C8,F5_F8_type_C,Pacifastin_I,TIL,VWC,VWD
XP_071476380.1	7668.SPU_000041-tr	0	1631	KOG1216@1|root,KOG1216@2759|Eukaryota,38BYG@33154|Opisthokonta,3BBY5@33208|Metazoa,3CRZ6@33213|Bilateria	33208|Metazoa	VW	biological adhesion	-	-	-	-	-	-	-	-	-	-	-	-	C8,F5_F8_type_C,Pacifastin_I,TIL,VWC,VWD
XP_071476381.1	7668.SPU_000041-tr	0	1630	KOG1216@1|root,KOG1216@2759|Eukaryota,38BYG@33154|Opisthokonta,3BBY5@33208|Metazoa,3CRZ6@33213|Bilateria	33208|Metazoa	VW	biological adhesion	-	-	-	-	-	-	-	-	-	-	-	-	C8,F5_F8_type_C,Pacifastin_I,TIL,VWC,VWD
XP_071476382.1	7668.SPU_000041-tr	0	1631	KOG1216@1|root,KOG1216@2759|Eukaryota,38BYG@33154|Opisthokonta,3BBY5@33208|Metazoa,3CRZ6@33213|Bilateria	33208|Metazoa	VW	biological adhesion	-	-	-	-	-	-	-	-	-	-	-	-	C8,F5_F8_type_C,Pacifastin_I,TIL,VWC,VWD
XP_071476383.1	7668.SPU_000041-tr	0	1631	KOG1216@1|root,KOG1216@2759|Eukaryota,38BYG@33154|Opisthokonta,3BBY5@33208|Metazoa,3CRZ6@33213|Bilateria	33208|Metazoa	VW	biological adhesion	-	-	-	-	-	-	-	-	-	-	-	-	C8,F5_F8_type_C,Pacifastin_I,TIL,VWC,VWD
XP_071476384.1	7668.SPU_000041-tr	0	1631	KOG1216@1|root,KOG1216@2759|Eukaryota,38BYG@33154|Opisthokonta,3BBY5@33208|Metazoa,3CRZ6@33213|Bilateria	33208|Metazoa	VW	biological adhesion	-	-	-	-	-	-	-	-	-	-	-	-	C8,F5_F8_type_C,Pacifastin_I,TIL,VWC,VWD
XP_071476385.1	7668.SPU_000041-tr	0	1631	KOG1216@1|root,KOG1216@2759|Eukaryota,38BYG@33154|Opisthokonta,3BBY5@33208|Metazoa,3CRZ6@33213|Bilateria	33208|Metazoa	VW	biological adhesion	-	-	-	-	-	-	-	-	-	-	-	-	C8,F5_F8_type_C,Pacifastin_I,TIL,VWC,VWD
XP_071476386.1	7668.SPU_000041-tr	0	1631	KOG1216@1|root,KOG1216@2759|Eukaryota,38BYG@33154|Opisthokonta,3BBY5@33208|Metazoa,3CRZ6@33213|Bilateria	33208|Metazoa	VW	biological adhesion	-	-	-	-	-	-	-	-	-	-	-	-	C8,F5_F8_type_C,Pacifastin_I,TIL,VWC,VWD
XP_071476387.1	7668.SPU_000041-tr	0	1631	KOG1216@1|root,KOG1216@2759|Eukaryota,38BYG@33154|Opisthokonta,3BBY5@33208|Metazoa,3CRZ6@33213|Bilateria	33208|Metazoa	VW	biological adhesion	-	-	-	-	-	-	-	-	-	-	-	-	C8,F5_F8_type_C,Pacifastin_I,TIL,VWC,VWD
XP_071476388.1	10224.XP_006824113.1	1.73e-19	105	KOG1216@1|root,KOG1217@1|root,KOG3516@1|root,KOG3544@1|root,KOG1216@2759|Eukaryota,KOG1217@2759|Eukaryota,KOG3516@2759|Eukaryota,KOG3544@2759|Eukaryota,38BYG@33154|Opisthokonta,3BBY5@33208|Metazoa,3CRZ6@33213|Bilateria	33208|Metazoa	VW	biological adhesion	-	-	-	ko:K21125	ko04657,map04657	-	-	-	ko00000,ko00001,ko04131	-	-	-	C8,EGF,F5_F8_type_C,Ldl_recept_a,Mucin2_WxxW,TIL,VWC,VWD
XP_071476391.1	7668.SPU_022281-tr	8.99e-37	127	2BURQ@1|root,2S23S@2759|Eukaryota,3A1UF@33154|Opisthokonta,3BQY2@33208|Metazoa,3D75Z@33213|Bilateria	33208|Metazoa	S	response to ionizing radiation	INIP	GO:0005575,GO:0005622,GO:0005623,GO:0005634,GO:0005654,GO:0006139,GO:0006259,GO:0006281,GO:0006725,GO:0006807,GO:0006950,GO:0006974,GO:0008150,GO:0008152,GO:0009314,GO:0009628,GO:0009987,GO:0010212,GO:0031974,GO:0031981,GO:0032991,GO:0033554,GO:0034641,GO:0043170,GO:0043226,GO:0043227,GO:0043229,GO:0043231,GO:0043233,GO:0044237,GO:0044238,GO:0044260,GO:0044422,GO:0044424,GO:0044428,GO:0044446,GO:…	-	-	-	-	-	-	-	-	-	-	SOSSC
XP_071476392.1	7668.SPU_012221-tr	1.89e-300	830	KOG3736@1|root,KOG3736@2759|Eukaryota,38FFX@33154|Opisthokonta,3BAUJ@33208|Metazoa,3CR92@33213|Bilateria	33208|Metazoa	O	protein O-linked glycosylation via threonine	-	-	2.4.1.41	ko:K00710	ko00512,ko01100,map00512,map01100	M00056	R05907	-	ko00000,ko00001,ko00002,ko01000,ko01003	-	GT27	-	Glycos_transf_2,Ricin_B_lectin
XP_071476393.1	7668.SPU_015757-tr	7.52e-82	261	KOG3656@1|root,KOG3656@2759|Eukaryota,3A7U1@33154|Opisthokonta,3BTV5@33208|Metazoa,3DAGR@33213|Bilateria	33208|Metazoa	T	Belongs to the G-protein coupled receptor 1 family	-	-	-	-	-	-	-	-	-	-	-	-	7tm_1
XP_071476394.1	7668.SPU_015759-tr	6.14e-232	709	KOG1216@1|root,KOG1216@2759|Eukaryota,38BYG@33154|Opisthokonta,3BBY5@33208|Metazoa,3CRZ6@33213|Bilateria	33208|Metazoa	VW	biological adhesion	-	-	-	ko:K22020	-	-	-	-	ko00000,ko04131	-	-	-	C8,Ldl_recept_a,TIL,VWD
XP_071476396.1	6087.XP_004206639.1	1.01e-05	57.8	KOG1216@1|root,KOG1216@2759|Eukaryota,38BYG@33154|Opisthokonta,3BBY5@33208|Metazoa	33208|Metazoa	VW	Von Willebrand factor	-	-	-	-	-	-	-	-	-	-	-	-	C8,TIL,VWD
XP_071476397.1	7739.XP_002595136.1	1.4e-13	85.1	KOG1216@1|root,KOG2649@1|root,KOG1216@2759|Eukaryota,KOG2649@2759|Eukaryota,38BYG@33154|Opisthokonta,3BBY5@33208|Metazoa,3CRZ6@33213|Bilateria,48HAX@7711|Chordata	33208|Metazoa	VW	C8	-	-	-	-	-	-	-	-	-	-	-	-	C8,F5_F8_type_C,Ldl_recept_a,Mucin2_WxxW,TIL,TSP_1,VWC,VWD
XP_071476400.1	7739.XP_002591418.1	6.9e-114	386	2CZ74@1|root,2S4QP@2759|Eukaryota,39X5G@33154|Opisthokonta,3CPB2@33208|Metazoa,3D5CG@33213|Bilateria	33208|Metazoa	-	-	-	-	-	-	-	-	-	-	-	-	-	-	-
XP_071476401.1	7668.SPU_000041-tr	4.08e-46	184	KOG1216@1|root,KOG1216@2759|Eukaryota,38BYG@33154|Opisthokonta,3BBY5@33208|Metazoa,3CRZ6@33213|Bilateria	33208|Metazoa	VW	biological adhesion	-	-	-	-	-	-	-	-	-	-	-	-	C8,F5_F8_type_C,Pacifastin_I,TIL,VWC,VWD
XP_071476402.1	7668.SPU_023205-tr	1.69e-223	640	2CM8R@1|root,2QPMW@2759|Eukaryota,39UWV@33154|Opisthokonta,3BEHP@33208|Metazoa,3CZW0@33213|Bilateria	33208|Metazoa	S	GH3 domain-containing protein	GHDC	GO:0001775,GO:0002252,GO:0002263,GO:0002274,GO:0002275,GO:0002283,GO:0002366,GO:0002376,GO:0002443,GO:0002444,GO:0002446,GO:0005575,GO:0005576,GO:0005622,GO:0005623,GO:0005737,GO:0005783,GO:0006810,GO:0006887,GO:0006955,GO:0008150,GO:0009987,GO:0012505,GO:0016192,GO:0030141,GO:0031410,GO:0031974,GO:0031982,GO:0031983,GO:0032940,GO:0034774,GO:0035580,GO:0036230,GO:0042119,GO:0042581,GO:0043226,GO:…	-	-	-	-	-	-	-	-	-	-	GH3
XP_071476403.1	7668.SPU_023205-tr	2.27e-229	656	2CM8R@1|root,2QPMW@2759|Eukaryota,39UWV@33154|Opisthokonta,3BEHP@33208|Metazoa,3CZW0@33213|Bilateria	33208|Metazoa	S	GH3 domain-containing protein	GHDC	GO:0001775,GO:0002252,GO:0002263,GO:0002274,GO:0002275,GO:0002283,GO:0002366,GO:0002376,GO:0002443,GO:0002444,GO:0002446,GO:0005575,GO:0005576,GO:0005622,GO:0005623,GO:0005737,GO:0005783,GO:0006810,GO:0006887,GO:0006955,GO:0008150,GO:0009987,GO:0012505,GO:0016192,GO:0030141,GO:0031410,GO:0031974,GO:0031982,GO:0031983,GO:0032940,GO:0034774,GO:0035580,GO:0036230,GO:0042119,GO:0042581,GO:0043226,GO:…	-	-	-	-	-	-	-	-	-	-	GH3
XP_071476404.1	7668.SPU_006215-tr	1.91e-60	189	COG5222@1|root,KOG0314@2759|Eukaryota,3A4HM@33154|Opisthokonta,3BRVY@33208|Metazoa,3D92T@33213|Bilateria	33208|Metazoa	O	DWNN	-	-	-	-	-	-	-	-	-	-	-	-	DWNN
XP_071476405.1	181119.XP_005523266.1	9.47e-53	168	COG0229@1|root,KOG0856@2759|Eukaryota,3A372@33154|Opisthokonta,3BSUX@33208|Metazoa,3D7UZ@33213|Bilateria,48EPC@7711|Chordata,49BN6@7742|Vertebrata,4GVG7@8782|Aves	33208|Metazoa	O	reductase B1	MSRB1	GO:0002376,GO:0003674,GO:0003779,GO:0003824,GO:0005488,GO:0005515,GO:0005575,GO:0005622,GO:0005623,GO:0005634,GO:0005654,GO:0005737,GO:0005829,GO:0006807,GO:0006950,GO:0006952,GO:0006955,GO:0006996,GO:0007010,GO:0007015,GO:0008092,GO:0008150,GO:0008152,GO:0008154,GO:0008270,GO:0009987,GO:0016043,GO:0016491,GO:0016667,GO:0016671,GO:0019538,GO:0022607,GO:0030029,GO:0030036,GO:0030041,GO:0030091,GO:…	1.8.4.12	ko:K07305	-	-	-	-	ko00000,ko01000	-	-	-	SelR
XP_071476406.1	7668.SPU_012946-tr	8.89e-99	305	COG1818@1|root,KOG3943@2759|Eukaryota,38CJX@33154|Opisthokonta,3BEFH@33208|Metazoa,3CTER@33213|Bilateria	33208|Metazoa	S	THUMP domain-containing protein 1	THUMPD1	GO:0000154,GO:0003674,GO:0003676,GO:0003723,GO:0005488,GO:0005575,GO:0005622,GO:0005623,GO:0005634,GO:0005654,GO:0006139,GO:0006364,GO:0006396,GO:0006399,GO:0006400,GO:0006725,GO:0006807,GO:0008033,GO:0008150,GO:0008152,GO:0009451,GO:0009987,GO:0010467,GO:0016070,GO:0016072,GO:0022613,GO:0031974,GO:0031981,GO:0034470,GO:0034641,GO:0034660,GO:0042254,GO:0043170,GO:0043226,GO:0043227,GO:0043229,GO:…	-	ko:K06963	-	-	-	-	ko00000,ko03016	-	-	-	THUMP
XP_071476407.1	7668.SPU_019225-tr	0	1108	COG1331@1|root,KOG2244@2759|Eukaryota,38VM1@33154|Opisthokonta,3BDEY@33208|Metazoa,3CTDG@33213|Bilateria	33208|Metazoa	O	spermatogenesis	SPATA20	GO:0000003,GO:0007276,GO:0007283,GO:0008150,GO:0019953,GO:0022414,GO:0032501,GO:0032504,GO:0044703,GO:0048232,GO:0048609,GO:0051704	-	-	-	-	-	-	-	-	-	-	GlcNAc_2-epim,Thioredox_DsbH
XP_071476408.1	10224.XP_006824899.1	5.24e-306	875	KOG2022@1|root,KOG2022@2759|Eukaryota,397VW@33154|Opisthokonta,3BCK1@33208|Metazoa,3CS09@33213|Bilateria	33208|Metazoa	UY	nuclear localization sequence binding	IPO13	GO:0003674,GO:0005048,GO:0005102,GO:0005215,GO:0005488,GO:0005515,GO:0005575,GO:0005622,GO:0005623,GO:0005634,GO:0005635,GO:0005737,GO:0006606,GO:0006810,GO:0006886,GO:0006913,GO:0007154,GO:0007267,GO:0007268,GO:0007270,GO:0008104,GO:0008134,GO:0008139,GO:0008150,GO:0008565,GO:0009314,GO:0009416,GO:0009453,GO:0009605,GO:0009628,GO:0009987,GO:0010646,GO:0012505,GO:0015031,GO:0015833,GO:0016020,GO:…	-	-	-	-	-	-	-	-	-	-	IBN_N,Xpo1
XP_071476409.1	7668.SPU_026999-tr	4.37e-50	162	2BPRX@1|root,2S1SM@2759|Eukaryota,3A1I8@33154|Opisthokonta,3BQI7@33208|Metazoa,3D7PN@33213|Bilateria	33208|Metazoa	S	Belongs to the complex I LYR family	LYRM1	GO:0005575,GO:0005622,GO:0005623,GO:0005634,GO:0005654,GO:0005737,GO:0005739,GO:0030496,GO:0031974,GO:0031981,GO:0043226,GO:0043227,GO:0043229,GO:0043231,GO:0043233,GO:0044422,GO:0044424,GO:0044428,GO:0044444,GO:0044446,GO:0044464,GO:0070013	-	-	-	-	-	-	-	-	-	-	Complex1_LYR
XP_071476410.1	7668.SPU_000084-tr	0	1484	COG2116@1|root,KOG1943@2759|Eukaryota,38D43@33154|Opisthokonta,3BCDD@33208|Metazoa,3CTDF@33213|Bilateria	33208|Metazoa	O	post-chaperonin tubulin folding pathway	TBCD	GO:0000226,GO:0000278,GO:0000902,GO:0000904,GO:0003674,GO:0005096,GO:0005488,GO:0005515,GO:0005575,GO:0005622,GO:0005623,GO:0005737,GO:0005813,GO:0005815,GO:0005829,GO:0005856,GO:0005874,GO:0005886,GO:0005911,GO:0005912,GO:0005923,GO:0006457,GO:0006996,GO:0007010,GO:0007017,GO:0007021,GO:0007023,GO:0007043,GO:0007049,GO:0007162,GO:0007163,GO:0007275,GO:0007399,GO:0007405,GO:0007409,GO:0008047,GO:…	-	ko:K21767	-	-	-	-	ko00000,ko04812	-	-	-	TFCD_C
XP_071476411.1	7668.SPU_007935-tr	4.62e-151	436	COG0584@1|root,KOG2258@2759|Eukaryota,38CP3@33154|Opisthokonta,3BF2P@33208|Metazoa,3CTQT@33213|Bilateria	33208|Metazoa	C	glycerophosphoinositol glycerophosphodiesterase activity	GDE1	GO:0000902,GO:0003674,GO:0003824,GO:0004620,GO:0004622,GO:0005575,GO:0005623,GO:0005886,GO:0005887,GO:0006066,GO:0006576,GO:0006629,GO:0006644,GO:0006650,GO:0006793,GO:0006796,GO:0006807,GO:0007154,GO:0007165,GO:0007186,GO:0007275,GO:0007399,GO:0008081,GO:0008150,GO:0008152,GO:0008889,GO:0009056,GO:0009308,GO:0009395,GO:0009653,GO:0009987,GO:0016020,GO:0016021,GO:0016042,GO:0016043,GO:0016298,GO:…	3.1.4.44,3.1.4.46	ko:K01126,ko:K19179	ko00564,map00564	-	R01030,R01470	RC00017,RC00425	ko00000,ko00001,ko01000	-	-	-	GDPD
XP_071476412.1	7668.SPU_030223-tr	0	7421	COG5245@1|root,KOG3595@2759|Eukaryota,38EUQ@33154|Opisthokonta,3BFG0@33208|Metazoa,3D07D@33213|Bilateria	33208|Metazoa	Z	inner dynein arm assembly	DNAH1	GO:0000003,GO:0000226,GO:0001539,GO:0001578,GO:0003006,GO:0003341,GO:0003351,GO:0003674,GO:0003774,GO:0003777,GO:0003824,GO:0005488,GO:0005515,GO:0005575,GO:0005622,GO:0005623,GO:0005737,GO:0005856,GO:0005858,GO:0005875,GO:0005929,GO:0005930,GO:0006928,GO:0006996,GO:0007010,GO:0007017,GO:0007018,GO:0007276,GO:0007281,GO:0007283,GO:0007286,GO:0007288,GO:0008150,GO:0008569,GO:0009987,GO:0015630,GO:…	-	ko:K10408	ko05016,map05016	-	-	-	ko00000,ko00001,ko04812	-	-	-	AAA_5,AAA_6,AAA_7,AAA_8,AAA_9,DHC_N2,Dynein_heavy,MT
XP_071476413.1	6087.XP_004208782.1	7.48e-70	234	2CNE1@1|root,2QVJ3@2759|Eukaryota,39SZA@33154|Opisthokonta,3BITZ@33208|Metazoa	33208|Metazoa	S	zinc ion binding	-	-	-	ko:K17604	-	-	-	-	ko00000,ko01009	-	-	-	FAR1,MULE
XP_071476414.1	7668.SPU_008448-tr	2.66e-159	479	COG5018@1|root,KOG0542@2759|Eukaryota,39CFB@33154|Opisthokonta,3B9W4@33208|Metazoa,3CXUM@33213|Bilateria	33208|Metazoa	L	ERI1 exoribonuclease	ERI2	GO:0006139,GO:0006259,GO:0006725,GO:0006807,GO:0008150,GO:0008152,GO:0009987,GO:0034641,GO:0043170,GO:0044237,GO:0044238,GO:0044260,GO:0046483,GO:0071704,GO:0090304,GO:1901360	-	ko:K18416,ko:K18417	-	-	-	-	ko00000,ko01000,ko03019,ko03036	-	-	-	RNase_T,zf-GRF
XP_071476415.1	7668.SPU_027544-tr	4.32e-113	377	COG0171@1|root,KOG1075@1|root,KOG1075@2759|Eukaryota,KOG2303@2759|Eukaryota,39N4Q@33154|Opisthokonta,3B9WN@33208|Metazoa,3D1S8@33213|Bilateria	33208|Metazoa	L	Reverse transcriptase (RNA-dependent DNA polymerase)	-	-	-	-	-	-	-	-	-	-	-	-	RVT_1
XP_071476416.1	7668.SPU_024523-tr	3.24e-192	552	COG0154@1|root,KOG1211@2759|Eukaryota,38GN4@33154|Opisthokonta,3BB77@33208|Metazoa,3DF5H@33213|Bilateria	33208|Metazoa	J	Amidase	-	-	3.5.1.4	ko:K01426	ko00330,ko00360,ko00380,ko00627,ko00643,ko01120,map00330,map00360,map00380,map00627,map00643,map01120	-	R02540,R03096,R03180,R03909,R05551,R05590	RC00010,RC00100,RC00950,RC01025	ko00000,ko00001,ko01000	-	-	-	Amidase
XP_071476417.1	7668.SPU_024523-tr	7.27e-146	429	COG0154@1|root,KOG1211@2759|Eukaryota,38GN4@33154|Opisthokonta,3BB77@33208|Metazoa,3DF5H@33213|Bilateria	33208|Metazoa	J	Amidase	-	-	3.5.1.4	ko:K01426	ko00330,ko00360,ko00380,ko00627,ko00643,ko01120,map00330,map00360,map00380,map00627,map00643,map01120	-	R02540,R03096,R03180,R03909,R05551,R05590	RC00010,RC00100,RC00950,RC01025	ko00000,ko00001,ko01000	-	-	-	Amidase
XP_071476418.1	7668.SPU_003493-tr	4.43e-95	291	2E3JQ@1|root,2SAMG@2759|Eukaryota,3A9KR@33154|Opisthokonta,3BUNW@33208|Metazoa,3DB2A@33213|Bilateria	33208|Metazoa	S	Bacterial extracellular solute-binding proteins, family 3	-	-	-	-	-	-	-	-	-	-	-	-	SBP_bac_3
XP_071476419.1	7668.SPU_003903-tr	1.7e-287	805	28IXA@1|root,2QR8Y@2759|Eukaryota,38JAV@33154|Opisthokonta,3BH6Y@33208|Metazoa,3CTEA@33213|Bilateria	33208|Metazoa	S	septin cytoskeleton organization	WDPCP	GO:0000902,GO:0000904,GO:0001654,GO:0001655,GO:0001667,GO:0001736,GO:0001737,GO:0001738,GO:0001822,GO:0001952,GO:0002009,GO:0002064,GO:0002065,GO:0002066,GO:0002093,GO:0002165,GO:0005575,GO:0005622,GO:0005623,GO:0005737,GO:0005856,GO:0005929,GO:0005930,GO:0006928,GO:0006996,GO:0007010,GO:0007154,GO:0007163,GO:0007164,GO:0007165,GO:0007166,GO:0007224,GO:0007275,GO:0007399,GO:0007423,GO:0007444,GO:…	-	-	-	-	-	-	-	-	-	-	Frtz
XP_071476420.1	7668.SPU_013506-tr	1.85e-191	540	COG1404@1|root,KOG1153@2759|Eukaryota	2759|Eukaryota	O	serine-type endopeptidase activity	-	-	-	-	-	-	-	-	-	-	-	-	Inhibitor_I9,Peptidase_S8
XP_071476421.1	7668.SPU_013506-tr	4.32e-173	494	COG1404@1|root,KOG1153@2759|Eukaryota	2759|Eukaryota	O	serine-type endopeptidase activity	-	-	-	-	-	-	-	-	-	-	-	-	Inhibitor_I9,Peptidase_S8
XP_071476422.1	7668.SPU_024523-tr	9.3e-190	546	COG0154@1|root,KOG1211@2759|Eukaryota,38GN4@33154|Opisthokonta,3BB77@33208|Metazoa,3DF5H@33213|Bilateria	33208|Metazoa	J	Amidase	-	-	3.5.1.4	ko:K01426	ko00330,ko00360,ko00380,ko00627,ko00643,ko01120,map00330,map00360,map00380,map00627,map00643,map01120	-	R02540,R03096,R03180,R03909,R05551,R05590	RC00010,RC00100,RC00950,RC01025	ko00000,ko00001,ko01000	-	-	-	Amidase
XP_071476423.1	7668.SPU_025146-tr	4.54e-135	403	KOG2816@1|root,KOG2816@2759|Eukaryota,39BA6@33154|Opisthokonta,3BHA7@33208|Metazoa,3CUVB@33213|Bilateria	33208|Metazoa	O	folate transporter	SLC46A1	GO:0003008,GO:0003674,GO:0005215,GO:0005310,GO:0005342,GO:0005575,GO:0005622,GO:0005623,GO:0005737,GO:0005886,GO:0005903,GO:0006082,GO:0006575,GO:0006725,GO:0006732,GO:0006760,GO:0006766,GO:0006767,GO:0006807,GO:0006810,GO:0006811,GO:0006812,GO:0006820,GO:0006835,GO:0006855,GO:0006873,GO:0006875,GO:0006879,GO:0007586,GO:0008150,GO:0008152,GO:0008324,GO:0008509,GO:0008514,GO:0008517,GO:0009987,GO:…	-	ko:K14613,ko:K20840	ko01523,map01523	-	-	-	ko00000,ko00001,ko02000	2.A.1.50.1,2.A.1.50.3,2.A.1.50.4	-	-	MFS_1
XP_071476424.1	7668.SPU_025146-tr	9.56e-100	311	KOG2816@1|root,KOG2816@2759|Eukaryota,39BA6@33154|Opisthokonta,3BHA7@33208|Metazoa,3CUVB@33213|Bilateria	33208|Metazoa	O	folate transporter	SLC46A1	GO:0003008,GO:0003674,GO:0005215,GO:0005310,GO:0005342,GO:0005575,GO:0005622,GO:0005623,GO:0005737,GO:0005886,GO:0005903,GO:0006082,GO:0006575,GO:0006725,GO:0006732,GO:0006760,GO:0006766,GO:0006767,GO:0006807,GO:0006810,GO:0006811,GO:0006812,GO:0006820,GO:0006835,GO:0006855,GO:0006873,GO:0006875,GO:0006879,GO:0007586,GO:0008150,GO:0008152,GO:0008324,GO:0008509,GO:0008514,GO:0008517,GO:0009987,GO:…	-	ko:K14613,ko:K20840	ko01523,map01523	-	-	-	ko00000,ko00001,ko02000	2.A.1.50.1,2.A.1.50.3,2.A.1.50.4	-	-	MFS_1
XP_071476425.1	7668.SPU_005805-tr	8.55e-40	148	2D1QI@1|root,2SIWM@2759|Eukaryota	2759|Eukaryota	-	-	-	-	-	-	-	-	-	-	-	-	-	-	-
XP_071476426.1	28377.ENSACAP00000017841	4.13e-144	413	COG4870@1|root,KOG1543@2759|Eukaryota,38FXY@33154|Opisthokonta,3BJJC@33208|Metazoa,3CYXA@33213|Bilateria,487EE@7711|Chordata,490WI@7742|Vertebrata	33208|Metazoa	O	cathepsin Z	CTSZ	GO:0000003,GO:0000323,GO:0001763,GO:0001775,GO:0001990,GO:0001991,GO:0002002,GO:0002003,GO:0002009,GO:0002119,GO:0002164,GO:0002252,GO:0002263,GO:0002274,GO:0002275,GO:0002283,GO:0002366,GO:0002376,GO:0002443,GO:0002444,GO:0002446,GO:0003006,GO:0003008,GO:0003013,GO:0003044,GO:0003073,GO:0003081,GO:0003674,GO:0003824,GO:0004175,GO:0004180,GO:0004197,GO:0005575,GO:0005576,GO:0005615,GO:0005622,GO:…	3.4.18.1	ko:K08568	ko04142,ko04210,map04142,map04210	-	-	-	ko00000,ko00001,ko01000,ko01002	-	-	-	Peptidase_C1
XP_071476427.1	10224.XP_002740450.1	4.74e-137	397	COG0524@1|root,KOG2855@2759|Eukaryota,38FCH@33154|Opisthokonta,3BIFE@33208|Metazoa,3D1UT@33213|Bilateria	33208|Metazoa	G	ribokinase activity	RBKS	GO:0003674,GO:0003824,GO:0004747,GO:0005575,GO:0005622,GO:0005623,GO:0005737,GO:0005829,GO:0005975,GO:0006081,GO:0006098,GO:0006139,GO:0006725,GO:0006732,GO:0006733,GO:0006739,GO:0006753,GO:0006793,GO:0006796,GO:0006807,GO:0008150,GO:0008152,GO:0009117,GO:0009987,GO:0016301,GO:0016310,GO:0016740,GO:0016772,GO:0016773,GO:0019200,GO:0019362,GO:0019637,GO:0019682,GO:0019693,GO:0034641,GO:0044237,GO:…	2.7.1.15	ko:K00852	ko00030,map00030	-	R01051,R02750	RC00002,RC00017	ko00000,ko00001,ko01000	-	-	-	PfkB
XP_071476428.1	7668.SPU_009600-tr	7.89e-128	406	KOG3610@1|root,KOG3610@2759|Eukaryota,38DZI@33154|Opisthokonta,3B9A7@33208|Metazoa,3CS6M@33213|Bilateria	33208|Metazoa	T	semaphorin receptor activity	PLXNB3	GO:0000902,GO:0000904,GO:0001936,GO:0001938,GO:0003674,GO:0004888,GO:0005488,GO:0005515,GO:0005575,GO:0005623,GO:0005886,GO:0006928,GO:0006935,GO:0007154,GO:0007155,GO:0007156,GO:0007162,GO:0007165,GO:0007166,GO:0007275,GO:0007399,GO:0007409,GO:0008150,GO:0008284,GO:0008360,GO:0009605,GO:0009653,GO:0009986,GO:0009987,GO:0010591,GO:0010593,GO:0010720,GO:0010769,GO:0010770,GO:0010975,GO:0010976,GO:…	-	ko:K06820,ko:K06821	ko04360,map04360	-	-	-	ko00000,ko00001,ko04516	-	-	-	PSI,Plexin_cytopl,Sema,TIG
XP_071476429.1	7668.SPU_009600-tr	6.65e-301	882	KOG3610@1|root,KOG3610@2759|Eukaryota,38DZI@33154|Opisthokonta,3B9A7@33208|Metazoa,3CS6M@33213|Bilateria	33208|Metazoa	T	semaphorin receptor activity	PLXNB3	GO:0000902,GO:0000904,GO:0001936,GO:0001938,GO:0003674,GO:0004888,GO:0005488,GO:0005515,GO:0005575,GO:0005623,GO:0005886,GO:0006928,GO:0006935,GO:0007154,GO:0007155,GO:0007156,GO:0007162,GO:0007165,GO:0007166,GO:0007275,GO:0007399,GO:0007409,GO:0008150,GO:0008284,GO:0008360,GO:0009605,GO:0009653,GO:0009986,GO:0009987,GO:0010591,GO:0010593,GO:0010720,GO:0010769,GO:0010770,GO:0010975,GO:0010976,GO:…	-	ko:K06820,ko:K06821	ko04360,map04360	-	-	-	ko00000,ko00001,ko04516	-	-	-	PSI,Plexin_cytopl,Sema,TIG
XP_071476430.1	7668.SPU_012893-tr	2.34e-78	236	COG5272@1|root,KOG0001@2759|Eukaryota,3A19K@33154|Opisthokonta,3BPUI@33208|Metazoa,3D6EQ@33213|Bilateria	33208|Metazoa	O	tail-anchored membrane protein insertion into ER membrane	UBL4A	GO:0003674,GO:0003824,GO:0005488,GO:0005515,GO:0005575,GO:0005622,GO:0005623,GO:0005634,GO:0005654,GO:0005737,GO:0005829,GO:0006464,GO:0006807,GO:0006996,GO:0007029,GO:0008104,GO:0008150,GO:0008152,GO:0009987,GO:0010256,GO:0016020,GO:0016043,GO:0016740,GO:0019538,GO:0019787,GO:0031974,GO:0031981,GO:0032991,GO:0033036,GO:0033365,GO:0034613,GO:0036211,GO:0043170,GO:0043226,GO:0043227,GO:0043229,GO:…	-	-	-	-	-	-	-	-	-	-	ubiquitin
XP_071476431.1	7668.SPU_025453-tr	1.22e-259	716	KOG3656@1|root,KOG3656@2759|Eukaryota,38FQB@33154|Opisthokonta,3BBHC@33208|Metazoa,3CU0H@33213|Bilateria	33208|Metazoa	S	gonadotropin-releasing hormone receptor activity	GPR85	GO:0002791,GO:0002793,GO:0003674,GO:0004888,GO:0004930,GO:0004968,GO:0005575,GO:0005622,GO:0005623,GO:0005737,GO:0005783,GO:0005886,GO:0005887,GO:0007154,GO:0007165,GO:0007186,GO:0007275,GO:0007399,GO:0008150,GO:0008277,GO:0009719,GO:0009725,GO:0009966,GO:0009967,GO:0009987,GO:0010033,GO:0010243,GO:0010646,GO:0010647,GO:0010721,GO:0010817,GO:0012505,GO:0016020,GO:0016021,GO:0016500,GO:0022008,GO:…	-	ko:K04300,ko:K04301,ko:K04302	-	-	-	-	ko00000,ko04030	-	-	-	7tm_1
XP_071476432.1	7668.SPU_025634-tr	2.86e-115	334	COG5053@1|root,KOG1669@2759|Eukaryota,39JMS@33154|Opisthokonta,3CNW5@33208|Metazoa,3E5G5@33213|Bilateria	33208|Metazoa	J	Eukaryotic initiation factor 4E	-	-	-	ko:K03259	ko01521,ko03013,ko04066,ko04150,ko04151,ko04211,ko04910,map01521,map03013,map04066,map04150,map04151,map04211,map04910	M00428	-	-	ko00000,ko00001,ko00002,ko03012,ko03019	-	-	-	IF4E
XP_071476433.1	7668.SPU_024325-tr	4.66e-125	359	KOG4423@1|root,KOG4423@2759|Eukaryota,39VT3@33154|Opisthokonta,3BGAJ@33208|Metazoa,3CTWI@33213|Bilateria	33208|Metazoa	U	RAB29, member RAS oncogene family	RAB29	GO:0000166,GO:0001775,GO:0001882,GO:0001883,GO:0001919,GO:0001921,GO:0002376,GO:0002682,GO:0002684,GO:0003674,GO:0003824,GO:0003924,GO:0005488,GO:0005515,GO:0005525,GO:0005575,GO:0005576,GO:0005622,GO:0005623,GO:0005737,GO:0005739,GO:0005768,GO:0005769,GO:0005794,GO:0005801,GO:0005802,GO:0006810,GO:0006996,GO:0007005,GO:0007030,GO:0007275,GO:0007399,GO:0007416,GO:0008092,GO:0008104,GO:0008150,GO:…	-	ko:K07916	-	-	-	-	ko00000,ko04031	-	-	-	Ras
XP_071476436.1	7668.SPU_007044-tr	1.18e-224	629	COG2072@1|root,KOG1399@2759|Eukaryota,38F1Q@33154|Opisthokonta,3BIJ2@33208|Metazoa,3CTAA@33213|Bilateria	33208|Metazoa	Q	N,N-dimethylaniline monooxygenase activity	-	GO:0003674,GO:0003824,GO:0004497,GO:0005575,GO:0005622,GO:0005623,GO:0005737,GO:0005739,GO:0005829,GO:0008150,GO:0008152,GO:0016491,GO:0043226,GO:0043227,GO:0043229,GO:0043231,GO:0044424,GO:0044444,GO:0044464,GO:0055114	1.14.13.8	ko:K00485	ko00982,ko01120,map00982,map01120	-	R08266	RC02233	ko00000,ko00001,ko01000	-	-	-	FMO-like
XP_071476437.1	7668.SPU_019319-tr	2.81e-163	479	28MUX@1|root,2QUD6@2759|Eukaryota,39BS7@33154|Opisthokonta,3BD34@33208|Metazoa,3D4CI@33213|Bilateria	33208|Metazoa	S	Neurexophilin	Nxpe5	-	-	-	-	-	-	-	-	-	-	-	Neurexophilin
XP_071476438.1	7668.SPU_008116-tr	1.46e-146	439	COG0457@1|root,KOG4648@2759|Eukaryota,38GIQ@33154|Opisthokonta,3BEKH@33208|Metazoa,3CVSY@33213|Bilateria	33208|Metazoa	O	Potential Monad-binding region of RPAP3	RPAP3	GO:0003674,GO:0005488,GO:0005515,GO:0005575,GO:0005622,GO:0005623,GO:0005737,GO:0005829,GO:0008150,GO:0010941,GO:0030544,GO:0031072,GO:0032991,GO:0042752,GO:0042981,GO:0043066,GO:0043067,GO:0043069,GO:0043523,GO:0043524,GO:0044424,GO:0044444,GO:0044464,GO:0048519,GO:0048523,GO:0050789,GO:0050794,GO:0050795,GO:0051879,GO:0060548,GO:0065007,GO:0097255,GO:1901214,GO:1901215,GO:1904059,GO:2000671,GO:…	-	ko:K00237	ko00020,ko00190,ko01100,ko01110,ko01120,ko01130,ko01200,ko04714,ko04932,ko05010,ko05012,ko05016,map00020,map00190,map01100,map01110,map01120,map01130,map01200,map04714,map04932,map05010,map05012,map05016	M00009,M00011,M00148	R02164	RC00045	ko00000,ko00001,ko00002	-	-	-	RPAP3_C,TPR_1,TPR_11,TPR_2,TPR_7,TPR_8
XP_071476440.1	7668.SPU_001297-tr	1.17e-104	322	KOG2871@1|root,KOG2871@2759|Eukaryota	2759|Eukaryota	U	ubiquitinyl hydrolase activity	MINDY4B	-	2.3.2.27	ko:K08742	-	-	-	-	ko00000,ko01000,ko04121	-	-	-	DUF4205,Sina
XP_071476441.1	7668.SPU_010256-tr	1.87e-94	295	KOG1075@1|root,KOG1075@2759|Eukaryota	7668.SPU_010256-tr|-	E	Ribonuclease H protein	-	-	-	-	-	-	-	-	-	-	-	-	-
XP_071476442.1	7668.SPU_005174-tr	5.39e-176	517	COG0484@1|root,KOG0624@2759|Eukaryota,38BUQ@33154|Opisthokonta,3BATC@33208|Metazoa,3CTQ2@33213|Bilateria	33208|Metazoa	O	positive regulation of translation initiation in response to endoplasmic reticulum stress	DNAJC3	GO:0000323,GO:0001775,GO:0001932,GO:0001933,GO:0002252,GO:0002263,GO:0002274,GO:0002275,GO:0002283,GO:0002366,GO:0002376,GO:0002443,GO:0002444,GO:0002446,GO:0003674,GO:0004857,GO:0004860,GO:0005488,GO:0005515,GO:0005575,GO:0005576,GO:0005622,GO:0005623,GO:0005737,GO:0005764,GO:0005766,GO:0005773,GO:0005775,GO:0005783,GO:0005788,GO:0005790,GO:0005829,GO:0006417,GO:0006446,GO:0006464,GO:0006469,GO:…	-	ko:K09523	ko04141,ko05164,map04141,map05164	-	-	-	ko00000,ko00001,ko03110	-	-	-	DnaJ,TPR_1,TPR_11,TPR_16,TPR_19,TPR_2,TPR_8
XP_071476443.1	7668.SPU_030042-tr	3.4e-68	228	COG2234@1|root,KOG2195@2759|Eukaryota	2759|Eukaryota	L	exopeptidase activity	-	-	-	-	-	-	-	-	-	-	-	-	PA,Peptidase_M28,TFR_dimer
XP_071476444.1	7668.SPU_022841-tr	1.59e-44	177	KOG1721@1|root,KOG1721@2759|Eukaryota,3AGZ0@33154|Opisthokonta,3BWZ9@33208|Metazoa,3DF9I@33213|Bilateria	33208|Metazoa	S	C2H2-type zinc-finger domain	-	-	-	-	-	-	-	-	-	-	-	-	zf-C2H2,zf-H2C2_5
XP_071476445.1	7668.SPU_025781-tr	8.68e-119	381	COG0385@1|root,KOG2718@2759|Eukaryota	7668.SPU_025781-tr|-	J	bile acid:sodium symporter activity	-	-	-	-	-	-	-	-	-	-	-	-	-
XP_071476446.1	7668.SPU_025644-tr	7.92e-91	272	KOG4189@1|root,KOG4189@2759|Eukaryota,39SYP@33154|Opisthokonta,3BHDS@33208|Metazoa,3CYJ6@33213|Bilateria	33208|Metazoa	S	transfer protein	GLTPD1	GO:0001817,GO:0001818,GO:0002791,GO:0002792,GO:0003674,GO:0005215,GO:0005319,GO:0005488,GO:0005543,GO:0005548,GO:0005575,GO:0005622,GO:0005623,GO:0005737,GO:0005829,GO:0006629,GO:0006643,GO:0006664,GO:0006665,GO:0006687,GO:0006807,GO:0006810,GO:0006811,GO:0006820,GO:0006869,GO:0008150,GO:0008152,GO:0008289,GO:0009892,GO:0009894,GO:0009895,GO:0009987,GO:0010506,GO:0010507,GO:0010876,GO:0015711,GO:…	-	-	-	-	-	-	-	-	-	-	GLTP
XP_071476447.1	10224.XP_002735556.1	2.33e-204	585	COG3119@1|root,KOG3867@2759|Eukaryota,38DVH@33154|Opisthokonta,3BAP3@33208|Metazoa,3CRD5@33213|Bilateria	33208|Metazoa	P	Arylsulfatase	ARSB	GO:0000323,GO:0001667,GO:0001775,GO:0002252,GO:0002263,GO:0002274,GO:0002275,GO:0002283,GO:0002366,GO:0002376,GO:0002443,GO:0002444,GO:0002446,GO:0003674,GO:0003824,GO:0003943,GO:0004065,GO:0005575,GO:0005576,GO:0005622,GO:0005623,GO:0005737,GO:0005739,GO:0005764,GO:0005766,GO:0005773,GO:0005775,GO:0005783,GO:0005788,GO:0005791,GO:0005794,GO:0006022,GO:0006026,GO:0006027,GO:0006029,GO:0006082,GO:…	2.7.11.17,3.1.6.12	ko:K01135,ko:K04515,ko:K12375	ko00531,ko01100,ko04012,ko04020,ko04024,ko04066,ko04114,ko04142,ko04217,ko04261,ko04310,ko04360,ko04713,ko04720,ko04722,ko04725,ko04728,ko04740,ko04745,ko04750,ko04911,ko04912,ko04916,ko04921,ko04922,ko04925,ko04934,ko04971,ko05031,ko05152,ko05200,ko05205,ko05214,map00531,map01100,map04012,map04020,map04024,map04066,map04114,map04142,map04217,map04261,map04310,map04360,map04713,map04720,map04722,…	M00076,M00077	R07823	-	ko00000,ko00001,ko00002,ko01000,ko01001	-	-	-	Sulfatase
XP_071476448.1	7668.SPU_014827-tr	5.23e-133	406	2E3DQ@1|root,2SAGT@2759|Eukaryota,3A9Z9@33154|Opisthokonta,3BV7K@33208|Metazoa,3DB0C@33213|Bilateria	33208|Metazoa	S	Low-density lipoprotein receptor domain class A	-	-	-	-	-	-	-	-	-	-	-	-	Ldl_recept_a
XP_071476449.1	38654.XP_006016586.1	1.01e-152	485	KOG1048@1|root,KOG1048@2759|Eukaryota,38B3V@33154|Opisthokonta,3BC5P@33208|Metazoa,3CSQE@33213|Bilateria,480XI@7711|Chordata,48ZXR@7742|Vertebrata	33208|Metazoa	TW	dendritic spine morphogenesis	CTNND2	GO:0000902,GO:0000904,GO:0001654,GO:0001745,GO:0001763,GO:0003008,GO:0003674,GO:0005488,GO:0005515,GO:0005575,GO:0005622,GO:0005623,GO:0005634,GO:0005737,GO:0005813,GO:0005815,GO:0005856,GO:0005886,GO:0005911,GO:0005912,GO:0005913,GO:0007154,GO:0007155,GO:0007165,GO:0007275,GO:0007399,GO:0007423,GO:0007610,GO:0007611,GO:0007612,GO:0008013,GO:0008150,GO:0009653,GO:0009790,GO:0009887,GO:0009966,GO:…	-	ko:K05690	ko04015,ko04520,ko04670,map04015,map04520,map04670	-	-	-	ko00000,ko00001	-	-	-	Arm,fn3
XP_071476450.1	7668.SPU_019971-tr	2.29e-22	102	2F4EP@1|root,2T5EK@2759|Eukaryota,3ACCF@33154|Opisthokonta	33154|Opisthokonta	-	-	-	-	-	-	-	-	-	-	-	-	-	-	CD20
XP_071476451.1	7668.SPU_005392-tr	2.41e-144	424	KOG3656@1|root,KOG3656@2759|Eukaryota,3APY2@33154|Opisthokonta,3C27K@33208|Metazoa	33208|Metazoa	S	Serpentine type 7TM GPCR chemoreceptor Srx	-	-	-	ko:K04233	ko04080,map04080	-	-	-	ko00000,ko00001,ko04030	-	-	-	7tm_1
XP_071476452.1	7668.SPU_009597-tr	1.1e-108	333	KOG3656@1|root,KOG3656@2759|Eukaryota,3A9UQ@33154|Opisthokonta,3BVAS@33208|Metazoa,3DBJY@33213|Bilateria	33208|Metazoa	S	7 transmembrane receptor (rhodopsin family)	-	-	-	ko:K04195,ko:K05266	ko04020,ko04080,ko04971,map04020,map04080,map04971	-	-	-	ko00000,ko00001,ko04030	-	-	-	7tm_1
XP_071476454.1	10224.NP_001161665.1	8.59e-58	192	28KP1@1|root,2QT4W@2759|Eukaryota,39RJU@33154|Opisthokonta,3BA0E@33208|Metazoa,3D1SX@33213|Bilateria	33208|Metazoa	S	synaptoporin	SYNPR	GO:0000149,GO:0003674,GO:0005488,GO:0005496,GO:0005515,GO:0005575,GO:0005622,GO:0005623,GO:0005737,GO:0005886,GO:0006810,GO:0006897,GO:0006996,GO:0007154,GO:0007267,GO:0007268,GO:0008021,GO:0008150,GO:0008277,GO:0008289,GO:0009966,GO:0009987,GO:0010033,GO:0010243,GO:0010256,GO:0010646,GO:0012505,GO:0012506,GO:0015485,GO:0016020,GO:0016021,GO:0016043,GO:0016050,GO:0016188,GO:0016192,GO:0017075,GO:…	-	-	-	-	-	-	-	-	-	-	MARVEL
XP_071476455.1	7668.SPU_010749-tr	7.02e-202	569	2CYGC@1|root,2S47N@2759|Eukaryota,3A6E5@33154|Opisthokonta,3BTCD@33208|Metazoa,3DA9A@33213|Bilateria	33208|Metazoa	S	Sulfotransferase family	-	-	-	-	-	-	-	-	-	-	-	-	Sulfotransfer_2
XP_071476456.1	7668.SPU_010749-tr	7.02e-202	569	2CYGC@1|root,2S47N@2759|Eukaryota,3A6E5@33154|Opisthokonta,3BTCD@33208|Metazoa,3DA9A@33213|Bilateria	33208|Metazoa	S	Sulfotransferase family	-	-	-	-	-	-	-	-	-	-	-	-	Sulfotransfer_2
XP_071476457.1	7668.SPU_021302-tr	0	2012	COG0060@1|root,KOG0434@2759|Eukaryota,38CIS@33154|Opisthokonta,3BA51@33208|Metazoa,3CX71@33213|Bilateria	33208|Metazoa	J	Belongs to the class-I aminoacyl-tRNA synthetase family	IARS	GO:0003674,GO:0003824,GO:0004812,GO:0004822,GO:0005488,GO:0005515,GO:0005575,GO:0005622,GO:0005623,GO:0005737,GO:0005829,GO:0006082,GO:0006139,GO:0006399,GO:0006412,GO:0006418,GO:0006428,GO:0006518,GO:0006520,GO:0006725,GO:0006807,GO:0008150,GO:0008152,GO:0009058,GO:0009059,GO:0009987,GO:0010467,GO:0016070,GO:0016874,GO:0016875,GO:0017101,GO:0019538,GO:0019752,GO:0019899,GO:0032991,GO:0034641,GO:…	6.1.1.5	ko:K01870	ko00970,map00970	M00359,M00360	R03656	RC00055,RC00523	ko00000,ko00001,ko00002,ko01000,ko01007,ko03016	-	-	-	Anticodon_1,tRNA-synt_1
XP_071476459.1	7668.SPU_028563-tr	8.83e-159	480	KOG0078@1|root,KOG0078@2759|Eukaryota,39SCU@33154|Opisthokonta,3BGYG@33208|Metazoa,3CV9J@33213|Bilateria	33208|Metazoa	TU	Calcium release activated channel regulator	CRACR2A	GO:0001775,GO:0002115,GO:0002252,GO:0002263,GO:0002274,GO:0002275,GO:0002283,GO:0002366,GO:0002376,GO:0002443,GO:0002444,GO:0002446,GO:0003674,GO:0005488,GO:0005509,GO:0005575,GO:0005576,GO:0005622,GO:0005623,GO:0005737,GO:0006810,GO:0006811,GO:0006812,GO:0006816,GO:0006887,GO:0006955,GO:0008150,GO:0009987,GO:0010959,GO:0012505,GO:0016192,GO:0022898,GO:0030001,GO:0030141,GO:0031410,GO:0031974,GO:…	-	ko:K17199	-	-	-	-	ko00000,ko04031	-	-	-	EF-hand_7,EF-hand_8,Ras
XP_071476460.1	7668.SPU_014827-tr	3.26e-86	278	2E3DQ@1|root,2SAGT@2759|Eukaryota,3A9Z9@33154|Opisthokonta,3BV7K@33208|Metazoa,3DB0C@33213|Bilateria	33208|Metazoa	S	Low-density lipoprotein receptor domain class A	-	-	-	-	-	-	-	-	-	-	-	-	Ldl_recept_a
XP_071476461.1	7668.SPU_016957-tr	1.65e-263	736	COG3119@1|root,KOG3867@2759|Eukaryota,38DUV@33154|Opisthokonta,3B9HA@33208|Metazoa,3CZ4K@33213|Bilateria	33208|Metazoa	P	cerebroside-sulfatase activity	ARSA	GO:0000003,GO:0000323,GO:0001669,GO:0001775,GO:0002252,GO:0002263,GO:0002274,GO:0002275,GO:0002283,GO:0002366,GO:0002376,GO:0002443,GO:0002444,GO:0002446,GO:0003674,GO:0003824,GO:0004065,GO:0004098,GO:0005488,GO:0005509,GO:0005575,GO:0005576,GO:0005622,GO:0005623,GO:0005737,GO:0005764,GO:0005766,GO:0005768,GO:0005773,GO:0005775,GO:0005783,GO:0005788,GO:0005886,GO:0006629,GO:0006643,GO:0006664,GO:…	3.1.6.2,3.1.6.8	ko:K01131,ko:K01134	ko00140,ko00600,ko04142,map00140,map00600,map04142	-	R03404,R04856,R08941,R08942	RC00231	ko00000,ko00001,ko01000	-	-	-	Sulfatase,Sulfatase_C
XP_071476462.1	7668.SPU_016956-tr	1.58e-83	259	KOG3270@1|root,KOG3270@2759|Eukaryota,398Z0@33154|Opisthokonta,3BJWK@33208|Metazoa,3D006@33213|Bilateria	33208|Metazoa	U	positive regulation of viral budding via host ESCRT complex	VPS37B	GO:0000813,GO:0003674,GO:0005488,GO:0005515,GO:0005575,GO:0005622,GO:0005623,GO:0005737,GO:0005768,GO:0005829,GO:0005886,GO:0006810,GO:0006914,GO:0006996,GO:0007032,GO:0008150,GO:0008152,GO:0009056,GO:0009057,GO:0009987,GO:0010008,GO:0010256,GO:0012505,GO:0016020,GO:0016032,GO:0016043,GO:0016050,GO:0016192,GO:0016197,GO:0016236,GO:0019058,GO:0019068,GO:0022607,GO:0030496,GO:0031090,GO:0031410,GO:…	-	ko:K12185	ko04144,map04144	M00409	-	-	ko00000,ko00001,ko00002,ko04131,ko04147	-	-	-	Mod_r
XP_071476463.1	7668.SPU_003590-tr	1.22e-223	637	28J1Y@1|root,2QRE4@2759|Eukaryota,38CJC@33154|Opisthokonta,3BBN2@33208|Metazoa,3D13N@33213|Bilateria	33208|Metazoa	S	Domain of unknown function (DUF3342)	KIAA1841	-	-	-	-	-	-	-	-	-	-	-	DUF3342
XP_071476464.1	10042.XP_006986598.1	4.12e-25	120	COG0666@1|root,KOG1929@1|root,KOG0504@2759|Eukaryota,KOG1929@2759|Eukaryota,38FAP@33154|Opisthokonta,3BHEI@33208|Metazoa,3CY1I@33213|Bilateria,480UF@7711|Chordata,48YMF@7742|Vertebrata,3J331@40674|Mammalia,35HXG@314146|Euarchontoglires,4PWJ5@9989|Rodentia	33208|Metazoa	L	Ankyrin repeat domain-containing protein 32	ANKRD32	GO:0000785,GO:0000786,GO:0003674,GO:0005488,GO:0005515,GO:0005575,GO:0005622,GO:0005623,GO:0005634,GO:0005694,GO:0005737,GO:0005813,GO:0005815,GO:0005856,GO:0006282,GO:0006950,GO:0006974,GO:0007063,GO:0007088,GO:0007346,GO:0008104,GO:0008150,GO:0009893,GO:0009987,GO:0010564,GO:0010604,GO:0010638,GO:0015630,GO:0016234,GO:0019219,GO:0019222,GO:0019899,GO:0031323,GO:0031325,GO:0031334,GO:0031625,GO:…	-	-	-	-	-	-	-	-	-	-	Ank_2,Ank_3,RTT107_BRCT_5
XP_071476466.1	7668.SPU_013134-tr	7.55e-120	364	KOG3575@1|root,KOG3575@2759|Eukaryota,39WMU@33154|Opisthokonta,3BFVD@33208|Metazoa,3D5BW@33213|Bilateria	33208|Metazoa	K	c4 zinc finger in nuclear hormone receptors	-	-	-	ko:K08526,ko:K08554	ko03320,ko04659,ko04919,ko04920,ko05200,ko05202,ko05216,ko05222,ko05223,ko05226,map03320,map04659,map04919,map04920,map05200,map05202,map05216,map05222,map05223,map05226	-	-	-	ko00000,ko00001,ko03000,ko03029,ko03310	-	-	-	Hormone_recep,zf-C4
XP_071476467.1	7668.SPU_020060-tr	0	1598	COG0666@1|root,COG4631@1|root,KOG0430@2759|Eukaryota,KOG4177@2759|Eukaryota,38GEI@33154|Opisthokonta,3BC8Q@33208|Metazoa,3CXMB@33213|Bilateria	33208|Metazoa	F	molybdopterin cofactor binding	XDH	GO:0000166,GO:0000302,GO:0001932,GO:0001933,GO:0001934,GO:0001936,GO:0001937,GO:0002197,GO:0002237,GO:0003674,GO:0003824,GO:0004031,GO:0004854,GO:0004855,GO:0005488,GO:0005506,GO:0005515,GO:0005575,GO:0005576,GO:0005615,GO:0005622,GO:0005623,GO:0005737,GO:0005777,GO:0005783,GO:0005829,GO:0006082,GO:0006091,GO:0006139,GO:0006144,GO:0006145,GO:0006150,GO:0006163,GO:0006195,GO:0006206,GO:0006520,GO:…	1.17.1.4,1.17.3.2,1.2.3.1	ko:K00106,ko:K00157	ko00230,ko00232,ko00280,ko00350,ko00380,ko00750,ko00760,ko00830,ko00982,ko00983,ko01100,ko01110,ko01120,ko04146,ko04630,map00230,map00232,map00280,map00350,map00380,map00750,map00760,map00830,map00982,map00983,map01100,map01110,map01120,map04146,map04630	M00546	R01709,R01768,R01769,R02103,R02107,R02125,R02657,R03871,R04085,R04904,R07942,R07977,R07978,R07979,R08235,R08349,R08384,R08408	RC00075,RC00080,RC00143,RC00218,RC00242,RC01073,RC01074,RC02017,RC02199	ko00000,ko00001,ko00002,ko01000,ko04147	-	-	-	Ald_Xan_dh_C,Ald_Xan_dh_C2,CO_deh_flav_C,FAD_binding_5,Fer2,Fer2_2
XP_071476468.1	7668.SPU_007083-tr	0	1100	COG5022@1|root,KOG0160@2759|Eukaryota,39P64@33154|Opisthokonta,3BF3S@33208|Metazoa,3D136@33213|Bilateria	33208|Metazoa	Z	mitochondrion migration along actin filament	MYO19	GO:0000146,GO:0003674,GO:0003774,GO:0003779,GO:0003824,GO:0005488,GO:0005515,GO:0005575,GO:0005622,GO:0005623,GO:0005737,GO:0005739,GO:0005740,GO:0005741,GO:0005829,GO:0006810,GO:0006928,GO:0008092,GO:0008150,GO:0009987,GO:0010564,GO:0010821,GO:0016020,GO:0016462,GO:0016787,GO:0016817,GO:0016818,GO:0016887,GO:0017022,GO:0017111,GO:0019867,GO:0022603,GO:0030029,GO:0030048,GO:0030705,GO:0031090,GO:…	-	-	-	-	-	-	-	-	-	-	IQ,Myosin_head
XP_071476469.1	7668.SPU_014826-tr	4.07e-203	571	KOG3656@1|root,KOG3656@2759|Eukaryota,3AQW8@33154|Opisthokonta,3C2NE@33208|Metazoa	33208|Metazoa	S	Serpentine type 7TM GPCR chemoreceptor Srx	-	-	-	ko:K04160,ko:K04287	ko04020,ko04024,ko04080,ko04726,map04020,map04024,map04080,map04726	-	-	-	ko00000,ko00001,ko04030	-	-	-	7tm_1
XP_071476470.1	106582.XP_004566434.1	2.98e-84	267	KOG1339@1|root,KOG1339@2759|Eukaryota,38D42@33154|Opisthokonta,3BBEX@33208|Metazoa,3CZ8C@33213|Bilateria,482WI@7711|Chordata,48Z3C@7742|Vertebrata,49WBJ@7898|Actinopterygii	33208|Metazoa	O	Belongs to the peptidase A1 family	CTSD	GO:0000003,GO:0000045,GO:0000323,GO:0001775,GO:0002252,GO:0002263,GO:0002274,GO:0002275,GO:0002283,GO:0002366,GO:0002376,GO:0002443,GO:0002444,GO:0002446,GO:0002478,GO:0002495,GO:0002504,GO:0003006,GO:0003674,GO:0003824,GO:0004175,GO:0004190,GO:0004197,GO:0004252,GO:0005488,GO:0005575,GO:0005576,GO:0005615,GO:0005622,GO:0005623,GO:0005737,GO:0005764,GO:0005773,GO:0005775,GO:0006508,GO:0006807,GO:…	3.4.23.34,3.4.23.5	ko:K01379,ko:K01382,ko:K08565	ko04071,ko04140,ko04142,ko04210,ko04915,ko05152,map04071,map04140,map04142,map04210,map04915,map05152	-	-	-	ko00000,ko00001,ko01000,ko01002,ko04147	-	-	-	A1_Propeptide,Asp
XP_071476471.1	144197.XP_008303322.1	3.87e-82	262	KOG1339@1|root,KOG1339@2759|Eukaryota,38D42@33154|Opisthokonta,3BBEX@33208|Metazoa,3CZ8C@33213|Bilateria,482WI@7711|Chordata,48Z3C@7742|Vertebrata,49WBJ@7898|Actinopterygii	33208|Metazoa	O	Belongs to the peptidase A1 family	CTSD	GO:0000003,GO:0000045,GO:0000323,GO:0001775,GO:0002252,GO:0002263,GO:0002274,GO:0002275,GO:0002283,GO:0002366,GO:0002376,GO:0002443,GO:0002444,GO:0002446,GO:0002478,GO:0002495,GO:0002504,GO:0003006,GO:0003674,GO:0003824,GO:0004175,GO:0004190,GO:0004197,GO:0004252,GO:0005488,GO:0005575,GO:0005576,GO:0005615,GO:0005622,GO:0005623,GO:0005737,GO:0005764,GO:0005773,GO:0005775,GO:0006508,GO:0006807,GO:…	3.4.23.5	ko:K01379,ko:K08565	ko04071,ko04140,ko04142,ko04210,ko04915,ko05152,map04071,map04140,map04142,map04210,map04915,map05152	-	-	-	ko00000,ko00001,ko01000,ko01002,ko04147	-	-	-	A1_Propeptide,Asp
XP_071476473.1	7668.SPU_017933-tr	1.79e-09	69.3	KOG4297@1|root,KOG4297@2759|Eukaryota	2759|Eukaryota	S	carbohydrate binding	-	-	-	-	-	-	-	-	-	-	-	-	CUB,Sushi
XP_071476474.1	7217.FBpp0115765	2.41e-28	118	KOG2579@1|root,KOG2579@2759|Eukaryota,38H7K@33154|Opisthokonta,3BHN9@33208|Metazoa,3DGP2@33213|Bilateria,41TX5@6656|Arthropoda,3SMB3@50557|Insecta,45AT8@7147|Diptera,45P35@7214|Drosophilidae	33208|Metazoa	S	Fibrinogen-related domains (FReDs)	-	GO:0001664,GO:0003674,GO:0005102,GO:0005488,GO:0005515,GO:0005575,GO:0007154,GO:0007165,GO:0007186,GO:0008061,GO:0008144,GO:0008150,GO:0009987,GO:0016020,GO:0023052,GO:0050789,GO:0050794,GO:0050896,GO:0051716,GO:0065007,GO:0097367	-	-	-	-	-	-	-	-	-	-	Fibrinogen_C
XP_071476475.1	7668.SPU_003255-tr	7.33e-129	391	2CN6N@1|root,2QU6N@2759|Eukaryota,39RPD@33154|Opisthokonta,3BGK1@33208|Metazoa,3D0II@33213|Bilateria	33208|Metazoa	S	N-acetylgalactosamine 4-sulfate 6-O-sulfotransferase activity	-	-	2.8.2.33	ko:K08106	ko00532,map00532	-	R10868,R10869	RC00007,RC00134	ko00000,ko00001,ko01000,ko01003,ko03036	-	-	-	Sulfotransfer_1,Sulfotransfer_3
XP_071476476.1	7739.XP_002605728.1	7.3e-07	55.8	2E5E9@1|root,2SC86@2759|Eukaryota,3ABUK@33154|Opisthokonta,3BVY2@33208|Metazoa,3D563@33213|Bilateria,484VD@7711|Chordata	33208|Metazoa	S	protein arginylation	C17orf97	GO:0006464,GO:0006508,GO:0006511,GO:0006807,GO:0008150,GO:0008152,GO:0009056,GO:0009057,GO:0009987,GO:0016598,GO:0019538,GO:0019941,GO:0030163,GO:0036211,GO:0043170,GO:0043412,GO:0043632,GO:0044237,GO:0044238,GO:0044248,GO:0044257,GO:0044260,GO:0044265,GO:0044267,GO:0051603,GO:0071704,GO:1901564,GO:1901565,GO:1901575	-	-	-	-	-	-	-	-	-	-	-
XP_071476477.1	7668.SPU_021391-tr	7.84e-234	680	COG3119@1|root,KOG3867@2759|Eukaryota,38DUV@33154|Opisthokonta,3B9HA@33208|Metazoa,3CZ4K@33213|Bilateria	33208|Metazoa	P	cerebroside-sulfatase activity	ARSA	GO:0000003,GO:0000323,GO:0001669,GO:0001775,GO:0002252,GO:0002263,GO:0002274,GO:0002275,GO:0002283,GO:0002366,GO:0002376,GO:0002443,GO:0002444,GO:0002446,GO:0003674,GO:0003824,GO:0004065,GO:0004098,GO:0005488,GO:0005509,GO:0005575,GO:0005576,GO:0005622,GO:0005623,GO:0005737,GO:0005764,GO:0005766,GO:0005768,GO:0005773,GO:0005775,GO:0005783,GO:0005788,GO:0005886,GO:0006629,GO:0006643,GO:0006664,GO:…	3.1.6.2,3.1.6.8	ko:K01131,ko:K01134	ko00140,ko00600,ko04142,map00140,map00600,map04142	-	R03404,R04856,R08941,R08942	RC00231	ko00000,ko00001,ko01000	-	-	-	Sulfatase,Sulfatase_C
XP_071476478.1	7668.SPU_016958-tr	2.16e-68	221	COG2214@1|root,KOG0691@2759|Eukaryota,3A4XJ@33154|Opisthokonta,3BRES@33208|Metazoa,3D2AH@33213|Bilateria	33208|Metazoa	O	DnaJ molecular chaperone homology domain	DNAJC30	GO:0005575,GO:0005622,GO:0005623,GO:0005737,GO:0005829,GO:0044424,GO:0044444,GO:0044464	-	ko:K19374	-	-	-	-	ko00000,ko03110	-	-	-	DnaJ
XP_071476479.1	7668.SPU_009629-tr	1.68e-96	304	COG1073@1|root,2QQ8Z@2759|Eukaryota,38H36@33154|Opisthokonta,3BEH7@33208|Metazoa,3CR64@33213|Bilateria	33208|Metazoa	S	acyl-coenzyme A thioesterase	ACOT4	GO:0000038,GO:0001505,GO:0001666,GO:0001676,GO:0001889,GO:0002152,GO:0003674,GO:0003824,GO:0004778,GO:0005102,GO:0005488,GO:0005515,GO:0005575,GO:0005622,GO:0005623,GO:0005737,GO:0005739,GO:0005759,GO:0005777,GO:0005782,GO:0005829,GO:0006082,GO:0006104,GO:0006139,GO:0006163,GO:0006520,GO:0006544,GO:0006605,GO:0006625,GO:0006629,GO:0006631,GO:0006637,GO:0006694,GO:0006699,GO:0006725,GO:0006732,GO:…	2.3.1.65,3.1.2.2	ko:K00659,ko:K01068,ko:K11993	ko00062,ko00120,ko00430,ko01040,ko01100,ko01110,ko04146,ko04976,map00062,map00120,map00430,map01040,map01100,map01110,map04146,map04976	M00106	R01274,R03718,R03720,R08174,R08175,R08176,R08177,R08178,R08179,R08180,R08181,R08182,R08183,R08744,R08745,R09450	RC00004,RC00014,RC00096,RC02867	ko00000,ko00001,ko00002,ko01000,ko01004	-	-	-	BAAT_C,Bile_Hydr_Trans
XP_071476480.1	7668.SPU_011449-tr	7.86e-96	306	KOG0169@1|root,KOG1265@2759|Eukaryota,3ASPT@33154|Opisthokonta,3BB4P@33208|Metazoa,3CUHB@33213|Bilateria	33208|Metazoa	I	phosphatidylinositol phospholipase C activity	PLCB2	GO:0000003,GO:0000086,GO:0000228,GO:0000278,GO:0000785,GO:0000790,GO:0001101,GO:0001556,GO:0001580,GO:0001775,GO:0001817,GO:0001819,GO:0001932,GO:0001934,GO:0002028,GO:0002262,GO:0002376,GO:0002520,GO:0002521,GO:0002573,GO:0002682,GO:0002683,GO:0002685,GO:0002686,GO:0002691,GO:0002692,GO:0003006,GO:0003008,GO:0003013,GO:0003073,GO:0003674,GO:0003824,GO:0004435,GO:0004620,GO:0004629,GO:0005096,GO:…	3.1.4.11	ko:K05858	ko00562,ko01100,ko04015,ko04020,ko04022,ko04062,ko04070,ko04071,ko04072,ko04261,ko04270,ko04310,ko04371,ko04540,ko04611,ko04621,ko04713,ko04720,ko04723,ko04724,ko04725,ko04726,ko04728,ko04730,ko04745,ko04750,ko04911,ko04912,ko04915,ko04916,ko04918,ko04919,ko04921,ko04922,ko04924,ko04925,ko04926,ko04927,ko04933,ko04934,ko04961,ko04970,ko04971,ko04972,ko05010,ko05016,ko05142,ko05143,ko05146,ko05200…	M00130	R03332,R03435,R10952	RC00017,RC00425	ko00000,ko00001,ko00002,ko01000,ko04131	-	-	-	C2,DUF1154,EF-hand_like,PI-PLC-X,PI-PLC-Y,PLC-beta_C
XP_071476481.1	7668.SPU_019265-tr	3.52e-88	297	COG2801@1|root,KOG0017@2759|Eukaryota,38F42@33154|Opisthokonta,3BA5H@33208|Metazoa,3CZSS@33213|Bilateria	33208|Metazoa	G	K02A2.6-like	-	-	-	ko:K14965	-	-	-	-	ko00000,ko03036	-	-	-	RVT_1,rve
XP_071476482.1	7668.SPU_004703-tr	5.26e-154	454	COG1073@1|root,2QQ8Z@2759|Eukaryota,38H36@33154|Opisthokonta,3BEH7@33208|Metazoa,3CR64@33213|Bilateria	33208|Metazoa	S	acyl-coenzyme A thioesterase	ACOT4	GO:0000038,GO:0001505,GO:0001666,GO:0001676,GO:0001889,GO:0002152,GO:0003674,GO:0003824,GO:0004778,GO:0005102,GO:0005488,GO:0005515,GO:0005575,GO:0005622,GO:0005623,GO:0005737,GO:0005739,GO:0005759,GO:0005777,GO:0005782,GO:0005829,GO:0006082,GO:0006104,GO:0006139,GO:0006163,GO:0006520,GO:0006544,GO:0006605,GO:0006625,GO:0006629,GO:0006631,GO:0006637,GO:0006694,GO:0006699,GO:0006725,GO:0006732,GO:…	2.3.1.65,3.1.2.2	ko:K00659,ko:K01068,ko:K11993	ko00062,ko00120,ko00430,ko01040,ko01100,ko01110,ko04146,ko04976,map00062,map00120,map00430,map01040,map01100,map01110,map04146,map04976	M00106	R01274,R03718,R03720,R08174,R08175,R08176,R08177,R08178,R08179,R08180,R08181,R08182,R08183,R08744,R08745,R09450	RC00004,RC00014,RC00096,RC02867	ko00000,ko00001,ko00002,ko01000,ko01004	-	-	-	BAAT_C,Bile_Hydr_Trans
XP_071476483.1	10224.XP_002731917.1	4.51e-142	416	KOG1339@1|root,KOG1339@2759|Eukaryota,38D42@33154|Opisthokonta,3BBEX@33208|Metazoa,3CZ8C@33213|Bilateria	33208|Metazoa	O	aspartic-type endopeptidase activity	CTSE	GO:0000003,GO:0000045,GO:0000323,GO:0001775,GO:0001894,GO:0002252,GO:0002263,GO:0002274,GO:0002275,GO:0002283,GO:0002366,GO:0002376,GO:0002443,GO:0002444,GO:0002446,GO:0002478,GO:0002495,GO:0002504,GO:0003006,GO:0003674,GO:0003824,GO:0004175,GO:0004190,GO:0004197,GO:0004252,GO:0005488,GO:0005515,GO:0005575,GO:0005576,GO:0005615,GO:0005622,GO:0005623,GO:0005737,GO:0005764,GO:0005768,GO:0005770,GO:…	3.4.23.34,3.4.23.5	ko:K01379,ko:K01382,ko:K08565	ko04071,ko04140,ko04142,ko04210,ko04915,ko05152,map04071,map04140,map04142,map04210,map04915,map05152	-	-	-	ko00000,ko00001,ko01000,ko01002,ko04147	-	-	-	A1_Propeptide,Asp
XP_071476485.1	7668.SPU_028606-tr	2.54e-194	548	COG5272@1|root,KOG0010@2759|Eukaryota,39QUN@33154|Opisthokonta,3BDGK@33208|Metazoa,3CS9U@33213|Bilateria	33208|Metazoa	O	Ubiquitin family	UBL7	-	-	-	-	-	-	-	-	-	-	-	UBA,ubiquitin
XP_071476486.1	7668.SPU_028607-tr	1.13e-110	330	2DNB8@1|root,2S66T@2759|Eukaryota,3A5V4@33154|Opisthokonta,3BSUY@33208|Metazoa,3DAC9@33213|Bilateria	33208|Metazoa	S	BCL (B-Cell lymphoma); contains BH1, BH2 regions	-	-	-	-	-	-	-	-	-	-	-	-	Bcl-2
XP_071476488.1	7668.SPU_008794-tr	3.35e-127	377	KOG4488@1|root,KOG4488@2759|Eukaryota,38HY7@33154|Opisthokonta,3BB72@33208|Metazoa,3D5QV@33213|Bilateria	33208|Metazoa	S	Jiraiya	-	-	-	-	-	-	-	-	-	-	-	-	Jiraiya
XP_071476489.1	7668.SPU_008793-tr	1.18e-200	563	COG5198@1|root,KOG3187@2759|Eukaryota,39RP3@33154|Opisthokonta,3BFGF@33208|Metazoa,3CTQ1@33213|Bilateria	33208|Metazoa	I	3-hydroxyacyl-CoA dehydratase activity	PTPLAD1	GO:0000038,GO:0000165,GO:0000187,GO:0001932,GO:0001934,GO:0003674,GO:0003824,GO:0005096,GO:0005488,GO:0005515,GO:0005575,GO:0005622,GO:0005623,GO:0005634,GO:0005635,GO:0005737,GO:0005739,GO:0005783,GO:0005789,GO:0005829,GO:0006082,GO:0006464,GO:0006468,GO:0006629,GO:0006631,GO:0006633,GO:0006643,GO:0006665,GO:0006793,GO:0006796,GO:0006807,GO:0006950,GO:0007154,GO:0007165,GO:0007249,GO:0007254,GO:…	4.2.1.134	ko:K10703	ko00062,ko01040,ko01110,ko01212,map00062,map01040,map01110,map01212	M00415	R07760,R10827	RC00770,RC01095	ko00000,ko00001,ko00002,ko01000,ko01004	-	-	-	CS,PTPLA
XP_071476490.1	7668.SPU_000330-tr	1.04e-188	590	KOG4292@1|root,KOG4292@2759|Eukaryota	2759|Eukaryota	O	cobalamin catabolic process	-	-	-	-	-	-	-	-	-	-	-	-	CUB
XP_071476491.1	7668.SPU_012559-tr	2.83e-94	280	COG5030@1|root,KOG0935@2759|Eukaryota,38BNQ@33154|Opisthokonta,3BCBT@33208|Metazoa,3CXB4@33213|Bilateria	33208|Metazoa	U	protein transporter activity	AP2S1	GO:0002119,GO:0002164,GO:0003674,GO:0005215,GO:0005488,GO:0005515,GO:0005575,GO:0005622,GO:0005623,GO:0005737,GO:0005886,GO:0005905,GO:0006810,GO:0006897,GO:0006898,GO:0007275,GO:0008104,GO:0008150,GO:0008565,GO:0009653,GO:0009790,GO:0009791,GO:0009792,GO:0010171,GO:0012505,GO:0012506,GO:0015031,GO:0015833,GO:0016020,GO:0016192,GO:0030117,GO:0030118,GO:0030119,GO:0030120,GO:0030122,GO:0030125,GO:…	-	ko:K11827	ko04144,ko04721,ko04961,ko05016,map04144,map04721,map04961,map05016	-	-	-	ko00000,ko00001,ko04131	-	-	-	Clat_adaptor_s
XP_071476492.1	10224.XP_006813569.1	2.57e-11	72	KOG4297@1|root,KOG4297@2759|Eukaryota,38GR9@33154|Opisthokonta,3BBE1@33208|Metazoa,3CTZ0@33213|Bilateria	33208|Metazoa	TV	carbohydrate binding	-	-	-	ko:K06560	ko04145,ko05152,map04145,map05152	-	-	-	ko00000,ko00001,ko04090,ko04091,ko04131	-	-	-	F5_F8_type_C,Laminin_G_3,Lectin_C,Methyltransf_FA,PAN_1,SEA
XP_071476493.1	7668.SPU_004259-tr	5e-111	330	COG0130@1|root,KOG2559@2759|Eukaryota,38GEY@33154|Opisthokonta,3B9DX@33208|Metazoa,3CV4G@33213|Bilateria	33208|Metazoa	J	tRNA pseudouridine synthase 2	TRUB2	GO:0005575,GO:0005622,GO:0005623,GO:0005737,GO:0005829,GO:0006417,GO:0008150,GO:0009889,GO:0009891,GO:0009893,GO:0010468,GO:0010556,GO:0010557,GO:0010604,GO:0010608,GO:0010628,GO:0019222,GO:0031323,GO:0031325,GO:0031326,GO:0031328,GO:0032268,GO:0032270,GO:0034248,GO:0034250,GO:0044424,GO:0044444,GO:0044464,GO:0045727,GO:0048518,GO:0048522,GO:0050789,GO:0050794,GO:0051171,GO:0051173,GO:0051246,GO:…	5.4.99.25	ko:K03177	-	-	-	-	ko00000,ko01000,ko03016	-	-	-	TruB_N
XP_071476494.1	7739.XP_002594860.1	7.94e-65	201	COG1813@1|root,KOG3398@2759|Eukaryota,3A1NN@33154|Opisthokonta,3BPD8@33208|Metazoa,3CWT3@33213|Bilateria,48E59@7711|Chordata	33208|Metazoa	K	positive regulation of DNA binding	EDF1	GO:0003158,GO:0003674,GO:0003712,GO:0003713,GO:0005488,GO:0005515,GO:0005575,GO:0005622,GO:0005623,GO:0005634,GO:0005730,GO:0005737,GO:0005829,GO:0006355,GO:0006357,GO:0007275,GO:0007399,GO:0007417,GO:0007424,GO:0008150,GO:0009888,GO:0009889,GO:0009891,GO:0009893,GO:0009987,GO:0010468,GO:0010556,GO:0010557,GO:0010604,GO:0010628,GO:0019216,GO:0019219,GO:0019222,GO:0030154,GO:0030674,GO:0030855,GO:…	-	ko:K03627	-	-	-	-	ko00000	-	-	-	HTH_3,MBF1
XP_071476495.1	10224.XP_006825791.1	5.59e-45	183	KOG4297@1|root,KOG4297@2759|Eukaryota	2759|Eukaryota	S	carbohydrate binding	-	-	-	ko:K17495	-	-	-	-	ko00000,ko01009	-	-	-	CUB,Ldl_recept_a,Sushi
XP_071476496.1	10224.XP_006825791.1	6.8e-13	72.4	KOG4297@1|root,KOG4297@2759|Eukaryota	2759|Eukaryota	S	carbohydrate binding	-	-	-	ko:K17495	-	-	-	-	ko00000,ko01009	-	-	-	CUB,Ldl_recept_a,Sushi
XP_071476497.1	7668.SPU_000330-tr	2.19e-34	150	KOG4292@1|root,KOG4292@2759|Eukaryota	2759|Eukaryota	O	cobalamin catabolic process	-	-	-	-	-	-	-	-	-	-	-	-	CUB
XP_071476498.1	7668.SPU_008426-tr	1e-136	459	KOG1075@1|root,KOG1075@2759|Eukaryota,39N4Q@33154|Opisthokonta,3B9WN@33208|Metazoa,3D1S8@33213|Bilateria	33208|Metazoa	L	Reverse transcriptase (RNA-dependent DNA polymerase)	-	-	-	-	-	-	-	-	-	-	-	-	RVT_1
XP_071476499.1	8128.ENSONIP00000026245	1.69e-131	399	2CN36@1|root,2QTNN@2759|Eukaryota,38FJC@33154|Opisthokonta,3BM27@33208|Metazoa,3D0HQ@33213|Bilateria,48H4M@7711|Chordata,49D09@7742|Vertebrata	33208|Metazoa	-	-	-	-	-	-	-	-	-	-	-	-	-	-	RVT_1
XP_071476500.1	7668.SPU_002682-tr	5.43e-103	356	KOG4291@1|root,KOG4291@2759|Eukaryota,38BKH@33154|Opisthokonta,3BBIZ@33208|Metazoa,3CRHY@33213|Bilateria	33208|Metazoa	W	Sushi domain-containing protein	-	-	-	-	-	-	-	-	-	-	-	-	AMOP,EGF,IgGFc_binding,Lectin_C,NIDO,Sushi,TIG,VWD
XP_071476501.1	7668.SPU_023766-tr	2.43e-131	416	KOG3802@1|root,KOG3802@2759|Eukaryota,39R0Q@33154|Opisthokonta,3BCXS@33208|Metazoa,3D1YQ@33213|Bilateria	33208|Metazoa	K	cell differentiation	CCHCR1	GO:0003674,GO:0005488,GO:0005515,GO:0005575,GO:0005622,GO:0005623,GO:0005634,GO:0005737,GO:0005814,GO:0005815,GO:0005829,GO:0005856,GO:0006611,GO:0006810,GO:0006886,GO:0006913,GO:0008104,GO:0008150,GO:0015031,GO:0015630,GO:0015833,GO:0033036,GO:0034613,GO:0042802,GO:0042886,GO:0043226,GO:0043227,GO:0043228,GO:0043229,GO:0043231,GO:0043232,GO:0044422,GO:0044424,GO:0044430,GO:0044444,GO:0044446,GO:…	-	ko:K16760	-	-	-	-	ko00000,ko03036	-	-	-	HCR
XP_071476502.1	7668.SPU_010698-tr	0	1006	COG0515@1|root,KOG4475@1|root,KOG1026@2759|Eukaryota,KOG4475@2759|Eukaryota,38H5B@33154|Opisthokonta,3BF2V@33208|Metazoa,3CSKP@33213|Bilateria	33208|Metazoa	T	kinase 7	PTK7	GO:0000003,GO:0000902,GO:0000904,GO:0001101,GO:0001568,GO:0001736,GO:0001738,GO:0001838,GO:0001841,GO:0001843,GO:0001944,GO:0002009,GO:0002165,GO:0003006,GO:0003205,GO:0003231,GO:0003279,GO:0003281,GO:0003401,GO:0003674,GO:0003824,GO:0004672,GO:0004713,GO:0004714,GO:0004888,GO:0005102,GO:0005488,GO:0005515,GO:0005575,GO:0005623,GO:0005886,GO:0005887,GO:0005911,GO:0006464,GO:0006468,GO:0006793,GO:…	2.7.10.1	ko:K05127	-	-	-	-	ko00000,ko01000,ko01001,ko01020,ko04050,ko04147	-	-	-	I-set,Ig_3,Pkinase_Tyr
XP_071476504.1	10224.XP_006825775.1	2.4e-17	77	2DAUF@1|root,2S5GK@2759|Eukaryota,3A6I9@33154|Opisthokonta,3BSYD@33208|Metazoa,3D8IJ@33213|Bilateria	33208|Metazoa	S	Anaphase-promoting complex subunit CDC26	CDC26	GO:0000151,GO:0000152,GO:0000209,GO:0000278,GO:0005575,GO:0005622,GO:0005623,GO:0005634,GO:0005654,GO:0005680,GO:0005737,GO:0005829,GO:0006464,GO:0006508,GO:0006511,GO:0006807,GO:0007049,GO:0007346,GO:0008150,GO:0008152,GO:0009056,GO:0009057,GO:0009987,GO:0010498,GO:0016567,GO:0019538,GO:0019941,GO:0030163,GO:0031145,GO:0031461,GO:0031974,GO:0031981,GO:0032446,GO:0032991,GO:0036211,GO:0043161,GO:…	-	ko:K03359	ko04110,ko04111,ko04113,ko04114,ko04120,ko04914,ko05166,map04110,map04111,map04113,map04114,map04120,map04914,map05166	M00389	-	-	ko00000,ko00001,ko00002,ko03036,ko04121	-	-	-	ANAPC_CDC26
XP_071476505.1	7668.SPU_004261-tr	3.98e-279	825	KOG4225@1|root,KOG4225@2759|Eukaryota,38DGK@33154|Opisthokonta,3BB8J@33208|Metazoa,3D082@33213|Bilateria	33208|Metazoa	T	superoxide-generating NADPH oxidase activator activity	NCF2	GO:0000323,GO:0001669,GO:0002237,GO:0002376,GO:0003008,GO:0003013,GO:0003674,GO:0003824,GO:0005488,GO:0005515,GO:0005575,GO:0005622,GO:0005623,GO:0005634,GO:0005730,GO:0005737,GO:0005764,GO:0005767,GO:0005773,GO:0005829,GO:0005886,GO:0005887,GO:0006091,GO:0006139,GO:0006725,GO:0006732,GO:0006733,GO:0006739,GO:0006742,GO:0006753,GO:0006793,GO:0006796,GO:0006801,GO:0006807,GO:0006950,GO:0006952,GO:…	-	ko:K08010	ko04145,ko04380,ko04670,ko05140,ko05418,map04145,map04380,map04670,map05140,map05418	-	-	-	ko00000,ko00001,ko04131	-	-	-	PB1,SH3_1,SH3_9,TPR_1,TPR_2,TPR_8
XP_071476506.1	7668.SPU_016762-tr	1.21e-164	466	COG0330@1|root,KOG2621@2759|Eukaryota,39SU2@33154|Opisthokonta,3B94A@33208|Metazoa,3CTJC@33213|Bilateria	33208|Metazoa	C	regulation of acid-sensing ion channel activity	STOM	GO:0000323,GO:0001775,GO:0002028,GO:0002252,GO:0002263,GO:0002274,GO:0002275,GO:0002283,GO:0002366,GO:0002376,GO:0002443,GO:0002444,GO:0002446,GO:0003674,GO:0005488,GO:0005515,GO:0005575,GO:0005622,GO:0005623,GO:0005737,GO:0005739,GO:0005764,GO:0005765,GO:0005766,GO:0005773,GO:0005774,GO:0005783,GO:0005856,GO:0005886,GO:0005887,GO:0006810,GO:0006887,GO:0006955,GO:0008150,GO:0009987,GO:0010959,GO:…	-	ko:K17286	-	-	-	-	ko00000,ko04147	-	-	-	Band_7
XP_071476507.1	7668.SPU_016762-tr	3.18e-162	460	COG0330@1|root,KOG2621@2759|Eukaryota,39SU2@33154|Opisthokonta,3B94A@33208|Metazoa,3CTJC@33213|Bilateria	33208|Metazoa	C	regulation of acid-sensing ion channel activity	STOM	GO:0000323,GO:0001775,GO:0002028,GO:0002252,GO:0002263,GO:0002274,GO:0002275,GO:0002283,GO:0002366,GO:0002376,GO:0002443,GO:0002444,GO:0002446,GO:0003674,GO:0005488,GO:0005515,GO:0005575,GO:0005622,GO:0005623,GO:0005737,GO:0005739,GO:0005764,GO:0005765,GO:0005766,GO:0005773,GO:0005774,GO:0005783,GO:0005856,GO:0005886,GO:0005887,GO:0006810,GO:0006887,GO:0006955,GO:0008150,GO:0009987,GO:0010959,GO:…	-	ko:K17286	-	-	-	-	ko00000,ko04147	-	-	-	Band_7
XP_071476508.1	7668.SPU_016762-tr	9.33e-171	481	COG0330@1|root,KOG2621@2759|Eukaryota,39SU2@33154|Opisthokonta,3B94A@33208|Metazoa,3CTJC@33213|Bilateria	33208|Metazoa	C	regulation of acid-sensing ion channel activity	STOM	GO:0000323,GO:0001775,GO:0002028,GO:0002252,GO:0002263,GO:0002274,GO:0002275,GO:0002283,GO:0002366,GO:0002376,GO:0002443,GO:0002444,GO:0002446,GO:0003674,GO:0005488,GO:0005515,GO:0005575,GO:0005622,GO:0005623,GO:0005737,GO:0005739,GO:0005764,GO:0005765,GO:0005766,GO:0005773,GO:0005774,GO:0005783,GO:0005856,GO:0005886,GO:0005887,GO:0006810,GO:0006887,GO:0006955,GO:0008150,GO:0009987,GO:0010959,GO:…	-	ko:K17286	-	-	-	-	ko00000,ko04147	-	-	-	Band_7
XP_071476509.1	7668.SPU_016762-tr	1.18e-148	423	COG0330@1|root,KOG2621@2759|Eukaryota,39SU2@33154|Opisthokonta,3B94A@33208|Metazoa,3CTJC@33213|Bilateria	33208|Metazoa	C	regulation of acid-sensing ion channel activity	STOM	GO:0000323,GO:0001775,GO:0002028,GO:0002252,GO:0002263,GO:0002274,GO:0002275,GO:0002283,GO:0002366,GO:0002376,GO:0002443,GO:0002444,GO:0002446,GO:0003674,GO:0005488,GO:0005515,GO:0005575,GO:0005622,GO:0005623,GO:0005737,GO:0005739,GO:0005764,GO:0005765,GO:0005766,GO:0005773,GO:0005774,GO:0005783,GO:0005856,GO:0005886,GO:0005887,GO:0006810,GO:0006887,GO:0006955,GO:0008150,GO:0009987,GO:0010959,GO:…	-	ko:K17286	-	-	-	-	ko00000,ko04147	-	-	-	Band_7
XP_071476511.1	7668.SPU_014800-tr	6.82e-90	266	COG5045@1|root,KOG3344@2759|Eukaryota,3A3IE@33154|Opisthokonta,3BFX3@33208|Metazoa,3CSSU@33213|Bilateria	33208|Metazoa	J	ribosomal small subunit assembly	RPS10	GO:0000028,GO:0000049,GO:0000184,GO:0000956,GO:0002181,GO:0003674,GO:0003676,GO:0003723,GO:0003735,GO:0005198,GO:0005488,GO:0005515,GO:0005575,GO:0005622,GO:0005623,GO:0005634,GO:0005654,GO:0005730,GO:0005737,GO:0005829,GO:0005840,GO:0006139,GO:0006401,GO:0006402,GO:0006412,GO:0006413,GO:0006518,GO:0006605,GO:0006612,GO:0006613,GO:0006614,GO:0006725,GO:0006807,GO:0006810,GO:0006886,GO:0006996,GO:…	-	ko:K02947	ko03010,map03010	M00177	-	-	br01610,ko00000,ko00001,ko00002,ko03011	-	-	-	S10_plectin
XP_071476512.1	7668.SPU_020249-tr	0	1214	KOG0588@1|root,KOG0588@2759|Eukaryota,38BGN@33154|Opisthokonta,3BEZ0@33208|Metazoa,3CV8K@33213|Bilateria	33208|Metazoa	T	microtubule cytoskeleton organization involved in establishment of planar polarity	BRSK1	GO:0000075,GO:0000077,GO:0000086,GO:0000166,GO:0000226,GO:0000278,GO:0000287,GO:0000902,GO:0000904,GO:0001505,GO:0001558,GO:0001736,GO:0001738,GO:0002009,GO:0002791,GO:0003008,GO:0003674,GO:0003824,GO:0004672,GO:0004674,GO:0005488,GO:0005515,GO:0005524,GO:0005575,GO:0005622,GO:0005623,GO:0005634,GO:0005654,GO:0005737,GO:0005783,GO:0005813,GO:0005815,GO:0005856,GO:0006464,GO:0006468,GO:0006486,GO:…	2.7.11.1	ko:K08796	-	-	-	-	ko00000,ko01000,ko01001,ko03036,ko04131	-	-	-	Pkinase
XP_071476513.1	7668.SPU_020250-tr	1.1e-116	346	COG0095@1|root,KOG3159@2759|Eukaryota,38IBB@33154|Opisthokonta,3BJUW@33208|Metazoa,3D27I@33213|Bilateria	33208|Metazoa	H	lipoyltransferase 1	LIPT1	GO:0003674,GO:0003824,GO:0005575,GO:0005622,GO:0005623,GO:0005737,GO:0005739,GO:0005759,GO:0006464,GO:0006629,GO:0006807,GO:0008150,GO:0008152,GO:0009249,GO:0009987,GO:0010467,GO:0016740,GO:0016746,GO:0016772,GO:0016779,GO:0016874,GO:0016879,GO:0016979,GO:0018065,GO:0018193,GO:0018205,GO:0019538,GO:0031974,GO:0034641,GO:0036211,GO:0043170,GO:0043226,GO:0043227,GO:0043229,GO:0043231,GO:0043233,GO:…	-	ko:K10105	ko00785,ko01100,map00785,map01100	-	R07771	RC00070,RC00992,RC02896	ko00000,ko00001	-	-	-	BPL_LplA_LipB
XP_071476514.1	10224.XP_002734410.1	8.91e-69	229	COG0365@1|root,KOG1175@2759|Eukaryota,38BR4@33154|Opisthokonta,3BE2N@33208|Metazoa,3CXWE@33213|Bilateria	33208|Metazoa	I	acetate-CoA ligase activity	ACSS3	GO:0003674,GO:0003824,GO:0003987,GO:0005575,GO:0005622,GO:0005623,GO:0005737,GO:0005739,GO:0005759,GO:0006082,GO:0006091,GO:0006629,GO:0006631,GO:0006633,GO:0008150,GO:0008152,GO:0008610,GO:0009058,GO:0009987,GO:0015645,GO:0016053,GO:0016405,GO:0016874,GO:0016877,GO:0016878,GO:0017144,GO:0019752,GO:0031974,GO:0032787,GO:0043226,GO:0043227,GO:0043229,GO:0043231,GO:0043233,GO:0043436,GO:0044237,GO:…	6.2.1.17	ko:K01908	ko00640,ko01100,map00640,map01100	-	R00926,R01354	RC00004,RC00043,RC00070,RC02816	ko00000,ko00001,ko01000,ko01004	-	-	-	ACAS_N,AMP-binding,AMP-binding_C
XP_071476515.1	7668.SPU_010227-tr	3.22e-249	742	COG5640@1|root,KOG3627@2759|Eukaryota,38EWN@33154|Opisthokonta,3BC1C@33208|Metazoa,3CVCK@33213|Bilateria	33208|Metazoa	O	scavenger receptor activity	PRSS12	GO:0003674,GO:0003824,GO:0004175,GO:0004252,GO:0005575,GO:0005576,GO:0005622,GO:0005623,GO:0005737,GO:0005886,GO:0006508,GO:0006807,GO:0006810,GO:0006887,GO:0008150,GO:0008152,GO:0008233,GO:0008236,GO:0009987,GO:0010467,GO:0016020,GO:0016192,GO:0016485,GO:0016787,GO:0017171,GO:0019538,GO:0030424,GO:0030425,GO:0031410,GO:0031638,GO:0031982,GO:0032940,GO:0033267,GO:0036477,GO:0042995,GO:0043005,GO:…	-	ko:K09624	-	-	-	-	ko00000,ko01000,ko01002	-	-	-	Kringle,SRCR,Trypsin
XP_071476516.1	7668.SPU_012410-tr	1.06e-178	550	28MRC@1|root,2QU9F@2759|Eukaryota	2759|Eukaryota	S	scavenger receptor activity	SSC4D	-	-	ko:K13912	ko04970,map04970	-	-	-	ko00000,ko00001	-	-	-	SRCR
XP_071476517.1	7668.SPU_018429-tr	0	1356	COG5640@1|root,KOG3627@2759|Eukaryota,38EWN@33154|Opisthokonta,3BC1C@33208|Metazoa,3CVCK@33213|Bilateria	33208|Metazoa	O	scavenger receptor activity	PRSS12	GO:0003674,GO:0003824,GO:0004175,GO:0004252,GO:0005575,GO:0005576,GO:0005622,GO:0005623,GO:0005737,GO:0005886,GO:0006508,GO:0006807,GO:0006810,GO:0006887,GO:0008150,GO:0008152,GO:0008233,GO:0008236,GO:0009987,GO:0010467,GO:0016020,GO:0016192,GO:0016485,GO:0016787,GO:0017171,GO:0019538,GO:0030424,GO:0030425,GO:0031410,GO:0031638,GO:0031982,GO:0032940,GO:0033267,GO:0036477,GO:0042995,GO:0043005,GO:…	-	ko:K09624	-	-	-	-	ko00000,ko01000,ko01002	-	-	-	Kringle,SRCR,Trypsin
XP_071476518.1	7668.SPU_005000-tr	6.45e-75	253	28MRC@1|root,2QU9F@2759|Eukaryota	2759|Eukaryota	S	scavenger receptor activity	SSC4D	-	-	ko:K13912	ko04970,map04970	-	-	-	ko00000,ko00001	-	-	-	SRCR
XP_071476519.1	7668.SPU_028258-tr	1.04e-78	268	KOG4791@1|root,KOG4791@2759|Eukaryota,38E31@33154|Opisthokonta,3BBCJ@33208|Metazoa,3CRMP@33213|Bilateria	33208|Metazoa	S	poly(A)+ mRNA export from nucleus	ZC3H11A	GO:0000981,GO:0003674,GO:0003700,GO:0005575,GO:0005622,GO:0005623,GO:0005634,GO:0005654,GO:0006139,GO:0006355,GO:0006357,GO:0006396,GO:0006397,GO:0006403,GO:0006405,GO:0006406,GO:0006611,GO:0006725,GO:0006807,GO:0006810,GO:0006886,GO:0006913,GO:0008104,GO:0008150,GO:0008152,GO:0009889,GO:0009987,GO:0010467,GO:0010468,GO:0010556,GO:0015031,GO:0015833,GO:0015931,GO:0016070,GO:0016071,GO:0016973,GO:…	-	ko:K22415	-	-	-	-	ko00000,ko03019	-	-	-	zf-CCCH_3
XP_071476520.1	7668.SPU_026086-tr	3.37e-94	308	KOG1075@1|root,KOG1075@2759|Eukaryota,39TZY@33154|Opisthokonta	33154|Opisthokonta	I	queuine tRNA-ribosyltransferase activity	-	-	-	-	-	-	-	-	-	-	-	-	Exo_endo_phos_2,RVT_1
XP_071476521.1	7668.SPU_025741-tr	3.9e-307	874	2CN36@1|root,2QTNN@2759|Eukaryota,38FJC@33154|Opisthokonta,3BM27@33208|Metazoa,3D0HQ@33213|Bilateria	33208|Metazoa	-	-	-	-	-	-	-	-	-	-	-	-	-	-	RVT_1
XP_071476522.1	10224.XP_002742189.1	4.89e-74	242	KOG3656@1|root,KOG3656@2759|Eukaryota,38BT3@33154|Opisthokonta,3BK64@33208|Metazoa,3CRJQ@33213|Bilateria	33208|Metazoa	T	melatonin receptor activity	MTNR1A	GO:0000003,GO:0001654,GO:0002791,GO:0002792,GO:0003008,GO:0003013,GO:0003018,GO:0003674,GO:0004888,GO:0004930,GO:0005488,GO:0005575,GO:0005623,GO:0005886,GO:0005887,GO:0006109,GO:0006110,GO:0006140,GO:0006873,GO:0006874,GO:0006875,GO:0007154,GO:0007165,GO:0007186,GO:0007187,GO:0007188,GO:0007193,GO:0007267,GO:0007268,GO:0007275,GO:0007423,GO:0007568,GO:0007610,GO:0007617,GO:0007618,GO:0007623,GO:…	-	ko:K04285,ko:K04286,ko:K08409	ko04080,ko04713,map04080,map04713	-	-	-	ko00000,ko00001,ko04030	-	-	-	7tm_1
XP_071476523.1	7955.ENSDARP00000079033	2.65e-07	56.2	2A0MJ@1|root,2RXYU@2759|Eukaryota,3A1HT@33154|Opisthokonta,3BQCP@33208|Metazoa,3CTKX@33213|Bilateria,485WV@7711|Chordata,495QY@7742|Vertebrata,4A4A0@7898|Actinopterygii	33208|Metazoa	S	VCP-interacting membrane protein	VIMP	GO:0001505,GO:0001817,GO:0001818,GO:0002020,GO:0002237,GO:0002673,GO:0002674,GO:0002682,GO:0002683,GO:0002861,GO:0002862,GO:0002864,GO:0002865,GO:0003674,GO:0005488,GO:0005515,GO:0005575,GO:0005576,GO:0005615,GO:0005622,GO:0005623,GO:0005737,GO:0005783,GO:0005789,GO:0005856,GO:0005874,GO:0005881,GO:0005886,GO:0005979,GO:0006109,GO:0006111,GO:0006464,GO:0006508,GO:0006511,GO:0006807,GO:0006810,GO:…	-	ko:K14025	ko04141,map04141	M00403	-	-	ko00000,ko00001,ko00002	-	-	-	Selenoprotein_S
XP_071476524.1	7955.ENSDARP00000080209	2.61e-43	165	COG5640@1|root,KOG3627@2759|Eukaryota,38EWN@33154|Opisthokonta,3BC1C@33208|Metazoa,3CVCK@33213|Bilateria,485XY@7711|Chordata,499CJ@7742|Vertebrata,49SNN@7898|Actinopterygii	33208|Metazoa	E	Belongs to the peptidase S1 family	-	-	-	ko:K09624,ko:K13912	ko04970,map04970	-	-	-	ko00000,ko00001,ko01000,ko01002	-	-	-	Kringle,SRCR,Trypsin
XP_071476525.1	7668.SPU_007586-tr	6.28e-139	414	KOG3878@1|root,KOG3878@2759|Eukaryota,38E2H@33154|Opisthokonta,3B9FT@33208|Metazoa,3CTWZ@33213|Bilateria	33208|Metazoa	U	fatty-acyl-CoA binding	ACBD3	GO:0000139,GO:0003674,GO:0005488,GO:0005515,GO:0005575,GO:0005622,GO:0005623,GO:0005737,GO:0005794,GO:0012505,GO:0016020,GO:0031090,GO:0031984,GO:0034237,GO:0043226,GO:0043227,GO:0043229,GO:0043231,GO:0044422,GO:0044424,GO:0044431,GO:0044444,GO:0044446,GO:0044464,GO:0051018,GO:0098588,GO:0098791	-	-	-	-	-	-	-	-	-	-	ACBP,GOLD_2
XP_071476526.1	7668.SPU_019637-tr	4.61e-237	666	KOG0255@1|root,KOG0255@2759|Eukaryota,38HDA@33154|Opisthokonta,3BC55@33208|Metazoa,3CT9R@33213|Bilateria	33208|Metazoa	S	organic anion transport	SLC22A15	GO:0003674,GO:0005215,GO:0005575,GO:0006810,GO:0006811,GO:0006820,GO:0008150,GO:0008509,GO:0008514,GO:0015075,GO:0015711,GO:0016020,GO:0016021,GO:0022857,GO:0031224,GO:0034220,GO:0044425,GO:0051179,GO:0051234,GO:0055085,GO:0071702,GO:0098656	-	ko:K08211	-	-	-	-	ko00000,ko02000	2.A.1.19	-	-	MFS_1,Sugar_tr
XP_071476528.1	8010.XP_010892434.1	1.25e-48	194	COG0666@1|root,KOG0504@2759|Eukaryota,39UIE@33154|Opisthokonta,3BMG1@33208|Metazoa,3CSA2@33213|Bilateria,487KU@7711|Chordata,49209@7742|Vertebrata,4A4I3@7898|Actinopterygii	33208|Metazoa	S	B-cell CLL lymphoma 3	BCL3	GO:0000060,GO:0001562,GO:0001775,GO:0001817,GO:0001818,GO:0001819,GO:0002250,GO:0002252,GO:0002263,GO:0002266,GO:0002268,GO:0002285,GO:0002286,GO:0002287,GO:0002292,GO:0002293,GO:0002294,GO:0002312,GO:0002313,GO:0002315,GO:0002335,GO:0002366,GO:0002376,GO:0002443,GO:0002449,GO:0002455,GO:0002460,GO:0002467,GO:0002520,GO:0002521,GO:0003674,GO:0003676,GO:0003677,GO:0003700,GO:0005488,GO:0005515,GO:…	-	ko:K09258	ko04668,map04668	-	-	-	ko00000,ko00001,ko03000,ko03110	-	-	-	Ank_2,Ank_3,Ank_4,Ank_5
XP_071476530.1	8128.ENSONIP00000026245	1.13e-113	352	2CN36@1|root,2QTNN@2759|Eukaryota,38FJC@33154|Opisthokonta,3BM27@33208|Metazoa,3D0HQ@33213|Bilateria,48H4M@7711|Chordata,49D09@7742|Vertebrata	33208|Metazoa	-	-	-	-	-	-	-	-	-	-	-	-	-	-	RVT_1
XP_071476531.1	7668.SPU_007875-tr	2.15e-198	597	28J4C@1|root,2QRGC@2759|Eukaryota,39AM6@33154|Opisthokonta,3BGX4@33208|Metazoa,3CVC0@33213|Bilateria	33208|Metazoa	S	Coiled-coil domain containing 150	CCDC150	-	-	ko:K15201	-	-	-	-	ko00000,ko03021	-	-	-	-
XP_071476532.1	7668.SPU_010175-tr	2.87e-81	242	COG5250@1|root,KOG2351@2759|Eukaryota,3A89V@33154|Opisthokonta,3BQI6@33208|Metazoa,3D7IQ@33213|Bilateria	33208|Metazoa	K	RNA polymerase II subunit	POLR2D	GO:0000288,GO:0000375,GO:0000377,GO:0000398,GO:0000428,GO:0000932,GO:0000956,GO:0003674,GO:0003824,GO:0003899,GO:0005488,GO:0005515,GO:0005575,GO:0005622,GO:0005623,GO:0005634,GO:0005654,GO:0005665,GO:0005694,GO:0005700,GO:0005705,GO:0005737,GO:0005829,GO:0006139,GO:0006259,GO:0006281,GO:0006283,GO:0006289,GO:0006351,GO:0006352,GO:0006354,GO:0006366,GO:0006367,GO:0006368,GO:0006370,GO:0006396,GO:…	-	ko:K03012,ko:K11314	ko00230,ko00240,ko01100,ko03020,ko05016,ko05169,map00230,map00240,map01100,map03020,map05016,map05169	M00180	R00435,R00441,R00442,R00443	RC02795	br01611,ko00000,ko00001,ko00002,ko03021,ko03036,ko03400	-	-	-	RNA_pol_Rpb4
XP_071476533.1	10224.XP_002733237.1	8.31e-75	233	28PDV@1|root,2QW1E@2759|Eukaryota,38GRC@33154|Opisthokonta,3BD6U@33208|Metazoa,3CYH9@33213|Bilateria	33208|Metazoa	S	nucleic acid binding	SPAG7	-	-	-	-	-	-	-	-	-	-	-	R3H
XP_071476534.1	126957.SMAR003094-PA	0	1118	COG0326@1|root,KOG0019@2759|Eukaryota,38B7K@33154|Opisthokonta,3BFAG@33208|Metazoa,3CVM1@33213|Bilateria,41V1T@6656|Arthropoda	33208|Metazoa	O	Molecular chaperone that promotes the maturation, structural maintenance and proper regulation of specific target proteins involved for instance in cell cycle control and signal transduction. Undergoes a functional cycle that is linked to its ATPase activity. This cycle probably induces conformational changes in the client proteins, thereby causing their activation. Interacts dynamically with var…	Hsp83	GO:0000003,GO:0000226,GO:0000578,GO:0001101,GO:0001654,GO:0001745,GO:0001751,GO:0001752,GO:0001754,GO:0002119,GO:0002164,GO:0003002,GO:0003006,GO:0003674,GO:0003824,GO:0005102,GO:0005488,GO:0005515,GO:0005575,GO:0005622,GO:0005623,GO:0005694,GO:0005700,GO:0005705,GO:0005737,GO:0005813,GO:0005815,GO:0005856,GO:0006355,GO:0006357,GO:0006403,GO:0006457,GO:0006464,GO:0006470,GO:0006606,GO:0006607,GO:…	-	ko:K04079	ko04141,ko04151,ko04217,ko04612,ko04621,ko04626,ko04657,ko04659,ko04914,ko04915,ko05200,ko05215,ko05418,map04141,map04151,map04217,map04612,map04621,map04626,map04657,map04659,map04914,map04915,map05200,map05215,map05418	-	-	-	ko00000,ko00001,ko01009,ko03029,ko03051,ko03110,ko04131,ko04147	-	-	-	HATPase_c,HSP90
XP_071476535.1	7668.SPU_013824-tr	3.82e-109	345	COG4886@1|root,KOG4237@2759|Eukaryota,3AMM9@33154|Opisthokonta,3CNVU@33208|Metazoa,3E64Z@33213|Bilateria	33208|Metazoa	TW	Leucine rich repeat C-terminal domain	CPN2	-	1.11.1.7	ko:K13023,ko:K19511	-	-	-	-	ko00000,ko01000,ko01002	-	-	-	LRR_5,LRR_8,TIR
XP_071476536.1	7668.SPU_022633-tr	0	1357	KOG3509@1|root,KOG3509@2759|Eukaryota,38GWR@33154|Opisthokonta,3BDA1@33208|Metazoa,3CYUY@33213|Bilateria	33208|Metazoa	T	fibronectin type III and laminin G domains	AGRN	GO:0000323,GO:0001523,GO:0001932,GO:0001934,GO:0001941,GO:0002028,GO:0002162,GO:0003674,GO:0004857,GO:0005198,GO:0005200,GO:0005488,GO:0005509,GO:0005515,GO:0005539,GO:0005575,GO:0005576,GO:0005604,GO:0005605,GO:0005615,GO:0005622,GO:0005623,GO:0005737,GO:0005764,GO:0005773,GO:0005775,GO:0005794,GO:0005796,GO:0005829,GO:0005886,GO:0006022,GO:0006023,GO:0006024,GO:0006026,GO:0006027,GO:0006355,GO:…	-	ko:K06254	ko04512,map04512	-	-	-	ko00000,ko00001,ko00535,ko04516	-	-	-	EGF,Kazal_2,Laminin_EGF,Laminin_G_1,Laminin_G_2,NtA,SEA
XP_071476538.1	7739.XP_002585706.1	3.44e-59	223	KOG1216@1|root,KOG1216@2759|Eukaryota,38PJC@33154|Opisthokonta,3BE10@33208|Metazoa,3CSCI@33213|Bilateria,485BB@7711|Chordata	33208|Metazoa	VW	insulin-like growth factor binding	CRIM1	GO:0001568,GO:0001756,GO:0001944,GO:0003002,GO:0003674,GO:0003824,GO:0004672,GO:0004713,GO:0004714,GO:0004888,GO:0005010,GO:0005488,GO:0005515,GO:0005575,GO:0005576,GO:0006464,GO:0006468,GO:0006793,GO:0006796,GO:0006807,GO:0007154,GO:0007165,GO:0007166,GO:0007167,GO:0007169,GO:0007275,GO:0007389,GO:0007399,GO:0008150,GO:0008152,GO:0009653,GO:0009790,GO:0009792,GO:0009887,GO:0009888,GO:0009952,GO:…	-	-	-	-	-	-	-	-	-	-	Antistasin,IGFBP,VWC
XP_071476540.1	7668.SPU_008805-tr	1.98e-77	251	KOG2816@1|root,KOG2816@2759|Eukaryota,39BA6@33154|Opisthokonta,3BHA7@33208|Metazoa,3CUVB@33213|Bilateria	33208|Metazoa	O	folate transporter	SLC46A1	GO:0003008,GO:0003674,GO:0005215,GO:0005310,GO:0005342,GO:0005575,GO:0005622,GO:0005623,GO:0005737,GO:0005886,GO:0005903,GO:0006082,GO:0006575,GO:0006725,GO:0006732,GO:0006760,GO:0006766,GO:0006767,GO:0006807,GO:0006810,GO:0006811,GO:0006812,GO:0006820,GO:0006835,GO:0006855,GO:0006873,GO:0006875,GO:0006879,GO:0007586,GO:0008150,GO:0008152,GO:0008324,GO:0008509,GO:0008514,GO:0008517,GO:0009987,GO:…	-	ko:K14613,ko:K20840	ko01523,map01523	-	-	-	ko00000,ko00001,ko02000	2.A.1.50.1,2.A.1.50.3,2.A.1.50.4	-	-	MFS_1
XP_071476541.1	7668.SPU_016474-tr	4.01e-72	231	2CW6H@1|root,2RTS0@2759|Eukaryota,39NF8@33154|Opisthokonta,3CPZK@33208|Metazoa,3DKEF@33213|Bilateria	7668.SPU_016474-tr|-	-	-	-	-	-	-	-	-	-	-	-	-	-	-	-
XP_071476542.1	7668.SPU_025146-tr	1.31e-140	419	KOG2816@1|root,KOG2816@2759|Eukaryota,39BA6@33154|Opisthokonta,3BHA7@33208|Metazoa,3CUVB@33213|Bilateria	33208|Metazoa	O	folate transporter	SLC46A1	GO:0003008,GO:0003674,GO:0005215,GO:0005310,GO:0005342,GO:0005575,GO:0005622,GO:0005623,GO:0005737,GO:0005886,GO:0005903,GO:0006082,GO:0006575,GO:0006725,GO:0006732,GO:0006760,GO:0006766,GO:0006767,GO:0006807,GO:0006810,GO:0006811,GO:0006812,GO:0006820,GO:0006835,GO:0006855,GO:0006873,GO:0006875,GO:0006879,GO:0007586,GO:0008150,GO:0008152,GO:0008324,GO:0008509,GO:0008514,GO:0008517,GO:0009987,GO:…	-	ko:K14613,ko:K20840	ko01523,map01523	-	-	-	ko00000,ko00001,ko02000	2.A.1.50.1,2.A.1.50.3,2.A.1.50.4	-	-	MFS_1
XP_071476543.1	7668.SPU_014547-tr	4.62e-200	581	COG5043@1|root,2RYT7@2759|Eukaryota,3A064@33154|Opisthokonta,3BPV8@33208|Metazoa,3D68F@33213|Bilateria	33208|Metazoa	U	Vacuolar sorting-associated protein 13, N-terminal	-	-	-	-	-	-	-	-	-	-	-	-	Chorein_N,VPS13
XP_071476544.1	7668.SPU_011197-tr	1.36e-138	407	COG0666@1|root,KOG0504@2759|Eukaryota,39IFU@33154|Opisthokonta,3BIG9@33208|Metazoa,3D1T3@33213|Bilateria	33208|Metazoa	S	D-serine transport	NFKBIE	GO:0001650,GO:0005575,GO:0005622,GO:0005623,GO:0005634,GO:0005730,GO:0005737,GO:0005794,GO:0005829,GO:0006355,GO:0006810,GO:0006811,GO:0006812,GO:0006820,GO:0006865,GO:0008104,GO:0008150,GO:0009889,GO:0010468,GO:0010556,GO:0012505,GO:0015711,GO:0015804,GO:0015849,GO:0015893,GO:0019219,GO:0019222,GO:0031323,GO:0031326,GO:0031974,GO:0031981,GO:0032329,GO:0033036,GO:0042221,GO:0042493,GO:0042940,GO:…	-	ko:K05872	ko04658,ko04659,ko04660,ko04662,ko04722,ko04920,ko05169,map04658,map04659,map04660,map04662,map04722,map04920,map05169	-	-	-	ko00000,ko00001,ko03000	-	-	-	Ank,Ank_2,Ank_3,Ank_4
XP_071476545.1	7668.SPU_014547-tr	1.52e-105	332	COG5043@1|root,2RYT7@2759|Eukaryota,3A064@33154|Opisthokonta,3BPV8@33208|Metazoa,3D68F@33213|Bilateria	33208|Metazoa	U	Vacuolar sorting-associated protein 13, N-terminal	-	-	-	-	-	-	-	-	-	-	-	-	Chorein_N,VPS13
XP_071476546.1	7668.SPU_021448-tr	1.62e-122	402	KOG1796@1|root,KOG1796@2759|Eukaryota,3A3IN@33154|Opisthokonta,3BSC3@33208|Metazoa,3E53F@33213|Bilateria	33208|Metazoa	U	Vacuolar protein sorting-associated protein	-	GO:0000323,GO:0005575,GO:0005622,GO:0005623,GO:0005737,GO:0005764,GO:0005773,GO:0043226,GO:0043227,GO:0043229,GO:0043231,GO:0044424,GO:0044444,GO:0044464	-	ko:K19527	-	-	-	-	ko00000	-	-	-	Chorein_N,SHR-BD,UBA,VPS13,VPS13_C,VPS13_mid_rpt
XP_071476547.1	7668.SPU_021448-tr	0	1480	KOG1796@1|root,KOG1796@2759|Eukaryota,3A3IN@33154|Opisthokonta,3BSC3@33208|Metazoa,3E53F@33213|Bilateria	33208|Metazoa	U	Vacuolar protein sorting-associated protein	-	GO:0000323,GO:0005575,GO:0005622,GO:0005623,GO:0005737,GO:0005764,GO:0005773,GO:0043226,GO:0043227,GO:0043229,GO:0043231,GO:0044424,GO:0044444,GO:0044464	-	ko:K19527	-	-	-	-	ko00000	-	-	-	Chorein_N,SHR-BD,UBA,VPS13,VPS13_C,VPS13_mid_rpt
XP_071476548.1	7668.SPU_021448-tr	1.27e-210	648	KOG1796@1|root,KOG1796@2759|Eukaryota,3A3IN@33154|Opisthokonta,3BSC3@33208|Metazoa,3E53F@33213|Bilateria	33208|Metazoa	U	Vacuolar protein sorting-associated protein	-	GO:0000323,GO:0005575,GO:0005622,GO:0005623,GO:0005737,GO:0005764,GO:0005773,GO:0043226,GO:0043227,GO:0043229,GO:0043231,GO:0044424,GO:0044444,GO:0044464	-	ko:K19527	-	-	-	-	ko00000	-	-	-	Chorein_N,SHR-BD,UBA,VPS13,VPS13_C,VPS13_mid_rpt
XP_071476549.1	7668.SPU_026867-tr	6.57e-169	488	KOG1796@1|root,KOG1796@2759|Eukaryota,3A3IN@33154|Opisthokonta,3BSC3@33208|Metazoa,3E53F@33213|Bilateria	33208|Metazoa	U	Vacuolar protein sorting-associated protein	-	GO:0000323,GO:0005575,GO:0005622,GO:0005623,GO:0005737,GO:0005764,GO:0005773,GO:0043226,GO:0043227,GO:0043229,GO:0043231,GO:0044424,GO:0044444,GO:0044464	-	ko:K19527	-	-	-	-	ko00000	-	-	-	Chorein_N,SHR-BD,UBA,VPS13,VPS13_C,VPS13_mid_rpt
XP_071476550.1	7668.SPU_008654-tr	2.7e-102	313	KOG3656@1|root,KOG3656@2759|Eukaryota,3AMDC@33154|Opisthokonta,3C0BE@33208|Metazoa,3DGYH@33213|Bilateria	33208|Metazoa	S	7 transmembrane receptor (rhodopsin family)	-	-	-	-	-	-	-	-	-	-	-	-	7tm_1
XP_071476551.1	7668.SPU_011832-tr	8.72e-162	475	COG0477@1|root,KOG0569@2759|Eukaryota,38DNJ@33154|Opisthokonta,3BAAV@33208|Metazoa,3CS42@33213|Bilateria	33208|Metazoa	G	Solute carrier family 2, facilitated glucose transporter member	SLC2A5	GO:0001775,GO:0002252,GO:0002263,GO:0002274,GO:0002275,GO:0002283,GO:0002366,GO:0002376,GO:0002443,GO:0002444,GO:0002446,GO:0003008,GO:0003013,GO:0003044,GO:0003073,GO:0003674,GO:0005215,GO:0005353,GO:0005355,GO:0005488,GO:0005575,GO:0005622,GO:0005623,GO:0005737,GO:0005886,GO:0005887,GO:0005975,GO:0006810,GO:0006887,GO:0006955,GO:0007586,GO:0008015,GO:0008150,GO:0008152,GO:0008217,GO:0008643,GO:…	-	ko:K07191,ko:K07299,ko:K08143,ko:K12201	ko04066,ko04068,ko04152,ko04910,ko04911,ko04919,ko04920,ko04922,ko04930,ko04931,ko04973,ko04976,ko05166,ko05200,ko05211,ko05230,map04066,map04068,map04152,map04910,map04911,map04919,map04920,map04922,map04930,map04931,map04973,map04976,map05166,map05200,map05211,map05230	-	-	-	ko00000,ko00001,ko02000	2.A.1.1,2.A.1.1.13,2.A.1.1.28,2.A.1.1.37	-	-	Sugar_tr
XP_071476553.1	7668.SPU_022540-tr	6.66e-66	229	KOG4333@1|root,KOG4333@2759|Eukaryota,39SMS@33154|Opisthokonta,3BF2S@33208|Metazoa,3D2RG@33213|Bilateria	33208|Metazoa	S	regulation of nucleic acid-templated transcription	SAMD11	GO:0000122,GO:0003674,GO:0005488,GO:0005515,GO:0005575,GO:0005622,GO:0005623,GO:0005634,GO:0006355,GO:0006357,GO:0008150,GO:0009889,GO:0009890,GO:0009892,GO:0010468,GO:0010556,GO:0010558,GO:0010605,GO:0010629,GO:0019219,GO:0019222,GO:0019904,GO:0031323,GO:0031324,GO:0031326,GO:0031327,GO:0031935,GO:0032093,GO:0033043,GO:0033044,GO:0040008,GO:0042731,GO:0043226,GO:0043227,GO:0043229,GO:0043231,GO:…	-	-	-	-	-	-	-	-	-	-	SAM_1,SAM_2,SAND
XP_071476554.1	7668.SPU_018850-tr	0	1867	KOG1194@1|root,KOG1721@1|root,KOG1721@2759|Eukaryota,KOG4167@2759|Eukaryota,39NF7@33154|Opisthokonta,3BD0M@33208|Metazoa,3CTAC@33213|Bilateria	33208|Metazoa	K	factor 1	TRERF1	GO:0000118,GO:0000981,GO:0001067,GO:0003674,GO:0003676,GO:0003677,GO:0003700,GO:0003712,GO:0003713,GO:0005488,GO:0005515,GO:0005575,GO:0005622,GO:0005623,GO:0005634,GO:0005654,GO:0005667,GO:0005730,GO:0005737,GO:0005829,GO:0006066,GO:0006355,GO:0006357,GO:0006629,GO:0006694,GO:0006706,GO:0006707,GO:0007275,GO:0008134,GO:0008150,GO:0008152,GO:0008202,GO:0008203,GO:0008301,GO:0008610,GO:0009056,GO:…	-	-	-	-	-	-	-	-	-	-	ELM2,Myb_DNA-binding,zf-C2H2,zf-C2H2_6
XP_071476555.1	7739.XP_002601258.1	1.68e-208	614	COG5604@1|root,KOG2256@2759|Eukaryota,38F9K@33154|Opisthokonta,3B9JQ@33208|Metazoa,3CTUJ@33213|Bilateria,48CEN@7711|Chordata	33208|Metazoa	J	nucleolar complex associated 2 homolog (S. cerevisiae)	NOC2L	GO:0000122,GO:0002039,GO:0002902,GO:0002903,GO:0003674,GO:0003682,GO:0003712,GO:0003714,GO:0005488,GO:0005515,GO:0005575,GO:0005622,GO:0005623,GO:0005634,GO:0005654,GO:0005730,GO:0005737,GO:0005829,GO:0006323,GO:0006325,GO:0006333,GO:0006355,GO:0006357,GO:0006996,GO:0008134,GO:0008150,GO:0009314,GO:0009411,GO:0009416,GO:0009628,GO:0009889,GO:0009890,GO:0009892,GO:0009966,GO:0009968,GO:0009987,GO:…	-	ko:K14833	-	-	-	-	ko00000,ko03009	-	-	-	Noc2
XP_071476556.1	7739.XP_002613924.1	7.48e-199	640	COG5043@1|root,KOG1796@1|root,KOG1796@2759|Eukaryota,KOG1809@2759|Eukaryota,38B64@33154|Opisthokonta,3BCV8@33208|Metazoa,3CRN8@33213|Bilateria,488IP@7711|Chordata	33208|Metazoa	U	Vacuolar sorting-associated protein 13, N-terminal	VPS13D	-	-	ko:K19527	-	-	-	-	ko00000	-	-	-	Chorein_N,SHR-BD,UBA,VPS13,VPS13_C,VPS13_mid_rpt
XP_071476557.1	7668.SPU_022750-tr	1.88e-244	686	COG0477@1|root,KOG0569@2759|Eukaryota,38DNJ@33154|Opisthokonta,3BAAV@33208|Metazoa,3CS42@33213|Bilateria	33208|Metazoa	G	Solute carrier family 2, facilitated glucose transporter member	SLC2A4	GO:0000003,GO:0000139,GO:0001666,GO:0001669,GO:0001775,GO:0001939,GO:0002080,GO:0002252,GO:0002263,GO:0002274,GO:0002275,GO:0002283,GO:0002366,GO:0002376,GO:0002443,GO:0002444,GO:0002446,GO:0002791,GO:0002793,GO:0003008,GO:0003674,GO:0005102,GO:0005158,GO:0005215,GO:0005351,GO:0005355,GO:0005356,GO:0005360,GO:0005402,GO:0005488,GO:0005515,GO:0005536,GO:0005575,GO:0005576,GO:0005615,GO:0005622,GO:…	-	ko:K07191,ko:K07299,ko:K07593,ko:K08142	ko04066,ko04068,ko04152,ko04910,ko04911,ko04917,ko04919,ko04920,ko04922,ko04930,ko04931,ko04950,ko04973,ko04976,ko05166,ko05200,ko05211,ko05230,map04066,map04068,map04152,map04910,map04911,map04917,map04919,map04920,map04922,map04930,map04931,map04950,map04973,map04976,map05166,map05200,map05211,map05230	-	-	-	ko00000,ko00001,ko02000	2.A.1.1,2.A.1.1.12,2.A.1.1.28,2.A.1.1.29	-	-	Sugar_tr
XP_071476559.1	7668.SPU_018457-tr	2.98e-118	341	COG5138@1|root,KOG1106@2759|Eukaryota,393IP@33154|Opisthokonta,3BDSK@33208|Metazoa,3D0HD@33213|Bilateria	33208|Metazoa	S	DNA replication	GINS3	GO:0000228,GO:0000811,GO:0005575,GO:0005622,GO:0005623,GO:0005634,GO:0005654,GO:0005694,GO:0006139,GO:0006259,GO:0006260,GO:0006261,GO:0006271,GO:0006725,GO:0006807,GO:0008150,GO:0008152,GO:0009058,GO:0009059,GO:0009987,GO:0022616,GO:0031261,GO:0031974,GO:0031981,GO:0032991,GO:0032993,GO:0034641,GO:0034645,GO:0043170,GO:0043226,GO:0043227,GO:0043228,GO:0043229,GO:0043231,GO:0043232,GO:0043233,GO:…	-	ko:K10734	-	M00286	-	-	ko00000,ko00002,ko03032	-	-	-	Sld5
XP_071476560.1	10224.XP_002737795.1	5.8e-307	857	KOG2377@1|root,KOG2377@2759|Eukaryota,38HKX@33154|Opisthokonta,3BAUQ@33208|Metazoa,3CR5P@33213|Bilateria	33208|Metazoa	J	regulation of autophagy	C18orf8	GO:0003674,GO:0005488,GO:0005515,GO:0005575,GO:0005622,GO:0005623,GO:0005737,GO:0005768,GO:0005770,GO:0008150,GO:0009894,GO:0010008,GO:0010506,GO:0012505,GO:0016020,GO:0019222,GO:0031090,GO:0031323,GO:0031329,GO:0031410,GO:0031902,GO:0031982,GO:0032991,GO:0035658,GO:0043226,GO:0043227,GO:0043229,GO:0044422,GO:0044424,GO:0044433,GO:0044440,GO:0044444,GO:0044446,GO:0044464,GO:0050789,GO:0050794,GO:…	-	-	-	-	-	-	-	-	-	-	Mic1
XP_071476561.1	7668.SPU_008218-tr	0	1109	KOG0586@1|root,KOG0586@2759|Eukaryota,38DPZ@33154|Opisthokonta,3BBR0@33208|Metazoa,3CRTT@33213|Bilateria	33208|Metazoa	T	protein serine/threonine kinase activity	MARK1	GO:0000003,GO:0000165,GO:0000166,GO:0000226,GO:0000287,GO:0000422,GO:0000578,GO:0001667,GO:0001709,GO:0001736,GO:0001737,GO:0001738,GO:0001764,GO:0001786,GO:0001932,GO:0001934,GO:0002009,GO:0002064,GO:0002065,GO:0002066,GO:0002119,GO:0002164,GO:0002165,GO:0002376,GO:0003002,GO:0003006,GO:0003674,GO:0003824,GO:0004672,GO:0004674,GO:0005488,GO:0005515,GO:0005524,GO:0005543,GO:0005546,GO:0005575,GO:…	2.7.11.1	ko:K08798	-	-	-	-	ko00000,ko01000,ko01001,ko04812	-	-	-	KA1,Pkinase,UBA
XP_071476562.1	7668.SPU_024919-tr	3.13e-54	175	KOG0819@1|root,KOG0819@2759|Eukaryota	2759|Eukaryota	S	calcium-dependent phospholipid binding	-	GO:0000003,GO:0000902,GO:0000904,GO:0001101,GO:0003006,GO:0003674,GO:0003779,GO:0005488,GO:0005509,GO:0005515,GO:0005543,GO:0006950,GO:0006970,GO:0007275,GO:0008092,GO:0008150,GO:0008289,GO:0009266,GO:0009314,GO:0009408,GO:0009409,GO:0009414,GO:0009415,GO:0009416,GO:0009555,GO:0009628,GO:0009639,GO:0009651,GO:0009653,GO:0009826,GO:0009846,GO:0009856,GO:0009860,GO:0009932,GO:0009987,GO:0010035,GO:…	-	ko:K17095,ko:K17098	-	-	-	-	ko00000,ko04147	1.A.31.1.1,1.A.31.1.5,1.A.31.1.6	-	-	Annexin
XP_071476563.1	7739.XP_002589940.1	2.64e-193	565	KOG1362@1|root,KOG1362@2759|Eukaryota,38CX6@33154|Opisthokonta,3B9Z8@33208|Metazoa,3CW93@33213|Bilateria,485RP@7711|Chordata	33208|Metazoa	I	choline transmembrane transporter activity	-	-	-	ko:K06515	ko05231,map05231	-	-	-	ko00000,ko00001,ko02000,ko04090	2.A.92.1.1	-	-	Choline_transpo
XP_071476564.1	7668.SPU_013706-tr	7.95e-153	443	KOG4570@1|root,KOG4570@2759|Eukaryota,38HXS@33154|Opisthokonta,3BFI3@33208|Metazoa,3D1BC@33213|Bilateria	33208|Metazoa	S	ribosomal protein S27	MRPS27	GO:0000049,GO:0000313,GO:0000314,GO:0003674,GO:0003676,GO:0003723,GO:0005488,GO:0005575,GO:0005622,GO:0005623,GO:0005737,GO:0005739,GO:0005740,GO:0005743,GO:0005759,GO:0005761,GO:0005763,GO:0005840,GO:0006412,GO:0006414,GO:0006415,GO:0006417,GO:0006518,GO:0006807,GO:0008150,GO:0008152,GO:0008283,GO:0009058,GO:0009059,GO:0009889,GO:0009891,GO:0009893,GO:0009987,GO:0010467,GO:0010468,GO:0010556,GO:…	-	ko:K17406	-	-	-	-	br01610,ko00000,ko03011	-	-	-	MRP-S27
XP_071476565.1	7668.SPU_014463-tr	0	1872	28K0M@1|root,2QSF3@2759|Eukaryota,38EDK@33154|Opisthokonta,3BGNP@33208|Metazoa,3CTQY@33213|Bilateria	33208|Metazoa	S	Short calmodulin-binding motif containing conserved Ile and Gln residues.	IQCH	-	-	-	-	-	-	-	-	-	-	-	IQ
XP_071476566.1	7668.SPU_014462-tr	3.04e-130	378	KOG2521@1|root,KOG2521@2759|Eukaryota,39PAD@33154|Opisthokonta,3BNRX@33208|Metazoa,3D2CB@33213|Bilateria	33208|Metazoa	D	Eukaryotic protein of unknown function (DUF829)	-	-	-	-	-	-	-	-	-	-	-	-	DUF829
XP_071476567.1	7668.SPU_008218-tr	0	1115	KOG0586@1|root,KOG0586@2759|Eukaryota,38DPZ@33154|Opisthokonta,3BBR0@33208|Metazoa,3CRTT@33213|Bilateria	33208|Metazoa	T	protein serine/threonine kinase activity	MARK1	GO:0000003,GO:0000165,GO:0000166,GO:0000226,GO:0000287,GO:0000422,GO:0000578,GO:0001667,GO:0001709,GO:0001736,GO:0001737,GO:0001738,GO:0001764,GO:0001786,GO:0001932,GO:0001934,GO:0002009,GO:0002064,GO:0002065,GO:0002066,GO:0002119,GO:0002164,GO:0002165,GO:0002376,GO:0003002,GO:0003006,GO:0003674,GO:0003824,GO:0004672,GO:0004674,GO:0005488,GO:0005515,GO:0005524,GO:0005543,GO:0005546,GO:0005575,GO:…	2.7.11.1	ko:K08798	-	-	-	-	ko00000,ko01000,ko01001,ko04812	-	-	-	KA1,Pkinase,UBA
XP_071476568.1	8128.ENSONIP00000008738	2.3e-16	79.3	KOG4297@1|root,KOG4297@2759|Eukaryota,39TWF@33154|Opisthokonta,3BFQ9@33208|Metazoa,3CX0X@33213|Bilateria,487R9@7711|Chordata,495I7@7742|Vertebrata	33208|Metazoa	TV	plasmacytoid dendritic cell antigen processing and presentation	-	-	-	ko:K06563,ko:K10059,ko:K10060,ko:K17513	ko04145,ko05152,ko05162,map04145,map05152,map05162	-	-	-	ko00000,ko00001,ko04090,ko04091,ko04131,ko04516	-	-	-	Lectin_C
XP_071476569.1	7668.SPU_006486-tr	9.95e-152	440	COG0385@1|root,KOG2718@2759|Eukaryota,38GUS@33154|Opisthokonta,3BGA5@33208|Metazoa,3CTNU@33213|Bilateria	33208|Metazoa	P	bile acid:sodium symporter activity	-	-	-	ko:K14342	ko04976,map04976	-	-	-	ko00000,ko00001,ko02000	2.A.28.1.2	-	-	SBF
XP_071476570.1	7668.SPU_005973-tr	3.74e-121	358	KOG1587@1|root,KOG1587@2759|Eukaryota,38EZK@33154|Opisthokonta,3BFE9@33208|Metazoa,3CX8U@33213|Bilateria	33208|Metazoa	Z	intermediate chain 1	DNAI1	GO:0000226,GO:0001578,GO:0003008,GO:0003341,GO:0003351,GO:0003674,GO:0003774,GO:0003824,GO:0005488,GO:0005515,GO:0005575,GO:0005622,GO:0005623,GO:0005737,GO:0005813,GO:0005815,GO:0005856,GO:0005858,GO:0005875,GO:0005929,GO:0005930,GO:0006928,GO:0006996,GO:0007010,GO:0007017,GO:0007018,GO:0007154,GO:0007165,GO:0007166,GO:0007167,GO:0007169,GO:0007275,GO:0007368,GO:0007389,GO:0007507,GO:0007600,GO:…	-	ko:K10409	ko05016,map05016	-	-	-	ko00000,ko00001,ko04812	-	-	-	WD40
XP_071476571.1	7668.SPU_012936-tr	0	1166	2CMRF@1|root,2QRK8@2759|Eukaryota,38BZ6@33154|Opisthokonta,3BC6D@33208|Metazoa,3CRA6@33213|Bilateria	33208|Metazoa	T	heparin binding	COMP	GO:0000902,GO:0001501,GO:0001503,GO:0001932,GO:0001934,GO:0001936,GO:0001938,GO:0001968,GO:0002020,GO:0002682,GO:0002684,GO:0002685,GO:0002687,GO:0002688,GO:0002690,GO:0003416,GO:0003417,GO:0003674,GO:0005102,GO:0005178,GO:0005198,GO:0005201,GO:0005488,GO:0005496,GO:0005499,GO:0005509,GO:0005515,GO:0005518,GO:0005539,GO:0005575,GO:0005576,GO:0005604,GO:0005615,GO:0005622,GO:0005623,GO:0005737,GO:…	-	ko:K04659,ko:K16857	ko04015,ko04115,ko04145,ko04151,ko04350,ko04510,ko04512,ko05144,ko05165,ko05205,ko05206,ko05219,map04015,map04115,map04145,map04151,map04350,map04510,map04512,map05144,map05165,map05205,map05206,map05219	-	-	-	ko00000,ko00001,ko00536,ko04131,ko04147,ko04516	-	-	-	COMP,EGF,EGF_CA,TSP_3,TSP_C
XP_071476572.1	7668.SPU_006486-tr	7.58e-148	428	COG0385@1|root,KOG2718@2759|Eukaryota,38GUS@33154|Opisthokonta,3BGA5@33208|Metazoa,3CTNU@33213|Bilateria	33208|Metazoa	P	bile acid:sodium symporter activity	-	-	-	ko:K14342	ko04976,map04976	-	-	-	ko00000,ko00001,ko02000	2.A.28.1.2	-	-	SBF
XP_071476573.1	13037.EHJ76964	1.32e-07	60.8	KOG1721@1|root,KOG1721@2759|Eukaryota,397CY@33154|Opisthokonta,3CBP4@33208|Metazoa,3DSYP@33213|Bilateria,4291P@6656|Arthropoda,3SYIN@50557|Insecta,447G9@7088|Lepidoptera	33208|Metazoa	S	C2H2-type zinc-finger domain	-	-	-	-	-	-	-	-	-	-	-	-	zf-AD,zf-C2H2
XP_071476574.1	7668.SPU_023205-tr	1.21e-114	359	2CM8R@1|root,2QPMW@2759|Eukaryota,39UWV@33154|Opisthokonta,3BEHP@33208|Metazoa,3CZW0@33213|Bilateria	33208|Metazoa	S	GH3 domain-containing protein	GHDC	GO:0001775,GO:0002252,GO:0002263,GO:0002274,GO:0002275,GO:0002283,GO:0002366,GO:0002376,GO:0002443,GO:0002444,GO:0002446,GO:0005575,GO:0005576,GO:0005622,GO:0005623,GO:0005737,GO:0005783,GO:0006810,GO:0006887,GO:0006955,GO:0008150,GO:0009987,GO:0012505,GO:0016192,GO:0030141,GO:0031410,GO:0031974,GO:0031982,GO:0031983,GO:0032940,GO:0034774,GO:0035580,GO:0036230,GO:0042119,GO:0042581,GO:0043226,GO:…	-	-	-	-	-	-	-	-	-	-	GH3
XP_071476575.1	7668.SPU_008218-tr	0	1113	KOG0586@1|root,KOG0586@2759|Eukaryota,38DPZ@33154|Opisthokonta,3BBR0@33208|Metazoa,3CRTT@33213|Bilateria	33208|Metazoa	T	protein serine/threonine kinase activity	MARK1	GO:0000003,GO:0000165,GO:0000166,GO:0000226,GO:0000287,GO:0000422,GO:0000578,GO:0001667,GO:0001709,GO:0001736,GO:0001737,GO:0001738,GO:0001764,GO:0001786,GO:0001932,GO:0001934,GO:0002009,GO:0002064,GO:0002065,GO:0002066,GO:0002119,GO:0002164,GO:0002165,GO:0002376,GO:0003002,GO:0003006,GO:0003674,GO:0003824,GO:0004672,GO:0004674,GO:0005488,GO:0005515,GO:0005524,GO:0005543,GO:0005546,GO:0005575,GO:…	2.7.11.1	ko:K08798	-	-	-	-	ko00000,ko01000,ko01001,ko04812	-	-	-	KA1,Pkinase,UBA
XP_071476576.1	7668.SPU_017480-tr	4.94e-145	446	KOG3510@1|root,KOG3510@2759|Eukaryota	2759|Eukaryota	S	cell adhesion	-	-	-	-	-	-	-	-	-	-	-	-	I-set,Ig_3
XP_071476577.1	7668.SPU_010169-tr	3.35e-128	390	KOG4222@1|root,KOG4222@2759|Eukaryota	2759|Eukaryota	E	negative regulation of negative chemotaxis	KIRREL	-	-	ko:K06754,ko:K14615	ko04360,ko04977,map04360,map04977	-	-	-	ko00000,ko00001,ko04147,ko04516	-	-	-	Bravo_FIGEY,I-set,Ig_3,SRCR,fn3
XP_071476578.1	7668.SPU_017418-tr	4.12e-39	147	2BRDE@1|root,2S1WD@2759|Eukaryota,3A3X1@33154|Opisthokonta,3CNXF@33208|Metazoa	33208|Metazoa	S	Retinol binding protein receptor	-	-	-	-	-	-	-	-	-	-	-	-	RBP_receptor
XP_071476579.1	7668.SPU_008131-tr	0	1006	COG2801@1|root,KOG0017@2759|Eukaryota,38F42@33154|Opisthokonta,3BA5H@33208|Metazoa,3CWAK@33213|Bilateria	33208|Metazoa	E	K02A2.6-like	-	-	-	-	-	-	-	-	-	-	-	-	RVT_1,SCAN,gag-asp_proteas,rve,zf-CCHC,zf-H2C2
XP_071476580.1	7668.SPU_008218-tr	0	1064	KOG0586@1|root,KOG0586@2759|Eukaryota,38DPZ@33154|Opisthokonta,3BBR0@33208|Metazoa,3CRTT@33213|Bilateria	33208|Metazoa	T	protein serine/threonine kinase activity	MARK1	GO:0000003,GO:0000165,GO:0000166,GO:0000226,GO:0000287,GO:0000422,GO:0000578,GO:0001667,GO:0001709,GO:0001736,GO:0001737,GO:0001738,GO:0001764,GO:0001786,GO:0001932,GO:0001934,GO:0002009,GO:0002064,GO:0002065,GO:0002066,GO:0002119,GO:0002164,GO:0002165,GO:0002376,GO:0003002,GO:0003006,GO:0003674,GO:0003824,GO:0004672,GO:0004674,GO:0005488,GO:0005515,GO:0005524,GO:0005543,GO:0005546,GO:0005575,GO:…	2.7.11.1	ko:K08798	-	-	-	-	ko00000,ko01000,ko01001,ko04812	-	-	-	KA1,Pkinase,UBA
XP_071476581.1	7668.SPU_008218-tr	0	1070	KOG0586@1|root,KOG0586@2759|Eukaryota,38DPZ@33154|Opisthokonta,3BBR0@33208|Metazoa,3CRTT@33213|Bilateria	33208|Metazoa	T	protein serine/threonine kinase activity	MARK1	GO:0000003,GO:0000165,GO:0000166,GO:0000226,GO:0000287,GO:0000422,GO:0000578,GO:0001667,GO:0001709,GO:0001736,GO:0001737,GO:0001738,GO:0001764,GO:0001786,GO:0001932,GO:0001934,GO:0002009,GO:0002064,GO:0002065,GO:0002066,GO:0002119,GO:0002164,GO:0002165,GO:0002376,GO:0003002,GO:0003006,GO:0003674,GO:0003824,GO:0004672,GO:0004674,GO:0005488,GO:0005515,GO:0005524,GO:0005543,GO:0005546,GO:0005575,GO:…	2.7.11.1	ko:K08798	-	-	-	-	ko00000,ko01000,ko01001,ko04812	-	-	-	KA1,Pkinase,UBA
XP_071476582.1	7668.SPU_010923-tr	1.44e-165	478	2C9WK@1|root,2QQAQ@2759|Eukaryota,396EU@33154|Opisthokonta,3BABT@33208|Metazoa,3CZTS@33213|Bilateria	33208|Metazoa	J	structural constituent of ribosome	MRPL37	GO:0000313,GO:0000315,GO:0003674,GO:0003735,GO:0005198,GO:0005575,GO:0005622,GO:0005623,GO:0005737,GO:0005739,GO:0005740,GO:0005743,GO:0005759,GO:0005761,GO:0005762,GO:0005840,GO:0006412,GO:0006414,GO:0006415,GO:0006518,GO:0006807,GO:0008150,GO:0008152,GO:0009058,GO:0009059,GO:0009987,GO:0010467,GO:0015934,GO:0016020,GO:0016043,GO:0019538,GO:0019866,GO:0022411,GO:0031090,GO:0031966,GO:0031967,GO:…	-	ko:K17418	-	-	-	-	br01610,ko00000,ko03011,ko03029	-	-	-	PDCD9
XP_071476583.1	7668.SPU_021465-tr	2.11e-267	763	COG2114@1|root,KOG4171@2759|Eukaryota,38F1A@33154|Opisthokonta,3BERJ@33208|Metazoa,3CU39@33213|Bilateria	33208|Metazoa	F	trans-synaptic signaling by soluble gas, modulating synaptic transmission	Gucy1b2	GO:0003008,GO:0003674,GO:0003824,GO:0004383,GO:0005488,GO:0005575,GO:0005622,GO:0005623,GO:0005737,GO:0005829,GO:0005886,GO:0006139,GO:0006163,GO:0006164,GO:0006182,GO:0006725,GO:0006753,GO:0006793,GO:0006796,GO:0006807,GO:0006935,GO:0006950,GO:0006952,GO:0007154,GO:0007165,GO:0007600,GO:0007606,GO:0007610,GO:0007631,GO:0007635,GO:0008074,GO:0008144,GO:0008150,GO:0008152,GO:0009058,GO:0009117,GO:…	4.6.1.2	ko:K01769,ko:K12319	ko00230,ko04022,ko04270,ko04540,ko04611,ko04713,ko04730,ko04921,ko04924,ko04970,map00230,map04022,map04270,map04540,map04611,map04713,map04730,map04921,map04924,map04970	M00694	R00434	RC00295	ko00000,ko00001,ko00002,ko01000	-	-	-	Guanylate_cyc,HNOB,HNOBA
XP_071476584.1	7668.SPU_002777-tr	3.09e-138	417	KOG1192@1|root,KOG1192@2759|Eukaryota,38B62@33154|Opisthokonta,3BDT1@33208|Metazoa,3CY8Z@33213|Bilateria	33208|Metazoa	G	glucuronosyltransferase activity	UGT2A1	GO:0001523,GO:0001889,GO:0001972,GO:0002237,GO:0002526,GO:0003008,GO:0003674,GO:0003824,GO:0004857,GO:0005080,GO:0005488,GO:0005496,GO:0005501,GO:0005504,GO:0005515,GO:0005575,GO:0005622,GO:0005623,GO:0005634,GO:0005635,GO:0005640,GO:0005737,GO:0005783,GO:0005789,GO:0005886,GO:0005887,GO:0005975,GO:0005996,GO:0006063,GO:0006082,GO:0006109,GO:0006629,GO:0006631,GO:0006706,GO:0006711,GO:0006720,GO:…	2.4.1.17	ko:K00699	ko00040,ko00053,ko00140,ko00830,ko00860,ko00980,ko00982,ko00983,ko01100,ko01110,ko05204,map00040,map00053,map00140,map00830,map00860,map00980,map00982,map00983,map01100,map01110,map05204	M00014,M00129	R01383,R02358,R02389,R02478,R02502,R02902,R03091,R04352,R04353,R04354,R04683,R07106,R08259,R08261,R08262,R08263,R08615,R09426,R09427,R09428	RC00005,RC00033,RC00049,RC00059,RC00078,RC00171,RC00397,RC00523,RC00529,RC00708,RC02748	ko00000,ko00001,ko00002,ko01000,ko01003	-	GT1	-	UDPGT
XP_071476585.1	7668.SPU_002777-tr	6.61e-126	385	KOG1192@1|root,KOG1192@2759|Eukaryota,38B62@33154|Opisthokonta,3BDT1@33208|Metazoa,3CY8Z@33213|Bilateria	33208|Metazoa	G	glucuronosyltransferase activity	UGT2A1	GO:0001523,GO:0001889,GO:0001972,GO:0002237,GO:0002526,GO:0003008,GO:0003674,GO:0003824,GO:0004857,GO:0005080,GO:0005488,GO:0005496,GO:0005501,GO:0005504,GO:0005515,GO:0005575,GO:0005622,GO:0005623,GO:0005634,GO:0005635,GO:0005640,GO:0005737,GO:0005783,GO:0005789,GO:0005886,GO:0005887,GO:0005975,GO:0005996,GO:0006063,GO:0006082,GO:0006109,GO:0006629,GO:0006631,GO:0006706,GO:0006711,GO:0006720,GO:…	2.4.1.17	ko:K00699	ko00040,ko00053,ko00140,ko00830,ko00860,ko00980,ko00982,ko00983,ko01100,ko01110,ko05204,map00040,map00053,map00140,map00830,map00860,map00980,map00982,map00983,map01100,map01110,map05204	M00014,M00129	R01383,R02358,R02389,R02478,R02502,R02902,R03091,R04352,R04353,R04354,R04683,R07106,R08259,R08261,R08262,R08263,R08615,R09426,R09427,R09428	RC00005,RC00033,RC00049,RC00059,RC00078,RC00171,RC00397,RC00523,RC00529,RC00708,RC02748	ko00000,ko00001,ko00002,ko01000,ko01003	-	GT1	-	UDPGT
XP_071476586.1	10224.XP_006811186.1	9.08e-77	244	29YJV@1|root,2RXU5@2759|Eukaryota,3A0FB@33154|Opisthokonta,3BPYT@33208|Metazoa,3D6GB@33213|Bilateria	33208|Metazoa	-	-	-	-	-	-	-	-	-	-	-	-	-	-	-
XP_071476587.1	7668.SPU_028294-tr	5.49e-120	396	2CKSQ@1|root,2S3WB@2759|Eukaryota,3A9XI@33154|Opisthokonta,3CPYJ@33208|Metazoa	33208|Metazoa	S	NACHT domain	-	-	-	ko:K12800	ko04217,ko04621,ko05133,ko05164,map04217,map04621,map05133,map05164	-	-	-	ko00000,ko00001,ko04131	-	-	-	Death,Mucin-like,NACHT
XP_071476588.1	7668.SPU_008218-tr	0	1060	KOG0586@1|root,KOG0586@2759|Eukaryota,38DPZ@33154|Opisthokonta,3BBR0@33208|Metazoa,3CRTT@33213|Bilateria	33208|Metazoa	T	protein serine/threonine kinase activity	MARK1	GO:0000003,GO:0000165,GO:0000166,GO:0000226,GO:0000287,GO:0000422,GO:0000578,GO:0001667,GO:0001709,GO:0001736,GO:0001737,GO:0001738,GO:0001764,GO:0001786,GO:0001932,GO:0001934,GO:0002009,GO:0002064,GO:0002065,GO:0002066,GO:0002119,GO:0002164,GO:0002165,GO:0002376,GO:0003002,GO:0003006,GO:0003674,GO:0003824,GO:0004672,GO:0004674,GO:0005488,GO:0005515,GO:0005524,GO:0005543,GO:0005546,GO:0005575,GO:…	2.7.11.1	ko:K08798	-	-	-	-	ko00000,ko01000,ko01001,ko04812	-	-	-	KA1,Pkinase,UBA
XP_071476589.1	7668.SPU_009139-tr	2.44e-221	637	COG0591@1|root,KOG2349@2759|Eukaryota,38EY4@33154|Opisthokonta,3BAZ5@33208|Metazoa,3CW54@33213|Bilateria	33208|Metazoa	P	propionate transmembrane transporter activity	SLC5A8	GO:0003674,GO:0005215,GO:0005319,GO:0005342,GO:0005343,GO:0005575,GO:0005623,GO:0005886,GO:0005903,GO:0006139,GO:0006725,GO:0006732,GO:0006733,GO:0006753,GO:0006793,GO:0006796,GO:0006807,GO:0006810,GO:0006811,GO:0006812,GO:0006814,GO:0006820,GO:0006855,GO:0006869,GO:0008028,GO:0008150,GO:0008152,GO:0008324,GO:0008509,GO:0008514,GO:0009058,GO:0009108,GO:0009117,GO:0009165,GO:0009435,GO:0009987,GO:…	-	ko:K14386,ko:K14388	ko04977,map04977	-	-	-	ko00000,ko00001,ko02000	2.A.21.5.2,2.A.21.5.3,2.A.21.5.4,2.A.21.5.5	-	-	SSF
XP_071476590.1	7668.SPU_027094-tr	2.81e-130	398	KOG2087@1|root,KOG2087@2759|Eukaryota,38CC3@33154|Opisthokonta,3BCC2@33208|Metazoa,3CZ7Q@33213|Bilateria	33208|Metazoa	T	G-protein coupled receptor activity	-	-	-	ko:K04307	ko04080,ko04926,map04080,map04926	-	-	-	ko00000,ko00001,ko04030	-	-	-	7tm_1,CUB,LRR_8,Ldl_recept_a,Lectin_C
XP_071476591.1	7668.SPU_027094-tr	9.35e-133	393	KOG2087@1|root,KOG2087@2759|Eukaryota,38CC3@33154|Opisthokonta,3BCC2@33208|Metazoa,3CZ7Q@33213|Bilateria	33208|Metazoa	T	G-protein coupled receptor activity	-	-	-	ko:K04307	ko04080,ko04926,map04080,map04926	-	-	-	ko00000,ko00001,ko04030	-	-	-	7tm_1,CUB,LRR_8,Ldl_recept_a,Lectin_C
XP_071476592.1	7668.SPU_005816-tr	8.52e-89	280	2ERGQ@1|root,2SU9R@2759|Eukaryota,3ATRH@33154|Opisthokonta,3C4A4@33208|Metazoa,3DKTI@33213|Bilateria	33208|Metazoa	-	-	-	-	-	-	-	-	-	-	-	-	-	-	-
XP_071476593.1	7668.SPU_014864-tr	0	1000	COG0443@1|root,KOG0101@2759|Eukaryota,39WCK@33154|Opisthokonta,3BK6F@33208|Metazoa,3CUV8@33213|Bilateria	33208|Metazoa	O	heat shock-mediated polytene chromosome puffing	Hsp68	GO:0001666,GO:0006950,GO:0006986,GO:0006996,GO:0008150,GO:0009266,GO:0009408,GO:0009628,GO:0009636,GO:0009987,GO:0010033,GO:0016043,GO:0033554,GO:0034605,GO:0035079,GO:0035080,GO:0035966,GO:0036293,GO:0042221,GO:0050896,GO:0051276,GO:0051716,GO:0070482,GO:0071840	-	ko:K03283	ko03040,ko04010,ko04141,ko04144,ko04213,ko04612,ko04915,ko05134,ko05145,ko05162,ko05164,ko05169,map03040,map04010,map04141,map04144,map04213,map04612,map04915,map05134,map05145,map05162,map05164,map05169	M00353,M00355	-	-	ko00000,ko00001,ko00002,ko01009,ko03009,ko03029,ko03041,ko03051,ko03110,ko04131,ko04147,ko04516	1.A.33.1	-	-	HSP70
XP_071476594.1	7668.SPU_008218-tr	0	1066	KOG0586@1|root,KOG0586@2759|Eukaryota,38DPZ@33154|Opisthokonta,3BBR0@33208|Metazoa,3CRTT@33213|Bilateria	33208|Metazoa	T	protein serine/threonine kinase activity	MARK1	GO:0000003,GO:0000165,GO:0000166,GO:0000226,GO:0000287,GO:0000422,GO:0000578,GO:0001667,GO:0001709,GO:0001736,GO:0001737,GO:0001738,GO:0001764,GO:0001786,GO:0001932,GO:0001934,GO:0002009,GO:0002064,GO:0002065,GO:0002066,GO:0002119,GO:0002164,GO:0002165,GO:0002376,GO:0003002,GO:0003006,GO:0003674,GO:0003824,GO:0004672,GO:0004674,GO:0005488,GO:0005515,GO:0005524,GO:0005543,GO:0005546,GO:0005575,GO:…	2.7.11.1	ko:K08798	-	-	-	-	ko00000,ko01000,ko01001,ko04812	-	-	-	KA1,Pkinase,UBA
XP_071476595.1	7668.SPU_014864-tr	0	986	COG0443@1|root,KOG0101@2759|Eukaryota,39WCK@33154|Opisthokonta,3BK6F@33208|Metazoa,3CUV8@33213|Bilateria	33208|Metazoa	O	heat shock-mediated polytene chromosome puffing	Hsp68	GO:0001666,GO:0006950,GO:0006986,GO:0006996,GO:0008150,GO:0009266,GO:0009408,GO:0009628,GO:0009636,GO:0009987,GO:0010033,GO:0016043,GO:0033554,GO:0034605,GO:0035079,GO:0035080,GO:0035966,GO:0036293,GO:0042221,GO:0050896,GO:0051276,GO:0051716,GO:0070482,GO:0071840	-	ko:K03283	ko03040,ko04010,ko04141,ko04144,ko04213,ko04612,ko04915,ko05134,ko05145,ko05162,ko05164,ko05169,map03040,map04010,map04141,map04144,map04213,map04612,map04915,map05134,map05145,map05162,map05164,map05169	M00353,M00355	-	-	ko00000,ko00001,ko00002,ko01009,ko03009,ko03029,ko03041,ko03051,ko03110,ko04131,ko04147,ko04516	1.A.33.1	-	-	HSP70
XP_071476596.1	7668.SPU_014864-tr	0	936	COG0443@1|root,KOG0101@2759|Eukaryota,39WCK@33154|Opisthokonta,3BK6F@33208|Metazoa,3CUV8@33213|Bilateria	33208|Metazoa	O	heat shock-mediated polytene chromosome puffing	Hsp68	GO:0001666,GO:0006950,GO:0006986,GO:0006996,GO:0008150,GO:0009266,GO:0009408,GO:0009628,GO:0009636,GO:0009987,GO:0010033,GO:0016043,GO:0033554,GO:0034605,GO:0035079,GO:0035080,GO:0035966,GO:0036293,GO:0042221,GO:0050896,GO:0051276,GO:0051716,GO:0070482,GO:0071840	-	ko:K03283	ko03040,ko04010,ko04141,ko04144,ko04213,ko04612,ko04915,ko05134,ko05145,ko05162,ko05164,ko05169,map03040,map04010,map04141,map04144,map04213,map04612,map04915,map05134,map05145,map05162,map05164,map05169	M00353,M00355	-	-	ko00000,ko00001,ko00002,ko01009,ko03009,ko03029,ko03041,ko03051,ko03110,ko04131,ko04147,ko04516	1.A.33.1	-	-	HSP70
XP_071476597.1	7668.SPU_012240-tr	6.58e-165	478	COG1779@1|root,KOG2703@2759|Eukaryota,38GCV@33154|Opisthokonta,3BCGS@33208|Metazoa,3CZEB@33213|Bilateria	33208|Metazoa	S	pre-mRNA catabolic process	ZPR1	GO:0000082,GO:0000083,GO:0000226,GO:0000278,GO:0001701,GO:0001763,GO:0001824,GO:0001832,GO:0001833,GO:0001834,GO:0002009,GO:0003674,GO:0005102,GO:0005488,GO:0005515,GO:0005575,GO:0005622,GO:0005623,GO:0005634,GO:0005654,GO:0005730,GO:0005737,GO:0006139,GO:0006259,GO:0006260,GO:0006261,GO:0006355,GO:0006401,GO:0006725,GO:0006807,GO:0006915,GO:0006996,GO:0006997,GO:0007010,GO:0007017,GO:0007049,GO:…	-	ko:K06874,ko:K09025	ko03320,map03320	-	-	-	ko00000,ko00001,ko00536	-	-	-	zf-ZPR1
XP_071476598.1	10224.XP_006814222.1	4.83e-144	421	2CDGQ@1|root,2QPNA@2759|Eukaryota,39N9V@33154|Opisthokonta,3B9PT@33208|Metazoa,3CYUD@33213|Bilateria	33208|Metazoa	S	intraciliary transport	IFT46	GO:0000226,GO:0001539,GO:0001578,GO:0001654,GO:0001655,GO:0001822,GO:0003002,GO:0003674,GO:0005488,GO:0005515,GO:0005575,GO:0005622,GO:0005623,GO:0005737,GO:0005813,GO:0005815,GO:0005856,GO:0005886,GO:0005929,GO:0006810,GO:0006928,GO:0006996,GO:0007010,GO:0007017,GO:0007018,GO:0007154,GO:0007165,GO:0007166,GO:0007224,GO:0007275,GO:0007389,GO:0007423,GO:0008022,GO:0008104,GO:0008150,GO:0009799,GO:…	-	ko:K19682	-	-	-	-	ko00000,ko03036	-	-	-	IFT46_B_C
XP_071476599.1	7668.SPU_023253-tr	7.66e-18	92.8	KOG3656@1|root,KOG3656@2759|Eukaryota	7668.SPU_023253-tr|-	O	G-protein coupled receptor activity	-	-	-	-	-	-	-	-	-	-	-	-	-
XP_071476600.1	7668.SPU_008218-tr	0	1037	KOG0586@1|root,KOG0586@2759|Eukaryota,38DPZ@33154|Opisthokonta,3BBR0@33208|Metazoa,3CRTT@33213|Bilateria	33208|Metazoa	T	protein serine/threonine kinase activity	MARK1	GO:0000003,GO:0000165,GO:0000166,GO:0000226,GO:0000287,GO:0000422,GO:0000578,GO:0001667,GO:0001709,GO:0001736,GO:0001737,GO:0001738,GO:0001764,GO:0001786,GO:0001932,GO:0001934,GO:0002009,GO:0002064,GO:0002065,GO:0002066,GO:0002119,GO:0002164,GO:0002165,GO:0002376,GO:0003002,GO:0003006,GO:0003674,GO:0003824,GO:0004672,GO:0004674,GO:0005488,GO:0005515,GO:0005524,GO:0005543,GO:0005546,GO:0005575,GO:…	2.7.11.1	ko:K08798	-	-	-	-	ko00000,ko01000,ko01001,ko04812	-	-	-	KA1,Pkinase,UBA
XP_071476601.1	7668.SPU_009818-tr	0	2572	KOG3510@1|root,KOG3510@2759|Eukaryota,38C1V@33154|Opisthokonta,3BBJF@33208|Metazoa,3CRP3@33213|Bilateria	33208|Metazoa	T	dendrite self-avoidance	-	-	-	ko:K06767,ko:K06768	-	-	-	-	ko00000,ko04516	-	-	-	I-set,fn3
XP_071476602.1	7668.SPU_019399-tr	4.22e-91	271	KOG4778@1|root,KOG4778@2759|Eukaryota,3A0Z8@33154|Opisthokonta,3BPDC@33208|Metazoa,3CWCS@33213|Bilateria	33208|Metazoa	J	mitochondrial translation	MRPL40	GO:0000313,GO:0000315,GO:0003674,GO:0003735,GO:0005198,GO:0005575,GO:0005622,GO:0005623,GO:0005634,GO:0005737,GO:0005739,GO:0005740,GO:0005743,GO:0005759,GO:0005761,GO:0005762,GO:0005840,GO:0006412,GO:0006414,GO:0006415,GO:0006518,GO:0006807,GO:0008150,GO:0008152,GO:0009058,GO:0009059,GO:0009653,GO:0009987,GO:0010467,GO:0015934,GO:0016020,GO:0016043,GO:0019538,GO:0019866,GO:0022411,GO:0031090,GO:…	-	ko:K17421	-	-	-	-	br01610,ko00000,ko03011	-	-	-	MRP-L28
XP_071476604.1	7739.XP_002599128.1	2.67e-48	168	2AE7V@1|root,2RYVA@2759|Eukaryota,39Y9X@33154|Opisthokonta,3BHJP@33208|Metazoa,3CYW0@33213|Bilateria,489T3@7711|Chordata	33208|Metazoa	S	TMEM192 family	TMEM192	GO:0000323,GO:0003674,GO:0005488,GO:0005515,GO:0005575,GO:0005622,GO:0005623,GO:0005634,GO:0005654,GO:0005737,GO:0005764,GO:0005765,GO:0005768,GO:0005770,GO:0005773,GO:0005774,GO:0012505,GO:0016020,GO:0031090,GO:0031410,GO:0031974,GO:0031981,GO:0031982,GO:0042802,GO:0042803,GO:0043226,GO:0043227,GO:0043229,GO:0043231,GO:0043233,GO:0044422,GO:0044424,GO:0044428,GO:0044437,GO:0044444,GO:0044446,GO:…	-	-	-	-	-	-	-	-	-	-	TMEM192
XP_071476605.1	7668.SPU_008645-tr	2.63e-93	278	KOG1388@1|root,KOG1388@2759|Eukaryota,38HYA@33154|Opisthokonta,3BIC4@33208|Metazoa,3CUE9@33213|Bilateria	33208|Metazoa	TV	platelet-activating factor acetyltransferase activity	PAFAH1B2	GO:0000003,GO:0001650,GO:0001775,GO:0002252,GO:0002263,GO:0002274,GO:0002275,GO:0002283,GO:0002366,GO:0002376,GO:0002443,GO:0002444,GO:0002446,GO:0003674,GO:0003824,GO:0004620,GO:0004623,GO:0005488,GO:0005515,GO:0005575,GO:0005576,GO:0005622,GO:0005623,GO:0005634,GO:0005730,GO:0005737,GO:0005829,GO:0005886,GO:0006629,GO:0006810,GO:0006887,GO:0006955,GO:0007275,GO:0007276,GO:0007283,GO:0007399,GO:…	3.1.1.47	ko:K16795	ko00565,ko01100,map00565,map01100	-	R04452	RC00037,RC00094	ko00000,ko00001,ko01000	-	-	-	Lipase_GDSL_2
XP_071476607.1	7668.SPU_008218-tr	0	992	KOG0586@1|root,KOG0586@2759|Eukaryota,38DPZ@33154|Opisthokonta,3BBR0@33208|Metazoa,3CRTT@33213|Bilateria	33208|Metazoa	T	protein serine/threonine kinase activity	MARK1	GO:0000003,GO:0000165,GO:0000166,GO:0000226,GO:0000287,GO:0000422,GO:0000578,GO:0001667,GO:0001709,GO:0001736,GO:0001737,GO:0001738,GO:0001764,GO:0001786,GO:0001932,GO:0001934,GO:0002009,GO:0002064,GO:0002065,GO:0002066,GO:0002119,GO:0002164,GO:0002165,GO:0002376,GO:0003002,GO:0003006,GO:0003674,GO:0003824,GO:0004672,GO:0004674,GO:0005488,GO:0005515,GO:0005524,GO:0005543,GO:0005546,GO:0005575,GO:…	2.7.11.1	ko:K08798	-	-	-	-	ko00000,ko01000,ko01001,ko04812	-	-	-	KA1,Pkinase,UBA
XP_071476608.1	6669.EFX81902	1.78e-267	750	COG0443@1|root,KOG0101@2759|Eukaryota,38BSZ@33154|Opisthokonta,3BA18@33208|Metazoa,3CWU8@33213|Bilateria,41TKD@6656|Arthropoda	33208|Metazoa	O	Heat shock 70 kDa protein cognate	Hsc70-4	GO:0000003,GO:0000228,GO:0000375,GO:0000377,GO:0000398,GO:0000785,GO:0000790,GO:0000902,GO:0000904,GO:0001505,GO:0001700,GO:0002064,GO:0002065,GO:0002066,GO:0003006,GO:0003674,GO:0003824,GO:0005488,GO:0005515,GO:0005575,GO:0005622,GO:0005623,GO:0005634,GO:0005694,GO:0005726,GO:0005737,GO:0005739,GO:0005829,GO:0006139,GO:0006325,GO:0006342,GO:0006355,GO:0006396,GO:0006397,GO:0006457,GO:0006725,GO:…	-	ko:K03283	ko03040,ko04010,ko04141,ko04144,ko04213,ko04612,ko04915,ko05134,ko05145,ko05162,ko05164,ko05169,map03040,map04010,map04141,map04144,map04213,map04612,map04915,map05134,map05145,map05162,map05164,map05169	M00353,M00355	-	-	ko00000,ko00001,ko00002,ko01009,ko03009,ko03029,ko03041,ko03051,ko03110,ko04131,ko04147,ko04516	1.A.33.1	-	-	HSP70
XP_071476609.1	7668.SPU_024069-tr	1.02e-117	366	KOG1032@1|root,KOG1032@2759|Eukaryota	2759|Eukaryota	S	intracellular sterol transport	-	-	-	-	-	-	-	-	-	-	-	-	DUF4782,GRAM
XP_071476610.1	7668.SPU_002777-tr	1.99e-132	401	KOG1192@1|root,KOG1192@2759|Eukaryota,38B62@33154|Opisthokonta,3BDT1@33208|Metazoa,3CY8Z@33213|Bilateria	33208|Metazoa	G	glucuronosyltransferase activity	UGT2A1	GO:0001523,GO:0001889,GO:0001972,GO:0002237,GO:0002526,GO:0003008,GO:0003674,GO:0003824,GO:0004857,GO:0005080,GO:0005488,GO:0005496,GO:0005501,GO:0005504,GO:0005515,GO:0005575,GO:0005622,GO:0005623,GO:0005634,GO:0005635,GO:0005640,GO:0005737,GO:0005783,GO:0005789,GO:0005886,GO:0005887,GO:0005975,GO:0005996,GO:0006063,GO:0006082,GO:0006109,GO:0006629,GO:0006631,GO:0006706,GO:0006711,GO:0006720,GO:…	2.4.1.17	ko:K00699	ko00040,ko00053,ko00140,ko00830,ko00860,ko00980,ko00982,ko00983,ko01100,ko01110,ko05204,map00040,map00053,map00140,map00830,map00860,map00980,map00982,map00983,map01100,map01110,map05204	M00014,M00129	R01383,R02358,R02389,R02478,R02502,R02902,R03091,R04352,R04353,R04354,R04683,R07106,R08259,R08261,R08262,R08263,R08615,R09426,R09427,R09428	RC00005,RC00033,RC00049,RC00059,RC00078,RC00171,RC00397,RC00523,RC00529,RC00708,RC02748	ko00000,ko00001,ko00002,ko01000,ko01003	-	GT1	-	UDPGT
XP_071476611.1	7668.SPU_027122-tr	2.39e-136	431	2F189@1|root,2T29N@2759|Eukaryota,3AUFR@33154|Opisthokonta,3C3GS@33208|Metazoa,3DK0W@33213|Bilateria	33208|Metazoa	-	-	-	-	-	-	-	-	-	-	-	-	-	-	-
XP_071476612.1	7668.SPU_009477-tr	8.14e-115	346	COG0443@1|root,KOG0101@2759|Eukaryota,39WCK@33154|Opisthokonta,3BK6F@33208|Metazoa,3CUV8@33213|Bilateria	33208|Metazoa	O	heat shock-mediated polytene chromosome puffing	Hsp68	GO:0001666,GO:0006950,GO:0006986,GO:0006996,GO:0008150,GO:0009266,GO:0009408,GO:0009628,GO:0009636,GO:0009987,GO:0010033,GO:0016043,GO:0033554,GO:0034605,GO:0035079,GO:0035080,GO:0035966,GO:0036293,GO:0042221,GO:0050896,GO:0051276,GO:0051716,GO:0070482,GO:0071840	-	ko:K03283	ko03040,ko04010,ko04141,ko04144,ko04213,ko04612,ko04915,ko05134,ko05145,ko05162,ko05164,ko05169,map03040,map04010,map04141,map04144,map04213,map04612,map04915,map05134,map05145,map05162,map05164,map05169	M00353,M00355	-	-	ko00000,ko00001,ko00002,ko01009,ko03009,ko03029,ko03041,ko03051,ko03110,ko04131,ko04147,ko04516	1.A.33.1	-	-	HSP70
XP_071476613.1	7668.SPU_025154-tr	9.28e-91	295	2CXJS@1|root,2RY1K@2759|Eukaryota,39VGM@33154|Opisthokonta,3BJCI@33208|Metazoa,3CWQ6@33213|Bilateria	33208|Metazoa	S	PiggyBac transposable element-derived protein	-	-	-	-	-	-	-	-	-	-	-	-	DDE_Tnp_1_7
XP_071476614.1	7668.SPU_026607-tr	0	1147	KOG1216@1|root,KOG1216@2759|Eukaryota,39MS9@33154|Opisthokonta,3CPC1@33208|Metazoa,3E5GQ@33213|Bilateria	33208|Metazoa	VW	MAM domain, meprin/A5/mu	-	-	-	-	-	-	-	-	-	-	-	-	MAM
XP_071476615.1	7668.SPU_023837-tr	0	2236	KOG2727@1|root,KOG2727@2759|Eukaryota,38FS6@33154|Opisthokonta,3BCFY@33208|Metazoa,3D0TD@33213|Bilateria	33208|Metazoa	U	RAB3 GTPase activating protein subunit 2 (Non-catalytic)	-	GO:0000003,GO:0001505,GO:0001667,GO:0002064,GO:0002065,GO:0002066,GO:0003006,GO:0003674,GO:0005085,GO:0005088,GO:0005488,GO:0005515,GO:0005575,GO:0005622,GO:0005623,GO:0005737,GO:0006810,GO:0006836,GO:0006886,GO:0006928,GO:0007154,GO:0007267,GO:0007268,GO:0007269,GO:0007276,GO:0007281,GO:0007292,GO:0007297,GO:0007298,GO:0008021,GO:0008104,GO:0008150,GO:0009888,GO:0009987,GO:0010631,GO:0010646,GO:…	-	ko:K19937	-	-	-	-	ko00000,ko04131	-	-	-	RAB3GAP2_C,RAB3GAP2_N
XP_071476616.1	7668.SPU_010000-tr	0	1964	2CMP4@1|root,2QR56@2759|Eukaryota,39VQX@33154|Opisthokonta,3BR69@33208|Metazoa,3D755@33213|Bilateria	33208|Metazoa	S	Pao retrotransposon peptidase	-	-	-	-	-	-	-	-	-	-	-	-	DUF1759,Peptidase_A17,rve
XP_071476617.1	7668.SPU_025154-tr	2.29e-92	299	2CXJS@1|root,2RY1K@2759|Eukaryota,39VGM@33154|Opisthokonta,3BJCI@33208|Metazoa,3CWQ6@33213|Bilateria	33208|Metazoa	S	PiggyBac transposable element-derived protein	-	-	-	-	-	-	-	-	-	-	-	-	DDE_Tnp_1_7
XP_071476618.1	7668.SPU_000001-tr	1.23e-158	508	KOG4308@1|root,KOG4308@2759|Eukaryota	7668.SPU_000001-tr|-	S	interleukin-8 biosynthetic process	-	-	-	-	-	-	-	-	-	-	-	-	-
XP_071476619.1	7668.SPU_000001-tr	5.32e-160	508	KOG4308@1|root,KOG4308@2759|Eukaryota	7668.SPU_000001-tr|-	S	interleukin-8 biosynthetic process	-	-	-	-	-	-	-	-	-	-	-	-	-
XP_071476620.1	7668.SPU_000001-tr	1.42e-139	452	KOG4308@1|root,KOG4308@2759|Eukaryota	7668.SPU_000001-tr|-	S	interleukin-8 biosynthetic process	-	-	-	-	-	-	-	-	-	-	-	-	-
XP_071476621.1	7668.SPU_000001-tr	7.23e-140	452	KOG4308@1|root,KOG4308@2759|Eukaryota	7668.SPU_000001-tr|-	S	interleukin-8 biosynthetic process	-	-	-	-	-	-	-	-	-	-	-	-	-
XP_071476622.1	7668.SPU_016040-tr	1.06e-294	814	KOG3528@1|root,KOG3528@2759|Eukaryota,38GUA@33154|Opisthokonta,3BAV8@33208|Metazoa,3CS98@33213|Bilateria	33208|Metazoa	O	PDZ domain binding	LNX2	GO:0003674,GO:0003824,GO:0004842,GO:0005488,GO:0005515,GO:0005575,GO:0005622,GO:0005623,GO:0005737,GO:0006464,GO:0006508,GO:0006511,GO:0006807,GO:0008150,GO:0008152,GO:0009056,GO:0009057,GO:0009987,GO:0016043,GO:0016567,GO:0016740,GO:0019538,GO:0019787,GO:0019904,GO:0019941,GO:0022607,GO:0030163,GO:0030165,GO:0032446,GO:0036211,GO:0043170,GO:0043412,GO:0043632,GO:0043933,GO:0044085,GO:0044237,GO:…	2.3.2.27	ko:K10692	-	-	-	-	ko00000,ko01000,ko04121	-	-	-	PDZ,zf-C3HC4,zf-C3HC4_2,zf-C3HC4_3,zf-RING_UBOX
XP_071476623.1	7668.SPU_007865-tr	9.16e-55	178	KOG4297@1|root,KOG4297@2759|Eukaryota	7668.SPU_007865-tr|-	S	carbohydrate binding	-	-	-	-	-	-	-	-	-	-	-	-	-
XP_071476624.1	7739.XP_002613230.1	4.44e-42	149	COG0500@1|root,KOG1541@2759|Eukaryota,39WWY@33154|Opisthokonta,3BKKG@33208|Metazoa,3D4UF@33213|Bilateria,488HM@7711|Chordata	33208|Metazoa	Q	ubiE/COQ5 methyltransferase family	WBSCR27	-	-	-	-	-	-	-	-	-	-	-	Methyltransf_11,Methyltransf_25
XP_071476625.1	10224.XP_002740450.1	2.35e-137	398	COG0524@1|root,KOG2855@2759|Eukaryota,38FCH@33154|Opisthokonta,3BIFE@33208|Metazoa,3D1UT@33213|Bilateria	33208|Metazoa	G	ribokinase activity	RBKS	GO:0003674,GO:0003824,GO:0004747,GO:0005575,GO:0005622,GO:0005623,GO:0005737,GO:0005829,GO:0005975,GO:0006081,GO:0006098,GO:0006139,GO:0006725,GO:0006732,GO:0006733,GO:0006739,GO:0006753,GO:0006793,GO:0006796,GO:0006807,GO:0008150,GO:0008152,GO:0009117,GO:0009987,GO:0016301,GO:0016310,GO:0016740,GO:0016772,GO:0016773,GO:0019200,GO:0019362,GO:0019637,GO:0019682,GO:0019693,GO:0034641,GO:0044237,GO:…	2.7.1.15	ko:K00852	ko00030,map00030	-	R01051,R02750	RC00002,RC00017	ko00000,ko00001,ko01000	-	-	-	PfkB
XP_071476626.1	7668.SPU_010576-tr	9.46e-170	490	COG2124@1|root,KOG0156@2759|Eukaryota,38BSU@33154|Opisthokonta,3BC78@33208|Metazoa,3CRSA@33213|Bilateria	33208|Metazoa	Q	monooxygenase activity	-	-	1.14.14.1,1.14.14.24	ko:K07414,ko:K07417,ko:K07418,ko:K07419,ko:K07422,ko:K14985	ko00100,ko00140,ko00590,ko00591,ko00981,ko01100,ko04212,ko04726,ko04750,ko04913,map00100,map00140,map00590,map00591,map00981,map01100,map04212,map04726,map04750,map04913	M00103	R03408,R03611,R07041,R07042,R07043,R07044,R07045,R07046,R07048,R07050,R07051,R07052,R07055,R07056,R08143	RC00704,RC00797,RC00963,RC01184,RC01693,RC01710,RC01711,RC01723,RC01725	ko00000,ko00001,ko00002,ko00199,ko01000	-	-	-	p450
XP_071476627.1	7739.XP_002604693.1	3.17e-40	149	2C6BI@1|root,2S2ZU@2759|Eukaryota,3A5C8@33154|Opisthokonta,3BRPN@33208|Metazoa,3D89T@33213|Bilateria	33208|Metazoa	S	Sterile alpha motif.	-	-	-	-	-	-	-	-	-	-	-	-	SAM_1
XP_071476628.1	8083.ENSXMAP00000008997	1.22e-10	70.9	28PM0@1|root,2QW95@2759|Eukaryota,39X5S@33154|Opisthokonta,3BG3M@33208|Metazoa,3D4X2@33213|Bilateria,48BNK@7711|Chordata,48YVR@7742|Vertebrata,4A1T0@7898|Actinopterygii	33208|Metazoa	S	Chromosome 8 open reading frame 76	C8orf76	-	-	-	-	-	-	-	-	-	-	-	-
XP_071476629.1	8083.ENSXMAP00000008997	1.22e-10	70.9	28PM0@1|root,2QW95@2759|Eukaryota,39X5S@33154|Opisthokonta,3BG3M@33208|Metazoa,3D4X2@33213|Bilateria,48BNK@7711|Chordata,48YVR@7742|Vertebrata,4A1T0@7898|Actinopterygii	33208|Metazoa	S	Chromosome 8 open reading frame 76	C8orf76	-	-	-	-	-	-	-	-	-	-	-	-
XP_071476630.1	7668.SPU_003062-tr	0	1236	COG2801@1|root,KOG0017@2759|Eukaryota,38F42@33154|Opisthokonta,3BA5H@33208|Metazoa,3CWAK@33213|Bilateria	33208|Metazoa	E	K02A2.6-like	-	-	-	-	-	-	-	-	-	-	-	-	RVT_1,SCAN,gag-asp_proteas,rve,zf-CCHC,zf-H2C2
XP_071476631.1	132113.XP_003488464.1	2.11e-21	95.1	KOG3211@1|root,KOG3211@2759|Eukaryota,39TQ6@33154|Opisthokonta,3BGRX@33208|Metazoa,3CWMG@33213|Bilateria,41ZYB@6656|Arthropoda,3SMF6@50557|Insecta,46IAV@7399|Hymenoptera	33208|Metazoa	S	Repeated motif present between transmembrane helices in cystinosin, yeast ERS1p, mannose-P-dolichol utilization defect 1, and other hypothetical proteins.	PQLC3	GO:0006464,GO:0006486,GO:0006487,GO:0006488,GO:0006490,GO:0006629,GO:0006807,GO:0008150,GO:0008152,GO:0009058,GO:0009059,GO:0009100,GO:0009101,GO:0009987,GO:0019538,GO:0034645,GO:0036211,GO:0043170,GO:0043412,GO:0043413,GO:0044237,GO:0044238,GO:0044249,GO:0044255,GO:0044260,GO:0044267,GO:0070085,GO:0071704,GO:1901135,GO:1901137,GO:1901564,GO:1901566,GO:1901576	-	-	-	-	-	-	-	-	-	-	PQ-loop
XP_071476632.1	10224.NP_001161566.1	4.53e-126	360	COG5126@1|root,KOG0044@2759|Eukaryota,38GAM@33154|Opisthokonta,3BD5S@33208|Metazoa,3CS7H@33213|Bilateria	33208|Metazoa	T	calcium ion binding	NCALD	GO:0001101,GO:0001558,GO:0001654,GO:0003008,GO:0003013,GO:0003073,GO:0003674,GO:0003779,GO:0005215,GO:0005216,GO:0005488,GO:0005509,GO:0005515,GO:0005575,GO:0005622,GO:0005623,GO:0005737,GO:0005794,GO:0005798,GO:0005829,GO:0005886,GO:0006140,GO:0006810,GO:0006811,GO:0007154,GO:0007165,GO:0007275,GO:0007399,GO:0007417,GO:0007420,GO:0007423,GO:0007584,GO:0008015,GO:0008092,GO:0008150,GO:0008217,GO:…	-	ko:K19695	ko04740,map04740	-	-	-	ko00000,ko00001	-	-	-	EF-hand_1,EF-hand_7
XP_071476633.1	10224.NP_001161566.1	4.53e-126	360	COG5126@1|root,KOG0044@2759|Eukaryota,38GAM@33154|Opisthokonta,3BD5S@33208|Metazoa,3CS7H@33213|Bilateria	33208|Metazoa	T	calcium ion binding	NCALD	GO:0001101,GO:0001558,GO:0001654,GO:0003008,GO:0003013,GO:0003073,GO:0003674,GO:0003779,GO:0005215,GO:0005216,GO:0005488,GO:0005509,GO:0005515,GO:0005575,GO:0005622,GO:0005623,GO:0005737,GO:0005794,GO:0005798,GO:0005829,GO:0005886,GO:0006140,GO:0006810,GO:0006811,GO:0007154,GO:0007165,GO:0007275,GO:0007399,GO:0007417,GO:0007420,GO:0007423,GO:0007584,GO:0008015,GO:0008092,GO:0008150,GO:0008217,GO:…	-	ko:K19695	ko04740,map04740	-	-	-	ko00000,ko00001	-	-	-	EF-hand_1,EF-hand_7
XP_071476634.1	7668.SPU_027101-tr	4.05e-203	611	COG5599@1|root,KOG4475@1|root,KOG4228@2759|Eukaryota,KOG4475@2759|Eukaryota,38C1K@33154|Opisthokonta,3BA83@33208|Metazoa,3CXCZ@33213|Bilateria	33208|Metazoa	T	protein tyrosine phosphatase activity	ptp-3	GO:0000902,GO:0000904,GO:0001764,GO:0003674,GO:0003824,GO:0004721,GO:0004725,GO:0004888,GO:0005001,GO:0005575,GO:0005912,GO:0006464,GO:0006470,GO:0006793,GO:0006796,GO:0006807,GO:0006928,GO:0006935,GO:0007154,GO:0007165,GO:0007275,GO:0007369,GO:0007399,GO:0007409,GO:0007411,GO:0007416,GO:0008045,GO:0008104,GO:0008150,GO:0008152,GO:0008544,GO:0009605,GO:0009653,GO:0009790,GO:0009888,GO:0009987,GO:…	3.1.3.48	ko:K01104,ko:K05695,ko:K06777,ko:K19599	ko04514,ko04520,ko04630,ko04910,ko04931,map04514,map04520,map04630,map04910,map04931	-	-	-	ko00000,ko00001,ko01000,ko01009,ko04516	-	-	-	I-set,Ig_3,Y_phosphatase,fn3,ig
XP_071476635.1	7668.SPU_008290-tr	0	2425	COG1525@1|root,KOG2039@2759|Eukaryota,38GXE@33154|Opisthokonta,3B9BU@33208|Metazoa,3CT8S@33213|Bilateria	33208|Metazoa	K	Tudor domain containing 6	TDRD6	GO:0000003,GO:0000578,GO:0003002,GO:0003006,GO:0005575,GO:0005622,GO:0005623,GO:0005634,GO:0005737,GO:0005739,GO:0005783,GO:0005829,GO:0006403,GO:0006996,GO:0007028,GO:0007275,GO:0007276,GO:0007277,GO:0007281,GO:0007283,GO:0007292,GO:0007308,GO:0007309,GO:0007314,GO:0007315,GO:0007350,GO:0007351,GO:0007389,GO:0008150,GO:0008298,GO:0008358,GO:0008595,GO:0009790,GO:0009798,GO:0009880,GO:0009948,GO:…	-	ko:K18405	-	-	-	-	ko00000,ko03036	-	-	-	TUDOR
XP_071476637.1	6500.XP_005098482.1	5.08e-80	245	28MFX@1|root,2QTZB@2759|Eukaryota,38HH2@33154|Opisthokonta,3BDYP@33208|Metazoa,3D0B6@33213|Bilateria	33208|Metazoa	T	factor 1	OSTF1	GO:0001503,GO:0001775,GO:0002252,GO:0002263,GO:0002274,GO:0002275,GO:0002283,GO:0002366,GO:0002376,GO:0002443,GO:0002444,GO:0002446,GO:0003674,GO:0005488,GO:0005515,GO:0005575,GO:0005622,GO:0005623,GO:0005737,GO:0006810,GO:0006887,GO:0006955,GO:0007154,GO:0007165,GO:0008150,GO:0009987,GO:0012505,GO:0016192,GO:0017124,GO:0019904,GO:0023052,GO:0030141,GO:0031410,GO:0031974,GO:0031982,GO:0031983,GO:…	-	-	-	-	-	-	-	-	-	-	Ank_2,Ank_4,Ank_5,SH3_1,SH3_2,SH3_9
XP_071476638.1	7668.SPU_004548-tr	7.7e-96	288	COG1272@1|root,KOG0748@2759|Eukaryota,38C8H@33154|Opisthokonta,3BCS0@33208|Metazoa,3CTE5@33213|Bilateria	33208|Metazoa	T	adipokinetic hormone receptor activity	ADIPOR2	GO:0001525,GO:0001558,GO:0001568,GO:0001944,GO:0002791,GO:0002793,GO:0003674,GO:0005488,GO:0005515,GO:0005575,GO:0005623,GO:0005886,GO:0006082,GO:0006109,GO:0006629,GO:0006631,GO:0006950,GO:0007154,GO:0007165,GO:0007166,GO:0007275,GO:0008150,GO:0008152,GO:0009266,GO:0009409,GO:0009611,GO:0009628,GO:0009653,GO:0009719,GO:0009725,GO:0009755,GO:0009889,GO:0009893,GO:0009966,GO:0009967,GO:0009968,GO:…	-	ko:K07297	ko04152,ko04211,ko04920,ko04932,map04152,map04211,map04920,map04932	-	-	-	ko00000,ko00001	-	-	-	HlyIII
XP_071476640.1	7668.SPU_016200-tr	1.95e-94	276	COG0185@1|root,KOG0898@2759|Eukaryota,39ZV8@33154|Opisthokonta,3BEU4@33208|Metazoa,3CRMR@33213|Bilateria	33208|Metazoa	J	structural constituent of ribosome	RPS15	GO:0000028,GO:0000054,GO:0000056,GO:0000184,GO:0000956,GO:0001889,GO:0002181,GO:0003674,GO:0003676,GO:0003677,GO:0003723,GO:0003735,GO:0005198,GO:0005488,GO:0005575,GO:0005622,GO:0005623,GO:0005634,GO:0005654,GO:0005730,GO:0005737,GO:0005783,GO:0005789,GO:0005791,GO:0005829,GO:0005840,GO:0006139,GO:0006364,GO:0006396,GO:0006401,GO:0006402,GO:0006403,GO:0006405,GO:0006412,GO:0006413,GO:0006518,GO:…	-	ko:K02958	ko03010,map03010	M00177	-	-	br01610,ko00000,ko00001,ko00002,ko03011	-	-	-	Ribosomal_S19
XP_071476641.1	7668.SPU_027101-tr	4.73e-200	603	COG5599@1|root,KOG4475@1|root,KOG4228@2759|Eukaryota,KOG4475@2759|Eukaryota,38C1K@33154|Opisthokonta,3BA83@33208|Metazoa,3CXCZ@33213|Bilateria	33208|Metazoa	T	protein tyrosine phosphatase activity	ptp-3	GO:0000902,GO:0000904,GO:0001764,GO:0003674,GO:0003824,GO:0004721,GO:0004725,GO:0004888,GO:0005001,GO:0005575,GO:0005912,GO:0006464,GO:0006470,GO:0006793,GO:0006796,GO:0006807,GO:0006928,GO:0006935,GO:0007154,GO:0007165,GO:0007275,GO:0007369,GO:0007399,GO:0007409,GO:0007411,GO:0007416,GO:0008045,GO:0008104,GO:0008150,GO:0008152,GO:0008544,GO:0009605,GO:0009653,GO:0009790,GO:0009888,GO:0009987,GO:…	3.1.3.48	ko:K01104,ko:K05695,ko:K06777,ko:K19599	ko04514,ko04520,ko04630,ko04910,ko04931,map04514,map04520,map04630,map04910,map04931	-	-	-	ko00000,ko00001,ko01000,ko01009,ko04516	-	-	-	I-set,Ig_3,Y_phosphatase,fn3,ig
XP_071476642.1	6087.XP_002170450.2	4.37e-113	329	COG0377@1|root,KOG1687@2759|Eukaryota,38D5F@33154|Opisthokonta,3BBSN@33208|Metazoa	33208|Metazoa	C	quinone binding	NDUFS7	GO:0000302,GO:0002020,GO:0002118,GO:0002121,GO:0003674,GO:0003824,GO:0003954,GO:0005488,GO:0005515,GO:0005575,GO:0005622,GO:0005623,GO:0005737,GO:0005739,GO:0005740,GO:0005743,GO:0005746,GO:0005747,GO:0005759,GO:0005886,GO:0006091,GO:0006119,GO:0006120,GO:0006139,GO:0006163,GO:0006725,GO:0006753,GO:0006793,GO:0006796,GO:0006807,GO:0006950,GO:0006979,GO:0006996,GO:0007005,GO:0007275,GO:0007568,GO:…	1.6.5.3,1.6.99.3	ko:K03940	ko00190,ko01100,ko04714,ko04723,ko04932,ko05010,ko05012,ko05016,map00190,map01100,map04714,map04723,map04932,map05010,map05012,map05016	M00143	R11945	RC00061	ko00000,ko00001,ko00002,ko01000	3.D.1.6	-	-	Oxidored_q6
XP_071476643.1	7668.SPU_010386-tr	7.48e-169	488	28KHU@1|root,2QSZ2@2759|Eukaryota,38BN8@33154|Opisthokonta,3BBP6@33208|Metazoa,3CS8I@33213|Bilateria	33208|Metazoa	S	F-box only protein 22	FBXO22	GO:0000209,GO:0003674,GO:0003824,GO:0004842,GO:0005575,GO:0005622,GO:0005623,GO:0005634,GO:0005737,GO:0005829,GO:0006464,GO:0006508,GO:0006511,GO:0006807,GO:0006810,GO:0006913,GO:0006950,GO:0007154,GO:0008150,GO:0008152,GO:0009056,GO:0009057,GO:0009267,GO:0009605,GO:0009893,GO:0009894,GO:0009896,GO:0009987,GO:0009991,GO:0010604,GO:0010830,GO:0016202,GO:0016567,GO:0016740,GO:0019222,GO:0019538,GO:…	-	ko:K10302	-	-	-	-	ko00000,ko04121	-	-	-	F-box,F-box-like,FIST,FIST_C
XP_071476644.1	8364.ENSXETP00000019274	0	962	COG0531@1|root,KOG2083@2759|Eukaryota,3AKK3@33154|Opisthokonta,3BCJ8@33208|Metazoa,3CU2U@33213|Bilateria,47Z46@7711|Chordata,4914M@7742|Vertebrata	33208|Metazoa	P	Solute carrier family 12	SLC12A2	GO:0001763,GO:0002009,GO:0003008,GO:0003333,GO:0003674,GO:0005215,GO:0005342,GO:0005488,GO:0005515,GO:0005575,GO:0005623,GO:0005886,GO:0005887,GO:0006810,GO:0006811,GO:0006812,GO:0006813,GO:0006814,GO:0006820,GO:0006821,GO:0006865,GO:0006884,GO:0006950,GO:0006970,GO:0006972,GO:0007275,GO:0007600,GO:0007605,GO:0008150,GO:0008324,GO:0008361,GO:0008509,GO:0008511,GO:0008514,GO:0008519,GO:0009581,GO:…	-	ko:K10951,ko:K14425	ko04970,ko04972,ko05110,map04970,map04972,map05110	-	-	-	ko00000,ko00001,ko01009,ko02000,ko04147	2.A.30.1,2.A.30.2,2.A.30.3	-	-	AA_permease,AA_permease_N,SLC12
XP_071476645.1	7668.SPU_007268-tr	1.13e-72	231	2EXSM@1|root,2SZDN@2759|Eukaryota,3AUKC@33154|Opisthokonta,3C47R@33208|Metazoa	33208|Metazoa	-	-	-	-	-	-	-	-	-	-	-	-	-	-	-
XP_071476646.1	7668.SPU_007000-tr	0	1016	KOG3508@1|root,KOG3508@2759|Eukaryota,39REM@33154|Opisthokonta,3BGGM@33208|Metazoa,3CVTS@33213|Bilateria	33208|Metazoa	T	RAS p21 protein activator (GTPase activating protein) 1	RASA1	GO:0000003,GO:0000165,GO:0000278,GO:0000281,GO:0000910,GO:0001568,GO:0001570,GO:0001784,GO:0001932,GO:0001933,GO:0001934,GO:0001944,GO:0001952,GO:0001953,GO:0003006,GO:0003008,GO:0003674,GO:0003824,GO:0003924,GO:0005096,GO:0005102,GO:0005161,GO:0005488,GO:0005515,GO:0005575,GO:0005622,GO:0005623,GO:0005634,GO:0005635,GO:0005737,GO:0005829,GO:0005886,GO:0006464,GO:0006468,GO:0006793,GO:0006796,GO:…	-	ko:K04352	ko04010,ko04013,ko04014,ko04360,map04010,map04013,map04014,map04360	-	-	-	ko00000,ko00001	-	-	-	C2,PH,RasGAP,SH2,SH3_1
XP_071476647.1	10224.XP_006812091.1	0	1209	COG5096@1|root,KOG1060@2759|Eukaryota,38FXM@33154|Opisthokonta,3BAU5@33208|Metazoa,3CS04@33213|Bilateria	33208|Metazoa	U	AP-3 complex subunit	AP3B2	GO:0000041,GO:0002376,GO:0002475,GO:0002682,GO:0002684,GO:0002694,GO:0002696,GO:0003674,GO:0005215,GO:0005488,GO:0005515,GO:0005575,GO:0005622,GO:0005623,GO:0005737,GO:0005794,GO:0005798,GO:0005802,GO:0006605,GO:0006622,GO:0006623,GO:0006725,GO:0006726,GO:0006727,GO:0006807,GO:0006810,GO:0006811,GO:0006812,GO:0006829,GO:0006886,GO:0006887,GO:0006892,GO:0006897,GO:0006928,GO:0006950,GO:0006996,GO:…	-	ko:K12397	ko04142,map04142	-	-	-	ko00000,ko00001,ko04131	-	-	-	AP3B1_C,Adaptin_N,SEEEED
XP_071476648.1	7668.SPU_028207-tr	9.22e-216	605	KOG3656@1|root,KOG3656@2759|Eukaryota,39YUA@33154|Opisthokonta,3BGSP@33208|Metazoa,3D72C@33213|Bilateria	33208|Metazoa	T	Belongs to the G-protein coupled receptor 1 family	-	-	-	ko:K08376,ko:K08434	-	-	-	-	ko00000,ko04030	-	-	-	7tm_1
XP_071476649.1	7668.SPU_025292-tr	0	1279	KOG2746@1|root,KOG2746@2759|Eukaryota,39S57@33154|Opisthokonta,3BIA0@33208|Metazoa,3CR7V@33213|Bilateria	33208|Metazoa	K	protein capicua homolog	CIC	GO:0000003,GO:0000122,GO:0000578,GO:0000976,GO:0000977,GO:0000981,GO:0001012,GO:0001067,GO:0001227,GO:0001558,GO:0001654,GO:0002009,GO:0002064,GO:0002065,GO:0002066,GO:0002165,GO:0003002,GO:0003006,GO:0003008,GO:0003674,GO:0003676,GO:0003677,GO:0003682,GO:0003690,GO:0003700,GO:0005488,GO:0005515,GO:0005575,GO:0005622,GO:0005623,GO:0005634,GO:0005654,GO:0006355,GO:0006357,GO:0007275,GO:0007276,GO:…	-	ko:K20225	ko04013,map04013	-	-	-	ko00000,ko00001,ko03000	-	-	-	DUF4819,HMG_box
XP_071476650.1	7668.SPU_027101-tr	1.49e-203	611	COG5599@1|root,KOG4475@1|root,KOG4228@2759|Eukaryota,KOG4475@2759|Eukaryota,38C1K@33154|Opisthokonta,3BA83@33208|Metazoa,3CXCZ@33213|Bilateria	33208|Metazoa	T	protein tyrosine phosphatase activity	ptp-3	GO:0000902,GO:0000904,GO:0001764,GO:0003674,GO:0003824,GO:0004721,GO:0004725,GO:0004888,GO:0005001,GO:0005575,GO:0005912,GO:0006464,GO:0006470,GO:0006793,GO:0006796,GO:0006807,GO:0006928,GO:0006935,GO:0007154,GO:0007165,GO:0007275,GO:0007369,GO:0007399,GO:0007409,GO:0007411,GO:0007416,GO:0008045,GO:0008104,GO:0008150,GO:0008152,GO:0008544,GO:0009605,GO:0009653,GO:0009790,GO:0009888,GO:0009987,GO:…	3.1.3.48	ko:K01104,ko:K05695,ko:K06777,ko:K19599	ko04514,ko04520,ko04630,ko04910,ko04931,map04514,map04520,map04630,map04910,map04931	-	-	-	ko00000,ko00001,ko01000,ko01009,ko04516	-	-	-	I-set,Ig_3,Y_phosphatase,fn3,ig
XP_071476651.1	6500.XP_005099451.1	7.34e-87	273	KOG3088@1|root,KOG3088@2759|Eukaryota,38DFA@33154|Opisthokonta,3BA3I@33208|Metazoa,3CUIA@33213|Bilateria	33208|Metazoa	U	protein transport	SCAMP2	GO:0000139,GO:0001101,GO:0001505,GO:0001775,GO:0002252,GO:0002263,GO:0002274,GO:0002275,GO:0002283,GO:0002366,GO:0002376,GO:0002443,GO:0002444,GO:0002446,GO:0003008,GO:0003674,GO:0005488,GO:0005515,GO:0005575,GO:0005622,GO:0005623,GO:0005737,GO:0005768,GO:0005794,GO:0005802,GO:0005886,GO:0006810,GO:0006836,GO:0006886,GO:0006887,GO:0006892,GO:0006897,GO:0006955,GO:0007154,GO:0007267,GO:0007268,GO:…	-	ko:K19995	-	-	-	-	ko00000,ko04131	-	-	-	SCAMP
XP_071476652.1	246437.XP_006143591.1	8.49e-91	282	KOG3088@1|root,KOG3088@2759|Eukaryota,38DFA@33154|Opisthokonta,3BA3I@33208|Metazoa,3CUIA@33213|Bilateria,481CG@7711|Chordata,4906R@7742|Vertebrata,3J9K4@40674|Mammalia,35M8C@314146|Euarchontoglires	33208|Metazoa	U	protein transport	SCAMP1	GO:0001505,GO:0001775,GO:0002252,GO:0002263,GO:0002274,GO:0002275,GO:0002283,GO:0002366,GO:0002376,GO:0002443,GO:0002444,GO:0002446,GO:0003008,GO:0003674,GO:0005488,GO:0005515,GO:0005575,GO:0005622,GO:0005623,GO:0005737,GO:0005768,GO:0005794,GO:0005802,GO:0005886,GO:0006810,GO:0006836,GO:0006887,GO:0006892,GO:0006897,GO:0006955,GO:0007154,GO:0007267,GO:0007268,GO:0007269,GO:0007274,GO:0007610,GO:…	-	ko:K19995	-	-	-	-	ko00000,ko04131	-	-	-	SCAMP
XP_071476653.1	7668.SPU_025404-tr	9.33e-76	243	29DI2@1|root,2RKN5@2759|Eukaryota,38HCK@33154|Opisthokonta,3BJ4P@33208|Metazoa,3CZQ8@33213|Bilateria	33208|Metazoa	S	Chromosome 3 open reading frame 38	C3orf38	GO:0005575,GO:0005622,GO:0005623,GO:0005634,GO:0008150,GO:0010941,GO:0010942,GO:0042981,GO:0043065,GO:0043067,GO:0043068,GO:0043226,GO:0043227,GO:0043229,GO:0043231,GO:0044424,GO:0044464,GO:0048518,GO:0048522,GO:0050789,GO:0050794,GO:0065007	-	-	-	-	-	-	-	-	-	-	DUF4518
XP_071476654.1	7668.SPU_016206-tr	1.59e-131	387	KOG2087@1|root,KOG2087@2759|Eukaryota,38CC3@33154|Opisthokonta,3BCC2@33208|Metazoa,3CZ7Q@33213|Bilateria	33208|Metazoa	T	G-protein coupled receptor activity	-	-	-	ko:K04307	ko04080,ko04926,map04080,map04926	-	-	-	ko00000,ko00001,ko04030	-	-	-	7tm_1,CUB,LRR_8,Ldl_recept_a,Lectin_C
XP_071476655.1	7668.SPU_025405-tr	1.39e-137	415	COG5272@1|root,KOG0010@2759|Eukaryota,38CHK@33154|Opisthokonta,3BF0I@33208|Metazoa,3CTPI@33213|Bilateria	33208|Metazoa	O	negative regulation of store-operated calcium channel activity	UBQLN1	GO:0000045,GO:0001666,GO:0002090,GO:0002091,GO:0002682,GO:0002683,GO:0003674,GO:0005102,GO:0005488,GO:0005515,GO:0005575,GO:0005622,GO:0005623,GO:0005634,GO:0005654,GO:0005737,GO:0005773,GO:0005776,GO:0005783,GO:0005789,GO:0005829,GO:0005886,GO:0006508,GO:0006511,GO:0006807,GO:0006914,GO:0006950,GO:0006996,GO:0007033,GO:0008150,GO:0008152,GO:0008277,GO:0009056,GO:0009057,GO:0009628,GO:0009892,GO:…	-	ko:K04523	ko04141,map04141	-	-	-	ko00000,ko00001,ko03051,ko04131	-	-	-	UBA,ubiquitin
XP_071476656.1	52644.XP_010563022.1	1.57e-113	371	KOG0992@1|root,KOG0992@2759|Eukaryota,38FNH@33154|Opisthokonta,3BGHS@33208|Metazoa,3CXQ4@33213|Bilateria,486XF@7711|Chordata,4979Y@7742|Vertebrata,4GJXM@8782|Aves	33208|Metazoa	S	Coiled-coil domain-containing protein 186	CCDC186	GO:0003674,GO:0005488,GO:0005515,GO:0005575,GO:0005622,GO:0005623,GO:0005737,GO:0005794,GO:0005802,GO:0006996,GO:0008150,GO:0009987,GO:0010256,GO:0012505,GO:0016043,GO:0016050,GO:0017016,GO:0017137,GO:0019899,GO:0021700,GO:0030424,GO:0031267,GO:0031984,GO:0032502,GO:0033363,GO:0036477,GO:0040012,GO:0042995,GO:0043005,GO:0043025,GO:0043226,GO:0043227,GO:0043229,GO:0043231,GO:0044297,GO:0044422,GO:…	-	-	-	-	-	-	-	-	-	-	-
XP_071476657.1	7668.SPU_027786-tr	1.18e-186	581	COG3869@1|root,KOG3581@2759|Eukaryota,38BGZ@33154|Opisthokonta,3BB2K@33208|Metazoa,3CRR7@33213|Bilateria	33208|Metazoa	C	phosphotransferase activity, nitrogenous group as acceptor	CKM	GO:0003674,GO:0003824,GO:0004054,GO:0004111,GO:0005488,GO:0005515,GO:0005575,GO:0005576,GO:0005615,GO:0005622,GO:0005623,GO:0005634,GO:0005737,GO:0005739,GO:0005829,GO:0006082,GO:0006139,GO:0006163,GO:0006164,GO:0006520,GO:0006575,GO:0006599,GO:0006600,GO:0006603,GO:0006725,GO:0006753,GO:0006754,GO:0006793,GO:0006796,GO:0006807,GO:0006873,GO:0006950,GO:0007275,GO:0007399,GO:0007417,GO:0007420,GO:…	2.7.3.2,2.7.3.3	ko:K00933,ko:K00934	ko00330,ko01100,map00330,map01100	M00047	R00554,R01881	RC00002,RC00203	ko00000,ko00001,ko00002,ko01000,ko04147	-	-	-	ATP-gua_Ptrans,ATP-gua_PtransN
XP_071476658.1	7668.SPU_027101-tr	9e-78	273	COG5599@1|root,KOG4475@1|root,KOG4228@2759|Eukaryota,KOG4475@2759|Eukaryota,38C1K@33154|Opisthokonta,3BA83@33208|Metazoa,3CXCZ@33213|Bilateria	33208|Metazoa	T	protein tyrosine phosphatase activity	ptp-3	GO:0000902,GO:0000904,GO:0001764,GO:0003674,GO:0003824,GO:0004721,GO:0004725,GO:0004888,GO:0005001,GO:0005575,GO:0005912,GO:0006464,GO:0006470,GO:0006793,GO:0006796,GO:0006807,GO:0006928,GO:0006935,GO:0007154,GO:0007165,GO:0007275,GO:0007369,GO:0007399,GO:0007409,GO:0007411,GO:0007416,GO:0008045,GO:0008104,GO:0008150,GO:0008152,GO:0008544,GO:0009605,GO:0009653,GO:0009790,GO:0009888,GO:0009987,GO:…	3.1.3.48	ko:K01104,ko:K05695,ko:K06777,ko:K19599	ko04514,ko04520,ko04630,ko04910,ko04931,map04514,map04520,map04630,map04910,map04931	-	-	-	ko00000,ko00001,ko01000,ko01009,ko04516	-	-	-	I-set,Ig_3,Y_phosphatase,fn3,ig
XP_071476659.1	7668.SPU_010427-tr	2.02e-272	752	COG0654@1|root,KOG3855@2759|Eukaryota,38FN2@33154|Opisthokonta,3BAK6@33208|Metazoa,3CYXR@33213|Bilateria	33208|Metazoa	CH	ubiquinone biosynthetic process	COQ6	GO:0005575,GO:0005622,GO:0005623,GO:0005737,GO:0005739,GO:0006732,GO:0006733,GO:0006743,GO:0006744,GO:0008150,GO:0008152,GO:0009058,GO:0009108,GO:0009987,GO:0042180,GO:0042181,GO:0043226,GO:0043227,GO:0043229,GO:0043231,GO:0044237,GO:0044249,GO:0044281,GO:0044283,GO:0044424,GO:0044444,GO:0044464,GO:0051186,GO:0051188,GO:0071704,GO:1901576,GO:1901661,GO:1901663	-	ko:K06126	ko00130,ko01100,ko01110,map00130,map01100,map01110	M00128	R04982,R08773	RC02670	ko00000,ko00001,ko00002,ko01000	-	-	-	FAD_binding_3
XP_071476662.1	7668.SPU_028768-tr	0	1775	COG2801@1|root,KOG0017@2759|Eukaryota,39TC6@33154|Opisthokonta,3BHT2@33208|Metazoa,3DE2J@33213|Bilateria	33208|Metazoa	L	Pao retrotransposon peptidase	-	-	-	-	-	-	-	-	-	-	-	-	DUF1758,DUF1759,Peptidase_A17,RVT_1,rve
XP_071476663.1	7668.SPU_020192-tr	0	2261	KOG1836@1|root,KOG1836@2759|Eukaryota,38DXH@33154|Opisthokonta,3BCFJ@33208|Metazoa,3CRYA@33213|Bilateria	33208|Metazoa	W	laminin subunit	LAMA3	GO:0000003,GO:0000902,GO:0000904,GO:0001525,GO:0001568,GO:0001655,GO:0001657,GO:0001658,GO:0001667,GO:0001704,GO:0001706,GO:0001738,GO:0001755,GO:0001763,GO:0001764,GO:0001822,GO:0001823,GO:0001942,GO:0001944,GO:0002009,GO:0002252,GO:0002376,GO:0003158,GO:0003674,GO:0005102,GO:0005178,GO:0005198,GO:0005201,GO:0005488,GO:0005515,GO:0005575,GO:0005576,GO:0005604,GO:0005605,GO:0005608,GO:0005610,GO:…	-	ko:K06240	ko01100,ko04151,ko04510,ko04512,ko05145,ko05146,ko05165,ko05200,ko05222,map01100,map04151,map04510,map04512,map05145,map05146,map05165,map05200,map05222	-	-	-	ko00000,ko00001	-	-	-	Laminin_B,Laminin_EGF,Laminin_G_1,Laminin_G_2,Laminin_I,Laminin_II,Laminin_N
XP_071476665.1	7668.SPU_012921-tr	3.16e-181	518	COG0671@1|root,KOG2822@2759|Eukaryota,39RT9@33154|Opisthokonta,3B9WZ@33208|Metazoa,3D233@33213|Bilateria	33208|Metazoa	I	dihydrosphingosine-1-phosphate phosphatase activity	SGPP1	GO:0003674,GO:0003824,GO:0005575,GO:0005622,GO:0005623,GO:0005634,GO:0005654,GO:0005737,GO:0005783,GO:0005789,GO:0006066,GO:0006629,GO:0006643,GO:0006644,GO:0006665,GO:0006668,GO:0006670,GO:0006793,GO:0006796,GO:0006807,GO:0006915,GO:0007154,GO:0007165,GO:0007166,GO:0008150,GO:0008152,GO:0008219,GO:0008610,GO:0009058,GO:0009987,GO:0012501,GO:0012505,GO:0016020,GO:0016311,GO:0016787,GO:0016788,GO:…	-	ko:K04716,ko:K04717	ko00600,ko04071,map00600,map04071	-	R06520	RC00017	ko00000,ko00001,ko01000	-	-	-	PAP2
XP_071476666.1	7668.SPU_023725-tr	0	1328	2BZKV@1|root,2QPY6@2759|Eukaryota,38G78@33154|Opisthokonta,3BE33@33208|Metazoa,3CX4D@33213|Bilateria	33208|Metazoa	S	sterile alpha motif	SAMD9L	-	-	-	-	-	-	-	-	-	-	-	SAM_1,SAM_2
XP_071476667.1	7668.SPU_027785-tr	3.52e-316	863	COG5027@1|root,KOG2747@2759|Eukaryota,38BNE@33154|Opisthokonta,3BGCC@33208|Metazoa,3CRW2@33213|Bilateria	33208|Metazoa	B	Belongs to the MYST (SAS MOZ) family	KAT5	GO:0000122,GO:0000123,GO:0000228,GO:0000302,GO:0000726,GO:0000729,GO:0000785,GO:0000790,GO:0000812,GO:0001708,GO:0001817,GO:0001818,GO:0003674,GO:0003682,GO:0003712,GO:0003713,GO:0003824,GO:0004402,GO:0005102,GO:0005488,GO:0005515,GO:0005575,GO:0005622,GO:0005623,GO:0005634,GO:0005654,GO:0005667,GO:0005694,GO:0005700,GO:0005705,GO:0005730,GO:0005737,GO:0005829,GO:0006139,GO:0006259,GO:0006260,GO:…	2.3.1.48	ko:K11304	ko05166,map05166	-	-	-	ko00000,ko00001,ko01000,ko03036	-	-	-	MOZ_SAS,Tudor-knot
XP_071476668.1	7668.SPU_028683-tr	0	4818	KOG4338@1|root,KOG4338@2759|Eukaryota,38D8A@33154|Opisthokonta,3BCAR@33208|Metazoa,3CYWB@33213|Bilateria	33208|Metazoa	I	Apolipoprotein	-	-	-	ko:K14462	ko04975,ko04977,ko04979,map04975,map04977,map04979	-	-	-	ko00000,ko00001,ko00536,ko04147	-	-	-	C8,DUF1081,DUF1943,VWD,Vitellogenin_N
XP_071476669.1	7668.SPU_011446-tr	1.91e-300	837	2CMUT@1|root,2QS2X@2759|Eukaryota,38JA7@33154|Opisthokonta,3BD97@33208|Metazoa,3CU21@33213|Bilateria	33208|Metazoa	S	smoothened binding	BBS1	GO:0000003,GO:0000226,GO:0000902,GO:0000904,GO:0001085,GO:0001103,GO:0001501,GO:0001664,GO:0001764,GO:0001894,GO:0001895,GO:0003008,GO:0003352,GO:0003356,GO:0003674,GO:0005102,GO:0005113,GO:0005119,GO:0005488,GO:0005515,GO:0005575,GO:0005622,GO:0005623,GO:0005737,GO:0005813,GO:0005815,GO:0005829,GO:0005856,GO:0005886,GO:0005929,GO:0005930,GO:0006629,GO:0006810,GO:0006892,GO:0006893,GO:0006928,GO:…	-	ko:K16746	-	-	-	-	ko00000,ko03036	-	-	-	BBS1
XP_071476670.1	7668.SPU_014036-tr	2.58e-291	835	KOG1172@1|root,KOG1172@2759|Eukaryota,38BCI@33154|Opisthokonta,3BA46@33208|Metazoa,3CS9E@33213|Bilateria	33208|Metazoa	P	solute carrier family 4, sodium bicarbonate	SLC4A7	GO:0001654,GO:0001754,GO:0001944,GO:0002064,GO:0002065,GO:0002066,GO:0003008,GO:0003407,GO:0003674,GO:0005215,GO:0005452,GO:0005488,GO:0005515,GO:0005575,GO:0005622,GO:0005623,GO:0005737,GO:0005886,GO:0005887,GO:0006464,GO:0006486,GO:0006807,GO:0006810,GO:0006811,GO:0006812,GO:0006814,GO:0006820,GO:0006821,GO:0006873,GO:0006885,GO:0007154,GO:0007267,GO:0007268,GO:0007271,GO:0007275,GO:0007399,GO:…	-	ko:K13575,ko:K13855,ko:K13858,ko:K13859,ko:K13861	ko04964,ko04970,ko04971,ko04972,ko04976,map04964,map04970,map04971,map04972,map04976	-	-	-	ko00000,ko00001,ko02000,ko03036	2.A.31.1.2,2.A.31.2.1,2.A.31.2.2,2.A.31.2.3,2.A.31.2.4,2.A.31.2.9	-	-	Band_3_cyto,HCO3_cotransp
XP_071476671.1	7668.SPU_007214-tr	5.32e-212	596	COG5092@1|root,KOG2779@2759|Eukaryota,38E8P@33154|Opisthokonta,3BCBH@33208|Metazoa,3CVZ4@33213|Bilateria	33208|Metazoa	I	Adds a myristoyl group to the N-terminal glycine residue of certain cellular proteins	NMT1	GO:0001700,GO:0001701,GO:0002009,GO:0003674,GO:0003824,GO:0004379,GO:0005575,GO:0005622,GO:0005623,GO:0005737,GO:0005794,GO:0005829,GO:0005886,GO:0006464,GO:0006497,GO:0006498,GO:0006499,GO:0006807,GO:0006810,GO:0006839,GO:0006996,GO:0007005,GO:0007006,GO:0007275,GO:0007391,GO:0008150,GO:0008152,GO:0008277,GO:0009058,GO:0009059,GO:0009653,GO:0009790,GO:0009792,GO:0009888,GO:0009966,GO:0009967,GO:…	2.3.1.97	ko:K00671	-	-	-	-	ko00000,ko01000	-	-	-	NMT,NMT_C
XP_071476672.1	7668.SPU_014398-tr	7.28e-107	321	COG1028@1|root,KOG1208@2759|Eukaryota,38EC5@33154|Opisthokonta,3BEU8@33208|Metazoa,3CR99@33213|Bilateria	33208|Metazoa	Q	15-hydroxyprostaglandin dehydrogenase (NADP+) activity	CBR3	GO:0000003,GO:0000166,GO:0000253,GO:0001516,GO:0001542,GO:0001676,GO:0002237,GO:0003006,GO:0003008,GO:0003674,GO:0003824,GO:0004090,GO:0005488,GO:0005575,GO:0005622,GO:0005623,GO:0005634,GO:0005654,GO:0005737,GO:0005829,GO:0005886,GO:0005902,GO:0006082,GO:0006629,GO:0006631,GO:0006633,GO:0006636,GO:0006690,GO:0006692,GO:0006693,GO:0006706,GO:0006732,GO:0006766,GO:0006775,GO:0006805,GO:0007275,GO:…	1.1.1.184,1.1.1.189,1.1.1.197	ko:K00079,ko:K00084	ko00590,ko00790,ko00980,ko01100,ko05204,map00590,map00790,map00980,map01100,map05204	-	R02581,R02975,R04285,R09420	RC00154,RC00205,RC00823,RC01491	ko00000,ko00001,ko01000	-	-	-	adh_short
XP_071476674.1	7668.SPU_025163-tr	2.72e-107	317	COG5184@1|root,KOG1426@2759|Eukaryota,3A3E8@33154|Opisthokonta,3BRVJ@33208|Metazoa,3D8GY@33213|Bilateria	33208|Metazoa	DZ	Hemimethylated DNA-binding protein YccV like	-	-	-	-	-	-	-	-	-	-	-	-	YccV-like
XP_071476675.1	7668.SPU_025163-tr	2.72e-107	317	COG5184@1|root,KOG1426@2759|Eukaryota,3A3E8@33154|Opisthokonta,3BRVJ@33208|Metazoa,3D8GY@33213|Bilateria	33208|Metazoa	DZ	Hemimethylated DNA-binding protein YccV like	-	-	-	-	-	-	-	-	-	-	-	-	YccV-like
XP_071476676.1	7668.SPU_025163-tr	3.83e-111	327	COG5184@1|root,KOG1426@2759|Eukaryota,3A3E8@33154|Opisthokonta,3BRVJ@33208|Metazoa,3D8GY@33213|Bilateria	33208|Metazoa	DZ	Hemimethylated DNA-binding protein YccV like	-	-	-	-	-	-	-	-	-	-	-	-	YccV-like
XP_071476677.1	7668.SPU_025163-tr	9.17e-132	381	COG5184@1|root,KOG1426@2759|Eukaryota,3A3E8@33154|Opisthokonta,3BRVJ@33208|Metazoa,3D8GY@33213|Bilateria	33208|Metazoa	DZ	Hemimethylated DNA-binding protein YccV like	-	-	-	-	-	-	-	-	-	-	-	-	YccV-like
XP_071476678.1	7668.SPU_000899-tr	8.83e-108	311	KOG1755@1|root,KOG1755@2759|Eukaryota,3A20D@33154|Opisthokonta,3BTF3@33208|Metazoa,3D9E6@33213|Bilateria	33208|Metazoa	Z	Profilin	PFN4	GO:0003674,GO:0003779,GO:0003785,GO:0005488,GO:0005515,GO:0005575,GO:0005622,GO:0005623,GO:0005737,GO:0005856,GO:0005938,GO:0008064,GO:0008092,GO:0008104,GO:0008150,GO:0009987,GO:0010639,GO:0015629,GO:0016043,GO:0030832,GO:0030833,GO:0030837,GO:0031333,GO:0032271,GO:0032272,GO:0032507,GO:0032535,GO:0032956,GO:0032970,GO:0033036,GO:0033043,GO:0034613,GO:0042989,GO:0043226,GO:0043228,GO:0043229,GO:…	-	ko:K05759	ko04013,ko04015,ko04810,ko05131,ko05132,map04013,map04015,map04810,map05131,map05132	-	-	-	ko00000,ko00001,ko04131,ko04147,ko04812	-	-	-	Profilin
XP_071476679.1	7668.SPU_009126-tr	2.64e-143	437	COG5560@1|root,KOG1873@2759|Eukaryota,38DXM@33154|Opisthokonta,3BD1W@33208|Metazoa,3CUYE@33213|Bilateria	33208|Metazoa	O	Specifically deubiquitinates 'Lys-120' of histone H2A (H2AK119Ub), a specific tag for epigenetic transcriptional repression, thereby acting as a coactivator. Deubiquitination of histone H2A is a prerequisite for subsequent phosphorylation at 'Ser-11' of histone H3 (H3S10ph), and is required for chromosome segregation when cells enter into mitosis. In resting B- and T- lymphocytes, phosphorylation…	USP16	GO:0000278,GO:0003674,GO:0003712,GO:0003713,GO:0003824,GO:0004175,GO:0004197,GO:0004843,GO:0005488,GO:0005515,GO:0005575,GO:0005622,GO:0005623,GO:0005634,GO:0005654,GO:0005737,GO:0006139,GO:0006259,GO:0006281,GO:0006289,GO:0006325,GO:0006355,GO:0006357,GO:0006417,GO:0006448,GO:0006464,GO:0006508,GO:0006725,GO:0006807,GO:0006950,GO:0006974,GO:0006996,GO:0007049,GO:0008150,GO:0008152,GO:0008233,GO:…	3.4.19.12	ko:K11844	-	-	-	-	ko00000,ko01000,ko01002,ko04121	-	-	-	UCH,zf-UBP
XP_071476680.1	7668.SPU_003556-tr	2.53e-121	354	KOG1422@1|root,KOG1422@2759|Eukaryota,38DYR@33154|Opisthokonta,3B9F7@33208|Metazoa,3CTK9@33213|Bilateria	33208|Metazoa	P	chloride channel activity	CLIC6	GO:0000003,GO:0000139,GO:0000323,GO:0000902,GO:0000904,GO:0001525,GO:0001568,GO:0001654,GO:0001664,GO:0001763,GO:0001885,GO:0001886,GO:0001944,GO:0002009,GO:0002021,GO:0002024,GO:0002064,GO:0002065,GO:0002066,GO:0002093,GO:0003008,GO:0003158,GO:0003382,GO:0003674,GO:0003824,GO:0004601,GO:0004602,GO:0005102,GO:0005215,GO:0005216,GO:0005253,GO:0005254,GO:0005488,GO:0005515,GO:0005575,GO:0005622,GO:…	-	ko:K05021,ko:K05022,ko:K05024,ko:K05025,ko:K05026	-	-	-	-	ko00000,ko04040,ko04147	1.A.12.1.1,1.A.12.1.2,1.A.12.1.3,1.A.12.1.4,1.A.12.1.5,1.A.12.1.6	-	-	GST_C_2,GST_N_2,GST_N_3
XP_071476681.1	7668.SPU_002097-tr	1.47e-194	546	2BEB5@1|root,2S14E@2759|Eukaryota,39G3T@33154|Opisthokonta,3BNA9@33208|Metazoa,3D4PQ@33213|Bilateria	33208|Metazoa	-	-	FAM228B	-	-	-	-	-	-	-	-	-	-	-	-
XP_071476682.1	7668.SPU_013075-tr	8.34e-243	672	KOG2458@1|root,KOG2458@2759|Eukaryota,38BEI@33154|Opisthokonta,3BA7Y@33208|Metazoa,3CX6A@33213|Bilateria	33208|Metazoa	S	UDP-xylosyltransferase activity	POGLUT1	GO:0001654,GO:0001745,GO:0001751,GO:0001754,GO:0001756,GO:0003002,GO:0003674,GO:0003824,GO:0005575,GO:0005622,GO:0005623,GO:0005737,GO:0005783,GO:0005788,GO:0006464,GO:0006486,GO:0006493,GO:0006629,GO:0006643,GO:0006664,GO:0006807,GO:0006996,GO:0007030,GO:0007154,GO:0007165,GO:0007166,GO:0007219,GO:0007275,GO:0007389,GO:0007399,GO:0007423,GO:0007498,GO:0008150,GO:0008152,GO:0008194,GO:0008593,GO:…	-	ko:K13667	ko00514,map00514	-	R09315	-	ko00000,ko00001,ko01000,ko01003	-	GT90	-	Glyco_transf_90
XP_071476683.1	7668.SPU_013077-tr	0	1812	KOG1217@1|root,KOG4291@1|root,KOG1217@2759|Eukaryota,KOG4291@2759|Eukaryota,39TK1@33154|Opisthokonta,3BGZR@33208|Metazoa,3CZG0@33213|Bilateria	33208|Metazoa	T	positive regulation of cell-substrate adhesion	EGFL6	GO:0003674,GO:0005102,GO:0005178,GO:0005488,GO:0005515,GO:0005575,GO:0005576,GO:0005604,GO:0005615,GO:0008150,GO:0009987,GO:0010810,GO:0010811,GO:0016043,GO:0030155,GO:0030198,GO:0031012,GO:0043062,GO:0044421,GO:0044877,GO:0045785,GO:0048518,GO:0050789,GO:0050839,GO:0062023,GO:0065007,GO:0071840	-	ko:K06824	-	-	-	-	ko00000,ko04516	-	-	-	EGF_CA,MAM
XP_071476684.1	7668.SPU_017651-tr	2.43e-264	730	2CQJ9@1|root,2R501@2759|Eukaryota,39VPP@33154|Opisthokonta,3BH26@33208|Metazoa,3D1HX@33213|Bilateria	33208|Metazoa	S	oxidation-reduction process	-	-	-	-	-	-	-	-	-	-	-	-	-
XP_071476685.1	7668.SPU_021543-tr	8.78e-305	848	COG5258@1|root,KOG0463@2759|Eukaryota,38CTU@33154|Opisthokonta,3BDUQ@33208|Metazoa,3CXNZ@33213|Bilateria	33208|Metazoa	J	GTP metabolic process	GTPBP1	GO:0000166,GO:0000177,GO:0000178,GO:0001882,GO:0001883,GO:0002376,GO:0003674,GO:0003824,GO:0003924,GO:0005488,GO:0005525,GO:0005575,GO:0005622,GO:0005623,GO:0005737,GO:0005829,GO:0006139,GO:0006163,GO:0006725,GO:0006753,GO:0006793,GO:0006796,GO:0006807,GO:0006955,GO:0007154,GO:0007165,GO:0008150,GO:0008152,GO:0009116,GO:0009117,GO:0009119,GO:0009141,GO:0009144,GO:0009150,GO:0009199,GO:0009205,GO:…	-	-	-	-	-	-	-	-	-	-	GTP_EFTU,GTP_EFTU_D2
XP_071476686.1	7739.XP_002600153.1	6.8e-78	240	KOG0297@1|root,KOG0297@2759|Eukaryota,3A2T7@33154|Opisthokonta,3BR4U@33208|Metazoa,3DAH4@33213|Bilateria	33208|Metazoa	O	RING-type zinc-finger	-	-	-	-	-	-	-	-	-	-	-	-	zf-C3HC4_2
XP_071476687.1	10228.TriadP33634	2.14e-173	501	COG0438@1|root,KOG2941@2759|Eukaryota,38CDI@33154|Opisthokonta,3B9MS@33208|Metazoa	33208|Metazoa	O	chitobiosyldiphosphodolichol beta-mannosyltransferase activity	-	GO:0000030,GO:0003674,GO:0003824,GO:0005575,GO:0005622,GO:0005623,GO:0005737,GO:0005783,GO:0006464,GO:0006486,GO:0006807,GO:0008150,GO:0008152,GO:0009058,GO:0009059,GO:0009100,GO:0009101,GO:0009987,GO:0012505,GO:0016740,GO:0016757,GO:0016758,GO:0019538,GO:0034645,GO:0036211,GO:0043170,GO:0043226,GO:0043227,GO:0043229,GO:0043231,GO:0043412,GO:0043413,GO:0044237,GO:0044238,GO:0044249,GO:0044260,GO:…	2.4.1.142	ko:K03842	ko00510,ko00513,ko01100,map00510,map00513,map01100	M00055	R05972	-	ko00000,ko00001,ko00002,ko01000,ko01003	-	GT33	-	Glyco_trans_1_4,Glyco_transf_4,Glycos_transf_1
XP_071476688.1	7668.SPU_020131-tr	4.62e-229	680	2CMTJ@1|root,2QRWJ@2759|Eukaryota,39SVI@33154|Opisthokonta,3BNJ9@33208|Metazoa,3D6RT@33213|Bilateria	33208|Metazoa	S	TIR domain	-	-	-	-	-	-	-	-	-	-	-	-	TIR_2
XP_071476689.1	7668.SPU_020391-tr	4.54e-212	597	COG0109@1|root,KOG1380@2759|Eukaryota,38GD0@33154|Opisthokonta,3B9K2@33208|Metazoa,3CVZ6@33213|Bilateria	33208|Metazoa	H	protoheme IX farnesyltransferase activity	COX10	GO:0000266,GO:0003674,GO:0003824,GO:0004311,GO:0004659,GO:0005575,GO:0005622,GO:0005623,GO:0005634,GO:0005730,GO:0005737,GO:0005739,GO:0005740,GO:0005743,GO:0005829,GO:0006091,GO:0006119,GO:0006123,GO:0006139,GO:0006163,GO:0006464,GO:0006725,GO:0006753,GO:0006778,GO:0006779,GO:0006783,GO:0006784,GO:0006793,GO:0006796,GO:0006807,GO:0006996,GO:0007005,GO:0008150,GO:0008152,GO:0008495,GO:0008535,GO:…	2.5.1.141	ko:K02257	ko00190,ko00860,ko01100,ko01110,ko04714,map00190,map00860,map01100,map01110,map04714	M00154	R07411	RC01786	ko00000,ko00001,ko00002,ko01000,ko01006,ko03029	-	-	-	UbiA
XP_071476690.1	10224.XP_002734616.1	8.78e-75	237	COG5084@1|root,KOG1040@2759|Eukaryota,38HDS@33154|Opisthokonta,3BINB@33208|Metazoa,3CWIU@33213|Bilateria	33208|Metazoa	A	Cleavage and polyadenylation	CPSF4	GO:0000375,GO:0000377,GO:0000398,GO:0003674,GO:0003676,GO:0003723,GO:0003824,GO:0004518,GO:0004519,GO:0004521,GO:0004540,GO:0005488,GO:0005575,GO:0005622,GO:0005623,GO:0005634,GO:0005654,GO:0005847,GO:0005849,GO:0006139,GO:0006351,GO:0006353,GO:0006366,GO:0006369,GO:0006378,GO:0006379,GO:0006396,GO:0006397,GO:0006403,GO:0006405,GO:0006406,GO:0006611,GO:0006725,GO:0006807,GO:0006810,GO:0006886,GO:…	-	ko:K14404	ko03015,ko05164,map03015,map05164	-	-	-	ko00000,ko00001,ko03019,ko03021	-	-	-	zf-CCCH,zf-CCHC
XP_071476691.1	7668.SPU_019380-tr	0	1016	29NPP@1|root,2RW0M@2759|Eukaryota,3AUEP@33154|Opisthokonta,3C544@33208|Metazoa,3DBS9@33213|Bilateria	33208|Metazoa	S	coiled-coil domain-containing protein	CCDC33	-	-	-	-	-	-	-	-	-	-	-	C2
XP_071476692.1	10224.XP_002733129.1	7.49e-05	49.7	2CZPQ@1|root,2SB5F@2759|Eukaryota,391W7@33154|Opisthokonta,3C7CN@33208|Metazoa,3DBM4@33213|Bilateria	33208|Metazoa	-	-	-	-	-	-	-	-	-	-	-	-	-	-	-
XP_071476693.1	7668.SPU_012788-tr	4.14e-297	850	292SG@1|root,2R9P3@2759|Eukaryota,39AF7@33154|Opisthokonta,3B96R@33208|Metazoa,3CTZD@33213|Bilateria	33208|Metazoa	S	Domain of unknown function (DUF4795)	QRICH2	-	-	-	-	-	-	-	-	-	-	-	DUF4795
XP_071476694.1	7668.SPU_024266-tr	3.75e-35	149	2CP4A@1|root,2R00K@2759|Eukaryota,39S7J@33154|Opisthokonta,3B9TG@33208|Metazoa	33208|Metazoa	S	CARD domain binding	CARD9	GO:0001817,GO:0001819,GO:0001932,GO:0001934,GO:0002218,GO:0002220,GO:0002223,GO:0002237,GO:0002252,GO:0002253,GO:0002376,GO:0002429,GO:0002682,GO:0002684,GO:0002757,GO:0002758,GO:0002764,GO:0002768,GO:0003674,GO:0005488,GO:0005515,GO:0005575,GO:0005622,GO:0005623,GO:0005737,GO:0005829,GO:0005886,GO:0006950,GO:0006952,GO:0007154,GO:0007165,GO:0007166,GO:0007249,GO:0008150,GO:0009605,GO:0009607,GO:…	-	ko:K07367,ko:K12794	ko04064,ko04621,ko04660,ko04662,ko05152,map04064,map04621,map04660,map04662,map05152	-	-	-	ko00000,ko00001	-	-	-	CARD
XP_071476695.1	7668.SPU_003552-tr	0	2189	COG5184@1|root,KOG1426@2759|Eukaryota,38CSK@33154|Opisthokonta,3BGK6@33208|Metazoa,3CXR4@33213|Bilateria	33208|Metazoa	DZ	calcium ion binding	ZZEF1	-	-	-	-	-	-	-	-	-	-	-	ANAPC10,ZZ
XP_071476696.1	7668.SPU_009270-tr	6.63e-163	498	COG0124@1|root,KOG1035@2759|Eukaryota,38FHB@33154|Opisthokonta,3BDWP@33208|Metazoa,3CW3D@33213|Bilateria	33208|Metazoa	T	negative regulation of hemoglobin biosynthetic process	EIF2AK1	GO:0001932,GO:0002376,GO:0002520,GO:0002521,GO:0002526,GO:0002573,GO:0003674,GO:0003824,GO:0004672,GO:0004674,GO:0004694,GO:0005488,GO:0005515,GO:0005575,GO:0005622,GO:0005623,GO:0005737,GO:0006417,GO:0006446,GO:0006447,GO:0006464,GO:0006468,GO:0006725,GO:0006778,GO:0006793,GO:0006796,GO:0006807,GO:0006810,GO:0006897,GO:0006909,GO:0006950,GO:0006952,GO:0006954,GO:0007275,GO:0008150,GO:0008152,GO:…	2.7.11.1	ko:K16194	ko04141,ko05160,ko05162,ko05164,ko05168,ko05169,map04141,map05160,map05162,map05164,map05168,map05169	-	-	-	ko00000,ko00001,ko01000,ko01001	-	-	-	Pkinase
XP_071476697.1	7668.SPU_014168-tr	0	1471	COG0037@1|root,KOG2840@2759|Eukaryota,39MQK@33154|Opisthokonta,3BDND@33208|Metazoa,3CSFU@33213|Bilateria	33208|Metazoa	J	GTP binding	-	-	-	-	-	-	-	-	-	-	-	-	ATP_bind_3,Aminotran_5
XP_071476698.1	7668.SPU_004635-tr	2.75e-139	419	COG5200@1|root,KOG0796@2759|Eukaryota,393X0@33154|Opisthokonta,3BDAZ@33208|Metazoa,3CUSY@33213|Bilateria	33208|Metazoa	A	Luc7-like protein 3	LUC7L3	GO:0000245,GO:0000375,GO:0000377,GO:0000398,GO:0003674,GO:0003676,GO:0003723,GO:0003729,GO:0005488,GO:0005575,GO:0005622,GO:0005623,GO:0005634,GO:0005654,GO:0005681,GO:0005684,GO:0005685,GO:0006139,GO:0006376,GO:0006396,GO:0006397,GO:0006725,GO:0006807,GO:0008150,GO:0008152,GO:0008380,GO:0009893,GO:0009987,GO:0010467,GO:0010468,GO:0010604,GO:0010628,GO:0016043,GO:0016070,GO:0016071,GO:0016604,GO:…	-	-	-	-	-	-	-	-	-	-	LUC7
XP_071476699.1	7668.SPU_003516-tr	0	1052	COG5560@1|root,KOG1870@2759|Eukaryota,38BCQ@33154|Opisthokonta,3BENJ@33208|Metazoa,3CX63@33213|Bilateria	33208|Metazoa	O	Belongs to the peptidase C19 family	USP31	GO:0000731,GO:0003674,GO:0003824,GO:0004843,GO:0005575,GO:0005622,GO:0005623,GO:0005634,GO:0005654,GO:0006139,GO:0006259,GO:0006281,GO:0006301,GO:0006464,GO:0006508,GO:0006725,GO:0006807,GO:0006950,GO:0006974,GO:0008150,GO:0008152,GO:0008233,GO:0008234,GO:0009058,GO:0009059,GO:0009987,GO:0016579,GO:0016787,GO:0018130,GO:0019438,GO:0019538,GO:0019783,GO:0019785,GO:0019985,GO:0031974,GO:0031981,GO:…	3.4.19.12	ko:K11852,ko:K11856,ko:K21343	ko04137,map04137	-	-	-	ko00000,ko00001,ko01000,ko01002,ko04121,ko04131	-	-	-	UCH
XP_071476700.1	10224.XP_002742026.1	1.68e-173	497	COG0615@1|root,KOG2803@2759|Eukaryota,397AJ@33154|Opisthokonta,3BDIN@33208|Metazoa,3CW8S@33213|Bilateria	33208|Metazoa	I	ethanolamine-phosphate cytidylyltransferase activity	Pect	GO:0003674,GO:0005488,GO:0005515,GO:0006066,GO:0006576,GO:0006807,GO:0008150,GO:0008152,GO:0009308,GO:0009987,GO:0034641,GO:0042439,GO:0044106,GO:0044237,GO:0044281,GO:0071704,GO:1901564,GO:1901615	2.7.7.14	ko:K00967	ko00440,ko00564,ko01100,map00440,map00564,map01100	M00092	R02038,R04247	RC00002	ko00000,ko00001,ko00002,ko01000	-	-	-	CTP_transf_like
XP_071476701.1	7668.SPU_006772-tr	0	1104	COG0038@1|root,KOG0474@2759|Eukaryota,38FIV@33154|Opisthokonta,3B9MN@33208|Metazoa,3CXUT@33213|Bilateria	33208|Metazoa	P	voltage-gated chloride channel activity	CLCN7	GO:0000323,GO:0003008,GO:0003674,GO:0005215,GO:0005216,GO:0005244,GO:0005247,GO:0005253,GO:0005254,GO:0005575,GO:0005622,GO:0005623,GO:0005634,GO:0005654,GO:0005737,GO:0005764,GO:0005765,GO:0005768,GO:0005770,GO:0005773,GO:0005774,GO:0006807,GO:0006810,GO:0006811,GO:0006820,GO:0006821,GO:0007039,GO:0007600,GO:0008150,GO:0008152,GO:0008308,GO:0008509,GO:0009056,GO:0009057,GO:0009268,GO:0009628,GO:…	-	ko:K05015,ko:K05016	-	-	-	-	ko00000,ko01009,ko04040	2.A.49.3.3,2.A.49.3.4	-	-	CBS,Voltage_CLC
XP_071476702.1	7668.SPU_003555-tr	3.14e-82	251	KOG3601@1|root,KOG3601@2759|Eukaryota,38H2P@33154|Opisthokonta,3BAEW@33208|Metazoa,3CZEX@33213|Bilateria	33208|Metazoa	T	neurotrophin TRKA receptor binding	-	-	-	ko:K04364	ko01521,ko01522,ko04010,ko04012,ko04013,ko04014,ko04062,ko04068,ko04072,ko04150,ko04151,ko04320,ko04380,ko04510,ko04540,ko04550,ko04630,ko04650,ko04660,ko04662,ko04664,ko04714,ko04722,ko04910,ko04912,ko04915,ko04917,ko04926,ko05034,ko05160,ko05161,ko05165,ko05200,ko05203,ko05205,ko05206,ko05210,ko05211,ko05213,ko05214,ko05215,ko05220,ko05221,ko05223,ko05224,ko05225,ko05226,ko05231,map01521,map015…	-	-	-	ko00000,ko00001,ko04131	-	-	-	SH2,SH3_1
XP_071476703.1	7668.SPU_002530-tr	0	1131	KOG4346@1|root,KOG4346@2759|Eukaryota,38BAZ@33154|Opisthokonta,3BFP3@33208|Metazoa,3CV3D@33213|Bilateria	33208|Metazoa	S	positive regulation of TORC2 signaling	TELO2	GO:0000075,GO:0000077,GO:0000723,GO:0001932,GO:0001934,GO:0003674,GO:0005198,GO:0005488,GO:0005515,GO:0005575,GO:0005622,GO:0005623,GO:0005634,GO:0005654,GO:0005737,GO:0005829,GO:0006139,GO:0006259,GO:0006725,GO:0006807,GO:0006950,GO:0006974,GO:0006996,GO:0007275,GO:0007568,GO:0008150,GO:0008152,GO:0008340,GO:0009314,GO:0009411,GO:0009416,GO:0009628,GO:0009893,GO:0009966,GO:0009967,GO:0009987,GO:…	-	ko:K11137,ko:K14834	ko03460,ko04150,map03460,map04150	-	-	-	ko00000,ko00001,ko03009,ko03032,ko03400	-	-	-	Telomere_reg-2
XP_071476704.1	7668.SPU_021704-tr	1.22e-129	374	2CBPV@1|root,2QWGF@2759|Eukaryota,39SIM@33154|Opisthokonta,3BEEX@33208|Metazoa,3CX41@33213|Bilateria	33208|Metazoa	D	Cyclin_C	CCNJ	-	-	-	-	-	-	-	-	-	-	-	Cyclin_C,Cyclin_N
XP_071476705.1	7668.SPU_002130-tr	7.85e-219	622	KOG4206@1|root,KOG4206@2759|Eukaryota,39BT6@33154|Opisthokonta,3BC7W@33208|Metazoa,3CY14@33213|Bilateria	33208|Metazoa	A	U12 snRNA binding	RNPC3	GO:0000375,GO:0000377,GO:0000398,GO:0001889,GO:0003674,GO:0003676,GO:0003723,GO:0003729,GO:0005488,GO:0005575,GO:0005622,GO:0005623,GO:0005634,GO:0005654,GO:0005681,GO:0005689,GO:0005693,GO:0006139,GO:0006259,GO:0006396,GO:0006397,GO:0006725,GO:0006807,GO:0007275,GO:0008150,GO:0008152,GO:0008380,GO:0009987,GO:0010467,GO:0016070,GO:0016071,GO:0017069,GO:0030532,GO:0030626,GO:0031016,GO:0031974,GO:…	-	ko:K13157	-	-	-	-	ko00000,ko03041	-	-	-	RRM_1
XP_071476706.1	7668.SPU_021000-tr	1.35e-156	446	COG1028@1|root,KOG1208@2759|Eukaryota,38CZD@33154|Opisthokonta,3BI78@33208|Metazoa,3D4MM@33213|Bilateria	33208|Metazoa	Q	Oxidoreductase activity. It is involved in the biological process described with metabolic process	-	GO:0003674,GO:0003824,GO:0008150,GO:0008152,GO:0016491,GO:0055114	1.1.1.300	ko:K11153	ko00830,ko01100,map00830,map01100	-	R08379,R08383	RC00649	ko00000,ko00001,ko01000	-	-	-	adh_short
XP_071476707.1	10224.XP_006821470.1	1.18e-256	719	COG0476@1|root,KOG2016@2759|Eukaryota,38CHG@33154|Opisthokonta,3BGZ3@33208|Metazoa,3CZGJ@33213|Bilateria	33208|Metazoa	O	NEDD8 activating enzyme activity	NAE1	GO:0000075,GO:0000076,GO:0000278,GO:0001540,GO:0003674,GO:0003824,GO:0005488,GO:0005515,GO:0005575,GO:0005622,GO:0005623,GO:0005737,GO:0005829,GO:0006464,GO:0006807,GO:0006915,GO:0007049,GO:0007093,GO:0007154,GO:0007165,GO:0007346,GO:0008150,GO:0008152,GO:0008219,GO:0008641,GO:0009966,GO:0009968,GO:0009987,GO:0010389,GO:0010564,GO:0010646,GO:0010648,GO:0010941,GO:0010948,GO:0010972,GO:0012501,GO:…	-	ko:K04532	ko05010,map05010	-	-	-	ko00000,ko00001,ko04121	-	-	-	ThiF
XP_071476708.1	7668.SPU_025397-tr	2.44e-180	507	COG0074@1|root,KOG1255@2759|Eukaryota,38DG1@33154|Opisthokonta,3BA6W@33208|Metazoa,3CRD6@33213|Bilateria	33208|Metazoa	C	succinate-CoA ligase (GDP-forming) activity	SUCLG1	GO:0000166,GO:0001882,GO:0001883,GO:0003674,GO:0003824,GO:0004774,GO:0004775,GO:0004776,GO:0004778,GO:0005488,GO:0005515,GO:0005575,GO:0005622,GO:0005623,GO:0005737,GO:0005739,GO:0005759,GO:0005829,GO:0005886,GO:0005975,GO:0005996,GO:0006006,GO:0006007,GO:0006082,GO:0006090,GO:0006091,GO:0006096,GO:0006099,GO:0006101,GO:0006104,GO:0006105,GO:0006139,GO:0006163,GO:0006164,GO:0006165,GO:0006637,GO:…	3.1.3.4,6.2.1.4,6.2.1.5	ko:K01080,ko:K01899	ko00020,ko00561,ko00564,ko00565,ko00600,ko00640,ko01100,ko01110,ko01120,ko01130,ko01200,ko04072,ko04666,ko04975,ko05231,map00020,map00561,map00564,map00565,map00600,map00640,map01100,map01110,map01120,map01130,map01200,map04072,map04666,map04975,map05231	M00009,M00011,M00089	R00432,R00727,R02239,R04162,R06520,R06521,R06522	RC00004,RC00014,RC00017	ko00000,ko00001,ko00002,ko01000	-	-	-	CoA_binding,Ligase_CoA
XP_071476709.1	7668.SPU_013697-tr	3.82e-68	214	2CMY4@1|root,2QSN9@2759|Eukaryota,38HJH@33154|Opisthokonta,3BF4I@33208|Metazoa,3CVWX@33213|Bilateria	33208|Metazoa	K	regulation of nucleic acid-templated transcription	MED28	GO:0003674,GO:0003712,GO:0005575,GO:0005622,GO:0005623,GO:0005634,GO:0005654,GO:0005737,GO:0005856,GO:0005938,GO:0006355,GO:0006357,GO:0008150,GO:0009889,GO:0010468,GO:0010556,GO:0015629,GO:0016592,GO:0019219,GO:0019222,GO:0019827,GO:0030863,GO:0030864,GO:0031323,GO:0031326,GO:0031974,GO:0031981,GO:0032501,GO:0032502,GO:0032991,GO:0043226,GO:0043227,GO:0043228,GO:0043229,GO:0043231,GO:0043232,GO:…	-	ko:K15141	-	-	-	-	ko00000,ko03021	-	-	-	Med28
XP_071476710.1	7668.SPU_013699-tr	9.12e-278	772	COG0260@1|root,KOG2597@2759|Eukaryota,38DPB@33154|Opisthokonta,3BD62@33208|Metazoa,3CXT6@33213|Bilateria	33208|Metazoa	I	aminopeptidase	LAP3	GO:0003674,GO:0003824,GO:0004177,GO:0005488,GO:0005515,GO:0005575,GO:0005622,GO:0005623,GO:0005634,GO:0005654,GO:0005737,GO:0005739,GO:0005794,GO:0005802,GO:0005829,GO:0006508,GO:0006807,GO:0007275,GO:0007399,GO:0007417,GO:0007420,GO:0008150,GO:0008152,GO:0008233,GO:0008235,GO:0008237,GO:0008238,GO:0012505,GO:0016319,GO:0016787,GO:0019538,GO:0019904,GO:0030496,GO:0031974,GO:0031981,GO:0031984,GO:…	3.4.11.1,3.4.11.5	ko:K11142	ko00330,ko00480,ko01100,map00330,map00480,map01100	-	R00135,R00899,R04951	RC00096,RC00141	ko00000,ko00001,ko01000,ko01002	-	-	-	Peptidase_M17,Peptidase_M17_N
XP_071476711.1	7668.SPU_019561-tr	3.6e-210	603	28JHG@1|root,2QRWR@2759|Eukaryota,38H1G@33154|Opisthokonta,3BGZC@33208|Metazoa,3CTI3@33213|Bilateria	33208|Metazoa	T	septin cytoskeleton organization	RTKN2	GO:0002376,GO:0002520,GO:0003674,GO:0004857,GO:0005095,GO:0005488,GO:0005515,GO:0005575,GO:0005622,GO:0005623,GO:0005737,GO:0005829,GO:0005886,GO:0007154,GO:0007165,GO:0007264,GO:0007265,GO:0007266,GO:0007275,GO:0008150,GO:0008284,GO:0009987,GO:0010941,GO:0016020,GO:0017016,GO:0017048,GO:0017049,GO:0019899,GO:0023052,GO:0030097,GO:0030234,GO:0030695,GO:0031267,GO:0032501,GO:0032502,GO:0034260,GO:…	-	-	-	-	-	-	-	-	-	-	Anillin,PH
XP_071476713.1	7668.SPU_004797-tr	2.13e-271	749	COG5146@1|root,KOG2201@2759|Eukaryota,38BIM@33154|Opisthokonta,3BFZP@33208|Metazoa,3CSDT@33213|Bilateria	33208|Metazoa	H	pantothenate kinase activity	PANK1	GO:0000003,GO:0000278,GO:0002009,GO:0002165,GO:0003006,GO:0003674,GO:0003824,GO:0004594,GO:0005575,GO:0005622,GO:0005623,GO:0005634,GO:0005737,GO:0005739,GO:0005740,GO:0005758,GO:0005768,GO:0005819,GO:0005829,GO:0005856,GO:0005886,GO:0006082,GO:0006139,GO:0006163,GO:0006164,GO:0006575,GO:0006725,GO:0006732,GO:0006753,GO:0006766,GO:0006767,GO:0006793,GO:0006796,GO:0006807,GO:0006950,GO:0006979,GO:…	2.7.1.33	ko:K09680,ko:K12648	ko00770,ko01100,ko04621,ko04622,ko04623,ko05160,ko05161,ko05162,ko05164,ko05168,map00770,map01100,map04621,map04622,map04623,map05160,map05161,map05162,map05164,map05168	M00120	R02971,R03018,R04391	RC00002,RC00017	ko00000,ko00001,ko00002,ko01000	-	-	-	Fumble
XP_071476714.1	7668.SPU_022158-tr	0	1120	COG0443@1|root,KOG0102@2759|Eukaryota,38EJA@33154|Opisthokonta,3BABY@33208|Metazoa,3CT5K@33213|Bilateria	33208|Metazoa	O	Belongs to the heat shock protein 70 family	HSPA9	GO:0000422,GO:0001101,GO:0002262,GO:0002376,GO:0002520,GO:0002682,GO:0002683,GO:0003674,GO:0005488,GO:0005515,GO:0005575,GO:0005622,GO:0005623,GO:0005737,GO:0005739,GO:0005759,GO:0006457,GO:0006464,GO:0006468,GO:0006611,GO:0006790,GO:0006793,GO:0006796,GO:0006807,GO:0006810,GO:0006886,GO:0006913,GO:0006914,GO:0006996,GO:0007005,GO:0007154,GO:0007165,GO:0007166,GO:0007275,GO:0007584,GO:0008104,GO:…	-	ko:K04043	ko03018,ko04212,ko05152,map03018,map04212,map05152	-	-	-	ko00000,ko00001,ko03019,ko03029,ko03110,ko04147	1.A.33.1	-	-	HSP70
XP_071476715.1	7370.XP_005187228.1	2.41e-151	456	KOG0318@1|root,KOG0318@2759|Eukaryota,38FD6@33154|Opisthokonta,3BHXR@33208|Metazoa,3CVF4@33213|Bilateria,41WW2@6656|Arthropoda,3SIWF@50557|Insecta,4503H@7147|Diptera	33208|Metazoa	Z	Eukaryotic translation initiation factor eIF2A	WDR1	GO:0000003,GO:0000902,GO:0000904,GO:0001667,GO:0001736,GO:0001738,GO:0002009,GO:0002064,GO:0002065,GO:0002066,GO:0002165,GO:0002252,GO:0002376,GO:0002443,GO:0002444,GO:0002446,GO:0002520,GO:0002576,GO:0003006,GO:0003008,GO:0003674,GO:0003779,GO:0005488,GO:0005515,GO:0005575,GO:0005576,GO:0005622,GO:0005623,GO:0005634,GO:0005737,GO:0005829,GO:0005856,GO:0005884,GO:0005886,GO:0005911,GO:0005938,GO:…	-	-	-	-	-	-	-	-	-	-	WD40
XP_071476716.1	7668.SPU_012405-tr	3.02e-73	234	28I8Q@1|root,2QQJ1@2759|Eukaryota,38DI2@33154|Opisthokonta,3BP7H@33208|Metazoa,3D53X@33213|Bilateria	33208|Metazoa	S	Histamine N-methyltransferase	-	-	2.1.1.8	ko:K00546	ko00340,map00340	-	R02155	RC00003,RC00655	ko00000,ko00001,ko01000,ko04147	-	-	-	Methyltransf_23
XP_071476717.1	7668.SPU_000925-tr	9.78e-212	710	KOG1225@1|root,KOG1225@2759|Eukaryota,39VWB@33154|Opisthokonta,3BH2I@33208|Metazoa,3CRKA@33213|Bilateria	33208|Metazoa	T	Tenascin XB	TNXB	-	-	ko:K05717,ko:K06252	ko04151,ko04510,ko04512,ko04810,ko04933,ko05100,ko05146,ko05165,ko05200,ko05205,ko05206,ko05222,map04151,map04510,map04512,map04810,map04933,map05100,map05146,map05165,map05200,map05205,map05206,map05222	-	-	-	ko00000,ko00001,ko00536,ko04131,ko04147,ko04516	-	-	-	EGF_2,Fibrinogen_C,fn1,fn2,fn3
XP_071476718.1	7668.SPU_013874-tr	5.98e-126	372	28I8Q@1|root,2QQJ1@2759|Eukaryota,38DI2@33154|Opisthokonta,3BP7H@33208|Metazoa,3D53X@33213|Bilateria	33208|Metazoa	S	Histamine N-methyltransferase	-	-	2.1.1.8	ko:K00546	ko00340,map00340	-	R02155	RC00003,RC00655	ko00000,ko00001,ko01000,ko04147	-	-	-	Methyltransf_23
XP_071476719.1	7739.XP_002595506.1	1.66e-09	65.9	KOG1217@1|root,KOG3544@1|root,KOG3669@1|root,KOG1217@2759|Eukaryota,KOG3544@2759|Eukaryota,KOG3669@2759|Eukaryota	2759|Eukaryota	S	autophagosome maturation	-	-	-	ko:K06560	ko04145,ko05152,map04145,map05152	-	-	-	ko00000,ko00001,ko04090,ko04091,ko04131	-	-	-	Ephrin_rec_like,HYR
XP_071476720.1	7668.SPU_013874-tr	1.54e-37	145	28I8Q@1|root,2QQJ1@2759|Eukaryota,38DI2@33154|Opisthokonta,3BP7H@33208|Metazoa,3D53X@33213|Bilateria	33208|Metazoa	S	Histamine N-methyltransferase	-	-	2.1.1.8	ko:K00546	ko00340,map00340	-	R02155	RC00003,RC00655	ko00000,ko00001,ko01000,ko04147	-	-	-	Methyltransf_23
XP_071476721.1	7668.SPU_007798-tr	3.8e-141	413	COG1404@1|root,KOG1153@2759|Eukaryota,38H6S@33154|Opisthokonta,3BGPH@33208|Metazoa,3CRC0@33213|Bilateria	33208|Metazoa	O	very-low-density lipoprotein particle binding	-	-	-	ko:K13050	ko04979,map04979	-	-	-	ko00000,ko00001,ko01000,ko01002,ko03110	-	-	-	Inhibitor_I9,Peptidase_S8
XP_071476722.1	10224.XP_006823785.1	5.68e-18	88.2	COG0666@1|root,KOG0504@2759|Eukaryota	2759|Eukaryota	I	protein ubiquitination	-	-	-	-	-	-	-	-	-	-	-	-	Ank_2
XP_071476723.1	9818.XP_007933161.1	5.44e-103	307	COG0325@1|root,KOG3157@2759|Eukaryota,39S7M@33154|Opisthokonta,3BDPX@33208|Metazoa,3D05N@33213|Bilateria,489IR@7711|Chordata,4923G@7742|Vertebrata,3J9DX@40674|Mammalia,350GN@311790|Afrotheria	33208|Metazoa	S	Proline synthase co-transcribed bacterial homolog protein	PROSC	GO:0003674,GO:0005488,GO:0005575,GO:0005622,GO:0005623,GO:0005737,GO:0008144,GO:0019842,GO:0030170,GO:0036094,GO:0043167,GO:0043168,GO:0044424,GO:0044464,GO:0048037,GO:0050662,GO:0070279,GO:0097159,GO:1901363	-	ko:K06997	-	-	-	-	ko00000	-	-	-	Ala_racemase_N
XP_071476724.1	7668.SPU_008089-tr	0	2371	KOG2079@1|root,KOG2079@2759|Eukaryota,38BG7@33154|Opisthokonta,3BDMX@33208|Metazoa,3CRHC@33213|Bilateria	33208|Metazoa	O	vacuolar protein sorting-associated protein 8 homolog	VPS8	GO:0003674,GO:0005488,GO:0005515,GO:0005575,GO:0005622,GO:0005623,GO:0005737,GO:0005768,GO:0005769,GO:0006810,GO:0006906,GO:0006996,GO:0008150,GO:0008270,GO:0009987,GO:0012505,GO:0016043,GO:0016050,GO:0016192,GO:0016197,GO:0019899,GO:0031410,GO:0031982,GO:0032991,GO:0033263,GO:0034058,GO:0043167,GO:0043169,GO:0043226,GO:0043227,GO:0043229,GO:0044422,GO:0044424,GO:0044433,GO:0044440,GO:0044444,GO:…	-	ko:K20178	ko04138,map04138	-	-	-	ko00000,ko00001,ko04131	-	-	-	Clathrin,Vps8
XP_071476725.1	7668.SPU_000145-tr	2.09e-109	360	COG0446@1|root,KOG1336@2759|Eukaryota,38M1G@33154|Opisthokonta,3BDVQ@33208|Metazoa,3CYIM@33213|Bilateria	33208|Metazoa	S	electron-transferring-flavoprotein dehydrogenase activity	AIFM2	GO:0000166,GO:0003674,GO:0003676,GO:0003677,GO:0003824,GO:0004174,GO:0005488,GO:0005575,GO:0005622,GO:0005623,GO:0005737,GO:0005739,GO:0005740,GO:0005741,GO:0005811,GO:0005829,GO:0006091,GO:0006915,GO:0006996,GO:0007005,GO:0008150,GO:0008152,GO:0008219,GO:0008637,GO:0009055,GO:0009987,GO:0010941,GO:0010942,GO:0012501,GO:0015980,GO:0016020,GO:0016043,GO:0016491,GO:0016645,GO:0016649,GO:0019867,GO:…	-	-	-	-	-	-	-	-	-	-	Pyr_redox_2
XP_071476726.1	7668.SPU_018003-tr	3.24e-111	335	COG0446@1|root,KOG1336@2759|Eukaryota,38M1G@33154|Opisthokonta,3BDVQ@33208|Metazoa,3CYIM@33213|Bilateria	33208|Metazoa	S	electron-transferring-flavoprotein dehydrogenase activity	AIFM2	GO:0000166,GO:0003674,GO:0003676,GO:0003677,GO:0003824,GO:0004174,GO:0005488,GO:0005575,GO:0005622,GO:0005623,GO:0005737,GO:0005739,GO:0005740,GO:0005741,GO:0005811,GO:0005829,GO:0006091,GO:0006915,GO:0006996,GO:0007005,GO:0008150,GO:0008152,GO:0008219,GO:0008637,GO:0009055,GO:0009987,GO:0010941,GO:0010942,GO:0012501,GO:0015980,GO:0016020,GO:0016043,GO:0016491,GO:0016645,GO:0016649,GO:0019867,GO:…	-	-	-	-	-	-	-	-	-	-	Pyr_redox_2
XP_071476727.1	7668.SPU_017658-tr	1.39e-23	107	2EZ05@1|root,2T0EA@2759|Eukaryota,3ARZM@33154|Opisthokonta,3C4HV@33208|Metazoa,3DKE8@33213|Bilateria	33208|Metazoa	-	-	-	-	-	-	-	-	-	-	-	-	-	-	-
XP_071476728.1	7668.SPU_018035-tr	5.46e-306	840	KOG1028@1|root,KOG1028@2759|Eukaryota,38CK1@33154|Opisthokonta,3BEZY@33208|Metazoa,3CVED@33213|Bilateria	33208|Metazoa	TU	phosphatidylserine binding	SYT9	GO:0000003,GO:0000149,GO:0001505,GO:0001786,GO:0002791,GO:0003008,GO:0003674,GO:0005488,GO:0005509,GO:0005513,GO:0005515,GO:0005543,GO:0005544,GO:0005546,GO:0005575,GO:0005622,GO:0005623,GO:0005737,GO:0005783,GO:0005829,GO:0005886,GO:0006810,GO:0006836,GO:0006887,GO:0006906,GO:0006996,GO:0007154,GO:0007267,GO:0007268,GO:0007269,GO:0007338,GO:0007340,GO:0007600,GO:0007606,GO:0007608,GO:0008021,GO:…	-	ko:K19903,ko:K19906,ko:K19909,ko:K19910	-	-	-	-	ko00000,ko04131	-	-	-	C2
XP_071476729.1	7668.SPU_001626-tr	4.16e-61	215	KOG3656@1|root,KOG3656@2759|Eukaryota,3AN7E@33154|Opisthokonta,3C1ND@33208|Metazoa	33208|Metazoa	S	7 transmembrane receptor (rhodopsin family)	-	-	-	-	-	-	-	-	-	-	-	-	7tm_1
XP_071476730.1	7668.SPU_001204-tr	3.35e-73	247	KOG3869@1|root,KOG3869@2759|Eukaryota,39SK2@33154|Opisthokonta,3BKH9@33208|Metazoa,3D3IT@33213|Bilateria	33208|Metazoa	S	Pre-mRNA splicing factor	CWC25	GO:0000003,GO:0000375,GO:0000377,GO:0000398,GO:0003006,GO:0003674,GO:0005488,GO:0005515,GO:0005575,GO:0005622,GO:0005623,GO:0005634,GO:0005654,GO:0006139,GO:0006396,GO:0006397,GO:0006725,GO:0006807,GO:0007049,GO:0007275,GO:0007530,GO:0008150,GO:0008152,GO:0008380,GO:0009987,GO:0010467,GO:0016070,GO:0016071,GO:0016604,GO:0016607,GO:0018992,GO:0022414,GO:0031974,GO:0031981,GO:0032501,GO:0032502,GO:…	-	-	-	-	-	-	-	-	-	-	CWC25,Cir_N
XP_071476731.1	7668.SPU_007643-tr	1.21e-157	466	28VV0@1|root,2R2KT@2759|Eukaryota,39XWU@33154|Opisthokonta,3BM56@33208|Metazoa,3D3QW@33213|Bilateria	33208|Metazoa	S	Amyotrophic lateral sclerosis 2	ALS2CR12	GO:0001520,GO:0005575,GO:0005622,GO:0005623,GO:0005737,GO:0005856,GO:0005929,GO:0031514,GO:0035686,GO:0036126,GO:0042995,GO:0043226,GO:0043228,GO:0043229,GO:0043232,GO:0044422,GO:0044424,GO:0044430,GO:0044441,GO:0044446,GO:0044463,GO:0044464,GO:0097223,GO:0097729,GO:0099080,GO:0099081,GO:0099512,GO:0099513,GO:0120025,GO:0120038	-	-	-	-	-	-	-	-	-	-	-
XP_071476732.1	7668.SPU_008011-tr	3.95e-137	407	KOG2192@1|root,KOG2192@2759|Eukaryota,39RQR@33154|Opisthokonta,3BEJ2@33208|Metazoa,3CWQZ@33213|Bilateria	33208|Metazoa	A	positive regulation of low-density lipoprotein particle receptor biosynthetic process	HNRNPK	GO:0000003,GO:0000122,GO:0000228,GO:0000375,GO:0000377,GO:0000398,GO:0000785,GO:0000790,GO:0000976,GO:0000977,GO:0000978,GO:0000981,GO:0000982,GO:0000987,GO:0001012,GO:0001067,GO:0001077,GO:0001101,GO:0001228,GO:0001541,GO:0001558,GO:0001654,GO:0001655,GO:0001678,GO:0001822,GO:0001889,GO:0002376,GO:0002520,GO:0002526,GO:0003006,GO:0003674,GO:0003676,GO:0003677,GO:0003690,GO:0003697,GO:0003700,GO:…	2.4.1.133	ko:K00733,ko:K12886	ko00532,ko00534,ko01100,ko03040,ko05168,ko05203,ko05206,map00532,map00534,map01100,map03040,map05168,map05203,map05206	M00057	R05926	-	ko00000,ko00001,ko00002,ko01000,ko01003,ko03041	-	GT7	-	KH_1,ROKNT
XP_071476733.1	7668.SPU_010628-tr	1.93e-198	565	COG5233@1|root,KOG3834@2759|Eukaryota,38FGC@33154|Opisthokonta,3BBCS@33208|Metazoa,3CX0Q@33213|Bilateria	33208|Metazoa	U	Golgi organization	GORASP1	GO:0000139,GO:0002009,GO:0002165,GO:0005575,GO:0005622,GO:0005623,GO:0005737,GO:0005783,GO:0005793,GO:0005794,GO:0005795,GO:0005797,GO:0005798,GO:0005886,GO:0006464,GO:0006486,GO:0006487,GO:0006807,GO:0006810,GO:0006888,GO:0006900,GO:0006901,GO:0006903,GO:0006996,GO:0007030,GO:0007275,GO:0007399,GO:0007444,GO:0007472,GO:0007476,GO:0007552,GO:0007560,GO:0008150,GO:0008152,GO:0009058,GO:0009059,GO:…	-	-	-	-	-	-	-	-	-	-	GRASP55_65
XP_071476734.1	7668.SPU_001203-tr	2.1e-41	139	2D01R@1|root,2S4ST@2759|Eukaryota,3A5XA@33154|Opisthokonta,3BTJR@33208|Metazoa,3D8IH@33213|Bilateria	33208|Metazoa	S	death domain binding	DAP	GO:0003674,GO:0005488,GO:0005515,GO:0006355,GO:0006915,GO:0006919,GO:0006950,GO:0007154,GO:0007165,GO:0008150,GO:0008219,GO:0009267,GO:0009605,GO:0009889,GO:0009890,GO:0009892,GO:0009893,GO:0009894,GO:0009895,GO:0009987,GO:0009991,GO:0010468,GO:0010506,GO:0010507,GO:0010556,GO:0010558,GO:0010604,GO:0010605,GO:0010629,GO:0010941,GO:0010942,GO:0010950,GO:0010952,GO:0012501,GO:0019219,GO:0019222,GO:…	-	-	-	-	-	-	-	-	-	-	DAP
XP_071476735.1	7668.SPU_001624-tr	0	947	KOG3812@1|root,KOG3812@2759|Eukaryota,38D0P@33154|Opisthokonta,3BC85@33208|Metazoa,3CXPJ@33213|Bilateria	33208|Metazoa	T	voltage-gated calcium channel activity	CACNB2	GO:0001508,GO:0002027,GO:0002253,GO:0002376,GO:0002429,GO:0002520,GO:0002682,GO:0002684,GO:0002757,GO:0002764,GO:0002768,GO:0003008,GO:0003012,GO:0003013,GO:0003015,GO:0003674,GO:0003779,GO:0005215,GO:0005216,GO:0005244,GO:0005245,GO:0005246,GO:0005261,GO:0005262,GO:0005488,GO:0005515,GO:0005575,GO:0005622,GO:0005623,GO:0005634,GO:0005654,GO:0005730,GO:0005737,GO:0005783,GO:0005829,GO:0005886,GO:…	-	ko:K04862,ko:K04863,ko:K04865	ko04010,ko04260,ko04261,ko04921,ko05410,ko05412,ko05414,map04010,map04260,map04261,map04921,map05410,map05412,map05414	-	-	-	ko00000,ko00001,ko04040	8.A.22.1.1,8.A.22.1.2,8.A.22.1.4	-	-	Guanylate_kin,VGCC_beta4Aa_N
XP_071476736.1	7668.SPU_001624-tr	0	946	KOG3812@1|root,KOG3812@2759|Eukaryota,38D0P@33154|Opisthokonta,3BC85@33208|Metazoa,3CXPJ@33213|Bilateria	33208|Metazoa	T	voltage-gated calcium channel activity	CACNB2	GO:0001508,GO:0002027,GO:0002253,GO:0002376,GO:0002429,GO:0002520,GO:0002682,GO:0002684,GO:0002757,GO:0002764,GO:0002768,GO:0003008,GO:0003012,GO:0003013,GO:0003015,GO:0003674,GO:0003779,GO:0005215,GO:0005216,GO:0005244,GO:0005245,GO:0005246,GO:0005261,GO:0005262,GO:0005488,GO:0005515,GO:0005575,GO:0005622,GO:0005623,GO:0005634,GO:0005654,GO:0005730,GO:0005737,GO:0005783,GO:0005829,GO:0005886,GO:…	-	ko:K04862,ko:K04863,ko:K04865	ko04010,ko04260,ko04261,ko04921,ko05410,ko05412,ko05414,map04010,map04260,map04261,map04921,map05410,map05412,map05414	-	-	-	ko00000,ko00001,ko04040	8.A.22.1.1,8.A.22.1.2,8.A.22.1.4	-	-	Guanylate_kin,VGCC_beta4Aa_N
XP_071476737.1	7668.SPU_001624-tr	0	969	KOG3812@1|root,KOG3812@2759|Eukaryota,38D0P@33154|Opisthokonta,3BC85@33208|Metazoa,3CXPJ@33213|Bilateria	33208|Metazoa	T	voltage-gated calcium channel activity	CACNB2	GO:0001508,GO:0002027,GO:0002253,GO:0002376,GO:0002429,GO:0002520,GO:0002682,GO:0002684,GO:0002757,GO:0002764,GO:0002768,GO:0003008,GO:0003012,GO:0003013,GO:0003015,GO:0003674,GO:0003779,GO:0005215,GO:0005216,GO:0005244,GO:0005245,GO:0005246,GO:0005261,GO:0005262,GO:0005488,GO:0005515,GO:0005575,GO:0005622,GO:0005623,GO:0005634,GO:0005654,GO:0005730,GO:0005737,GO:0005783,GO:0005829,GO:0005886,GO:…	-	ko:K04862,ko:K04863,ko:K04865	ko04010,ko04260,ko04261,ko04921,ko05410,ko05412,ko05414,map04010,map04260,map04261,map04921,map05410,map05412,map05414	-	-	-	ko00000,ko00001,ko04040	8.A.22.1.1,8.A.22.1.2,8.A.22.1.4	-	-	Guanylate_kin,VGCC_beta4Aa_N
XP_071476738.1	7668.SPU_001624-tr	0	961	KOG3812@1|root,KOG3812@2759|Eukaryota,38D0P@33154|Opisthokonta,3BC85@33208|Metazoa,3CXPJ@33213|Bilateria	33208|Metazoa	T	voltage-gated calcium channel activity	CACNB2	GO:0001508,GO:0002027,GO:0002253,GO:0002376,GO:0002429,GO:0002520,GO:0002682,GO:0002684,GO:0002757,GO:0002764,GO:0002768,GO:0003008,GO:0003012,GO:0003013,GO:0003015,GO:0003674,GO:0003779,GO:0005215,GO:0005216,GO:0005244,GO:0005245,GO:0005246,GO:0005261,GO:0005262,GO:0005488,GO:0005515,GO:0005575,GO:0005622,GO:0005623,GO:0005634,GO:0005654,GO:0005730,GO:0005737,GO:0005783,GO:0005829,GO:0005886,GO:…	-	ko:K04862,ko:K04863,ko:K04865	ko04010,ko04260,ko04261,ko04921,ko05410,ko05412,ko05414,map04010,map04260,map04261,map04921,map05410,map05412,map05414	-	-	-	ko00000,ko00001,ko04040	8.A.22.1.1,8.A.22.1.2,8.A.22.1.4	-	-	Guanylate_kin,VGCC_beta4Aa_N
XP_071476739.1	7668.SPU_001624-tr	0	969	KOG3812@1|root,KOG3812@2759|Eukaryota,38D0P@33154|Opisthokonta,3BC85@33208|Metazoa,3CXPJ@33213|Bilateria	33208|Metazoa	T	voltage-gated calcium channel activity	CACNB2	GO:0001508,GO:0002027,GO:0002253,GO:0002376,GO:0002429,GO:0002520,GO:0002682,GO:0002684,GO:0002757,GO:0002764,GO:0002768,GO:0003008,GO:0003012,GO:0003013,GO:0003015,GO:0003674,GO:0003779,GO:0005215,GO:0005216,GO:0005244,GO:0005245,GO:0005246,GO:0005261,GO:0005262,GO:0005488,GO:0005515,GO:0005575,GO:0005622,GO:0005623,GO:0005634,GO:0005654,GO:0005730,GO:0005737,GO:0005783,GO:0005829,GO:0005886,GO:…	-	ko:K04862,ko:K04863,ko:K04865	ko04010,ko04260,ko04261,ko04921,ko05410,ko05412,ko05414,map04010,map04260,map04261,map04921,map05410,map05412,map05414	-	-	-	ko00000,ko00001,ko04040	8.A.22.1.1,8.A.22.1.2,8.A.22.1.4	-	-	Guanylate_kin,VGCC_beta4Aa_N
XP_071476740.1	7668.SPU_004850-tr	0	966	28JCE@1|root,2QRRD@2759|Eukaryota,39S0K@33154|Opisthokonta,3BC4I@33208|Metazoa,3CT0H@33213|Bilateria	33208|Metazoa	S	intracellular chloride channel activity	-	-	-	ko:K05027,ko:K05030	ko04924,ko04972,map04924,map04972	-	-	-	ko00000,ko00001,ko04040	1.A.13.1	-	-	CLCA,VWA
XP_071476741.1	7739.XP_002593081.1	6.43e-14	74.7	28P3B@1|root,2QVPV@2759|Eukaryota,39W1J@33154|Opisthokonta,3BFE2@33208|Metazoa,3D1A7@33213|Bilateria	33208|Metazoa	S	Farnesoic acid 0-methyl transferase	-	-	-	-	-	-	-	-	-	-	-	-	DUF3421,Methyltransf_FA
XP_071476742.1	7668.SPU_012167-tr	1.28e-114	383	2EDWK@1|root,2SJEZ@2759|Eukaryota,3AGE6@33154|Opisthokonta,3BYKK@33208|Metazoa,3DEMG@33213|Bilateria	7668.SPU_012167-tr|-	-	-	-	-	-	-	-	-	-	-	-	-	-	-	-
XP_071476743.1	7668.SPU_004198-tr	1.59e-218	648	COG2801@1|root,KOG0017@2759|Eukaryota,38F2S@33154|Opisthokonta,3BCWF@33208|Metazoa,3CRIS@33213|Bilateria	33208|Metazoa	L	Gypsy retrotransposon	-	-	-	-	-	-	-	-	-	-	-	-	SCAN,rve,zf-CCHC,zf-H2C2
XP_071476744.1	7668.SPU_024795-tr	1.78e-183	533	COG2314@1|root,2S10C@2759|Eukaryota,3A0HA@33154|Opisthokonta,3BPNC@33208|Metazoa,3D6KM@33213|Bilateria	33208|Metazoa	S	TM2 domain	-	-	-	-	-	-	-	-	-	-	-	-	TM2
XP_071476745.1	10224.XP_006817994.1	1.69e-84	256	COG0666@1|root,KOG4177@2759|Eukaryota,39P7Y@33154|Opisthokonta	33154|Opisthokonta	M	Ankyrin repeats (many copies)	-	-	-	-	-	-	-	-	-	-	-	-	Ank_2
XP_071476746.1	7668.SPU_023483-tr	3.21e-255	758	COG2801@1|root,KOG0017@2759|Eukaryota,38F42@33154|Opisthokonta,3BA5H@33208|Metazoa,3CZSS@33213|Bilateria	33208|Metazoa	G	K02A2.6-like	-	-	-	-	-	-	-	-	-	-	-	-	RVT_1,rve,zf-H2C2
XP_071476747.1	7668.SPU_022045-tr	4.05e-186	536	COG0814@1|root,KOG1304@2759|Eukaryota,3A16W@33154|Opisthokonta,3BPTG@33208|Metazoa,3DA5U@33213|Bilateria	33208|Metazoa	E	Transmembrane amino acid transporter protein	-	-	-	ko:K14209	ko04138,map04138	-	-	-	ko00000,ko00001,ko02000,ko04131	2.A.18.8	-	-	Aa_trans
XP_071476748.1	7029.ACYPI37228-PA	9.19e-261	779	KOG1075@1|root,KOG1075@2759|Eukaryota,3A32Z@33154|Opisthokonta,3BR65@33208|Metazoa,3D81S@33213|Bilateria,42A1Q@6656|Arthropoda,3T0UP@50557|Insecta	33208|Metazoa	S	Ribonuclease H protein	-	-	-	-	-	-	-	-	-	-	-	-	RVT_1
XP_071476749.1	7668.SPU_022684-tr	9.09e-245	682	KOG3656@1|root,KOG3656@2759|Eukaryota,38G6G@33154|Opisthokonta,3B9BF@33208|Metazoa,3CU6D@33213|Bilateria	33208|Metazoa	T	Belongs to the G-protein coupled receptor 1 family	dop-1	GO:0001588,GO:0003008,GO:0003674,GO:0004888,GO:0004930,GO:0004952,GO:0004969,GO:0005488,GO:0005575,GO:0005623,GO:0005886,GO:0005887,GO:0006873,GO:0006874,GO:0006875,GO:0006950,GO:0007154,GO:0007165,GO:0007186,GO:0007187,GO:0007188,GO:0007189,GO:0007191,GO:0007212,GO:0007610,GO:0007611,GO:0007612,GO:0007613,GO:0007632,GO:0007635,GO:0007638,GO:0008150,GO:0008227,GO:0008306,GO:0008355,GO:0008542,GO:…	-	ko:K04144,ko:K04148	ko04020,ko04024,ko04080,ko04540,ko04728,ko05012,ko05030,ko05031,ko05032,ko05034,map04020,map04024,map04080,map04540,map04728,map05012,map05030,map05031,map05032,map05034	-	-	-	ko00000,ko00001,ko04030	-	-	-	7tm_1
XP_071476750.1	7668.SPU_023204-tr	8.98e-314	872	KOG3566@1|root,KOG3566@2759|Eukaryota,38BKS@33154|Opisthokonta,3BGKZ@33208|Metazoa,3CUNJ@33213|Bilateria	33208|Metazoa	O	Glycosylphosphatidylinositol anchor attachment 1	GPAA1	GO:0001654,GO:0001745,GO:0001751,GO:0001754,GO:0003674,GO:0003824,GO:0003923,GO:0005488,GO:0005515,GO:0005575,GO:0005622,GO:0005623,GO:0005737,GO:0005783,GO:0005789,GO:0005886,GO:0005887,GO:0006464,GO:0006497,GO:0006505,GO:0006506,GO:0006621,GO:0006629,GO:0006643,GO:0006644,GO:0006650,GO:0006661,GO:0006664,GO:0006793,GO:0006796,GO:0006807,GO:0006996,GO:0007275,GO:0007399,GO:0007423,GO:0008092,GO:…	-	ko:K05289	ko00563,ko01100,map00563,map01100	-	-	-	ko00000,ko00001	-	-	-	Gaa1
XP_071476751.1	7668.SPU_000138-tr	1.32e-206	581	KOG0396@1|root,KOG0396@2759|Eukaryota,38BDG@33154|Opisthokonta,3BGIH@33208|Metazoa,3CVY8@33213|Bilateria	33208|Metazoa	O	negative regulation of gluconeogenesis	MAEA	GO:0002262,GO:0002376,GO:0002520,GO:0003674,GO:0003779,GO:0005488,GO:0005515,GO:0005575,GO:0005622,GO:0005623,GO:0005634,GO:0005654,GO:0005737,GO:0005819,GO:0005826,GO:0005856,GO:0005886,GO:0005887,GO:0005938,GO:0006508,GO:0006511,GO:0006807,GO:0006996,GO:0007010,GO:0007155,GO:0007275,GO:0007346,GO:0008092,GO:0008150,GO:0008152,GO:0009056,GO:0009057,GO:0009987,GO:0010498,GO:0010941,GO:0015629,GO:…	-	ko:K18624	-	-	-	-	ko00000,ko04812	-	-	-	CLTH
XP_071476753.1	7668.SPU_012150-tr	0	919	COG5218@1|root,KOG2025@2759|Eukaryota,39S36@33154|Opisthokonta,3BGGA@33208|Metazoa,3CUZA@33213|Bilateria	33208|Metazoa	BD	mitotic chromosome condensation	NCAPG	GO:0000070,GO:0000278,GO:0000280,GO:0000281,GO:0000785,GO:0000793,GO:0000796,GO:0000819,GO:0000910,GO:0005575,GO:0005622,GO:0005623,GO:0005634,GO:0005694,GO:0005737,GO:0005829,GO:0006323,GO:0006996,GO:0007049,GO:0007059,GO:0007076,GO:0008150,GO:0009987,GO:0016043,GO:0022402,GO:0022411,GO:0030261,GO:0032991,GO:0043226,GO:0043227,GO:0043228,GO:0043229,GO:0043231,GO:0043232,GO:0044422,GO:0044424,GO:…	-	ko:K06678	ko04111,map04111	-	-	-	ko00000,ko00001,ko03036	-	-	-	Cnd3,UVR
XP_071476754.1	128390.XP_009463983.1	9.66e-123	354	COG0081@1|root,KOG1570@2759|Eukaryota,38FV6@33154|Opisthokonta,3BBPG@33208|Metazoa,3CVNG@33213|Bilateria,482MK@7711|Chordata,48W3Y@7742|Vertebrata,4GSWJ@8782|Aves	33208|Metazoa	J	Belongs to the universal ribosomal protein uL1 family	RPL10A	GO:0000470,GO:0002181,GO:0003674,GO:0003676,GO:0003723,GO:0003735,GO:0005198,GO:0005488,GO:0005575,GO:0005622,GO:0005623,GO:0005737,GO:0005829,GO:0005840,GO:0006139,GO:0006364,GO:0006396,GO:0006412,GO:0006518,GO:0006725,GO:0006807,GO:0008150,GO:0008152,GO:0009058,GO:0009059,GO:0009987,GO:0010467,GO:0015934,GO:0016070,GO:0016072,GO:0019538,GO:0022613,GO:0022625,GO:0022626,GO:0032991,GO:0034470,GO:…	-	ko:K02865,ko:K04532	ko03010,ko05010,map03010,map05010	M00177	-	-	br01610,ko00000,ko00001,ko00002,ko03011,ko04121	-	-	-	Ribosomal_L1
XP_071476755.1	7668.SPU_017463-tr	7.45e-148	421	COG0445@1|root,KOG2667@2759|Eukaryota,38CV0@33154|Opisthokonta,3BCWN@33208|Metazoa,3CTIH@33213|Bilateria	33208|Metazoa	U	Endoplasmic reticulum-golgi intermediate compartment	ERGIC1	GO:0005575,GO:0005622,GO:0005623,GO:0005634,GO:0005654,GO:0005737,GO:0005793,GO:0006810,GO:0006888,GO:0008150,GO:0016192,GO:0031974,GO:0031981,GO:0043226,GO:0043227,GO:0043229,GO:0043231,GO:0043233,GO:0044422,GO:0044424,GO:0044428,GO:0044444,GO:0044446,GO:0044464,GO:0046907,GO:0048193,GO:0051179,GO:0051234,GO:0051641,GO:0051649,GO:0070013	-	ko:K20365	-	-	-	-	ko00000,ko04131	-	-	-	COPIIcoated_ERV,ERGIC_N
XP_071476756.1	7668.SPU_017458-tr	7.3e-95	291	COG0702@1|root,2RYAX@2759|Eukaryota,3A0S2@33154|Opisthokonta,3BW6X@33208|Metazoa	33208|Metazoa	GM	NmrA-like family	-	-	-	-	-	-	-	-	-	-	-	-	NmrA
XP_071476757.1	7668.SPU_017920-tr	7.49e-49	167	2CEXI@1|root,2S3HF@2759|Eukaryota,39WV2@33154|Opisthokonta,3BPM2@33208|Metazoa,3D5AX@33213|Bilateria	33208|Metazoa	K	spermatogenesis-associated protein 24	SPATA24	GO:0003674,GO:0003676,GO:0003677,GO:0005488,GO:0005515,GO:0005575,GO:0005622,GO:0005623,GO:0005634,GO:0005654,GO:0005730,GO:0005737,GO:0005829,GO:0031974,GO:0031981,GO:0042802,GO:0042803,GO:0043226,GO:0043227,GO:0043228,GO:0043229,GO:0043231,GO:0043232,GO:0043233,GO:0044422,GO:0044424,GO:0044428,GO:0044444,GO:0044446,GO:0044464,GO:0046983,GO:0070013,GO:0097159,GO:1901363	-	-	-	-	-	-	-	-	-	-	SPATA24
XP_071476758.1	7668.SPU_028351-tr	5.04e-190	546	KOG3656@1|root,KOG3656@2759|Eukaryota,392GI@33154|Opisthokonta,3BEIZ@33208|Metazoa,3CVYA@33213|Bilateria	33208|Metazoa	T	norepinephrine-epinephrine-mediated vasodilation involved in regulation of systemic arterial blood pressure	ADRB2	GO:0000003,GO:0000272,GO:0000323,GO:0001540,GO:0001558,GO:0001659,GO:0001664,GO:0001666,GO:0001889,GO:0001894,GO:0001932,GO:0001934,GO:0001965,GO:0001993,GO:0001996,GO:0001997,GO:0002021,GO:0002024,GO:0002025,GO:0002026,GO:0002027,GO:0002028,GO:0002029,GO:0002032,GO:0002086,GO:0002791,GO:0002793,GO:0003008,GO:0003009,GO:0003011,GO:0003012,GO:0003013,GO:0003014,GO:0003016,GO:0003018,GO:0003044,GO:…	-	ko:K04141,ko:K04142	ko04020,ko04022,ko04024,ko04080,ko04261,ko04540,ko04923,ko04924,ko04970,ko05414,map04020,map04022,map04024,map04080,map04261,map04540,map04923,map04924,map04970,map05414	-	-	-	ko00000,ko00001,ko04030	-	-	-	7tm_1
XP_071476759.1	10224.XP_006816421.1	4.62e-284	871	KOG3681@1|root,KOG3681@2759|Eukaryota,38D6X@33154|Opisthokonta,3BK4K@33208|Metazoa,3CXPT@33213|Bilateria	33208|Metazoa	W	Vinculin family	-	-	-	-	-	-	-	-	-	-	-	-	Vinculin
XP_071476760.1	7668.SPU_017430-tr	3.54e-154	475	28IAX@1|root,2QQME@2759|Eukaryota,39SCN@33154|Opisthokonta,3BCVW@33208|Metazoa,3CW86@33213|Bilateria	33208|Metazoa	A	nuclear receptor transcription coactivator activity	PPRC1	GO:0001558,GO:0001894,GO:0002082,GO:0003674,GO:0003676,GO:0003712,GO:0003713,GO:0003723,GO:0003729,GO:0005488,GO:0005515,GO:0005575,GO:0005622,GO:0005623,GO:0005634,GO:0005654,GO:0005737,GO:0005829,GO:0006140,GO:0006355,GO:0006357,GO:0006950,GO:0006979,GO:0006996,GO:0007005,GO:0008134,GO:0008150,GO:0009719,GO:0009725,GO:0009889,GO:0009891,GO:0009893,GO:0009966,GO:0009968,GO:0009987,GO:0010033,GO:…	-	ko:K17963	-	-	-	-	ko00000,ko03029	-	-	-	RRM_1
XP_071476761.1	7668.SPU_026963-tr	4.4e-91	281	2B54X@1|root,2S0I9@2759|Eukaryota,3A0ZF@33154|Opisthokonta,3BPTF@33208|Metazoa,3E4GZ@33213|Bilateria	33208|Metazoa	S	Repeats in THEG (testicular haploid expressed gene) and several fly proteins.	THEGL	-	-	-	-	-	-	-	-	-	-	-	THEG
XP_071476762.1	7668.SPU_019560-tr	1.99e-62	208	2E36I@1|root,2SAB6@2759|Eukaryota,3A8XJ@33154|Opisthokonta,3BV5N@33208|Metazoa	33208|Metazoa	-	-	-	-	-	ko:K16591	-	-	-	-	ko00000,ko03036	-	-	-	-
XP_071476763.1	7739.XP_002595496.1	7.03e-16	85.1	2E36I@1|root,2SAB6@2759|Eukaryota,3A8XJ@33154|Opisthokonta,3BV5N@33208|Metazoa	33208|Metazoa	-	-	-	-	-	ko:K16591	-	-	-	-	ko00000,ko03036	-	-	-	-
XP_071476764.1	7668.SPU_022142-tr	8.92e-128	379	28ITT@1|root,2QR58@2759|Eukaryota,38BJS@33154|Opisthokonta,3BFBK@33208|Metazoa,3DFCI@33213|Bilateria	33208|Metazoa	-	-	-	-	-	-	-	-	-	-	-	-	-	-	-
XP_071476765.1	8049.ENSGMOP00000007830	0	1056	KOG2081@1|root,KOG2081@2759|Eukaryota,38GMX@33154|Opisthokonta,3BB0N@33208|Metazoa,3CSCB@33213|Bilateria,481MH@7711|Chordata,497MH@7742|Vertebrata,49QXH@7898|Actinopterygii	33208|Metazoa	U	Transportin 3	TNPO3	GO:0003674,GO:0005048,GO:0005215,GO:0005488,GO:0005515,GO:0005575,GO:0005622,GO:0005623,GO:0005634,GO:0005635,GO:0005737,GO:0006606,GO:0006810,GO:0006886,GO:0006913,GO:0007154,GO:0007165,GO:0008104,GO:0008139,GO:0008150,GO:0008565,GO:0009987,GO:0012505,GO:0015031,GO:0015833,GO:0016020,GO:0017038,GO:0023052,GO:0031090,GO:0031965,GO:0031967,GO:0031975,GO:0033036,GO:0033218,GO:0033365,GO:0034504,GO:…	-	ko:K15436	-	-	-	-	ko00000,ko03016	-	-	-	IBN_N,Xpo1
XP_071476766.1	7668.SPU_024900-tr	5.29e-250	696	KOG3656@1|root,KOG3656@2759|Eukaryota,38EWX@33154|Opisthokonta,3BB8F@33208|Metazoa,3CVUK@33213|Bilateria	33208|Metazoa	T	alpha1-adrenergic receptor activity	-	GO:0003674,GO:0004888,GO:0004930,GO:0004952,GO:0005575,GO:0005623,GO:0005886,GO:0007154,GO:0007165,GO:0007186,GO:0007187,GO:0007188,GO:0007189,GO:0007191,GO:0007212,GO:0008150,GO:0009987,GO:0016020,GO:0019932,GO:0019933,GO:0019935,GO:0023052,GO:0030594,GO:0035556,GO:0038023,GO:0044425,GO:0044456,GO:0044459,GO:0044464,GO:0045202,GO:0045211,GO:0050789,GO:0050794,GO:0050896,GO:0051716,GO:0060089,GO:…	-	-	-	-	-	-	-	-	-	-	7tm_1
XP_071476767.1	10224.XP_006816747.1	9.79e-28	115	KOG0320@1|root,KOG0320@2759|Eukaryota,3A2E7@33154|Opisthokonta,3BM4J@33208|Metazoa,3DBBG@33213|Bilateria	33208|Metazoa	O	Ring finger domain	RNF4	GO:0000003,GO:0000151,GO:0000152,GO:0000209,GO:0003006,GO:0003674,GO:0003676,GO:0003677,GO:0003682,GO:0003824,GO:0004842,GO:0005102,GO:0005488,GO:0005515,GO:0005575,GO:0005622,GO:0005623,GO:0005634,GO:0005654,GO:0005737,GO:0005829,GO:0006355,GO:0006357,GO:0006464,GO:0006508,GO:0006511,GO:0006807,GO:0007275,GO:0007276,GO:0007283,GO:0007548,GO:0008134,GO:0008150,GO:0008152,GO:0008270,GO:0008406,GO:…	-	-	-	-	-	-	-	-	-	-	zf-C3HC4_2,zf-RING_2
XP_071476768.1	7668.SPU_003078-tr	3.65e-297	833	COG3664@1|root,2QRES@2759|Eukaryota,38DZY@33154|Opisthokonta,3BH7F@33208|Metazoa,3CWYT@33213|Bilateria	33208|Metazoa	G	L-iduronidase activity	IDUA	GO:0000323,GO:0000902,GO:0001501,GO:0003674,GO:0003824,GO:0003940,GO:0004553,GO:0005102,GO:0005488,GO:0005515,GO:0005575,GO:0005622,GO:0005623,GO:0005737,GO:0005764,GO:0005773,GO:0005775,GO:0005975,GO:0005984,GO:0006022,GO:0006026,GO:0006027,GO:0006029,GO:0006082,GO:0006790,GO:0006807,GO:0006996,GO:0007033,GO:0007040,GO:0007275,GO:0008150,GO:0008152,GO:0009056,GO:0009057,GO:0009100,GO:0009311,GO:…	3.2.1.76	ko:K01217	ko00531,ko01100,ko04142,map00531,map01100,map04142	M00076,M00078	R07813,R07822	-	ko00000,ko00001,ko00002,ko01000	-	-	-	Glyco_hydro_39
XP_071476769.1	7668.SPU_022683-tr	3.32e-245	683	KOG3656@1|root,KOG3656@2759|Eukaryota,38G6G@33154|Opisthokonta,3B9BF@33208|Metazoa,3CU6D@33213|Bilateria	33208|Metazoa	T	Belongs to the G-protein coupled receptor 1 family	DRD1	GO:0000003,GO:0001101,GO:0001505,GO:0001508,GO:0001588,GO:0001659,GO:0001661,GO:0001662,GO:0001664,GO:0001666,GO:0001764,GO:0001932,GO:0001933,GO:0001934,GO:0001963,GO:0001964,GO:0001965,GO:0001975,GO:0001990,GO:0001992,GO:0001993,GO:0001994,GO:0002209,GO:0003008,GO:0003012,GO:0003013,GO:0003018,GO:0003044,GO:0003073,GO:0003321,GO:0003674,GO:0004888,GO:0004930,GO:0004952,GO:0004969,GO:0005102,GO:…	-	ko:K04144,ko:K04148,ko:K05840	ko04020,ko04024,ko04080,ko04540,ko04728,ko05012,ko05030,ko05031,ko05032,ko05034,map04020,map04024,map04080,map04540,map04728,map05012,map05030,map05031,map05032,map05034	-	-	-	ko00000,ko00001,ko04030	-	-	-	7tm_1
XP_071476771.1	7668.SPU_003990-tr	6.83e-230	645	KOG2791@1|root,KOG2791@2759|Eukaryota,38BDE@33154|Opisthokonta,3BC9V@33208|Metazoa,3CW3S@33213|Bilateria	33208|Metazoa	G	alpha-1,6-mannosylglycoprotein 2-beta-N-acetylglucosaminyltransferase activity	MGAT2	GO:0000139,GO:0003674,GO:0003824,GO:0005488,GO:0005575,GO:0005622,GO:0005623,GO:0005737,GO:0005794,GO:0005795,GO:0005797,GO:0005975,GO:0006464,GO:0006486,GO:0006487,GO:0006807,GO:0008150,GO:0008152,GO:0008194,GO:0008375,GO:0008455,GO:0009058,GO:0009059,GO:0009100,GO:0009101,GO:0009311,GO:0009987,GO:0012505,GO:0016020,GO:0016740,GO:0016757,GO:0016758,GO:0018193,GO:0018196,GO:0018279,GO:0019538,GO:…	2.4.1.143	ko:K00736	ko00510,ko00513,ko01100,map00510,map00513,map01100	M00075	R05985	-	ko00000,ko00001,ko00002,ko01000,ko01003	-	GT16	-	MGAT2
XP_071476772.1	7668.SPU_007956-tr	6.3e-188	538	COG0101@1|root,KOG2553@2759|Eukaryota,38F38@33154|Opisthokonta,3BAFB@33208|Metazoa,3CSMI@33213|Bilateria	33208|Metazoa	J	tRNA pseudouridine synthase activity	PUS1	GO:0000049,GO:0000959,GO:0000963,GO:0001522,GO:0002153,GO:0003674,GO:0003676,GO:0003712,GO:0003713,GO:0003723,GO:0003727,GO:0003824,GO:0005488,GO:0005575,GO:0005622,GO:0005623,GO:0005634,GO:0005667,GO:0005730,GO:0005737,GO:0005739,GO:0005759,GO:0006139,GO:0006355,GO:0006357,GO:0006396,GO:0006399,GO:0006400,GO:0006725,GO:0006807,GO:0008033,GO:0008150,GO:0008152,GO:0009451,GO:0009889,GO:0009891,GO:…	5.4.99.12	ko:K06173,ko:K20674	ko04624,map04624	-	-	-	ko00000,ko00001,ko01000,ko01002,ko03016	-	-	-	PseudoU_synth_1
XP_071476774.1	7668.SPU_011320-tr	1.6e-218	613	KOG3656@1|root,KOG3656@2759|Eukaryota,3992V@33154|Opisthokonta,3BBMZ@33208|Metazoa,3E40J@33213|Bilateria	33208|Metazoa	T	receptor activity. It is involved in the biological process described with G-protein coupled receptor signaling pathway	Htr4	GO:0000003,GO:0003674,GO:0004888,GO:0004930,GO:0004989,GO:0005575,GO:0005623,GO:0005886,GO:0005887,GO:0007154,GO:0007165,GO:0007186,GO:0007187,GO:0007188,GO:0007189,GO:0007276,GO:0007292,GO:0008150,GO:0008227,GO:0008582,GO:0009566,GO:0009987,GO:0016020,GO:0016021,GO:0019932,GO:0019933,GO:0019935,GO:0019953,GO:0022414,GO:0023052,GO:0030594,GO:0030728,GO:0031224,GO:0031226,GO:0032501,GO:0032504,GO:…	-	ko:K04142,ko:K04144,ko:K04160	ko04020,ko04022,ko04024,ko04080,ko04261,ko04540,ko04726,ko04728,ko04923,ko04924,ko04970,ko05012,ko05030,ko05031,ko05032,ko05034,map04020,map04022,map04024,map04080,map04261,map04540,map04726,map04728,map04923,map04924,map04970,map05012,map05030,map05031,map05032,map05034	-	-	-	ko00000,ko00001,ko04030	-	-	-	7tm_1
XP_071476775.1	10224.XP_006822055.1	2.15e-50	182	COG0706@1|root,KOG1239@2759|Eukaryota,39FAG@33154|Opisthokonta,3BEEF@33208|Metazoa,3CSBK@33213|Bilateria	33208|Metazoa	OU	Mitochondrial inner membrane protein	COX18	GO:0003674,GO:0005215,GO:0005575,GO:0005622,GO:0005623,GO:0005737,GO:0005739,GO:0005740,GO:0005743,GO:0006810,GO:0006996,GO:0007005,GO:0007006,GO:0008104,GO:0008150,GO:0008535,GO:0008565,GO:0009987,GO:0015031,GO:0015833,GO:0016020,GO:0016021,GO:0016043,GO:0017004,GO:0019866,GO:0022607,GO:0031090,GO:0031224,GO:0031300,GO:0031301,GO:0031304,GO:0031305,GO:0031966,GO:0031967,GO:0031975,GO:0032592,GO:…	-	ko:K17797	ko04714,map04714	-	-	-	ko00000,ko00001,ko02000,ko03029	2.A.9.1,2.A.9.4	-	-	60KD_IMP
XP_071476776.1	7668.SPU_017462-tr	6.34e-233	661	COG1448@1|root,KOG1412@2759|Eukaryota,39W2P@33154|Opisthokonta,3BE99@33208|Metazoa,3CZIY@33213|Bilateria	33208|Metazoa	E	Aspartate aminotransferase	GOT1	GO:0000323,GO:0003254,GO:0003674,GO:0003824,GO:0004069,GO:0004609,GO:0005488,GO:0005575,GO:0005622,GO:0005623,GO:0005634,GO:0005654,GO:0005737,GO:0005739,GO:0005759,GO:0005764,GO:0005773,GO:0005777,GO:0005829,GO:0005975,GO:0005996,GO:0006006,GO:0006066,GO:0006071,GO:0006082,GO:0006094,GO:0006103,GO:0006106,GO:0006107,GO:0006114,GO:0006520,GO:0006531,GO:0006532,GO:0006533,GO:0006536,GO:0006537,GO:…	2.6.1.1	ko:K14454	ko00220,ko00250,ko00270,ko00330,ko00350,ko00360,ko00400,ko00710,ko00950,ko00960,ko01100,ko01110,ko01120,ko01130,ko01200,ko01210,ko01230,map00220,map00250,map00270,map00330,map00350,map00360,map00400,map00710,map00950,map00960,map01100,map01110,map01120,map01130,map01200,map01210,map01230	M00170,M00171	R00355,R00694,R00734,R00896,R02433,R02619,R05052	RC00006	ko00000,ko00001,ko00002,ko01000,ko01007,ko04131,ko04147	-	-	-	Aminotran_1_2
XP_071476777.1	7739.XP_002588099.1	0	920	COG1940@1|root,2QUGI@2759|Eukaryota,38S4V@33154|Opisthokonta,3BCQP@33208|Metazoa,3CSF1@33213|Bilateria,488ED@7711|Chordata	33208|Metazoa	GK	N-acetylmannosamine kinase	GNE	GO:0003674,GO:0003824,GO:0005575,GO:0005622,GO:0005623,GO:0005737,GO:0005829,GO:0005975,GO:0006040,GO:0006054,GO:0006082,GO:0006793,GO:0006796,GO:0007155,GO:0008150,GO:0008152,GO:0008761,GO:0009058,GO:0009384,GO:0009987,GO:0016053,GO:0016301,GO:0016310,GO:0016740,GO:0016772,GO:0016773,GO:0016853,GO:0016854,GO:0016857,GO:0016999,GO:0017000,GO:0017144,GO:0019200,GO:0019752,GO:0022610,GO:0043436,GO:…	2.7.1.60,3.2.1.183	ko:K12409	ko00520,ko01100,map00520,map01100	-	R00414,R02705	RC00002,RC00005,RC00017,RC00288	ko00000,ko00001,ko01000	-	-	-	Epimerase_2,ROK
XP_071476778.1	7739.XP_002588099.1	0	920	COG1940@1|root,2QUGI@2759|Eukaryota,38S4V@33154|Opisthokonta,3BCQP@33208|Metazoa,3CSF1@33213|Bilateria,488ED@7711|Chordata	33208|Metazoa	GK	N-acetylmannosamine kinase	GNE	GO:0003674,GO:0003824,GO:0005575,GO:0005622,GO:0005623,GO:0005737,GO:0005829,GO:0005975,GO:0006040,GO:0006054,GO:0006082,GO:0006793,GO:0006796,GO:0007155,GO:0008150,GO:0008152,GO:0008761,GO:0009058,GO:0009384,GO:0009987,GO:0016053,GO:0016301,GO:0016310,GO:0016740,GO:0016772,GO:0016773,GO:0016853,GO:0016854,GO:0016857,GO:0016999,GO:0017000,GO:0017144,GO:0019200,GO:0019752,GO:0022610,GO:0043436,GO:…	2.7.1.60,3.2.1.183	ko:K12409	ko00520,ko01100,map00520,map01100	-	R00414,R02705	RC00002,RC00005,RC00017,RC00288	ko00000,ko00001,ko01000	-	-	-	Epimerase_2,ROK
XP_071476779.1	7739.XP_002588099.1	0	920	COG1940@1|root,2QUGI@2759|Eukaryota,38S4V@33154|Opisthokonta,3BCQP@33208|Metazoa,3CSF1@33213|Bilateria,488ED@7711|Chordata	33208|Metazoa	GK	N-acetylmannosamine kinase	GNE	GO:0003674,GO:0003824,GO:0005575,GO:0005622,GO:0005623,GO:0005737,GO:0005829,GO:0005975,GO:0006040,GO:0006054,GO:0006082,GO:0006793,GO:0006796,GO:0007155,GO:0008150,GO:0008152,GO:0008761,GO:0009058,GO:0009384,GO:0009987,GO:0016053,GO:0016301,GO:0016310,GO:0016740,GO:0016772,GO:0016773,GO:0016853,GO:0016854,GO:0016857,GO:0016999,GO:0017000,GO:0017144,GO:0019200,GO:0019752,GO:0022610,GO:0043436,GO:…	2.7.1.60,3.2.1.183	ko:K12409	ko00520,ko01100,map00520,map01100	-	R00414,R02705	RC00002,RC00005,RC00017,RC00288	ko00000,ko00001,ko01000	-	-	-	Epimerase_2,ROK
XP_071476780.1	31033.ENSTRUP00000036506	4.96e-218	620	COG0260@1|root,KOG2597@2759|Eukaryota,38H5H@33154|Opisthokonta,3BGZP@33208|Metazoa,3D04Y@33213|Bilateria,48AXK@7711|Chordata,499VV@7742|Vertebrata,49T8T@7898|Actinopterygii	33208|Metazoa	E	Zgc 152830	lap-2	-	3.4.11.1	ko:K01255	ko00480,ko01100,map00480,map01100	-	R00899,R04951	RC00096,RC00141	ko00000,ko00001,ko01000,ko01002	-	-	-	Peptidase_M17
XP_071476781.1	7668.SPU_026955-tr	1.27e-73	226	KOG4706@1|root,KOG4706@2759|Eukaryota,39UCB@33154|Opisthokonta,3BNCW@33208|Metazoa,3D03U@33213|Bilateria	33208|Metazoa	S	ribosomal large subunit biogenesis	NOP16	GO:0003674,GO:0003676,GO:0003723,GO:0005488,GO:0005575,GO:0005622,GO:0005623,GO:0005634,GO:0005730,GO:0008150,GO:0022613,GO:0031974,GO:0031981,GO:0042254,GO:0042273,GO:0043226,GO:0043227,GO:0043228,GO:0043229,GO:0043231,GO:0043232,GO:0043233,GO:0044085,GO:0044422,GO:0044424,GO:0044428,GO:0044446,GO:0044464,GO:0070013,GO:0071840,GO:0097159,GO:1901363	-	-	-	-	-	-	-	-	-	-	Nop16
XP_071476782.1	7668.SPU_008042-tr	4.95e-54	171	KOG4431@1|root,KOG4431@2759|Eukaryota,3A8JJ@33154|Opisthokonta,3BSMG@33208|Metazoa,3D9K2@33213|Bilateria	33208|Metazoa	S	negative regulation of programmed cell death	HIGD2A	GO:0006996,GO:0007005,GO:0008150,GO:0009987,GO:0010941,GO:0016043,GO:0022607,GO:0034622,GO:0042981,GO:0043066,GO:0043067,GO:0043069,GO:0043933,GO:0044085,GO:0048519,GO:0048523,GO:0050789,GO:0050794,GO:0060548,GO:0065003,GO:0065007,GO:0071840,GO:0097250	-	-	-	-	-	-	-	-	-	-	HIG_1_N
XP_071476783.1	7668.SPU_008046-tr	6.79e-117	339	COG1100@1|root,KOG0074@2759|Eukaryota,39NFH@33154|Opisthokonta,3CPZU@33208|Metazoa,3E65A@33213|Bilateria	33208|Metazoa	U	Signal recognition particle receptor beta subunit	-	-	-	-	-	-	-	-	-	-	-	-	Arf
XP_071476784.1	7668.SPU_022142-tr	6.27e-177	516	28ITT@1|root,2QR58@2759|Eukaryota,38BJS@33154|Opisthokonta,3BFBK@33208|Metazoa,3DFCI@33213|Bilateria	33208|Metazoa	-	-	-	-	-	-	-	-	-	-	-	-	-	-	-
XP_071476785.1	7668.SPU_007171-tr	0	1485	2C6D2@1|root,2QVAZ@2759|Eukaryota,38DRN@33154|Opisthokonta,3BDHP@33208|Metazoa,3CWHN@33213|Bilateria	33208|Metazoa	S	FAM193 family C-terminal	FAM193A	-	-	-	-	-	-	-	-	-	-	-	FAM193_C
XP_071476786.1	7668.SPU_023203-tr	0	1212	KOG4345@1|root,KOG4345@2759|Eukaryota,38BD8@33154|Opisthokonta,3BCDY@33208|Metazoa,3D11B@33213|Bilateria	33208|Metazoa	T	protein K33-linked deubiquitination	ZRANB1	GO:0003674,GO:0003824,GO:0004843,GO:0005488,GO:0005515,GO:0005575,GO:0005622,GO:0005623,GO:0005634,GO:0005654,GO:0005737,GO:0005829,GO:0006464,GO:0006508,GO:0006511,GO:0006807,GO:0006928,GO:0006996,GO:0007010,GO:0007275,GO:0007399,GO:0007417,GO:0007420,GO:0008150,GO:0008152,GO:0008233,GO:0008234,GO:0009056,GO:0009057,GO:0009653,GO:0009966,GO:0009967,GO:0009987,GO:0010646,GO:0010647,GO:0016043,GO:…	3.4.19.12	ko:K11862	-	-	-	-	ko00000,ko01000,ko01002,ko04121	-	-	-	OTU,zf-RanBP
XP_071476787.1	7668.SPU_021119-tr	4.12e-118	343	KOG3960@1|root,KOG3960@2759|Eukaryota,3909M@33154|Opisthokonta,3B9M1@33208|Metazoa,3CTQ5@33213|Bilateria	33208|Metazoa	K	as a transcriptional activator that promotes transcription of muscle-specific target genes and plays a role in muscle differentiation	MYOD1	GO:0000228,GO:0000381,GO:0000768,GO:0000785,GO:0000790,GO:0000976,GO:0000977,GO:0000978,GO:0000981,GO:0000982,GO:0000987,GO:0001012,GO:0001067,GO:0001077,GO:0001228,GO:0001654,GO:0001709,GO:0002074,GO:0003008,GO:0003012,GO:0003674,GO:0003676,GO:0003677,GO:0003682,GO:0003690,GO:0003700,GO:0003705,GO:0003712,GO:0003713,GO:0005102,GO:0005488,GO:0005515,GO:0005575,GO:0005622,GO:0005623,GO:0005634,GO:…	-	ko:K09064,ko:K18484	ko04550,map04550	-	-	-	ko00000,ko00001,ko03000	-	-	-	Basic,HLH,Myf5
XP_071476788.1	7668.SPU_022575-tr	4.51e-198	573	2982H@1|root,2RF2Z@2759|Eukaryota,38SIE@33154|Opisthokonta,3BBPF@33208|Metazoa,3CVS9@33213|Bilateria	33208|Metazoa	T	SH3 domain-binding protein 2	SH3BP2	GO:0001784,GO:0003674,GO:0005070,GO:0005488,GO:0005515,GO:0007154,GO:0007165,GO:0008150,GO:0009966,GO:0009967,GO:0009987,GO:0010646,GO:0010647,GO:0017124,GO:0019904,GO:0023051,GO:0023052,GO:0023056,GO:0030674,GO:0035591,GO:0045309,GO:0048518,GO:0048522,GO:0048583,GO:0048584,GO:0050789,GO:0050794,GO:0050896,GO:0051219,GO:0051716,GO:0060090,GO:0065007	-	ko:K07984	ko04650,map04650	-	-	-	ko00000,ko00001	-	-	-	PH,SH2
XP_071476789.1	7668.SPU_022576-tr	0	1099	28PIN@1|root,2QW6R@2759|Eukaryota,38FZ7@33154|Opisthokonta,3BIB2@33208|Metazoa,3D1MW@33213|Bilateria	33208|Metazoa	S	Metal ion binding. It is involved in the biological process described with	-	-	-	-	-	-	-	-	-	-	-	-	Sod_Cu
XP_071476794.1	7668.SPU_001668-tr	3.36e-168	479	2CMHQ@1|root,2QQD6@2759|Eukaryota,38D6B@33154|Opisthokonta,3BFR5@33208|Metazoa,3D09W@33213|Bilateria	33208|Metazoa	S	arsonoacetate metabolic process	AS3MT	GO:0003674,GO:0003824,GO:0005575,GO:0005622,GO:0005623,GO:0005737,GO:0005829,GO:0006082,GO:0006464,GO:0006479,GO:0006805,GO:0006807,GO:0008150,GO:0008152,GO:0008168,GO:0008213,GO:0008276,GO:0008757,GO:0009404,GO:0009410,GO:0009987,GO:0016740,GO:0016741,GO:0018872,GO:0019538,GO:0019748,GO:0019752,GO:0030791,GO:0030792,GO:0032259,GO:0032787,GO:0036211,GO:0042221,GO:0043170,GO:0043412,GO:0043414,GO:…	2.1.1.137	ko:K07755	-	-	-	-	ko00000,ko01000	-	-	-	Methyltransf_31
XP_071476795.1	7668.SPU_001668-tr	5.65e-135	394	2CMHQ@1|root,2QQD6@2759|Eukaryota,38D6B@33154|Opisthokonta,3BFR5@33208|Metazoa,3D09W@33213|Bilateria	33208|Metazoa	S	arsonoacetate metabolic process	AS3MT	GO:0003674,GO:0003824,GO:0005575,GO:0005622,GO:0005623,GO:0005737,GO:0005829,GO:0006082,GO:0006464,GO:0006479,GO:0006805,GO:0006807,GO:0008150,GO:0008152,GO:0008168,GO:0008213,GO:0008276,GO:0008757,GO:0009404,GO:0009410,GO:0009987,GO:0016740,GO:0016741,GO:0018872,GO:0019538,GO:0019748,GO:0019752,GO:0030791,GO:0030792,GO:0032259,GO:0032787,GO:0036211,GO:0042221,GO:0043170,GO:0043412,GO:0043414,GO:…	2.1.1.137	ko:K07755	-	-	-	-	ko00000,ko01000	-	-	-	Methyltransf_31
XP_071476796.1	10224.XP_002736971.1	9.97e-102	318	COG2175@1|root,KOG3888@2759|Eukaryota,39RY8@33154|Opisthokonta,3BFB6@33208|Metazoa,3CXMQ@33213|Bilateria	33208|Metazoa	I	gamma-butyrobetaine dioxygenase activity	BBOX1	GO:0003674,GO:0003824,GO:0005488,GO:0005515,GO:0005575,GO:0005622,GO:0005623,GO:0005737,GO:0005829,GO:0006575,GO:0006577,GO:0006578,GO:0006807,GO:0008150,GO:0008152,GO:0008270,GO:0008336,GO:0009058,GO:0009437,GO:0009987,GO:0016491,GO:0016705,GO:0016706,GO:0034641,GO:0042398,GO:0042802,GO:0043167,GO:0043169,GO:0044237,GO:0044249,GO:0044271,GO:0044424,GO:0044444,GO:0044464,GO:0045329,GO:0046872,GO:…	1.14.11.1	ko:K00471	ko00310,map00310	-	R02397	RC00709	ko00000,ko00001,ko01000	-	-	-	DUF971,TauD
XP_071476797.1	7897.ENSLACP00000011029	5.11e-205	614	KOG2398@1|root,KOG2398@2759|Eukaryota,39G7W@33154|Opisthokonta,3BCH5@33208|Metazoa,3CVEE@33213|Bilateria,4820Z@7711|Chordata,48Z5U@7742|Vertebrata	33208|Metazoa	D	clathrin coat assembly	FCHO2	GO:0001786,GO:0003674,GO:0005488,GO:0005515,GO:0005543,GO:0005546,GO:0005575,GO:0005622,GO:0005623,GO:0005737,GO:0005829,GO:0005886,GO:0005905,GO:0006810,GO:0006897,GO:0006898,GO:0007275,GO:0008104,GO:0008150,GO:0008289,GO:0009790,GO:0009792,GO:0009987,GO:0010324,GO:0012505,GO:0016020,GO:0016043,GO:0016192,GO:0022607,GO:0030135,GO:0030136,GO:0031410,GO:0031982,GO:0032501,GO:0032502,GO:0033036,GO:…	-	ko:K20042,ko:K20065	-	-	-	-	ko00000,ko04131	-	-	-	FCH,muHD
XP_071476798.1	7668.SPU_006232-tr	6.27e-83	253	KOG3960@1|root,KOG3960@2759|Eukaryota,3909M@33154|Opisthokonta,3B9M1@33208|Metazoa,3CTQ5@33213|Bilateria	33208|Metazoa	K	as a transcriptional activator that promotes transcription of muscle-specific target genes and plays a role in muscle differentiation	MYOD1	GO:0000228,GO:0000381,GO:0000768,GO:0000785,GO:0000790,GO:0000976,GO:0000977,GO:0000978,GO:0000981,GO:0000982,GO:0000987,GO:0001012,GO:0001067,GO:0001077,GO:0001228,GO:0001654,GO:0001709,GO:0002074,GO:0002164,GO:0003008,GO:0003012,GO:0003674,GO:0003676,GO:0003677,GO:0003682,GO:0003690,GO:0003700,GO:0003705,GO:0003712,GO:0003713,GO:0005102,GO:0005488,GO:0005515,GO:0005575,GO:0005622,GO:0005623,GO:…	-	ko:K09064,ko:K18484	ko04550,map04550	-	-	-	ko00000,ko00001,ko03000	-	-	-	Basic,HLH,Myf5
XP_071476799.1	7897.ENSLACP00000011029	2.48e-205	615	KOG2398@1|root,KOG2398@2759|Eukaryota,39G7W@33154|Opisthokonta,3BCH5@33208|Metazoa,3CVEE@33213|Bilateria,4820Z@7711|Chordata,48Z5U@7742|Vertebrata	33208|Metazoa	D	clathrin coat assembly	FCHO2	GO:0001786,GO:0003674,GO:0005488,GO:0005515,GO:0005543,GO:0005546,GO:0005575,GO:0005622,GO:0005623,GO:0005737,GO:0005829,GO:0005886,GO:0005905,GO:0006810,GO:0006897,GO:0006898,GO:0007275,GO:0008104,GO:0008150,GO:0008289,GO:0009790,GO:0009792,GO:0009987,GO:0010324,GO:0012505,GO:0016020,GO:0016043,GO:0016192,GO:0022607,GO:0030135,GO:0030136,GO:0031410,GO:0031982,GO:0032501,GO:0032502,GO:0033036,GO:…	-	ko:K20042,ko:K20065	-	-	-	-	ko00000,ko04131	-	-	-	FCH,muHD
XP_071476800.1	7897.ENSLACP00000011029	2.95e-206	617	KOG2398@1|root,KOG2398@2759|Eukaryota,39G7W@33154|Opisthokonta,3BCH5@33208|Metazoa,3CVEE@33213|Bilateria,4820Z@7711|Chordata,48Z5U@7742|Vertebrata	33208|Metazoa	D	clathrin coat assembly	FCHO2	GO:0001786,GO:0003674,GO:0005488,GO:0005515,GO:0005543,GO:0005546,GO:0005575,GO:0005622,GO:0005623,GO:0005737,GO:0005829,GO:0005886,GO:0005905,GO:0006810,GO:0006897,GO:0006898,GO:0007275,GO:0008104,GO:0008150,GO:0008289,GO:0009790,GO:0009792,GO:0009987,GO:0010324,GO:0012505,GO:0016020,GO:0016043,GO:0016192,GO:0022607,GO:0030135,GO:0030136,GO:0031410,GO:0031982,GO:0032501,GO:0032502,GO:0033036,GO:…	-	ko:K20042,ko:K20065	-	-	-	-	ko00000,ko04131	-	-	-	FCH,muHD
XP_071476801.1	7897.ENSLACP00000011029	5.69e-206	616	KOG2398@1|root,KOG2398@2759|Eukaryota,39G7W@33154|Opisthokonta,3BCH5@33208|Metazoa,3CVEE@33213|Bilateria,4820Z@7711|Chordata,48Z5U@7742|Vertebrata	33208|Metazoa	D	clathrin coat assembly	FCHO2	GO:0001786,GO:0003674,GO:0005488,GO:0005515,GO:0005543,GO:0005546,GO:0005575,GO:0005622,GO:0005623,GO:0005737,GO:0005829,GO:0005886,GO:0005905,GO:0006810,GO:0006897,GO:0006898,GO:0007275,GO:0008104,GO:0008150,GO:0008289,GO:0009790,GO:0009792,GO:0009987,GO:0010324,GO:0012505,GO:0016020,GO:0016043,GO:0016192,GO:0022607,GO:0030135,GO:0030136,GO:0031410,GO:0031982,GO:0032501,GO:0032502,GO:0033036,GO:…	-	ko:K20042,ko:K20065	-	-	-	-	ko00000,ko04131	-	-	-	FCH,muHD
[truncated: 33,617 more rows]
