# Supplementary material for: Transcriptomic Responses of Blue Bat Star Patiria pectinifera to Sediment Burial
Source: Int J Mol Sci. 2025 May 28;26(11):5208. doi: 10.3390/ijms26115208 (PMC12154441; doi:10.3390/ijms26115208)
Supplement: Supplementary file 1 [file ijms-26-05208-s001.zip › Table_S14.xlsx]

## Sheet: Sheet1
Table S14. Functional annotations of protein sequences predicted from the genome of Asterias rubens (GCF_902459465.1).
#query	seed_ortholog	evalue	score	eggNOG_OGs	max_annot_lvl	COG_category	Description	Preferred_name	GOs	EC	KEGG_ko	KEGG_Pathway	KEGG_Module	KEGG_Reaction	KEGG_rclass	BRITE	KEGG_TC	CAZy	BiGG_Reaction	PFAMs
XP_033624082.1	7668.SPU_008958-tr	1.82e-162	538	28K2R@1|root,2QSH8@2759|Eukaryota,39DRZ@33154|Opisthokonta,3BG5U@33208|Metazoa	33208|Metazoa	S	CEP170 C-terminus	CEP170B	-	-	ko:K16463	-	-	-	-	ko00000,ko03036	-	-	-	CEP170_C,FHA
XP_033624083.1	7668.SPU_010113-tr	1.94e-95	342	COG0084@1|root,KOG3020@2759|Eukaryota,39SAF@33154|Opisthokonta,3BG46@33208|Metazoa,3CTAP@33213|Bilateria	33208|Metazoa	L	TatD DNase domain containing 2	TATDN2	GO:0003674,GO:0003824,GO:0004518,GO:0004536,GO:0005575,GO:0005622,GO:0005623,GO:0005634,GO:0005654,GO:0005737,GO:0005829,GO:0006139,GO:0006259,GO:0006308,GO:0006725,GO:0006807,GO:0006950,GO:0006986,GO:0007154,GO:0007165,GO:0008150,GO:0008152,GO:0009056,GO:0009057,GO:0009987,GO:0010033,GO:0016604,GO:0016607,GO:0016787,GO:0016788,GO:0019439,GO:0023052,GO:0030968,GO:0031974,GO:0031981,GO:0033554,GO:…	-	ko:K03424	-	-	-	-	ko00000,ko01000	-	-	-	TatD_DNase
XP_033624084.1	48698.ENSPFOP00000021304	1.22e-16	87	2CXXC@1|root,2S0F9@2759|Eukaryota,3A26K@33154|Opisthokonta	33154|Opisthokonta	-	-	-	-	-	-	-	-	-	-	-	-	-	-	-
XP_033624085.1	8153.XP_005947177.1	1.44e-35	145	KOG4052@1|root,KOG4052@2759|Eukaryota,38XQY@33154|Opisthokonta,3BKR0@33208|Metazoa,3CZVF@33213|Bilateria,48BR6@7711|Chordata,4936R@7742|Vertebrata,4A60R@7898|Actinopterygii	33208|Metazoa	S	signaling receptor binding	-	-	-	ko:K10516	-	-	-	-	ko00000,ko04121	-	-	-	-
XP_033624086.1	7918.ENSLOCP00000020541	1.68e-23	113	KOG2868@1|root,KOG2868@2759|Eukaryota,39W17@33154|Opisthokonta,3BA1G@33208|Metazoa,3D1PI@33213|Bilateria,481GM@7711|Chordata,48Y34@7742|Vertebrata,4A1MN@7898|Actinopterygii	33208|Metazoa	AK	DCP1 decapping enzyme homolog B (S. cerevisiae)	DCP1B	GO:0000003,GO:0000288,GO:0000290,GO:0000291,GO:0000578,GO:0000932,GO:0000956,GO:0003002,GO:0003006,GO:0003674,GO:0003676,GO:0003723,GO:0003729,GO:0005488,GO:0005515,GO:0005575,GO:0005622,GO:0005623,GO:0005737,GO:0005829,GO:0006139,GO:0006401,GO:0006402,GO:0006403,GO:0006725,GO:0006807,GO:0007028,GO:0007275,GO:0007276,GO:0007281,GO:0007292,GO:0007308,GO:0007309,GO:0007314,GO:0007315,GO:0007316,GO:…	-	ko:K12611	ko03018,map03018	M00395	-	-	ko00000,ko00001,ko00002,ko01000,ko03019	-	-	-	DCP1,mRNA_decap_C
XP_033624087.1	7668.SPU_012073-tr	5.88e-153	469	COG2453@1|root,KOG1720@2759|Eukaryota,39I9A@33154|Opisthokonta,3BF9V@33208|Metazoa,3CXSY@33213|Bilateria	33208|Metazoa	V	protein tyrosine/serine/threonine phosphatase activity	PTPDC1	GO:0003674,GO:0003824,GO:0004721,GO:0004725,GO:0005575,GO:0005622,GO:0005623,GO:0005634,GO:0005654,GO:0005737,GO:0006464,GO:0006470,GO:0006793,GO:0006796,GO:0006807,GO:0006996,GO:0007154,GO:0007165,GO:0007166,GO:0007224,GO:0008150,GO:0008152,GO:0009987,GO:0016043,GO:0016311,GO:0016787,GO:0016788,GO:0016791,GO:0019538,GO:0022607,GO:0023052,GO:0030030,GO:0030031,GO:0031974,GO:0031981,GO:0035335,GO:…	-	ko:K18078	-	-	-	-	ko00000,ko01000,ko01009	-	-	-	DSPc
XP_033624088.1	7668.SPU_012073-tr	5.88e-153	469	COG2453@1|root,KOG1720@2759|Eukaryota,39I9A@33154|Opisthokonta,3BF9V@33208|Metazoa,3CXSY@33213|Bilateria	33208|Metazoa	V	protein tyrosine/serine/threonine phosphatase activity	PTPDC1	GO:0003674,GO:0003824,GO:0004721,GO:0004725,GO:0005575,GO:0005622,GO:0005623,GO:0005634,GO:0005654,GO:0005737,GO:0006464,GO:0006470,GO:0006793,GO:0006796,GO:0006807,GO:0006996,GO:0007154,GO:0007165,GO:0007166,GO:0007224,GO:0008150,GO:0008152,GO:0009987,GO:0016043,GO:0016311,GO:0016787,GO:0016788,GO:0016791,GO:0019538,GO:0022607,GO:0023052,GO:0030030,GO:0030031,GO:0031974,GO:0031981,GO:0035335,GO:…	-	ko:K18078	-	-	-	-	ko00000,ko01000,ko01009	-	-	-	DSPc
XP_033624089.1	7668.SPU_008958-tr	4.21e-161	535	28K2R@1|root,2QSH8@2759|Eukaryota,39DRZ@33154|Opisthokonta,3BG5U@33208|Metazoa	33208|Metazoa	S	CEP170 C-terminus	CEP170B	-	-	ko:K16463	-	-	-	-	ko00000,ko03036	-	-	-	CEP170_C,FHA
XP_033624090.1	7668.SPU_012073-tr	5.88e-153	469	COG2453@1|root,KOG1720@2759|Eukaryota,39I9A@33154|Opisthokonta,3BF9V@33208|Metazoa,3CXSY@33213|Bilateria	33208|Metazoa	V	protein tyrosine/serine/threonine phosphatase activity	PTPDC1	GO:0003674,GO:0003824,GO:0004721,GO:0004725,GO:0005575,GO:0005622,GO:0005623,GO:0005634,GO:0005654,GO:0005737,GO:0006464,GO:0006470,GO:0006793,GO:0006796,GO:0006807,GO:0006996,GO:0007154,GO:0007165,GO:0007166,GO:0007224,GO:0008150,GO:0008152,GO:0009987,GO:0016043,GO:0016311,GO:0016787,GO:0016788,GO:0016791,GO:0019538,GO:0022607,GO:0023052,GO:0030030,GO:0030031,GO:0031974,GO:0031981,GO:0035335,GO:…	-	ko:K18078	-	-	-	-	ko00000,ko01000,ko01009	-	-	-	DSPc
XP_033624091.1	7668.SPU_017751-tr	2.87e-69	219	KOG4826@1|root,KOG4826@2759|Eukaryota,39SJ4@33154|Opisthokonta,3B97Y@33208|Metazoa,3CZ0Q@33213|Bilateria	33208|Metazoa	I	C-8 sterol isomerase activity	EBP	GO:0000247,GO:0001501,GO:0002376,GO:0002520,GO:0003674,GO:0003824,GO:0004769,GO:0004888,GO:0005215,GO:0005575,GO:0005622,GO:0005623,GO:0005634,GO:0005635,GO:0005737,GO:0005783,GO:0005789,GO:0005886,GO:0005887,GO:0006066,GO:0006629,GO:0006694,GO:0006695,GO:0006810,GO:0006855,GO:0007154,GO:0007165,GO:0007275,GO:0008150,GO:0008152,GO:0008202,GO:0008203,GO:0008610,GO:0009058,GO:0009987,GO:0012505,GO:…	5.3.3.5	ko:K01824	ko00100,ko01100,ko01110,map00100,map01100,map01110	M00101	R03353,R04804,R07484	RC00911	ko00000,ko00001,ko00002,ko01000	-	-	-	EBP
XP_033624094.1	7668.SPU_028724-tr	3.4e-93	327	COG0515@1|root,KOG1187@2759|Eukaryota,38G1T@33154|Opisthokonta,3BCM7@33208|Metazoa,3CUYA@33213|Bilateria	33208|Metazoa	T	toll-like receptor 4 signaling pathway	IRAK1	GO:0000165,GO:0000187,GO:0000578,GO:0001817,GO:0001819,GO:0001932,GO:0001934,GO:0001959,GO:0002164,GO:0002218,GO:0002221,GO:0002224,GO:0002237,GO:0002253,GO:0002376,GO:0002520,GO:0002682,GO:0002684,GO:0002753,GO:0002755,GO:0002757,GO:0002758,GO:0002764,GO:0003002,GO:0003674,GO:0003824,GO:0004672,GO:0004674,GO:0004704,GO:0005102,GO:0005126,GO:0005149,GO:0005488,GO:0005515,GO:0005575,GO:0005622,GO:…	2.7.11.1	ko:K04730	ko04010,ko04064,ko04620,ko04624,ko04722,ko05133,ko05140,ko05142,ko05145,ko05152,ko05162,ko05169,map04010,map04064,map04620,map04624,map04722,map05133,map05140,map05142,map05145,map05152,map05162,map05169	M00686	-	-	ko00000,ko00001,ko00002,ko01000,ko01001	-	-	-	Death,Pkinase,Pkinase_Tyr
XP_033624095.1	69293.ENSGACP00000013398	1.59e-11	74.7	COG4886@1|root,KOG0619@2759|Eukaryota,38CSQ@33154|Opisthokonta,3B9V2@33208|Metazoa,3CRU8@33213|Bilateria,4873V@7711|Chordata,498PG@7742|Vertebrata,4A1WG@7898|Actinopterygii	33208|Metazoa	T	Leucine-rich repeats and transmembrane domains 1	LRTM1	GO:0001932,GO:0001933,GO:0003674,GO:0004857,GO:0004860,GO:0005575,GO:0005622,GO:0005623,GO:0005737,GO:0006469,GO:0007154,GO:0007165,GO:0007166,GO:0008150,GO:0009892,GO:0009966,GO:0009968,GO:0009987,GO:0010033,GO:0010563,GO:0010605,GO:0010646,GO:0010648,GO:0019207,GO:0019210,GO:0019220,GO:0019221,GO:0019222,GO:0019887,GO:0023051,GO:0023052,GO:0023057,GO:0030234,GO:0031323,GO:0031324,GO:0031399,GO:…	-	-	-	-	-	-	-	-	-	-	LRRNT,LRR_8
XP_033624096.1	7668.SPU_008958-tr	7.62e-161	533	28K2R@1|root,2QSH8@2759|Eukaryota,39DRZ@33154|Opisthokonta,3BG5U@33208|Metazoa	33208|Metazoa	S	CEP170 C-terminus	CEP170B	-	-	ko:K16463	-	-	-	-	ko00000,ko03036	-	-	-	CEP170_C,FHA
XP_033624097.1	7668.SPU_008958-tr	2.08e-158	526	28K2R@1|root,2QSH8@2759|Eukaryota,39DRZ@33154|Opisthokonta,3BG5U@33208|Metazoa	33208|Metazoa	S	CEP170 C-terminus	CEP170B	-	-	ko:K16463	-	-	-	-	ko00000,ko03036	-	-	-	CEP170_C,FHA
XP_033624098.1	7668.SPU_009620-tr	3.07e-51	165	2A8R2@1|root,2RYGZ@2759|Eukaryota,3A01U@33154|Opisthokonta,3BPQM@33208|Metazoa,3D68T@33213|Bilateria	33208|Metazoa	T	positive regulation of TOR signaling	LAMTOR3	GO:0000165,GO:0000186,GO:0000323,GO:0001101,GO:0001775,GO:0001932,GO:0001934,GO:0002252,GO:0002263,GO:0002274,GO:0002275,GO:0002283,GO:0002366,GO:0002376,GO:0002443,GO:0002444,GO:0002446,GO:0003674,GO:0005575,GO:0005622,GO:0005623,GO:0005737,GO:0005764,GO:0005765,GO:0005768,GO:0005770,GO:0005773,GO:0005774,GO:0005886,GO:0006464,GO:0006468,GO:0006793,GO:0006796,GO:0006807,GO:0006810,GO:0006887,GO:…	-	ko:K04370	ko04010,ko04150,map04010,map04150	-	-	-	ko00000,ko00001	-	-	-	MAPKK1_Int
XP_033624099.1	7668.SPU_009620-tr	3.58e-50	162	2A8R2@1|root,2RYGZ@2759|Eukaryota,3A01U@33154|Opisthokonta,3BPQM@33208|Metazoa,3D68T@33213|Bilateria	33208|Metazoa	T	positive regulation of TOR signaling	LAMTOR3	GO:0000165,GO:0000186,GO:0000323,GO:0001101,GO:0001775,GO:0001932,GO:0001934,GO:0002252,GO:0002263,GO:0002274,GO:0002275,GO:0002283,GO:0002366,GO:0002376,GO:0002443,GO:0002444,GO:0002446,GO:0003674,GO:0005575,GO:0005622,GO:0005623,GO:0005737,GO:0005764,GO:0005765,GO:0005768,GO:0005770,GO:0005773,GO:0005774,GO:0005886,GO:0006464,GO:0006468,GO:0006793,GO:0006796,GO:0006807,GO:0006810,GO:0006887,GO:…	-	ko:K04370	ko04010,ko04150,map04010,map04150	-	-	-	ko00000,ko00001	-	-	-	MAPKK1_Int
XP_033624100.1	7668.SPU_022626-tr	6.86e-54	171	KOG4402@1|root,KOG4402@2759|Eukaryota,3A1KZ@33154|Opisthokonta,3BQBH@33208|Metazoa,3D790@33213|Bilateria	33208|Metazoa	L	cell cycle	LIN52	GO:0005575,GO:0005622,GO:0005623,GO:0005634,GO:0005654,GO:0008150,GO:0031974,GO:0031981,GO:0043226,GO:0043227,GO:0043229,GO:0043231,GO:0043233,GO:0044422,GO:0044424,GO:0044428,GO:0044446,GO:0044464,GO:0050789,GO:0050794,GO:0051726,GO:0065007,GO:0070013	-	ko:K21775	ko04218,map04218	-	-	-	ko00000,ko00001	-	-	-	LIN52
XP_033624101.1	7668.SPU_022626-tr	1.09e-52	168	KOG4402@1|root,KOG4402@2759|Eukaryota,3A1KZ@33154|Opisthokonta,3BQBH@33208|Metazoa,3D790@33213|Bilateria	33208|Metazoa	L	cell cycle	LIN52	GO:0005575,GO:0005622,GO:0005623,GO:0005634,GO:0005654,GO:0008150,GO:0031974,GO:0031981,GO:0043226,GO:0043227,GO:0043229,GO:0043231,GO:0043233,GO:0044422,GO:0044424,GO:0044428,GO:0044446,GO:0044464,GO:0050789,GO:0050794,GO:0051726,GO:0065007,GO:0070013	-	ko:K21775	ko04218,map04218	-	-	-	ko00000,ko00001	-	-	-	LIN52
XP_033624102.1	7668.SPU_020176-tr	1.07e-179	511	KOG1621@1|root,KOG1621@2759|Eukaryota,38V9M@33154|Opisthokonta,3BAWE@33208|Metazoa,3CU4K@33213|Bilateria	33208|Metazoa	I	inositol-1,4,5-trisphosphate 3-kinase activity	ITPKA	GO:0002165,GO:0003674,GO:0003824,GO:0004672,GO:0004674,GO:0004683,GO:0005488,GO:0005515,GO:0005516,GO:0005575,GO:0005622,GO:0005623,GO:0005634,GO:0005654,GO:0005737,GO:0005829,GO:0005975,GO:0006020,GO:0006066,GO:0006464,GO:0006468,GO:0006793,GO:0006796,GO:0006807,GO:0006996,GO:0007010,GO:0007154,GO:0007165,GO:0007275,GO:0007399,GO:0007431,GO:0007435,GO:0007552,GO:0008150,GO:0008152,GO:0008219,GO:…	2.7.1.127	ko:K00911	ko00562,ko01100,ko04020,ko04070,map00562,map01100,map04020,map04070	M00130	R03433	RC00002,RC00078	ko00000,ko00001,ko00002,ko01000	-	-	-	IPK
XP_033624103.1	126957.SMAR010614-PA	3.99e-179	588	COG0366@1|root,KOG0471@2759|Eukaryota,38GYD@33154|Opisthokonta,3BE6A@33208|Metazoa,3CZDQ@33213|Bilateria,41U60@6656|Arthropoda	33208|Metazoa	G	activity. It is involved in the biological process described with carbohydrate metabolic process	Mal-A2	GO:0000023,GO:0003333,GO:0003674,GO:0003824,GO:0004553,GO:0005575,GO:0005623,GO:0005886,GO:0005975,GO:0005984,GO:0006810,GO:0006811,GO:0006820,GO:0006865,GO:0008150,GO:0008152,GO:0009311,GO:0009987,GO:0015711,GO:0015849,GO:0015926,GO:0016020,GO:0016787,GO:0016798,GO:0032450,GO:0032991,GO:0034220,GO:0044237,GO:0044238,GO:0044262,GO:0044425,GO:0044459,GO:0044464,GO:0046942,GO:0051179,GO:0051234,GO:…	3.2.1.20	ko:K01187,ko:K14210	ko00052,ko00500,ko01100,ko04974,map00052,map00500,map01100,map04974	-	R00028,R00801,R00802,R06087,R06088	RC00028,RC00049,RC00077	ko00000,ko00001,ko01000,ko02000,ko04147	8.A.9.1	GH31	-	Alpha-amylase,SLC3A2_N
XP_033624104.1	7668.SPU_020176-tr	7.82e-173	492	KOG1621@1|root,KOG1621@2759|Eukaryota,38V9M@33154|Opisthokonta,3BAWE@33208|Metazoa,3CU4K@33213|Bilateria	33208|Metazoa	I	inositol-1,4,5-trisphosphate 3-kinase activity	ITPKA	GO:0002165,GO:0003674,GO:0003824,GO:0004672,GO:0004674,GO:0004683,GO:0005488,GO:0005515,GO:0005516,GO:0005575,GO:0005622,GO:0005623,GO:0005634,GO:0005654,GO:0005737,GO:0005829,GO:0005975,GO:0006020,GO:0006066,GO:0006464,GO:0006468,GO:0006793,GO:0006796,GO:0006807,GO:0006996,GO:0007010,GO:0007154,GO:0007165,GO:0007275,GO:0007399,GO:0007431,GO:0007435,GO:0007552,GO:0008150,GO:0008152,GO:0008219,GO:…	2.7.1.127	ko:K00911	ko00562,ko01100,ko04020,ko04070,map00562,map01100,map04020,map04070	M00130	R03433	RC00002,RC00078	ko00000,ko00001,ko00002,ko01000	-	-	-	IPK
XP_033624105.1	7668.SPU_018933-tr	0	1159	KOG0266@1|root,KOG3686@1|root,KOG0266@2759|Eukaryota,KOG3686@2759|Eukaryota,38FEH@33154|Opisthokonta,3BD7R@33208|Metazoa,3CXJB@33213|Bilateria	33208|Metazoa	T	GTPase activator activity	SIPA1L2	GO:0003674,GO:0003779,GO:0005096,GO:0005102,GO:0005488,GO:0005515,GO:0005575,GO:0005622,GO:0005623,GO:0005737,GO:0005829,GO:0005856,GO:0006996,GO:0007010,GO:0007154,GO:0007165,GO:0007166,GO:0007167,GO:0007169,GO:0007275,GO:0007399,GO:0008047,GO:0008092,GO:0008150,GO:0009987,GO:0010646,GO:0010769,GO:0010975,GO:0014069,GO:0016043,GO:0019899,GO:0019900,GO:0019901,GO:0022008,GO:0022603,GO:0022604,GO:…	-	ko:K08013,ko:K17701,ko:K17702	ko04015,ko04670,map04015,map04670	-	-	-	ko00000,ko00001	-	-	-	Rap_GAP,SPAR_C
XP_033624106.1	7668.SPU_018933-tr	0	1159	KOG0266@1|root,KOG3686@1|root,KOG0266@2759|Eukaryota,KOG3686@2759|Eukaryota,38FEH@33154|Opisthokonta,3BD7R@33208|Metazoa,3CXJB@33213|Bilateria	33208|Metazoa	T	GTPase activator activity	SIPA1L2	GO:0003674,GO:0003779,GO:0005096,GO:0005102,GO:0005488,GO:0005515,GO:0005575,GO:0005622,GO:0005623,GO:0005737,GO:0005829,GO:0005856,GO:0006996,GO:0007010,GO:0007154,GO:0007165,GO:0007166,GO:0007167,GO:0007169,GO:0007275,GO:0007399,GO:0008047,GO:0008092,GO:0008150,GO:0009987,GO:0010646,GO:0010769,GO:0010975,GO:0014069,GO:0016043,GO:0019899,GO:0019900,GO:0019901,GO:0022008,GO:0022603,GO:0022604,GO:…	-	ko:K08013,ko:K17701,ko:K17702	ko04015,ko04670,map04015,map04670	-	-	-	ko00000,ko00001	-	-	-	Rap_GAP,SPAR_C
XP_033624107.1	7668.SPU_018933-tr	0	1169	KOG0266@1|root,KOG3686@1|root,KOG0266@2759|Eukaryota,KOG3686@2759|Eukaryota,38FEH@33154|Opisthokonta,3BD7R@33208|Metazoa,3CXJB@33213|Bilateria	33208|Metazoa	T	GTPase activator activity	SIPA1L2	GO:0003674,GO:0003779,GO:0005096,GO:0005102,GO:0005488,GO:0005515,GO:0005575,GO:0005622,GO:0005623,GO:0005737,GO:0005829,GO:0005856,GO:0006996,GO:0007010,GO:0007154,GO:0007165,GO:0007166,GO:0007167,GO:0007169,GO:0007275,GO:0007399,GO:0008047,GO:0008092,GO:0008150,GO:0009987,GO:0010646,GO:0010769,GO:0010975,GO:0014069,GO:0016043,GO:0019899,GO:0019900,GO:0019901,GO:0022008,GO:0022603,GO:0022604,GO:…	-	ko:K08013,ko:K17701,ko:K17702	ko04015,ko04670,map04015,map04670	-	-	-	ko00000,ko00001	-	-	-	Rap_GAP,SPAR_C
XP_033624108.1	7668.SPU_026543-tr	0	1107	KOG1217@1|root,KOG4297@1|root,KOG1217@2759|Eukaryota,KOG4297@2759|Eukaryota,38BUP@33154|Opisthokonta,3BIYB@33208|Metazoa,3D0JJ@33213|Bilateria	33208|Metazoa	T	calcium ion binding	-	-	-	ko:K02599,ko:K17495	ko01522,ko04320,ko04330,ko04658,ko04919,ko05020,ko05165,ko05200,ko05206,ko05224,map01522,map04320,map04330,map04658,map04919,map05020,map05165,map05200,map05206,map05224	M00682	-	-	ko00000,ko00001,ko00002,ko01009	-	-	-	EGF,Ephrin_rec_like,HYR,Laminin_G_3,Sushi,TSP_1,hEGF
XP_033624109.1	7668.SPU_012921-tr	1.19e-97	305	COG0671@1|root,KOG2822@2759|Eukaryota,39RT9@33154|Opisthokonta,3B9WZ@33208|Metazoa,3D233@33213|Bilateria	33208|Metazoa	I	dihydrosphingosine-1-phosphate phosphatase activity	SGPP1	GO:0003674,GO:0003824,GO:0005575,GO:0005622,GO:0005623,GO:0005634,GO:0005654,GO:0005737,GO:0005783,GO:0005789,GO:0006066,GO:0006629,GO:0006643,GO:0006644,GO:0006665,GO:0006668,GO:0006670,GO:0006793,GO:0006796,GO:0006807,GO:0006915,GO:0007154,GO:0007165,GO:0007166,GO:0008150,GO:0008152,GO:0008219,GO:0008610,GO:0009058,GO:0009987,GO:0012501,GO:0012505,GO:0016020,GO:0016311,GO:0016787,GO:0016788,GO:…	-	ko:K04716,ko:K04717	ko00600,ko04071,map00600,map04071	-	R06520	RC00017	ko00000,ko00001,ko01000	-	-	-	PAP2
XP_033624110.1	7668.SPU_005193-tr	0	2028	COG2373@1|root,KOG1366@2759|Eukaryota,38DGN@33154|Opisthokonta,3BCF2@33208|Metazoa,3CTZZ@33213|Bilateria	33208|Metazoa	O	endopeptidase inhibitor activity	CPAMD8	GO:0001654,GO:0007275,GO:0007423,GO:0008150,GO:0032501,GO:0032502,GO:0048513,GO:0048731,GO:0048856	-	-	-	-	-	-	-	-	-	-	A2M,A2M_N,A2M_N_2,A2M_comp,A2M_recep,Kazal_2,Methyltransf_FA,Thiol-ester_cl
XP_033624111.1	7668.SPU_005193-tr	0	2032	COG2373@1|root,KOG1366@2759|Eukaryota,38DGN@33154|Opisthokonta,3BCF2@33208|Metazoa,3CTZZ@33213|Bilateria	33208|Metazoa	O	endopeptidase inhibitor activity	CPAMD8	GO:0001654,GO:0007275,GO:0007423,GO:0008150,GO:0032501,GO:0032502,GO:0048513,GO:0048731,GO:0048856	-	-	-	-	-	-	-	-	-	-	A2M,A2M_N,A2M_N_2,A2M_comp,A2M_recep,Kazal_2,Methyltransf_FA,Thiol-ester_cl
XP_033624112.1	10224.XP_002738447.1	3.76e-93	291	COG3325@1|root,KOG2806@2759|Eukaryota,39IB8@33154|Opisthokonta,3BEXH@33208|Metazoa,3CVEN@33213|Bilateria	33208|Metazoa	G	chitinase activity	CTBS	GO:0000323,GO:0003674,GO:0003824,GO:0004553,GO:0004568,GO:0005488,GO:0005575,GO:0005576,GO:0005622,GO:0005623,GO:0005737,GO:0005764,GO:0005773,GO:0005975,GO:0006022,GO:0006026,GO:0006030,GO:0006032,GO:0006040,GO:0006807,GO:0008061,GO:0008144,GO:0008150,GO:0008152,GO:0009056,GO:0009057,GO:0009311,GO:0009313,GO:0009987,GO:0016052,GO:0016787,GO:0016798,GO:0017144,GO:0042737,GO:0043170,GO:0043226,GO:…	-	ko:K12310	-	-	-	-	ko00000,ko01000	-	-	-	Glyco_hydro_18
XP_033624113.1	7739.XP_002610243.1	2.51e-54	188	KOG2652@1|root,KOG2652@2759|Eukaryota,39HJM@33154|Opisthokonta,3BJQ8@33208|Metazoa,3CWVP@33213|Bilateria,480JH@7711|Chordata	33208|Metazoa	K	transcription initiation from RNA polymerase II promoter	GTF2A1	GO:0000428,GO:0000988,GO:0000989,GO:0001076,GO:0001085,GO:0001091,GO:0001094,GO:0001098,GO:0001099,GO:0001103,GO:0001129,GO:0001132,GO:0003674,GO:0003676,GO:0003677,GO:0003712,GO:0003713,GO:0005488,GO:0005515,GO:0005575,GO:0005622,GO:0005623,GO:0005634,GO:0005654,GO:0005667,GO:0005669,GO:0005672,GO:0005737,GO:0005829,GO:0006139,GO:0006351,GO:0006352,GO:0006355,GO:0006357,GO:0006366,GO:0006367,GO:…	-	ko:K03122	ko03022,ko05203,map03022,map05203	-	-	-	ko00000,ko00001,ko03021	-	-	-	TFIIA
XP_033624114.1	106582.XP_004566670.1	3.34e-06	48.5	KOG3649@1|root,KOG3649@2759|Eukaryota,3A8HC@33154|Opisthokonta,3BU6D@33208|Metazoa	33208|Metazoa	S	negative regulation of serine-type peptidase activity	SPINK1	GO:0000003,GO:0001669,GO:0001932,GO:0001933,GO:0002791,GO:0002793,GO:0003006,GO:0003674,GO:0004857,GO:0004866,GO:0004867,GO:0005575,GO:0005576,GO:0005615,GO:0005622,GO:0005623,GO:0005737,GO:0006873,GO:0006874,GO:0006875,GO:0007204,GO:0007276,GO:0007281,GO:0007283,GO:0007286,GO:0007568,GO:0008150,GO:0008284,GO:0009605,GO:0009636,GO:0009719,GO:0009725,GO:0009892,GO:0009966,GO:0009968,GO:0009987,GO:…	-	-	-	-	-	-	-	-	-	-	Kazal_1
XP_033624115.1	7668.SPU_011389-tr	1.15e-67	212	28K4T@1|root,2QSJD@2759|Eukaryota,39RIY@33154|Opisthokonta,3BDQJ@33208|Metazoa,3CZMJ@33213|Bilateria	33208|Metazoa	S	establishment of planar polarity involved in neural tube closure	-	-	-	-	-	-	-	-	-	-	-	-	-
XP_033624116.1	9597.XP_003813933.1	0	1117	COG1269@1|root,KOG2189@2759|Eukaryota,38DQJ@33154|Opisthokonta,3BCUC@33208|Metazoa,3CVFN@33213|Bilateria,482U3@7711|Chordata,48YPR@7742|Vertebrata,3JA7N@40674|Mammalia,35IIQ@314146|Euarchontoglires,4M70M@9443|Primates,4MV51@9604|Hominidae	33208|Metazoa	C	Essential component of the vacuolar proton pump (V- ATPase), a multimeric enzyme that catalyzes the translocation of protons across the membranes. Required for assembly and activity of the V-ATPase	ATP6V0A1	GO:0000041,GO:0000323,GO:0001666,GO:0001775,GO:0002119,GO:0002164,GO:0002252,GO:0002263,GO:0002274,GO:0002275,GO:0002283,GO:0002366,GO:0002376,GO:0002443,GO:0002444,GO:0002446,GO:0003674,GO:0003824,GO:0005215,GO:0005488,GO:0005515,GO:0005575,GO:0005622,GO:0005623,GO:0005634,GO:0005654,GO:0005737,GO:0005764,GO:0005765,GO:0005768,GO:0005773,GO:0005774,GO:0005794,GO:0005829,GO:0005886,GO:0006139,GO:…	-	ko:K02154	ko00190,ko01100,ko04142,ko04145,ko04721,ko04966,ko05110,ko05120,ko05152,ko05165,ko05323,map00190,map01100,map04142,map04145,map04721,map04966,map05110,map05120,map05152,map05165,map05323	M00160	-	-	ko00000,ko00001,ko00002,ko04147	3.A.2.2	-	-	V_ATPase_I
XP_033624117.1	9598.ENSPTRP00000053075	0	1105	COG1269@1|root,KOG2189@2759|Eukaryota,38DQJ@33154|Opisthokonta,3BCUC@33208|Metazoa,3CVFN@33213|Bilateria,482U3@7711|Chordata,48YPR@7742|Vertebrata,3JA7N@40674|Mammalia,35IIQ@314146|Euarchontoglires,4M70M@9443|Primates,4MV51@9604|Hominidae	33208|Metazoa	C	Essential component of the vacuolar proton pump (V- ATPase), a multimeric enzyme that catalyzes the translocation of protons across the membranes. Required for assembly and activity of the V-ATPase	ATP6V0A1	GO:0000041,GO:0000323,GO:0001666,GO:0001775,GO:0002119,GO:0002164,GO:0002252,GO:0002263,GO:0002274,GO:0002275,GO:0002283,GO:0002366,GO:0002376,GO:0002443,GO:0002444,GO:0002446,GO:0003674,GO:0003824,GO:0005215,GO:0005488,GO:0005515,GO:0005575,GO:0005622,GO:0005623,GO:0005634,GO:0005654,GO:0005737,GO:0005764,GO:0005765,GO:0005768,GO:0005773,GO:0005774,GO:0005794,GO:0005829,GO:0005886,GO:0006139,GO:…	-	ko:K02154	ko00190,ko01100,ko04142,ko04145,ko04721,ko04966,ko05110,ko05120,ko05152,ko05165,ko05323,map00190,map01100,map04142,map04145,map04721,map04966,map05110,map05120,map05152,map05165,map05323	M00160	-	-	ko00000,ko00001,ko00002,ko04147	3.A.2.2	-	-	V_ATPase_I
XP_033624118.1	7739.XP_002592159.1	0	1096	COG1269@1|root,KOG2189@2759|Eukaryota,38DQJ@33154|Opisthokonta,3BCUC@33208|Metazoa,3CVFN@33213|Bilateria,482U3@7711|Chordata	33208|Metazoa	C	vacuolar proton-transporting V-type ATPase complex assembly	ATP6V0A1	GO:0000041,GO:0000220,GO:0000323,GO:0001503,GO:0001654,GO:0001666,GO:0001763,GO:0001775,GO:0002009,GO:0002119,GO:0002164,GO:0002252,GO:0002263,GO:0002274,GO:0002275,GO:0002283,GO:0002366,GO:0002376,GO:0002443,GO:0002444,GO:0002446,GO:0003008,GO:0003674,GO:0003824,GO:0005215,GO:0005488,GO:0005515,GO:0005516,GO:0005575,GO:0005622,GO:0005623,GO:0005634,GO:0005654,GO:0005737,GO:0005764,GO:0005765,GO:…	-	ko:K02154	ko00190,ko01100,ko04142,ko04145,ko04721,ko04966,ko05110,ko05120,ko05152,ko05165,ko05323,map00190,map01100,map04142,map04145,map04721,map04966,map05110,map05120,map05152,map05165,map05323	M00160	-	-	ko00000,ko00001,ko00002,ko04147	3.A.2.2	-	-	V_ATPase_I
XP_033624119.1	7460.GB54503-PA	5.43e-12	74.7	COG0526@1|root,KOG0191@2759|Eukaryota,39XXR@33154|Opisthokonta,3BHU4@33208|Metazoa,3D2G5@33213|Bilateria,41VB5@6656|Arthropoda,3SGSP@50557|Insecta,46HCV@7399|Hymenoptera	33208|Metazoa	O	Thioredoxin	-	GO:0003674,GO:0003756,GO:0003824,GO:0005575,GO:0005622,GO:0005623,GO:0005737,GO:0005783,GO:0006457,GO:0006810,GO:0006897,GO:0006909,GO:0006950,GO:0008150,GO:0009987,GO:0012505,GO:0016192,GO:0016853,GO:0016860,GO:0016864,GO:0033554,GO:0034976,GO:0043226,GO:0043227,GO:0043229,GO:0043231,GO:0043277,GO:0044424,GO:0044444,GO:0044464,GO:0050896,GO:0051179,GO:0051234,GO:0051716,GO:0098657,GO:0140096	-	-	-	-	-	-	-	-	-	-	HyaE,Thioredoxin,Thioredoxin_6
XP_033624120.1	7668.SPU_027778-tr	1.27e-104	318	KOG3735@1|root,KOG3735@2759|Eukaryota,38DPW@33154|Opisthokonta,3B96P@33208|Metazoa,3CXCH@33213|Bilateria	33208|Metazoa	Z	tropomodulin	TMOD1	GO:0001654,GO:0001726,GO:0002064,GO:0002088,GO:0002119,GO:0002164,GO:0002262,GO:0002376,GO:0002520,GO:0003008,GO:0003012,GO:0003674,GO:0003779,GO:0005488,GO:0005515,GO:0005523,GO:0005575,GO:0005622,GO:0005623,GO:0005634,GO:0005737,GO:0005829,GO:0005856,GO:0005865,GO:0005884,GO:0005938,GO:0006928,GO:0006936,GO:0006996,GO:0007010,GO:0007015,GO:0007154,GO:0007267,GO:0007268,GO:0007270,GO:0007275,GO:…	-	ko:K10370,ko:K22030	-	-	-	-	ko00000,ko04812	-	-	-	Tropomodulin
XP_033624121.1	7739.XP_002610243.1	1.02e-56	193	KOG2652@1|root,KOG2652@2759|Eukaryota,39HJM@33154|Opisthokonta,3BJQ8@33208|Metazoa,3CWVP@33213|Bilateria,480JH@7711|Chordata	33208|Metazoa	K	transcription initiation from RNA polymerase II promoter	GTF2A1	GO:0000428,GO:0000988,GO:0000989,GO:0001076,GO:0001085,GO:0001091,GO:0001094,GO:0001098,GO:0001099,GO:0001103,GO:0001129,GO:0001132,GO:0003674,GO:0003676,GO:0003677,GO:0003712,GO:0003713,GO:0005488,GO:0005515,GO:0005575,GO:0005622,GO:0005623,GO:0005634,GO:0005654,GO:0005667,GO:0005669,GO:0005672,GO:0005737,GO:0005829,GO:0006139,GO:0006351,GO:0006352,GO:0006355,GO:0006357,GO:0006366,GO:0006367,GO:…	-	ko:K03122	ko03022,ko05203,map03022,map05203	-	-	-	ko00000,ko00001,ko03021	-	-	-	TFIIA
XP_033624122.1	7668.SPU_022057-tr	6.03e-314	896	KOG3611@1|root,KOG3611@2759|Eukaryota,38B60@33154|Opisthokonta,3B9EA@33208|Metazoa,3CTM8@33213|Bilateria	33208|Metazoa	T	Sema domain, seven thrombospondin repeats (Type 1 and type 1-like), transmembrane domain (TM) and short cytoplasmic domain, (Semaphorin)	SEMA5A	GO:0000902,GO:0000904,GO:0001525,GO:0001558,GO:0001568,GO:0001569,GO:0001700,GO:0001763,GO:0001935,GO:0001936,GO:0001938,GO:0001944,GO:0002009,GO:0002040,GO:0002043,GO:0003008,GO:0003674,GO:0004888,GO:0005102,GO:0005488,GO:0005515,GO:0005539,GO:0005575,GO:0005576,GO:0005615,GO:0005623,GO:0005886,GO:0006928,GO:0006935,GO:0007154,GO:0007155,GO:0007162,GO:0007165,GO:0007166,GO:0007267,GO:0007275,GO:…	-	ko:K06841,ko:K06842	ko04360,map04360	-	-	-	ko00000,ko00001,ko04516	-	-	-	PSI,Sema,TSP_1
XP_033624123.1	7668.SPU_022057-tr	2.25e-312	892	KOG3611@1|root,KOG3611@2759|Eukaryota,38B60@33154|Opisthokonta,3B9EA@33208|Metazoa,3CTM8@33213|Bilateria	33208|Metazoa	T	Sema domain, seven thrombospondin repeats (Type 1 and type 1-like), transmembrane domain (TM) and short cytoplasmic domain, (Semaphorin)	SEMA5A	GO:0000902,GO:0000904,GO:0001525,GO:0001558,GO:0001568,GO:0001569,GO:0001700,GO:0001763,GO:0001935,GO:0001936,GO:0001938,GO:0001944,GO:0002009,GO:0002040,GO:0002043,GO:0003008,GO:0003674,GO:0004888,GO:0005102,GO:0005488,GO:0005515,GO:0005539,GO:0005575,GO:0005576,GO:0005615,GO:0005623,GO:0005886,GO:0006928,GO:0006935,GO:0007154,GO:0007155,GO:0007162,GO:0007165,GO:0007166,GO:0007267,GO:0007275,GO:…	-	ko:K06841,ko:K06842	ko04360,map04360	-	-	-	ko00000,ko00001,ko04516	-	-	-	PSI,Sema,TSP_1
XP_033624124.1	7668.SPU_022057-tr	8.94e-317	902	KOG3611@1|root,KOG3611@2759|Eukaryota,38B60@33154|Opisthokonta,3B9EA@33208|Metazoa,3CTM8@33213|Bilateria	33208|Metazoa	T	Sema domain, seven thrombospondin repeats (Type 1 and type 1-like), transmembrane domain (TM) and short cytoplasmic domain, (Semaphorin)	SEMA5A	GO:0000902,GO:0000904,GO:0001525,GO:0001558,GO:0001568,GO:0001569,GO:0001700,GO:0001763,GO:0001935,GO:0001936,GO:0001938,GO:0001944,GO:0002009,GO:0002040,GO:0002043,GO:0003008,GO:0003674,GO:0004888,GO:0005102,GO:0005488,GO:0005515,GO:0005539,GO:0005575,GO:0005576,GO:0005615,GO:0005623,GO:0005886,GO:0006928,GO:0006935,GO:0007154,GO:0007155,GO:0007162,GO:0007165,GO:0007166,GO:0007267,GO:0007275,GO:…	-	ko:K06841,ko:K06842	ko04360,map04360	-	-	-	ko00000,ko00001,ko04516	-	-	-	PSI,Sema,TSP_1
XP_033624125.1	13735.ENSPSIP00000016608	5.2e-114	338	COG2820@1|root,KOG3728@2759|Eukaryota,38C4J@33154|Opisthokonta,3BAA7@33208|Metazoa,3CWDD@33213|Bilateria,484YC@7711|Chordata,48YF5@7742|Vertebrata,4CF9M@8459|Testudines	33208|Metazoa	F	Catalyzes the reversible phosphorylytic cleavage of uridine and deoxyuridine to uracil and ribose- or deoxyribose-1- phosphate. The produced molecules are then utilized as carbon and energy sources or in the rescue of pyrimidine bases for nucleotide synthesis	UPP1	GO:0003674,GO:0003824,GO:0004850,GO:0005575,GO:0005622,GO:0005623,GO:0005634,GO:0005654,GO:0005737,GO:0005829,GO:0006139,GO:0006206,GO:0006208,GO:0006212,GO:0006213,GO:0006218,GO:0006220,GO:0006725,GO:0006753,GO:0006793,GO:0006796,GO:0006807,GO:0008150,GO:0008152,GO:0008655,GO:0009032,GO:0009056,GO:0009058,GO:0009112,GO:0009116,GO:0009117,GO:0009119,GO:0009120,GO:0009163,GO:0009164,GO:0009605,GO:…	2.4.2.3	ko:K00757	ko00240,ko00983,ko01100,map00240,map00983,map01100	-	R01876,R02484,R08229	RC00063	ko00000,ko00001,ko01000	-	-	-	PNP_UDP_1
XP_033624126.1	13735.ENSPSIP00000016608	5.2e-114	338	COG2820@1|root,KOG3728@2759|Eukaryota,38C4J@33154|Opisthokonta,3BAA7@33208|Metazoa,3CWDD@33213|Bilateria,484YC@7711|Chordata,48YF5@7742|Vertebrata,4CF9M@8459|Testudines	33208|Metazoa	F	Catalyzes the reversible phosphorylytic cleavage of uridine and deoxyuridine to uracil and ribose- or deoxyribose-1- phosphate. The produced molecules are then utilized as carbon and energy sources or in the rescue of pyrimidine bases for nucleotide synthesis	UPP1	GO:0003674,GO:0003824,GO:0004850,GO:0005575,GO:0005622,GO:0005623,GO:0005634,GO:0005654,GO:0005737,GO:0005829,GO:0006139,GO:0006206,GO:0006208,GO:0006212,GO:0006213,GO:0006218,GO:0006220,GO:0006725,GO:0006753,GO:0006793,GO:0006796,GO:0006807,GO:0008150,GO:0008152,GO:0008655,GO:0009032,GO:0009056,GO:0009058,GO:0009112,GO:0009116,GO:0009117,GO:0009119,GO:0009120,GO:0009163,GO:0009164,GO:0009605,GO:…	2.4.2.3	ko:K00757	ko00240,ko00983,ko01100,map00240,map00983,map01100	-	R01876,R02484,R08229	RC00063	ko00000,ko00001,ko01000	-	-	-	PNP_UDP_1
XP_033624127.1	10224.XP_002738520.1	1.31e-114	333	COG0062@1|root,KOG2585@2759|Eukaryota,38ZZ7@33154|Opisthokonta,3BBDJ@33208|Metazoa,3CUM0@33213|Bilateria	33208|Metazoa	G	NADPHX epimerase activity	APOA1BP	GO:0003674,GO:0003824,GO:0005488,GO:0005515,GO:0005575,GO:0005576,GO:0005615,GO:0005622,GO:0005623,GO:0005634,GO:0005654,GO:0005737,GO:0005739,GO:0005759,GO:0005829,GO:0005929,GO:0006139,GO:0006725,GO:0006732,GO:0006733,GO:0006734,GO:0006739,GO:0006753,GO:0006793,GO:0006796,GO:0006807,GO:0008150,GO:0008152,GO:0009058,GO:0009108,GO:0009117,GO:0009165,GO:0009435,GO:0009987,GO:0016043,GO:0016853,GO:…	5.1.99.6	ko:K17759	-	-	-	-	ko00000,ko01000	-	-	-	YjeF_N
XP_033624128.1	7739.XP_002601790.1	2.03e-74	252	KOG0255@1|root,KOG0255@2759|Eukaryota,38FJ1@33154|Opisthokonta,3BKRD@33208|Metazoa,3D3XG@33213|Bilateria	33208|Metazoa	S	Sugar (and other) transporter	-	-	-	ko:K08202	ko05231,map05231	-	-	-	ko00000,ko00001,ko02000	2.A.1.19.2,2.A.1.19.3	-	-	Sugar_tr
XP_033624129.1	8081.XP_008404478.1	1.11e-09	58.2	2DUHN@1|root,2S6K6@2759|Eukaryota,3A6ZS@33154|Opisthokonta,3BT3P@33208|Metazoa,3DAEM@33213|Bilateria,48GA4@7711|Chordata,49CQY@7742|Vertebrata,4A4JH@7898|Actinopterygii	33208|Metazoa	S	Si ch211-162e15.3	NCBP2-AS2	-	-	-	-	-	-	-	-	-	-	-	-
XP_033624130.1	10224.XP_002736257.1	6.18e-160	461	COG1024@1|root,KOG1684@2759|Eukaryota,38EBG@33154|Opisthokonta,3BDAT@33208|Metazoa,3CYSP@33213|Bilateria	33208|Metazoa	I	Belongs to the enoyl-CoA hydratase isomerase family	-	-	3.1.2.4	ko:K05605	ko00280,ko00410,ko00640,ko01100,ko01200,map00280,map00410,map00640,map01100,map01200	M00013	R03158,R05064	RC00004,RC00014,RC00137	ko00000,ko00001,ko00002,ko01000	-	-	-	ECH_2
XP_033624131.1	10224.XP_006821889.1	7.91e-32	142	KOG3971@1|root,KOG3971@2759|Eukaryota,38HGQ@33154|Opisthokonta,3BHUV@33208|Metazoa,3CWSQ@33213|Bilateria	33208|Metazoa	T	Guanylate-kinase-associated protein (GKAP) protein	DLGAP4	GO:0003674,GO:0005488,GO:0005515,GO:0005575,GO:0005623,GO:0005886,GO:0016020,GO:0019904,GO:0030425,GO:0036477,GO:0042995,GO:0043005,GO:0043025,GO:0044297,GO:0044463,GO:0044464,GO:0045202,GO:0071944,GO:0097447,GO:0097458,GO:0120025,GO:0120038	-	ko:K16804	-	-	-	-	ko00000,ko03036	-	-	-	GKAP
XP_033624132.1	7668.SPU_024927-tr	1.08e-208	604	KOG4512@1|root,KOG4512@2759|Eukaryota,38C92@33154|Opisthokonta,3BDAI@33208|Metazoa,3CZJY@33213|Bilateria	33208|Metazoa	K	nucleic acid-templated transcription	MED17	GO:0000151,GO:0000228,GO:0000775,GO:0000785,GO:0000790,GO:0000792,GO:0003674,GO:0003712,GO:0003713,GO:0005102,GO:0005488,GO:0005515,GO:0005575,GO:0005622,GO:0005623,GO:0005634,GO:0005654,GO:0005667,GO:0005694,GO:0005720,GO:0005721,GO:0006139,GO:0006351,GO:0006352,GO:0006355,GO:0006357,GO:0006366,GO:0006367,GO:0006464,GO:0006725,GO:0006807,GO:0007154,GO:0007165,GO:0007275,GO:0007423,GO:0008134,GO:…	-	ko:K15133	ko04919,map04919	-	-	-	ko00000,ko00001,ko03021	-	-	-	Med17
XP_033624133.1	7668.SPU_019282-tr	1.32e-52	182	28JQU@1|root,2QS45@2759|Eukaryota,39ADX@33154|Opisthokonta,3BIK8@33208|Metazoa,3D2AQ@33213|Bilateria	33208|Metazoa	S	Centrosomal protein	CEP70	GO:0000086,GO:0000278,GO:0003674,GO:0005488,GO:0005515,GO:0005575,GO:0005622,GO:0005623,GO:0005634,GO:0005635,GO:0005654,GO:0005737,GO:0005813,GO:0005815,GO:0005829,GO:0005856,GO:0006996,GO:0007049,GO:0007346,GO:0008150,GO:0009987,GO:0010389,GO:0010564,GO:0012505,GO:0015630,GO:0016020,GO:0016043,GO:0022402,GO:0022406,GO:0022607,GO:0030030,GO:0030031,GO:0031090,GO:0031965,GO:0031967,GO:0031974,GO:…	-	ko:K16802	-	-	-	-	ko00000,ko03036	-	-	-	-
XP_033624134.1	10224.XP_002733935.1	5.51e-84	254	COG1096@1|root,KOG3409@2759|Eukaryota,39SCB@33154|Opisthokonta,3BJG3@33208|Metazoa,3D265@33213|Bilateria	33208|Metazoa	J	RNA binding	EXOSC1	GO:0000176,GO:0000178,GO:0000288,GO:0000291,GO:0000785,GO:0000956,GO:0003674,GO:0003676,GO:0003723,GO:0005488,GO:0005575,GO:0005622,GO:0005623,GO:0005634,GO:0005654,GO:0005694,GO:0005730,GO:0005737,GO:0005829,GO:0006139,GO:0006364,GO:0006396,GO:0006401,GO:0006402,GO:0006725,GO:0006807,GO:0008150,GO:0008152,GO:0009056,GO:0009057,GO:0009892,GO:0009894,GO:0009987,GO:0010467,GO:0010468,GO:0010605,GO:…	-	ko:K07573	ko03018,map03018	M00390,M00391	-	-	ko00000,ko00001,ko00002,ko03019	-	-	-	ECR1_N,EXOSC1
XP_033624135.1	7668.SPU_001612-tr	4.17e-45	156	28MUZ@1|root,2QUD9@2759|Eukaryota,38DS1@33154|Opisthokonta,3BGYW@33208|Metazoa,3CSA8@33213|Bilateria	33208|Metazoa	S	Transmembrane protein 169	TMEM169	-	-	-	-	-	-	-	-	-	-	-	TMEM169
XP_033624136.1	7668.SPU_001612-tr	4.17e-45	156	28MUZ@1|root,2QUD9@2759|Eukaryota,38DS1@33154|Opisthokonta,3BGYW@33208|Metazoa,3CSA8@33213|Bilateria	33208|Metazoa	S	Transmembrane protein 169	TMEM169	-	-	-	-	-	-	-	-	-	-	-	TMEM169
XP_033624137.1	6669.EFX81450	8.84e-29	114	KOG3882@1|root,KOG3882@2759|Eukaryota,38GDG@33154|Opisthokonta,3BEEZ@33208|Metazoa,3CZUH@33213|Bilateria,41YVV@6656|Arthropoda	33208|Metazoa	S	Belongs to the tetraspanin (TM4SF) family	TSPAN13	GO:0003674,GO:0005246,GO:0005575,GO:0005623,GO:0005886,GO:0005887,GO:0007154,GO:0007165,GO:0007166,GO:0008150,GO:0008284,GO:0009987,GO:0010959,GO:0016020,GO:0016021,GO:0016247,GO:0023052,GO:0031224,GO:0031226,GO:0032879,GO:0034762,GO:0034765,GO:0042127,GO:0043269,GO:0044425,GO:0044459,GO:0044464,GO:0048518,GO:0048522,GO:0050789,GO:0050794,GO:0050896,GO:0051049,GO:0051716,GO:0051924,GO:0065007,GO:…	-	ko:K17356	-	-	-	-	ko00000	-	-	-	Tetraspannin
XP_033624138.1	7668.SPU_024927-tr	5.19e-209	605	KOG4512@1|root,KOG4512@2759|Eukaryota,38C92@33154|Opisthokonta,3BDAI@33208|Metazoa,3CZJY@33213|Bilateria	33208|Metazoa	K	nucleic acid-templated transcription	MED17	GO:0000151,GO:0000228,GO:0000775,GO:0000785,GO:0000790,GO:0000792,GO:0003674,GO:0003712,GO:0003713,GO:0005102,GO:0005488,GO:0005515,GO:0005575,GO:0005622,GO:0005623,GO:0005634,GO:0005654,GO:0005667,GO:0005694,GO:0005720,GO:0005721,GO:0006139,GO:0006351,GO:0006352,GO:0006355,GO:0006357,GO:0006366,GO:0006367,GO:0006464,GO:0006725,GO:0006807,GO:0007154,GO:0007165,GO:0007275,GO:0007423,GO:0008134,GO:…	-	ko:K15133	ko04919,map04919	-	-	-	ko00000,ko00001,ko03021	-	-	-	Med17
XP_033624139.1	7739.XP_002607628.1	1.65e-68	217	KOG2123@1|root,KOG2123@2759|Eukaryota,39VPY@33154|Opisthokonta,3BE0F@33208|Metazoa,3CZMX@33213|Bilateria,48AV7@7711|Chordata	33208|Metazoa	S	Chromosome 21 open reading frame 2	C21orf2	GO:0000003,GO:0001750,GO:0002165,GO:0005575,GO:0005622,GO:0005623,GO:0005737,GO:0005739,GO:0005815,GO:0005856,GO:0005886,GO:0005929,GO:0006950,GO:0006974,GO:0006996,GO:0007010,GO:0007154,GO:0007165,GO:0007166,GO:0007224,GO:0007275,GO:0007320,GO:0007431,GO:0007435,GO:0007552,GO:0007618,GO:0007620,GO:0008150,GO:0008219,GO:0008360,GO:0009653,GO:0009791,GO:0009886,GO:0009887,GO:0009987,GO:0010623,GO:…	-	-	-	-	-	-	-	-	-	-	LRR_4,LRR_9
XP_033624140.1	7739.XP_002607628.1	4.15e-67	213	KOG2123@1|root,KOG2123@2759|Eukaryota,39VPY@33154|Opisthokonta,3BE0F@33208|Metazoa,3CZMX@33213|Bilateria,48AV7@7711|Chordata	33208|Metazoa	S	Chromosome 21 open reading frame 2	C21orf2	GO:0000003,GO:0001750,GO:0002165,GO:0005575,GO:0005622,GO:0005623,GO:0005737,GO:0005739,GO:0005815,GO:0005856,GO:0005886,GO:0005929,GO:0006950,GO:0006974,GO:0006996,GO:0007010,GO:0007154,GO:0007165,GO:0007166,GO:0007224,GO:0007275,GO:0007320,GO:0007431,GO:0007435,GO:0007552,GO:0007618,GO:0007620,GO:0008150,GO:0008219,GO:0008360,GO:0009653,GO:0009791,GO:0009886,GO:0009887,GO:0009987,GO:0010623,GO:…	-	-	-	-	-	-	-	-	-	-	LRR_4,LRR_9
XP_033624142.1	7668.SPU_000927-tr	2.03e-82	249	KOG0092@1|root,KOG0092@2759|Eukaryota,3A22T@33154|Opisthokonta,3BQZZ@33208|Metazoa,3D6BU@33213|Bilateria	33208|Metazoa	U	GTP binding. It is involved in the biological process described with protein transport	-	GO:0003674,GO:0003824,GO:0003924,GO:0005575,GO:0006810,GO:0007154,GO:0007165,GO:0007264,GO:0007265,GO:0007275,GO:0007399,GO:0007422,GO:0008150,GO:0009987,GO:0016192,GO:0016462,GO:0016787,GO:0016817,GO:0016818,GO:0017111,GO:0023052,GO:0031982,GO:0032482,GO:0032501,GO:0032502,GO:0035556,GO:0043226,GO:0043227,GO:0048731,GO:0048856,GO:0050789,GO:0050794,GO:0050896,GO:0051179,GO:0051234,GO:0051716,GO:…	-	ko:K07890	-	-	-	-	ko00000,ko04031,ko04131,ko04147	-	-	-	Ras
XP_033624143.1	7668.SPU_026009-tr	3.27e-233	789	KOG3544@1|root,KOG3544@2759|Eukaryota,38CJN@33154|Opisthokonta,3BAFZ@33208|Metazoa	33208|Metazoa	W	collagen	-	-	-	ko:K19719	ko04151,ko04510,ko04512,ko04974,ko05165,map04151,map04510,map04512,map04974,map05165	-	-	-	ko00000,ko00001,ko00536	-	-	-	COLFI,Collagen,VWC
XP_033624144.1	7668.SPU_024927-tr	3.29e-210	607	KOG4512@1|root,KOG4512@2759|Eukaryota,38C92@33154|Opisthokonta,3BDAI@33208|Metazoa,3CZJY@33213|Bilateria	33208|Metazoa	K	nucleic acid-templated transcription	MED17	GO:0000151,GO:0000228,GO:0000775,GO:0000785,GO:0000790,GO:0000792,GO:0003674,GO:0003712,GO:0003713,GO:0005102,GO:0005488,GO:0005515,GO:0005575,GO:0005622,GO:0005623,GO:0005634,GO:0005654,GO:0005667,GO:0005694,GO:0005720,GO:0005721,GO:0006139,GO:0006351,GO:0006352,GO:0006355,GO:0006357,GO:0006366,GO:0006367,GO:0006464,GO:0006725,GO:0006807,GO:0007154,GO:0007165,GO:0007275,GO:0007423,GO:0008134,GO:…	-	ko:K15133	ko04919,map04919	-	-	-	ko00000,ko00001,ko03021	-	-	-	Med17
XP_033624145.1	7668.SPU_026009-tr	1.78e-221	752	KOG3544@1|root,KOG3544@2759|Eukaryota,38CJN@33154|Opisthokonta,3BAFZ@33208|Metazoa	33208|Metazoa	W	collagen	-	-	-	ko:K19719	ko04151,ko04510,ko04512,ko04974,ko05165,map04151,map04510,map04512,map04974,map05165	-	-	-	ko00000,ko00001,ko00536	-	-	-	COLFI,Collagen,VWC
XP_033624146.1	10224.XP_002734342.1	3.34e-33	148	KOG4661@1|root,KOG4661@2759|Eukaryota,38BSB@33154|Opisthokonta,3B9FI@33208|Metazoa,3CSR3@33213|Bilateria	33208|Metazoa	A	regulation of mRNA processing	SLTM	GO:0000003,GO:0000976,GO:0000977,GO:0000978,GO:0000987,GO:0001012,GO:0001067,GO:0003006,GO:0003674,GO:0003676,GO:0003677,GO:0003682,GO:0003690,GO:0003723,GO:0003729,GO:0005488,GO:0005515,GO:0005575,GO:0005622,GO:0005623,GO:0005634,GO:0005654,GO:0005737,GO:0006325,GO:0006355,GO:0006357,GO:0006996,GO:0007154,GO:0007165,GO:0007275,GO:0007548,GO:0008150,GO:0008152,GO:0008406,GO:0008584,GO:0009719,GO:…	-	-	-	-	-	-	-	-	-	-	RRM_1,SAP
XP_033624147.1	7668.SPU_015667-tr	1.1e-23	104	KOG3656@1|root,KOG3656@2759|Eukaryota,38DRS@33154|Opisthokonta	33154|Opisthokonta	T	bombesin receptor activity	GRPR	GO:0001653,GO:0003008,GO:0003013,GO:0003674,GO:0004888,GO:0004930,GO:0004946,GO:0005488,GO:0005575,GO:0005622,GO:0005623,GO:0005737,GO:0005829,GO:0005886,GO:0005887,GO:0005975,GO:0005996,GO:0006006,GO:0007154,GO:0007165,GO:0007186,GO:0007200,GO:0007218,GO:0007610,GO:0007611,GO:0007631,GO:0008015,GO:0008150,GO:0008152,GO:0008188,GO:0008217,GO:0008283,GO:0008343,GO:0008528,GO:0009605,GO:0009607,GO:…	-	ko:K04168,ko:K04169,ko:K04170	ko04020,ko04080,map04020,map04080	-	-	-	ko00000,ko00001,ko04030	-	-	-	7tm_1
XP_033624150.1	7668.SPU_016016-tr	8.67e-49	197	KOG1217@1|root,KOG1217@2759|Eukaryota,38BUP@33154|Opisthokonta,3BAFT@33208|Metazoa,3CRZB@33213|Bilateria	33208|Metazoa	T	negative regulation of growth rate	-	-	-	ko:K02599	ko01522,ko04320,ko04330,ko04658,ko04919,ko05020,ko05165,ko05200,ko05206,ko05224,map01522,map04320,map04330,map04658,map04919,map05020,map05165,map05200,map05206,map05224	M00682	-	-	ko00000,ko00001,ko00002	-	-	-	CUB,DSL,EGF,EGF_CA,Reeler,hEGF
XP_033624151.1	7668.SPU_024927-tr	7.87e-211	609	KOG4512@1|root,KOG4512@2759|Eukaryota,38C92@33154|Opisthokonta,3BDAI@33208|Metazoa,3CZJY@33213|Bilateria	33208|Metazoa	K	nucleic acid-templated transcription	MED17	GO:0000151,GO:0000228,GO:0000775,GO:0000785,GO:0000790,GO:0000792,GO:0003674,GO:0003712,GO:0003713,GO:0005102,GO:0005488,GO:0005515,GO:0005575,GO:0005622,GO:0005623,GO:0005634,GO:0005654,GO:0005667,GO:0005694,GO:0005720,GO:0005721,GO:0006139,GO:0006351,GO:0006352,GO:0006355,GO:0006357,GO:0006366,GO:0006367,GO:0006464,GO:0006725,GO:0006807,GO:0007154,GO:0007165,GO:0007275,GO:0007423,GO:0008134,GO:…	-	ko:K15133	ko04919,map04919	-	-	-	ko00000,ko00001,ko03021	-	-	-	Med17
XP_033624153.1	7994.ENSAMXP00000006960	1.35e-14	87	KOG0800@1|root,KOG0800@2759|Eukaryota,39RZ8@33154|Opisthokonta,3BJBT@33208|Metazoa,3D3FF@33213|Bilateria,480MF@7711|Chordata,48Y0B@7742|Vertebrata,4A1TV@7898|Actinopterygii	33208|Metazoa	O	Praja ring finger 2	PJA2	GO:0001775,GO:0001932,GO:0001934,GO:0002274,GO:0002376,GO:0002682,GO:0002684,GO:0003008,GO:0003674,GO:0003824,GO:0004842,GO:0005488,GO:0005515,GO:0005575,GO:0005622,GO:0005623,GO:0005737,GO:0005856,GO:0005886,GO:0006464,GO:0006807,GO:0006950,GO:0006952,GO:0006954,GO:0006955,GO:0007610,GO:0007611,GO:0007613,GO:0007616,GO:0008150,GO:0008152,GO:0009893,GO:0009966,GO:0009967,GO:0009987,GO:0010562,GO:…	2.3.2.27	ko:K10634	-	-	-	-	ko00000,ko01000,ko04121	-	-	-	zf-RING_2
XP_033624154.1	7668.SPU_011588-tr	1.42e-163	574	COG0428@1|root,KOG2693@2759|Eukaryota,38C7J@33154|Opisthokonta,3BBZP@33208|Metazoa,3CXNR@33213|Bilateria	33208|Metazoa	P	positive regulation of protein tyrosine phosphatase activity	tag-141	-	-	ko:K14712,ko:K14716	-	-	-	-	ko00000,ko02000	2.A.5.4.13,2.A.5.4.16,2.A.5.4.2,2.A.5.4.6	-	-	Zip
XP_033624155.1	7668.SPU_011588-tr	7.89e-164	573	COG0428@1|root,KOG2693@2759|Eukaryota,38C7J@33154|Opisthokonta,3BBZP@33208|Metazoa,3CXNR@33213|Bilateria	33208|Metazoa	P	positive regulation of protein tyrosine phosphatase activity	tag-141	-	-	ko:K14712,ko:K14716	-	-	-	-	ko00000,ko02000	2.A.5.4.13,2.A.5.4.16,2.A.5.4.2,2.A.5.4.6	-	-	Zip
XP_033624156.1	7668.SPU_002332-tr	1.94e-168	492	COG1054@1|root,2QSQK@2759|Eukaryota,39W3N@33154|Opisthokonta,3BGIY@33208|Metazoa,3D119@33213|Bilateria	33208|Metazoa	S	Thiosulfate sulfurtransferase (rhodanese)-like	TSTD2	-	-	-	-	-	-	-	-	-	-	-	Rhodanese,Rhodanese_C
XP_033624158.1	10224.XP_006813432.1	1.01e-212	607	KOG0144@1|root,KOG0146@2759|Eukaryota,38FQ3@33154|Opisthokonta,3BDXP@33208|Metazoa,3E5BG@33213|Bilateria	33208|Metazoa	A	RNA recognition motif	CELF3	GO:0000003,GO:0000245,GO:0000375,GO:0000377,GO:0000380,GO:0000381,GO:0000398,GO:0000900,GO:0003006,GO:0003674,GO:0003676,GO:0003723,GO:0003727,GO:0003729,GO:0005488,GO:0005515,GO:0005575,GO:0005622,GO:0005623,GO:0005634,GO:0005654,GO:0005737,GO:0006139,GO:0006351,GO:0006376,GO:0006396,GO:0006397,GO:0006417,GO:0006725,GO:0006807,GO:0006928,GO:0006996,GO:0006997,GO:0007154,GO:0007267,GO:0007268,GO:…	-	ko:K02177,ko:K13207	ko04320,map04320	-	-	-	ko00000,ko00001,ko03019,ko03041	-	-	-	RRM_1
XP_033624159.1	10224.XP_006812514.1	2.33e-15	84.7	KOG2641@1|root,KOG2641@2759|Eukaryota,39WPE@33154|Opisthokonta,3BEWJ@33208|Metazoa,3E792@33213|Bilateria	33208|Metazoa	T	Organic solute transporter Ostalpha	-	GO:0003674,GO:0005215,GO:0005575,GO:0016020,GO:0016021,GO:0031224,GO:0044425	-	ko:K14360	ko04976,map04976	-	-	-	ko00000,ko00001,ko02000	2.A.82.1	-	-	Solute_trans_a
XP_033624160.1	10224.XP_006813432.1	1.95e-211	603	KOG0144@1|root,KOG0146@2759|Eukaryota,38FQ3@33154|Opisthokonta,3BDXP@33208|Metazoa,3E5BG@33213|Bilateria	33208|Metazoa	A	RNA recognition motif	CELF3	GO:0000003,GO:0000245,GO:0000375,GO:0000377,GO:0000380,GO:0000381,GO:0000398,GO:0000900,GO:0003006,GO:0003674,GO:0003676,GO:0003723,GO:0003727,GO:0003729,GO:0005488,GO:0005515,GO:0005575,GO:0005622,GO:0005623,GO:0005634,GO:0005654,GO:0005737,GO:0006139,GO:0006351,GO:0006376,GO:0006396,GO:0006397,GO:0006417,GO:0006725,GO:0006807,GO:0006928,GO:0006996,GO:0006997,GO:0007154,GO:0007267,GO:0007268,GO:…	-	ko:K02177,ko:K13207	ko04320,map04320	-	-	-	ko00000,ko00001,ko03019,ko03041	-	-	-	RRM_1
XP_033624161.1	10224.XP_006813432.1	1.05e-207	593	KOG0144@1|root,KOG0146@2759|Eukaryota,38FQ3@33154|Opisthokonta,3BDXP@33208|Metazoa,3E5BG@33213|Bilateria	33208|Metazoa	A	RNA recognition motif	CELF3	GO:0000003,GO:0000245,GO:0000375,GO:0000377,GO:0000380,GO:0000381,GO:0000398,GO:0000900,GO:0003006,GO:0003674,GO:0003676,GO:0003723,GO:0003727,GO:0003729,GO:0005488,GO:0005515,GO:0005575,GO:0005622,GO:0005623,GO:0005634,GO:0005654,GO:0005737,GO:0006139,GO:0006351,GO:0006376,GO:0006396,GO:0006397,GO:0006417,GO:0006725,GO:0006807,GO:0006928,GO:0006996,GO:0006997,GO:0007154,GO:0007267,GO:0007268,GO:…	-	ko:K02177,ko:K13207	ko04320,map04320	-	-	-	ko00000,ko00001,ko03019,ko03041	-	-	-	RRM_1
XP_033624162.1	10224.XP_006813432.1	4.29e-215	612	KOG0144@1|root,KOG0146@2759|Eukaryota,38FQ3@33154|Opisthokonta,3BDXP@33208|Metazoa,3E5BG@33213|Bilateria	33208|Metazoa	A	RNA recognition motif	CELF3	GO:0000003,GO:0000245,GO:0000375,GO:0000377,GO:0000380,GO:0000381,GO:0000398,GO:0000900,GO:0003006,GO:0003674,GO:0003676,GO:0003723,GO:0003727,GO:0003729,GO:0005488,GO:0005515,GO:0005575,GO:0005622,GO:0005623,GO:0005634,GO:0005654,GO:0005737,GO:0006139,GO:0006351,GO:0006376,GO:0006396,GO:0006397,GO:0006417,GO:0006725,GO:0006807,GO:0006928,GO:0006996,GO:0006997,GO:0007154,GO:0007267,GO:0007268,GO:…	-	ko:K02177,ko:K13207	ko04320,map04320	-	-	-	ko00000,ko00001,ko03019,ko03041	-	-	-	RRM_1
XP_033624163.1	10224.XP_006813432.1	1.03e-199	572	KOG0144@1|root,KOG0146@2759|Eukaryota,38FQ3@33154|Opisthokonta,3BDXP@33208|Metazoa,3E5BG@33213|Bilateria	33208|Metazoa	A	RNA recognition motif	CELF3	GO:0000003,GO:0000245,GO:0000375,GO:0000377,GO:0000380,GO:0000381,GO:0000398,GO:0000900,GO:0003006,GO:0003674,GO:0003676,GO:0003723,GO:0003727,GO:0003729,GO:0005488,GO:0005515,GO:0005575,GO:0005622,GO:0005623,GO:0005634,GO:0005654,GO:0005737,GO:0006139,GO:0006351,GO:0006376,GO:0006396,GO:0006397,GO:0006417,GO:0006725,GO:0006807,GO:0006928,GO:0006996,GO:0006997,GO:0007154,GO:0007267,GO:0007268,GO:…	-	ko:K02177,ko:K13207	ko04320,map04320	-	-	-	ko00000,ko00001,ko03019,ko03041	-	-	-	RRM_1
XP_033624164.1	7739.XP_002602131.1	0	1619	28HZH@1|root,2QQAB@2759|Eukaryota,38CQU@33154|Opisthokonta,3B9YR@33208|Metazoa,3CT4V@33213|Bilateria,481WB@7711|Chordata	33208|Metazoa	S	tetratricopeptide repeat	TTC21B	GO:0003002,GO:0005575,GO:0005623,GO:0005929,GO:0006355,GO:0006357,GO:0006810,GO:0006928,GO:0006996,GO:0007017,GO:0007018,GO:0007154,GO:0007165,GO:0007166,GO:0007224,GO:0007275,GO:0007389,GO:0007399,GO:0007417,GO:0007420,GO:0008104,GO:0008150,GO:0008589,GO:0009889,GO:0009953,GO:0009966,GO:0009987,GO:0010468,GO:0010556,GO:0010646,GO:0010970,GO:0016043,GO:0019219,GO:0019222,GO:0021591,GO:0021798,GO:…	-	ko:K19673	-	-	-	-	ko00000,ko03036	-	-	-	TPR_16,TPR_19,TPR_2,TPR_4,TPR_6,TPR_8
XP_033624165.1	10224.XP_006822132.1	2.48e-159	464	COG5114@1|root,KOG0457@2759|Eukaryota,38BI9@33154|Opisthokonta,3BB6X@33208|Metazoa,3CTG0@33213|Bilateria	33208|Metazoa	K	transcriptional	TADA2B	GO:0000123,GO:0000124,GO:0000981,GO:0003002,GO:0003674,GO:0003682,GO:0003700,GO:0003712,GO:0003713,GO:0003824,GO:0005488,GO:0005515,GO:0005575,GO:0005622,GO:0005623,GO:0005634,GO:0005654,GO:0005694,GO:0005700,GO:0006325,GO:0006338,GO:0006355,GO:0006357,GO:0006464,GO:0006473,GO:0006475,GO:0006508,GO:0006807,GO:0006996,GO:0007275,GO:0007389,GO:0007444,GO:0007447,GO:0008150,GO:0008152,GO:0008233,GO:…	-	ko:K15127,ko:K20167	-	-	-	-	ko00000,ko03021,ko03036,ko04131	-	-	-	Myb_DNA-binding,ZZ
XP_033624166.1	7739.XP_002602131.1	0	1513	28HZH@1|root,2QQAB@2759|Eukaryota,38CQU@33154|Opisthokonta,3B9YR@33208|Metazoa,3CT4V@33213|Bilateria,481WB@7711|Chordata	33208|Metazoa	S	tetratricopeptide repeat	TTC21B	GO:0003002,GO:0005575,GO:0005623,GO:0005929,GO:0006355,GO:0006357,GO:0006810,GO:0006928,GO:0006996,GO:0007017,GO:0007018,GO:0007154,GO:0007165,GO:0007166,GO:0007224,GO:0007275,GO:0007389,GO:0007399,GO:0007417,GO:0007420,GO:0008104,GO:0008150,GO:0008589,GO:0009889,GO:0009953,GO:0009966,GO:0009987,GO:0010468,GO:0010556,GO:0010646,GO:0010970,GO:0016043,GO:0019219,GO:0019222,GO:0021591,GO:0021798,GO:…	-	ko:K19673	-	-	-	-	ko00000,ko03036	-	-	-	TPR_16,TPR_19,TPR_2,TPR_4,TPR_6,TPR_8
XP_033624167.1	7739.XP_002602131.1	0	1513	28HZH@1|root,2QQAB@2759|Eukaryota,38CQU@33154|Opisthokonta,3B9YR@33208|Metazoa,3CT4V@33213|Bilateria,481WB@7711|Chordata	33208|Metazoa	S	tetratricopeptide repeat	TTC21B	GO:0003002,GO:0005575,GO:0005623,GO:0005929,GO:0006355,GO:0006357,GO:0006810,GO:0006928,GO:0006996,GO:0007017,GO:0007018,GO:0007154,GO:0007165,GO:0007166,GO:0007224,GO:0007275,GO:0007389,GO:0007399,GO:0007417,GO:0007420,GO:0008104,GO:0008150,GO:0008589,GO:0009889,GO:0009953,GO:0009966,GO:0009987,GO:0010468,GO:0010556,GO:0010646,GO:0010970,GO:0016043,GO:0019219,GO:0019222,GO:0021591,GO:0021798,GO:…	-	ko:K19673	-	-	-	-	ko00000,ko03036	-	-	-	TPR_16,TPR_19,TPR_2,TPR_4,TPR_6,TPR_8
XP_033624168.1	7739.XP_002603609.1	5.89e-37	161	COG5599@1|root,KOG4228@2759|Eukaryota,39NMN@33154|Opisthokonta,3CQ60@33208|Metazoa,3E6B6@33213|Bilateria,48RRY@7711|Chordata	33208|Metazoa	T	Fibronectin type 3 domain	-	-	-	-	-	-	-	-	-	-	-	-	fn3
XP_033624169.1	7739.XP_002603609.1	1.65e-40	172	COG5599@1|root,KOG4228@2759|Eukaryota,39NMN@33154|Opisthokonta,3CQ60@33208|Metazoa,3E6B6@33213|Bilateria,48RRY@7711|Chordata	33208|Metazoa	T	Fibronectin type 3 domain	-	-	-	-	-	-	-	-	-	-	-	-	fn3
XP_033624170.1	7668.SPU_009867-tr	3.07e-174	513	KOG4441@1|root,KOG4441@2759|Eukaryota,38CWG@33154|Opisthokonta,3BH03@33208|Metazoa,3D1IW@33213|Bilateria	33208|Metazoa	T	protein modification by small protein conjugation	KLHL18	GO:0000151,GO:0002009,GO:0002165,GO:0003674,GO:0003779,GO:0005488,GO:0005515,GO:0005575,GO:0005622,GO:0005623,GO:0006464,GO:0006807,GO:0007275,GO:0007444,GO:0007552,GO:0007560,GO:0008092,GO:0008150,GO:0008152,GO:0009653,GO:0009791,GO:0009886,GO:0009887,GO:0009888,GO:0009987,GO:0016567,GO:0019538,GO:0031461,GO:0031463,GO:0032446,GO:0032501,GO:0032502,GO:0032991,GO:0035239,GO:0035295,GO:0036211,GO:…	-	ko:K10455	-	-	-	-	ko00000,ko04121	-	-	-	BACK,BTB,Kelch_1
XP_033624171.1	7668.SPU_009867-tr	3.07e-174	513	KOG4441@1|root,KOG4441@2759|Eukaryota,38CWG@33154|Opisthokonta,3BH03@33208|Metazoa,3D1IW@33213|Bilateria	33208|Metazoa	T	protein modification by small protein conjugation	KLHL18	GO:0000151,GO:0002009,GO:0002165,GO:0003674,GO:0003779,GO:0005488,GO:0005515,GO:0005575,GO:0005622,GO:0005623,GO:0006464,GO:0006807,GO:0007275,GO:0007444,GO:0007552,GO:0007560,GO:0008092,GO:0008150,GO:0008152,GO:0009653,GO:0009791,GO:0009886,GO:0009887,GO:0009888,GO:0009987,GO:0016567,GO:0019538,GO:0031461,GO:0031463,GO:0032446,GO:0032501,GO:0032502,GO:0032991,GO:0035239,GO:0035295,GO:0036211,GO:…	-	ko:K10455	-	-	-	-	ko00000,ko04121	-	-	-	BACK,BTB,Kelch_1
XP_033624174.1	7668.SPU_002933-tr	0	1352	COG5647@1|root,KOG2166@2759|Eukaryota,38E6P@33154|Opisthokonta,3BH1D@33208|Metazoa,3CYSK@33213|Bilateria	33208|Metazoa	D	Belongs to the cullin family	CUL1	GO:0000003,GO:0000082,GO:0000086,GO:0000151,GO:0000165,GO:0000209,GO:0000278,GO:0002119,GO:0002164,GO:0002252,GO:0002376,GO:0003674,GO:0003824,GO:0004842,GO:0005488,GO:0005515,GO:0005575,GO:0005622,GO:0005623,GO:0005634,GO:0005654,GO:0005737,GO:0005829,GO:0006464,GO:0006468,GO:0006508,GO:0006511,GO:0006513,GO:0006793,GO:0006796,GO:0006807,GO:0006873,GO:0006875,GO:0006879,GO:0006915,GO:0006950,GO:…	-	ko:K03347	ko04110,ko04111,ko04114,ko04120,ko04141,ko04310,ko04340,ko04341,ko04350,ko04710,ko05168,ko05200,map04110,map04111,map04114,map04120,map04141,map04310,map04340,map04341,map04350,map04710,map05168,map05200	M00379,M00380,M00381,M00382,M00387,M00407,M00411	-	-	ko00000,ko00001,ko00002,ko04121	-	-	-	Cullin,Cullin_Nedd8
XP_033624175.1	7668.SPU_002933-tr	0	1352	COG5647@1|root,KOG2166@2759|Eukaryota,38E6P@33154|Opisthokonta,3BH1D@33208|Metazoa,3CYSK@33213|Bilateria	33208|Metazoa	D	Belongs to the cullin family	CUL1	GO:0000003,GO:0000082,GO:0000086,GO:0000151,GO:0000165,GO:0000209,GO:0000278,GO:0002119,GO:0002164,GO:0002252,GO:0002376,GO:0003674,GO:0003824,GO:0004842,GO:0005488,GO:0005515,GO:0005575,GO:0005622,GO:0005623,GO:0005634,GO:0005654,GO:0005737,GO:0005829,GO:0006464,GO:0006468,GO:0006508,GO:0006511,GO:0006513,GO:0006793,GO:0006796,GO:0006807,GO:0006873,GO:0006875,GO:0006879,GO:0006915,GO:0006950,GO:…	-	ko:K03347	ko04110,ko04111,ko04114,ko04120,ko04141,ko04310,ko04340,ko04341,ko04350,ko04710,ko05168,ko05200,map04110,map04111,map04114,map04120,map04141,map04310,map04340,map04341,map04350,map04710,map05168,map05200	M00379,M00380,M00381,M00382,M00387,M00407,M00411	-	-	ko00000,ko00001,ko00002,ko04121	-	-	-	Cullin,Cullin_Nedd8
XP_033624176.1	10224.XP_006825340.1	4.54e-14	79	2CXMP@1|root,2RYHQ@2759|Eukaryota,3A101@33154|Opisthokonta,3CPCZ@33208|Metazoa,3E5HJ@33213|Bilateria	33208|Metazoa	K	basic region leucin zipper	crebzf	-	-	ko:K21548	-	-	-	-	ko00000,ko03000	-	-	-	bZIP_1
XP_033624177.1	13735.ENSPSIP00000001949	4.41e-15	70.9	KOG4138@1|root,KOG4138@2759|Eukaryota,3A87G@33154|Opisthokonta,3BU0B@33208|Metazoa,3DASW@33213|Bilateria,48GB2@7711|Chordata,49CH5@7742|Vertebrata,4CMBD@8459|Testudines	33208|Metazoa	S	Cytochrome c oxidase assembly factor 4 homolog	COA4	GO:0005575,GO:0005622,GO:0005623,GO:0005737,GO:0005739,GO:0005740,GO:0005758,GO:0006996,GO:0007005,GO:0008150,GO:0008535,GO:0009987,GO:0016043,GO:0017004,GO:0022607,GO:0031967,GO:0031970,GO:0031974,GO:0031975,GO:0033108,GO:0033617,GO:0034622,GO:0043226,GO:0043227,GO:0043229,GO:0043231,GO:0043233,GO:0043933,GO:0044085,GO:0044422,GO:0044424,GO:0044429,GO:0044444,GO:0044446,GO:0044464,GO:0065003,GO:…	-	ko:K18177	ko04714,map04714	-	-	-	ko00000,ko00001,ko03029	-	-	-	CHCH
XP_033624178.1	10224.XP_006821158.1	6.16e-51	205	28IQE@1|root,2QR1I@2759|Eukaryota,39TWW@33154|Opisthokonta,3BIUI@33208|Metazoa,3CUMC@33213|Bilateria	33208|Metazoa	T	enzyme binding	RUSC2	GO:0003674,GO:0005488,GO:0005515,GO:0005575,GO:0005622,GO:0005623,GO:0005737,GO:0005829,GO:0008157,GO:0017016,GO:0017137,GO:0019899,GO:0019902,GO:0019903,GO:0031267,GO:0031410,GO:0031982,GO:0043226,GO:0043227,GO:0043229,GO:0044424,GO:0044444,GO:0044464,GO:0051020,GO:0097708	-	-	-	-	-	-	-	-	-	-	RUN,SH3_2,SH3_9
XP_033624179.1	7668.SPU_020871-tr	4.28e-211	600	KOG3722@1|root,KOG3722@2759|Eukaryota,38BAY@33154|Opisthokonta,3BA5J@33208|Metazoa,3CTSB@33213|Bilateria	33208|Metazoa	V	endocytosis	LMBR1L	GO:0003674,GO:0004888,GO:0005575,GO:0005623,GO:0005886,GO:0005887,GO:0006355,GO:0006357,GO:0006810,GO:0006897,GO:0006898,GO:0007154,GO:0007165,GO:0007275,GO:0008150,GO:0009653,GO:0009790,GO:0009889,GO:0009966,GO:0009967,GO:0009987,GO:0010468,GO:0010556,GO:0010646,GO:0010647,GO:0016020,GO:0016021,GO:0016192,GO:0019219,GO:0019222,GO:0023051,GO:0023052,GO:0023056,GO:0030326,GO:0030510,GO:0030513,GO:…	-	-	-	-	-	-	-	-	-	-	LMBR1
XP_033624180.1	10224.XP_006819676.1	2.51e-78	250	2CMVX@1|root,2QS9B@2759|Eukaryota,38HQ4@33154|Opisthokonta,3BBXH@33208|Metazoa,3CTYG@33213|Bilateria	33208|Metazoa	I	sugar-terminal-phosphatase activity	G6PC2	GO:0000272,GO:0002791,GO:0003674,GO:0003824,GO:0004346,GO:0005488,GO:0005575,GO:0005622,GO:0005623,GO:0005737,GO:0005783,GO:0005789,GO:0005975,GO:0005976,GO:0005977,GO:0005980,GO:0005996,GO:0006006,GO:0006073,GO:0006082,GO:0006091,GO:0006094,GO:0006112,GO:0006629,GO:0006638,GO:0006639,GO:0006641,GO:0006725,GO:0006793,GO:0006796,GO:0006807,GO:0006810,GO:0006811,GO:0006820,GO:0008150,GO:0008152,GO:…	3.1.3.9	ko:K01084	ko00010,ko00052,ko00500,ko01100,ko04068,ko04151,ko04152,ko04910,ko04920,ko04922,ko04931,ko04973,map00010,map00052,map00500,map01100,map04068,map04151,map04152,map04910,map04920,map04922,map04931,map04973	-	R00303,R01788	RC00017	ko00000,ko00001,ko01000	-	-	-	PAP2
XP_033624182.1	7668.SPU_005192-tr	9.81e-212	617	COG5253@1|root,KOG0229@2759|Eukaryota,38BAH@33154|Opisthokonta,3BABX@33208|Metazoa,3CRDG@33213|Bilateria	33208|Metazoa	T	Phosphatidylinositol 4-phosphate 5-kinase type-1	PIP5K1B	GO:0000003,GO:0000226,GO:0000285,GO:0000902,GO:0000904,GO:0001505,GO:0001667,GO:0001726,GO:0001775,GO:0001891,GO:0001931,GO:0001932,GO:0001933,GO:0002376,GO:0003002,GO:0003006,GO:0003674,GO:0003824,GO:0005488,GO:0005515,GO:0005516,GO:0005575,GO:0005576,GO:0005622,GO:0005623,GO:0005634,GO:0005654,GO:0005694,GO:0005700,GO:0005737,GO:0005768,GO:0005829,GO:0005886,GO:0005902,GO:0005912,GO:0005924,GO:…	2.7.1.68	ko:K00889,ko:K03029	ko00562,ko01100,ko03050,ko04011,ko04070,ko04072,ko04139,ko04144,ko04666,ko04810,ko05169,ko05231,map00562,map01100,map03050,map04011,map04070,map04072,map04139,map04144,map04666,map04810,map05169,map05231	M00130,M00341	R03469	RC00002,RC00078	ko00000,ko00001,ko00002,ko01000,ko03051,ko04131	-	-	-	PIP5K
XP_033624183.1	7668.SPU_005192-tr	1.35e-208	608	COG5253@1|root,KOG0229@2759|Eukaryota,38BAH@33154|Opisthokonta,3BABX@33208|Metazoa,3CRDG@33213|Bilateria	33208|Metazoa	T	Phosphatidylinositol 4-phosphate 5-kinase type-1	PIP5K1B	GO:0000003,GO:0000226,GO:0000285,GO:0000902,GO:0000904,GO:0001505,GO:0001667,GO:0001726,GO:0001775,GO:0001891,GO:0001931,GO:0001932,GO:0001933,GO:0002376,GO:0003002,GO:0003006,GO:0003674,GO:0003824,GO:0005488,GO:0005515,GO:0005516,GO:0005575,GO:0005576,GO:0005622,GO:0005623,GO:0005634,GO:0005654,GO:0005694,GO:0005700,GO:0005737,GO:0005768,GO:0005829,GO:0005886,GO:0005902,GO:0005912,GO:0005924,GO:…	2.7.1.68	ko:K00889,ko:K03029	ko00562,ko01100,ko03050,ko04011,ko04070,ko04072,ko04139,ko04144,ko04666,ko04810,ko05169,ko05231,map00562,map01100,map03050,map04011,map04070,map04072,map04139,map04144,map04666,map04810,map05169,map05231	M00130,M00341	R03469	RC00002,RC00078	ko00000,ko00001,ko00002,ko01000,ko03051,ko04131	-	-	-	PIP5K
XP_033624184.1	7668.SPU_005192-tr	4.1e-219	635	COG5253@1|root,KOG0229@2759|Eukaryota,38BAH@33154|Opisthokonta,3BABX@33208|Metazoa,3CRDG@33213|Bilateria	33208|Metazoa	T	Phosphatidylinositol 4-phosphate 5-kinase type-1	PIP5K1B	GO:0000003,GO:0000226,GO:0000285,GO:0000902,GO:0000904,GO:0001505,GO:0001667,GO:0001726,GO:0001775,GO:0001891,GO:0001931,GO:0001932,GO:0001933,GO:0002376,GO:0003002,GO:0003006,GO:0003674,GO:0003824,GO:0005488,GO:0005515,GO:0005516,GO:0005575,GO:0005576,GO:0005622,GO:0005623,GO:0005634,GO:0005654,GO:0005694,GO:0005700,GO:0005737,GO:0005768,GO:0005829,GO:0005886,GO:0005902,GO:0005912,GO:0005924,GO:…	2.7.1.68	ko:K00889,ko:K03029	ko00562,ko01100,ko03050,ko04011,ko04070,ko04072,ko04139,ko04144,ko04666,ko04810,ko05169,ko05231,map00562,map01100,map03050,map04011,map04070,map04072,map04139,map04144,map04666,map04810,map05169,map05231	M00130,M00341	R03469	RC00002,RC00078	ko00000,ko00001,ko00002,ko01000,ko03051,ko04131	-	-	-	PIP5K
XP_033624185.1	7668.SPU_005192-tr	1.33e-226	658	COG5253@1|root,KOG0229@2759|Eukaryota,38BAH@33154|Opisthokonta,3BABX@33208|Metazoa,3CRDG@33213|Bilateria	33208|Metazoa	T	Phosphatidylinositol 4-phosphate 5-kinase type-1	PIP5K1B	GO:0000003,GO:0000226,GO:0000285,GO:0000902,GO:0000904,GO:0001505,GO:0001667,GO:0001726,GO:0001775,GO:0001891,GO:0001931,GO:0001932,GO:0001933,GO:0002376,GO:0003002,GO:0003006,GO:0003674,GO:0003824,GO:0005488,GO:0005515,GO:0005516,GO:0005575,GO:0005576,GO:0005622,GO:0005623,GO:0005634,GO:0005654,GO:0005694,GO:0005700,GO:0005737,GO:0005768,GO:0005829,GO:0005886,GO:0005902,GO:0005912,GO:0005924,GO:…	2.7.1.68	ko:K00889,ko:K03029	ko00562,ko01100,ko03050,ko04011,ko04070,ko04072,ko04139,ko04144,ko04666,ko04810,ko05169,ko05231,map00562,map01100,map03050,map04011,map04070,map04072,map04139,map04144,map04666,map04810,map05169,map05231	M00130,M00341	R03469	RC00002,RC00078	ko00000,ko00001,ko00002,ko01000,ko03051,ko04131	-	-	-	PIP5K
XP_033624187.1	7668.SPU_002118-tr	1.22e-131	417	KOG4370@1|root,KOG4370@2759|Eukaryota,3A65N@33154|Opisthokonta,3BBTX@33208|Metazoa,3CR8V@33213|Bilateria	33208|Metazoa	T	doxorubicin transport	RALBP1	GO:0000226,GO:0000278,GO:0000922,GO:0003674,GO:0003824,GO:0005096,GO:0005215,GO:0005488,GO:0005515,GO:0005575,GO:0005622,GO:0005623,GO:0005737,GO:0005819,GO:0005829,GO:0005856,GO:0005886,GO:0006810,GO:0006811,GO:0006812,GO:0006855,GO:0006897,GO:0006898,GO:0006935,GO:0006996,GO:0007010,GO:0007017,GO:0007049,GO:0007051,GO:0007052,GO:0007154,GO:0007165,GO:0007264,GO:0008047,GO:0008150,GO:0008285,GO:…	-	ko:K08773	ko04014,ko05200,ko05212,map04014,map05200,map05212	-	-	-	ko00000,ko00001,ko04131	-	-	-	RhoGAP
XP_033624188.1	7668.SPU_002118-tr	2.12e-124	397	KOG4370@1|root,KOG4370@2759|Eukaryota,3A65N@33154|Opisthokonta,3BBTX@33208|Metazoa,3CR8V@33213|Bilateria	33208|Metazoa	T	doxorubicin transport	RALBP1	GO:0000226,GO:0000278,GO:0000922,GO:0003674,GO:0003824,GO:0005096,GO:0005215,GO:0005488,GO:0005515,GO:0005575,GO:0005622,GO:0005623,GO:0005737,GO:0005819,GO:0005829,GO:0005856,GO:0005886,GO:0006810,GO:0006811,GO:0006812,GO:0006855,GO:0006897,GO:0006898,GO:0006935,GO:0006996,GO:0007010,GO:0007017,GO:0007049,GO:0007051,GO:0007052,GO:0007154,GO:0007165,GO:0007264,GO:0008047,GO:0008150,GO:0008285,GO:…	-	ko:K08773	ko04014,ko05200,ko05212,map04014,map05200,map05212	-	-	-	ko00000,ko00001,ko04131	-	-	-	RhoGAP
XP_033624189.1	10224.XP_002732400.1	0	3584	COG5069@1|root,KOG0517@2759|Eukaryota,3AH5E@33154|Opisthokonta,3BCCD@33208|Metazoa,3CXWC@33213|Bilateria	33208|Metazoa	Z	regulation of cellular component size	SPTBN5	GO:0000003,GO:0000165,GO:0000902,GO:0000904,GO:0001750,GO:0002064,GO:0002065,GO:0002066,GO:0002119,GO:0002164,GO:0003006,GO:0003674,GO:0003779,GO:0005085,GO:0005088,GO:0005488,GO:0005515,GO:0005575,GO:0005622,GO:0005623,GO:0005634,GO:0005737,GO:0005829,GO:0005856,GO:0005886,GO:0005912,GO:0005929,GO:0005938,GO:0006464,GO:0006468,GO:0006793,GO:0006796,GO:0006807,GO:0006810,GO:0006888,GO:0006897,GO:…	-	ko:K06115	-	-	-	-	ko00000,ko04812	-	-	-	CH,PH,PH_9,SH3_2,SH3_9,Spectrin
XP_033624190.1	7668.SPU_002118-tr	2.12e-124	397	KOG4370@1|root,KOG4370@2759|Eukaryota,3A65N@33154|Opisthokonta,3BBTX@33208|Metazoa,3CR8V@33213|Bilateria	33208|Metazoa	T	doxorubicin transport	RALBP1	GO:0000226,GO:0000278,GO:0000922,GO:0003674,GO:0003824,GO:0005096,GO:0005215,GO:0005488,GO:0005515,GO:0005575,GO:0005622,GO:0005623,GO:0005737,GO:0005819,GO:0005829,GO:0005856,GO:0005886,GO:0006810,GO:0006811,GO:0006812,GO:0006855,GO:0006897,GO:0006898,GO:0006935,GO:0006996,GO:0007010,GO:0007017,GO:0007049,GO:0007051,GO:0007052,GO:0007154,GO:0007165,GO:0007264,GO:0008047,GO:0008150,GO:0008285,GO:…	-	ko:K08773	ko04014,ko05200,ko05212,map04014,map05200,map05212	-	-	-	ko00000,ko00001,ko04131	-	-	-	RhoGAP
XP_033624191.1	7739.XP_002607627.1	1.46e-191	659	COG5155@1|root,KOG2287@1|root,KOG1849@2759|Eukaryota,KOG2287@2759|Eukaryota,39UH7@33154|Opisthokonta,3BD8K@33208|Metazoa,3CZK3@33213|Bilateria,48A2Q@7711|Chordata	33208|Metazoa	D	meiotic spindle organization	ESPL1	GO:0000003,GO:0000070,GO:0000212,GO:0000226,GO:0000228,GO:0000278,GO:0000280,GO:0000281,GO:0000723,GO:0000781,GO:0000784,GO:0000793,GO:0000794,GO:0000819,GO:0000910,GO:0001775,GO:0003002,GO:0003006,GO:0003674,GO:0003824,GO:0004175,GO:0004197,GO:0005488,GO:0005515,GO:0005575,GO:0005622,GO:0005623,GO:0005634,GO:0005635,GO:0005694,GO:0005700,GO:0005705,GO:0005737,GO:0005813,GO:0005815,GO:0005819,GO:…	3.4.22.49	ko:K02365	ko04110,ko04111,ko04113,ko04114,map04110,map04111,map04113,map04114	-	-	-	ko00000,ko00001,ko01000,ko01002,ko03036	-	-	-	Peptidase_C50
XP_033624192.1	8364.ENSXETP00000009611	1.5e-88	275	KOG1610@1|root,KOG1610@2759|Eukaryota,38BV4@33154|Opisthokonta,3BA6X@33208|Metazoa,3CSFV@33213|Bilateria,4805J@7711|Chordata,48ZM2@7742|Vertebrata	33208|Metazoa	Q	retinol dehydrogenase activity	SDR9C7	GO:0001523,GO:0003674,GO:0003824,GO:0004745,GO:0005575,GO:0005622,GO:0005623,GO:0005634,GO:0005730,GO:0005737,GO:0005783,GO:0005789,GO:0005829,GO:0006066,GO:0006082,GO:0006091,GO:0006629,GO:0006694,GO:0006702,GO:0006706,GO:0006710,GO:0006720,GO:0006721,GO:0008150,GO:0008152,GO:0008202,GO:0008209,GO:0008610,GO:0009055,GO:0009056,GO:0009058,GO:0009987,GO:0010817,GO:0012505,GO:0016020,GO:0016042,GO:…	1.1.1.105,1.1.1.239,1.1.1.30,1.1.1.315,1.1.1.62	ko:K00019,ko:K00061,ko:K11154,ko:K13369	ko00072,ko00140,ko00650,ko00830,ko01100,map00072,map00140,map00650,map00830,map01100	M00088	R01361,R01836,R02124,R02352,R02353,R03048,R04681,R04682,R08382,R08945,R08980	RC00117,RC00127,RC00261,RC00649	ko00000,ko00001,ko00002,ko01000	-	-	-	adh_short
XP_033624193.1	7668.SPU_013039-tr	1.44e-128	390	COG2124@1|root,KOG0156@2759|Eukaryota,38BSU@33154|Opisthokonta,3BC78@33208|Metazoa,3CRSA@33213|Bilateria	33208|Metazoa	Q	monooxygenase activity	-	-	1.14.14.1,1.14.14.24	ko:K07414,ko:K07417,ko:K07418,ko:K07419,ko:K07422	ko00100,ko00140,ko00590,ko00591,ko01100,ko04212,ko04726,ko04750,ko04913,map00100,map00140,map00590,map00591,map01100,map04212,map04726,map04750,map04913	M00103	R03408,R03611,R07041,R07042,R07043,R07044,R07045,R07046,R07048,R07050,R07051,R07052,R07055,R07056	RC00704,RC00797,RC00963,RC01184,RC01710,RC01711,RC01723,RC01725	ko00000,ko00001,ko00002,ko00199,ko01000	-	-	-	p450
XP_033624194.1	7668.SPU_014766-tr	2.1e-129	380	COG4870@1|root,KOG1543@2759|Eukaryota,38I5R@33154|Opisthokonta,3BF68@33208|Metazoa,3CWSV@33213|Bilateria	33208|Metazoa	O	cysteine-type endopeptidase activity	CTSL	GO:0000003,GO:0000323,GO:0001701,GO:0001890,GO:0001892,GO:0001893,GO:0001942,GO:0001968,GO:0001974,GO:0002009,GO:0002250,GO:0002376,GO:0002478,GO:0002495,GO:0002504,GO:0003006,GO:0003674,GO:0003824,GO:0004175,GO:0004177,GO:0004180,GO:0004197,GO:0004252,GO:0005488,GO:0005515,GO:0005518,GO:0005575,GO:0005576,GO:0005615,GO:0005622,GO:0005623,GO:0005634,GO:0005730,GO:0005737,GO:0005764,GO:0005768,GO:…	3.4.22.15,3.4.22.43	ko:K01365,ko:K01375,ko:K09599,ko:K09600,ko:K09601	ko04140,ko04142,ko04145,ko04210,ko04612,ko05205,ko05323,ko05418,map04140,map04142,map04145,map04210,map04612,map05205,map05323,map05418	-	-	-	ko00000,ko00001,ko00537,ko01000,ko01002,ko03110	-	-	-	Inhibitor_I29,Peptidase_C1
XP_033624195.1	7668.SPU_025978-tr	5.78e-34	150	COG0666@1|root,KOG0504@2759|Eukaryota,38DD7@33154|Opisthokonta,3BD36@33208|Metazoa,3D1T0@33213|Bilateria	33208|Metazoa	S	regulation of inclusion body assembly	SNCAIP	GO:0001505,GO:0003674,GO:0005488,GO:0005515,GO:0005575,GO:0005622,GO:0005623,GO:0005634,GO:0005654,GO:0005737,GO:0005829,GO:0005886,GO:0006584,GO:0006725,GO:0006807,GO:0008021,GO:0008150,GO:0008152,GO:0008219,GO:0009712,GO:0009987,GO:0010646,GO:0012505,GO:0016020,GO:0017144,GO:0018958,GO:0019538,GO:0019899,GO:0023051,GO:0030133,GO:0031410,GO:0031625,GO:0031974,GO:0031981,GO:0031982,GO:0032879,GO:…	-	ko:K04558	ko05012,map05012	-	-	-	ko00000,ko00001	-	-	-	Ank_2,Ank_4,SNCAIP_SNCA_bd
XP_033624196.1	10224.XP_006819426.1	1.06e-90	295	KOG3845@1|root,KOG3845@2759|Eukaryota,393YY@33154|Opisthokonta,3BG9U@33208|Metazoa,3CV5P@33213|Bilateria	33208|Metazoa	I	vesicle tethering to endoplasmic reticulum	STARD3	GO:0003674,GO:0005488,GO:0005496,GO:0005515,GO:0005575,GO:0005622,GO:0005623,GO:0005737,GO:0005739,GO:0005768,GO:0005770,GO:0005829,GO:0006066,GO:0006629,GO:0006694,GO:0006700,GO:0006701,GO:0006810,GO:0006839,GO:0006869,GO:0006903,GO:0008150,GO:0008152,GO:0008202,GO:0008203,GO:0008207,GO:0008289,GO:0008610,GO:0009058,GO:0009987,GO:0010008,GO:0010817,GO:0010876,GO:0012505,GO:0015485,GO:0015850,GO:…	-	ko:K22291	ko04979,map04979	-	-	-	ko00000,ko00001,ko02000	9.B.64.1	-	-	MENTAL,START
XP_033624197.1	10224.XP_006819426.1	7.52e-91	295	KOG3845@1|root,KOG3845@2759|Eukaryota,393YY@33154|Opisthokonta,3BG9U@33208|Metazoa,3CV5P@33213|Bilateria	33208|Metazoa	I	vesicle tethering to endoplasmic reticulum	STARD3	GO:0003674,GO:0005488,GO:0005496,GO:0005515,GO:0005575,GO:0005622,GO:0005623,GO:0005737,GO:0005739,GO:0005768,GO:0005770,GO:0005829,GO:0006066,GO:0006629,GO:0006694,GO:0006700,GO:0006701,GO:0006810,GO:0006839,GO:0006869,GO:0006903,GO:0008150,GO:0008152,GO:0008202,GO:0008203,GO:0008207,GO:0008289,GO:0008610,GO:0009058,GO:0009987,GO:0010008,GO:0010817,GO:0010876,GO:0012505,GO:0015485,GO:0015850,GO:…	-	ko:K22291	ko04979,map04979	-	-	-	ko00000,ko00001,ko02000	9.B.64.1	-	-	MENTAL,START
XP_033624198.1	7668.SPU_001817-tr	3.18e-240	675	COG0469@1|root,KOG2323@2759|Eukaryota,38BPM@33154|Opisthokonta,3BD41@33208|Metazoa,3CV2P@33213|Bilateria	33208|Metazoa	G	pyruvate kinase activity	PKM	GO:0000166,GO:0000768,GO:0001666,GO:0001775,GO:0001889,GO:0001917,GO:0002252,GO:0002263,GO:0002274,GO:0002275,GO:0002283,GO:0002366,GO:0002376,GO:0002443,GO:0002444,GO:0002446,GO:0003674,GO:0003824,GO:0004743,GO:0005488,GO:0005515,GO:0005575,GO:0005576,GO:0005622,GO:0005623,GO:0005634,GO:0005737,GO:0005829,GO:0005886,GO:0005929,GO:0005975,GO:0005996,GO:0006006,GO:0006007,GO:0006082,GO:0006090,GO:…	2.7.1.40	ko:K00873,ko:K12406	ko00010,ko00230,ko00620,ko01100,ko01110,ko01120,ko01130,ko01200,ko01230,ko04910,ko04922,ko04930,ko04932,ko04950,ko05165,ko05203,ko05230,map00010,map00230,map00620,map01100,map01110,map01120,map01130,map01200,map01230,map04910,map04922,map04930,map04932,map04950,map05165,map05203,map05230	M00001,M00002,M00049,M00050	R00200,R00430,R01138,R01858,R02320	RC00002,RC00015	ko00000,ko00001,ko00002,ko01000,ko04131,ko04147	-	-	-	PK,PK_C
XP_033624199.1	10224.XP_002737971.1	6.03e-27	100	2DMTJ@1|root,2S65P@2759|Eukaryota,3A5SV@33154|Opisthokonta,3BSK2@33208|Metazoa,3D9K8@33213|Bilateria	33208|Metazoa	S	proton transmembrane transport	NDUFA4	GO:0003674,GO:0003824,GO:0003954,GO:0005488,GO:0005575,GO:0005622,GO:0005623,GO:0005737,GO:0005739,GO:0005740,GO:0005743,GO:0005746,GO:0005747,GO:0005751,GO:0006091,GO:0006119,GO:0006120,GO:0006139,GO:0006163,GO:0006725,GO:0006753,GO:0006793,GO:0006796,GO:0006807,GO:0008137,GO:0008150,GO:0008152,GO:0009117,GO:0009123,GO:0009126,GO:0009141,GO:0009144,GO:0009150,GO:0009161,GO:0009167,GO:0009199,GO:…	-	ko:K03948	ko00190,ko01100,ko04714,ko04723,ko04932,ko05010,ko05012,ko05016,map00190,map01100,map04714,map04723,map04932,map05010,map05012,map05016	M00146	-	-	ko00000,ko00001,ko00002	3.D.1.6	-	-	B12D
XP_033624200.1	10224.XP_006811701.1	6.28e-199	593	COG5141@1|root,KOG0957@2759|Eukaryota,39GT5@33154|Opisthokonta,3BAY3@33208|Metazoa,3CTHY@33213|Bilateria	33208|Metazoa	S	PHD finger protein	PHF14	GO:0000122,GO:0005575,GO:0005622,GO:0005623,GO:0005634,GO:0006355,GO:0006357,GO:0007154,GO:0007267,GO:0007275,GO:0008150,GO:0008285,GO:0009889,GO:0009890,GO:0009892,GO:0009966,GO:0009968,GO:0009987,GO:0010464,GO:0010468,GO:0010556,GO:0010558,GO:0010605,GO:0010629,GO:0010640,GO:0010642,GO:0010646,GO:0010648,GO:0019219,GO:0019222,GO:0023051,GO:0023052,GO:0023057,GO:0030154,GO:0030323,GO:0030324,GO:…	-	-	-	-	-	-	-	-	-	-	PHD,zf-HC5HC2H_2
XP_033624201.1	7668.SPU_002116-tr	8.76e-107	333	KOG4381@1|root,KOG4381@2759|Eukaryota,38DVU@33154|Opisthokonta,3BKMV@33208|Metazoa,3CW85@33213|Bilateria	33208|Metazoa	T	RUN	RUNDC3B	-	-	-	-	-	-	-	-	-	-	-	RUN
XP_033624202.1	10224.XP_006816520.1	0	1088	COG2114@1|root,KOG1023@2759|Eukaryota,38E22@33154|Opisthokonta,3B9DY@33208|Metazoa,3CT6K@33213|Bilateria	33208|Metazoa	T	guanylate cyclase activity	NPR2	GO:0000003,GO:0000166,GO:0001501,GO:0001558,GO:0001653,GO:0001882,GO:0001883,GO:0003008,GO:0003013,GO:0003014,GO:0003018,GO:0003674,GO:0003824,GO:0004383,GO:0004888,GO:0004930,GO:0005488,GO:0005515,GO:0005524,GO:0005525,GO:0005575,GO:0005622,GO:0005623,GO:0005737,GO:0005829,GO:0005886,GO:0005887,GO:0006139,GO:0006163,GO:0006164,GO:0006182,GO:0006584,GO:0006725,GO:0006753,GO:0006793,GO:0006796,GO:…	4.6.1.2	ko:K12323,ko:K12324	ko00230,ko04022,ko04024,ko04270,ko04714,ko04921,ko04923,ko04924,ko04925,map00230,map04022,map04024,map04270,map04714,map04921,map04923,map04924,map04925	M00694	R00434	RC00295	ko00000,ko00001,ko00002,ko01000,ko01001	-	-	-	ANF_receptor,Guanylate_cyc,HNOBA,Pkinase_Tyr
XP_033624203.1	7668.SPU_020145-tr	7.11e-212	620	KOG4441@1|root,KOG4441@2759|Eukaryota,39W2R@33154|Opisthokonta,3BHMT@33208|Metazoa,3D4EI@33213|Bilateria	33208|Metazoa	T	BTB And C-terminal Kelch	-	-	-	ko:K10443	-	-	-	-	ko00000,ko04121	-	-	-	BACK,BTB,Kelch_1
XP_033624204.1	7739.XP_002592722.1	3.87e-39	148	COG0526@1|root,KOG0191@2759|Eukaryota,39XXR@33154|Opisthokonta,3BHU4@33208|Metazoa,3D2G5@33213|Bilateria,48KTE@7711|Chordata	33208|Metazoa	O	cell redox homeostasis	-	GO:0003674,GO:0003756,GO:0003824,GO:0005575,GO:0005622,GO:0005623,GO:0005737,GO:0005783,GO:0006457,GO:0006810,GO:0006897,GO:0006909,GO:0006950,GO:0008150,GO:0009987,GO:0012505,GO:0016192,GO:0016853,GO:0016860,GO:0016864,GO:0033554,GO:0034976,GO:0043226,GO:0043227,GO:0043229,GO:0043231,GO:0043277,GO:0044424,GO:0044444,GO:0044464,GO:0050896,GO:0051179,GO:0051234,GO:0051716,GO:0098657,GO:0140096	-	-	-	-	-	-	-	-	-	-	HyaE,Thioredoxin,Thioredoxin_6
XP_033624205.1	7739.XP_002607896.1	2.66e-51	187	28MRC@1|root,2QU9F@2759|Eukaryota,38FBF@33154|Opisthokonta,3BKQP@33208|Metazoa,3D4CA@33213|Bilateria,4832E@7711|Chordata	33208|Metazoa	T	scavenger receptor activity	SSC4D	-	-	ko:K13912	ko04970,map04970	-	-	-	ko00000,ko00001	-	-	-	SRCR
XP_033624206.1	7668.SPU_016228-tr	4.04e-44	159	COG0526@1|root,KOG0191@2759|Eukaryota,39XXR@33154|Opisthokonta,3BHU4@33208|Metazoa,3D2G5@33213|Bilateria	33208|Metazoa	O	cell redox homeostasis	-	GO:0003674,GO:0003756,GO:0003824,GO:0005575,GO:0005622,GO:0005623,GO:0005737,GO:0005783,GO:0006457,GO:0006810,GO:0006897,GO:0006909,GO:0006950,GO:0008150,GO:0009987,GO:0012505,GO:0016192,GO:0016853,GO:0016860,GO:0016864,GO:0033554,GO:0034976,GO:0043226,GO:0043227,GO:0043229,GO:0043231,GO:0043277,GO:0044424,GO:0044444,GO:0044464,GO:0050896,GO:0051179,GO:0051234,GO:0051716,GO:0098657,GO:0140096	-	-	-	-	-	-	-	-	-	-	HyaE,Thioredoxin,Thioredoxin_6
XP_033624207.1	7739.XP_002596572.1	0	1640	COG2319@1|root,KOG4155@1|root,KOG3602@2759|Eukaryota,KOG4155@2759|Eukaryota,38BD6@33154|Opisthokonta,3BAND@33208|Metazoa,3CVWB@33213|Bilateria,482I8@7711|Chordata	33208|Metazoa	S	telomerase activity	TEP1	GO:0000722,GO:0000723,GO:0000781,GO:0002039,GO:0003674,GO:0003676,GO:0003723,GO:0005488,GO:0005515,GO:0005575,GO:0005622,GO:0005623,GO:0005634,GO:0005681,GO:0005682,GO:0005694,GO:0005697,GO:0005737,GO:0006139,GO:0006259,GO:0006278,GO:0006310,GO:0006312,GO:0006396,GO:0006725,GO:0006807,GO:0006996,GO:0008150,GO:0008152,GO:0008380,GO:0009058,GO:0009059,GO:0009987,GO:0010467,GO:0016043,GO:0016070,GO:…	-	ko:K11127	-	-	-	-	ko00000,ko03032	-	-	-	DUF4062,NACHT,TEP1_N,TROVE,WD40
XP_033624210.1	10224.XP_002738523.1	1.59e-15	81.3	KOG2122@1|root,KOG2122@2759|Eukaryota,39IR6@33154|Opisthokonta,3BB0V@33208|Metazoa,3CU67@33213|Bilateria	33208|Metazoa	TZ	beta-catenin binding	APC2	GO:0000003,GO:0000075,GO:0000079,GO:0000226,GO:0000278,GO:0000281,GO:0000775,GO:0000776,GO:0000820,GO:0000902,GO:0000904,GO:0000910,GO:0000922,GO:0001654,GO:0001655,GO:0001700,GO:0001704,GO:0001706,GO:0001708,GO:0001711,GO:0001714,GO:0001726,GO:0001775,GO:0001822,GO:0001932,GO:0001933,GO:0001942,GO:0002020,GO:0002119,GO:0002164,GO:0002165,GO:0002168,GO:0002376,GO:0002520,GO:0002521,GO:0002682,GO:…	-	ko:K02085	ko04310,ko04390,ko04550,ko04810,ko04934,ko05165,ko05166,ko05200,ko05206,ko05210,ko05213,ko05217,ko05224,ko05225,ko05226,map04310,map04390,map04550,map04810,map04934,map05165,map05166,map05200,map05206,map05210,map05213,map05217,map05224,map05225,map05226	-	-	-	ko00000,ko00001,ko01009,ko03036,ko04812	-	-	-	APC_15aa,APC_N_CC,APC_basic,APC_r,APC_u13,APC_u14,APC_u15,APC_u5,APC_u9,Arm,Arm_APC_u3,EB1_binding,SAMP,Suppressor_APC
XP_033624211.1	10224.XP_002738523.1	1.25e-15	80.9	KOG2122@1|root,KOG2122@2759|Eukaryota,39IR6@33154|Opisthokonta,3BB0V@33208|Metazoa,3CU67@33213|Bilateria	33208|Metazoa	TZ	beta-catenin binding	APC2	GO:0000003,GO:0000075,GO:0000079,GO:0000226,GO:0000278,GO:0000281,GO:0000775,GO:0000776,GO:0000820,GO:0000902,GO:0000904,GO:0000910,GO:0000922,GO:0001654,GO:0001655,GO:0001700,GO:0001704,GO:0001706,GO:0001708,GO:0001711,GO:0001714,GO:0001726,GO:0001775,GO:0001822,GO:0001932,GO:0001933,GO:0001942,GO:0002020,GO:0002119,GO:0002164,GO:0002165,GO:0002168,GO:0002376,GO:0002520,GO:0002521,GO:0002682,GO:…	-	ko:K02085	ko04310,ko04390,ko04550,ko04810,ko04934,ko05165,ko05166,ko05200,ko05206,ko05210,ko05213,ko05217,ko05224,ko05225,ko05226,map04310,map04390,map04550,map04810,map04934,map05165,map05166,map05200,map05206,map05210,map05213,map05217,map05224,map05225,map05226	-	-	-	ko00000,ko00001,ko01009,ko03036,ko04812	-	-	-	APC_15aa,APC_N_CC,APC_basic,APC_r,APC_u13,APC_u14,APC_u15,APC_u5,APC_u9,Arm,Arm_APC_u3,EB1_binding,SAMP,Suppressor_APC
XP_033624212.1	7668.SPU_018010-tr	0	1309	KOG2122@1|root,KOG2122@2759|Eukaryota,39IR6@33154|Opisthokonta,3BB0V@33208|Metazoa,3CU67@33213|Bilateria	33208|Metazoa	TZ	beta-catenin binding	APC2	GO:0000003,GO:0000075,GO:0000079,GO:0000226,GO:0000278,GO:0000281,GO:0000775,GO:0000776,GO:0000820,GO:0000902,GO:0000904,GO:0000910,GO:0000922,GO:0001654,GO:0001655,GO:0001700,GO:0001704,GO:0001706,GO:0001708,GO:0001711,GO:0001714,GO:0001726,GO:0001775,GO:0001822,GO:0001932,GO:0001933,GO:0001942,GO:0002020,GO:0002119,GO:0002164,GO:0002165,GO:0002168,GO:0002376,GO:0002520,GO:0002521,GO:0002682,GO:…	-	ko:K02085	ko04310,ko04390,ko04550,ko04810,ko04934,ko05165,ko05166,ko05200,ko05206,ko05210,ko05213,ko05217,ko05224,ko05225,ko05226,map04310,map04390,map04550,map04810,map04934,map05165,map05166,map05200,map05206,map05210,map05213,map05217,map05224,map05225,map05226	-	-	-	ko00000,ko00001,ko01009,ko03036,ko04812	-	-	-	APC_15aa,APC_N_CC,APC_basic,APC_r,APC_u13,APC_u14,APC_u15,APC_u5,APC_u9,Arm,Arm_APC_u3,EB1_binding,SAMP,Suppressor_APC
XP_033624214.1	7668.SPU_005201-tr	5.99e-260	718	COG0538@1|root,KOG1526@2759|Eukaryota,38CG3@33154|Opisthokonta,3BATQ@33208|Metazoa,3CVJV@33213|Bilateria	33208|Metazoa	C	Belongs to the isocitrate and isopropylmalate dehydrogenases family	IDH2	GO:0000287,GO:0002791,GO:0002792,GO:0003674,GO:0003824,GO:0004448,GO:0004450,GO:0005488,GO:0005575,GO:0005622,GO:0005623,GO:0005737,GO:0005739,GO:0005740,GO:0005743,GO:0005759,GO:0005777,GO:0005829,GO:0005975,GO:0006082,GO:0006091,GO:0006099,GO:0006101,GO:0006102,GO:0006103,GO:0006139,GO:0006725,GO:0006732,GO:0006733,GO:0006739,GO:0006741,GO:0006753,GO:0006793,GO:0006796,GO:0006807,GO:0007275,GO:…	1.1.1.42	ko:K00031	ko00020,ko00480,ko00720,ko01100,ko01110,ko01120,ko01130,ko01200,ko01210,ko01230,ko04146,map00020,map00480,map00720,map01100,map01110,map01120,map01130,map01200,map01210,map01230,map04146	M00009,M00010,M00173,M00740	R00267,R00268,R01899	RC00001,RC00084,RC00114,RC00626,RC02801	br01601,ko00000,ko00001,ko00002,ko01000	-	-	-	Iso_dh
XP_033624215.1	8128.ENSONIP00000004940	1.38e-98	301	COG0452@1|root,KOG2728@2759|Eukaryota,38CZN@33154|Opisthokonta,3BB1K@33208|Metazoa,3CRVY@33213|Bilateria,48526@7711|Chordata,4954U@7742|Vertebrata,4A17W@7898|Actinopterygii	33208|Metazoa	H	Phosphopantothenoylcysteine synthetase	PPCS	GO:0000003,GO:0000902,GO:0000904,GO:0001667,GO:0002009,GO:0002064,GO:0002065,GO:0002066,GO:0002165,GO:0003006,GO:0003674,GO:0003824,GO:0004632,GO:0005575,GO:0005622,GO:0005623,GO:0005737,GO:0005829,GO:0006139,GO:0006163,GO:0006164,GO:0006725,GO:0006732,GO:0006753,GO:0006793,GO:0006796,GO:0006807,GO:0006810,GO:0006928,GO:0006996,GO:0007010,GO:0007275,GO:0007276,GO:0007281,GO:0007292,GO:0007293,GO:…	6.3.2.51	ko:K01922	ko00770,ko01100,map00770,map01100	M00120	R04230	RC00064,RC00090	ko00000,ko00001,ko00002,ko01000	-	-	-	DFP
XP_033624216.1	7739.XP_002592592.1	7.37e-51	189	2CMEU@1|root,2QQ5W@2759|Eukaryota,38E7N@33154|Opisthokonta,3BF2D@33208|Metazoa,3CTMS@33213|Bilateria,480S2@7711|Chordata	33208|Metazoa	T	scavenger receptor activity	-	-	-	ko:K06545,ko:K13912	ko04970,map04970	-	-	-	ko00000,ko00001,ko04090	-	-	-	CUB,SRCR,Zona_pellucida
XP_033624217.1	7668.SPU_018400-tr	0	1614	COG1282@1|root,2QQ0A@2759|Eukaryota,38CB0@33154|Opisthokonta,3BDQK@33208|Metazoa,3CWZ6@33213|Bilateria	33208|Metazoa	C	NAD(P)+ transhydrogenase (AB-specific) activity	NNT	GO:0000166,GO:0003674,GO:0003824,GO:0003957,GO:0005215,GO:0005488,GO:0005575,GO:0005622,GO:0005623,GO:0005737,GO:0005739,GO:0005740,GO:0005743,GO:0005746,GO:0006082,GO:0006091,GO:0006099,GO:0006101,GO:0006139,GO:0006725,GO:0006732,GO:0006733,GO:0006739,GO:0006740,GO:0006753,GO:0006793,GO:0006796,GO:0006807,GO:0006810,GO:0006811,GO:0006812,GO:0008150,GO:0008152,GO:0008324,GO:0008746,GO:0008750,GO:…	1.6.1.2	ko:K00323	ko00760,ko01100,map00760,map01100	-	R00112	RC00001	ko00000,ko00001,ko01000	-	-	-	AlaDh_PNT_C,AlaDh_PNT_N,PNTB,PNTB_4TM
XP_033624218.1	7668.SPU_018400-tr	0	1614	COG1282@1|root,2QQ0A@2759|Eukaryota,38CB0@33154|Opisthokonta,3BDQK@33208|Metazoa,3CWZ6@33213|Bilateria	33208|Metazoa	C	NAD(P)+ transhydrogenase (AB-specific) activity	NNT	GO:0000166,GO:0003674,GO:0003824,GO:0003957,GO:0005215,GO:0005488,GO:0005575,GO:0005622,GO:0005623,GO:0005737,GO:0005739,GO:0005740,GO:0005743,GO:0005746,GO:0006082,GO:0006091,GO:0006099,GO:0006101,GO:0006139,GO:0006725,GO:0006732,GO:0006733,GO:0006739,GO:0006740,GO:0006753,GO:0006793,GO:0006796,GO:0006807,GO:0006810,GO:0006811,GO:0006812,GO:0008150,GO:0008152,GO:0008324,GO:0008746,GO:0008750,GO:…	1.6.1.2	ko:K00323	ko00760,ko01100,map00760,map01100	-	R00112	RC00001	ko00000,ko00001,ko01000	-	-	-	AlaDh_PNT_C,AlaDh_PNT_N,PNTB,PNTB_4TM
XP_033624219.1	7668.SPU_025484-tr	0	901	COG0459@1|root,KOG0357@2759|Eukaryota,38CU0@33154|Opisthokonta,3BAS6@33208|Metazoa,3CTH4@33213|Bilateria	33208|Metazoa	O	G-protein beta-subunit binding	CCT5	GO:0003674,GO:0005488,GO:0005515,GO:0005575,GO:0005622,GO:0005623,GO:0005737,GO:0005829,GO:0005832,GO:0006457,GO:0006458,GO:0008150,GO:0009987,GO:0032991,GO:0044183,GO:0044424,GO:0044444,GO:0044445,GO:0044464,GO:0051082,GO:0061077,GO:0101031	-	ko:K09497	-	-	-	-	ko00000,ko03036,ko03110,ko04147	-	-	-	Cpn60_TCP1
XP_033624220.1	8496.XP_006270570.1	0	1152	COG1287@1|root,KOG2292@2759|Eukaryota,38D8E@33154|Opisthokonta,3B9KS@33208|Metazoa,3CXTS@33213|Bilateria,486QY@7711|Chordata,48XZS@7742|Vertebrata	33208|Metazoa	O	co-translational protein modification	STT3B	GO:0003674,GO:0003824,GO:0004576,GO:0004579,GO:0005575,GO:0005622,GO:0005623,GO:0005737,GO:0005783,GO:0005789,GO:0006464,GO:0006486,GO:0006487,GO:0006508,GO:0006511,GO:0006516,GO:0006807,GO:0006950,GO:0006986,GO:0008150,GO:0008152,GO:0008250,GO:0009056,GO:0009057,GO:0009058,GO:0009059,GO:0009100,GO:0009101,GO:0009987,GO:0010033,GO:0010243,GO:0010498,GO:0012505,GO:0016020,GO:0016740,GO:0016757,GO:…	2.4.99.18	ko:K07151	ko00510,ko00513,ko01100,ko04141,map00510,map00513,map01100,map04141	M00072	R04216,R05976	RC00005,RC00482	ko00000,ko00001,ko00002,ko01000,ko01003	-	GT66	-	STT3
XP_033624221.1	8496.XP_006270570.1	0	1152	COG1287@1|root,KOG2292@2759|Eukaryota,38D8E@33154|Opisthokonta,3B9KS@33208|Metazoa,3CXTS@33213|Bilateria,486QY@7711|Chordata,48XZS@7742|Vertebrata	33208|Metazoa	O	co-translational protein modification	STT3B	GO:0003674,GO:0003824,GO:0004576,GO:0004579,GO:0005575,GO:0005622,GO:0005623,GO:0005737,GO:0005783,GO:0005789,GO:0006464,GO:0006486,GO:0006487,GO:0006508,GO:0006511,GO:0006516,GO:0006807,GO:0006950,GO:0006986,GO:0008150,GO:0008152,GO:0008250,GO:0009056,GO:0009057,GO:0009058,GO:0009059,GO:0009100,GO:0009101,GO:0009987,GO:0010033,GO:0010243,GO:0010498,GO:0012505,GO:0016020,GO:0016740,GO:0016757,GO:…	2.4.99.18	ko:K07151	ko00510,ko00513,ko01100,ko04141,map00510,map00513,map01100,map04141	M00072	R04216,R05976	RC00005,RC00482	ko00000,ko00001,ko00002,ko01000,ko01003	-	GT66	-	STT3
XP_033624222.1	7918.ENSLOCP00000017013	1.87e-101	357	KOG4221@1|root,KOG4221@2759|Eukaryota,39JY7@33154|Opisthokonta,3BC0X@33208|Metazoa,3CYFQ@33213|Bilateria,48376@7711|Chordata,495VK@7742|Vertebrata,4A13W@7898|Actinopterygii	33208|Metazoa	T	Immunoglobulin superfamily, DCC subclass, member	IGDCC4	GO:0005575,GO:0005623,GO:0005886,GO:0005887,GO:0007275,GO:0007399,GO:0008150,GO:0008582,GO:0009987,GO:0016020,GO:0016021,GO:0016322,GO:0021700,GO:0022008,GO:0030154,GO:0030182,GO:0030424,GO:0030425,GO:0031224,GO:0031226,GO:0032501,GO:0032502,GO:0036477,GO:0040008,GO:0042551,GO:0042995,GO:0043005,GO:0044087,GO:0044425,GO:0044459,GO:0044463,GO:0044464,GO:0045886,GO:0045926,GO:0048468,GO:0048469,GO:…	-	-	-	-	-	-	-	-	-	-	I-set,Ig_3,fn3
XP_033624223.1	7918.ENSLOCP00000017013	1.84e-101	357	KOG4221@1|root,KOG4221@2759|Eukaryota,39JY7@33154|Opisthokonta,3BC0X@33208|Metazoa,3CYFQ@33213|Bilateria,48376@7711|Chordata,495VK@7742|Vertebrata,4A13W@7898|Actinopterygii	33208|Metazoa	T	Immunoglobulin superfamily, DCC subclass, member	IGDCC4	GO:0005575,GO:0005623,GO:0005886,GO:0005887,GO:0007275,GO:0007399,GO:0008150,GO:0008582,GO:0009987,GO:0016020,GO:0016021,GO:0016322,GO:0021700,GO:0022008,GO:0030154,GO:0030182,GO:0030424,GO:0030425,GO:0031224,GO:0031226,GO:0032501,GO:0032502,GO:0036477,GO:0040008,GO:0042551,GO:0042995,GO:0043005,GO:0044087,GO:0044425,GO:0044459,GO:0044463,GO:0044464,GO:0045886,GO:0045926,GO:0048468,GO:0048469,GO:…	-	-	-	-	-	-	-	-	-	-	I-set,Ig_3,fn3
XP_033624224.1	7918.ENSLOCP00000017013	1.06e-102	360	KOG4221@1|root,KOG4221@2759|Eukaryota,39JY7@33154|Opisthokonta,3BC0X@33208|Metazoa,3CYFQ@33213|Bilateria,48376@7711|Chordata,495VK@7742|Vertebrata,4A13W@7898|Actinopterygii	33208|Metazoa	T	Immunoglobulin superfamily, DCC subclass, member	IGDCC4	GO:0005575,GO:0005623,GO:0005886,GO:0005887,GO:0007275,GO:0007399,GO:0008150,GO:0008582,GO:0009987,GO:0016020,GO:0016021,GO:0016322,GO:0021700,GO:0022008,GO:0030154,GO:0030182,GO:0030424,GO:0030425,GO:0031224,GO:0031226,GO:0032501,GO:0032502,GO:0036477,GO:0040008,GO:0042551,GO:0042995,GO:0043005,GO:0044087,GO:0044425,GO:0044459,GO:0044463,GO:0044464,GO:0045886,GO:0045926,GO:0048468,GO:0048469,GO:…	-	-	-	-	-	-	-	-	-	-	I-set,Ig_3,fn3
XP_033624225.1	7668.SPU_021350-tr	0	1555	KOG3614@1|root,KOG4195@1|root,KOG3614@2759|Eukaryota,KOG4195@2759|Eukaryota,38D2H@33154|Opisthokonta,3BASE@33208|Metazoa,3CSW8@33213|Bilateria	33208|Metazoa	PT	calcium channel activity	TRPM2	GO:0000003,GO:0000041,GO:0000302,GO:0000323,GO:0001659,GO:0001775,GO:0002252,GO:0002263,GO:0002274,GO:0002275,GO:0002283,GO:0002366,GO:0002376,GO:0002407,GO:0002443,GO:0002444,GO:0002446,GO:0002520,GO:0002521,GO:0002791,GO:0002793,GO:0003008,GO:0003674,GO:0005215,GO:0005216,GO:0005217,GO:0005261,GO:0005262,GO:0005384,GO:0005488,GO:0005509,GO:0005515,GO:0005575,GO:0005622,GO:0005623,GO:0005737,GO:…	3.6.1.13	ko:K04977,ko:K04979,ko:K04983	ko04621,ko04750,ko04911,ko04921,map04621,map04750,map04911,map04921	-	-	-	ko00000,ko00001,ko01000,ko04040	1.A.4.5.4,1.A.4.5.5,1.A.4.5.7	-	-	Ion_trans
XP_033624226.1	7668.SPU_021350-tr	0	1553	KOG3614@1|root,KOG4195@1|root,KOG3614@2759|Eukaryota,KOG4195@2759|Eukaryota,38D2H@33154|Opisthokonta,3BASE@33208|Metazoa,3CSW8@33213|Bilateria	33208|Metazoa	PT	calcium channel activity	TRPM2	GO:0000003,GO:0000041,GO:0000302,GO:0000323,GO:0001659,GO:0001775,GO:0002252,GO:0002263,GO:0002274,GO:0002275,GO:0002283,GO:0002366,GO:0002376,GO:0002407,GO:0002443,GO:0002444,GO:0002446,GO:0002520,GO:0002521,GO:0002791,GO:0002793,GO:0003008,GO:0003674,GO:0005215,GO:0005216,GO:0005217,GO:0005261,GO:0005262,GO:0005384,GO:0005488,GO:0005509,GO:0005515,GO:0005575,GO:0005622,GO:0005623,GO:0005737,GO:…	3.6.1.13	ko:K04977,ko:K04979,ko:K04983	ko04621,ko04750,ko04911,ko04921,map04621,map04750,map04911,map04921	-	-	-	ko00000,ko00001,ko01000,ko04040	1.A.4.5.4,1.A.4.5.5,1.A.4.5.7	-	-	Ion_trans
XP_033624227.1	7668.SPU_021350-tr	0	1547	KOG3614@1|root,KOG4195@1|root,KOG3614@2759|Eukaryota,KOG4195@2759|Eukaryota,38D2H@33154|Opisthokonta,3BASE@33208|Metazoa,3CSW8@33213|Bilateria	33208|Metazoa	PT	calcium channel activity	TRPM2	GO:0000003,GO:0000041,GO:0000302,GO:0000323,GO:0001659,GO:0001775,GO:0002252,GO:0002263,GO:0002274,GO:0002275,GO:0002283,GO:0002366,GO:0002376,GO:0002407,GO:0002443,GO:0002444,GO:0002446,GO:0002520,GO:0002521,GO:0002791,GO:0002793,GO:0003008,GO:0003674,GO:0005215,GO:0005216,GO:0005217,GO:0005261,GO:0005262,GO:0005384,GO:0005488,GO:0005509,GO:0005515,GO:0005575,GO:0005622,GO:0005623,GO:0005737,GO:…	3.6.1.13	ko:K04977,ko:K04979,ko:K04983	ko04621,ko04750,ko04911,ko04921,map04621,map04750,map04911,map04921	-	-	-	ko00000,ko00001,ko01000,ko04040	1.A.4.5.4,1.A.4.5.5,1.A.4.5.7	-	-	Ion_trans
XP_033624228.1	7739.XP_002592592.1	5.38e-54	192	2CMEU@1|root,2QQ5W@2759|Eukaryota,38E7N@33154|Opisthokonta,3BF2D@33208|Metazoa,3CTMS@33213|Bilateria,480S2@7711|Chordata	33208|Metazoa	T	scavenger receptor activity	-	-	-	ko:K06545,ko:K13912	ko04970,map04970	-	-	-	ko00000,ko00001,ko04090	-	-	-	CUB,SRCR,Zona_pellucida
XP_033624229.1	7668.SPU_021350-tr	0	1547	KOG3614@1|root,KOG4195@1|root,KOG3614@2759|Eukaryota,KOG4195@2759|Eukaryota,38D2H@33154|Opisthokonta,3BASE@33208|Metazoa,3CSW8@33213|Bilateria	33208|Metazoa	PT	calcium channel activity	TRPM2	GO:0000003,GO:0000041,GO:0000302,GO:0000323,GO:0001659,GO:0001775,GO:0002252,GO:0002263,GO:0002274,GO:0002275,GO:0002283,GO:0002366,GO:0002376,GO:0002407,GO:0002443,GO:0002444,GO:0002446,GO:0002520,GO:0002521,GO:0002791,GO:0002793,GO:0003008,GO:0003674,GO:0005215,GO:0005216,GO:0005217,GO:0005261,GO:0005262,GO:0005384,GO:0005488,GO:0005509,GO:0005515,GO:0005575,GO:0005622,GO:0005623,GO:0005737,GO:…	3.6.1.13	ko:K04977,ko:K04979,ko:K04983	ko04621,ko04750,ko04911,ko04921,map04621,map04750,map04911,map04921	-	-	-	ko00000,ko00001,ko01000,ko04040	1.A.4.5.4,1.A.4.5.5,1.A.4.5.7	-	-	Ion_trans
XP_033624230.1	7668.SPU_021350-tr	0	1548	KOG3614@1|root,KOG4195@1|root,KOG3614@2759|Eukaryota,KOG4195@2759|Eukaryota,38D2H@33154|Opisthokonta,3BASE@33208|Metazoa,3CSW8@33213|Bilateria	33208|Metazoa	PT	calcium channel activity	TRPM2	GO:0000003,GO:0000041,GO:0000302,GO:0000323,GO:0001659,GO:0001775,GO:0002252,GO:0002263,GO:0002274,GO:0002275,GO:0002283,GO:0002366,GO:0002376,GO:0002407,GO:0002443,GO:0002444,GO:0002446,GO:0002520,GO:0002521,GO:0002791,GO:0002793,GO:0003008,GO:0003674,GO:0005215,GO:0005216,GO:0005217,GO:0005261,GO:0005262,GO:0005384,GO:0005488,GO:0005509,GO:0005515,GO:0005575,GO:0005622,GO:0005623,GO:0005737,GO:…	3.6.1.13	ko:K04977,ko:K04979,ko:K04983	ko04621,ko04750,ko04911,ko04921,map04621,map04750,map04911,map04921	-	-	-	ko00000,ko00001,ko01000,ko04040	1.A.4.5.4,1.A.4.5.5,1.A.4.5.7	-	-	Ion_trans
XP_033624231.1	7668.SPU_021350-tr	0	1548	KOG3614@1|root,KOG4195@1|root,KOG3614@2759|Eukaryota,KOG4195@2759|Eukaryota,38D2H@33154|Opisthokonta,3BASE@33208|Metazoa,3CSW8@33213|Bilateria	33208|Metazoa	PT	calcium channel activity	TRPM2	GO:0000003,GO:0000041,GO:0000302,GO:0000323,GO:0001659,GO:0001775,GO:0002252,GO:0002263,GO:0002274,GO:0002275,GO:0002283,GO:0002366,GO:0002376,GO:0002407,GO:0002443,GO:0002444,GO:0002446,GO:0002520,GO:0002521,GO:0002791,GO:0002793,GO:0003008,GO:0003674,GO:0005215,GO:0005216,GO:0005217,GO:0005261,GO:0005262,GO:0005384,GO:0005488,GO:0005509,GO:0005515,GO:0005575,GO:0005622,GO:0005623,GO:0005737,GO:…	3.6.1.13	ko:K04977,ko:K04979,ko:K04983	ko04621,ko04750,ko04911,ko04921,map04621,map04750,map04911,map04921	-	-	-	ko00000,ko00001,ko01000,ko04040	1.A.4.5.4,1.A.4.5.5,1.A.4.5.7	-	-	Ion_trans
XP_033624232.1	7668.SPU_021350-tr	0	1547	KOG3614@1|root,KOG4195@1|root,KOG3614@2759|Eukaryota,KOG4195@2759|Eukaryota,38D2H@33154|Opisthokonta,3BASE@33208|Metazoa,3CSW8@33213|Bilateria	33208|Metazoa	PT	calcium channel activity	TRPM2	GO:0000003,GO:0000041,GO:0000302,GO:0000323,GO:0001659,GO:0001775,GO:0002252,GO:0002263,GO:0002274,GO:0002275,GO:0002283,GO:0002366,GO:0002376,GO:0002407,GO:0002443,GO:0002444,GO:0002446,GO:0002520,GO:0002521,GO:0002791,GO:0002793,GO:0003008,GO:0003674,GO:0005215,GO:0005216,GO:0005217,GO:0005261,GO:0005262,GO:0005384,GO:0005488,GO:0005509,GO:0005515,GO:0005575,GO:0005622,GO:0005623,GO:0005737,GO:…	3.6.1.13	ko:K04977,ko:K04979,ko:K04983	ko04621,ko04750,ko04911,ko04921,map04621,map04750,map04911,map04921	-	-	-	ko00000,ko00001,ko01000,ko04040	1.A.4.5.4,1.A.4.5.5,1.A.4.5.7	-	-	Ion_trans
XP_033624233.1	7668.SPU_021351-tr	3.19e-241	687	KOG3690@1|root,KOG3690@2759|Eukaryota,38BGP@33154|Opisthokonta,3BB1P@33208|Metazoa,3CWJF@33213|Bilateria	33208|Metazoa	O	peptidyl-dipeptidase activity	-	-	3.4.15.1	ko:K01283	ko04614,ko04924,ko05142,ko05410,map04614,map04924,map05142,map05410	-	-	-	ko00000,ko00001,ko01000,ko01002,ko04090,ko04147	-	-	-	Peptidase_M2
XP_033624234.1	7668.SPU_021351-tr	3.19e-241	687	KOG3690@1|root,KOG3690@2759|Eukaryota,38BGP@33154|Opisthokonta,3BB1P@33208|Metazoa,3CWJF@33213|Bilateria	33208|Metazoa	O	peptidyl-dipeptidase activity	-	-	3.4.15.1	ko:K01283	ko04614,ko04924,ko05142,ko05410,map04614,map04924,map05142,map05410	-	-	-	ko00000,ko00001,ko01000,ko01002,ko04090,ko04147	-	-	-	Peptidase_M2
XP_033624235.1	7668.SPU_021351-tr	3.19e-241	687	KOG3690@1|root,KOG3690@2759|Eukaryota,38BGP@33154|Opisthokonta,3BB1P@33208|Metazoa,3CWJF@33213|Bilateria	33208|Metazoa	O	peptidyl-dipeptidase activity	-	-	3.4.15.1	ko:K01283	ko04614,ko04924,ko05142,ko05410,map04614,map04924,map05142,map05410	-	-	-	ko00000,ko00001,ko01000,ko01002,ko04090,ko04147	-	-	-	Peptidase_M2
XP_033624236.1	7668.SPU_026910-tr	1.53e-281	790	KOG3690@1|root,KOG3690@2759|Eukaryota,38BGP@33154|Opisthokonta,3BB1P@33208|Metazoa,3CWJF@33213|Bilateria	33208|Metazoa	O	peptidyl-dipeptidase activity	ACE	GO:0000003,GO:0000323,GO:0001525,GO:0001568,GO:0001655,GO:0001664,GO:0001666,GO:0001669,GO:0001678,GO:0001822,GO:0001932,GO:0001934,GO:0001944,GO:0001974,GO:0001990,GO:0001991,GO:0002002,GO:0002003,GO:0002016,GO:0002019,GO:0002237,GO:0002244,GO:0002252,GO:0002262,GO:0002376,GO:0002443,GO:0002444,GO:0002446,GO:0002474,GO:0002520,GO:0002682,GO:0003006,GO:0003008,GO:0003013,GO:0003015,GO:0003018,GO:…	3.4.15.1	ko:K01283	ko04614,ko04924,ko05142,ko05410,map04614,map04924,map05142,map05410	-	-	-	ko00000,ko00001,ko01000,ko01002,ko04090,ko04147	-	-	-	Peptidase_M2
XP_033624237.1	7668.SPU_026910-tr	8.54e-278	780	KOG3690@1|root,KOG3690@2759|Eukaryota,38BGP@33154|Opisthokonta,3BB1P@33208|Metazoa,3CWJF@33213|Bilateria	33208|Metazoa	O	peptidyl-dipeptidase activity	ACE	GO:0000003,GO:0000323,GO:0001525,GO:0001568,GO:0001655,GO:0001664,GO:0001666,GO:0001669,GO:0001678,GO:0001822,GO:0001932,GO:0001934,GO:0001944,GO:0001974,GO:0001990,GO:0001991,GO:0002002,GO:0002003,GO:0002016,GO:0002019,GO:0002237,GO:0002244,GO:0002252,GO:0002262,GO:0002376,GO:0002443,GO:0002444,GO:0002446,GO:0002474,GO:0002520,GO:0002682,GO:0003006,GO:0003008,GO:0003013,GO:0003015,GO:0003018,GO:…	3.4.15.1	ko:K01283	ko04614,ko04924,ko05142,ko05410,map04614,map04924,map05142,map05410	-	-	-	ko00000,ko00001,ko01000,ko01002,ko04090,ko04147	-	-	-	Peptidase_M2
XP_033624238.1	7739.XP_002592592.1	5.38e-54	192	2CMEU@1|root,2QQ5W@2759|Eukaryota,38E7N@33154|Opisthokonta,3BF2D@33208|Metazoa,3CTMS@33213|Bilateria,480S2@7711|Chordata	33208|Metazoa	T	scavenger receptor activity	-	-	-	ko:K06545,ko:K13912	ko04970,map04970	-	-	-	ko00000,ko00001,ko04090	-	-	-	CUB,SRCR,Zona_pellucida
XP_033624239.1	126957.SMAR002945-PA	1.09e-116	368	2CM8R@1|root,2QPMW@2759|Eukaryota,39UWV@33154|Opisthokonta,3BEHP@33208|Metazoa,3CZW0@33213|Bilateria	33208|Metazoa	S	GH3 domain-containing protein	GHDC	GO:0001775,GO:0002252,GO:0002263,GO:0002274,GO:0002275,GO:0002283,GO:0002366,GO:0002376,GO:0002443,GO:0002444,GO:0002446,GO:0005575,GO:0005576,GO:0005622,GO:0005623,GO:0005737,GO:0005783,GO:0006810,GO:0006887,GO:0006955,GO:0008150,GO:0009987,GO:0012505,GO:0016192,GO:0030141,GO:0031410,GO:0031974,GO:0031982,GO:0031983,GO:0032940,GO:0034774,GO:0035580,GO:0036230,GO:0042119,GO:0042581,GO:0043226,GO:…	-	-	-	-	-	-	-	-	-	-	GH3
XP_033624240.1	7668.SPU_006522-tr	2.68e-106	342	2CM8R@1|root,2QPMW@2759|Eukaryota,39UWV@33154|Opisthokonta,3BEHP@33208|Metazoa,3CZW0@33213|Bilateria	33208|Metazoa	S	GH3 domain-containing protein	GHDC	GO:0001775,GO:0002252,GO:0002263,GO:0002274,GO:0002275,GO:0002283,GO:0002366,GO:0002376,GO:0002443,GO:0002444,GO:0002446,GO:0005575,GO:0005576,GO:0005622,GO:0005623,GO:0005737,GO:0005783,GO:0006810,GO:0006887,GO:0006955,GO:0008150,GO:0009987,GO:0012505,GO:0016192,GO:0030141,GO:0031410,GO:0031974,GO:0031982,GO:0031983,GO:0032940,GO:0034774,GO:0035580,GO:0036230,GO:0042119,GO:0042581,GO:0043226,GO:…	-	-	-	-	-	-	-	-	-	-	GH3
XP_033624241.1	126957.SMAR002945-PA	2.04e-113	359	2CM8R@1|root,2QPMW@2759|Eukaryota,39UWV@33154|Opisthokonta,3BEHP@33208|Metazoa,3CZW0@33213|Bilateria	33208|Metazoa	S	GH3 domain-containing protein	GHDC	GO:0001775,GO:0002252,GO:0002263,GO:0002274,GO:0002275,GO:0002283,GO:0002366,GO:0002376,GO:0002443,GO:0002444,GO:0002446,GO:0005575,GO:0005576,GO:0005622,GO:0005623,GO:0005737,GO:0005783,GO:0006810,GO:0006887,GO:0006955,GO:0008150,GO:0009987,GO:0012505,GO:0016192,GO:0030141,GO:0031410,GO:0031974,GO:0031982,GO:0031983,GO:0032940,GO:0034774,GO:0035580,GO:0036230,GO:0042119,GO:0042581,GO:0043226,GO:…	-	-	-	-	-	-	-	-	-	-	GH3
XP_033624242.1	126957.SMAR002945-PA	1.17e-115	365	2CM8R@1|root,2QPMW@2759|Eukaryota,39UWV@33154|Opisthokonta,3BEHP@33208|Metazoa,3CZW0@33213|Bilateria	33208|Metazoa	S	GH3 domain-containing protein	GHDC	GO:0001775,GO:0002252,GO:0002263,GO:0002274,GO:0002275,GO:0002283,GO:0002366,GO:0002376,GO:0002443,GO:0002444,GO:0002446,GO:0005575,GO:0005576,GO:0005622,GO:0005623,GO:0005737,GO:0005783,GO:0006810,GO:0006887,GO:0006955,GO:0008150,GO:0009987,GO:0012505,GO:0016192,GO:0030141,GO:0031410,GO:0031974,GO:0031982,GO:0031983,GO:0032940,GO:0034774,GO:0035580,GO:0036230,GO:0042119,GO:0042581,GO:0043226,GO:…	-	-	-	-	-	-	-	-	-	-	GH3
XP_033624243.1	7897.ENSLACP00000004947	3.9e-112	353	2CM8R@1|root,2QPMW@2759|Eukaryota,39UWV@33154|Opisthokonta,3BEHP@33208|Metazoa,3CZW0@33213|Bilateria,4873J@7711|Chordata,4971K@7742|Vertebrata	33208|Metazoa	S	GH3 auxin-responsive promoter	GHDC	GO:0001775,GO:0002252,GO:0002263,GO:0002274,GO:0002275,GO:0002283,GO:0002366,GO:0002376,GO:0002443,GO:0002444,GO:0002446,GO:0005575,GO:0005576,GO:0005622,GO:0005623,GO:0005737,GO:0005783,GO:0006810,GO:0006887,GO:0006955,GO:0008150,GO:0009987,GO:0012505,GO:0016192,GO:0030141,GO:0031410,GO:0031974,GO:0031982,GO:0031983,GO:0032940,GO:0034774,GO:0035580,GO:0036230,GO:0042119,GO:0042581,GO:0043226,GO:…	-	-	-	-	-	-	-	-	-	-	GH3
XP_033624244.1	7668.SPU_019483-tr	8.72e-90	280	COG5058@1|root,KOG1607@2759|Eukaryota,38D4K@33154|Opisthokonta,3BI80@33208|Metazoa,3CRZH@33213|Bilateria	33208|Metazoa	U	sphingosine N-acyltransferase activity	CERS1	GO:0001701,GO:0001932,GO:0001934,GO:0003674,GO:0003824,GO:0005102,GO:0005125,GO:0005126,GO:0005160,GO:0005488,GO:0005515,GO:0005575,GO:0005576,GO:0005615,GO:0005622,GO:0005623,GO:0005737,GO:0005783,GO:0006355,GO:0006357,GO:0006629,GO:0006643,GO:0006665,GO:0006672,GO:0006807,GO:0007154,GO:0007165,GO:0007166,GO:0007167,GO:0007178,GO:0007275,GO:0007399,GO:0007417,GO:0007420,GO:0007492,GO:0007498,GO:…	2.3.1.24	ko:K04710	ko00600,ko01100,ko04071,map00600,map01100,map04071	M00094,M00099	R01496,R06517	RC00004,RC00064	ko00000,ko00001,ko00002,ko01000	-	-	-	TRAM_LAG1_CLN8
XP_033624245.1	7668.SPU_007193-tr	1.17e-50	172	2BBC9@1|root,2S0XR@2759|Eukaryota,3A045@33154|Opisthokonta,3BPHU@33208|Metazoa,3D6Q0@33213|Bilateria	33208|Metazoa	-	-	LYSMD2	-	-	-	-	-	-	-	-	-	-	-	LysM
XP_033624246.1	7668.SPU_007193-tr	1.13e-50	172	2BBC9@1|root,2S0XR@2759|Eukaryota,3A045@33154|Opisthokonta,3BPHU@33208|Metazoa,3D6Q0@33213|Bilateria	33208|Metazoa	-	-	LYSMD2	-	-	-	-	-	-	-	-	-	-	-	LysM
XP_033624247.1	10224.XP_006818225.1	0	1056	COG5259@1|root,KOG1279@2759|Eukaryota,38CQX@33154|Opisthokonta,3B9WE@33208|Metazoa,3CXJV@33213|Bilateria	33208|Metazoa	B	chromatin disassembly	SMARCC1	GO:0000003,GO:0000122,GO:0000228,GO:0000785,GO:0000790,GO:0000803,GO:0000981,GO:0001741,GO:0002009,GO:0002119,GO:0002164,GO:0002165,GO:0002682,GO:0003002,GO:0003006,GO:0003674,GO:0003682,GO:0003700,GO:0003712,GO:0003713,GO:0005488,GO:0005515,GO:0005575,GO:0005622,GO:0005623,GO:0005634,GO:0005654,GO:0005694,GO:0005737,GO:0006323,GO:0006325,GO:0006333,GO:0006337,GO:0006338,GO:0006355,GO:0006357,GO:…	-	ko:K11649	ko04714,ko05225,map04714,map05225	-	-	-	ko00000,ko00001,ko03021,ko03036	-	-	-	Myb_DNA-binding,SWIRM,SWIRM-assoc_1,SWIRM-assoc_2,SWIRM-assoc_3
XP_033624248.1	10224.XP_006818225.1	0	1056	COG5259@1|root,KOG1279@2759|Eukaryota,38CQX@33154|Opisthokonta,3B9WE@33208|Metazoa,3CXJV@33213|Bilateria	33208|Metazoa	B	chromatin disassembly	SMARCC1	GO:0000003,GO:0000122,GO:0000228,GO:0000785,GO:0000790,GO:0000803,GO:0000981,GO:0001741,GO:0002009,GO:0002119,GO:0002164,GO:0002165,GO:0002682,GO:0003002,GO:0003006,GO:0003674,GO:0003682,GO:0003700,GO:0003712,GO:0003713,GO:0005488,GO:0005515,GO:0005575,GO:0005622,GO:0005623,GO:0005634,GO:0005654,GO:0005694,GO:0005737,GO:0006323,GO:0006325,GO:0006333,GO:0006337,GO:0006338,GO:0006355,GO:0006357,GO:…	-	ko:K11649	ko04714,ko05225,map04714,map05225	-	-	-	ko00000,ko00001,ko03021,ko03036	-	-	-	Myb_DNA-binding,SWIRM,SWIRM-assoc_1,SWIRM-assoc_2,SWIRM-assoc_3
XP_033624249.1	7668.SPU_017642-tr	6.66e-265	731	KOG3701@1|root,KOG3701@2759|Eukaryota,38BD4@33154|Opisthokonta,3BA66@33208|Metazoa,3CRAN@33213|Bilateria	33208|Metazoa	K	transforming growth factor beta receptor signaling pathway	SMAD2	GO:0000122,GO:0000228,GO:0000578,GO:0000785,GO:0000790,GO:0000902,GO:0000904,GO:0000976,GO:0000977,GO:0000978,GO:0000981,GO:0000982,GO:0000983,GO:0000987,GO:0001012,GO:0001067,GO:0001077,GO:0001085,GO:0001102,GO:0001228,GO:0001501,GO:0001503,GO:0001505,GO:0001558,GO:0001649,GO:0001654,GO:0001655,GO:0001657,GO:0001666,GO:0001701,GO:0001704,GO:0001706,GO:0001707,GO:0001756,GO:0001775,GO:0001817,GO:…	-	ko:K04500	ko04068,ko04110,ko04144,ko04218,ko04350,ko04371,ko04390,ko04520,ko04550,ko04659,ko04926,ko04933,ko05142,ko05166,ko05200,ko05210,ko05212,ko05225,ko05226,ko05321,map04068,map04110,map04144,map04218,map04350,map04371,map04390,map04520,map04550,map04659,map04926,map04933,map05142,map05166,map05200,map05210,map05212,map05225,map05226,map05321	M00680,M00681	-	-	ko00000,ko00001,ko00002	-	-	-	MH1,MH2
XP_033624250.1	10224.NP_001161658.1	9.3e-263	724	KOG3701@1|root,KOG3701@2759|Eukaryota,38BD4@33154|Opisthokonta,3BA66@33208|Metazoa,3CRAN@33213|Bilateria	33208|Metazoa	K	transforming growth factor beta receptor signaling pathway	SMAD2	GO:0000122,GO:0000228,GO:0000578,GO:0000785,GO:0000790,GO:0000902,GO:0000904,GO:0000976,GO:0000977,GO:0000978,GO:0000981,GO:0000982,GO:0000983,GO:0000987,GO:0001012,GO:0001067,GO:0001077,GO:0001085,GO:0001102,GO:0001228,GO:0001501,GO:0001503,GO:0001505,GO:0001558,GO:0001649,GO:0001654,GO:0001655,GO:0001657,GO:0001666,GO:0001701,GO:0001704,GO:0001706,GO:0001707,GO:0001756,GO:0001775,GO:0001817,GO:…	-	ko:K04500	ko04068,ko04110,ko04144,ko04218,ko04350,ko04371,ko04390,ko04520,ko04550,ko04659,ko04926,ko04933,ko05142,ko05166,ko05200,ko05210,ko05212,ko05225,ko05226,ko05321,map04068,map04110,map04144,map04218,map04350,map04371,map04390,map04520,map04550,map04659,map04926,map04933,map05142,map05166,map05200,map05210,map05212,map05225,map05226,map05321	M00680,M00681	-	-	ko00000,ko00001,ko00002	-	-	-	MH1,MH2
XP_033624252.1	7668.SPU_015450-tr	1.33e-204	602	KOG0129@1|root,KOG0129@2759|Eukaryota,38VP8@33154|Opisthokonta,3BAFM@33208|Metazoa,3CU2P@33213|Bilateria	33208|Metazoa	J	Cytoplasmic polyadenylation element binding protein	CPEB1	GO:0000003,GO:0000280,GO:0000578,GO:0000900,GO:0001101,GO:0001666,GO:0001709,GO:0002009,GO:0002064,GO:0002065,GO:0002066,GO:0002237,GO:0003002,GO:0003006,GO:0003674,GO:0003676,GO:0003723,GO:0003729,GO:0003730,GO:0005488,GO:0005515,GO:0005575,GO:0005622,GO:0005623,GO:0005634,GO:0005654,GO:0005737,GO:0005813,GO:0005815,GO:0005819,GO:0005829,GO:0005856,GO:0006139,GO:0006378,GO:0006396,GO:0006397,GO:…	-	ko:K02602	ko04114,ko04320,ko04914,map04114,map04320,map04914	-	-	-	ko00000,ko00001,ko03019	-	-	-	CEBP1_N,CEBP_ZZ,RRM_7
XP_033624253.1	7668.SPU_015450-tr	2.28e-210	615	KOG0129@1|root,KOG0129@2759|Eukaryota,38VP8@33154|Opisthokonta,3BAFM@33208|Metazoa,3CU2P@33213|Bilateria	33208|Metazoa	J	Cytoplasmic polyadenylation element binding protein	CPEB1	GO:0000003,GO:0000280,GO:0000578,GO:0000900,GO:0001101,GO:0001666,GO:0001709,GO:0002009,GO:0002064,GO:0002065,GO:0002066,GO:0002237,GO:0003002,GO:0003006,GO:0003674,GO:0003676,GO:0003723,GO:0003729,GO:0003730,GO:0005488,GO:0005515,GO:0005575,GO:0005622,GO:0005623,GO:0005634,GO:0005654,GO:0005737,GO:0005813,GO:0005815,GO:0005819,GO:0005829,GO:0005856,GO:0006139,GO:0006378,GO:0006396,GO:0006397,GO:…	-	ko:K02602	ko04114,ko04320,ko04914,map04114,map04320,map04914	-	-	-	ko00000,ko00001,ko03019	-	-	-	CEBP1_N,CEBP_ZZ,RRM_7
XP_033624254.1	7739.XP_002591297.1	1.53e-28	110	2C105@1|root,2S2NM@2759|Eukaryota,3A41B@33154|Opisthokonta,3BS27@33208|Metazoa,3D859@33213|Bilateria,48EP4@7711|Chordata	33208|Metazoa	S	GCN5-related N-acetyl-transferase	NATD1	-	-	ko:K06975	-	-	-	-	ko00000	-	-	-	Acetyltransf_CG
XP_033624255.1	7739.XP_002591297.1	2.74e-30	110	2C105@1|root,2S2NM@2759|Eukaryota,3A41B@33154|Opisthokonta,3BS27@33208|Metazoa,3D859@33213|Bilateria,48EP4@7711|Chordata	33208|Metazoa	S	GCN5-related N-acetyl-transferase	NATD1	-	-	ko:K06975	-	-	-	-	ko00000	-	-	-	Acetyltransf_CG
XP_033624256.1	7739.XP_002591297.1	2.74e-30	110	2C105@1|root,2S2NM@2759|Eukaryota,3A41B@33154|Opisthokonta,3BS27@33208|Metazoa,3D859@33213|Bilateria,48EP4@7711|Chordata	33208|Metazoa	S	GCN5-related N-acetyl-transferase	NATD1	-	-	ko:K06975	-	-	-	-	ko00000	-	-	-	Acetyltransf_CG
XP_033624257.1	7739.XP_002591297.1	2.74e-30	110	2C105@1|root,2S2NM@2759|Eukaryota,3A41B@33154|Opisthokonta,3BS27@33208|Metazoa,3D859@33213|Bilateria,48EP4@7711|Chordata	33208|Metazoa	S	GCN5-related N-acetyl-transferase	NATD1	-	-	ko:K06975	-	-	-	-	ko00000	-	-	-	Acetyltransf_CG
XP_033624258.1	10224.XP_002738468.1	1.02e-31	115	KOG3469@1|root,KOG3469@2759|Eukaryota,3A62P@33154|Opisthokonta,3BUIJ@33208|Metazoa,3D75M@33213|Bilateria	33208|Metazoa	C	Cytochrome c oxidase subunit	COX6A1	GO:0005575,GO:0005622,GO:0005623,GO:0005737,GO:0005739,GO:0005740,GO:0005743,GO:0016020,GO:0019866,GO:0031090,GO:0031966,GO:0031967,GO:0031975,GO:0043226,GO:0043227,GO:0043229,GO:0043231,GO:0044422,GO:0044424,GO:0044429,GO:0044444,GO:0044446,GO:0044464	-	ko:K02266	ko00190,ko01100,ko04260,ko04714,ko04932,ko05010,ko05012,ko05016,map00190,map01100,map04260,map04714,map04932,map05010,map05012,map05016	M00154	-	-	ko00000,ko00001,ko00002	3.D.4.11,3.D.4.8	-	-	COX6A
XP_033624259.1	10224.XP_006821976.1	2.96e-300	853	KOG2556@1|root,KOG3716@1|root,KOG2556@2759|Eukaryota,KOG3716@2759|Eukaryota,3AN4Z@33154|Opisthokonta,3BCUH@33208|Metazoa,3CTF1@33213|Bilateria	33208|Metazoa	I	Belongs to the carnitine choline acetyltransferase family	-	-	2.3.1.21	ko:K08765	ko00071,ko01212,ko03320,ko04152,ko04714,ko04920,ko04922,ko04931,map00071,map01212,map03320,map04152,map04714,map04920,map04922,map04931	-	R01923	RC00004,RC00037,RC02816	ko00000,ko00001,ko01000,ko03029	-	-	-	Carn_acyltransf
XP_033624260.1	7668.SPU_022242-tr	4.86e-225	690	KOG3623@1|root,KOG3623@2759|Eukaryota,38EH6@33154|Opisthokonta,3BD19@33208|Metazoa,3CTQF@33213|Bilateria	33208|Metazoa	K	zinc finger	zag-1	GO:0000003,GO:0000122,GO:0000902,GO:0000904,GO:0000976,GO:0000977,GO:0000981,GO:0001012,GO:0001067,GO:0001558,GO:0001655,GO:0001700,GO:0002376,GO:0002520,GO:0003006,GO:0003674,GO:0003676,GO:0003677,GO:0003690,GO:0003700,GO:0003705,GO:0005488,GO:0005575,GO:0005622,GO:0005623,GO:0005634,GO:0006355,GO:0006357,GO:0006928,GO:0006935,GO:0006955,GO:0006959,GO:0007275,GO:0007276,GO:0007280,GO:0007399,GO:…	-	ko:K09299	ko05206,map05206	-	-	-	ko00000,ko00001,ko03000	-	-	-	Homeobox,zf-C2H2,zf-C2H2_6
XP_033624261.1	7668.SPU_022242-tr	1.7e-228	699	KOG3623@1|root,KOG3623@2759|Eukaryota,38EH6@33154|Opisthokonta,3BD19@33208|Metazoa,3CTQF@33213|Bilateria	33208|Metazoa	K	zinc finger	zag-1	GO:0000003,GO:0000122,GO:0000902,GO:0000904,GO:0000976,GO:0000977,GO:0000981,GO:0001012,GO:0001067,GO:0001558,GO:0001655,GO:0001700,GO:0002376,GO:0002520,GO:0003006,GO:0003674,GO:0003676,GO:0003677,GO:0003690,GO:0003700,GO:0003705,GO:0005488,GO:0005575,GO:0005622,GO:0005623,GO:0005634,GO:0006355,GO:0006357,GO:0006928,GO:0006935,GO:0006955,GO:0006959,GO:0007275,GO:0007276,GO:0007280,GO:0007399,GO:…	-	ko:K09299	ko05206,map05206	-	-	-	ko00000,ko00001,ko03000	-	-	-	Homeobox,zf-C2H2,zf-C2H2_6
XP_033624262.1	7668.SPU_022242-tr	2.87e-221	680	KOG3623@1|root,KOG3623@2759|Eukaryota,38EH6@33154|Opisthokonta,3BD19@33208|Metazoa,3CTQF@33213|Bilateria	33208|Metazoa	K	zinc finger	zag-1	GO:0000003,GO:0000122,GO:0000902,GO:0000904,GO:0000976,GO:0000977,GO:0000981,GO:0001012,GO:0001067,GO:0001558,GO:0001655,GO:0001700,GO:0002376,GO:0002520,GO:0003006,GO:0003674,GO:0003676,GO:0003677,GO:0003690,GO:0003700,GO:0003705,GO:0005488,GO:0005575,GO:0005622,GO:0005623,GO:0005634,GO:0006355,GO:0006357,GO:0006928,GO:0006935,GO:0006955,GO:0006959,GO:0007275,GO:0007276,GO:0007280,GO:0007399,GO:…	-	ko:K09299	ko05206,map05206	-	-	-	ko00000,ko00001,ko03000	-	-	-	Homeobox,zf-C2H2,zf-C2H2_6
XP_033624263.1	132113.XP_003488102.1	4.12e-227	697	KOG3516@1|root,KOG3516@2759|Eukaryota,38FQK@33154|Opisthokonta,3BC1Z@33208|Metazoa,3CSH1@33213|Bilateria,41WCX@6656|Arthropoda,3SJPM@50557|Insecta,46E3B@7399|Hymenoptera	33208|Metazoa	T	putative band 4.1 homologues' binding motif	CNTNAP1	GO:0000902,GO:0001505,GO:0001508,GO:0001700,GO:0002009,GO:0002020,GO:0002175,GO:0003007,GO:0003008,GO:0003013,GO:0003015,GO:0003674,GO:0005070,GO:0005488,GO:0005515,GO:0005575,GO:0005622,GO:0005623,GO:0005737,GO:0005768,GO:0005769,GO:0005794,GO:0005886,GO:0005887,GO:0005911,GO:0005918,GO:0005919,GO:0006810,GO:0006836,GO:0006887,GO:0006903,GO:0006904,GO:0006996,GO:0007010,GO:0007043,GO:0007154,GO:…	-	ko:K07379,ko:K07380	ko04514,map04514	-	-	-	ko00000,ko00001	-	-	-	EGF,F5_F8_type_C,Laminin_G_2
XP_033624264.1	7668.SPU_020610-tr	1.41e-63	203	KOG3173@1|root,KOG3173@2759|Eukaryota,39SYJ@33154|Opisthokonta,3BF7H@33208|Metazoa,3CW9E@33213|Bilateria	33208|Metazoa	Q	zinc ion binding	ZFAND6	GO:0001501,GO:0001667,GO:0001701,GO:0001944,GO:0003008,GO:0003016,GO:0003674,GO:0005488,GO:0005515,GO:0005575,GO:0005622,GO:0005623,GO:0005737,GO:0005829,GO:0006605,GO:0006625,GO:0006810,GO:0006886,GO:0006928,GO:0006996,GO:0007031,GO:0007154,GO:0007165,GO:0007166,GO:0007167,GO:0007169,GO:0007275,GO:0007585,GO:0008104,GO:0008150,GO:0009653,GO:0009790,GO:0009792,GO:0009887,GO:0009888,GO:0009966,GO:…	-	-	-	-	-	-	-	-	-	-	zf-A20,zf-AN1
XP_033624265.1	7668.SPU_013926-tr	2.07e-56	203	KOG1218@1|root,KOG1218@2759|Eukaryota,3ANC7@33154|Opisthokonta,3C125@33208|Metazoa,3DH44@33213|Bilateria	33208|Metazoa	T	Epidermal growth factor-like domain.	NimA	GO:0005575,GO:0006810,GO:0006897,GO:0006909,GO:0008150,GO:0008593,GO:0009966,GO:0009968,GO:0010646,GO:0010648,GO:0016020,GO:0016021,GO:0016192,GO:0023051,GO:0023057,GO:0031224,GO:0044425,GO:0045746,GO:0048519,GO:0048523,GO:0048583,GO:0048585,GO:0050789,GO:0050794,GO:0051179,GO:0051234,GO:0065007,GO:0098657	-	-	-	-	-	-	-	-	-	-	EMI
XP_033624266.1	7668.SPU_013926-tr	2.07e-56	203	KOG1218@1|root,KOG1218@2759|Eukaryota,3ANC7@33154|Opisthokonta,3C125@33208|Metazoa,3DH44@33213|Bilateria	33208|Metazoa	T	Epidermal growth factor-like domain.	NimA	GO:0005575,GO:0006810,GO:0006897,GO:0006909,GO:0008150,GO:0008593,GO:0009966,GO:0009968,GO:0010646,GO:0010648,GO:0016020,GO:0016021,GO:0016192,GO:0023051,GO:0023057,GO:0031224,GO:0044425,GO:0045746,GO:0048519,GO:0048523,GO:0048583,GO:0048585,GO:0050789,GO:0050794,GO:0051179,GO:0051234,GO:0065007,GO:0098657	-	-	-	-	-	-	-	-	-	-	EMI
XP_033624267.1	7668.SPU_013926-tr	1.89e-56	203	KOG1218@1|root,KOG1218@2759|Eukaryota,3ANC7@33154|Opisthokonta,3C125@33208|Metazoa,3DH44@33213|Bilateria	33208|Metazoa	T	Epidermal growth factor-like domain.	NimA	GO:0005575,GO:0006810,GO:0006897,GO:0006909,GO:0008150,GO:0008593,GO:0009966,GO:0009968,GO:0010646,GO:0010648,GO:0016020,GO:0016021,GO:0016192,GO:0023051,GO:0023057,GO:0031224,GO:0044425,GO:0045746,GO:0048519,GO:0048523,GO:0048583,GO:0048585,GO:0050789,GO:0050794,GO:0051179,GO:0051234,GO:0065007,GO:0098657	-	-	-	-	-	-	-	-	-	-	EMI
XP_033624268.1	10224.XP_006824049.1	1.18e-118	351	KOG1457@1|root,KOG1457@2759|Eukaryota,39U0W@33154|Opisthokonta,3BH9A@33208|Metazoa,3CXY8@33213|Bilateria	33208|Metazoa	A	snRNA stem-loop binding	RBPMS2	GO:0000375,GO:0000377,GO:0000398,GO:0001932,GO:0001934,GO:0003674,GO:0003676,GO:0003712,GO:0003713,GO:0003723,GO:0003727,GO:0003729,GO:0005488,GO:0005515,GO:0005575,GO:0005622,GO:0005623,GO:0005634,GO:0005654,GO:0005685,GO:0005737,GO:0005829,GO:0006139,GO:0006355,GO:0006357,GO:0006396,GO:0006397,GO:0006725,GO:0006807,GO:0006950,GO:0006979,GO:0007275,GO:0008143,GO:0008150,GO:0008152,GO:0008284,GO:…	-	-	-	-	-	-	-	-	-	-	RRM_1
XP_033624269.1	10224.XP_006824049.1	1.18e-118	351	KOG1457@1|root,KOG1457@2759|Eukaryota,39U0W@33154|Opisthokonta,3BH9A@33208|Metazoa,3CXY8@33213|Bilateria	33208|Metazoa	A	snRNA stem-loop binding	RBPMS2	GO:0000375,GO:0000377,GO:0000398,GO:0001932,GO:0001934,GO:0003674,GO:0003676,GO:0003712,GO:0003713,GO:0003723,GO:0003727,GO:0003729,GO:0005488,GO:0005515,GO:0005575,GO:0005622,GO:0005623,GO:0005634,GO:0005654,GO:0005685,GO:0005737,GO:0005829,GO:0006139,GO:0006355,GO:0006357,GO:0006396,GO:0006397,GO:0006725,GO:0006807,GO:0006950,GO:0006979,GO:0007275,GO:0008143,GO:0008150,GO:0008152,GO:0008284,GO:…	-	-	-	-	-	-	-	-	-	-	RRM_1
XP_033624270.1	10224.XP_006824049.1	1.71e-120	355	KOG1457@1|root,KOG1457@2759|Eukaryota,39U0W@33154|Opisthokonta,3BH9A@33208|Metazoa,3CXY8@33213|Bilateria	33208|Metazoa	A	snRNA stem-loop binding	RBPMS2	GO:0000375,GO:0000377,GO:0000398,GO:0001932,GO:0001934,GO:0003674,GO:0003676,GO:0003712,GO:0003713,GO:0003723,GO:0003727,GO:0003729,GO:0005488,GO:0005515,GO:0005575,GO:0005622,GO:0005623,GO:0005634,GO:0005654,GO:0005685,GO:0005737,GO:0005829,GO:0006139,GO:0006355,GO:0006357,GO:0006396,GO:0006397,GO:0006725,GO:0006807,GO:0006950,GO:0006979,GO:0007275,GO:0008143,GO:0008150,GO:0008152,GO:0008284,GO:…	-	-	-	-	-	-	-	-	-	-	RRM_1
XP_033624271.1	10224.XP_006824049.1	3.82e-120	354	KOG1457@1|root,KOG1457@2759|Eukaryota,39U0W@33154|Opisthokonta,3BH9A@33208|Metazoa,3CXY8@33213|Bilateria	33208|Metazoa	A	snRNA stem-loop binding	RBPMS2	GO:0000375,GO:0000377,GO:0000398,GO:0001932,GO:0001934,GO:0003674,GO:0003676,GO:0003712,GO:0003713,GO:0003723,GO:0003727,GO:0003729,GO:0005488,GO:0005515,GO:0005575,GO:0005622,GO:0005623,GO:0005634,GO:0005654,GO:0005685,GO:0005737,GO:0005829,GO:0006139,GO:0006355,GO:0006357,GO:0006396,GO:0006397,GO:0006725,GO:0006807,GO:0006950,GO:0006979,GO:0007275,GO:0008143,GO:0008150,GO:0008152,GO:0008284,GO:…	-	-	-	-	-	-	-	-	-	-	RRM_1
XP_033624272.1	10224.XP_006824049.1	1.71e-120	355	KOG1457@1|root,KOG1457@2759|Eukaryota,39U0W@33154|Opisthokonta,3BH9A@33208|Metazoa,3CXY8@33213|Bilateria	33208|Metazoa	A	snRNA stem-loop binding	RBPMS2	GO:0000375,GO:0000377,GO:0000398,GO:0001932,GO:0001934,GO:0003674,GO:0003676,GO:0003712,GO:0003713,GO:0003723,GO:0003727,GO:0003729,GO:0005488,GO:0005515,GO:0005575,GO:0005622,GO:0005623,GO:0005634,GO:0005654,GO:0005685,GO:0005737,GO:0005829,GO:0006139,GO:0006355,GO:0006357,GO:0006396,GO:0006397,GO:0006725,GO:0006807,GO:0006950,GO:0006979,GO:0007275,GO:0008143,GO:0008150,GO:0008152,GO:0008284,GO:…	-	-	-	-	-	-	-	-	-	-	RRM_1
XP_033624273.1	7668.SPU_010303-tr	9.22e-96	285	KOG3252@1|root,KOG3252@2759|Eukaryota,38GM1@33154|Opisthokonta,3BGWS@33208|Metazoa,3D277@33213|Bilateria	33208|Metazoa	J	component of the eukaryotic translation initiation factor 3 (eIF-3) complex, which is involved in protein synthesis of a specialized repertoire of mRNAs and, together with other initiation factors, stimulates binding of mRNA and methionyl-tRNAi to the 40S ribosome. The eIF-3 complex specifically targets and initiates translation of a subset of mRNAs involved in cell proliferation	EIF3K	GO:0005575,GO:0005622,GO:0005623,GO:0005737,GO:0005829,GO:0005852,GO:0006412,GO:0006413,GO:0006518,GO:0006807,GO:0008150,GO:0008152,GO:0009058,GO:0009059,GO:0009987,GO:0010467,GO:0010941,GO:0010942,GO:0019538,GO:0032991,GO:0034641,GO:0034645,GO:0042981,GO:0043043,GO:0043065,GO:0043067,GO:0043068,GO:0043170,GO:0043603,GO:0043604,GO:0044237,GO:0044238,GO:0044249,GO:0044260,GO:0044267,GO:0044271,GO:…	-	ko:K15028	-	-	-	-	ko00000,ko03012	-	-	-	CSN8_PSD8_EIF3K
XP_033624274.1	48698.ENSPFOP00000003185	2.56e-54	187	COG0847@1|root,KOG2249@2759|Eukaryota,395VJ@33154|Opisthokonta,3BGV2@33208|Metazoa,3D3AQ@33213|Bilateria,47ZCH@7711|Chordata,48WK7@7742|Vertebrata,49T1U@7898|Actinopterygii	33208|Metazoa	L	Interferon-stimulated protein	AEN	GO:0003674,GO:0003824,GO:0004518,GO:0004527,GO:0005575,GO:0005622,GO:0005623,GO:0005634,GO:0005635,GO:0005654,GO:0005730,GO:0006139,GO:0006725,GO:0006807,GO:0006915,GO:0006950,GO:0006974,GO:0007154,GO:0007165,GO:0008150,GO:0008152,GO:0008219,GO:0008630,GO:0009314,GO:0009628,GO:0009987,GO:0010212,GO:0012501,GO:0012505,GO:0016020,GO:0016787,GO:0016788,GO:0023052,GO:0031090,GO:0031965,GO:0031967,GO:…	-	ko:K18327,ko:K18340	-	-	-	-	ko00000,ko01000,ko03009,ko03400	-	-	-	RNase_T
XP_033624275.1	48698.ENSPFOP00000003185	2.56e-54	187	COG0847@1|root,KOG2249@2759|Eukaryota,395VJ@33154|Opisthokonta,3BGV2@33208|Metazoa,3D3AQ@33213|Bilateria,47ZCH@7711|Chordata,48WK7@7742|Vertebrata,49T1U@7898|Actinopterygii	33208|Metazoa	L	Interferon-stimulated protein	AEN	GO:0003674,GO:0003824,GO:0004518,GO:0004527,GO:0005575,GO:0005622,GO:0005623,GO:0005634,GO:0005635,GO:0005654,GO:0005730,GO:0006139,GO:0006725,GO:0006807,GO:0006915,GO:0006950,GO:0006974,GO:0007154,GO:0007165,GO:0008150,GO:0008152,GO:0008219,GO:0008630,GO:0009314,GO:0009628,GO:0009987,GO:0010212,GO:0012501,GO:0012505,GO:0016020,GO:0016787,GO:0016788,GO:0023052,GO:0031090,GO:0031965,GO:0031967,GO:…	-	ko:K18327,ko:K18340	-	-	-	-	ko00000,ko01000,ko03009,ko03400	-	-	-	RNase_T
XP_033624276.1	59894.ENSFALP00000009317	2.28e-121	353	COG0647@1|root,KOG3040@2759|Eukaryota,38BE9@33154|Opisthokonta,3BAPU@33208|Metazoa,3CVT9@33213|Bilateria,482DT@7711|Chordata,496PW@7742|Vertebrata,4GSKN@8782|Aves	33208|Metazoa	G	Haloacid dehalogenase-like hydrolase	HDHD2	GO:0003674,GO:0003824,GO:0004427,GO:0005488,GO:0005515,GO:0005575,GO:0005622,GO:0005623,GO:0005634,GO:0005737,GO:0006793,GO:0006796,GO:0008150,GO:0008152,GO:0009987,GO:0010941,GO:0016311,GO:0016462,GO:0016787,GO:0016788,GO:0016791,GO:0016817,GO:0016818,GO:0019899,GO:0042578,GO:0042981,GO:0043067,GO:0043226,GO:0043227,GO:0043229,GO:0043231,GO:0044237,GO:0044424,GO:0044464,GO:0050789,GO:0050794,GO:…	-	-	-	-	-	-	-	-	-	-	Hydrolase_6,Hydrolase_like,Yos1
XP_033624277.1	59894.ENSFALP00000009317	2.28e-121	353	COG0647@1|root,KOG3040@2759|Eukaryota,38BE9@33154|Opisthokonta,3BAPU@33208|Metazoa,3CVT9@33213|Bilateria,482DT@7711|Chordata,496PW@7742|Vertebrata,4GSKN@8782|Aves	33208|Metazoa	G	Haloacid dehalogenase-like hydrolase	HDHD2	GO:0003674,GO:0003824,GO:0004427,GO:0005488,GO:0005515,GO:0005575,GO:0005622,GO:0005623,GO:0005634,GO:0005737,GO:0006793,GO:0006796,GO:0008150,GO:0008152,GO:0009987,GO:0010941,GO:0016311,GO:0016462,GO:0016787,GO:0016788,GO:0016791,GO:0016817,GO:0016818,GO:0019899,GO:0042578,GO:0042981,GO:0043067,GO:0043226,GO:0043227,GO:0043229,GO:0043231,GO:0044237,GO:0044424,GO:0044464,GO:0050789,GO:0050794,GO:…	-	-	-	-	-	-	-	-	-	-	Hydrolase_6,Hydrolase_like,Yos1
XP_033624278.1	59894.ENSFALP00000009317	2.64e-82	250	COG0647@1|root,KOG3040@2759|Eukaryota,38BE9@33154|Opisthokonta,3BAPU@33208|Metazoa,3CVT9@33213|Bilateria,482DT@7711|Chordata,496PW@7742|Vertebrata,4GSKN@8782|Aves	33208|Metazoa	G	Haloacid dehalogenase-like hydrolase	HDHD2	GO:0003674,GO:0003824,GO:0004427,GO:0005488,GO:0005515,GO:0005575,GO:0005622,GO:0005623,GO:0005634,GO:0005737,GO:0006793,GO:0006796,GO:0008150,GO:0008152,GO:0009987,GO:0010941,GO:0016311,GO:0016462,GO:0016787,GO:0016788,GO:0016791,GO:0016817,GO:0016818,GO:0019899,GO:0042578,GO:0042981,GO:0043067,GO:0043226,GO:0043227,GO:0043229,GO:0043231,GO:0044237,GO:0044424,GO:0044464,GO:0050789,GO:0050794,GO:…	-	-	-	-	-	-	-	-	-	-	Hydrolase_6,Hydrolase_like,Yos1
XP_033624279.1	7739.XP_002604483.1	8.64e-13	67.4	2EWJX@1|root,2SYD6@2759|Eukaryota,3ARZ5@33154|Opisthokonta,3C52W@33208|Metazoa,3DKRC@33213|Bilateria,48M9T@7711|Chordata	33208|Metazoa	-	-	-	-	-	-	-	-	-	-	-	-	-	-	-
XP_033624280.1	59894.ENSFALP00000009317	2.64e-82	250	COG0647@1|root,KOG3040@2759|Eukaryota,38BE9@33154|Opisthokonta,3BAPU@33208|Metazoa,3CVT9@33213|Bilateria,482DT@7711|Chordata,496PW@7742|Vertebrata,4GSKN@8782|Aves	33208|Metazoa	G	Haloacid dehalogenase-like hydrolase	HDHD2	GO:0003674,GO:0003824,GO:0004427,GO:0005488,GO:0005515,GO:0005575,GO:0005622,GO:0005623,GO:0005634,GO:0005737,GO:0006793,GO:0006796,GO:0008150,GO:0008152,GO:0009987,GO:0010941,GO:0016311,GO:0016462,GO:0016787,GO:0016788,GO:0016791,GO:0016817,GO:0016818,GO:0019899,GO:0042578,GO:0042981,GO:0043067,GO:0043226,GO:0043227,GO:0043229,GO:0043231,GO:0044237,GO:0044424,GO:0044464,GO:0050789,GO:0050794,GO:…	-	-	-	-	-	-	-	-	-	-	Hydrolase_6,Hydrolase_like,Yos1
XP_033624281.1	29073.XP_008706025.1	7.2e-06	58.2	KOG1218@1|root,KOG1218@2759|Eukaryota,39M98@33154|Opisthokonta,3CNWB@33208|Metazoa,3DE1B@33213|Bilateria,4806Z@7711|Chordata,490KW@7742|Vertebrata,3J8I3@40674|Mammalia,3EIP0@33554|Carnivora	33208|Metazoa	T	Multiple EGF-like-domains 6	MEGF6	-	-	-	-	-	-	-	-	-	-	-	EGF_CA,FXa_inhibition,Laminin_EGF,cEGF,hEGF
XP_033624282.1	10228.TriadP53757	5.32e-40	145	2E96Q@1|root,2SFK6@2759|Eukaryota,3ABYN@33154|Opisthokonta	33154|Opisthokonta	-	-	-	-	-	-	-	-	-	-	-	-	-	-	-
XP_033624283.1	7668.SPU_000540-tr	3.06e-53	207	KOG1721@1|root,KOG1721@2759|Eukaryota,39VRX@33154|Opisthokonta,3BHCU@33208|Metazoa,3CY9U@33213|Bilateria	33208|Metazoa	BD	kinetochore assembly	POGZ	GO:0000070,GO:0000228,GO:0000278,GO:0000280,GO:0000785,GO:0000790,GO:0000819,GO:0000981,GO:0003674,GO:0003700,GO:0005488,GO:0005515,GO:0005575,GO:0005622,GO:0005623,GO:0005634,GO:0005654,GO:0005694,GO:0005737,GO:0005829,GO:0006355,GO:0006357,GO:0006996,GO:0007049,GO:0007059,GO:0007062,GO:0007064,GO:0008150,GO:0009889,GO:0009987,GO:0010468,GO:0010556,GO:0016043,GO:0019219,GO:0019222,GO:0022402,GO:…	-	-	-	-	-	-	-	-	-	-	DDE_1,HTH_Tnp_Tc5
XP_033624284.1	10224.NP_001161514.1	4.66e-83	249	COG5126@1|root,KOG0028@2759|Eukaryota,3A26G@33154|Opisthokonta,3BARJ@33208|Metazoa,3CRVI@33213|Bilateria	33208|Metazoa	T	cell division	CETN3	GO:0000226,GO:0003674,GO:0005488,GO:0005515,GO:0005575,GO:0005622,GO:0005623,GO:0005737,GO:0005813,GO:0005814,GO:0005815,GO:0005856,GO:0005929,GO:0006996,GO:0007010,GO:0007017,GO:0007049,GO:0007098,GO:0008017,GO:0008092,GO:0008150,GO:0009987,GO:0015630,GO:0015631,GO:0016043,GO:0022402,GO:0031023,GO:0031683,GO:0032391,GO:0035869,GO:0036064,GO:0042995,GO:0043005,GO:0043226,GO:0043228,GO:0043229,GO:…	-	ko:K16466	-	-	-	-	ko00000,ko03019,ko03036	1.I.1	-	-	EF-hand_1,EF-hand_5,EF-hand_7,EF-hand_8
XP_033624285.1	7739.XP_002595138.1	4.04e-08	57	KOG1217@1|root,KOG1217@2759|Eukaryota,38BUP@33154|Opisthokonta,3BA2W@33208|Metazoa,3CUNH@33213|Bilateria,4832D@7711|Chordata	33208|Metazoa	T	dendrite regeneration	MATN2	GO:0000902,GO:0000904,GO:0001764,GO:0005575,GO:0005576,GO:0005604,GO:0006928,GO:0006935,GO:0006950,GO:0007275,GO:0007399,GO:0007409,GO:0007411,GO:0008150,GO:0008347,GO:0009605,GO:0009611,GO:0009653,GO:0009987,GO:0016043,GO:0016358,GO:0016477,GO:0022008,GO:0030030,GO:0030154,GO:0030182,GO:0030198,GO:0031012,GO:0031099,GO:0031102,GO:0031104,GO:0031175,GO:0032501,GO:0032502,GO:0032989,GO:0032990,GO:…	-	ko:K17307	-	-	-	-	ko00000,ko04147	-	-	-	EGF_CA,FXa_inhibition,Matrilin_ccoil,VWA,cEGF
XP_033624286.1	106582.XP_004575095.1	1.05e-21	112	KOG1218@1|root,KOG1218@2759|Eukaryota,39T32@33154|Opisthokonta,3BBKK@33208|Metazoa,3CW5Y@33213|Bilateria,48JRS@7711|Chordata,48YA8@7742|Vertebrata,4A2EH@7898|Actinopterygii	33208|Metazoa	T	Multiple epidermal growth factor-like domains protein	MEGF10	GO:0001775,GO:0001846,GO:0001848,GO:0001849,GO:0001891,GO:0003674,GO:0005044,GO:0005102,GO:0005112,GO:0005488,GO:0005515,GO:0005575,GO:0005623,GO:0005886,GO:0006810,GO:0006897,GO:0006898,GO:0006909,GO:0006910,GO:0006911,GO:0006915,GO:0006928,GO:0007155,GO:0007275,GO:0007517,GO:0007519,GO:0008037,GO:0008150,GO:0008219,GO:0008283,GO:0009888,GO:0009987,GO:0010324,GO:0012501,GO:0014706,GO:0014719,GO:…	-	-	-	-	-	-	-	-	-	-	EMI,Laminin_EGF,hEGF
XP_033624287.1	9913.ENSBTAP00000027001	0	1852	KOG1851@1|root,KOG1851@2759|Eukaryota,38EI6@33154|Opisthokonta,3B9QR@33208|Metazoa,3CSTV@33213|Bilateria,47ZG5@7711|Chordata,49165@7742|Vertebrata,3J5Q8@40674|Mammalia,4J4DS@91561|Cetartiodactyla	33208|Metazoa	S	Proteasome activator complex subunit 4	PSME4	GO:0000003,GO:0000502,GO:0003006,GO:0003674,GO:0005488,GO:0005515,GO:0005575,GO:0005622,GO:0005623,GO:0005634,GO:0005654,GO:0005737,GO:0005829,GO:0005839,GO:0006139,GO:0006259,GO:0006281,GO:0006323,GO:0006325,GO:0006338,GO:0006464,GO:0006508,GO:0006725,GO:0006807,GO:0006950,GO:0006974,GO:0006996,GO:0006997,GO:0007276,GO:0007281,GO:0007283,GO:0007286,GO:0007289,GO:0008047,GO:0008150,GO:0008152,GO:…	-	ko:K06699	ko03050,map03050	-	-	-	ko00000,ko00001,ko03051	-	-	-	BLM10_mid,DUF3437
XP_033624288.1	7668.SPU_021036-tr	5.42e-172	553	28RWV@1|root,2QYK7@2759|Eukaryota,38MCJ@33154|Opisthokonta,3BER4@33208|Metazoa,3CW38@33213|Bilateria	33208|Metazoa	S	histone H4-K16 acetylation	KANSL1	GO:0000003,GO:0000123,GO:0002164,GO:0003006,GO:0003674,GO:0003682,GO:0005488,GO:0005515,GO:0005575,GO:0005622,GO:0005623,GO:0005634,GO:0005654,GO:0005694,GO:0005700,GO:0005705,GO:0005737,GO:0006325,GO:0006355,GO:0006464,GO:0006473,GO:0006475,GO:0006807,GO:0006996,GO:0007275,GO:0007276,GO:0007281,GO:0007292,GO:0007293,GO:0007525,GO:0007526,GO:0007528,GO:0008150,GO:0008152,GO:0008283,GO:0009653,GO:…	-	ko:K18400	-	-	-	-	ko00000,ko03036	-	-	-	PEHE
XP_033624289.1	7668.SPU_021036-tr	5.42e-172	553	28RWV@1|root,2QYK7@2759|Eukaryota,38MCJ@33154|Opisthokonta,3BER4@33208|Metazoa,3CW38@33213|Bilateria	33208|Metazoa	S	histone H4-K16 acetylation	KANSL1	GO:0000003,GO:0000123,GO:0002164,GO:0003006,GO:0003674,GO:0003682,GO:0005488,GO:0005515,GO:0005575,GO:0005622,GO:0005623,GO:0005634,GO:0005654,GO:0005694,GO:0005700,GO:0005705,GO:0005737,GO:0006325,GO:0006355,GO:0006464,GO:0006473,GO:0006475,GO:0006807,GO:0006996,GO:0007275,GO:0007276,GO:0007281,GO:0007292,GO:0007293,GO:0007525,GO:0007526,GO:0007528,GO:0008150,GO:0008152,GO:0008283,GO:0009653,GO:…	-	ko:K18400	-	-	-	-	ko00000,ko03036	-	-	-	PEHE
XP_033624290.1	7668.SPU_022058-tr	8.07e-281	840	2CMBN@1|root,2QPWE@2759|Eukaryota,38EFM@33154|Opisthokonta,3BD22@33208|Metazoa,3CW8N@33213|Bilateria	33208|Metazoa	S	PDZ domain of MCC-2 bdg protein for Usher syndrome	MCC	GO:0003674,GO:0005575,GO:0005622,GO:0005623,GO:0005634,GO:0005654,GO:0005737,GO:0005829,GO:0005886,GO:0007154,GO:0007165,GO:0008104,GO:0008150,GO:0008285,GO:0009966,GO:0009968,GO:0009987,GO:0010632,GO:0010633,GO:0010646,GO:0010648,GO:0016020,GO:0023051,GO:0023052,GO:0023057,GO:0030111,GO:0030178,GO:0030334,GO:0030336,GO:0031974,GO:0031981,GO:0032879,GO:0033036,GO:0038023,GO:0040012,GO:0040013,GO:…	-	-	-	-	-	-	-	-	-	-	EF-hand_7,MCC-bdg_PDZ
XP_033624291.1	7668.SPU_022058-tr	6.52e-281	840	2CMBN@1|root,2QPWE@2759|Eukaryota,38EFM@33154|Opisthokonta,3BD22@33208|Metazoa,3CW8N@33213|Bilateria	33208|Metazoa	S	PDZ domain of MCC-2 bdg protein for Usher syndrome	MCC	GO:0003674,GO:0005575,GO:0005622,GO:0005623,GO:0005634,GO:0005654,GO:0005737,GO:0005829,GO:0005886,GO:0007154,GO:0007165,GO:0008104,GO:0008150,GO:0008285,GO:0009966,GO:0009968,GO:0009987,GO:0010632,GO:0010633,GO:0010646,GO:0010648,GO:0016020,GO:0023051,GO:0023052,GO:0023057,GO:0030111,GO:0030178,GO:0030334,GO:0030336,GO:0031974,GO:0031981,GO:0032879,GO:0033036,GO:0038023,GO:0040012,GO:0040013,GO:…	-	-	-	-	-	-	-	-	-	-	EF-hand_7,MCC-bdg_PDZ
XP_033624292.1	7668.SPU_020612-tr	2.73e-25	119	KOG1218@1|root,KOG1218@2759|Eukaryota,39T32@33154|Opisthokonta,3BBKK@33208|Metazoa,3CW5Y@33213|Bilateria	33208|Metazoa	T	skeletal muscle satellite cell proliferation	PEAR1	GO:0001775,GO:0001891,GO:0003674,GO:0005575,GO:0005623,GO:0005886,GO:0006810,GO:0006897,GO:0006909,GO:0006910,GO:0006950,GO:0007154,GO:0007155,GO:0007165,GO:0007596,GO:0007599,GO:0008037,GO:0008150,GO:0008593,GO:0009611,GO:0009966,GO:0009968,GO:0009987,GO:0010646,GO:0010648,GO:0014065,GO:0016020,GO:0016192,GO:0022610,GO:0023051,GO:0023052,GO:0023057,GO:0030168,GO:0032501,GO:0034109,GO:0035556,GO:…	-	-	-	-	-	-	-	-	-	-	Laminin_EGF,hEGF
XP_033624293.1	7668.SPU_016173-tr	1.5e-82	268	KOG2546@1|root,KOG2546@2759|Eukaryota,39RBS@33154|Opisthokonta,3BB23@33208|Metazoa,3CR6M@33213|Bilateria	33208|Metazoa	T	actin polymerization or depolymerization	ABI2	GO:0000003,GO:0000902,GO:0000904,GO:0001501,GO:0001654,GO:0001667,GO:0001736,GO:0001738,GO:0001756,GO:0001764,GO:0001932,GO:0001934,GO:0002009,GO:0002064,GO:0002065,GO:0002066,GO:0002252,GO:0002253,GO:0002376,GO:0002429,GO:0002431,GO:0002433,GO:0002520,GO:0002682,GO:0002684,GO:0002757,GO:0002764,GO:0002768,GO:0003002,GO:0003006,GO:0003008,GO:0003674,GO:0003676,GO:0003677,GO:0005488,GO:0005515,GO:…	-	ko:K05751	ko04810,map04810	-	-	-	ko00000,ko00001	-	-	-	Abi_HHR,SH3_1,SH3_9
XP_033624294.1	7668.SPU_024094-tr	2.42e-189	540	KOG2228@1|root,KOG2228@2759|Eukaryota,38CGR@33154|Opisthokonta,3BAIP@33208|Metazoa,3CU5A@33213|Bilateria	33208|Metazoa	L	DNA replication origin binding	ORC4	GO:0000082,GO:0000166,GO:0000228,GO:0000278,GO:0000808,GO:0003674,GO:0003676,GO:0003677,GO:0003688,GO:0003690,GO:0005488,GO:0005575,GO:0005622,GO:0005623,GO:0005634,GO:0005654,GO:0005664,GO:0005694,GO:0005730,GO:0005737,GO:0005829,GO:0006139,GO:0006259,GO:0006260,GO:0006261,GO:0006270,GO:0006725,GO:0006807,GO:0007049,GO:0008150,GO:0008152,GO:0009058,GO:0009059,GO:0009987,GO:0022402,GO:0031974,GO:…	-	ko:K02606	ko04110,ko04111,ko04113,map04110,map04111,map04113	M00284	-	-	ko00000,ko00001,ko00002,ko03032	-	-	-	AAA,AAA_16,ORC4_C
XP_033624295.1	7668.SPU_024094-tr	2.42e-189	540	KOG2228@1|root,KOG2228@2759|Eukaryota,38CGR@33154|Opisthokonta,3BAIP@33208|Metazoa,3CU5A@33213|Bilateria	33208|Metazoa	L	DNA replication origin binding	ORC4	GO:0000082,GO:0000166,GO:0000228,GO:0000278,GO:0000808,GO:0003674,GO:0003676,GO:0003677,GO:0003688,GO:0003690,GO:0005488,GO:0005575,GO:0005622,GO:0005623,GO:0005634,GO:0005654,GO:0005664,GO:0005694,GO:0005730,GO:0005737,GO:0005829,GO:0006139,GO:0006259,GO:0006260,GO:0006261,GO:0006270,GO:0006725,GO:0006807,GO:0007049,GO:0008150,GO:0008152,GO:0009058,GO:0009059,GO:0009987,GO:0022402,GO:0031974,GO:…	-	ko:K02606	ko04110,ko04111,ko04113,map04110,map04111,map04113	M00284	-	-	ko00000,ko00001,ko00002,ko03032	-	-	-	AAA,AAA_16,ORC4_C
XP_033624296.1	7668.SPU_000814-tr	2.22e-192	556	COG0515@1|root,KOG3653@2759|Eukaryota,38MJJ@33154|Opisthokonta,3BBIV@33208|Metazoa,3CS6W@33213|Bilateria	33208|Metazoa	T	transmembrane receptor protein serine/threonine kinase activity	ACVR2A	GO:0000003,GO:0000122,GO:0000902,GO:0000904,GO:0001501,GO:0001568,GO:0001654,GO:0001655,GO:0001700,GO:0001702,GO:0001704,GO:0001707,GO:0001745,GO:0001763,GO:0001817,GO:0001818,GO:0001822,GO:0001932,GO:0001934,GO:0001944,GO:0001945,GO:0001946,GO:0001974,GO:0002009,GO:0002119,GO:0002164,GO:0002376,GO:0002682,GO:0002684,GO:0002790,GO:0003002,GO:0003006,GO:0003156,GO:0003158,GO:0003674,GO:0003824,GO:…	2.7.11.30	ko:K04670,ko:K13596	ko04060,ko04350,ko04550,ko05418,map04060,map04350,map04550,map05418	M00679,M00681	-	-	ko00000,ko00001,ko00002,ko01000,ko01001,ko01020,ko04050	-	-	-	Activin_recp,Pkinase,Pkinase_Tyr
XP_033624297.1	10224.XP_006825137.1	6.46e-132	414	KOG1828@1|root,KOG1828@2759|Eukaryota,38I5Q@33154|Opisthokonta,3BJWG@33208|Metazoa,3CYA3@33213|Bilateria	33208|Metazoa	K	Bromodomain-containing protein 7	BRD7	GO:0000902,GO:0001067,GO:0002039,GO:0003674,GO:0003676,GO:0003677,GO:0003712,GO:0003713,GO:0003714,GO:0005488,GO:0005515,GO:0005575,GO:0005622,GO:0005623,GO:0005634,GO:0005654,GO:0005737,GO:0005829,GO:0006355,GO:0006357,GO:0007275,GO:0007346,GO:0007399,GO:0008134,GO:0008150,GO:0008285,GO:0009653,GO:0009889,GO:0009890,GO:0009891,GO:0009892,GO:0009893,GO:0009966,GO:0009987,GO:0010468,GO:0010556,GO:…	-	ko:K11723,ko:K22184	ko05225,map05225	-	-	-	ko00000,ko00001,ko03036	-	-	-	Bromodomain,DUF3512
XP_033624298.1	7668.SPU_025198-tr	1.26e-246	721	28KST@1|root,2QT8X@2759|Eukaryota,38GXW@33154|Opisthokonta,3BD9I@33208|Metazoa,3CZCR@33213|Bilateria	33208|Metazoa	S	anterograde trans-synaptic signaling	MYCBPAP	GO:0000003,GO:0003008,GO:0005575,GO:0005622,GO:0005623,GO:0005737,GO:0005886,GO:0007154,GO:0007267,GO:0007268,GO:0007276,GO:0007283,GO:0007600,GO:0007605,GO:0008150,GO:0009987,GO:0016020,GO:0019233,GO:0019897,GO:0019898,GO:0019953,GO:0022414,GO:0023052,GO:0032501,GO:0032504,GO:0044424,GO:0044425,GO:0044459,GO:0044464,GO:0044703,GO:0048232,GO:0048609,GO:0050877,GO:0050954,GO:0051704,GO:0071944,GO:…	-	-	-	-	-	-	-	-	-	-	MYCBPAP
XP_033624299.1	7668.SPU_010302-tr	1.67e-33	119	KOG3360@1|root,KOG3360@2759|Eukaryota,3A6ZA@33154|Opisthokonta,3BT8J@33208|Metazoa,3D9DY@33213|Bilateria	33208|Metazoa	C	acylphosphatase activity	ACYP1	GO:0003674,GO:0003824,GO:0003998,GO:0005575,GO:0005622,GO:0005623,GO:0005737,GO:0006793,GO:0006796,GO:0008150,GO:0008152,GO:0009987,GO:0016787,GO:0016817,GO:0016818,GO:0044237,GO:0044424,GO:0044464	3.6.1.7	ko:K01512	ko00620,ko00627,ko01120,map00620,map00627,map01120	-	R00317,R01421,R01515	RC00043	ko00000,ko00001,ko01000	-	-	-	Acylphosphatase
XP_033624300.1	7668.SPU_025198-tr	1.23e-198	592	28KST@1|root,2QT8X@2759|Eukaryota,38GXW@33154|Opisthokonta,3BD9I@33208|Metazoa,3CZCR@33213|Bilateria	33208|Metazoa	S	anterograde trans-synaptic signaling	MYCBPAP	GO:0000003,GO:0003008,GO:0005575,GO:0005622,GO:0005623,GO:0005737,GO:0005886,GO:0007154,GO:0007267,GO:0007268,GO:0007276,GO:0007283,GO:0007600,GO:0007605,GO:0008150,GO:0009987,GO:0016020,GO:0019233,GO:0019897,GO:0019898,GO:0019953,GO:0022414,GO:0023052,GO:0032501,GO:0032504,GO:0044424,GO:0044425,GO:0044459,GO:0044464,GO:0044703,GO:0048232,GO:0048609,GO:0050877,GO:0050954,GO:0051704,GO:0071944,GO:…	-	-	-	-	-	-	-	-	-	-	MYCBPAP
XP_033624301.1	45351.EDO35968	9.06e-213	599	COG1834@1|root,2QVCA@2759|Eukaryota,38CR3@33154|Opisthokonta,3BESV@33208|Metazoa	33208|Metazoa	E	glycine amidinotransferase	GATM	GO:0003008,GO:0003012,GO:0003674,GO:0003824,GO:0005575,GO:0005622,GO:0005623,GO:0005737,GO:0005739,GO:0005740,GO:0005743,GO:0005758,GO:0006082,GO:0006520,GO:0006575,GO:0006600,GO:0006601,GO:0006807,GO:0006950,GO:0006979,GO:0007275,GO:0007584,GO:0007610,GO:0007611,GO:0008150,GO:0008152,GO:0008652,GO:0009058,GO:0009605,GO:0009611,GO:0009719,GO:0009725,GO:0009790,GO:0009888,GO:0009987,GO:0009991,GO:…	2.1.4.1	ko:K00613	ko00260,ko00330,ko01100,map00260,map00330,map01100	M00047	R00565,R01989	RC00024,RC02749	ko00000,ko00001,ko00002,ko01000	-	-	-	Amidinotransf
XP_033624302.1	45351.EDO35968	4.01e-213	600	COG1834@1|root,2QVCA@2759|Eukaryota,38CR3@33154|Opisthokonta,3BESV@33208|Metazoa	33208|Metazoa	E	glycine amidinotransferase	GATM	GO:0003008,GO:0003012,GO:0003674,GO:0003824,GO:0005575,GO:0005622,GO:0005623,GO:0005737,GO:0005739,GO:0005740,GO:0005743,GO:0005758,GO:0006082,GO:0006520,GO:0006575,GO:0006600,GO:0006601,GO:0006807,GO:0006950,GO:0006979,GO:0007275,GO:0007584,GO:0007610,GO:0007611,GO:0008150,GO:0008152,GO:0008652,GO:0009058,GO:0009605,GO:0009611,GO:0009719,GO:0009725,GO:0009790,GO:0009888,GO:0009987,GO:0009991,GO:…	2.1.4.1	ko:K00613	ko00260,ko00330,ko01100,map00260,map00330,map01100	M00047	R00565,R01989	RC00024,RC02749	ko00000,ko00001,ko00002,ko01000	-	-	-	Amidinotransf
XP_033624303.1	45351.EDO35968	1.85e-213	600	COG1834@1|root,2QVCA@2759|Eukaryota,38CR3@33154|Opisthokonta,3BESV@33208|Metazoa	33208|Metazoa	E	glycine amidinotransferase	GATM	GO:0003008,GO:0003012,GO:0003674,GO:0003824,GO:0005575,GO:0005622,GO:0005623,GO:0005737,GO:0005739,GO:0005740,GO:0005743,GO:0005758,GO:0006082,GO:0006520,GO:0006575,GO:0006600,GO:0006601,GO:0006807,GO:0006950,GO:0006979,GO:0007275,GO:0007584,GO:0007610,GO:0007611,GO:0008150,GO:0008152,GO:0008652,GO:0009058,GO:0009605,GO:0009611,GO:0009719,GO:0009725,GO:0009790,GO:0009888,GO:0009987,GO:0009991,GO:…	2.1.4.1	ko:K00613	ko00260,ko00330,ko01100,map00260,map00330,map01100	M00047	R00565,R01989	RC00024,RC02749	ko00000,ko00001,ko00002,ko01000	-	-	-	Amidinotransf
XP_033624304.1	45351.EDO35968	1.85e-213	600	COG1834@1|root,2QVCA@2759|Eukaryota,38CR3@33154|Opisthokonta,3BESV@33208|Metazoa	33208|Metazoa	E	glycine amidinotransferase	GATM	GO:0003008,GO:0003012,GO:0003674,GO:0003824,GO:0005575,GO:0005622,GO:0005623,GO:0005737,GO:0005739,GO:0005740,GO:0005743,GO:0005758,GO:0006082,GO:0006520,GO:0006575,GO:0006600,GO:0006601,GO:0006807,GO:0006950,GO:0006979,GO:0007275,GO:0007584,GO:0007610,GO:0007611,GO:0008150,GO:0008152,GO:0008652,GO:0009058,GO:0009605,GO:0009611,GO:0009719,GO:0009725,GO:0009790,GO:0009888,GO:0009987,GO:0009991,GO:…	2.1.4.1	ko:K00613	ko00260,ko00330,ko01100,map00260,map00330,map01100	M00047	R00565,R01989	RC00024,RC02749	ko00000,ko00001,ko00002,ko01000	-	-	-	Amidinotransf
XP_033624305.1	45351.EDO35968	1.85e-213	600	COG1834@1|root,2QVCA@2759|Eukaryota,38CR3@33154|Opisthokonta,3BESV@33208|Metazoa	33208|Metazoa	E	glycine amidinotransferase	GATM	GO:0003008,GO:0003012,GO:0003674,GO:0003824,GO:0005575,GO:0005622,GO:0005623,GO:0005737,GO:0005739,GO:0005740,GO:0005743,GO:0005758,GO:0006082,GO:0006520,GO:0006575,GO:0006600,GO:0006601,GO:0006807,GO:0006950,GO:0006979,GO:0007275,GO:0007584,GO:0007610,GO:0007611,GO:0008150,GO:0008152,GO:0008652,GO:0009058,GO:0009605,GO:0009611,GO:0009719,GO:0009725,GO:0009790,GO:0009888,GO:0009987,GO:0009991,GO:…	2.1.4.1	ko:K00613	ko00260,ko00330,ko01100,map00260,map00330,map01100	M00047	R00565,R01989	RC00024,RC02749	ko00000,ko00001,ko00002,ko01000	-	-	-	Amidinotransf
XP_033624306.1	7668.SPU_007908-tr	1.67e-125	390	KOG2306@1|root,KOG2306@2759|Eukaryota,38G89@33154|Opisthokonta,3BDYQ@33208|Metazoa,3CWC2@33213|Bilateria	33208|Metazoa	S	DUF4210	-	GO:0006950,GO:0008150,GO:0009987,GO:0033554,GO:0034976,GO:0050896,GO:0051716	-	-	-	-	-	-	-	-	-	-	Chromosome_seg,DUF4210
XP_033624307.1	7668.SPU_007908-tr	1.24e-125	390	KOG2306@1|root,KOG2306@2759|Eukaryota,38G89@33154|Opisthokonta,3BDYQ@33208|Metazoa,3CWC2@33213|Bilateria	33208|Metazoa	S	DUF4210	-	GO:0006950,GO:0008150,GO:0009987,GO:0033554,GO:0034976,GO:0050896,GO:0051716	-	-	-	-	-	-	-	-	-	-	Chromosome_seg,DUF4210
XP_033624308.1	126957.SMAR001551-PA	4.81e-06	57.4	2EXUV@1|root,2SZFD@2759|Eukaryota,3ASI0@33154|Opisthokonta,3C4IV@33208|Metazoa	33208|Metazoa	-	-	-	-	-	-	-	-	-	-	-	-	-	-	-
XP_033624309.1	126957.SMAR014602-PA	2.2e-10	70.5	2EXUV@1|root,2SZFD@2759|Eukaryota,3ASI0@33154|Opisthokonta,3C4IV@33208|Metazoa	33208|Metazoa	-	-	-	-	-	-	-	-	-	-	-	-	-	-	-
XP_033624310.1	38654.XP_006038377.1	1.86e-215	672	KOG0613@1|root,KOG0613@2759|Eukaryota,39MU9@33154|Opisthokonta,3BU2F@33208|Metazoa,3E5IH@33213|Bilateria,48RTC@7711|Chordata,49N6W@7742|Vertebrata	33208|Metazoa	Z	Belongs to the TRAFAC class TrmE-Era-EngA-EngB-Septin- like GTPase superfamily. Septin GTPase family	-	-	-	-	-	-	-	-	-	-	-	-	AIG1,MMR_HSR1,PRY,SPRY,Septin,fn3
XP_033624311.1	10228.TriadP54175	5.68e-38	144	KOG4205@1|root,KOG4205@2759|Eukaryota,38F25@33154|Opisthokonta,3BIB5@33208|Metazoa	33208|Metazoa	A	poly(G) binding	DAZAP1	GO:0000003,GO:0000578,GO:0000902,GO:0000904,GO:0001667,GO:0001890,GO:0001893,GO:0002064,GO:0002065,GO:0002066,GO:0003002,GO:0003006,GO:0003674,GO:0003676,GO:0003677,GO:0003697,GO:0003723,GO:0003727,GO:0003729,GO:0003730,GO:0005488,GO:0005515,GO:0005575,GO:0005622,GO:0005623,GO:0005634,GO:0005654,GO:0005737,GO:0005829,GO:0006403,GO:0006417,GO:0006928,GO:0006935,GO:0007028,GO:0007275,GO:0007276,GO:…	-	ko:K12741,ko:K14411	ko03015,ko03040,map03015,map03040	-	-	-	ko00000,ko00001,ko03019,ko03041	-	-	-	RRM_1
XP_033624312.1	38654.XP_006038377.1	1.86e-215	672	KOG0613@1|root,KOG0613@2759|Eukaryota,39MU9@33154|Opisthokonta,3BU2F@33208|Metazoa,3E5IH@33213|Bilateria,48RTC@7711|Chordata,49N6W@7742|Vertebrata	33208|Metazoa	Z	Belongs to the TRAFAC class TrmE-Era-EngA-EngB-Septin- like GTPase superfamily. Septin GTPase family	-	-	-	-	-	-	-	-	-	-	-	-	AIG1,MMR_HSR1,PRY,SPRY,Septin,fn3
XP_033624313.1	7668.SPU_025364-tr	3.78e-64	229	28KPY@1|root,2QT5X@2759|Eukaryota,3A9XV@33154|Opisthokonta	33154|Opisthokonta	M	Nucleotide-diphospho-sugar transferase	-	-	-	ko:K20784	ko00514,map00514	-	-	-	ko00000,ko00001,ko01000,ko01003	-	GT77	-	Nucleotid_trans
XP_033624314.1	7668.SPU_025364-tr	3.71e-65	229	28KPY@1|root,2QT5X@2759|Eukaryota,3A9XV@33154|Opisthokonta	33154|Opisthokonta	M	Nucleotide-diphospho-sugar transferase	-	-	-	ko:K20784	ko00514,map00514	-	-	-	ko00000,ko00001,ko01000,ko01003	-	GT77	-	Nucleotid_trans
XP_033624315.1	8469.XP_007055477.1	3.61e-46	154	COG1400@1|root,KOG3198@2759|Eukaryota,3A02P@33154|Opisthokonta,3BPGP@33208|Metazoa,3D6NV@33213|Bilateria,481ZU@7711|Chordata,48VWS@7742|Vertebrata,4CHFF@8459|Testudines	33208|Metazoa	U	SRP19 protein	SRP19	GO:0003674,GO:0003676,GO:0003723,GO:0005488,GO:0005575,GO:0005622,GO:0005623,GO:0005634,GO:0005730,GO:0005737,GO:0005786,GO:0005829,GO:0006605,GO:0006612,GO:0006613,GO:0006614,GO:0006616,GO:0006617,GO:0006810,GO:0006886,GO:0008104,GO:0008150,GO:0008312,GO:0009987,GO:0015031,GO:0015833,GO:0016043,GO:0022607,GO:0031974,GO:0031981,GO:0032991,GO:0033036,GO:0033365,GO:0034613,GO:0034622,GO:0042221,GO:…	-	ko:K03105	ko03060,map03060	-	-	-	ko00000,ko00001,ko02044	3.A.5.7,3.A.5.9	-	-	SRP19
XP_033624316.1	10224.XP_006812808.1	0	2345	COG5043@1|root,KOG1809@2759|Eukaryota,38B64@33154|Opisthokonta,3BFU8@33208|Metazoa,3CWMY@33213|Bilateria	33208|Metazoa	U	Vacuolar Protein	VPS13C	GO:0005575,GO:0005622,GO:0005623,GO:0005737,GO:0005739,GO:0005740,GO:0005741,GO:0005768,GO:0005770,GO:0005829,GO:0006605,GO:0006623,GO:0006807,GO:0006810,GO:0006886,GO:0006892,GO:0006895,GO:0006914,GO:0006996,GO:0007005,GO:0007034,GO:0007275,GO:0007399,GO:0007610,GO:0007626,GO:0008104,GO:0008150,GO:0008152,GO:0009056,GO:0009894,GO:0009987,GO:0010008,GO:0010506,GO:0010821,GO:0012505,GO:0015031,GO:…	-	ko:K07050,ko:K19525	-	-	-	-	ko00000,ko01000,ko03016	-	-	-	ATG_C,Chorein_N,SHR-BD,VPS13,VPS13_C,VPS13_mid_rpt
XP_033624317.1	10224.XP_006812808.1	0	2345	COG5043@1|root,KOG1809@2759|Eukaryota,38B64@33154|Opisthokonta,3BFU8@33208|Metazoa,3CWMY@33213|Bilateria	33208|Metazoa	U	Vacuolar Protein	VPS13C	GO:0005575,GO:0005622,GO:0005623,GO:0005737,GO:0005739,GO:0005740,GO:0005741,GO:0005768,GO:0005770,GO:0005829,GO:0006605,GO:0006623,GO:0006807,GO:0006810,GO:0006886,GO:0006892,GO:0006895,GO:0006914,GO:0006996,GO:0007005,GO:0007034,GO:0007275,GO:0007399,GO:0007610,GO:0007626,GO:0008104,GO:0008150,GO:0008152,GO:0009056,GO:0009894,GO:0009987,GO:0010008,GO:0010506,GO:0010821,GO:0012505,GO:0015031,GO:…	-	ko:K07050,ko:K19525	-	-	-	-	ko00000,ko01000,ko03016	-	-	-	ATG_C,Chorein_N,SHR-BD,VPS13,VPS13_C,VPS13_mid_rpt
XP_033624318.1	10224.XP_006812808.1	0	2350	COG5043@1|root,KOG1809@2759|Eukaryota,38B64@33154|Opisthokonta,3BFU8@33208|Metazoa,3CWMY@33213|Bilateria	33208|Metazoa	U	Vacuolar Protein	VPS13C	GO:0005575,GO:0005622,GO:0005623,GO:0005737,GO:0005739,GO:0005740,GO:0005741,GO:0005768,GO:0005770,GO:0005829,GO:0006605,GO:0006623,GO:0006807,GO:0006810,GO:0006886,GO:0006892,GO:0006895,GO:0006914,GO:0006996,GO:0007005,GO:0007034,GO:0007275,GO:0007399,GO:0007610,GO:0007626,GO:0008104,GO:0008150,GO:0008152,GO:0009056,GO:0009894,GO:0009987,GO:0010008,GO:0010506,GO:0010821,GO:0012505,GO:0015031,GO:…	-	ko:K07050,ko:K19525	-	-	-	-	ko00000,ko01000,ko03016	-	-	-	ATG_C,Chorein_N,SHR-BD,VPS13,VPS13_C,VPS13_mid_rpt
XP_033624319.1	10224.XP_006812808.1	0	2351	COG5043@1|root,KOG1809@2759|Eukaryota,38B64@33154|Opisthokonta,3BFU8@33208|Metazoa,3CWMY@33213|Bilateria	33208|Metazoa	U	Vacuolar Protein	VPS13C	GO:0005575,GO:0005622,GO:0005623,GO:0005737,GO:0005739,GO:0005740,GO:0005741,GO:0005768,GO:0005770,GO:0005829,GO:0006605,GO:0006623,GO:0006807,GO:0006810,GO:0006886,GO:0006892,GO:0006895,GO:0006914,GO:0006996,GO:0007005,GO:0007034,GO:0007275,GO:0007399,GO:0007610,GO:0007626,GO:0008104,GO:0008150,GO:0008152,GO:0009056,GO:0009894,GO:0009987,GO:0010008,GO:0010506,GO:0010821,GO:0012505,GO:0015031,GO:…	-	ko:K07050,ko:K19525	-	-	-	-	ko00000,ko01000,ko03016	-	-	-	ATG_C,Chorein_N,SHR-BD,VPS13,VPS13_C,VPS13_mid_rpt
XP_033624320.1	10224.XP_006812808.1	0	2338	COG5043@1|root,KOG1809@2759|Eukaryota,38B64@33154|Opisthokonta,3BFU8@33208|Metazoa,3CWMY@33213|Bilateria	33208|Metazoa	U	Vacuolar Protein	VPS13C	GO:0005575,GO:0005622,GO:0005623,GO:0005737,GO:0005739,GO:0005740,GO:0005741,GO:0005768,GO:0005770,GO:0005829,GO:0006605,GO:0006623,GO:0006807,GO:0006810,GO:0006886,GO:0006892,GO:0006895,GO:0006914,GO:0006996,GO:0007005,GO:0007034,GO:0007275,GO:0007399,GO:0007610,GO:0007626,GO:0008104,GO:0008150,GO:0008152,GO:0009056,GO:0009894,GO:0009987,GO:0010008,GO:0010506,GO:0010821,GO:0012505,GO:0015031,GO:…	-	ko:K07050,ko:K19525	-	-	-	-	ko00000,ko01000,ko03016	-	-	-	ATG_C,Chorein_N,SHR-BD,VPS13,VPS13_C,VPS13_mid_rpt
XP_033624321.1	10224.XP_006812808.1	0	2238	COG5043@1|root,KOG1809@2759|Eukaryota,38B64@33154|Opisthokonta,3BFU8@33208|Metazoa,3CWMY@33213|Bilateria	33208|Metazoa	U	Vacuolar Protein	VPS13C	GO:0005575,GO:0005622,GO:0005623,GO:0005737,GO:0005739,GO:0005740,GO:0005741,GO:0005768,GO:0005770,GO:0005829,GO:0006605,GO:0006623,GO:0006807,GO:0006810,GO:0006886,GO:0006892,GO:0006895,GO:0006914,GO:0006996,GO:0007005,GO:0007034,GO:0007275,GO:0007399,GO:0007610,GO:0007626,GO:0008104,GO:0008150,GO:0008152,GO:0009056,GO:0009894,GO:0009987,GO:0010008,GO:0010506,GO:0010821,GO:0012505,GO:0015031,GO:…	-	ko:K07050,ko:K19525	-	-	-	-	ko00000,ko01000,ko03016	-	-	-	ATG_C,Chorein_N,SHR-BD,VPS13,VPS13_C,VPS13_mid_rpt
XP_033624322.1	7897.ENSLACP00000021457	0	1040	COG0143@1|root,COG0625@1|root,KOG0867@2759|Eukaryota,KOG1247@2759|Eukaryota,38BWQ@33154|Opisthokonta,3B9DQ@33208|Metazoa,3CV3C@33213|Bilateria,487FC@7711|Chordata,491MS@7742|Vertebrata	33208|Metazoa	J	methionyl-tRNA aminoacylation	MARS	GO:0003674,GO:0003824,GO:0004812,GO:0004825,GO:0005575,GO:0005622,GO:0005623,GO:0005634,GO:0005730,GO:0005737,GO:0005829,GO:0006082,GO:0006139,GO:0006351,GO:0006355,GO:0006356,GO:0006399,GO:0006412,GO:0006418,GO:0006431,GO:0006518,GO:0006520,GO:0006725,GO:0006807,GO:0006950,GO:0007154,GO:0008150,GO:0008152,GO:0009058,GO:0009059,GO:0009267,GO:0009303,GO:0009605,GO:0009719,GO:0009725,GO:0009889,GO:…	6.1.1.10	ko:K01874	ko00450,ko00970,map00450,map00970	M00359,M00360	R03659,R04773	RC00055,RC00523	ko00000,ko00001,ko00002,ko01000,ko01007,ko03016	-	-	-	Anticodon_1,GST_C,GST_C_3,WHEP-TRS,tRNA-synt_1g,tRNA_bind
XP_033624324.1	7897.ENSLACP00000021457	0	971	COG0143@1|root,COG0625@1|root,KOG0867@2759|Eukaryota,KOG1247@2759|Eukaryota,38BWQ@33154|Opisthokonta,3B9DQ@33208|Metazoa,3CV3C@33213|Bilateria,487FC@7711|Chordata,491MS@7742|Vertebrata	33208|Metazoa	J	methionyl-tRNA aminoacylation	MARS	GO:0003674,GO:0003824,GO:0004812,GO:0004825,GO:0005575,GO:0005622,GO:0005623,GO:0005634,GO:0005730,GO:0005737,GO:0005829,GO:0006082,GO:0006139,GO:0006351,GO:0006355,GO:0006356,GO:0006399,GO:0006412,GO:0006418,GO:0006431,GO:0006518,GO:0006520,GO:0006725,GO:0006807,GO:0006950,GO:0007154,GO:0008150,GO:0008152,GO:0009058,GO:0009059,GO:0009267,GO:0009303,GO:0009605,GO:0009719,GO:0009725,GO:0009889,GO:…	6.1.1.10	ko:K01874	ko00450,ko00970,map00450,map00970	M00359,M00360	R03659,R04773	RC00055,RC00523	ko00000,ko00001,ko00002,ko01000,ko01007,ko03016	-	-	-	Anticodon_1,GST_C,GST_C_3,WHEP-TRS,tRNA-synt_1g,tRNA_bind
XP_033624325.1	215358.XP_010742057.1	1.25e-52	199	2CXJS@1|root,2RY1K@2759|Eukaryota,39VGM@33154|Opisthokonta,3BJCI@33208|Metazoa,3CWQ6@33213|Bilateria,48QB6@7711|Chordata,49KX4@7742|Vertebrata,4A66D@7898|Actinopterygii	33208|Metazoa	S	Transposase IS4	-	-	-	-	-	-	-	-	-	-	-	-	DDE_Tnp_1_7
XP_033624326.1	10224.XP_006821502.1	4.68e-128	383	KOG2190@1|root,KOG2190@2759|Eukaryota,38G1X@33154|Opisthokonta,3BB3H@33208|Metazoa,3CSGT@33213|Bilateria	33208|Metazoa	A	poly(rC)-binding protein	PCBP3	GO:0000122,GO:0000375,GO:0000377,GO:0000381,GO:0000398,GO:0000981,GO:0001227,GO:0001817,GO:0001818,GO:0002682,GO:0002683,GO:0002697,GO:0002698,GO:0002831,GO:0002832,GO:0003674,GO:0003676,GO:0003677,GO:0003690,GO:0003697,GO:0003700,GO:0003723,GO:0005488,GO:0005515,GO:0005575,GO:0005622,GO:0005623,GO:0005634,GO:0005654,GO:0005737,GO:0005829,GO:0006139,GO:0006355,GO:0006357,GO:0006396,GO:0006397,GO:…	-	ko:K12889,ko:K13162,ko:K21444	ko03040,ko04216,map03040,map04216	-	-	-	ko00000,ko00001,ko03019,ko03041	-	-	-	KH_1
XP_033624327.1	10224.XP_006821502.1	4.68e-128	383	KOG2190@1|root,KOG2190@2759|Eukaryota,38G1X@33154|Opisthokonta,3BB3H@33208|Metazoa,3CSGT@33213|Bilateria	33208|Metazoa	A	poly(rC)-binding protein	PCBP3	GO:0000122,GO:0000375,GO:0000377,GO:0000381,GO:0000398,GO:0000981,GO:0001227,GO:0001817,GO:0001818,GO:0002682,GO:0002683,GO:0002697,GO:0002698,GO:0002831,GO:0002832,GO:0003674,GO:0003676,GO:0003677,GO:0003690,GO:0003697,GO:0003700,GO:0003723,GO:0005488,GO:0005515,GO:0005575,GO:0005622,GO:0005623,GO:0005634,GO:0005654,GO:0005737,GO:0005829,GO:0006139,GO:0006355,GO:0006357,GO:0006396,GO:0006397,GO:…	-	ko:K12889,ko:K13162,ko:K21444	ko03040,ko04216,map03040,map04216	-	-	-	ko00000,ko00001,ko03019,ko03041	-	-	-	KH_1
XP_033624328.1	10224.XP_006821502.1	4.68e-128	383	KOG2190@1|root,KOG2190@2759|Eukaryota,38G1X@33154|Opisthokonta,3BB3H@33208|Metazoa,3CSGT@33213|Bilateria	33208|Metazoa	A	poly(rC)-binding protein	PCBP3	GO:0000122,GO:0000375,GO:0000377,GO:0000381,GO:0000398,GO:0000981,GO:0001227,GO:0001817,GO:0001818,GO:0002682,GO:0002683,GO:0002697,GO:0002698,GO:0002831,GO:0002832,GO:0003674,GO:0003676,GO:0003677,GO:0003690,GO:0003697,GO:0003700,GO:0003723,GO:0005488,GO:0005515,GO:0005575,GO:0005622,GO:0005623,GO:0005634,GO:0005654,GO:0005737,GO:0005829,GO:0006139,GO:0006355,GO:0006357,GO:0006396,GO:0006397,GO:…	-	ko:K12889,ko:K13162,ko:K21444	ko03040,ko04216,map03040,map04216	-	-	-	ko00000,ko00001,ko03019,ko03041	-	-	-	KH_1
XP_033624329.1	10224.XP_006821502.1	4.68e-128	383	KOG2190@1|root,KOG2190@2759|Eukaryota,38G1X@33154|Opisthokonta,3BB3H@33208|Metazoa,3CSGT@33213|Bilateria	33208|Metazoa	A	poly(rC)-binding protein	PCBP3	GO:0000122,GO:0000375,GO:0000377,GO:0000381,GO:0000398,GO:0000981,GO:0001227,GO:0001817,GO:0001818,GO:0002682,GO:0002683,GO:0002697,GO:0002698,GO:0002831,GO:0002832,GO:0003674,GO:0003676,GO:0003677,GO:0003690,GO:0003697,GO:0003700,GO:0003723,GO:0005488,GO:0005515,GO:0005575,GO:0005622,GO:0005623,GO:0005634,GO:0005654,GO:0005737,GO:0005829,GO:0006139,GO:0006355,GO:0006357,GO:0006396,GO:0006397,GO:…	-	ko:K12889,ko:K13162,ko:K21444	ko03040,ko04216,map03040,map04216	-	-	-	ko00000,ko00001,ko03019,ko03041	-	-	-	KH_1
XP_033624330.1	10224.XP_006821502.1	4.68e-128	383	KOG2190@1|root,KOG2190@2759|Eukaryota,38G1X@33154|Opisthokonta,3BB3H@33208|Metazoa,3CSGT@33213|Bilateria	33208|Metazoa	A	poly(rC)-binding protein	PCBP3	GO:0000122,GO:0000375,GO:0000377,GO:0000381,GO:0000398,GO:0000981,GO:0001227,GO:0001817,GO:0001818,GO:0002682,GO:0002683,GO:0002697,GO:0002698,GO:0002831,GO:0002832,GO:0003674,GO:0003676,GO:0003677,GO:0003690,GO:0003697,GO:0003700,GO:0003723,GO:0005488,GO:0005515,GO:0005575,GO:0005622,GO:0005623,GO:0005634,GO:0005654,GO:0005737,GO:0005829,GO:0006139,GO:0006355,GO:0006357,GO:0006396,GO:0006397,GO:…	-	ko:K12889,ko:K13162,ko:K21444	ko03040,ko04216,map03040,map04216	-	-	-	ko00000,ko00001,ko03019,ko03041	-	-	-	KH_1
XP_033624331.1	126957.SMAR004153-PA	1.22e-128	379	KOG2190@1|root,KOG2190@2759|Eukaryota,38G1X@33154|Opisthokonta,3BB3H@33208|Metazoa,3CSGT@33213|Bilateria,41U3P@6656|Arthropoda	33208|Metazoa	A	RNA binding	PCBP3	GO:0000122,GO:0000375,GO:0000377,GO:0000381,GO:0000398,GO:0000981,GO:0001227,GO:0001817,GO:0001818,GO:0002682,GO:0002683,GO:0002697,GO:0002698,GO:0002831,GO:0002832,GO:0003674,GO:0003676,GO:0003677,GO:0003690,GO:0003697,GO:0003700,GO:0003723,GO:0005488,GO:0005515,GO:0005575,GO:0005622,GO:0005623,GO:0005634,GO:0005654,GO:0005737,GO:0005829,GO:0006139,GO:0006355,GO:0006357,GO:0006396,GO:0006397,GO:…	-	ko:K12889,ko:K13162,ko:K21444	ko03040,ko04216,map03040,map04216	-	-	-	ko00000,ko00001,ko03019,ko03041	-	-	-	KH_1
XP_033624332.1	7668.SPU_015235-tr	1.18e-94	319	2CMDF@1|root,2QQ1D@2759|Eukaryota,38EU3@33154|Opisthokonta,3BBGK@33208|Metazoa,3CXUC@33213|Bilateria	33208|Metazoa	A	apoptotic process	TAX1BP1	GO:0001817,GO:0001818,GO:0001959,GO:0003674,GO:0005488,GO:0005515,GO:0005575,GO:0005622,GO:0005623,GO:0005737,GO:0005829,GO:0006355,GO:0008150,GO:0009889,GO:0009966,GO:0010468,GO:0010556,GO:0010646,GO:0010803,GO:0010941,GO:0019219,GO:0019222,GO:0019899,GO:0019900,GO:0023051,GO:0031323,GO:0031326,GO:0032088,GO:0032182,GO:0032479,GO:0032480,GO:0042981,GO:0043066,GO:0043067,GO:0043069,GO:0043130,GO:…	-	ko:K21347,ko:K21348	ko04137,map04137	-	-	-	ko00000,ko00001,ko03029,ko04131	-	-	-	CALCOCO1
XP_033624333.1	7668.SPU_015235-tr	1.14e-94	319	2CMDF@1|root,2QQ1D@2759|Eukaryota,38EU3@33154|Opisthokonta,3BBGK@33208|Metazoa,3CXUC@33213|Bilateria	33208|Metazoa	A	apoptotic process	TAX1BP1	GO:0001817,GO:0001818,GO:0001959,GO:0003674,GO:0005488,GO:0005515,GO:0005575,GO:0005622,GO:0005623,GO:0005737,GO:0005829,GO:0006355,GO:0008150,GO:0009889,GO:0009966,GO:0010468,GO:0010556,GO:0010646,GO:0010803,GO:0010941,GO:0019219,GO:0019222,GO:0019899,GO:0019900,GO:0023051,GO:0031323,GO:0031326,GO:0032088,GO:0032182,GO:0032479,GO:0032480,GO:0042981,GO:0043066,GO:0043067,GO:0043069,GO:0043130,GO:…	-	ko:K21347,ko:K21348	ko04137,map04137	-	-	-	ko00000,ko00001,ko03029,ko04131	-	-	-	CALCOCO1
XP_033624334.1	7668.SPU_015235-tr	4.53e-95	319	2CMDF@1|root,2QQ1D@2759|Eukaryota,38EU3@33154|Opisthokonta,3BBGK@33208|Metazoa,3CXUC@33213|Bilateria	33208|Metazoa	A	apoptotic process	TAX1BP1	GO:0001817,GO:0001818,GO:0001959,GO:0003674,GO:0005488,GO:0005515,GO:0005575,GO:0005622,GO:0005623,GO:0005737,GO:0005829,GO:0006355,GO:0008150,GO:0009889,GO:0009966,GO:0010468,GO:0010556,GO:0010646,GO:0010803,GO:0010941,GO:0019219,GO:0019222,GO:0019899,GO:0019900,GO:0023051,GO:0031323,GO:0031326,GO:0032088,GO:0032182,GO:0032479,GO:0032480,GO:0042981,GO:0043066,GO:0043067,GO:0043069,GO:0043130,GO:…	-	ko:K21347,ko:K21348	ko04137,map04137	-	-	-	ko00000,ko00001,ko03029,ko04131	-	-	-	CALCOCO1
XP_033624335.1	7668.SPU_015235-tr	4.53e-95	319	2CMDF@1|root,2QQ1D@2759|Eukaryota,38EU3@33154|Opisthokonta,3BBGK@33208|Metazoa,3CXUC@33213|Bilateria	33208|Metazoa	A	apoptotic process	TAX1BP1	GO:0001817,GO:0001818,GO:0001959,GO:0003674,GO:0005488,GO:0005515,GO:0005575,GO:0005622,GO:0005623,GO:0005737,GO:0005829,GO:0006355,GO:0008150,GO:0009889,GO:0009966,GO:0010468,GO:0010556,GO:0010646,GO:0010803,GO:0010941,GO:0019219,GO:0019222,GO:0019899,GO:0019900,GO:0023051,GO:0031323,GO:0031326,GO:0032088,GO:0032182,GO:0032479,GO:0032480,GO:0042981,GO:0043066,GO:0043067,GO:0043069,GO:0043130,GO:…	-	ko:K21347,ko:K21348	ko04137,map04137	-	-	-	ko00000,ko00001,ko03029,ko04131	-	-	-	CALCOCO1
XP_033624336.1	10224.XP_002732274.1	0	887	2CMUT@1|root,2QS2X@2759|Eukaryota,38JA7@33154|Opisthokonta,3BD97@33208|Metazoa,3CU21@33213|Bilateria	33208|Metazoa	S	smoothened binding	BBS1	GO:0000003,GO:0000226,GO:0000902,GO:0000904,GO:0001085,GO:0001103,GO:0001501,GO:0001664,GO:0001764,GO:0001894,GO:0001895,GO:0003008,GO:0003352,GO:0003356,GO:0003674,GO:0005102,GO:0005113,GO:0005119,GO:0005488,GO:0005515,GO:0005575,GO:0005622,GO:0005623,GO:0005737,GO:0005813,GO:0005815,GO:0005829,GO:0005856,GO:0005886,GO:0005929,GO:0005930,GO:0006629,GO:0006810,GO:0006892,GO:0006893,GO:0006928,GO:…	-	ko:K16746	-	-	-	-	ko00000,ko03036	-	-	-	BBS1
XP_033624337.1	7739.XP_002591326.1	0	1415	COG1048@1|root,KOG0452@2759|Eukaryota,38H94@33154|Opisthokonta,3BHF5@33208|Metazoa,3CS3T@33213|Bilateria,47ZNW@7711|Chordata	33208|Metazoa	AJ	iron-responsive element binding	ACO1	GO:0000041,GO:0001067,GO:0001069,GO:0001101,GO:0001666,GO:0001703,GO:0001889,GO:0002262,GO:0002376,GO:0002520,GO:0002521,GO:0002573,GO:0003008,GO:0003012,GO:0003674,GO:0003676,GO:0003723,GO:0003729,GO:0003824,GO:0003994,GO:0005488,GO:0005506,GO:0005575,GO:0005622,GO:0005623,GO:0005737,GO:0005739,GO:0005783,GO:0005794,GO:0005829,GO:0006082,GO:0006101,GO:0006417,GO:0006725,GO:0006778,GO:0006779,GO:…	4.2.1.3	ko:K01681,ko:K22416	ko00020,ko00630,ko00720,ko01100,ko01110,ko01120,ko01130,ko01200,ko01210,ko01230,map00020,map00630,map00720,map01100,map01110,map01120,map01130,map01200,map01210,map01230	M00009,M00010,M00012,M00173,M00740	R01324,R01325,R01900	RC00497,RC00498,RC00618	br01601,ko00000,ko00001,ko00002,ko01000,ko03019	-	-	-	Aconitase,Aconitase_C
XP_033624338.1	45351.EDO44943	0	1399	COG1048@1|root,KOG0452@2759|Eukaryota,38H94@33154|Opisthokonta,3BHF5@33208|Metazoa	33208|Metazoa	AJ	iron-responsive element binding	ACO1	GO:0000041,GO:0001067,GO:0001069,GO:0001101,GO:0001666,GO:0001703,GO:0001889,GO:0002262,GO:0002376,GO:0002520,GO:0002521,GO:0002573,GO:0003008,GO:0003012,GO:0003674,GO:0003676,GO:0003723,GO:0003729,GO:0003824,GO:0003994,GO:0005488,GO:0005506,GO:0005575,GO:0005622,GO:0005623,GO:0005737,GO:0005739,GO:0005783,GO:0005794,GO:0005829,GO:0006082,GO:0006101,GO:0006417,GO:0006725,GO:0006778,GO:0006779,GO:…	4.2.1.3	ko:K01681,ko:K22416	ko00020,ko00630,ko00720,ko01100,ko01110,ko01120,ko01130,ko01200,ko01210,ko01230,map00020,map00630,map00720,map01100,map01110,map01120,map01130,map01200,map01210,map01230	M00009,M00010,M00012,M00173,M00740	R01324,R01325,R01900	RC00497,RC00498,RC00618	br01601,ko00000,ko00001,ko00002,ko01000,ko03019	-	-	-	Aconitase,Aconitase_C
XP_033624339.1	10224.NP_001164709.1	8.18e-183	602	KOG4221@1|root,KOG4221@2759|Eukaryota,38DHJ@33154|Opisthokonta,3BASX@33208|Metazoa,3D0AX@33213|Bilateria	33208|Metazoa	T	netrin receptor activity	NEO1	GO:0000003,GO:0000768,GO:0000902,GO:0000904,GO:0001558,GO:0001654,GO:0001764,GO:0001932,GO:0001934,GO:0001975,GO:0002791,GO:0002792,GO:0003002,GO:0003006,GO:0003674,GO:0003712,GO:0003713,GO:0004888,GO:0005042,GO:0005102,GO:0005488,GO:0005515,GO:0005575,GO:0005622,GO:0005623,GO:0005634,GO:0005654,GO:0005737,GO:0005794,GO:0005829,GO:0005886,GO:0005887,GO:0006355,GO:0006357,GO:0006915,GO:0006928,GO:…	3.1.3.2	ko:K06765,ko:K06766,ko:K14395	ko04360,ko04514,ko05200,ko05210,map04360,map04514,map05200,map05210	-	R11527	RC00017	ko00000,ko00001,ko01000	-	-	-	I-set,Ig_2,Ig_3,Neogenin_C,fn3
XP_033624340.1	10224.NP_001164709.1	7.51e-183	602	KOG4221@1|root,KOG4221@2759|Eukaryota,38DHJ@33154|Opisthokonta,3BASX@33208|Metazoa,3D0AX@33213|Bilateria	33208|Metazoa	T	netrin receptor activity	NEO1	GO:0000003,GO:0000768,GO:0000902,GO:0000904,GO:0001558,GO:0001654,GO:0001764,GO:0001932,GO:0001934,GO:0001975,GO:0002791,GO:0002792,GO:0003002,GO:0003006,GO:0003674,GO:0003712,GO:0003713,GO:0004888,GO:0005042,GO:0005102,GO:0005488,GO:0005515,GO:0005575,GO:0005622,GO:0005623,GO:0005634,GO:0005654,GO:0005737,GO:0005794,GO:0005829,GO:0005886,GO:0005887,GO:0006355,GO:0006357,GO:0006915,GO:0006928,GO:…	3.1.3.2	ko:K06765,ko:K06766,ko:K14395	ko04360,ko04514,ko05200,ko05210,map04360,map04514,map05200,map05210	-	R11527	RC00017	ko00000,ko00001,ko01000	-	-	-	I-set,Ig_2,Ig_3,Neogenin_C,fn3
XP_033624341.1	10224.NP_001164709.1	9.97e-185	607	KOG4221@1|root,KOG4221@2759|Eukaryota,38DHJ@33154|Opisthokonta,3BASX@33208|Metazoa,3D0AX@33213|Bilateria	33208|Metazoa	T	netrin receptor activity	NEO1	GO:0000003,GO:0000768,GO:0000902,GO:0000904,GO:0001558,GO:0001654,GO:0001764,GO:0001932,GO:0001934,GO:0001975,GO:0002791,GO:0002792,GO:0003002,GO:0003006,GO:0003674,GO:0003712,GO:0003713,GO:0004888,GO:0005042,GO:0005102,GO:0005488,GO:0005515,GO:0005575,GO:0005622,GO:0005623,GO:0005634,GO:0005654,GO:0005737,GO:0005794,GO:0005829,GO:0005886,GO:0005887,GO:0006355,GO:0006357,GO:0006915,GO:0006928,GO:…	3.1.3.2	ko:K06765,ko:K06766,ko:K14395	ko04360,ko04514,ko05200,ko05210,map04360,map04514,map05200,map05210	-	R11527	RC00017	ko00000,ko00001,ko01000	-	-	-	I-set,Ig_2,Ig_3,Neogenin_C,fn3
XP_033624342.1	10224.NP_001164709.1	6.59e-183	602	KOG4221@1|root,KOG4221@2759|Eukaryota,38DHJ@33154|Opisthokonta,3BASX@33208|Metazoa,3D0AX@33213|Bilateria	33208|Metazoa	T	netrin receptor activity	NEO1	GO:0000003,GO:0000768,GO:0000902,GO:0000904,GO:0001558,GO:0001654,GO:0001764,GO:0001932,GO:0001934,GO:0001975,GO:0002791,GO:0002792,GO:0003002,GO:0003006,GO:0003674,GO:0003712,GO:0003713,GO:0004888,GO:0005042,GO:0005102,GO:0005488,GO:0005515,GO:0005575,GO:0005622,GO:0005623,GO:0005634,GO:0005654,GO:0005737,GO:0005794,GO:0005829,GO:0005886,GO:0005887,GO:0006355,GO:0006357,GO:0006915,GO:0006928,GO:…	3.1.3.2	ko:K06765,ko:K06766,ko:K14395	ko04360,ko04514,ko05200,ko05210,map04360,map04514,map05200,map05210	-	R11527	RC00017	ko00000,ko00001,ko01000	-	-	-	I-set,Ig_2,Ig_3,Neogenin_C,fn3
XP_033624343.1	10224.NP_001164709.1	8.48e-183	602	KOG4221@1|root,KOG4221@2759|Eukaryota,38DHJ@33154|Opisthokonta,3BASX@33208|Metazoa,3D0AX@33213|Bilateria	33208|Metazoa	T	netrin receptor activity	NEO1	GO:0000003,GO:0000768,GO:0000902,GO:0000904,GO:0001558,GO:0001654,GO:0001764,GO:0001932,GO:0001934,GO:0001975,GO:0002791,GO:0002792,GO:0003002,GO:0003006,GO:0003674,GO:0003712,GO:0003713,GO:0004888,GO:0005042,GO:0005102,GO:0005488,GO:0005515,GO:0005575,GO:0005622,GO:0005623,GO:0005634,GO:0005654,GO:0005737,GO:0005794,GO:0005829,GO:0005886,GO:0005887,GO:0006355,GO:0006357,GO:0006915,GO:0006928,GO:…	3.1.3.2	ko:K06765,ko:K06766,ko:K14395	ko04360,ko04514,ko05200,ko05210,map04360,map04514,map05200,map05210	-	R11527	RC00017	ko00000,ko00001,ko01000	-	-	-	I-set,Ig_2,Ig_3,Neogenin_C,fn3
XP_033624344.1	10224.NP_001164709.1	6.04e-183	602	KOG4221@1|root,KOG4221@2759|Eukaryota,38DHJ@33154|Opisthokonta,3BASX@33208|Metazoa,3D0AX@33213|Bilateria	33208|Metazoa	T	netrin receptor activity	NEO1	GO:0000003,GO:0000768,GO:0000902,GO:0000904,GO:0001558,GO:0001654,GO:0001764,GO:0001932,GO:0001934,GO:0001975,GO:0002791,GO:0002792,GO:0003002,GO:0003006,GO:0003674,GO:0003712,GO:0003713,GO:0004888,GO:0005042,GO:0005102,GO:0005488,GO:0005515,GO:0005575,GO:0005622,GO:0005623,GO:0005634,GO:0005654,GO:0005737,GO:0005794,GO:0005829,GO:0005886,GO:0005887,GO:0006355,GO:0006357,GO:0006915,GO:0006928,GO:…	3.1.3.2	ko:K06765,ko:K06766,ko:K14395	ko04360,ko04514,ko05200,ko05210,map04360,map04514,map05200,map05210	-	R11527	RC00017	ko00000,ko00001,ko01000	-	-	-	I-set,Ig_2,Ig_3,Neogenin_C,fn3
XP_033624345.1	10224.NP_001164709.1	5.96e-183	602	KOG4221@1|root,KOG4221@2759|Eukaryota,38DHJ@33154|Opisthokonta,3BASX@33208|Metazoa,3D0AX@33213|Bilateria	33208|Metazoa	T	netrin receptor activity	NEO1	GO:0000003,GO:0000768,GO:0000902,GO:0000904,GO:0001558,GO:0001654,GO:0001764,GO:0001932,GO:0001934,GO:0001975,GO:0002791,GO:0002792,GO:0003002,GO:0003006,GO:0003674,GO:0003712,GO:0003713,GO:0004888,GO:0005042,GO:0005102,GO:0005488,GO:0005515,GO:0005575,GO:0005622,GO:0005623,GO:0005634,GO:0005654,GO:0005737,GO:0005794,GO:0005829,GO:0005886,GO:0005887,GO:0006355,GO:0006357,GO:0006915,GO:0006928,GO:…	3.1.3.2	ko:K06765,ko:K06766,ko:K14395	ko04360,ko04514,ko05200,ko05210,map04360,map04514,map05200,map05210	-	R11527	RC00017	ko00000,ko00001,ko01000	-	-	-	I-set,Ig_2,Ig_3,Neogenin_C,fn3
XP_033624346.1	10224.NP_001164709.1	5.46e-183	602	KOG4221@1|root,KOG4221@2759|Eukaryota,38DHJ@33154|Opisthokonta,3BASX@33208|Metazoa,3D0AX@33213|Bilateria	33208|Metazoa	T	netrin receptor activity	NEO1	GO:0000003,GO:0000768,GO:0000902,GO:0000904,GO:0001558,GO:0001654,GO:0001764,GO:0001932,GO:0001934,GO:0001975,GO:0002791,GO:0002792,GO:0003002,GO:0003006,GO:0003674,GO:0003712,GO:0003713,GO:0004888,GO:0005042,GO:0005102,GO:0005488,GO:0005515,GO:0005575,GO:0005622,GO:0005623,GO:0005634,GO:0005654,GO:0005737,GO:0005794,GO:0005829,GO:0005886,GO:0005887,GO:0006355,GO:0006357,GO:0006915,GO:0006928,GO:…	3.1.3.2	ko:K06765,ko:K06766,ko:K14395	ko04360,ko04514,ko05200,ko05210,map04360,map04514,map05200,map05210	-	R11527	RC00017	ko00000,ko00001,ko01000	-	-	-	I-set,Ig_2,Ig_3,Neogenin_C,fn3
XP_033624347.1	10224.XP_002732274.1	0	887	2CMUT@1|root,2QS2X@2759|Eukaryota,38JA7@33154|Opisthokonta,3BD97@33208|Metazoa,3CU21@33213|Bilateria	33208|Metazoa	S	smoothened binding	BBS1	GO:0000003,GO:0000226,GO:0000902,GO:0000904,GO:0001085,GO:0001103,GO:0001501,GO:0001664,GO:0001764,GO:0001894,GO:0001895,GO:0003008,GO:0003352,GO:0003356,GO:0003674,GO:0005102,GO:0005113,GO:0005119,GO:0005488,GO:0005515,GO:0005575,GO:0005622,GO:0005623,GO:0005737,GO:0005813,GO:0005815,GO:0005829,GO:0005856,GO:0005886,GO:0005929,GO:0005930,GO:0006629,GO:0006810,GO:0006892,GO:0006893,GO:0006928,GO:…	-	ko:K16746	-	-	-	-	ko00000,ko03036	-	-	-	BBS1
XP_033624348.1	10224.NP_001164709.1	1.91e-182	600	KOG4221@1|root,KOG4221@2759|Eukaryota,38DHJ@33154|Opisthokonta,3BASX@33208|Metazoa,3D0AX@33213|Bilateria	33208|Metazoa	T	netrin receptor activity	NEO1	GO:0000003,GO:0000768,GO:0000902,GO:0000904,GO:0001558,GO:0001654,GO:0001764,GO:0001932,GO:0001934,GO:0001975,GO:0002791,GO:0002792,GO:0003002,GO:0003006,GO:0003674,GO:0003712,GO:0003713,GO:0004888,GO:0005042,GO:0005102,GO:0005488,GO:0005515,GO:0005575,GO:0005622,GO:0005623,GO:0005634,GO:0005654,GO:0005737,GO:0005794,GO:0005829,GO:0005886,GO:0005887,GO:0006355,GO:0006357,GO:0006915,GO:0006928,GO:…	3.1.3.2	ko:K06765,ko:K06766,ko:K14395	ko04360,ko04514,ko05200,ko05210,map04360,map04514,map05200,map05210	-	R11527	RC00017	ko00000,ko00001,ko01000	-	-	-	I-set,Ig_2,Ig_3,Neogenin_C,fn3
XP_033624349.1	10224.NP_001164709.1	4.85e-183	602	KOG4221@1|root,KOG4221@2759|Eukaryota,38DHJ@33154|Opisthokonta,3BASX@33208|Metazoa,3D0AX@33213|Bilateria	33208|Metazoa	T	netrin receptor activity	NEO1	GO:0000003,GO:0000768,GO:0000902,GO:0000904,GO:0001558,GO:0001654,GO:0001764,GO:0001932,GO:0001934,GO:0001975,GO:0002791,GO:0002792,GO:0003002,GO:0003006,GO:0003674,GO:0003712,GO:0003713,GO:0004888,GO:0005042,GO:0005102,GO:0005488,GO:0005515,GO:0005575,GO:0005622,GO:0005623,GO:0005634,GO:0005654,GO:0005737,GO:0005794,GO:0005829,GO:0005886,GO:0005887,GO:0006355,GO:0006357,GO:0006915,GO:0006928,GO:…	3.1.3.2	ko:K06765,ko:K06766,ko:K14395	ko04360,ko04514,ko05200,ko05210,map04360,map04514,map05200,map05210	-	R11527	RC00017	ko00000,ko00001,ko01000	-	-	-	I-set,Ig_2,Ig_3,Neogenin_C,fn3
XP_033624350.1	10224.NP_001164709.1	4.57e-183	602	KOG4221@1|root,KOG4221@2759|Eukaryota,38DHJ@33154|Opisthokonta,3BASX@33208|Metazoa,3D0AX@33213|Bilateria	33208|Metazoa	T	netrin receptor activity	NEO1	GO:0000003,GO:0000768,GO:0000902,GO:0000904,GO:0001558,GO:0001654,GO:0001764,GO:0001932,GO:0001934,GO:0001975,GO:0002791,GO:0002792,GO:0003002,GO:0003006,GO:0003674,GO:0003712,GO:0003713,GO:0004888,GO:0005042,GO:0005102,GO:0005488,GO:0005515,GO:0005575,GO:0005622,GO:0005623,GO:0005634,GO:0005654,GO:0005737,GO:0005794,GO:0005829,GO:0005886,GO:0005887,GO:0006355,GO:0006357,GO:0006915,GO:0006928,GO:…	3.1.3.2	ko:K06765,ko:K06766,ko:K14395	ko04360,ko04514,ko05200,ko05210,map04360,map04514,map05200,map05210	-	R11527	RC00017	ko00000,ko00001,ko01000	-	-	-	I-set,Ig_2,Ig_3,Neogenin_C,fn3
XP_033624351.1	10224.NP_001164709.1	3.94e-183	602	KOG4221@1|root,KOG4221@2759|Eukaryota,38DHJ@33154|Opisthokonta,3BASX@33208|Metazoa,3D0AX@33213|Bilateria	33208|Metazoa	T	netrin receptor activity	NEO1	GO:0000003,GO:0000768,GO:0000902,GO:0000904,GO:0001558,GO:0001654,GO:0001764,GO:0001932,GO:0001934,GO:0001975,GO:0002791,GO:0002792,GO:0003002,GO:0003006,GO:0003674,GO:0003712,GO:0003713,GO:0004888,GO:0005042,GO:0005102,GO:0005488,GO:0005515,GO:0005575,GO:0005622,GO:0005623,GO:0005634,GO:0005654,GO:0005737,GO:0005794,GO:0005829,GO:0005886,GO:0005887,GO:0006355,GO:0006357,GO:0006915,GO:0006928,GO:…	3.1.3.2	ko:K06765,ko:K06766,ko:K14395	ko04360,ko04514,ko05200,ko05210,map04360,map04514,map05200,map05210	-	R11527	RC00017	ko00000,ko00001,ko01000	-	-	-	I-set,Ig_2,Ig_3,Neogenin_C,fn3
XP_033624352.1	10224.NP_001164709.1	3.88e-183	602	KOG4221@1|root,KOG4221@2759|Eukaryota,38DHJ@33154|Opisthokonta,3BASX@33208|Metazoa,3D0AX@33213|Bilateria	33208|Metazoa	T	netrin receptor activity	NEO1	GO:0000003,GO:0000768,GO:0000902,GO:0000904,GO:0001558,GO:0001654,GO:0001764,GO:0001932,GO:0001934,GO:0001975,GO:0002791,GO:0002792,GO:0003002,GO:0003006,GO:0003674,GO:0003712,GO:0003713,GO:0004888,GO:0005042,GO:0005102,GO:0005488,GO:0005515,GO:0005575,GO:0005622,GO:0005623,GO:0005634,GO:0005654,GO:0005737,GO:0005794,GO:0005829,GO:0005886,GO:0005887,GO:0006355,GO:0006357,GO:0006915,GO:0006928,GO:…	3.1.3.2	ko:K06765,ko:K06766,ko:K14395	ko04360,ko04514,ko05200,ko05210,map04360,map04514,map05200,map05210	-	R11527	RC00017	ko00000,ko00001,ko01000	-	-	-	I-set,Ig_2,Ig_3,Neogenin_C,fn3
XP_033624353.1	10224.NP_001164709.1	3.44e-183	602	KOG4221@1|root,KOG4221@2759|Eukaryota,38DHJ@33154|Opisthokonta,3BASX@33208|Metazoa,3D0AX@33213|Bilateria	33208|Metazoa	T	netrin receptor activity	NEO1	GO:0000003,GO:0000768,GO:0000902,GO:0000904,GO:0001558,GO:0001654,GO:0001764,GO:0001932,GO:0001934,GO:0001975,GO:0002791,GO:0002792,GO:0003002,GO:0003006,GO:0003674,GO:0003712,GO:0003713,GO:0004888,GO:0005042,GO:0005102,GO:0005488,GO:0005515,GO:0005575,GO:0005622,GO:0005623,GO:0005634,GO:0005654,GO:0005737,GO:0005794,GO:0005829,GO:0005886,GO:0005887,GO:0006355,GO:0006357,GO:0006915,GO:0006928,GO:…	3.1.3.2	ko:K06765,ko:K06766,ko:K14395	ko04360,ko04514,ko05200,ko05210,map04360,map04514,map05200,map05210	-	R11527	RC00017	ko00000,ko00001,ko01000	-	-	-	I-set,Ig_2,Ig_3,Neogenin_C,fn3
XP_033624354.1	10224.NP_001164709.1	1.95e-183	602	KOG4221@1|root,KOG4221@2759|Eukaryota,38DHJ@33154|Opisthokonta,3BASX@33208|Metazoa,3D0AX@33213|Bilateria	33208|Metazoa	T	netrin receptor activity	NEO1	GO:0000003,GO:0000768,GO:0000902,GO:0000904,GO:0001558,GO:0001654,GO:0001764,GO:0001932,GO:0001934,GO:0001975,GO:0002791,GO:0002792,GO:0003002,GO:0003006,GO:0003674,GO:0003712,GO:0003713,GO:0004888,GO:0005042,GO:0005102,GO:0005488,GO:0005515,GO:0005575,GO:0005622,GO:0005623,GO:0005634,GO:0005654,GO:0005737,GO:0005794,GO:0005829,GO:0005886,GO:0005887,GO:0006355,GO:0006357,GO:0006915,GO:0006928,GO:…	3.1.3.2	ko:K06765,ko:K06766,ko:K14395	ko04360,ko04514,ko05200,ko05210,map04360,map04514,map05200,map05210	-	R11527	RC00017	ko00000,ko00001,ko01000	-	-	-	I-set,Ig_2,Ig_3,Neogenin_C,fn3
XP_033624355.1	10224.NP_001164709.1	1.23e-183	602	KOG4221@1|root,KOG4221@2759|Eukaryota,38DHJ@33154|Opisthokonta,3BASX@33208|Metazoa,3D0AX@33213|Bilateria	33208|Metazoa	T	netrin receptor activity	NEO1	GO:0000003,GO:0000768,GO:0000902,GO:0000904,GO:0001558,GO:0001654,GO:0001764,GO:0001932,GO:0001934,GO:0001975,GO:0002791,GO:0002792,GO:0003002,GO:0003006,GO:0003674,GO:0003712,GO:0003713,GO:0004888,GO:0005042,GO:0005102,GO:0005488,GO:0005515,GO:0005575,GO:0005622,GO:0005623,GO:0005634,GO:0005654,GO:0005737,GO:0005794,GO:0005829,GO:0005886,GO:0005887,GO:0006355,GO:0006357,GO:0006915,GO:0006928,GO:…	3.1.3.2	ko:K06765,ko:K06766,ko:K14395	ko04360,ko04514,ko05200,ko05210,map04360,map04514,map05200,map05210	-	R11527	RC00017	ko00000,ko00001,ko01000	-	-	-	I-set,Ig_2,Ig_3,Neogenin_C,fn3
XP_033624356.1	10224.XP_006826032.1	3.06e-172	520	COG3590@1|root,KOG3624@2759|Eukaryota,38BNF@33154|Opisthokonta,3B9I2@33208|Metazoa,3CW8Q@33213|Bilateria	33208|Metazoa	E	metalloendopeptidase activity	-	-	3.4.24.71	ko:K01415	-	-	-	-	ko00000,ko01000,ko01002,ko04147	-	-	-	Peptidase_M13,Peptidase_M13_N
XP_033624357.1	10224.XP_002732274.1	7.32e-306	846	2CMUT@1|root,2QS2X@2759|Eukaryota,38JA7@33154|Opisthokonta,3BD97@33208|Metazoa,3CU21@33213|Bilateria	33208|Metazoa	S	smoothened binding	BBS1	GO:0000003,GO:0000226,GO:0000902,GO:0000904,GO:0001085,GO:0001103,GO:0001501,GO:0001664,GO:0001764,GO:0001894,GO:0001895,GO:0003008,GO:0003352,GO:0003356,GO:0003674,GO:0005102,GO:0005113,GO:0005119,GO:0005488,GO:0005515,GO:0005575,GO:0005622,GO:0005623,GO:0005737,GO:0005813,GO:0005815,GO:0005829,GO:0005856,GO:0005886,GO:0005929,GO:0005930,GO:0006629,GO:0006810,GO:0006892,GO:0006893,GO:0006928,GO:…	-	ko:K16746	-	-	-	-	ko00000,ko03036	-	-	-	BBS1
XP_033624358.1	176946.XP_007442152.1	2.94e-79	243	KOG1693@1|root,KOG1693@2759|Eukaryota,38H4R@33154|Opisthokonta,3BJRS@33208|Metazoa,3CXUU@33213|Bilateria,47ZGJ@7711|Chordata,4900J@7742|Vertebrata	33208|Metazoa	U	Transmembrane emp24 domain-containing protein	TMED7	GO:0000139,GO:0002790,GO:0003674,GO:0005215,GO:0005575,GO:0005622,GO:0005623,GO:0005737,GO:0005783,GO:0005789,GO:0005793,GO:0005794,GO:0005798,GO:0006810,GO:0006888,GO:0006890,GO:0007154,GO:0007267,GO:0008104,GO:0008150,GO:0009306,GO:0009987,GO:0012505,GO:0012506,GO:0012507,GO:0015031,GO:0015833,GO:0016020,GO:0016021,GO:0016192,GO:0023052,GO:0023061,GO:0030117,GO:0030120,GO:0030126,GO:0030127,GO:…	-	ko:K05409,ko:K14825,ko:K20349,ko:K20350	ko04064,ko04217,ko04620,ko05133,ko05161,map04064,map04217,map04620,map05133,map05161	-	-	-	ko00000,ko00001,ko02000,ko03009,ko04131	9.B.188,9.B.188.1.3	-	-	EMP24_GP25L
XP_033624359.1	136037.KDR19722	1.32e-242	718	COG0308@1|root,KOG1046@2759|Eukaryota,38CFG@33154|Opisthokonta,3BD0T@33208|Metazoa,3CUKR@33213|Bilateria,41VD0@6656|Arthropoda,3SIXQ@50557|Insecta	33208|Metazoa	EO	zinc ion binding. It is involved in the biological process described with proteolysis	ERAP1	GO:0000003,GO:0000209,GO:0001525,GO:0001568,GO:0001595,GO:0001653,GO:0001944,GO:0002376,GO:0002474,GO:0002478,GO:0002480,GO:0002483,GO:0002682,GO:0003008,GO:0003013,GO:0003674,GO:0003824,GO:0004175,GO:0004177,GO:0004888,GO:0004930,GO:0005102,GO:0005126,GO:0005138,GO:0005149,GO:0005151,GO:0005164,GO:0005488,GO:0005515,GO:0005575,GO:0005576,GO:0005622,GO:0005623,GO:0005737,GO:0005768,GO:0005769,GO:…	3.4.11.2,3.4.11.3,3.4.11.7,3.4.19.6	ko:K01257,ko:K01306,ko:K09604,ko:K11140,ko:K11141,ko:K13723	ko00480,ko01100,ko04614,ko04640,map00480,map01100,map04614,map04640	-	R00899,R04951	RC00096,RC00141	ko00000,ko00001,ko01000,ko01002,ko04090,ko04131,ko04147	-	-	-	ERAP1_C,Peptidase_M1
XP_033624360.1	7668.SPU_018860-tr	0	1994	KOG4155@1|root,KOG4155@2759|Eukaryota,38E37@33154|Opisthokonta,3B99D@33208|Metazoa,3D1SI@33213|Bilateria	33208|Metazoa	U	hematopoietic progenitor cell differentiation	WDR7	GO:0002244,GO:0002376,GO:0002520,GO:0005575,GO:0005622,GO:0005623,GO:0005737,GO:0006873,GO:0006885,GO:0007035,GO:0007275,GO:0007424,GO:0008021,GO:0008150,GO:0008593,GO:0009653,GO:0009966,GO:0009987,GO:0010646,GO:0012505,GO:0019725,GO:0023051,GO:0030003,GO:0030004,GO:0030097,GO:0030133,GO:0030154,GO:0030641,GO:0031410,GO:0031982,GO:0032501,GO:0032502,GO:0035148,GO:0035149,GO:0035152,GO:0035239,GO:…	-	-	-	-	-	-	-	-	-	-	WD40
XP_033624361.1	7668.SPU_018860-tr	0	1987	KOG4155@1|root,KOG4155@2759|Eukaryota,38E37@33154|Opisthokonta,3B99D@33208|Metazoa,3D1SI@33213|Bilateria	33208|Metazoa	U	hematopoietic progenitor cell differentiation	WDR7	GO:0002244,GO:0002376,GO:0002520,GO:0005575,GO:0005622,GO:0005623,GO:0005737,GO:0006873,GO:0006885,GO:0007035,GO:0007275,GO:0007424,GO:0008021,GO:0008150,GO:0008593,GO:0009653,GO:0009966,GO:0009987,GO:0010646,GO:0012505,GO:0019725,GO:0023051,GO:0030003,GO:0030004,GO:0030097,GO:0030133,GO:0030154,GO:0030641,GO:0031410,GO:0031982,GO:0032501,GO:0032502,GO:0035148,GO:0035149,GO:0035152,GO:0035239,GO:…	-	-	-	-	-	-	-	-	-	-	WD40
XP_033624362.1	7668.SPU_018860-tr	0	2003	KOG4155@1|root,KOG4155@2759|Eukaryota,38E37@33154|Opisthokonta,3B99D@33208|Metazoa,3D1SI@33213|Bilateria	33208|Metazoa	U	hematopoietic progenitor cell differentiation	WDR7	GO:0002244,GO:0002376,GO:0002520,GO:0005575,GO:0005622,GO:0005623,GO:0005737,GO:0006873,GO:0006885,GO:0007035,GO:0007275,GO:0007424,GO:0008021,GO:0008150,GO:0008593,GO:0009653,GO:0009966,GO:0009987,GO:0010646,GO:0012505,GO:0019725,GO:0023051,GO:0030003,GO:0030004,GO:0030097,GO:0030133,GO:0030154,GO:0030641,GO:0031410,GO:0031982,GO:0032501,GO:0032502,GO:0035148,GO:0035149,GO:0035152,GO:0035239,GO:…	-	-	-	-	-	-	-	-	-	-	WD40
XP_033624364.1	10224.XP_006815867.1	5.35e-184	563	KOG1587@1|root,KOG1587@2759|Eukaryota,38C5M@33154|Opisthokonta,3BF97@33208|Metazoa,3CT0M@33213|Bilateria	33208|Metazoa	Z	WD repeat-containing protein 60	WDR60	GO:0000226,GO:0000242,GO:0001501,GO:0001578,GO:0003341,GO:0003674,GO:0005488,GO:0005515,GO:0005575,GO:0005622,GO:0005623,GO:0005737,GO:0005813,GO:0005815,GO:0005856,GO:0005858,GO:0005868,GO:0005875,GO:0005929,GO:0005930,GO:0006810,GO:0006928,GO:0006996,GO:0007010,GO:0007017,GO:0007018,GO:0007275,GO:0008150,GO:0009653,GO:0009790,GO:0009792,GO:0009887,GO:0009987,GO:0010970,GO:0015630,GO:0016043,GO:…	-	-	-	-	-	-	-	-	-	-	WD40
XP_033624365.1	10224.XP_006815867.1	2.24e-182	559	KOG1587@1|root,KOG1587@2759|Eukaryota,38C5M@33154|Opisthokonta,3BF97@33208|Metazoa,3CT0M@33213|Bilateria	33208|Metazoa	Z	WD repeat-containing protein 60	WDR60	GO:0000226,GO:0000242,GO:0001501,GO:0001578,GO:0003341,GO:0003674,GO:0005488,GO:0005515,GO:0005575,GO:0005622,GO:0005623,GO:0005737,GO:0005813,GO:0005815,GO:0005856,GO:0005858,GO:0005868,GO:0005875,GO:0005929,GO:0005930,GO:0006810,GO:0006928,GO:0006996,GO:0007010,GO:0007017,GO:0007018,GO:0007275,GO:0008150,GO:0009653,GO:0009790,GO:0009792,GO:0009887,GO:0009987,GO:0010970,GO:0015630,GO:0016043,GO:…	-	-	-	-	-	-	-	-	-	-	WD40
XP_033624366.1	7668.SPU_016957-tr	2.08e-229	648	COG3119@1|root,KOG3867@2759|Eukaryota,38DUV@33154|Opisthokonta,3B9HA@33208|Metazoa,3CZ4K@33213|Bilateria	33208|Metazoa	P	cerebroside-sulfatase activity	ARSA	GO:0000003,GO:0000323,GO:0001669,GO:0001775,GO:0002252,GO:0002263,GO:0002274,GO:0002275,GO:0002283,GO:0002366,GO:0002376,GO:0002443,GO:0002444,GO:0002446,GO:0003674,GO:0003824,GO:0004065,GO:0004098,GO:0005488,GO:0005509,GO:0005575,GO:0005576,GO:0005622,GO:0005623,GO:0005737,GO:0005764,GO:0005766,GO:0005768,GO:0005773,GO:0005775,GO:0005783,GO:0005788,GO:0005886,GO:0006629,GO:0006643,GO:0006664,GO:…	3.1.6.2,3.1.6.8	ko:K01131,ko:K01134	ko00140,ko00600,ko04142,map00140,map00600,map04142	-	R03404,R04856,R08941,R08942	RC00231	ko00000,ko00001,ko01000	-	-	-	Sulfatase,Sulfatase_C
XP_033624367.1	10224.XP_006815867.1	8.28e-185	563	KOG1587@1|root,KOG1587@2759|Eukaryota,38C5M@33154|Opisthokonta,3BF97@33208|Metazoa,3CT0M@33213|Bilateria	33208|Metazoa	Z	WD repeat-containing protein 60	WDR60	GO:0000226,GO:0000242,GO:0001501,GO:0001578,GO:0003341,GO:0003674,GO:0005488,GO:0005515,GO:0005575,GO:0005622,GO:0005623,GO:0005737,GO:0005813,GO:0005815,GO:0005856,GO:0005858,GO:0005868,GO:0005875,GO:0005929,GO:0005930,GO:0006810,GO:0006928,GO:0006996,GO:0007010,GO:0007017,GO:0007018,GO:0007275,GO:0008150,GO:0009653,GO:0009790,GO:0009792,GO:0009887,GO:0009987,GO:0010970,GO:0015630,GO:0016043,GO:…	-	-	-	-	-	-	-	-	-	-	WD40
XP_033624368.1	7739.XP_002588276.1	0	981	KOG0589@1|root,KOG0589@2759|Eukaryota,38EV9@33154|Opisthokonta,3BCJC@33208|Metazoa,3CX7R@33213|Bilateria	33208|Metazoa	T	protein kinase activity	-	GO:0003674,GO:0003824,GO:0004672,GO:0004674,GO:0005575,GO:0005623,GO:0005929,GO:0006464,GO:0006468,GO:0006793,GO:0006796,GO:0006807,GO:0008150,GO:0008152,GO:0009987,GO:0016301,GO:0016310,GO:0016740,GO:0016772,GO:0016773,GO:0019538,GO:0036211,GO:0042995,GO:0043170,GO:0043226,GO:0043412,GO:0044237,GO:0044238,GO:0044260,GO:0044267,GO:0044464,GO:0071704,GO:0120025,GO:0140096,GO:1901564	2.7.11.1	ko:K20877	-	-	-	-	ko00000,ko01000,ko01001,ko03036	-	-	-	Pkinase,RCC1,RCC1_2
XP_033624369.1	7739.XP_002588276.1	1.35e-307	903	KOG0589@1|root,KOG0589@2759|Eukaryota,38EV9@33154|Opisthokonta,3BCJC@33208|Metazoa,3CX7R@33213|Bilateria	33208|Metazoa	T	protein kinase activity	-	GO:0003674,GO:0003824,GO:0004672,GO:0004674,GO:0005575,GO:0005623,GO:0005929,GO:0006464,GO:0006468,GO:0006793,GO:0006796,GO:0006807,GO:0008150,GO:0008152,GO:0009987,GO:0016301,GO:0016310,GO:0016740,GO:0016772,GO:0016773,GO:0019538,GO:0036211,GO:0042995,GO:0043170,GO:0043226,GO:0043412,GO:0044237,GO:0044238,GO:0044260,GO:0044267,GO:0044464,GO:0071704,GO:0120025,GO:0140096,GO:1901564	2.7.11.1	ko:K20877	-	-	-	-	ko00000,ko01000,ko01001,ko03036	-	-	-	Pkinase,RCC1,RCC1_2
XP_033624370.1	10224.XP_002735513.1	3.43e-120	348	KOG0081@1|root,KOG0081@2759|Eukaryota,38BB0@33154|Opisthokonta,3BBXY@33208|Metazoa,3CTXY@33213|Bilateria	33208|Metazoa	U	positive regulation of constitutive secretory pathway	RAB27A	GO:0000166,GO:0000323,GO:0001750,GO:0001775,GO:0001882,GO:0001883,GO:0001906,GO:0001909,GO:0001913,GO:0002228,GO:0002250,GO:0002252,GO:0002263,GO:0002274,GO:0002275,GO:0002283,GO:0002285,GO:0002286,GO:0002323,GO:0002366,GO:0002376,GO:0002443,GO:0002444,GO:0002446,GO:0002449,GO:0002456,GO:0002460,GO:0002576,GO:0003674,GO:0003824,GO:0003924,GO:0005488,GO:0005515,GO:0005525,GO:0005575,GO:0005576,GO:…	-	ko:K07885,ko:K07886	ko04972,map04972	-	-	-	ko00000,ko00001,ko04031,ko04131,ko04147	-	-	-	Ras
XP_033624371.1	7668.SPU_005439-tr	6.86e-140	419	COG2124@1|root,KOG0157@2759|Eukaryota,38BG9@33154|Opisthokonta,3B9AK@33208|Metazoa,3CZX1@33213|Bilateria	33208|Metazoa	IQ	cholesterol 24-hydroxylase activity	CYP46A1	GO:0003674,GO:0003824,GO:0004497,GO:0005488,GO:0005575,GO:0005622,GO:0005623,GO:0005737,GO:0005783,GO:0005789,GO:0006066,GO:0006082,GO:0006629,GO:0006694,GO:0006699,GO:0006706,GO:0006707,GO:0006805,GO:0007275,GO:0007399,GO:0008150,GO:0008152,GO:0008202,GO:0008203,GO:0008206,GO:0008395,GO:0008610,GO:0009056,GO:0009058,GO:0009410,GO:0009987,GO:0012505,GO:0016020,GO:0016042,GO:0016053,GO:0016125,GO:…	1.14.14.25	ko:K07440	ko00120,map00120	-	R07207	RC00773	ko00000,ko00001,ko00199,ko01000	-	-	-	p450
XP_033624372.1	10224.XP_002735513.1	3.43e-120	348	KOG0081@1|root,KOG0081@2759|Eukaryota,38BB0@33154|Opisthokonta,3BBXY@33208|Metazoa,3CTXY@33213|Bilateria	33208|Metazoa	U	positive regulation of constitutive secretory pathway	RAB27A	GO:0000166,GO:0000323,GO:0001750,GO:0001775,GO:0001882,GO:0001883,GO:0001906,GO:0001909,GO:0001913,GO:0002228,GO:0002250,GO:0002252,GO:0002263,GO:0002274,GO:0002275,GO:0002283,GO:0002285,GO:0002286,GO:0002323,GO:0002366,GO:0002376,GO:0002443,GO:0002444,GO:0002446,GO:0002449,GO:0002456,GO:0002460,GO:0002576,GO:0003674,GO:0003824,GO:0003924,GO:0005488,GO:0005515,GO:0005525,GO:0005575,GO:0005576,GO:…	-	ko:K07885,ko:K07886	ko04972,map04972	-	-	-	ko00000,ko00001,ko04031,ko04131,ko04147	-	-	-	Ras
XP_033624373.1	7668.SPU_004898-tr	1.46e-23	93.6	2BU8R@1|root,2S22R@2759|Eukaryota,3A3KF@33154|Opisthokonta,3BRFX@33208|Metazoa,3D83S@33213|Bilateria	33208|Metazoa	S	CDC42 small effector	CDC42SE2	GO:0001891,GO:0003674,GO:0005198,GO:0005488,GO:0005515,GO:0005575,GO:0005622,GO:0005623,GO:0005737,GO:0005856,GO:0005886,GO:0005938,GO:0007154,GO:0007165,GO:0008150,GO:0009966,GO:0009987,GO:0010646,GO:0016020,GO:0017016,GO:0017048,GO:0019899,GO:0023051,GO:0023052,GO:0031267,GO:0035023,GO:0043226,GO:0043228,GO:0043229,GO:0043232,GO:0044424,GO:0044425,GO:0044444,GO:0044459,GO:0044464,GO:0046578,GO:…	-	-	-	-	-	-	-	-	-	-	PBD
XP_033624374.1	10224.XP_006812086.1	2.3e-12	78.2	KOG1218@1|root,KOG1218@2759|Eukaryota	2759|Eukaryota	S	negative regulation of canonical Wnt signaling pathway involved in cardiac muscle cell fate commitment	-	-	-	-	-	-	-	-	-	-	-	-	EB,Laminin_EGF
XP_033624375.1	7668.SPU_026924-tr	3.85e-79	255	KOG4651@1|root,KOG4651@2759|Eukaryota,39NS8@33154|Opisthokonta,3BPSA@33208|Metazoa,3D6N3@33213|Bilateria	33208|Metazoa	G	polysaccharide localization	-	GO:0003674,GO:0003824,GO:0008146,GO:0016740,GO:0016782	2.8.2.5	ko:K01017,ko:K09672,ko:K09673	ko00513,ko00532,ko01100,map00513,map00532,map01100	-	R02180	RC00007,RC00231	ko00000,ko00001,ko01000,ko01003	-	-	-	Sulfotransfer_2
XP_033624376.1	7668.SPU_026924-tr	3.85e-79	255	KOG4651@1|root,KOG4651@2759|Eukaryota,39NS8@33154|Opisthokonta,3BPSA@33208|Metazoa,3D6N3@33213|Bilateria	33208|Metazoa	G	polysaccharide localization	-	GO:0003674,GO:0003824,GO:0008146,GO:0016740,GO:0016782	2.8.2.5	ko:K01017,ko:K09672,ko:K09673	ko00513,ko00532,ko01100,map00513,map00532,map01100	-	R02180	RC00007,RC00231	ko00000,ko00001,ko01000,ko01003	-	-	-	Sulfotransfer_2
XP_033624377.1	7668.SPU_026924-tr	3.73e-79	255	KOG4651@1|root,KOG4651@2759|Eukaryota,39NS8@33154|Opisthokonta,3BPSA@33208|Metazoa,3D6N3@33213|Bilateria	33208|Metazoa	G	polysaccharide localization	-	GO:0003674,GO:0003824,GO:0008146,GO:0016740,GO:0016782	2.8.2.5	ko:K01017,ko:K09672,ko:K09673	ko00513,ko00532,ko01100,map00513,map00532,map01100	-	R02180	RC00007,RC00231	ko00000,ko00001,ko01000,ko01003	-	-	-	Sulfotransfer_2
XP_033624378.1	10224.XP_006815172.1	0	1196	COG5059@1|root,KOG0245@2759|Eukaryota,38DWU@33154|Opisthokonta,3BFCP@33208|Metazoa,3CX9D@33213|Bilateria	33208|Metazoa	Z	microtubule motor activity	-	-	-	-	-	-	-	-	-	-	-	-	FHA,KIF1B,Kinesin
XP_033624379.1	7739.XP_002597331.1	7.46e-91	288	KOG2813@1|root,KOG2813@2759|Eukaryota,38B75@33154|Opisthokonta,3BBXS@33208|Metazoa,3CSG9@33213|Bilateria,4856W@7711|Chordata	33208|Metazoa	O	odontogenesis	SSUH2	GO:0005575,GO:0005622,GO:0005623,GO:0005634,GO:0005737,GO:0007275,GO:0008150,GO:0009653,GO:0009887,GO:0032501,GO:0032502,GO:0042476,GO:0043226,GO:0043227,GO:0043229,GO:0043231,GO:0044424,GO:0044464,GO:0048513,GO:0048731,GO:0048856	-	-	-	-	-	-	-	-	-	-	-
XP_033624380.1	7739.XP_002597331.1	7.24e-91	288	KOG2813@1|root,KOG2813@2759|Eukaryota,38B75@33154|Opisthokonta,3BBXS@33208|Metazoa,3CSG9@33213|Bilateria,4856W@7711|Chordata	33208|Metazoa	O	odontogenesis	SSUH2	GO:0005575,GO:0005622,GO:0005623,GO:0005634,GO:0005737,GO:0007275,GO:0008150,GO:0009653,GO:0009887,GO:0032501,GO:0032502,GO:0042476,GO:0043226,GO:0043227,GO:0043229,GO:0043231,GO:0044424,GO:0044464,GO:0048513,GO:0048731,GO:0048856	-	-	-	-	-	-	-	-	-	-	-
XP_033624381.1	10224.XP_006821571.1	4.09e-147	435	COG1234@1|root,KOG2121@2759|Eukaryota,38EKA@33154|Opisthokonta,3BK5I@33208|Metazoa,3CRJ0@33213|Bilateria	33208|Metazoa	S	3'-tRNA processing endoribonuclease activity	ELAC1	GO:0003674,GO:0003824,GO:0004518,GO:0004519,GO:0004521,GO:0004540,GO:0005575,GO:0005622,GO:0005623,GO:0005634,GO:0005737,GO:0005829,GO:0006139,GO:0006396,GO:0006399,GO:0006725,GO:0006807,GO:0008033,GO:0008150,GO:0008152,GO:0009987,GO:0010467,GO:0016070,GO:0016787,GO:0016788,GO:0016891,GO:0016893,GO:0031123,GO:0034414,GO:0034470,GO:0034641,GO:0034660,GO:0042779,GO:0042780,GO:0042781,GO:0043170,GO:…	3.1.26.11	ko:K00784	ko03013,map03013	-	-	-	ko00000,ko00001,ko01000,ko03016	-	-	-	Lactamase_B,Lactamase_B_2
XP_033624382.1	10224.XP_006821571.1	4.09e-147	435	COG1234@1|root,KOG2121@2759|Eukaryota,38EKA@33154|Opisthokonta,3BK5I@33208|Metazoa,3CRJ0@33213|Bilateria	33208|Metazoa	S	3'-tRNA processing endoribonuclease activity	ELAC1	GO:0003674,GO:0003824,GO:0004518,GO:0004519,GO:0004521,GO:0004540,GO:0005575,GO:0005622,GO:0005623,GO:0005634,GO:0005737,GO:0005829,GO:0006139,GO:0006396,GO:0006399,GO:0006725,GO:0006807,GO:0008033,GO:0008150,GO:0008152,GO:0009987,GO:0010467,GO:0016070,GO:0016787,GO:0016788,GO:0016891,GO:0016893,GO:0031123,GO:0034414,GO:0034470,GO:0034641,GO:0034660,GO:0042779,GO:0042780,GO:0042781,GO:0043170,GO:…	3.1.26.11	ko:K00784	ko03013,map03013	-	-	-	ko00000,ko00001,ko01000,ko03016	-	-	-	Lactamase_B,Lactamase_B_2
XP_033624383.1	10224.XP_006821571.1	4.09e-147	435	COG1234@1|root,KOG2121@2759|Eukaryota,38EKA@33154|Opisthokonta,3BK5I@33208|Metazoa,3CRJ0@33213|Bilateria	33208|Metazoa	S	3'-tRNA processing endoribonuclease activity	ELAC1	GO:0003674,GO:0003824,GO:0004518,GO:0004519,GO:0004521,GO:0004540,GO:0005575,GO:0005622,GO:0005623,GO:0005634,GO:0005737,GO:0005829,GO:0006139,GO:0006396,GO:0006399,GO:0006725,GO:0006807,GO:0008033,GO:0008150,GO:0008152,GO:0009987,GO:0010467,GO:0016070,GO:0016787,GO:0016788,GO:0016891,GO:0016893,GO:0031123,GO:0034414,GO:0034470,GO:0034641,GO:0034660,GO:0042779,GO:0042780,GO:0042781,GO:0043170,GO:…	3.1.26.11	ko:K00784	ko03013,map03013	-	-	-	ko00000,ko00001,ko01000,ko03016	-	-	-	Lactamase_B,Lactamase_B_2
XP_033624384.1	10224.XP_002740812.2	5.79e-23	99.4	2AMN2@1|root,2RZCG@2759|Eukaryota,3A1FV@33154|Opisthokonta,3BQVP@33208|Metazoa,3D75I@33213|Bilateria	33208|Metazoa	S	Biogenesis of lysosome-related organelles complex 1 subunit 3	BLOC1S3	GO:0001654,GO:0001775,GO:0002682,GO:0002684,GO:0002694,GO:0002696,GO:0002790,GO:0003674,GO:0005215,GO:0005575,GO:0005622,GO:0005623,GO:0005737,GO:0005829,GO:0006810,GO:0006928,GO:0006950,GO:0006996,GO:0007017,GO:0007018,GO:0007275,GO:0007399,GO:0007423,GO:0007596,GO:0007599,GO:0008088,GO:0008089,GO:0008104,GO:0008150,GO:0008320,GO:0008565,GO:0009306,GO:0009605,GO:0009611,GO:0009987,GO:0010256,GO:…	-	ko:K20186	-	-	-	-	ko00000,ko04131	-	-	-	BLOC1S3
XP_033624385.1	10224.XP_006821571.1	4.07e-148	435	COG1234@1|root,KOG2121@2759|Eukaryota,38EKA@33154|Opisthokonta,3BK5I@33208|Metazoa,3CRJ0@33213|Bilateria	33208|Metazoa	S	3'-tRNA processing endoribonuclease activity	ELAC1	GO:0003674,GO:0003824,GO:0004518,GO:0004519,GO:0004521,GO:0004540,GO:0005575,GO:0005622,GO:0005623,GO:0005634,GO:0005737,GO:0005829,GO:0006139,GO:0006396,GO:0006399,GO:0006725,GO:0006807,GO:0008033,GO:0008150,GO:0008152,GO:0009987,GO:0010467,GO:0016070,GO:0016787,GO:0016788,GO:0016891,GO:0016893,GO:0031123,GO:0034414,GO:0034470,GO:0034641,GO:0034660,GO:0042779,GO:0042780,GO:0042781,GO:0043170,GO:…	3.1.26.11	ko:K00784	ko03013,map03013	-	-	-	ko00000,ko00001,ko01000,ko03016	-	-	-	Lactamase_B,Lactamase_B_2
XP_033624386.1	7897.ENSLACP00000008151	5.18e-157	459	KOG2297@1|root,KOG2297@2759|Eukaryota,38DZM@33154|Opisthokonta,3BFWH@33208|Metazoa,3CTTS@33213|Bilateria,47YTE@7711|Chordata,48UV2@7742|Vertebrata	33208|Metazoa	J	Basic leucine zipper and W2	BZW2	GO:0000003,GO:0000902,GO:0000904,GO:0002064,GO:0002065,GO:0002066,GO:0003006,GO:0003008,GO:0003674,GO:0005488,GO:0005515,GO:0005575,GO:0005622,GO:0005623,GO:0005737,GO:0006417,GO:0006928,GO:0006935,GO:0007275,GO:0007276,GO:0007281,GO:0007292,GO:0007399,GO:0007409,GO:0007411,GO:0007610,GO:0007611,GO:0007613,GO:0007616,GO:0008037,GO:0008038,GO:0008150,GO:0009605,GO:0009636,GO:0009653,GO:0009888,GO:…	-	-	-	-	-	-	-	-	-	-	W2
XP_033624387.1	6500.XP_005094467.1	1.52e-28	104	KOG4764@1|root,KOG4764@2759|Eukaryota,3A8FA@33154|Opisthokonta,3BTZ6@33208|Metazoa,3D9FW@33213|Bilateria	33208|Metazoa	S	proteasome assembly	SHFM1	GO:0000502,GO:0000724,GO:0000725,GO:0005575,GO:0005622,GO:0005623,GO:0006139,GO:0006259,GO:0006281,GO:0006302,GO:0006310,GO:0006508,GO:0006511,GO:0006725,GO:0006807,GO:0006950,GO:0006974,GO:0008150,GO:0008152,GO:0009056,GO:0009057,GO:0009987,GO:0010498,GO:0019538,GO:0019941,GO:0030163,GO:0032991,GO:0033554,GO:0034641,GO:0043161,GO:0043170,GO:0043632,GO:0044237,GO:0044238,GO:0044248,GO:0044257,GO:…	-	ko:K10881	ko03050,ko03440,ko05169,map03050,map03440,map05169	M00341	-	-	ko00000,ko00001,ko00002,ko03051,ko03400,ko04131	-	-	-	DSS1_SEM1
XP_033624388.1	7739.XP_002606244.1	2.91e-56	198	KOG4341@1|root,KOG4341@2759|Eukaryota,38WZP@33154|Opisthokonta,3BB3Z@33208|Metazoa,3CRS5@33213|Bilateria,483SQ@7711|Chordata	33208|Metazoa	S	modulation by host of viral RNA genome replication	FBXL20	GO:0000151,GO:0000209,GO:0001662,GO:0002119,GO:0002164,GO:0002209,GO:0003008,GO:0003674,GO:0003824,GO:0004842,GO:0005488,GO:0005515,GO:0005575,GO:0005622,GO:0005623,GO:0005737,GO:0005829,GO:0006464,GO:0006508,GO:0006511,GO:0006513,GO:0006807,GO:0006950,GO:0006952,GO:0007275,GO:0007588,GO:0007610,GO:0007624,GO:0008150,GO:0008152,GO:0009056,GO:0009057,GO:0009791,GO:0009894,GO:0009966,GO:0009987,GO:…	-	ko:K10268	-	-	-	-	ko00000,ko04121	-	-	-	F-box-like,LRR_6
XP_033624389.1	10224.XP_002730993.1	8.06e-95	280	COG5541@1|root,KOG3343@2759|Eukaryota,39TNA@33154|Opisthokonta,3BCNU@33208|Metazoa,3CY52@33213|Bilateria	33208|Metazoa	U	Coatomer protein complex, subunit zeta 1	COPZ1	GO:0000003,GO:0000139,GO:0003006,GO:0005575,GO:0005622,GO:0005623,GO:0005737,GO:0005783,GO:0005789,GO:0005794,GO:0005798,GO:0005829,GO:0006810,GO:0006886,GO:0006888,GO:0006890,GO:0006891,GO:0007275,GO:0007276,GO:0007281,GO:0007292,GO:0008104,GO:0008150,GO:0009790,GO:0009792,GO:0009987,GO:0009994,GO:0010883,GO:0012505,GO:0012506,GO:0015031,GO:0015833,GO:0016020,GO:0016192,GO:0019953,GO:0022412,GO:…	-	ko:K20472	-	-	-	-	ko00000,ko04131	-	-	-	Clat_adaptor_s
XP_033624390.1	10224.XP_002730993.1	7.64e-92	272	COG5541@1|root,KOG3343@2759|Eukaryota,39TNA@33154|Opisthokonta,3BCNU@33208|Metazoa,3CY52@33213|Bilateria	33208|Metazoa	U	Coatomer protein complex, subunit zeta 1	COPZ1	GO:0000003,GO:0000139,GO:0003006,GO:0005575,GO:0005622,GO:0005623,GO:0005737,GO:0005783,GO:0005789,GO:0005794,GO:0005798,GO:0005829,GO:0006810,GO:0006886,GO:0006888,GO:0006890,GO:0006891,GO:0007275,GO:0007276,GO:0007281,GO:0007292,GO:0008104,GO:0008150,GO:0009790,GO:0009792,GO:0009987,GO:0009994,GO:0010883,GO:0012505,GO:0012506,GO:0015031,GO:0015833,GO:0016020,GO:0016192,GO:0019953,GO:0022412,GO:…	-	ko:K20472	-	-	-	-	ko00000,ko04131	-	-	-	Clat_adaptor_s
XP_033624391.1	7668.SPU_011174-tr	4.95e-97	320	KOG3863@1|root,KOG3863@2759|Eukaryota,396KH@33154|Opisthokonta,3BHF0@33208|Metazoa,3CSNI@33213|Bilateria	33208|Metazoa	K	regulation of odontoblast differentiation	NFE2L1	GO:0000003,GO:0000122,GO:0000226,GO:0000302,GO:0000303,GO:0000305,GO:0000578,GO:0000785,GO:0000902,GO:0000904,GO:0000976,GO:0000977,GO:0000978,GO:0000980,GO:0000981,GO:0000982,GO:0000987,GO:0000988,GO:0000989,GO:0001012,GO:0001067,GO:0001076,GO:0001077,GO:0001078,GO:0001085,GO:0001102,GO:0001158,GO:0001190,GO:0001205,GO:0001221,GO:0001227,GO:0001228,GO:0001666,GO:0001704,GO:0001706,GO:0001708,GO:…	-	ko:K05638,ko:K09039,ko:K09040,ko:K09041	ko04141,ko04212,ko05200,ko05225,ko05418,map04141,map04212,map05200,map05225,map05418	-	-	-	ko00000,ko00001,ko03000,ko03029	-	-	-	bZIP_Maf
XP_033624392.1	7668.SPU_011174-tr	4.39e-98	319	KOG3863@1|root,KOG3863@2759|Eukaryota,396KH@33154|Opisthokonta,3BHF0@33208|Metazoa,3CSNI@33213|Bilateria	33208|Metazoa	K	regulation of odontoblast differentiation	NFE2L1	GO:0000003,GO:0000122,GO:0000226,GO:0000302,GO:0000303,GO:0000305,GO:0000578,GO:0000785,GO:0000902,GO:0000904,GO:0000976,GO:0000977,GO:0000978,GO:0000980,GO:0000981,GO:0000982,GO:0000987,GO:0000988,GO:0000989,GO:0001012,GO:0001067,GO:0001076,GO:0001077,GO:0001078,GO:0001085,GO:0001102,GO:0001158,GO:0001190,GO:0001205,GO:0001221,GO:0001227,GO:0001228,GO:0001666,GO:0001704,GO:0001706,GO:0001708,GO:…	-	ko:K05638,ko:K09039,ko:K09040,ko:K09041	ko04141,ko04212,ko05200,ko05225,ko05418,map04141,map04212,map05200,map05225,map05418	-	-	-	ko00000,ko00001,ko03000,ko03029	-	-	-	bZIP_Maf
XP_033624393.1	7668.SPU_000503-tr	2.57e-141	400	COG1100@1|root,KOG0087@2759|Eukaryota,38FAA@33154|Opisthokonta,3BE79@33208|Metazoa,3CY4B@33213|Bilateria	33208|Metazoa	U	melanosome transport	RAB11A	GO:0000003,GO:0000041,GO:0000070,GO:0000149,GO:0000166,GO:0000226,GO:0000278,GO:0000280,GO:0000819,GO:0000902,GO:0000910,GO:0000916,GO:0000922,GO:0001558,GO:0001654,GO:0001667,GO:0001678,GO:0001700,GO:0001709,GO:0001745,GO:0001751,GO:0001754,GO:0001775,GO:0001881,GO:0001882,GO:0001883,GO:0002009,GO:0002064,GO:0002065,GO:0002066,GO:0002376,GO:0002790,GO:0003002,GO:0003006,GO:0003008,GO:0003014,GO:…	-	ko:K07904,ko:K07905	ko04144,ko04152,ko04961,ko04962,ko04972,map04144,map04152,map04961,map04962,map04972	-	-	-	ko00000,ko00001,ko04031,ko04131,ko04147	-	-	-	Ras
XP_033624394.1	7668.SPU_000094-tr	1.46e-149	483	28PV1@1|root,2QWHN@2759|Eukaryota,39ZAI@33154|Opisthokonta,3BKKC@33208|Metazoa,3D5PG@33213|Bilateria	33208|Metazoa	-	-	-	-	-	-	-	-	-	-	-	-	-	-	-
XP_033624395.1	7739.XP_002605525.1	9.69e-143	484	28PV1@1|root,2QWHN@2759|Eukaryota,39ZAI@33154|Opisthokonta,3BKKC@33208|Metazoa,3D5PG@33213|Bilateria,48GP0@7711|Chordata	33208|Metazoa	-	-	-	-	-	-	-	-	-	-	-	-	-	-	-
XP_033624396.1	10224.XP_006818908.1	0	1338	KOG1037@1|root,KOG1037@2759|Eukaryota,38B7U@33154|Opisthokonta,3BAKS@33208|Metazoa,3CV5I@33213|Bilateria	33208|Metazoa	KLO	ankyrin repeats	-	GO:0005575,GO:0005622,GO:0005623,GO:0005634,GO:0006915,GO:0006950,GO:0006974,GO:0007154,GO:0007165,GO:0008150,GO:0008219,GO:0008630,GO:0009314,GO:0009628,GO:0009987,GO:0010212,GO:0010332,GO:0010941,GO:0012501,GO:0023052,GO:0033554,GO:0035556,GO:0043067,GO:0043069,GO:0043226,GO:0043227,GO:0043229,GO:0043231,GO:0044424,GO:0044464,GO:0048519,GO:0048523,GO:0050789,GO:0050794,GO:0050896,GO:0051716,GO:…	2.4.2.30	ko:K10798,ko:K16460	ko03410,ko04210,ko04212,ko04214,ko04217,map03410,map04210,map04212,map04214,map04217	M00296	-	-	ko00000,ko00001,ko00002,ko01000,ko03032,ko03036,ko03400	-	-	-	Ank,Ank_2,Ank_4,PARP,PARP_reg,WGR
XP_033624397.1	7739.XP_002605525.1	5.41e-146	493	28PV1@1|root,2QWHN@2759|Eukaryota,39ZAI@33154|Opisthokonta,3BKKC@33208|Metazoa,3D5PG@33213|Bilateria,48GP0@7711|Chordata	33208|Metazoa	-	-	-	-	-	-	-	-	-	-	-	-	-	-	-
XP_033624398.1	7739.XP_002605525.1	6.77e-150	503	28PV1@1|root,2QWHN@2759|Eukaryota,39ZAI@33154|Opisthokonta,3BKKC@33208|Metazoa,3D5PG@33213|Bilateria,48GP0@7711|Chordata	33208|Metazoa	-	-	-	-	-	-	-	-	-	-	-	-	-	-	-
XP_033624399.1	7739.XP_002605525.1	5.4e-152	508	28PV1@1|root,2QWHN@2759|Eukaryota,39ZAI@33154|Opisthokonta,3BKKC@33208|Metazoa,3D5PG@33213|Bilateria,48GP0@7711|Chordata	33208|Metazoa	-	-	-	-	-	-	-	-	-	-	-	-	-	-	-
XP_033624400.1	7739.XP_002605525.1	1.33e-158	525	28PV1@1|root,2QWHN@2759|Eukaryota,39ZAI@33154|Opisthokonta,3BKKC@33208|Metazoa,3D5PG@33213|Bilateria,48GP0@7711|Chordata	33208|Metazoa	-	-	-	-	-	-	-	-	-	-	-	-	-	-	-
XP_033624401.1	10224.XP_002734261.2	4.38e-213	608	COG0076@1|root,KOG0629@2759|Eukaryota,38CT3@33154|Opisthokonta,3BB5R@33208|Metazoa,3CUJ9@33213|Bilateria	33208|Metazoa	E	carboxy-lyase activity	-	-	4.1.1.11,4.1.1.15,4.1.1.29	ko:K01580,ko:K01594,ko:K18966	ko00250,ko00410,ko00430,ko00650,ko00770,ko01100,ko01110,ko01120,ko02024,ko04727,ko04940,map00250,map00410,map00430,map00650,map00770,map01100,map01110,map01120,map02024,map04727,map04940	M00027	R00261,R00489,R01682,R02466	RC00299	ko00000,ko00001,ko00002,ko01000	-	-	-	Pyridoxal_deC
XP_033624402.1	10224.XP_002734261.2	4.38e-213	608	COG0076@1|root,KOG0629@2759|Eukaryota,38CT3@33154|Opisthokonta,3BB5R@33208|Metazoa,3CUJ9@33213|Bilateria	33208|Metazoa	E	carboxy-lyase activity	-	-	4.1.1.11,4.1.1.15,4.1.1.29	ko:K01580,ko:K01594,ko:K18966	ko00250,ko00410,ko00430,ko00650,ko00770,ko01100,ko01110,ko01120,ko02024,ko04727,ko04940,map00250,map00410,map00430,map00650,map00770,map01100,map01110,map01120,map02024,map04727,map04940	M00027	R00261,R00489,R01682,R02466	RC00299	ko00000,ko00001,ko00002,ko01000	-	-	-	Pyridoxal_deC
XP_033624403.1	10224.XP_002734261.2	1.21e-215	614	COG0076@1|root,KOG0629@2759|Eukaryota,38CT3@33154|Opisthokonta,3BB5R@33208|Metazoa,3CUJ9@33213|Bilateria	33208|Metazoa	E	carboxy-lyase activity	-	-	4.1.1.11,4.1.1.15,4.1.1.29	ko:K01580,ko:K01594,ko:K18966	ko00250,ko00410,ko00430,ko00650,ko00770,ko01100,ko01110,ko01120,ko02024,ko04727,ko04940,map00250,map00410,map00430,map00650,map00770,map01100,map01110,map01120,map02024,map04727,map04940	M00027	R00261,R00489,R01682,R02466	RC00299	ko00000,ko00001,ko00002,ko01000	-	-	-	Pyridoxal_deC
XP_033624404.1	7668.SPU_028241-tr	1.37e-08	55.5	29K33@1|root,2RTC1@2759|Eukaryota,3AA83@33154|Opisthokonta,3BUGT@33208|Metazoa,3DBX7@33213|Bilateria	33208|Metazoa	-	-	-	-	-	-	-	-	-	-	-	-	-	-	-
XP_033624405.1	7668.SPU_005954-tr	1.3e-307	887	COG2114@1|root,KOG1023@2759|Eukaryota,38E22@33154|Opisthokonta,3B9DY@33208|Metazoa,3CT6K@33213|Bilateria	33208|Metazoa	T	guanylate cyclase activity	-	-	4.6.1.2	ko:K12323,ko:K12324	ko00230,ko04022,ko04024,ko04270,ko04714,ko04921,ko04923,ko04924,ko04925,map00230,map04022,map04024,map04270,map04714,map04921,map04923,map04924,map04925	M00694	R00434	RC00295	ko00000,ko00001,ko00002,ko01000,ko01001	-	-	-	ANF_receptor,Guanylate_cyc,Pkinase,Pkinase_Tyr
XP_033624406.1	7668.SPU_015092-tr	1.14e-247	799	COG5076@1|root,KOG1245@2759|Eukaryota,38FE7@33154|Opisthokonta,3B9S9@33208|Metazoa,3CTK1@33213|Bilateria	33208|Metazoa	B	DNA binding	BAZ2B	GO:0000183,GO:0000228,GO:0000785,GO:0000790,GO:0000792,GO:0000976,GO:0001013,GO:0001046,GO:0001047,GO:0001067,GO:0001163,GO:0001164,GO:0001188,GO:0003674,GO:0003676,GO:0003677,GO:0003690,GO:0003723,GO:0005102,GO:0005488,GO:0005515,GO:0005575,GO:0005622,GO:0005623,GO:0005634,GO:0005654,GO:0005677,GO:0005694,GO:0005730,GO:0005737,GO:0005829,GO:0006139,GO:0006259,GO:0006304,GO:0006305,GO:0006306,GO:…	-	ko:K15224	-	-	-	-	ko00000,ko03021	-	-	-	Bromodomain,DDT,MBD,PHD,WHIM1,WSD
XP_033624407.1	7668.SPU_015092-tr	8.81e-244	788	COG5076@1|root,KOG1245@2759|Eukaryota,38FE7@33154|Opisthokonta,3B9S9@33208|Metazoa,3CTK1@33213|Bilateria	33208|Metazoa	B	DNA binding	BAZ2B	GO:0000183,GO:0000228,GO:0000785,GO:0000790,GO:0000792,GO:0000976,GO:0001013,GO:0001046,GO:0001047,GO:0001067,GO:0001163,GO:0001164,GO:0001188,GO:0003674,GO:0003676,GO:0003677,GO:0003690,GO:0003723,GO:0005102,GO:0005488,GO:0005515,GO:0005575,GO:0005622,GO:0005623,GO:0005634,GO:0005654,GO:0005677,GO:0005694,GO:0005730,GO:0005737,GO:0005829,GO:0006139,GO:0006259,GO:0006304,GO:0006305,GO:0006306,GO:…	-	ko:K15224	-	-	-	-	ko00000,ko03021	-	-	-	Bromodomain,DDT,MBD,PHD,WHIM1,WSD
XP_033624408.1	7668.SPU_015092-tr	2.51e-249	803	COG5076@1|root,KOG1245@2759|Eukaryota,38FE7@33154|Opisthokonta,3B9S9@33208|Metazoa,3CTK1@33213|Bilateria	33208|Metazoa	B	DNA binding	BAZ2B	GO:0000183,GO:0000228,GO:0000785,GO:0000790,GO:0000792,GO:0000976,GO:0001013,GO:0001046,GO:0001047,GO:0001067,GO:0001163,GO:0001164,GO:0001188,GO:0003674,GO:0003676,GO:0003677,GO:0003690,GO:0003723,GO:0005102,GO:0005488,GO:0005515,GO:0005575,GO:0005622,GO:0005623,GO:0005634,GO:0005654,GO:0005677,GO:0005694,GO:0005730,GO:0005737,GO:0005829,GO:0006139,GO:0006259,GO:0006304,GO:0006305,GO:0006306,GO:…	-	ko:K15224	-	-	-	-	ko00000,ko03021	-	-	-	Bromodomain,DDT,MBD,PHD,WHIM1,WSD
XP_033624409.1	7668.SPU_015092-tr	1.44e-245	793	COG5076@1|root,KOG1245@2759|Eukaryota,38FE7@33154|Opisthokonta,3B9S9@33208|Metazoa,3CTK1@33213|Bilateria	33208|Metazoa	B	DNA binding	BAZ2B	GO:0000183,GO:0000228,GO:0000785,GO:0000790,GO:0000792,GO:0000976,GO:0001013,GO:0001046,GO:0001047,GO:0001067,GO:0001163,GO:0001164,GO:0001188,GO:0003674,GO:0003676,GO:0003677,GO:0003690,GO:0003723,GO:0005102,GO:0005488,GO:0005515,GO:0005575,GO:0005622,GO:0005623,GO:0005634,GO:0005654,GO:0005677,GO:0005694,GO:0005730,GO:0005737,GO:0005829,GO:0006139,GO:0006259,GO:0006304,GO:0006305,GO:0006306,GO:…	-	ko:K15224	-	-	-	-	ko00000,ko03021	-	-	-	Bromodomain,DDT,MBD,PHD,WHIM1,WSD
XP_033624411.1	7739.XP_002610643.1	6.15e-21	87	2DDYJ@1|root,2S5NZ@2759|Eukaryota,3A7SM@33154|Opisthokonta,3BTDI@33208|Metazoa,3D995@33213|Bilateria,48G5B@7711|Chordata	33208|Metazoa	S	Si ch211-191j22.3	-	-	-	-	-	-	-	-	-	-	-	-	-
XP_033624412.1	7668.SPU_015092-tr	4.16e-242	783	COG5076@1|root,KOG1245@2759|Eukaryota,38FE7@33154|Opisthokonta,3B9S9@33208|Metazoa,3CTK1@33213|Bilateria	33208|Metazoa	B	DNA binding	BAZ2B	GO:0000183,GO:0000228,GO:0000785,GO:0000790,GO:0000792,GO:0000976,GO:0001013,GO:0001046,GO:0001047,GO:0001067,GO:0001163,GO:0001164,GO:0001188,GO:0003674,GO:0003676,GO:0003677,GO:0003690,GO:0003723,GO:0005102,GO:0005488,GO:0005515,GO:0005575,GO:0005622,GO:0005623,GO:0005634,GO:0005654,GO:0005677,GO:0005694,GO:0005730,GO:0005737,GO:0005829,GO:0006139,GO:0006259,GO:0006304,GO:0006305,GO:0006306,GO:…	-	ko:K15224	-	-	-	-	ko00000,ko03021	-	-	-	Bromodomain,DDT,MBD,PHD,WHIM1,WSD
XP_033624413.1	7739.XP_002590679.1	5.49e-27	121	COG4886@1|root,KOG4237@2759|Eukaryota	2759|Eukaryota	KLT	corticospinal neuron axon guidance through spinal cord	MXRA5	-	1.11.1.7	ko:K19511	-	-	-	-	ko00000,ko01000	-	-	-	An_peroxidase,I-set,Ig_3,LRR_8
XP_033624414.1	7668.SPU_004844-tr	3.59e-139	402	28J4B@1|root,2QRGB@2759|Eukaryota,38HPC@33154|Opisthokonta,3BEJB@33208|Metazoa,3CSJZ@33213|Bilateria	33208|Metazoa	S	Leucine zipper transcription factor-like	LZTFL1	GO:0003674,GO:0005488,GO:0005515,GO:0005575,GO:0005622,GO:0005623,GO:0005737,GO:0005829,GO:0008150,GO:0032879,GO:0032880,GO:0042802,GO:0044424,GO:0044444,GO:0044464,GO:0044877,GO:0048519,GO:0050789,GO:0060341,GO:0065007,GO:1903564,GO:1903565,GO:1903567,GO:1903568,GO:1903827,GO:1903828,GO:1904375,GO:1904376,GO:1905475,GO:1905476	-	ko:K19400	-	-	-	-	ko00000,ko03036	-	-	-	Leu_zip
XP_033624415.1	52644.XP_010579726.1	0	1016	COG0443@1|root,KOG0101@2759|Eukaryota,38BSZ@33154|Opisthokonta,3BA18@33208|Metazoa,3CWU8@33213|Bilateria,48265@7711|Chordata,48W7U@7742|Vertebrata,4GSIP@8782|Aves	33208|Metazoa	O	Heat shock cognate 71 kDa protein	HSPA8	GO:0000003,GO:0000082,GO:0000166,GO:0000278,GO:0000323,GO:0000375,GO:0000377,GO:0000398,GO:0000974,GO:0001655,GO:0001664,GO:0001775,GO:0001786,GO:0001822,GO:0001910,GO:0001912,GO:0001914,GO:0001916,GO:0001917,GO:0002252,GO:0002263,GO:0002274,GO:0002275,GO:0002283,GO:0002366,GO:0002376,GO:0002443,GO:0002444,GO:0002446,GO:0002682,GO:0002684,GO:0002697,GO:0002699,GO:0002703,GO:0002705,GO:0002706,GO:…	-	ko:K03283	ko03040,ko04010,ko04141,ko04144,ko04213,ko04612,ko04915,ko05134,ko05145,ko05162,ko05164,ko05169,map03040,map04010,map04141,map04144,map04213,map04612,map04915,map05134,map05145,map05162,map05164,map05169	M00353,M00355	-	-	ko00000,ko00001,ko00002,ko01009,ko03009,ko03029,ko03041,ko03051,ko03110,ko04131,ko04147,ko04516	1.A.33.1	-	-	HSP70
XP_033624416.1	7668.SPU_023693-tr	0	990	COG0308@1|root,KOG1046@2759|Eukaryota,38CFG@33154|Opisthokonta,3BD0T@33208|Metazoa,3CUKR@33213|Bilateria	33208|Metazoa	EO	metalloaminopeptidase activity	ANPEP	GO:0001775,GO:0002252,GO:0002263,GO:0002274,GO:0002275,GO:0002283,GO:0002366,GO:0002376,GO:0002443,GO:0002444,GO:0002446,GO:0003008,GO:0003013,GO:0003674,GO:0003824,GO:0004177,GO:0005488,GO:0005575,GO:0005576,GO:0005615,GO:0005622,GO:0005623,GO:0005737,GO:0005793,GO:0005886,GO:0006508,GO:0006518,GO:0006725,GO:0006807,GO:0006810,GO:0006887,GO:0006955,GO:0007154,GO:0007165,GO:0007267,GO:0008015,GO:…	3.4.11.2	ko:K11140	ko00480,ko01100,ko04614,ko04640,map00480,map01100,map04614,map04640	-	R00899,R04951	RC00096,RC00141	ko00000,ko00001,ko01000,ko01002,ko04090,ko04131,ko04147	-	-	-	ERAP1_C,Peptidase_M1
XP_033624417.1	7668.SPU_023693-tr	0	1037	COG0308@1|root,KOG1046@2759|Eukaryota,38CFG@33154|Opisthokonta,3BD0T@33208|Metazoa,3CUKR@33213|Bilateria	33208|Metazoa	EO	metalloaminopeptidase activity	ANPEP	GO:0001775,GO:0002252,GO:0002263,GO:0002274,GO:0002275,GO:0002283,GO:0002366,GO:0002376,GO:0002443,GO:0002444,GO:0002446,GO:0003008,GO:0003013,GO:0003674,GO:0003824,GO:0004177,GO:0005488,GO:0005575,GO:0005576,GO:0005615,GO:0005622,GO:0005623,GO:0005737,GO:0005793,GO:0005886,GO:0006508,GO:0006518,GO:0006725,GO:0006807,GO:0006810,GO:0006887,GO:0006955,GO:0007154,GO:0007165,GO:0007267,GO:0008015,GO:…	3.4.11.2	ko:K11140	ko00480,ko01100,ko04614,ko04640,map00480,map01100,map04614,map04640	-	R00899,R04951	RC00096,RC00141	ko00000,ko00001,ko01000,ko01002,ko04090,ko04131,ko04147	-	-	-	ERAP1_C,Peptidase_M1
XP_033624418.1	7668.SPU_023693-tr	0	991	COG0308@1|root,KOG1046@2759|Eukaryota,38CFG@33154|Opisthokonta,3BD0T@33208|Metazoa,3CUKR@33213|Bilateria	33208|Metazoa	EO	metalloaminopeptidase activity	ANPEP	GO:0001775,GO:0002252,GO:0002263,GO:0002274,GO:0002275,GO:0002283,GO:0002366,GO:0002376,GO:0002443,GO:0002444,GO:0002446,GO:0003008,GO:0003013,GO:0003674,GO:0003824,GO:0004177,GO:0005488,GO:0005575,GO:0005576,GO:0005615,GO:0005622,GO:0005623,GO:0005737,GO:0005793,GO:0005886,GO:0006508,GO:0006518,GO:0006725,GO:0006807,GO:0006810,GO:0006887,GO:0006955,GO:0007154,GO:0007165,GO:0007267,GO:0008015,GO:…	3.4.11.2	ko:K11140	ko00480,ko01100,ko04614,ko04640,map00480,map01100,map04614,map04640	-	R00899,R04951	RC00096,RC00141	ko00000,ko00001,ko01000,ko01002,ko04090,ko04131,ko04147	-	-	-	ERAP1_C,Peptidase_M1
XP_033624419.1	7668.SPU_023693-tr	0	991	COG0308@1|root,KOG1046@2759|Eukaryota,38CFG@33154|Opisthokonta,3BD0T@33208|Metazoa,3CUKR@33213|Bilateria	33208|Metazoa	EO	metalloaminopeptidase activity	ANPEP	GO:0001775,GO:0002252,GO:0002263,GO:0002274,GO:0002275,GO:0002283,GO:0002366,GO:0002376,GO:0002443,GO:0002444,GO:0002446,GO:0003008,GO:0003013,GO:0003674,GO:0003824,GO:0004177,GO:0005488,GO:0005575,GO:0005576,GO:0005615,GO:0005622,GO:0005623,GO:0005737,GO:0005793,GO:0005886,GO:0006508,GO:0006518,GO:0006725,GO:0006807,GO:0006810,GO:0006887,GO:0006955,GO:0007154,GO:0007165,GO:0007267,GO:0008015,GO:…	3.4.11.2	ko:K11140	ko00480,ko01100,ko04614,ko04640,map00480,map01100,map04614,map04640	-	R00899,R04951	RC00096,RC00141	ko00000,ko00001,ko01000,ko01002,ko04090,ko04131,ko04147	-	-	-	ERAP1_C,Peptidase_M1
XP_033624420.1	7739.XP_002610643.1	6.15e-21	87	2DDYJ@1|root,2S5NZ@2759|Eukaryota,3A7SM@33154|Opisthokonta,3BTDI@33208|Metazoa,3D995@33213|Bilateria,48G5B@7711|Chordata	33208|Metazoa	S	Si ch211-191j22.3	-	-	-	-	-	-	-	-	-	-	-	-	-
XP_033624421.1	10224.XP_006817601.1	1.46e-163	531	28N3Y@1|root,2QUP4@2759|Eukaryota,39MAZ@33154|Opisthokonta,3BB5J@33208|Metazoa,3CSHH@33213|Bilateria	33208|Metazoa	S	Selenocysteine insertion sequence-binding protein	SECISBP2L	GO:0001514,GO:0003674,GO:0003676,GO:0003723,GO:0003729,GO:0003730,GO:0005488,GO:0005575,GO:0005622,GO:0005623,GO:0005737,GO:0005829,GO:0006412,GO:0006414,GO:0006417,GO:0006448,GO:0006451,GO:0006518,GO:0006807,GO:0008135,GO:0008150,GO:0008152,GO:0009058,GO:0009059,GO:0009889,GO:0009891,GO:0009893,GO:0009987,GO:0010467,GO:0010468,GO:0010556,GO:0010557,GO:0010604,GO:0010608,GO:0010628,GO:0019222,GO:…	-	ko:K19539	-	-	-	-	ko00000,ko03012,ko03019	-	-	-	Ribosomal_L7Ae
XP_033624422.1	10224.XP_006815874.1	0	1232	KOG1057@1|root,KOG3656@1|root,KOG1057@2759|Eukaryota,KOG3656@2759|Eukaryota,38DX6@33154|Opisthokonta,3BBTH@33208|Metazoa,3CRNY@33213|Bilateria	33208|Metazoa	Z	5-diphosphoinositol pentakisphosphate 3-kinase activity	PPIP5K2	GO:0000166,GO:0000827,GO:0000828,GO:0000829,GO:0000832,GO:0003674,GO:0003824,GO:0005488,GO:0005524,GO:0005575,GO:0005622,GO:0005623,GO:0005737,GO:0005829,GO:0005975,GO:0006020,GO:0006066,GO:0006793,GO:0006796,GO:0008144,GO:0008150,GO:0008152,GO:0009058,GO:0009987,GO:0016301,GO:0016310,GO:0016740,GO:0016772,GO:0016776,GO:0017076,GO:0019637,GO:0019751,GO:0030554,GO:0032553,GO:0032555,GO:0032559,GO:…	2.7.4.24	ko:K12847,ko:K13024	ko03040,ko04070,map03040,map04070	M00354	R05799,R08964	RC00002	ko00000,ko00001,ko00002,ko01000,ko03041	-	-	-	His_Phos_2,RimK
XP_033624423.1	10224.XP_006815874.1	0	1243	KOG1057@1|root,KOG3656@1|root,KOG1057@2759|Eukaryota,KOG3656@2759|Eukaryota,38DX6@33154|Opisthokonta,3BBTH@33208|Metazoa,3CRNY@33213|Bilateria	33208|Metazoa	Z	5-diphosphoinositol pentakisphosphate 3-kinase activity	PPIP5K2	GO:0000166,GO:0000827,GO:0000828,GO:0000829,GO:0000832,GO:0003674,GO:0003824,GO:0005488,GO:0005524,GO:0005575,GO:0005622,GO:0005623,GO:0005737,GO:0005829,GO:0005975,GO:0006020,GO:0006066,GO:0006793,GO:0006796,GO:0008144,GO:0008150,GO:0008152,GO:0009058,GO:0009987,GO:0016301,GO:0016310,GO:0016740,GO:0016772,GO:0016776,GO:0017076,GO:0019637,GO:0019751,GO:0030554,GO:0032553,GO:0032555,GO:0032559,GO:…	2.7.4.24	ko:K12847,ko:K13024	ko03040,ko04070,map03040,map04070	M00354	R05799,R08964	RC00002	ko00000,ko00001,ko00002,ko01000,ko03041	-	-	-	His_Phos_2,RimK
XP_033624424.1	10224.XP_006815874.1	0	1244	KOG1057@1|root,KOG3656@1|root,KOG1057@2759|Eukaryota,KOG3656@2759|Eukaryota,38DX6@33154|Opisthokonta,3BBTH@33208|Metazoa,3CRNY@33213|Bilateria	33208|Metazoa	Z	5-diphosphoinositol pentakisphosphate 3-kinase activity	PPIP5K2	GO:0000166,GO:0000827,GO:0000828,GO:0000829,GO:0000832,GO:0003674,GO:0003824,GO:0005488,GO:0005524,GO:0005575,GO:0005622,GO:0005623,GO:0005737,GO:0005829,GO:0005975,GO:0006020,GO:0006066,GO:0006793,GO:0006796,GO:0008144,GO:0008150,GO:0008152,GO:0009058,GO:0009987,GO:0016301,GO:0016310,GO:0016740,GO:0016772,GO:0016776,GO:0017076,GO:0019637,GO:0019751,GO:0030554,GO:0032553,GO:0032555,GO:0032559,GO:…	2.7.4.24	ko:K12847,ko:K13024	ko03040,ko04070,map03040,map04070	M00354	R05799,R08964	RC00002	ko00000,ko00001,ko00002,ko01000,ko03041	-	-	-	His_Phos_2,RimK
XP_033624425.1	10224.XP_006815874.1	0	1232	KOG1057@1|root,KOG3656@1|root,KOG1057@2759|Eukaryota,KOG3656@2759|Eukaryota,38DX6@33154|Opisthokonta,3BBTH@33208|Metazoa,3CRNY@33213|Bilateria	33208|Metazoa	Z	5-diphosphoinositol pentakisphosphate 3-kinase activity	PPIP5K2	GO:0000166,GO:0000827,GO:0000828,GO:0000829,GO:0000832,GO:0003674,GO:0003824,GO:0005488,GO:0005524,GO:0005575,GO:0005622,GO:0005623,GO:0005737,GO:0005829,GO:0005975,GO:0006020,GO:0006066,GO:0006793,GO:0006796,GO:0008144,GO:0008150,GO:0008152,GO:0009058,GO:0009987,GO:0016301,GO:0016310,GO:0016740,GO:0016772,GO:0016776,GO:0017076,GO:0019637,GO:0019751,GO:0030554,GO:0032553,GO:0032555,GO:0032559,GO:…	2.7.4.24	ko:K12847,ko:K13024	ko03040,ko04070,map03040,map04070	M00354	R05799,R08964	RC00002	ko00000,ko00001,ko00002,ko01000,ko03041	-	-	-	His_Phos_2,RimK
XP_033624426.1	10224.XP_006815874.1	0	1232	KOG1057@1|root,KOG3656@1|root,KOG1057@2759|Eukaryota,KOG3656@2759|Eukaryota,38DX6@33154|Opisthokonta,3BBTH@33208|Metazoa,3CRNY@33213|Bilateria	33208|Metazoa	Z	5-diphosphoinositol pentakisphosphate 3-kinase activity	PPIP5K2	GO:0000166,GO:0000827,GO:0000828,GO:0000829,GO:0000832,GO:0003674,GO:0003824,GO:0005488,GO:0005524,GO:0005575,GO:0005622,GO:0005623,GO:0005737,GO:0005829,GO:0005975,GO:0006020,GO:0006066,GO:0006793,GO:0006796,GO:0008144,GO:0008150,GO:0008152,GO:0009058,GO:0009987,GO:0016301,GO:0016310,GO:0016740,GO:0016772,GO:0016776,GO:0017076,GO:0019637,GO:0019751,GO:0030554,GO:0032553,GO:0032555,GO:0032559,GO:…	2.7.4.24	ko:K12847,ko:K13024	ko03040,ko04070,map03040,map04070	M00354	R05799,R08964	RC00002	ko00000,ko00001,ko00002,ko01000,ko03041	-	-	-	His_Phos_2,RimK
XP_033624427.1	7668.SPU_023126-tr	7.4e-128	461	COG5059@1|root,KOG0242@2759|Eukaryota,38CPN@33154|Opisthokonta,3BJ70@33208|Metazoa,3CWQG@33213|Bilateria	33208|Metazoa	Z	Belongs to the TRAFAC class myosin-kinesin ATPase superfamily. Kinesin family	kinesin-7	GO:0000070,GO:0000278,GO:0000280,GO:0000775,GO:0000776,GO:0000777,GO:0000779,GO:0000793,GO:0000819,GO:0000940,GO:0003674,GO:0003774,GO:0003777,GO:0003824,GO:0005575,GO:0005622,GO:0005623,GO:0005694,GO:0005856,GO:0005871,GO:0005875,GO:0006928,GO:0006996,GO:0007017,GO:0007018,GO:0007049,GO:0007059,GO:0007080,GO:0007088,GO:0007091,GO:0007346,GO:0008150,GO:0008574,GO:0009987,GO:0010564,GO:0010965,GO:…	-	ko:K03257,ko:K11498	ko03013,map03013	M00428	-	-	ko00000,ko00001,ko00002,ko01009,ko03012,ko03019,ko03036,ko04147	-	-	-	Kinesin
XP_033624429.1	136037.KDR12053	8.92e-238	667	COG0112@1|root,KOG2467@2759|Eukaryota,38EKT@33154|Opisthokonta,3BAU2@33208|Metazoa,3CT2W@33213|Bilateria,41U2M@6656|Arthropoda,3SIS1@50557|Insecta	33208|Metazoa	H	Interconversion of serine and glycine	SHMT2	GO:0001505,GO:0002082,GO:0002376,GO:0003674,GO:0003682,GO:0003824,GO:0004372,GO:0004793,GO:0005488,GO:0005515,GO:0005575,GO:0005622,GO:0005623,GO:0005634,GO:0005737,GO:0005739,GO:0005740,GO:0005743,GO:0005758,GO:0005759,GO:0005856,GO:0006082,GO:0006140,GO:0006417,GO:0006464,GO:0006508,GO:0006520,GO:0006544,GO:0006545,GO:0006563,GO:0006564,GO:0006575,GO:0006725,GO:0006730,GO:0006732,GO:0006760,GO:…	2.1.2.1	ko:K00600	ko00260,ko00460,ko00630,ko00670,ko00680,ko01100,ko01110,ko01120,ko01130,ko01200,ko01230,ko01523,map00260,map00460,map00630,map00670,map00680,map01100,map01110,map01120,map01130,map01200,map01230,map01523	M00140,M00141,M00346,M00532	R00945,R09099	RC00022,RC00112,RC01583,RC02958	ko00000,ko00001,ko00002,ko01000	-	-	-	SHMT
XP_033624430.1	6500.XP_005111647.1	0	1313	COG2214@1|root,KOG3622@1|root,KOG0691@2759|Eukaryota,KOG3622@2759|Eukaryota,38BFV@33154|Opisthokonta,3BFQ1@33208|Metazoa,3CZQM@33213|Bilateria	33208|Metazoa	O	protein 5 homolog	EPG5	GO:0005575,GO:0005622,GO:0005623,GO:0005737,GO:0006810,GO:0006914,GO:0008150,GO:0008152,GO:0009056,GO:0009892,GO:0009894,GO:0009895,GO:0009987,GO:0010506,GO:0010507,GO:0010639,GO:0016043,GO:0016192,GO:0016197,GO:0016236,GO:0016241,GO:0016242,GO:0019222,GO:0022411,GO:0031323,GO:0031324,GO:0031329,GO:0031330,GO:0032456,GO:0032984,GO:0033043,GO:0043933,GO:0044087,GO:0044088,GO:0044237,GO:0044248,GO:…	-	-	-	-	-	-	-	-	-	-	-
XP_033624431.1	6500.XP_005111647.1	0	1318	COG2214@1|root,KOG3622@1|root,KOG0691@2759|Eukaryota,KOG3622@2759|Eukaryota,38BFV@33154|Opisthokonta,3BFQ1@33208|Metazoa,3CZQM@33213|Bilateria	33208|Metazoa	O	protein 5 homolog	EPG5	GO:0005575,GO:0005622,GO:0005623,GO:0005737,GO:0006810,GO:0006914,GO:0008150,GO:0008152,GO:0009056,GO:0009892,GO:0009894,GO:0009895,GO:0009987,GO:0010506,GO:0010507,GO:0010639,GO:0016043,GO:0016192,GO:0016197,GO:0016236,GO:0016241,GO:0016242,GO:0019222,GO:0022411,GO:0031323,GO:0031324,GO:0031329,GO:0031330,GO:0032456,GO:0032984,GO:0033043,GO:0043933,GO:0044087,GO:0044088,GO:0044237,GO:0044248,GO:…	-	-	-	-	-	-	-	-	-	-	-
XP_033624432.1	10224.XP_002740445.1	8.1e-241	684	KOG3736@1|root,KOG3737@2759|Eukaryota,38CIC@33154|Opisthokonta,3BBM1@33208|Metazoa,3CU9X@33213|Bilateria	33208|Metazoa	O	polypeptide N-acetylgalactosaminyltransferase activity	GALNT7	GO:0000139,GO:0003674,GO:0003824,GO:0004653,GO:0005575,GO:0005622,GO:0005623,GO:0005737,GO:0005794,GO:0005795,GO:0005975,GO:0006464,GO:0006486,GO:0006493,GO:0006807,GO:0008150,GO:0008152,GO:0008194,GO:0008376,GO:0009058,GO:0009059,GO:0009100,GO:0009101,GO:0009311,GO:0009312,GO:0009987,GO:0012505,GO:0016020,GO:0016051,GO:0016266,GO:0016740,GO:0016757,GO:0016758,GO:0019538,GO:0031090,GO:0031984,GO:…	2.4.1.41	ko:K00710	ko00512,ko01100,map00512,map01100	M00056	R05907	-	ko00000,ko00001,ko00002,ko01000,ko01003	-	GT27	-	Glycos_transf_2,Ricin_B_lectin
XP_033624433.1	7668.SPU_006149-tr	1.79e-47	175	KOG0800@1|root,KOG0800@2759|Eukaryota,39SE1@33154|Opisthokonta,3BBW1@33208|Metazoa,3D0DW@33213|Bilateria	33208|Metazoa	O	ring finger protein 111	RNF111	GO:0000209,GO:0000902,GO:0000904,GO:0003674,GO:0003824,GO:0004842,GO:0005488,GO:0005515,GO:0005575,GO:0005622,GO:0005623,GO:0005634,GO:0005654,GO:0005737,GO:0005829,GO:0006139,GO:0006259,GO:0006281,GO:0006289,GO:0006355,GO:0006357,GO:0006464,GO:0006508,GO:0006511,GO:0006725,GO:0006807,GO:0006928,GO:0006935,GO:0006950,GO:0006974,GO:0007154,GO:0007165,GO:0007166,GO:0007167,GO:0007178,GO:0007275,GO:…	2.3.2.27	ko:K10635,ko:K17821	-	-	-	-	ko00000,ko01000,ko04121	-	-	-	RNF111_N,zf-RING_2
XP_033624434.1	9031.ENSGALP00000026357	2.95e-59	192	KOG3261@1|root,KOG3261@2759|Eukaryota,39YVE@33154|Opisthokonta,3BB47@33208|Metazoa,3CU8D@33213|Bilateria,487EQ@7711|Chordata,494BM@7742|Vertebrata,4GPPT@8782|Aves	33208|Metazoa	S	WDYHV motif containing 1	WDYHV1	GO:0003008,GO:0003674,GO:0003824,GO:0005575,GO:0005622,GO:0005623,GO:0005634,GO:0005737,GO:0005829,GO:0006464,GO:0006807,GO:0007610,GO:0007611,GO:0007612,GO:0007635,GO:0008150,GO:0008152,GO:0008306,GO:0008355,GO:0009056,GO:0009057,GO:0009987,GO:0016787,GO:0016810,GO:0016811,GO:0019538,GO:0030163,GO:0032501,GO:0036211,GO:0042048,GO:0042221,GO:0043170,GO:0043226,GO:0043227,GO:0043229,GO:0043231,GO:…	3.5.1.122	ko:K21286	-	-	R11560	RC00010	ko00000,ko01000	-	-	-	Nt_Gln_amidase
XP_033624435.1	9031.ENSGALP00000026357	2.17e-70	219	KOG3261@1|root,KOG3261@2759|Eukaryota,39YVE@33154|Opisthokonta,3BB47@33208|Metazoa,3CU8D@33213|Bilateria,487EQ@7711|Chordata,494BM@7742|Vertebrata,4GPPT@8782|Aves	33208|Metazoa	S	WDYHV motif containing 1	WDYHV1	GO:0003008,GO:0003674,GO:0003824,GO:0005575,GO:0005622,GO:0005623,GO:0005634,GO:0005737,GO:0005829,GO:0006464,GO:0006807,GO:0007610,GO:0007611,GO:0007612,GO:0007635,GO:0008150,GO:0008152,GO:0008306,GO:0008355,GO:0009056,GO:0009057,GO:0009987,GO:0016787,GO:0016810,GO:0016811,GO:0019538,GO:0030163,GO:0032501,GO:0036211,GO:0042048,GO:0042221,GO:0043170,GO:0043226,GO:0043227,GO:0043229,GO:0043231,GO:…	3.5.1.122	ko:K21286	-	-	R11560	RC00010	ko00000,ko01000	-	-	-	Nt_Gln_amidase
XP_033624436.1	7668.SPU_026009-tr	5.4e-72	277	KOG3544@1|root,KOG3544@2759|Eukaryota,38CJN@33154|Opisthokonta,3BAFZ@33208|Metazoa	33208|Metazoa	W	collagen	-	-	-	ko:K19719	ko04151,ko04510,ko04512,ko04974,ko05165,map04151,map04510,map04512,map04974,map05165	-	-	-	ko00000,ko00001,ko00536	-	-	-	COLFI,Collagen,VWC
XP_033624437.1	7668.SPU_026009-tr	1.09e-71	275	KOG3544@1|root,KOG3544@2759|Eukaryota,38CJN@33154|Opisthokonta,3BAFZ@33208|Metazoa	33208|Metazoa	W	collagen	-	-	-	ko:K19719	ko04151,ko04510,ko04512,ko04974,ko05165,map04151,map04510,map04512,map04974,map05165	-	-	-	ko00000,ko00001,ko00536	-	-	-	COLFI,Collagen,VWC
XP_033624438.1	7668.SPU_026009-tr	2.24e-70	271	KOG3544@1|root,KOG3544@2759|Eukaryota,38CJN@33154|Opisthokonta,3BAFZ@33208|Metazoa	33208|Metazoa	W	collagen	-	-	-	ko:K19719	ko04151,ko04510,ko04512,ko04974,ko05165,map04151,map04510,map04512,map04974,map05165	-	-	-	ko00000,ko00001,ko00536	-	-	-	COLFI,Collagen,VWC
XP_033624439.1	7668.SPU_002966-tr	8.06e-129	399	KOG0752@1|root,KOG0752@2759|Eukaryota,39FP7@33154|Opisthokonta,3BBHJ@33208|Metazoa,3CWDP@33213|Bilateria	33208|Metazoa	C	coenzyme A transmembrane transporter activity	SLC25A42	GO:0000295,GO:0003674,GO:0003824,GO:0005215,GO:0005346,GO:0005347,GO:0005575,GO:0005622,GO:0005623,GO:0005737,GO:0005739,GO:0005740,GO:0005743,GO:0006810,GO:0006811,GO:0006812,GO:0006820,GO:0006839,GO:0006855,GO:0006862,GO:0006996,GO:0007005,GO:0007006,GO:0008150,GO:0008324,GO:0008509,GO:0008514,GO:0009987,GO:0015075,GO:0015101,GO:0015215,GO:0015216,GO:0015217,GO:0015228,GO:0015238,GO:0015291,GO:…	-	ko:K15085	-	-	-	-	ko00000,ko02000	2.A.29.12.2	-	-	Mito_carr
XP_033624440.1	7668.SPU_002966-tr	8.06e-129	399	KOG0752@1|root,KOG0752@2759|Eukaryota,39FP7@33154|Opisthokonta,3BBHJ@33208|Metazoa,3CWDP@33213|Bilateria	33208|Metazoa	C	coenzyme A transmembrane transporter activity	SLC25A42	GO:0000295,GO:0003674,GO:0003824,GO:0005215,GO:0005346,GO:0005347,GO:0005575,GO:0005622,GO:0005623,GO:0005737,GO:0005739,GO:0005740,GO:0005743,GO:0006810,GO:0006811,GO:0006812,GO:0006820,GO:0006839,GO:0006855,GO:0006862,GO:0006996,GO:0007005,GO:0007006,GO:0008150,GO:0008324,GO:0008509,GO:0008514,GO:0009987,GO:0015075,GO:0015101,GO:0015215,GO:0015216,GO:0015217,GO:0015228,GO:0015238,GO:0015291,GO:…	-	ko:K15085	-	-	-	-	ko00000,ko02000	2.A.29.12.2	-	-	Mito_carr
XP_033624441.1	7668.SPU_002966-tr	8.06e-129	399	KOG0752@1|root,KOG0752@2759|Eukaryota,39FP7@33154|Opisthokonta,3BBHJ@33208|Metazoa,3CWDP@33213|Bilateria	33208|Metazoa	C	coenzyme A transmembrane transporter activity	SLC25A42	GO:0000295,GO:0003674,GO:0003824,GO:0005215,GO:0005346,GO:0005347,GO:0005575,GO:0005622,GO:0005623,GO:0005737,GO:0005739,GO:0005740,GO:0005743,GO:0006810,GO:0006811,GO:0006812,GO:0006820,GO:0006839,GO:0006855,GO:0006862,GO:0006996,GO:0007005,GO:0007006,GO:0008150,GO:0008324,GO:0008509,GO:0008514,GO:0009987,GO:0015075,GO:0015101,GO:0015215,GO:0015216,GO:0015217,GO:0015228,GO:0015238,GO:0015291,GO:…	-	ko:K15085	-	-	-	-	ko00000,ko02000	2.A.29.12.2	-	-	Mito_carr
XP_033624442.1	10224.XP_002740445.1	4.65e-240	682	KOG3736@1|root,KOG3737@2759|Eukaryota,38CIC@33154|Opisthokonta,3BBM1@33208|Metazoa,3CU9X@33213|Bilateria	33208|Metazoa	O	polypeptide N-acetylgalactosaminyltransferase activity	GALNT7	GO:0000139,GO:0003674,GO:0003824,GO:0004653,GO:0005575,GO:0005622,GO:0005623,GO:0005737,GO:0005794,GO:0005795,GO:0005975,GO:0006464,GO:0006486,GO:0006493,GO:0006807,GO:0008150,GO:0008152,GO:0008194,GO:0008376,GO:0009058,GO:0009059,GO:0009100,GO:0009101,GO:0009311,GO:0009312,GO:0009987,GO:0012505,GO:0016020,GO:0016051,GO:0016266,GO:0016740,GO:0016757,GO:0016758,GO:0019538,GO:0031090,GO:0031984,GO:…	2.4.1.41	ko:K00710	ko00512,ko01100,map00512,map01100	M00056	R05907	-	ko00000,ko00001,ko00002,ko01000,ko01003	-	GT27	-	Glycos_transf_2,Ricin_B_lectin
XP_033624443.1	7668.SPU_002968-tr	1.07e-60	191	COG5126@1|root,KOG0027@2759|Eukaryota,39ZU7@33154|Opisthokonta,3BPT8@33208|Metazoa,3CZJF@33213|Bilateria	33208|Metazoa	T	calmodulin-like	CALML4	-	-	ko:K02183	ko04014,ko04015,ko04016,ko04020,ko04022,ko04024,ko04070,ko04114,ko04218,ko04261,ko04270,ko04371,ko04626,ko04713,ko04720,ko04722,ko04728,ko04740,ko04744,ko04745,ko04750,ko04910,ko04912,ko04915,ko04916,ko04921,ko04922,ko04924,ko04925,ko04970,ko04971,ko05010,ko05031,ko05034,ko05133,ko05152,ko05167,ko05200,ko05214,ko05418,map04014,map04015,map04016,map04020,map04022,map04024,map04070,map04114,map0421…	-	-	-	ko00000,ko00001,ko01009,ko03036,ko04131,ko04147	-	-	-	EF-hand_1,EF-hand_6,EF-hand_7,EF-hand_8
XP_033624444.1	7668.SPU_007247-tr	1e-40	142	KOG4387@1|root,KOG4387@2759|Eukaryota,38HH6@33154|Opisthokonta,3BI34@33208|Metazoa,3CSYR@33213|Bilateria	33208|Metazoa	E	Ornithine decarboxylase antizyme	OAZ1	GO:0003674,GO:0004857,GO:0005488,GO:0005515,GO:0005575,GO:0005622,GO:0005623,GO:0005634,GO:0005737,GO:0005829,GO:0006521,GO:0006576,GO:0006595,GO:0006596,GO:0006807,GO:0008073,GO:0008150,GO:0008152,GO:0009058,GO:0009308,GO:0009309,GO:0009893,GO:0009894,GO:0009896,GO:0009987,GO:0010565,GO:0010604,GO:0019222,GO:0019899,GO:0030234,GO:0031323,GO:0032386,GO:0032388,GO:0032879,GO:0032880,GO:0033157,GO:…	-	ko:K16548,ko:K16613	-	-	-	-	ko00000,ko03036	-	-	-	ODC_AZ
XP_033624445.1	10224.XP_006812060.1	1.07e-197	632	COG2319@1|root,KOG2106@2759|Eukaryota,3AF82@33154|Opisthokonta,3BXES@33208|Metazoa,3DF23@33213|Bilateria	33208|Metazoa	S	HELP motif	-	-	-	ko:K18595	-	-	-	-	ko00000,ko04812	-	-	-	HELP,WD40
XP_033624446.1	7739.XP_002598119.1	1.56e-268	748	COG1070@1|root,KOG2531@2759|Eukaryota,38EEF@33154|Opisthokonta,3BB8Q@33208|Metazoa,3D1P0@33213|Bilateria,47Z9K@7711|Chordata	33208|Metazoa	G	xylulokinase activity	XYLB	GO:0003674,GO:0003824,GO:0004856,GO:0005575,GO:0005576,GO:0005615,GO:0005622,GO:0005623,GO:0005737,GO:0005829,GO:0005975,GO:0005996,GO:0005997,GO:0005998,GO:0006063,GO:0006064,GO:0006082,GO:0006091,GO:0006793,GO:0006796,GO:0008150,GO:0008152,GO:0009056,GO:0009058,GO:0009987,GO:0016052,GO:0016054,GO:0016301,GO:0016310,GO:0016740,GO:0016772,GO:0016773,GO:0019200,GO:0019321,GO:0019323,GO:0019585,GO:…	2.7.1.17	ko:K00854,ko:K16732	ko00040,ko01100,map00040,map01100	M00014	R01639	RC00002,RC00538	ko00000,ko00001,ko00002,ko01000,ko03036,ko04812	-	-	-	FGGY_C,FGGY_N
XP_033624447.1	7739.XP_002598119.1	2.87e-260	726	COG1070@1|root,KOG2531@2759|Eukaryota,38EEF@33154|Opisthokonta,3BB8Q@33208|Metazoa,3D1P0@33213|Bilateria,47Z9K@7711|Chordata	33208|Metazoa	G	xylulokinase activity	XYLB	GO:0003674,GO:0003824,GO:0004856,GO:0005575,GO:0005576,GO:0005615,GO:0005622,GO:0005623,GO:0005737,GO:0005829,GO:0005975,GO:0005996,GO:0005997,GO:0005998,GO:0006063,GO:0006064,GO:0006082,GO:0006091,GO:0006793,GO:0006796,GO:0008150,GO:0008152,GO:0009056,GO:0009058,GO:0009987,GO:0016052,GO:0016054,GO:0016301,GO:0016310,GO:0016740,GO:0016772,GO:0016773,GO:0019200,GO:0019321,GO:0019323,GO:0019585,GO:…	2.7.1.17	ko:K00854,ko:K16732	ko00040,ko01100,map00040,map01100	M00014	R01639	RC00002,RC00538	ko00000,ko00001,ko00002,ko01000,ko03036,ko04812	-	-	-	FGGY_C,FGGY_N
XP_033624448.1	7668.SPU_009817-tr	3.83e-121	419	KOG1217@1|root,KOG1217@2759|Eukaryota,3A15J@33154|Opisthokonta,3CQ02@33208|Metazoa,3E65H@33213|Bilateria	33208|Metazoa	T	Four-disulfide core domains	-	-	-	-	-	-	-	-	-	-	-	-	WAP
XP_033624449.1	7668.SPU_001079-tr	1.34e-243	717	COG0520@1|root,KOG2142@2759|Eukaryota,38F30@33154|Opisthokonta,3BF9B@33208|Metazoa,3CXC4@33213|Bilateria	33208|Metazoa	H	molybdenum cofactor sulfurtransferase activity	MOCOS	GO:0003674,GO:0003824,GO:0005575,GO:0005622,GO:0005623,GO:0005737,GO:0005829,GO:0006139,GO:0006163,GO:0006725,GO:0006726,GO:0006727,GO:0006732,GO:0006753,GO:0006793,GO:0006796,GO:0006807,GO:0008055,GO:0008150,GO:0008152,GO:0008265,GO:0009058,GO:0009116,GO:0009117,GO:0009119,GO:0009141,GO:0009144,GO:0009150,GO:0009199,GO:0009205,GO:0009259,GO:0009987,GO:0016740,GO:0016782,GO:0016783,GO:0018130,GO:…	2.8.1.9	ko:K15631	ko00790,map00790	-	R11583	-	ko00000,ko00001,ko01000	-	-	-	Aminotran_5,MOSC,MOSC_N
XP_033624450.1	7668.SPU_023647-tr	5.31e-117	336	COG5030@1|root,KOG0936@2759|Eukaryota,38T6J@33154|Opisthokonta,3BA4R@33208|Metazoa,3CW6F@33213|Bilateria	33208|Metazoa	U	AP-3 complex subunit	AP3S1	GO:0003674,GO:0005215,GO:0005575,GO:0005622,GO:0005623,GO:0005737,GO:0005794,GO:0005802,GO:0006725,GO:0006726,GO:0006727,GO:0006810,GO:0006886,GO:0006928,GO:0006996,GO:0007017,GO:0007018,GO:0007033,GO:0007040,GO:0007154,GO:0007165,GO:0007166,GO:0007167,GO:0007169,GO:0008055,GO:0008088,GO:0008089,GO:0008104,GO:0008150,GO:0008152,GO:0008286,GO:0008565,GO:0009058,GO:0009719,GO:0009725,GO:0009987,GO:…	-	ko:K12399	ko04142,map04142	-	-	-	ko00000,ko00001,ko04131	-	-	-	Clat_adaptor_s
XP_033624451.1	10224.XP_006825387.1	8.93e-35	152	28KVR@1|root,2QTC7@2759|Eukaryota,38Q8X@33154|Opisthokonta,3BFJ2@33208|Metazoa,3CRUY@33213|Bilateria	33208|Metazoa	S	positive regulation of growth hormone receptor signaling pathway	-	GO:0003674,GO:0003682,GO:0005488,GO:0005575,GO:0005622,GO:0005623,GO:0005634,GO:0005694,GO:0010369,GO:0043226,GO:0043227,GO:0043228,GO:0043229,GO:0043231,GO:0043232,GO:0044422,GO:0044424,GO:0044427,GO:0044446,GO:0044464,GO:0098687	-	ko:K14972	-	-	-	-	ko00000,ko03036	-	-	-	PWWP
XP_033624452.1	10224.XP_006825387.1	8.93e-35	152	28KVR@1|root,2QTC7@2759|Eukaryota,38Q8X@33154|Opisthokonta,3BFJ2@33208|Metazoa,3CRUY@33213|Bilateria	33208|Metazoa	S	positive regulation of growth hormone receptor signaling pathway	-	GO:0003674,GO:0003682,GO:0005488,GO:0005575,GO:0005622,GO:0005623,GO:0005634,GO:0005694,GO:0010369,GO:0043226,GO:0043227,GO:0043228,GO:0043229,GO:0043231,GO:0043232,GO:0044422,GO:0044424,GO:0044427,GO:0044446,GO:0044464,GO:0098687	-	ko:K14972	-	-	-	-	ko00000,ko03036	-	-	-	PWWP
XP_033624453.1	10224.XP_006825387.1	8.92e-35	152	28KVR@1|root,2QTC7@2759|Eukaryota,38Q8X@33154|Opisthokonta,3BFJ2@33208|Metazoa,3CRUY@33213|Bilateria	33208|Metazoa	S	positive regulation of growth hormone receptor signaling pathway	-	GO:0003674,GO:0003682,GO:0005488,GO:0005575,GO:0005622,GO:0005623,GO:0005634,GO:0005694,GO:0010369,GO:0043226,GO:0043227,GO:0043228,GO:0043229,GO:0043231,GO:0043232,GO:0044422,GO:0044424,GO:0044427,GO:0044446,GO:0044464,GO:0098687	-	ko:K14972	-	-	-	-	ko00000,ko03036	-	-	-	PWWP
XP_033624454.1	10224.XP_006811260.1	4.57e-134	458	KOG2744@1|root,KOG3001@1|root,KOG2744@2759|Eukaryota,KOG3001@2759|Eukaryota,38E0V@33154|Opisthokonta,3BAGC@33208|Metazoa,3CVKF@33213|Bilateria	33208|Metazoa	K	establishment of Sertoli cell barrier	ARID4B	GO:0000003,GO:0000118,GO:0000228,GO:0000785,GO:0000790,GO:0000981,GO:0001067,GO:0002064,GO:0003006,GO:0003674,GO:0003676,GO:0003677,GO:0003700,GO:0003824,GO:0004407,GO:0005488,GO:0005575,GO:0005622,GO:0005623,GO:0005634,GO:0005654,GO:0005694,GO:0005737,GO:0005829,GO:0005886,GO:0006139,GO:0006325,GO:0006349,GO:0006351,GO:0006355,GO:0006357,GO:0006366,GO:0006464,GO:0006476,GO:0006479,GO:0006725,GO:…	-	ko:K07874,ko:K19194,ko:K19195	ko05134,map05134	-	-	-	ko00000,ko00001,ko03036,ko04031,ko04131,ko04147	-	-	-	ARID,RBB1NT,Tudor-knot
XP_033624455.1	10224.XP_006825387.1	6.47e-27	127	28KVR@1|root,2QTC7@2759|Eukaryota,38Q8X@33154|Opisthokonta,3BFJ2@33208|Metazoa,3CRUY@33213|Bilateria	33208|Metazoa	S	positive regulation of growth hormone receptor signaling pathway	-	GO:0003674,GO:0003682,GO:0005488,GO:0005575,GO:0005622,GO:0005623,GO:0005634,GO:0005694,GO:0010369,GO:0043226,GO:0043227,GO:0043228,GO:0043229,GO:0043231,GO:0043232,GO:0044422,GO:0044424,GO:0044427,GO:0044446,GO:0044464,GO:0098687	-	ko:K14972	-	-	-	-	ko00000,ko03036	-	-	-	PWWP
XP_033624456.1	7668.SPU_019773-tr	6.62e-14	70.1	2CJKH@1|root,2T0F0@2759|Eukaryota,3AU2D@33154|Opisthokonta,3C4Z2@33208|Metazoa,3DJ74@33213|Bilateria	33208|Metazoa	S	Synaphin protein	-	-	-	-	-	-	-	-	-	-	-	-	Synaphin
XP_033624457.1	28377.ENSACAP00000004964	2.16e-63	204	COG0756@1|root,KOG3370@2759|Eukaryota,3A3T2@33154|Opisthokonta,3BIEA@33208|Metazoa,3D1WG@33213|Bilateria,48069@7711|Chordata,4973Z@7742|Vertebrata	33208|Metazoa	F	dUTP metabolic process	DUT	GO:0000166,GO:0000287,GO:0001889,GO:0003674,GO:0003824,GO:0004170,GO:0005102,GO:0005488,GO:0005515,GO:0005575,GO:0005622,GO:0005623,GO:0005634,GO:0005654,GO:0005737,GO:0005739,GO:0005829,GO:0006139,GO:0006220,GO:0006221,GO:0006226,GO:0006244,GO:0006259,GO:0006260,GO:0006725,GO:0006753,GO:0006793,GO:0006796,GO:0006807,GO:0007275,GO:0008150,GO:0008152,GO:0009056,GO:0009058,GO:0009059,GO:0009117,GO:…	3.6.1.23	ko:K01520	ko00240,ko00983,ko01100,map00240,map00983,map01100	M00053	R02100,R11896	RC00002	ko00000,ko00001,ko00002,ko01000,ko03400	-	-	-	dUTPase
XP_033624458.1	7955.ENSDARP00000081663	2.13e-211	615	KOG2556@1|root,KOG2556@2759|Eukaryota,38FJ3@33154|Opisthokonta,3BB7S@33208|Metazoa,3CZ4C@33213|Bilateria,47ZQE@7711|Chordata,496EC@7742|Vertebrata,49SKC@7898|Actinopterygii	33208|Metazoa	MV	Leishmanolysin-like (metallopeptidase M8 family)	LMLN	GO:0000003,GO:0000070,GO:0000226,GO:0000278,GO:0000280,GO:0000819,GO:0003006,GO:0003674,GO:0003824,GO:0005575,GO:0005622,GO:0005623,GO:0005737,GO:0005811,GO:0005829,GO:0005912,GO:0005924,GO:0005925,GO:0006091,GO:0006323,GO:0006325,GO:0006338,GO:0006508,GO:0006807,GO:0006928,GO:0006996,GO:0007010,GO:0007017,GO:0007049,GO:0007051,GO:0007052,GO:0007059,GO:0007076,GO:0007088,GO:0007098,GO:0007100,GO:…	-	ko:K13539	-	-	-	-	ko00000,ko01000,ko01002,ko03036	-	-	-	Peptidase_M8
XP_033624459.1	9031.ENSGALP00000010798	6.33e-126	377	COG0429@1|root,KOG1838@2759|Eukaryota,38E5E@33154|Opisthokonta,3BDWY@33208|Metazoa,3CUB4@33213|Bilateria,483V9@7711|Chordata,4977D@7742|Vertebrata,4GTGI@8782|Aves	33208|Metazoa	S	Abhydrolase domain-containing protein 2	ABHD2	GO:0000003,GO:0001669,GO:0003006,GO:0003674,GO:0003707,GO:0003824,GO:0005488,GO:0005575,GO:0005622,GO:0005623,GO:0005737,GO:0005886,GO:0005929,GO:0006629,GO:0006638,GO:0006639,GO:0006950,GO:0007154,GO:0007165,GO:0007276,GO:0007281,GO:0007283,GO:0007286,GO:0007338,GO:0007340,GO:0008150,GO:0008152,GO:0009056,GO:0009566,GO:0009611,GO:0009719,GO:0009725,GO:0009755,GO:0009987,GO:0010033,GO:0012505,GO:…	3.5.4.4	ko:K13697,ko:K19572	ko00230,ko01100,map00230,map01100	-	R01560	RC00477	ko00000,ko00001,ko01000	-	-	-	Abhydrolase_1
XP_033624460.1	6500.XP_005107782.1	1.34e-38	140	COG2340@1|root,KOG3017@2759|Eukaryota,39VP1@33154|Opisthokonta,3BK4U@33208|Metazoa	33208|Metazoa	M	SCP / Tpx-1 / Ag5 / PR-1 / Sc7 family of extracellular domains.	Glipr1l1	GO:0000003,GO:0001669,GO:0005575,GO:0005576,GO:0005615,GO:0005622,GO:0005623,GO:0005737,GO:0005929,GO:0007338,GO:0007339,GO:0008037,GO:0008150,GO:0009566,GO:0009987,GO:0009988,GO:0012505,GO:0019953,GO:0022414,GO:0030141,GO:0031410,GO:0031514,GO:0031982,GO:0035036,GO:0036126,GO:0042995,GO:0043226,GO:0043227,GO:0043229,GO:0044421,GO:0044422,GO:0044424,GO:0044441,GO:0044444,GO:0044463,GO:0044464,GO:…	-	ko:K19919,ko:K20412	-	-	-	-	ko00000,ko04090,ko04131	-	-	-	CAP
XP_033624461.1	10224.XP_002740764.1	7.61e-120	367	28JVC@1|root,2QS9D@2759|Eukaryota,38FZJ@33154|Opisthokonta,3BFCE@33208|Metazoa,3D1VF@33213|Bilateria	33208|Metazoa	S	meiotic cell cycle	MNS1	GO:0000003,GO:0003002,GO:0003674,GO:0005488,GO:0005515,GO:0005575,GO:0005622,GO:0005623,GO:0005634,GO:0005635,GO:0005737,GO:0005856,GO:0005882,GO:0005929,GO:0005930,GO:0006996,GO:0007275,GO:0007276,GO:0007283,GO:0007389,GO:0008150,GO:0009798,GO:0009987,GO:0010638,GO:0012505,GO:0016043,GO:0019953,GO:0022414,GO:0030030,GO:0031344,GO:0031346,GO:0031514,GO:0031967,GO:0031975,GO:0032501,GO:0032502,GO:…	-	-	-	-	-	-	-	-	-	-	TPH
XP_033624462.1	7668.SPU_025979-tr	3.11e-72	235	KOG2897@1|root,KOG2897@2759|Eukaryota,38DRG@33154|Opisthokonta,3BCI2@33208|Metazoa,3CY5P@33213|Bilateria	33208|Metazoa	L	vacuolar protein sorting-associated protein 72 homolog	VPS72	GO:0000122,GO:0000123,GO:0003674,GO:0005488,GO:0005515,GO:0005575,GO:0005622,GO:0005623,GO:0005634,GO:0005654,GO:0006325,GO:0006338,GO:0006355,GO:0006357,GO:0006464,GO:0006473,GO:0006475,GO:0006807,GO:0006996,GO:0008150,GO:0008152,GO:0009889,GO:0009890,GO:0009892,GO:0009987,GO:0010468,GO:0010556,GO:0010558,GO:0010605,GO:0010629,GO:0016043,GO:0016569,GO:0016570,GO:0016573,GO:0016604,GO:0016607,GO:…	-	ko:K11664	-	-	-	-	ko00000,ko03036	-	-	-	YL1,YL1_C
XP_033624463.1	7668.SPU_025979-tr	3.11e-72	235	KOG2897@1|root,KOG2897@2759|Eukaryota,38DRG@33154|Opisthokonta,3BCI2@33208|Metazoa,3CY5P@33213|Bilateria	33208|Metazoa	L	vacuolar protein sorting-associated protein 72 homolog	VPS72	GO:0000122,GO:0000123,GO:0003674,GO:0005488,GO:0005515,GO:0005575,GO:0005622,GO:0005623,GO:0005634,GO:0005654,GO:0006325,GO:0006338,GO:0006355,GO:0006357,GO:0006464,GO:0006473,GO:0006475,GO:0006807,GO:0006996,GO:0008150,GO:0008152,GO:0009889,GO:0009890,GO:0009892,GO:0009987,GO:0010468,GO:0010556,GO:0010558,GO:0010605,GO:0010629,GO:0016043,GO:0016569,GO:0016570,GO:0016573,GO:0016604,GO:0016607,GO:…	-	ko:K11664	-	-	-	-	ko00000,ko03036	-	-	-	YL1,YL1_C
XP_033624464.1	10224.XP_006823672.1	6.37e-27	118	KOG2177@1|root,KOG2177@2759|Eukaryota	10224.XP_006823672.1|-	O	zinc ion binding	-	-	-	-	-	-	-	-	-	-	-	-	-
XP_033624465.1	10224.XP_002730499.1	1.31e-58	207	KOG0118@1|root,KOG0118@2759|Eukaryota,39RKT@33154|Opisthokonta,3BIWG@33208|Metazoa,3CWVS@33213|Bilateria	33208|Metazoa	A	RNA binding motif protein 34	RBM34	GO:0003674,GO:0003676,GO:0003723,GO:0003729,GO:0005488,GO:0005575,GO:0005622,GO:0005623,GO:0005634,GO:0005730,GO:0031974,GO:0031981,GO:0043226,GO:0043227,GO:0043228,GO:0043229,GO:0043231,GO:0043232,GO:0043233,GO:0044422,GO:0044424,GO:0044428,GO:0044446,GO:0044464,GO:0070013,GO:0097159,GO:1901363	-	ko:K14837	-	-	-	-	ko00000,ko03009	-	-	-	RRM_1
XP_033624466.1	10224.XP_002731878.1	6.1e-22	109	KOG2177@1|root,KOG2177@2759|Eukaryota,3A8ME@33154|Opisthokonta	10224.XP_002731878.1|-	O	E3 ubiquitin-protein ligase TRIM71-like	-	-	-	ko:K11997	-	-	-	-	ko00000,ko04121	-	-	-	-
XP_033624467.1	10224.XP_002731878.1	6.1e-22	109	KOG2177@1|root,KOG2177@2759|Eukaryota,3A8ME@33154|Opisthokonta	10224.XP_002731878.1|-	O	E3 ubiquitin-protein ligase TRIM71-like	-	-	-	ko:K11997	-	-	-	-	ko00000,ko04121	-	-	-	-
XP_033624468.1	10224.XP_002731878.1	6.1e-22	109	KOG2177@1|root,KOG2177@2759|Eukaryota,3A8ME@33154|Opisthokonta	10224.XP_002731878.1|-	O	E3 ubiquitin-protein ligase TRIM71-like	-	-	-	ko:K11997	-	-	-	-	ko00000,ko04121	-	-	-	-
XP_033624469.1	6412.HelroP130735	6.66e-10	68.2	KOG2177@1|root,KOG2177@2759|Eukaryota,38G1C@33154|Opisthokonta,3B9TN@33208|Metazoa,3CU8W@33213|Bilateria	33208|Metazoa	O	tripartite motif containing	TRIM24	GO:0000122,GO:0000228,GO:0000785,GO:0000790,GO:0000791,GO:0000902,GO:0000904,GO:0000976,GO:0000977,GO:0000978,GO:0000987,GO:0001012,GO:0001067,GO:0002039,GO:0002262,GO:0002376,GO:0002520,GO:0003674,GO:0003676,GO:0003677,GO:0003682,GO:0003690,GO:0003712,GO:0003713,GO:0003824,GO:0004672,GO:0004713,GO:0004842,GO:0005102,GO:0005488,GO:0005515,GO:0005575,GO:0005622,GO:0005623,GO:0005634,GO:0005654,GO:…	2.3.2.27,2.7.12.1	ko:K08825,ko:K08881,ko:K08883	-	-	-	-	ko00000,ko01000,ko01001,ko04121,ko04131	-	-	-	Bromodomain,PHD,zf-B_box,zf-RING_UBOX
XP_033624470.1	6412.HelroP130735	6.66e-10	68.2	KOG2177@1|root,KOG2177@2759|Eukaryota,38G1C@33154|Opisthokonta,3B9TN@33208|Metazoa,3CU8W@33213|Bilateria	33208|Metazoa	O	tripartite motif containing	TRIM24	GO:0000122,GO:0000228,GO:0000785,GO:0000790,GO:0000791,GO:0000902,GO:0000904,GO:0000976,GO:0000977,GO:0000978,GO:0000987,GO:0001012,GO:0001067,GO:0002039,GO:0002262,GO:0002376,GO:0002520,GO:0003674,GO:0003676,GO:0003677,GO:0003682,GO:0003690,GO:0003712,GO:0003713,GO:0003824,GO:0004672,GO:0004713,GO:0004842,GO:0005102,GO:0005488,GO:0005515,GO:0005575,GO:0005622,GO:0005623,GO:0005634,GO:0005654,GO:…	2.3.2.27,2.7.12.1	ko:K08825,ko:K08881,ko:K08883	-	-	-	-	ko00000,ko01000,ko01001,ko04121,ko04131	-	-	-	Bromodomain,PHD,zf-B_box,zf-RING_UBOX
XP_033624471.1	6087.XP_002155572.2	1.7e-21	107	KOG2177@1|root,KOG2177@2759|Eukaryota,38F95@33154|Opisthokonta,3BA7J@33208|Metazoa	33208|Metazoa	O	miRNA binding	nhl-1	GO:0003008,GO:0003012,GO:0003674,GO:0003824,GO:0004842,GO:0005488,GO:0005515,GO:0005575,GO:0005622,GO:0005623,GO:0005737,GO:0006464,GO:0006807,GO:0006936,GO:0006941,GO:0006996,GO:0007010,GO:0007610,GO:0007626,GO:0008150,GO:0008152,GO:0008270,GO:0008345,GO:0009653,GO:0009987,GO:0010927,GO:0016043,GO:0016567,GO:0016740,GO:0019538,GO:0019725,GO:0019787,GO:0022607,GO:0030016,GO:0030017,GO:0030018,GO:…	2.3.2.27	ko:K11997,ko:K12035	ko05206,map05206	-	-	-	ko00000,ko00001,ko01000,ko03019,ko04121	-	-	-	NHL,zf-C3HC4,zf-RING_UBOX
XP_033624472.1	10224.XP_002731878.1	7.8e-22	108	KOG2177@1|root,KOG2177@2759|Eukaryota,3A8ME@33154|Opisthokonta	10224.XP_002731878.1|-	O	E3 ubiquitin-protein ligase TRIM71-like	-	-	-	ko:K11997	-	-	-	-	ko00000,ko04121	-	-	-	-
XP_033624473.1	10224.XP_002731878.1	4.43e-22	109	KOG2177@1|root,KOG2177@2759|Eukaryota,3A8ME@33154|Opisthokonta	10224.XP_002731878.1|-	O	E3 ubiquitin-protein ligase TRIM71-like	-	-	-	ko:K11997	-	-	-	-	ko00000,ko04121	-	-	-	-
XP_033624474.1	10224.XP_002731878.1	4.43e-22	109	KOG2177@1|root,KOG2177@2759|Eukaryota,3A8ME@33154|Opisthokonta	10224.XP_002731878.1|-	O	E3 ubiquitin-protein ligase TRIM71-like	-	-	-	ko:K11997	-	-	-	-	ko00000,ko04121	-	-	-	-
XP_033624475.1	10224.XP_002731878.1	4.43e-22	109	KOG2177@1|root,KOG2177@2759|Eukaryota,3A8ME@33154|Opisthokonta	10224.XP_002731878.1|-	O	E3 ubiquitin-protein ligase TRIM71-like	-	-	-	ko:K11997	-	-	-	-	ko00000,ko04121	-	-	-	-
XP_033624476.1	10224.XP_002735026.1	2.68e-14	80.9	KOG2177@1|root,KOG2177@2759|Eukaryota,38EA3@33154|Opisthokonta,3BFJH@33208|Metazoa,3CRTV@33213|Bilateria	33208|Metazoa	O	Tripartite motif-containing protein	TRIM2	GO:0003674,GO:0003824,GO:0004842,GO:0005488,GO:0005515,GO:0005575,GO:0005622,GO:0005623,GO:0005737,GO:0006464,GO:0006807,GO:0007275,GO:0007399,GO:0008022,GO:0008092,GO:0008150,GO:0008152,GO:0008270,GO:0009987,GO:0010033,GO:0010941,GO:0016567,GO:0016740,GO:0017022,GO:0019538,GO:0019787,GO:0032446,GO:0032501,GO:0032502,GO:0034097,GO:0036211,GO:0042221,GO:0042981,GO:0043067,GO:0043167,GO:0043169,GO:…	-	ko:K11997	-	-	-	-	ko00000,ko04121	-	-	-	Filamin,NHL,zf-B_box,zf-RING_UBOX
XP_033624477.1	7668.SPU_025363-tr	7.09e-95	282	KOG3882@1|root,KOG3882@2759|Eukaryota,38GDG@33154|Opisthokonta,3BEEZ@33208|Metazoa,3CZUH@33213|Bilateria	33208|Metazoa	S	cell surface receptor signaling pathway	TSPAN13	GO:0003674,GO:0005246,GO:0005575,GO:0005623,GO:0005886,GO:0005887,GO:0007154,GO:0007165,GO:0007166,GO:0008150,GO:0008284,GO:0009987,GO:0010959,GO:0016020,GO:0016021,GO:0016247,GO:0023052,GO:0031224,GO:0031226,GO:0032879,GO:0034762,GO:0034765,GO:0042127,GO:0043269,GO:0044425,GO:0044459,GO:0044464,GO:0048518,GO:0048522,GO:0050789,GO:0050794,GO:0050896,GO:0051049,GO:0051716,GO:0051924,GO:0065007,GO:…	-	ko:K17356	-	-	-	-	ko00000	-	-	-	Tetraspannin
XP_033624478.1	7668.SPU_025363-tr	3.69e-90	270	KOG3882@1|root,KOG3882@2759|Eukaryota,38GDG@33154|Opisthokonta,3BEEZ@33208|Metazoa,3CZUH@33213|Bilateria	33208|Metazoa	S	cell surface receptor signaling pathway	TSPAN13	GO:0003674,GO:0005246,GO:0005575,GO:0005623,GO:0005886,GO:0005887,GO:0007154,GO:0007165,GO:0007166,GO:0008150,GO:0008284,GO:0009987,GO:0010959,GO:0016020,GO:0016021,GO:0016247,GO:0023052,GO:0031224,GO:0031226,GO:0032879,GO:0034762,GO:0034765,GO:0042127,GO:0043269,GO:0044425,GO:0044459,GO:0044464,GO:0048518,GO:0048522,GO:0050789,GO:0050794,GO:0050896,GO:0051049,GO:0051716,GO:0051924,GO:0065007,GO:…	-	ko:K17356	-	-	-	-	ko00000	-	-	-	Tetraspannin
XP_033624479.1	10224.XP_006813188.1	0	4891	KOG1836@1|root,KOG3510@1|root,KOG1836@2759|Eukaryota,KOG3510@2759|Eukaryota,38B3X@33154|Opisthokonta,3BCDS@33208|Metazoa,3CZJV@33213|Bilateria	33208|Metazoa	TW	maintenance of animal organ identity	USH2A	GO:0001654,GO:0001894,GO:0001895,GO:0001917,GO:0002139,GO:0002141,GO:0002142,GO:0003008,GO:0003674,GO:0005488,GO:0005515,GO:0005518,GO:0005575,GO:0005576,GO:0005604,GO:0005622,GO:0005623,GO:0005737,GO:0005815,GO:0005856,GO:0005886,GO:0005929,GO:0007275,GO:0007399,GO:0007423,GO:0007600,GO:0007605,GO:0008092,GO:0008104,GO:0008150,GO:0008544,GO:0009888,GO:0009913,GO:0009987,GO:0015630,GO:0016020,GO:…	-	ko:K05635,ko:K19636	ko04151,ko04510,ko04512,ko05020,ko05145,ko05146,ko05165,ko05200,ko05222,map04151,map04510,map04512,map05020,map05145,map05146,map05165,map05200,map05222	-	-	-	ko00000,ko00001,ko03036,ko04516	-	-	-	Laminin_EGF,Laminin_G_2,Laminin_G_3,Laminin_N,fn3
XP_033624480.1	10224.XP_006812111.1	5.16e-91	310	KOG3910@1|root,KOG3910@2759|Eukaryota,38CF8@33154|Opisthokonta,3BAYG@33208|Metazoa,3CX00@33213|Bilateria	33208|Metazoa	K	bHLH transcription factor binding	TCF4	GO:0000003,GO:0000122,GO:0000228,GO:0000785,GO:0000790,GO:0000976,GO:0000977,GO:0000978,GO:0000981,GO:0000982,GO:0000987,GO:0001011,GO:0001012,GO:0001067,GO:0001077,GO:0001085,GO:0001091,GO:0001093,GO:0001098,GO:0001099,GO:0001228,GO:0001655,GO:0001708,GO:0001709,GO:0001775,GO:0002065,GO:0002119,GO:0002164,GO:0002376,GO:0002682,GO:0003006,GO:0003674,GO:0003676,GO:0003677,GO:0003682,GO:0003690,GO:…	-	ko:K15603	-	-	-	-	ko00000,ko03000	-	-	-	HLH
XP_033624481.1	10224.XP_006812111.1	1.33e-92	315	KOG3910@1|root,KOG3910@2759|Eukaryota,38CF8@33154|Opisthokonta,3BAYG@33208|Metazoa,3CX00@33213|Bilateria	33208|Metazoa	K	bHLH transcription factor binding	TCF4	GO:0000003,GO:0000122,GO:0000228,GO:0000785,GO:0000790,GO:0000976,GO:0000977,GO:0000978,GO:0000981,GO:0000982,GO:0000987,GO:0001011,GO:0001012,GO:0001067,GO:0001077,GO:0001085,GO:0001091,GO:0001093,GO:0001098,GO:0001099,GO:0001228,GO:0001655,GO:0001708,GO:0001709,GO:0001775,GO:0002065,GO:0002119,GO:0002164,GO:0002376,GO:0002682,GO:0003006,GO:0003674,GO:0003676,GO:0003677,GO:0003682,GO:0003690,GO:…	-	ko:K15603	-	-	-	-	ko00000,ko03000	-	-	-	HLH
XP_033624482.1	10224.XP_006812111.1	4.23e-84	290	KOG3910@1|root,KOG3910@2759|Eukaryota,38CF8@33154|Opisthokonta,3BAYG@33208|Metazoa,3CX00@33213|Bilateria	33208|Metazoa	K	bHLH transcription factor binding	TCF4	GO:0000003,GO:0000122,GO:0000228,GO:0000785,GO:0000790,GO:0000976,GO:0000977,GO:0000978,GO:0000981,GO:0000982,GO:0000987,GO:0001011,GO:0001012,GO:0001067,GO:0001077,GO:0001085,GO:0001091,GO:0001093,GO:0001098,GO:0001099,GO:0001228,GO:0001655,GO:0001708,GO:0001709,GO:0001775,GO:0002065,GO:0002119,GO:0002164,GO:0002376,GO:0002682,GO:0003006,GO:0003674,GO:0003676,GO:0003677,GO:0003682,GO:0003690,GO:…	-	ko:K15603	-	-	-	-	ko00000,ko03000	-	-	-	HLH
XP_033624483.1	10224.XP_006812111.1	4.62e-83	286	KOG3910@1|root,KOG3910@2759|Eukaryota,38CF8@33154|Opisthokonta,3BAYG@33208|Metazoa,3CX00@33213|Bilateria	33208|Metazoa	K	bHLH transcription factor binding	TCF4	GO:0000003,GO:0000122,GO:0000228,GO:0000785,GO:0000790,GO:0000976,GO:0000977,GO:0000978,GO:0000981,GO:0000982,GO:0000987,GO:0001011,GO:0001012,GO:0001067,GO:0001077,GO:0001085,GO:0001091,GO:0001093,GO:0001098,GO:0001099,GO:0001228,GO:0001655,GO:0001708,GO:0001709,GO:0001775,GO:0002065,GO:0002119,GO:0002164,GO:0002376,GO:0002682,GO:0003006,GO:0003674,GO:0003676,GO:0003677,GO:0003682,GO:0003690,GO:…	-	ko:K15603	-	-	-	-	ko00000,ko03000	-	-	-	HLH
XP_033624484.1	7668.SPU_008199-tr	0	1031	COG0666@1|root,KOG0504@2759|Eukaryota,38CMX@33154|Opisthokonta,3BH8T@33208|Metazoa,3CZ5V@33213|Bilateria	33208|Metazoa	S	Tetratricopeptide repeat, ankyrin repeat and coiled-coil containing	TANC2	GO:0000003,GO:0000768,GO:0001655,GO:0001667,GO:0001701,GO:0002064,GO:0002065,GO:0002066,GO:0003006,GO:0003008,GO:0003674,GO:0005198,GO:0005488,GO:0005515,GO:0005575,GO:0005622,GO:0005623,GO:0005737,GO:0005912,GO:0006928,GO:0006949,GO:0006996,GO:0007010,GO:0007275,GO:0007276,GO:0007281,GO:0007292,GO:0007297,GO:0007298,GO:0007520,GO:0007610,GO:0007611,GO:0007612,GO:0007632,GO:0008150,GO:0008306,GO:…	-	-	-	-	-	-	-	-	-	-	Ank_2,Ank_4,TPR_8
XP_033624485.1	7668.SPU_008199-tr	0	1031	COG0666@1|root,KOG0504@2759|Eukaryota,38CMX@33154|Opisthokonta,3BH8T@33208|Metazoa,3CZ5V@33213|Bilateria	33208|Metazoa	S	Tetratricopeptide repeat, ankyrin repeat and coiled-coil containing	TANC2	GO:0000003,GO:0000768,GO:0001655,GO:0001667,GO:0001701,GO:0002064,GO:0002065,GO:0002066,GO:0003006,GO:0003008,GO:0003674,GO:0005198,GO:0005488,GO:0005515,GO:0005575,GO:0005622,GO:0005623,GO:0005737,GO:0005912,GO:0006928,GO:0006949,GO:0006996,GO:0007010,GO:0007275,GO:0007276,GO:0007281,GO:0007292,GO:0007297,GO:0007298,GO:0007520,GO:0007610,GO:0007611,GO:0007612,GO:0007632,GO:0008150,GO:0008306,GO:…	-	-	-	-	-	-	-	-	-	-	Ank_2,Ank_4,TPR_8
XP_033624486.1	7668.SPU_015666-tr	7.34e-204	573	COG0088@1|root,KOG1475@2759|Eukaryota,38NDR@33154|Opisthokonta,3B9X9@33208|Metazoa,3CRNG@33213|Bilateria	33208|Metazoa	J	structural constituent of ribosome	RPL4	GO:0000184,GO:0000956,GO:0001558,GO:0002181,GO:0003360,GO:0003674,GO:0003676,GO:0003723,GO:0003735,GO:0005198,GO:0005488,GO:0005575,GO:0005622,GO:0005623,GO:0005634,GO:0005737,GO:0005783,GO:0005791,GO:0005829,GO:0005840,GO:0006139,GO:0006401,GO:0006402,GO:0006412,GO:0006413,GO:0006518,GO:0006605,GO:0006612,GO:0006613,GO:0006614,GO:0006725,GO:0006807,GO:0006810,GO:0006886,GO:0007275,GO:0007399,GO:…	-	ko:K02930	ko03010,map03010	M00177,M00179	-	-	br01610,ko00000,ko00001,ko00002,ko03011	-	-	-	Ribos_L4_asso_C,Ribosomal_L4
XP_033624487.1	9365.XP_007537854.1	9.5e-263	741	KOG1587@1|root,KOG1587@2759|Eukaryota,38GZ7@33154|Opisthokonta,3BBQC@33208|Metazoa,3CRJY@33213|Bilateria,483Q4@7711|Chordata,48Y01@7742|Vertebrata,3J2WQ@40674|Mammalia	33208|Metazoa	Z	1 intermediate chain 2	DYNC1I2	GO:0000003,GO:0000086,GO:0000226,GO:0000278,GO:0001654,GO:0001754,GO:0002376,GO:0002478,GO:0002495,GO:0002504,GO:0003006,GO:0003674,GO:0003774,GO:0003777,GO:0003824,GO:0005488,GO:0005515,GO:0005575,GO:0005622,GO:0005623,GO:0005737,GO:0005813,GO:0005815,GO:0005829,GO:0005856,GO:0005868,GO:0005874,GO:0005875,GO:0005929,GO:0006810,GO:0006888,GO:0006928,GO:0006996,GO:0007010,GO:0007017,GO:0007018,GO:…	-	ko:K10415	ko04145,ko04962,ko05132,map04145,map04962,map05132	-	-	-	ko00000,ko00001,ko03036,ko04812	-	-	-	Dynein_IC2,WD40
XP_033624488.1	13735.ENSPSIP00000016494	7.4e-263	742	KOG1587@1|root,KOG1587@2759|Eukaryota,38GZ7@33154|Opisthokonta,3BBQC@33208|Metazoa,3CRJY@33213|Bilateria,483Q4@7711|Chordata,48Y01@7742|Vertebrata,4CCM8@8459|Testudines	33208|Metazoa	Z	1 intermediate chain 2	DYNC1I2	GO:0000003,GO:0000086,GO:0000226,GO:0000278,GO:0001654,GO:0001754,GO:0002376,GO:0002478,GO:0002495,GO:0002504,GO:0003006,GO:0003674,GO:0003774,GO:0003777,GO:0003824,GO:0005488,GO:0005515,GO:0005575,GO:0005622,GO:0005623,GO:0005737,GO:0005813,GO:0005815,GO:0005829,GO:0005856,GO:0005868,GO:0005874,GO:0005875,GO:0005929,GO:0006810,GO:0006888,GO:0006928,GO:0006996,GO:0007010,GO:0007017,GO:0007018,GO:…	-	ko:K10415	ko04145,ko04962,ko05132,map04145,map04962,map05132	-	-	-	ko00000,ko00001,ko03036,ko04812	-	-	-	Dynein_IC2,WD40
XP_033624489.1	10224.XP_006815221.1	1.38e-65	256	KOG2184@1|root,KOG2184@2759|Eukaryota,38FFJ@33154|Opisthokonta,3BISA@33208|Metazoa,3D0C0@33213|Bilateria	33208|Metazoa	A	G patch domain containing 8	GPATCH8	-	-	-	-	-	-	-	-	-	-	-	G-patch,zf-C2H2_jaz
XP_033624490.1	10224.XP_006815221.1	6.33e-41	176	KOG2184@1|root,KOG2184@2759|Eukaryota,38FFJ@33154|Opisthokonta,3BISA@33208|Metazoa,3D0C0@33213|Bilateria	33208|Metazoa	A	G patch domain containing 8	GPATCH8	-	-	-	-	-	-	-	-	-	-	-	G-patch,zf-C2H2_jaz
XP_033624491.1	10224.XP_006815221.1	6.33e-41	176	KOG2184@1|root,KOG2184@2759|Eukaryota,38FFJ@33154|Opisthokonta,3BISA@33208|Metazoa,3D0C0@33213|Bilateria	33208|Metazoa	A	G patch domain containing 8	GPATCH8	-	-	-	-	-	-	-	-	-	-	-	G-patch,zf-C2H2_jaz
XP_033624492.1	7668.SPU_022413-tr	2.03e-111	343	KOG3670@1|root,KOG3670@2759|Eukaryota,39S44@33154|Opisthokonta,3BG0H@33208|Metazoa,3CRAV@33213|Bilateria	33208|Metazoa	I	hydrolase activity, acting on ester bonds	-	GO:0006810,GO:0006897,GO:0006909,GO:0008150,GO:0016192,GO:0051179,GO:0051234,GO:0098657	3.1.1.4,3.1.1.5	ko:K14621	ko00564,ko00565,ko00590,ko00591,ko00592,ko01100,ko01110,ko04977,map00564,map00565,map00590,map00591,map00592,map01100,map01110,map04977	-	R01315,R01317,R02053,R02746,R02747,R03416,R03417,R07064,R07379,R07387,R07859	RC00020,RC00037,RC00041,RC00094	ko00000,ko00001,ko01000,ko04131	-	-	-	Lipase_GDSL
XP_033624493.1	10224.XP_006815221.1	6.33e-41	176	KOG2184@1|root,KOG2184@2759|Eukaryota,38FFJ@33154|Opisthokonta,3BISA@33208|Metazoa,3D0C0@33213|Bilateria	33208|Metazoa	A	G patch domain containing 8	GPATCH8	-	-	-	-	-	-	-	-	-	-	-	G-patch,zf-C2H2_jaz
XP_033624494.1	10224.XP_006815221.1	1.74e-34	154	KOG2184@1|root,KOG2184@2759|Eukaryota,38FFJ@33154|Opisthokonta,3BISA@33208|Metazoa,3D0C0@33213|Bilateria	33208|Metazoa	A	G patch domain containing 8	GPATCH8	-	-	-	-	-	-	-	-	-	-	-	G-patch,zf-C2H2_jaz
XP_033624495.1	10224.XP_006815221.1	1.74e-34	154	KOG2184@1|root,KOG2184@2759|Eukaryota,38FFJ@33154|Opisthokonta,3BISA@33208|Metazoa,3D0C0@33213|Bilateria	33208|Metazoa	A	G patch domain containing 8	GPATCH8	-	-	-	-	-	-	-	-	-	-	-	G-patch,zf-C2H2_jaz
XP_033624496.1	10224.XP_006815221.1	1.74e-34	154	KOG2184@1|root,KOG2184@2759|Eukaryota,38FFJ@33154|Opisthokonta,3BISA@33208|Metazoa,3D0C0@33213|Bilateria	33208|Metazoa	A	G patch domain containing 8	GPATCH8	-	-	-	-	-	-	-	-	-	-	-	G-patch,zf-C2H2_jaz
XP_033624497.1	10224.XP_006815221.1	1.74e-34	154	KOG2184@1|root,KOG2184@2759|Eukaryota,38FFJ@33154|Opisthokonta,3BISA@33208|Metazoa,3D0C0@33213|Bilateria	33208|Metazoa	A	G patch domain containing 8	GPATCH8	-	-	-	-	-	-	-	-	-	-	-	G-patch,zf-C2H2_jaz
XP_033624498.1	10224.XP_006815221.1	1.74e-34	154	KOG2184@1|root,KOG2184@2759|Eukaryota,38FFJ@33154|Opisthokonta,3BISA@33208|Metazoa,3D0C0@33213|Bilateria	33208|Metazoa	A	G patch domain containing 8	GPATCH8	-	-	-	-	-	-	-	-	-	-	-	G-patch,zf-C2H2_jaz
XP_033624499.1	7668.SPU_028714-tr	1.54e-95	330	2C0B2@1|root,2QVUZ@2759|Eukaryota,39RA5@33154|Opisthokonta,3BHGW@33208|Metazoa,3CX43@33213|Bilateria	33208|Metazoa	T	positive regulation of Rho protein signal transduction	PRAG1	GO:0003674,GO:0003824,GO:0004672,GO:0005488,GO:0005515,GO:0005575,GO:0005622,GO:0005623,GO:0005634,GO:0005737,GO:0005912,GO:0005924,GO:0005925,GO:0006464,GO:0006468,GO:0006793,GO:0006796,GO:0006807,GO:0006928,GO:0007275,GO:0007399,GO:0008150,GO:0008152,GO:0008360,GO:0008593,GO:0009966,GO:0009967,GO:0009987,GO:0010646,GO:0010647,GO:0010721,GO:0010975,GO:0010977,GO:0016301,GO:0016310,GO:0016477,GO:…	2.7.10.2	ko:K17537,ko:K17538	-	-	-	-	ko00000,ko01000,ko01001	-	-	-	Pkinase,Pkinase_Tyr
XP_033624500.1	7668.SPU_028714-tr	1.54e-95	330	2C0B2@1|root,2QVUZ@2759|Eukaryota,39RA5@33154|Opisthokonta,3BHGW@33208|Metazoa,3CX43@33213|Bilateria	33208|Metazoa	T	positive regulation of Rho protein signal transduction	PRAG1	GO:0003674,GO:0003824,GO:0004672,GO:0005488,GO:0005515,GO:0005575,GO:0005622,GO:0005623,GO:0005634,GO:0005737,GO:0005912,GO:0005924,GO:0005925,GO:0006464,GO:0006468,GO:0006793,GO:0006796,GO:0006807,GO:0006928,GO:0007275,GO:0007399,GO:0008150,GO:0008152,GO:0008360,GO:0008593,GO:0009966,GO:0009967,GO:0009987,GO:0010646,GO:0010647,GO:0010721,GO:0010975,GO:0010977,GO:0016301,GO:0016310,GO:0016477,GO:…	2.7.10.2	ko:K17537,ko:K17538	-	-	-	-	ko00000,ko01000,ko01001	-	-	-	Pkinase,Pkinase_Tyr
XP_033624501.1	7668.SPU_028714-tr	1.54e-95	330	2C0B2@1|root,2QVUZ@2759|Eukaryota,39RA5@33154|Opisthokonta,3BHGW@33208|Metazoa,3CX43@33213|Bilateria	33208|Metazoa	T	positive regulation of Rho protein signal transduction	PRAG1	GO:0003674,GO:0003824,GO:0004672,GO:0005488,GO:0005515,GO:0005575,GO:0005622,GO:0005623,GO:0005634,GO:0005737,GO:0005912,GO:0005924,GO:0005925,GO:0006464,GO:0006468,GO:0006793,GO:0006796,GO:0006807,GO:0006928,GO:0007275,GO:0007399,GO:0008150,GO:0008152,GO:0008360,GO:0008593,GO:0009966,GO:0009967,GO:0009987,GO:0010646,GO:0010647,GO:0010721,GO:0010975,GO:0010977,GO:0016301,GO:0016310,GO:0016477,GO:…	2.7.10.2	ko:K17537,ko:K17538	-	-	-	-	ko00000,ko01000,ko01001	-	-	-	Pkinase,Pkinase_Tyr
XP_033624502.1	7668.SPU_028714-tr	1.54e-95	330	2C0B2@1|root,2QVUZ@2759|Eukaryota,39RA5@33154|Opisthokonta,3BHGW@33208|Metazoa,3CX43@33213|Bilateria	33208|Metazoa	T	positive regulation of Rho protein signal transduction	PRAG1	GO:0003674,GO:0003824,GO:0004672,GO:0005488,GO:0005515,GO:0005575,GO:0005622,GO:0005623,GO:0005634,GO:0005737,GO:0005912,GO:0005924,GO:0005925,GO:0006464,GO:0006468,GO:0006793,GO:0006796,GO:0006807,GO:0006928,GO:0007275,GO:0007399,GO:0008150,GO:0008152,GO:0008360,GO:0008593,GO:0009966,GO:0009967,GO:0009987,GO:0010646,GO:0010647,GO:0010721,GO:0010975,GO:0010977,GO:0016301,GO:0016310,GO:0016477,GO:…	2.7.10.2	ko:K17537,ko:K17538	-	-	-	-	ko00000,ko01000,ko01001	-	-	-	Pkinase,Pkinase_Tyr
XP_033624503.1	109478.XP_005882743.1	6.08e-85	272	KOG3644@1|root,KOG3644@2759|Eukaryota,38BM7@33154|Opisthokonta,3BA9E@33208|Metazoa,3CRD3@33213|Bilateria,487GZ@7711|Chordata,48Z0A@7742|Vertebrata,3J712@40674|Mammalia,4M1A1@9397|Chiroptera	33208|Metazoa	T	Glycine receptor	GLRA3	GO:0001101,GO:0001508,GO:0003008,GO:0003674,GO:0005215,GO:0005216,GO:0005230,GO:0005231,GO:0005234,GO:0005237,GO:0005253,GO:0005254,GO:0005488,GO:0005515,GO:0005575,GO:0005623,GO:0005886,GO:0005887,GO:0006810,GO:0006811,GO:0006820,GO:0006821,GO:0007154,GO:0007165,GO:0007166,GO:0007186,GO:0007218,GO:0007267,GO:0007268,GO:0007600,GO:0007606,GO:0007610,GO:0007626,GO:0008068,GO:0008104,GO:0008144,GO:…	-	ko:K05193,ko:K05194,ko:K05195,ko:K05271,ko:K05273	ko04080,map04080	-	-	-	ko00000,ko00001,ko04040,ko04131	1.A.9.3,1.A.9.4	-	-	Neur_chan_LBD,Neur_chan_memb
XP_033624504.1	109478.XP_005882743.1	1.01e-87	279	KOG3644@1|root,KOG3644@2759|Eukaryota,38BM7@33154|Opisthokonta,3BA9E@33208|Metazoa,3CRD3@33213|Bilateria,487GZ@7711|Chordata,48Z0A@7742|Vertebrata,3J712@40674|Mammalia,4M1A1@9397|Chiroptera	33208|Metazoa	T	Glycine receptor	GLRA3	GO:0001101,GO:0001508,GO:0003008,GO:0003674,GO:0005215,GO:0005216,GO:0005230,GO:0005231,GO:0005234,GO:0005237,GO:0005253,GO:0005254,GO:0005488,GO:0005515,GO:0005575,GO:0005623,GO:0005886,GO:0005887,GO:0006810,GO:0006811,GO:0006820,GO:0006821,GO:0007154,GO:0007165,GO:0007166,GO:0007186,GO:0007218,GO:0007267,GO:0007268,GO:0007600,GO:0007606,GO:0007610,GO:0007626,GO:0008068,GO:0008104,GO:0008144,GO:…	-	ko:K05193,ko:K05194,ko:K05195,ko:K05271,ko:K05273	ko04080,map04080	-	-	-	ko00000,ko00001,ko04040,ko04131	1.A.9.3,1.A.9.4	-	-	Neur_chan_LBD,Neur_chan_memb
XP_033624505.1	109478.XP_005882743.1	3.84e-85	272	KOG3644@1|root,KOG3644@2759|Eukaryota,38BM7@33154|Opisthokonta,3BA9E@33208|Metazoa,3CRD3@33213|Bilateria,487GZ@7711|Chordata,48Z0A@7742|Vertebrata,3J712@40674|Mammalia,4M1A1@9397|Chiroptera	33208|Metazoa	T	Glycine receptor	GLRA3	GO:0001101,GO:0001508,GO:0003008,GO:0003674,GO:0005215,GO:0005216,GO:0005230,GO:0005231,GO:0005234,GO:0005237,GO:0005253,GO:0005254,GO:0005488,GO:0005515,GO:0005575,GO:0005623,GO:0005886,GO:0005887,GO:0006810,GO:0006811,GO:0006820,GO:0006821,GO:0007154,GO:0007165,GO:0007166,GO:0007186,GO:0007218,GO:0007267,GO:0007268,GO:0007600,GO:0007606,GO:0007610,GO:0007626,GO:0008068,GO:0008104,GO:0008144,GO:…	-	ko:K05193,ko:K05194,ko:K05195,ko:K05271,ko:K05273	ko04080,map04080	-	-	-	ko00000,ko00001,ko04040,ko04131	1.A.9.3,1.A.9.4	-	-	Neur_chan_LBD,Neur_chan_memb
XP_033624506.1	7918.ENSLOCP00000016069	2.62e-47	192	KOG3544@1|root,KOG3544@2759|Eukaryota,38CJN@33154|Opisthokonta,3BAFZ@33208|Metazoa,3CU1R@33213|Bilateria,487SA@7711|Chordata,494VH@7742|Vertebrata,49X0V@7898|Actinopterygii	33208|Metazoa	W	collagen type I alpha	COL1A1	GO:0000302,GO:0001101,GO:0001501,GO:0001503,GO:0001568,GO:0001649,GO:0001775,GO:0001944,GO:0001957,GO:0001958,GO:0002020,GO:0002376,GO:0002682,GO:0003008,GO:0003674,GO:0005198,GO:0005201,GO:0005488,GO:0005515,GO:0005575,GO:0005576,GO:0005581,GO:0005583,GO:0005584,GO:0005615,GO:0005622,GO:0005623,GO:0005737,GO:0005783,GO:0005788,GO:0005794,GO:0006355,GO:0006810,GO:0006928,GO:0006950,GO:0006979,GO:…	-	ko:K06236,ko:K19719,ko:K19720	ko04151,ko04510,ko04512,ko04611,ko04926,ko04933,ko04974,ko05146,ko05165,map04151,map04510,map04512,map04611,map04926,map04933,map04974,map05146,map05165	-	-	-	ko00000,ko00001,ko00536,ko04516	-	-	-	COLFI,Collagen,VWC
XP_033624507.1	8496.XP_006261419.1	1.45e-234	645	COG0639@1|root,KOG0374@2759|Eukaryota,38BV2@33154|Opisthokonta,3B9MQ@33208|Metazoa,3CRW5@33213|Bilateria,47YYZ@7711|Chordata,49018@7742|Vertebrata	33208|Metazoa	T	myosin-light-chain-phosphatase activity	PPP1CB	GO:0000003,GO:0000164,GO:0000910,GO:0001932,GO:0001933,GO:0002009,GO:0002165,GO:0003002,GO:0003006,GO:0003674,GO:0003824,GO:0004721,GO:0004722,GO:0005488,GO:0005515,GO:0005575,GO:0005622,GO:0005623,GO:0005634,GO:0005654,GO:0005737,GO:0005829,GO:0005886,GO:0005979,GO:0005981,GO:0006109,GO:0006464,GO:0006470,GO:0006793,GO:0006796,GO:0006807,GO:0006810,GO:0007049,GO:0007059,GO:0007097,GO:0007154,GO:…	3.1.3.16	ko:K06269	ko03015,ko04022,ko04024,ko04113,ko04114,ko04218,ko04261,ko04270,ko04390,ko04510,ko04611,ko04720,ko04728,ko04750,ko04810,ko04910,ko04921,ko04931,ko05031,ko05034,ko05168,ko05205,map03015,map04022,map04024,map04113,map04114,map04218,map04261,map04270,map04390,map04510,map04611,map04720,map04728,map04750,map04810,map04910,map04921,map04931,map05031,map05034,map05168,map05205	-	-	-	ko00000,ko00001,ko01000,ko01009,ko03019,ko03021,ko03041	-	-	-	Metallophos,STPPase_N
XP_033624508.1	7668.SPU_003614-tr	2.61e-129	426	2C29R@1|root,2QQC5@2759|Eukaryota,39SII@33154|Opisthokonta,3BDA5@33208|Metazoa,3CVEG@33213|Bilateria	33208|Metazoa	S	DNA recombination	INO80D	GO:0005575,GO:0005622,GO:0005623,GO:0005634,GO:0005654,GO:0006464,GO:0006508,GO:0006807,GO:0008150,GO:0008152,GO:0009605,GO:0009628,GO:0009629,GO:0009987,GO:0016579,GO:0019538,GO:0031974,GO:0031981,GO:0036211,GO:0040011,GO:0042330,GO:0042332,GO:0043170,GO:0043226,GO:0043227,GO:0043229,GO:0043231,GO:0043233,GO:0043412,GO:0044237,GO:0044238,GO:0044260,GO:0044267,GO:0044422,GO:0044424,GO:0044428,GO:…	-	ko:K11668	-	-	-	-	ko00000,ko03036	-	-	-	zf-C3Hc3H
XP_033624509.1	7668.SPU_023527-tr	1.02e-215	609	COG2319@1|root,KOG0300@2759|Eukaryota,38C8M@33154|Opisthokonta,3BBQM@33208|Metazoa,3CUIG@33213|Bilateria	33208|Metazoa	S	WD repeat-containing protein 37	WDR37	GO:0000460,GO:0000470,GO:0005575,GO:0005622,GO:0005623,GO:0005634,GO:0005730,GO:0006139,GO:0006364,GO:0006396,GO:0006725,GO:0006807,GO:0008150,GO:0008152,GO:0009987,GO:0010467,GO:0016070,GO:0016072,GO:0022613,GO:0030684,GO:0030686,GO:0030687,GO:0031974,GO:0031981,GO:0032991,GO:0034470,GO:0034641,GO:0034660,GO:0042254,GO:0042273,GO:0043170,GO:0043226,GO:0043227,GO:0043228,GO:0043229,GO:0043231,GO:…	-	-	-	-	-	-	-	-	-	-	WD40
XP_033624510.1	7668.SPU_023527-tr	1.02e-215	609	COG2319@1|root,KOG0300@2759|Eukaryota,38C8M@33154|Opisthokonta,3BBQM@33208|Metazoa,3CUIG@33213|Bilateria	33208|Metazoa	S	WD repeat-containing protein 37	WDR37	GO:0000460,GO:0000470,GO:0005575,GO:0005622,GO:0005623,GO:0005634,GO:0005730,GO:0006139,GO:0006364,GO:0006396,GO:0006725,GO:0006807,GO:0008150,GO:0008152,GO:0009987,GO:0010467,GO:0016070,GO:0016072,GO:0022613,GO:0030684,GO:0030686,GO:0030687,GO:0031974,GO:0031981,GO:0032991,GO:0034470,GO:0034641,GO:0034660,GO:0042254,GO:0042273,GO:0043170,GO:0043226,GO:0043227,GO:0043228,GO:0043229,GO:0043231,GO:…	-	-	-	-	-	-	-	-	-	-	WD40
XP_033624511.1	7668.SPU_015929-tr	1.92e-143	514	KOG3599@1|root,KOG3599@2759|Eukaryota,393HE@33154|Opisthokonta,3BCY5@33208|Metazoa,3CUZR@33213|Bilateria	33208|Metazoa	PT	detection of mechanical stimulus	-	GO:0003008,GO:0003674,GO:0005215,GO:0005216,GO:0005261,GO:0005262,GO:0005575,GO:0006810,GO:0006811,GO:0006812,GO:0006816,GO:0006950,GO:0007600,GO:0008150,GO:0008324,GO:0009266,GO:0009409,GO:0009581,GO:0009582,GO:0009605,GO:0009612,GO:0009628,GO:0009987,GO:0015075,GO:0015085,GO:0015267,GO:0015318,GO:0016020,GO:0016048,GO:0022803,GO:0022838,GO:0022857,GO:0022890,GO:0030001,GO:0032501,GO:0033554,GO:…	-	ko:K04986,ko:K04988	-	-	-	-	ko00000,ko03036,ko04040	1.A.5.1,1.A.5.2.1,1.A.5.2.4	-	-	GPS,Lectin_C,PKD_channel,PLAT,REJ
XP_033624512.1	7668.SPU_028614-tr	2.17e-102	317	28H83@1|root,2QPKV@2759|Eukaryota,38CNA@33154|Opisthokonta,3BBK8@33208|Metazoa,3D1EK@33213|Bilateria	33208|Metazoa	S	Testis expressed 9	TEX9	-	-	-	-	-	-	-	-	-	-	-	-
XP_033624513.1	103372.F4W6D3	9.65e-100	332	KOG3726@1|root,KOG3726@2759|Eukaryota,38EPA@33154|Opisthokonta,3BIZJ@33208|Metazoa,3D13T@33213|Bilateria,41UCG@6656|Arthropoda,3SG3G@50557|Insecta,46K7K@7399|Hymenoptera	33208|Metazoa	S	DC-STAMP-like protein	DCST1	GO:0000003,GO:0001669,GO:0001959,GO:0001960,GO:0002682,GO:0002683,GO:0003674,GO:0003824,GO:0004842,GO:0005488,GO:0005575,GO:0005622,GO:0005623,GO:0005737,GO:0005886,GO:0006325,GO:0006338,GO:0006464,GO:0006508,GO:0006511,GO:0006807,GO:0006996,GO:0006997,GO:0007009,GO:0007338,GO:0008150,GO:0008152,GO:0008270,GO:0009056,GO:0009057,GO:0009566,GO:0009966,GO:0009968,GO:0009987,GO:0010256,GO:0010646,GO:…	2.3.2.27	ko:K22375	-	-	-	-	ko00000,ko01000,ko04121	-	-	-	DC_STAMP
XP_033624514.1	7668.SPU_011585-tr	3.67e-263	755	COG0037@1|root,KOG2840@2759|Eukaryota,39MQK@33154|Opisthokonta,3CNEZ@33208|Metazoa,3E4JU@33213|Bilateria	33154|Opisthokonta	J	Aminotransferase class-V	-	-	-	-	-	-	-	-	-	-	-	-	ATP_bind_3,Aminotran_5
XP_033624515.1	400682.PAC_15719354	2.33e-11	79.3	KOG1217@1|root,KOG3514@1|root,KOG1217@2759|Eukaryota,KOG3514@2759|Eukaryota,38BUP@33154|Opisthokonta,3BAFT@33208|Metazoa	33208|Metazoa	T	neurogenic locus notch homolog protein	-	-	-	ko:K02599,ko:K16681	ko01522,ko04320,ko04330,ko04390,ko04391,ko04658,ko04919,ko05020,ko05165,ko05200,ko05206,ko05224,map01522,map04320,map04330,map04390,map04391,map04658,map04919,map05020,map05165,map05200,map05206,map05224	M00682	-	-	ko00000,ko00001,ko00002	-	-	-	DSL,EGF,EGF_CA,Laminin_G_2,hEGF
XP_033624517.1	10224.XP_002738102.1	3.89e-142	417	COG0142@1|root,KOG0776@2759|Eukaryota,38FKG@33154|Opisthokonta,3BEZH@33208|Metazoa,3CRGN@33213|Bilateria	33208|Metazoa	H	trans-hexaprenyltranstransferase activity	PDSS1	GO:0003674,GO:0003824,GO:0005488,GO:0005515,GO:0005575,GO:0005622,GO:0005623,GO:0005737,GO:0005739,GO:0005740,GO:0005743,GO:0005759,GO:0006629,GO:0006720,GO:0006732,GO:0006733,GO:0006743,GO:0006744,GO:0006950,GO:0007275,GO:0007399,GO:0008150,GO:0008152,GO:0008299,GO:0008610,GO:0009058,GO:0009108,GO:0009987,GO:0010941,GO:0014016,GO:0014019,GO:0016020,GO:0016043,GO:0016740,GO:0016765,GO:0019866,GO:…	2.5.1.91	ko:K12504	ko00900,ko01110,map00900,map01110	-	R09249	RC00279	ko00000,ko00001,ko01000,ko01006	-	-	-	polyprenyl_synt
XP_033624518.1	7668.SPU_020062-tr	1.36e-301	851	KOG3417@1|root,KOG3417@2759|Eukaryota,38BAQ@33154|Opisthokonta,3BC9C@33208|Metazoa,3CRX7@33213|Bilateria	33208|Metazoa	T	diacylglycerol binding	RASGRP1	GO:0000139,GO:0000165,GO:0001775,GO:0001786,GO:0001816,GO:0001817,GO:0001819,GO:0001910,GO:0001912,GO:0001932,GO:0001934,GO:0002252,GO:0002263,GO:0002274,GO:0002275,GO:0002279,GO:0002366,GO:0002376,GO:0002437,GO:0002443,GO:0002444,GO:0002448,GO:0002682,GO:0002684,GO:0002694,GO:0002696,GO:0002697,GO:0002699,GO:0002703,GO:0002705,GO:0002706,GO:0002708,GO:0002715,GO:0002717,GO:0002791,GO:0002793,GO:…	-	ko:K04350,ko:K12362,ko:K12364	ko04010,ko04014,ko04015,ko04611,ko04660,ko04662,ko05200,map04010,map04014,map04015,map04611,map04660,map04662,map05200	-	-	-	ko00000,ko00001	-	-	-	C1_1,EF-hand_5,EF-hand_6,RasGEF,RasGEF_N
XP_033624519.1	7668.SPU_001334-tr	2.26e-78	248	KOG3817@1|root,KOG3817@2759|Eukaryota,38HZA@33154|Opisthokonta,3BI5Q@33208|Metazoa,3CVI2@33213|Bilateria	33208|Metazoa	S	Transmembrane protein 194A	TMEM194A	GO:0001654,GO:0005575,GO:0005622,GO:0005623,GO:0005634,GO:0005635,GO:0005637,GO:0007275,GO:0007423,GO:0008150,GO:0012505,GO:0016020,GO:0019866,GO:0031090,GO:0031965,GO:0031967,GO:0031975,GO:0032501,GO:0032502,GO:0043226,GO:0043227,GO:0043229,GO:0043231,GO:0044422,GO:0044424,GO:0044428,GO:0044446,GO:0044464,GO:0048513,GO:0048731,GO:0048856	-	-	-	-	-	-	-	-	-	-	NEMP
XP_033624520.1	7668.SPU_000388-tr	2.09e-34	128	KOG0487@1|root,KOG0487@2759|Eukaryota	7668.SPU_000388-tr|-	K	sequence-specific DNA binding	-	-	-	ko:K09294	-	-	-	-	ko00000,ko03000	-	-	-	-
XP_033624521.1	7668.SPU_002632-tr	6.14e-26	112	KOG0487@1|root,KOG0487@2759|Eukaryota,3AA2W@33154|Opisthokonta,3BUAS@33208|Metazoa,3DB5R@33213|Bilateria	33208|Metazoa	K	Homeodomain	-	-	-	ko:K09294	-	-	-	-	ko00000,ko03000	-	-	-	Homeobox
XP_033624522.1	7668.SPU_008509-tr	1.24e-47	172	KOG3656@1|root,KOG3656@2759|Eukaryota,3AKBB@33154|Opisthokonta,3C05I@33208|Metazoa,3DG77@33213|Bilateria	33208|Metazoa	S	Belongs to the G-protein coupled receptor 1 family	-	-	-	ko:K04210,ko:K04215,ko:K04218	ko04024,ko04080,ko04915,ko04971,ko05032,map04024,map04080,map04915,map04971,map05032	-	-	-	ko00000,ko00001,ko04030	-	-	-	7tm_1
XP_033624523.1	7668.SPU_008226-tr	4.26e-31	125	KOG3656@1|root,KOG3656@2759|Eukaryota,3AKBB@33154|Opisthokonta,3C05I@33208|Metazoa,3DG77@33213|Bilateria	2759|Eukaryota	S	Belongs to the G-protein coupled receptor 1 family	-	-	-	-	-	-	-	-	-	-	-	-	7tm_1
XP_033624524.1	38654.XP_006029748.1	2.48e-66	214	KOG2579@1|root,KOG2579@2759|Eukaryota,3A1S1@33154|Opisthokonta,3BR2H@33208|Metazoa,3D796@33213|Bilateria,48EW8@7711|Chordata,49EM4@7742|Vertebrata	33208|Metazoa	S	Fibrinogen-related domains (FReDs)	-	-	-	ko:K10104	-	-	-	-	ko00000,ko04091,ko04516	-	-	-	Collagen,Fibrinogen_C
XP_033624525.1	9612.ENSCAFP00000024294	4.38e-11	66.6	KOG1218@1|root,KOG1218@2759|Eukaryota,39T32@33154|Opisthokonta,3BBKK@33208|Metazoa,3CVBR@33213|Bilateria,4835K@7711|Chordata,4938H@7742|Vertebrata,3J40R@40674|Mammalia,3EM38@33554|Carnivora	33208|Metazoa	T	Platelet endothelial aggregation receptor	PEAR1	GO:0001775,GO:0001891,GO:0003674,GO:0005575,GO:0005623,GO:0005886,GO:0006810,GO:0006897,GO:0006909,GO:0006910,GO:0006950,GO:0007154,GO:0007155,GO:0007165,GO:0007596,GO:0007599,GO:0008037,GO:0008150,GO:0008593,GO:0009611,GO:0009966,GO:0009968,GO:0009987,GO:0010646,GO:0010648,GO:0014065,GO:0016020,GO:0016192,GO:0022610,GO:0023051,GO:0023052,GO:0023057,GO:0030168,GO:0032501,GO:0034109,GO:0035556,GO:…	-	-	-	-	-	-	-	-	-	-	Laminin_EGF,hEGF
XP_033624526.1	7668.SPU_015613-tr	2.53e-24	102	KOG4602@1|root,KOG4602@2759|Eukaryota,3A8V6@33154|Opisthokonta,3BTYQ@33208|Metazoa,3DASG@33213|Bilateria	33208|Metazoa	S	cerebellar neuron development	NANOS2	GO:0000003,GO:0000932,GO:0001558,GO:0001667,GO:0001894,GO:0003006,GO:0003674,GO:0003676,GO:0003723,GO:0003729,GO:0005488,GO:0005575,GO:0005622,GO:0005623,GO:0005634,GO:0005737,GO:0006139,GO:0006401,GO:0006402,GO:0006417,GO:0006725,GO:0006807,GO:0006928,GO:0007275,GO:0007276,GO:0007281,GO:0007283,GO:0007399,GO:0007417,GO:0007420,GO:0008150,GO:0008152,GO:0008354,GO:0009056,GO:0009057,GO:0009889,GO:…	-	ko:K18741,ko:K18760	-	-	-	-	ko00000,ko03019	-	-	-	zf-nanos
XP_033624527.1	7668.SPU_003591-tr	5.7e-24	101	KOG4602@1|root,KOG4602@2759|Eukaryota,3A8V6@33154|Opisthokonta,3BTYQ@33208|Metazoa,3DASG@33213|Bilateria	33208|Metazoa	S	cerebellar neuron development	NANOS2	GO:0000003,GO:0000932,GO:0001558,GO:0001667,GO:0001894,GO:0003006,GO:0003674,GO:0003676,GO:0003723,GO:0003729,GO:0005488,GO:0005575,GO:0005622,GO:0005623,GO:0005634,GO:0005737,GO:0006139,GO:0006401,GO:0006402,GO:0006417,GO:0006725,GO:0006807,GO:0006928,GO:0007275,GO:0007276,GO:0007281,GO:0007283,GO:0007399,GO:0007417,GO:0007420,GO:0008150,GO:0008152,GO:0008354,GO:0009056,GO:0009057,GO:0009889,GO:…	-	ko:K18741,ko:K18760	-	-	-	-	ko00000,ko03019	-	-	-	zf-nanos
XP_033624528.1	7668.SPU_003591-tr	5.7e-24	101	KOG4602@1|root,KOG4602@2759|Eukaryota,3A8V6@33154|Opisthokonta,3BTYQ@33208|Metazoa,3DASG@33213|Bilateria	33208|Metazoa	S	cerebellar neuron development	NANOS2	GO:0000003,GO:0000932,GO:0001558,GO:0001667,GO:0001894,GO:0003006,GO:0003674,GO:0003676,GO:0003723,GO:0003729,GO:0005488,GO:0005575,GO:0005622,GO:0005623,GO:0005634,GO:0005737,GO:0006139,GO:0006401,GO:0006402,GO:0006417,GO:0006725,GO:0006807,GO:0006928,GO:0007275,GO:0007276,GO:0007281,GO:0007283,GO:0007399,GO:0007417,GO:0007420,GO:0008150,GO:0008152,GO:0008354,GO:0009056,GO:0009057,GO:0009889,GO:…	-	ko:K18741,ko:K18760	-	-	-	-	ko00000,ko03019	-	-	-	zf-nanos
XP_033624529.1	7739.XP_002590875.1	0	1144	COG1501@1|root,KOG1066@2759|Eukaryota,3AJSB@33154|Opisthokonta,3BDJ3@33208|Metazoa,3CRKP@33213|Bilateria,4800W@7711|Chordata	33208|Metazoa	G	alpha-1,3-glucosidase activity	GANC	GO:0000272,GO:0000323,GO:0003674,GO:0003824,GO:0004553,GO:0004558,GO:0005575,GO:0005622,GO:0005623,GO:0005737,GO:0005764,GO:0005773,GO:0005783,GO:0005788,GO:0005975,GO:0005976,GO:0005977,GO:0005980,GO:0005996,GO:0006006,GO:0006073,GO:0006091,GO:0006112,GO:0006491,GO:0006807,GO:0008150,GO:0008152,GO:0009056,GO:0009057,GO:0009100,GO:0009251,GO:0009987,GO:0012505,GO:0015926,GO:0015980,GO:0016052,GO:…	3.2.1.20,3.2.1.84	ko:K05546,ko:K12317	ko00052,ko00500,ko00510,ko01100,ko04141,map00052,map00500,map00510,map01100,map04141	M00073,M00074	R00028,R00801,R00802,R05980,R05981	RC00028,RC00049,RC00077	ko00000,ko00001,ko00002,ko01000	-	GH31	-	DUF5110,Gal_mutarotas_2,Glyco_hydro_31
XP_033624530.1	7668.SPU_006030-tr	0.000255	55.1	KOG1218@1|root,KOG1218@2759|Eukaryota,39M98@33154|Opisthokonta,3CNWB@33208|Metazoa,3DE1B@33213|Bilateria	33208|Metazoa	T	engulfment of apoptotic cell	-	-	-	-	-	-	-	-	-	-	-	-	Laminin_EGF,hEGF
XP_033624531.1	7668.SPU_010127-tr	0.000792	53.1	KOG1218@1|root,KOG1218@2759|Eukaryota,39M98@33154|Opisthokonta,3CNWB@33208|Metazoa,3DE1B@33213|Bilateria	33208|Metazoa	T	engulfment of apoptotic cell	-	-	-	-	-	-	-	-	-	-	-	-	Laminin_EGF,hEGF
XP_033624532.1	7668.SPU_010127-tr	0.00076	53.1	KOG1218@1|root,KOG1218@2759|Eukaryota,39M98@33154|Opisthokonta,3CNWB@33208|Metazoa,3DE1B@33213|Bilateria	33208|Metazoa	T	engulfment of apoptotic cell	-	-	-	-	-	-	-	-	-	-	-	-	Laminin_EGF,hEGF
XP_033624533.1	10224.XP_006822815.1	4.13e-163	469	KOG3792@1|root,KOG3793@2759|Eukaryota,38ECE@33154|Opisthokonta,3BCJE@33208|Metazoa,3CZAU@33213|Bilateria	33208|Metazoa	K	double-stranded RNA binding	ILF2	GO:0000375,GO:0000377,GO:0000398,GO:0001775,GO:0002252,GO:0002263,GO:0002274,GO:0002275,GO:0002283,GO:0002366,GO:0002376,GO:0002443,GO:0002444,GO:0002446,GO:0003674,GO:0003676,GO:0003677,GO:0003723,GO:0003725,GO:0005488,GO:0005575,GO:0005622,GO:0005623,GO:0005634,GO:0005730,GO:0005737,GO:0006139,GO:0006351,GO:0006355,GO:0006396,GO:0006397,GO:0006725,GO:0006807,GO:0006810,GO:0006887,GO:0006955,GO:…	-	ko:K13089	-	-	-	-	ko00000,ko03041	-	-	-	DZF
XP_033624534.1	10224.XP_006819672.1	6.18e-21	95.9	COG2114@1|root,KOG1023@2759|Eukaryota,3A3CT@33154|Opisthokonta,3BQNT@33208|Metazoa,3D7YW@33213|Bilateria	33208|Metazoa	T	Receptor family ligand binding region	-	-	-	-	-	-	-	-	-	-	-	-	ANF_receptor
XP_033624535.1	7668.SPU_023066-tr	1.33e-37	136	KOG4048@1|root,KOG4048@2759|Eukaryota,38G3D@33154|Opisthokonta,3BA2A@33208|Metazoa,3CVMM@33213|Bilateria	33208|Metazoa	S	hydrolase activity	C11orf54	GO:0003674,GO:0003824,GO:0005488,GO:0005575,GO:0005622,GO:0005623,GO:0005634,GO:0005654,GO:0008270,GO:0016604,GO:0016787,GO:0016788,GO:0031974,GO:0031981,GO:0043167,GO:0043169,GO:0043226,GO:0043227,GO:0043229,GO:0043231,GO:0043233,GO:0044422,GO:0044424,GO:0044428,GO:0044446,GO:0044451,GO:0044464,GO:0046872,GO:0046914,GO:0070013	-	-	-	-	-	-	-	-	-	-	DUF1907
XP_033624536.1	7668.SPU_016899-tr	7.35e-35	149	KOG0800@1|root,KOG0800@2759|Eukaryota,39RRQ@33154|Opisthokonta,3BEM9@33208|Metazoa,3D28F@33213|Bilateria	33208|Metazoa	O	metal ion binding	RNF32	GO:0005575,GO:0005622,GO:0005623,GO:0005737,GO:0005768,GO:0012505,GO:0016234,GO:0016235,GO:0031410,GO:0031982,GO:0043226,GO:0043227,GO:0043229,GO:0044424,GO:0044444,GO:0044464,GO:0097708	-	-	-	-	-	-	-	-	-	-	IQ,zf-RING_2,zf-RING_UBOX
XP_033624537.1	7668.SPU_026758-tr	3.12e-154	501	KOG3558@1|root,KOG3558@2759|Eukaryota,38BJP@33154|Opisthokonta,3BEJX@33208|Metazoa,3CRKC@33213|Bilateria	33208|Metazoa	K	response to hypoxia	hif-1	GO:0001085,GO:0001666,GO:0003674,GO:0003700,GO:0005488,GO:0005515,GO:0005575,GO:0005622,GO:0005623,GO:0005634,GO:0006139,GO:0006351,GO:0006355,GO:0006357,GO:0006366,GO:0006725,GO:0006807,GO:0006950,GO:0007275,GO:0007568,GO:0008134,GO:0008150,GO:0008152,GO:0008340,GO:0009058,GO:0009059,GO:0009266,GO:0009408,GO:0009605,GO:0009611,GO:0009628,GO:0009889,GO:0009891,GO:0009893,GO:0009987,GO:0009991,GO:…	2.3.2.23	ko:K08268,ko:K10586	ko04066,ko04120,ko04137,ko04140,ko04212,ko04214,ko04215,ko04659,ko04919,ko05167,ko05200,ko05205,ko05211,ko05230,ko05231,map04066,map04120,map04137,map04140,map04212,map04214,map04215,map04659,map04919,map05167,map05200,map05205,map05211,map05230,map05231	-	-	-	ko00000,ko00001,ko01000,ko03000,ko04121	-	-	-	HIF-1a_CTAD,PAS,PAS_11,PAS_3
XP_033624538.1	588596.U9V4H0	8.72e-08	64.7	COG0515@1|root,KOG0192@2759|Eukaryota	2759|Eukaryota	KLT	protein kinase activity	-	-	-	-	-	-	-	-	-	-	-	-	Pkinase,Pkinase_Tyr
XP_033624539.1	10224.XP_006818171.1	3.56e-10	73.6	KOG1217@1|root,KOG1217@2759|Eukaryota,38BUP@33154|Opisthokonta,3BA2W@33208|Metazoa,3CUNH@33213|Bilateria	33208|Metazoa	T	sequestering of TGFbeta in extracellular matrix	-	-	-	-	-	-	-	-	-	-	-	-	EGF,EGF_CA,SEA,hEGF
XP_033624540.1	7668.SPU_014830-tr	9.46e-08	63.9	KOG1217@1|root,KOG3714@1|root,KOG1217@2759|Eukaryota,KOG3714@2759|Eukaryota,38BUP@33154|Opisthokonta,3BAFT@33208|Metazoa,3CRZB@33213|Bilateria	33208|Metazoa	T	negative regulation of growth rate	-	-	-	ko:K02599	ko01522,ko04320,ko04330,ko04658,ko04919,ko05020,ko05165,ko05200,ko05206,ko05224,map01522,map04320,map04330,map04658,map04919,map05020,map05165,map05200,map05206,map05224	M00682	-	-	ko00000,ko00001,ko00002	-	-	-	CUB,DSL,EGF,EGF_CA,hEGF
XP_033624541.1	10224.XP_002735147.1	2.14e-224	622	KOG1987@1|root,KOG1987@2759|Eukaryota,38DSA@33154|Opisthokonta,3BFGK@33208|Metazoa,3CR5U@33213|Bilateria	33208|Metazoa	D	ubiquitin protein ligase binding	SPOPL	GO:0000122,GO:0000151,GO:0000209,GO:0001085,GO:0001654,GO:0001736,GO:0001738,GO:0001745,GO:0001932,GO:0001934,GO:0002009,GO:0003002,GO:0003674,GO:0005488,GO:0005515,GO:0005575,GO:0005622,GO:0005623,GO:0005634,GO:0005654,GO:0005737,GO:0006355,GO:0006357,GO:0006464,GO:0006508,GO:0006511,GO:0006515,GO:0006807,GO:0006950,GO:0007163,GO:0007164,GO:0007275,GO:0007350,GO:0007365,GO:0007367,GO:0007389,GO:…	-	ko:K10523	ko04340,ko04341,map04340,map04341	M00384	-	-	ko00000,ko00001,ko00002,ko04121	-	-	-	BTB,MATH
XP_033624542.1	7668.SPU_012084-tr	0	1582	COG2114@1|root,2QPPT@2759|Eukaryota,38FW8@33154|Opisthokonta,3BGNI@33208|Metazoa,3D160@33213|Bilateria	33208|Metazoa	T	Adenylate cyclase	ADCY10	GO:0003341,GO:0003351,GO:0003674,GO:0003824,GO:0004016,GO:0005488,GO:0005515,GO:0005575,GO:0005622,GO:0005623,GO:0005634,GO:0005737,GO:0005829,GO:0006139,GO:0006163,GO:0006164,GO:0006171,GO:0006725,GO:0006753,GO:0006793,GO:0006796,GO:0006807,GO:0006928,GO:0007017,GO:0007018,GO:0008150,GO:0008152,GO:0009058,GO:0009117,GO:0009150,GO:0009152,GO:0009165,GO:0009187,GO:0009190,GO:0009259,GO:0009260,GO:…	4.6.1.1	ko:K11265	ko00230,ko04024,ko04371,ko04713,ko04714,map00230,map04024,map04371,map04713,map04714	-	R00089,R00434	RC00295	ko00000,ko00001,ko01000	-	-	-	AAA_16,Guanylate_cyc
XP_033624545.1	10224.XP_006818502.1	1.68e-16	86.3	28J0U@1|root,2QRCU@2759|Eukaryota,39W3T@33154|Opisthokonta,3BKDY@33208|Metazoa,3CVCQ@33213|Bilateria	33208|Metazoa	S	Ig-like V-type domain-containing protein	FAM187B	-	-	-	-	-	-	-	-	-	-	-	V-set
XP_033624546.1	7739.XP_002597331.1	4.66e-81	263	KOG2813@1|root,KOG2813@2759|Eukaryota,38B75@33154|Opisthokonta,3BBXS@33208|Metazoa,3CSG9@33213|Bilateria,4856W@7711|Chordata	33208|Metazoa	O	odontogenesis	SSUH2	GO:0005575,GO:0005622,GO:0005623,GO:0005634,GO:0005737,GO:0007275,GO:0008150,GO:0009653,GO:0009887,GO:0032501,GO:0032502,GO:0042476,GO:0043226,GO:0043227,GO:0043229,GO:0043231,GO:0044424,GO:0044464,GO:0048513,GO:0048731,GO:0048856	-	-	-	-	-	-	-	-	-	-	-
XP_033624548.1	7668.SPU_019805-tr	1.61e-18	99.8	KOG4297@1|root,KOG4297@2759|Eukaryota	2759|Eukaryota	S	carbohydrate binding	-	-	-	-	-	-	-	-	-	-	-	-	Lectin_C,Sushi
XP_033624549.1	10224.XP_002731878.1	6.23e-23	112	KOG2177@1|root,KOG2177@2759|Eukaryota,3A8ME@33154|Opisthokonta	10224.XP_002731878.1|-	O	E3 ubiquitin-protein ligase TRIM71-like	-	-	-	ko:K11997	-	-	-	-	ko00000,ko04121	-	-	-	-
XP_033624550.1	10224.XP_006811177.1	3.06e-247	756	COG0553@1|root,KOG1000@2759|Eukaryota,38C05@33154|Opisthokonta,3BE0M@33208|Metazoa,3CT9F@33213|Bilateria	33208|Metazoa	B	SWI SNF-related matrix-associated actin-dependent regulator of chromatin subfamily A-like protein	ZRANB3	GO:0000018,GO:0000228,GO:0000733,GO:0003674,GO:0003676,GO:0003824,GO:0004518,GO:0004519,GO:0004520,GO:0004536,GO:0005488,GO:0005515,GO:0005575,GO:0005622,GO:0005623,GO:0005634,GO:0005657,GO:0005694,GO:0006139,GO:0006259,GO:0006260,GO:0006261,GO:0006275,GO:0006281,GO:0006725,GO:0006807,GO:0006950,GO:0006974,GO:0006996,GO:0008150,GO:0008152,GO:0008156,GO:0009058,GO:0009059,GO:0009314,GO:0009411,GO:…	-	-	-	-	-	-	-	-	-	-	HNH,Helicase_C,SNF2_N,zf-RanBP
XP_033624551.1	7668.SPU_004804-tr	4.63e-105	321	COG1404@1|root,KOG1153@2759|Eukaryota,38H6S@33154|Opisthokonta	33154|Opisthokonta	O	serine-type endopeptidase activity	-	-	-	-	-	-	-	-	-	-	-	-	Inhibitor_I9,Peptidase_S8
XP_033624552.1	10224.NP_001158433.1	2.87e-235	660	COG0515@1|root,KOG0690@2759|Eukaryota,3AEGX@33154|Opisthokonta,3BA4G@33208|Metazoa,3CRYE@33213|Bilateria	33208|Metazoa	T	retinal rod cell apoptotic process	AKT3	GO:0000002,GO:0000003,GO:0000060,GO:0000079,GO:0000166,GO:0000271,GO:0000302,GO:0000768,GO:0001101,GO:0001503,GO:0001505,GO:0001558,GO:0001568,GO:0001649,GO:0001666,GO:0001667,GO:0001701,GO:0001726,GO:0001776,GO:0001890,GO:0001892,GO:0001893,GO:0001894,GO:0001932,GO:0001933,GO:0001934,GO:0001936,GO:0001938,GO:0001944,GO:0002028,GO:0002237,GO:0002260,GO:0002376,GO:0002682,GO:0002684,GO:0002694,GO:…	2.7.11.1	ko:K04456	ko01521,ko01522,ko01524,ko04010,ko04012,ko04014,ko04015,ko04022,ko04024,ko04062,ko04066,ko04068,ko04071,ko04072,ko04140,ko04150,ko04151,ko04152,ko04210,ko04211,ko04212,ko04213,ko04218,ko04261,ko04370,ko04371,ko04380,ko04510,ko04550,ko04611,ko04620,ko04630,ko04660,ko04662,ko04664,ko04666,ko04668,ko04722,ko04725,ko04728,ko04910,ko04914,ko04915,ko04917,ko04919,ko04920,ko04922,ko04923,ko04926,ko04931…	M00676	-	-	ko00000,ko00001,ko00002,ko01000,ko01001	-	-	-	PH,Pkinase,Pkinase_C
XP_033624553.1	45351.EDO32634	7.09e-105	329	28IFX@1|root,2QQST@2759|Eukaryota,38CR7@33154|Opisthokonta,3BE35@33208|Metazoa	33208|Metazoa	S	Heparanase	HPSE	GO:0000323,GO:0001525,GO:0001568,GO:0001775,GO:0001817,GO:0001819,GO:0001944,GO:0002252,GO:0002263,GO:0002274,GO:0002275,GO:0002283,GO:0002366,GO:0002376,GO:0002443,GO:0002444,GO:0002446,GO:0003674,GO:0003824,GO:0004553,GO:0004566,GO:0005488,GO:0005515,GO:0005575,GO:0005576,GO:0005622,GO:0005623,GO:0005634,GO:0005654,GO:0005737,GO:0005764,GO:0005765,GO:0005773,GO:0005774,GO:0005775,GO:0005886,GO:…	3.2.1.166	ko:K07964,ko:K07965	ko00531,ko01100,ko05205,map00531,map01100,map05205	M00078	R07811	-	ko00000,ko00001,ko00002,ko00536,ko01000	-	GH79	-	Glyco_hydro_79n
XP_033624554.1	7668.SPU_005954-tr	0	942	COG2114@1|root,KOG1023@2759|Eukaryota,38E22@33154|Opisthokonta,3B9DY@33208|Metazoa,3CT6K@33213|Bilateria	33208|Metazoa	T	guanylate cyclase activity	-	-	4.6.1.2	ko:K12323,ko:K12324	ko00230,ko04022,ko04024,ko04270,ko04714,ko04921,ko04923,ko04924,ko04925,map00230,map04022,map04024,map04270,map04714,map04921,map04923,map04924,map04925	M00694	R00434	RC00295	ko00000,ko00001,ko00002,ko01000,ko01001	-	-	-	ANF_receptor,Guanylate_cyc,Pkinase,Pkinase_Tyr
XP_033624555.1	7668.SPU_015425-tr	0	1425	COG5602@1|root,KOG4204@2759|Eukaryota,38BUZ@33154|Opisthokonta,3BBQ2@33208|Metazoa,3CWCC@33213|Bilateria	33208|Metazoa	B	Paired AMPhipathic helix protein	SIN3A	GO:0000003,GO:0000118,GO:0000122,GO:0000228,GO:0000775,GO:0000776,GO:0000785,GO:0000790,GO:0000791,GO:0000803,GO:0000805,GO:0000806,GO:0000976,GO:0001067,GO:0001085,GO:0001102,GO:0001103,GO:0001667,GO:0001678,GO:0001701,GO:0001708,GO:0001741,GO:0002119,GO:0002164,GO:0002218,GO:0002230,GO:0002244,GO:0002253,GO:0002376,GO:0002520,GO:0002682,GO:0002684,GO:0002697,GO:0002831,GO:0003006,GO:0003674,GO:…	-	ko:K11644	ko04139,ko04919,ko05016,ko05202,map04139,map04919,map05016,map05202	-	-	-	ko00000,ko00001,ko03036	-	-	-	PAH,Sin3_corepress,Sin3a_C
XP_033624556.1	7668.SPU_005954-tr	0	929	COG2114@1|root,KOG1023@2759|Eukaryota,38E22@33154|Opisthokonta,3B9DY@33208|Metazoa,3CT6K@33213|Bilateria	33208|Metazoa	T	guanylate cyclase activity	-	-	4.6.1.2	ko:K12323,ko:K12324	ko00230,ko04022,ko04024,ko04270,ko04714,ko04921,ko04923,ko04924,ko04925,map00230,map04022,map04024,map04270,map04714,map04921,map04923,map04924,map04925	M00694	R00434	RC00295	ko00000,ko00001,ko00002,ko01000,ko01001	-	-	-	ANF_receptor,Guanylate_cyc,Pkinase,Pkinase_Tyr
XP_033624557.1	10224.XP_006824535.1	1.97e-58	198	KOG3656@1|root,KOG3656@2759|Eukaryota,3AKBB@33154|Opisthokonta,3C05I@33208|Metazoa,3DG77@33213|Bilateria	33208|Metazoa	S	Belongs to the G-protein coupled receptor 1 family	-	-	-	ko:K04223,ko:K04231	ko04020,ko04080,map04020,map04080	-	-	-	ko00000,ko00001,ko04030	-	-	-	7tm_1
XP_033624558.1	7668.SPU_012476-tr	0	1693	KOG4297@1|root,KOG4297@2759|Eukaryota,38GR9@33154|Opisthokonta,3BBE1@33208|Metazoa,3CTZ0@33213|Bilateria	33208|Metazoa	TV	carbohydrate binding	-	-	-	ko:K06560	ko04145,ko05152,map04145,map05152	-	-	-	ko00000,ko00001,ko04090,ko04091,ko04131	-	-	-	F5_F8_type_C,Laminin_G_3,Lectin_C,PAN_1,SEA
XP_033624559.1	10224.NP_001158433.1	2.87e-235	660	COG0515@1|root,KOG0690@2759|Eukaryota,3AEGX@33154|Opisthokonta,3BA4G@33208|Metazoa,3CRYE@33213|Bilateria	33208|Metazoa	T	retinal rod cell apoptotic process	AKT3	GO:0000002,GO:0000003,GO:0000060,GO:0000079,GO:0000166,GO:0000271,GO:0000302,GO:0000768,GO:0001101,GO:0001503,GO:0001505,GO:0001558,GO:0001568,GO:0001649,GO:0001666,GO:0001667,GO:0001701,GO:0001726,GO:0001776,GO:0001890,GO:0001892,GO:0001893,GO:0001894,GO:0001932,GO:0001933,GO:0001934,GO:0001936,GO:0001938,GO:0001944,GO:0002028,GO:0002237,GO:0002260,GO:0002376,GO:0002682,GO:0002684,GO:0002694,GO:…	2.7.11.1	ko:K04456	ko01521,ko01522,ko01524,ko04010,ko04012,ko04014,ko04015,ko04022,ko04024,ko04062,ko04066,ko04068,ko04071,ko04072,ko04140,ko04150,ko04151,ko04152,ko04210,ko04211,ko04212,ko04213,ko04218,ko04261,ko04370,ko04371,ko04380,ko04510,ko04550,ko04611,ko04620,ko04630,ko04660,ko04662,ko04664,ko04666,ko04668,ko04722,ko04725,ko04728,ko04910,ko04914,ko04915,ko04917,ko04919,ko04920,ko04922,ko04923,ko04926,ko04931…	M00676	-	-	ko00000,ko00001,ko00002,ko01000,ko01001	-	-	-	PH,Pkinase,Pkinase_C
XP_033624560.1	7668.SPU_004774-tr	1.54e-185	537	KOG4308@1|root,KOG4308@2759|Eukaryota,38I07@33154|Opisthokonta,3BA05@33208|Metazoa,3D2CY@33213|Bilateria	33208|Metazoa	S	Leucine Rich repeat	LRRC71	-	-	-	-	-	-	-	-	-	-	-	LRR_6
XP_033624561.1	7668.SPU_004774-tr	4.09e-187	541	KOG4308@1|root,KOG4308@2759|Eukaryota,38I07@33154|Opisthokonta,3BA05@33208|Metazoa,3D2CY@33213|Bilateria	33208|Metazoa	S	Leucine Rich repeat	LRRC71	-	-	-	-	-	-	-	-	-	-	-	LRR_6
XP_033624562.1	7668.SPU_004774-tr	3.32e-186	539	KOG4308@1|root,KOG4308@2759|Eukaryota,38I07@33154|Opisthokonta,3BA05@33208|Metazoa,3D2CY@33213|Bilateria	33208|Metazoa	S	Leucine Rich repeat	LRRC71	-	-	-	-	-	-	-	-	-	-	-	LRR_6
XP_033624563.1	7668.SPU_004774-tr	8.8e-188	543	KOG4308@1|root,KOG4308@2759|Eukaryota,38I07@33154|Opisthokonta,3BA05@33208|Metazoa,3D2CY@33213|Bilateria	33208|Metazoa	S	Leucine Rich repeat	LRRC71	-	-	-	-	-	-	-	-	-	-	-	LRR_6
XP_033624564.1	7668.SPU_004774-tr	2.78e-188	544	KOG4308@1|root,KOG4308@2759|Eukaryota,38I07@33154|Opisthokonta,3BA05@33208|Metazoa,3D2CY@33213|Bilateria	33208|Metazoa	S	Leucine Rich repeat	LRRC71	-	-	-	-	-	-	-	-	-	-	-	LRR_6
XP_033624565.1	7668.SPU_004774-tr	4.84e-186	538	KOG4308@1|root,KOG4308@2759|Eukaryota,38I07@33154|Opisthokonta,3BA05@33208|Metazoa,3D2CY@33213|Bilateria	33208|Metazoa	S	Leucine Rich repeat	LRRC71	-	-	-	-	-	-	-	-	-	-	-	LRR_6
XP_033624566.1	7668.SPU_004774-tr	7.06e-186	537	KOG4308@1|root,KOG4308@2759|Eukaryota,38I07@33154|Opisthokonta,3BA05@33208|Metazoa,3D2CY@33213|Bilateria	33208|Metazoa	S	Leucine Rich repeat	LRRC71	-	-	-	-	-	-	-	-	-	-	-	LRR_6
XP_033624567.1	7668.SPU_004774-tr	3.62e-178	518	KOG4308@1|root,KOG4308@2759|Eukaryota,38I07@33154|Opisthokonta,3BA05@33208|Metazoa,3D2CY@33213|Bilateria	33208|Metazoa	S	Leucine Rich repeat	LRRC71	-	-	-	-	-	-	-	-	-	-	-	LRR_6
XP_033624568.1	7668.SPU_004774-tr	1.93e-189	546	KOG4308@1|root,KOG4308@2759|Eukaryota,38I07@33154|Opisthokonta,3BA05@33208|Metazoa,3D2CY@33213|Bilateria	33208|Metazoa	S	Leucine Rich repeat	LRRC71	-	-	-	-	-	-	-	-	-	-	-	LRR_6
XP_033624569.1	7668.SPU_008233-tr	2.95e-36	135	2E1DX@1|root,2S8R8@2759|Eukaryota,3AAYY@33154|Opisthokonta,3BV8R@33208|Metazoa,3DB8E@33213|Bilateria	33208|Metazoa	-	-	-	-	-	-	-	-	-	-	-	-	-	-	-
XP_033624570.1	10224.NP_001158433.1	3.09e-234	657	COG0515@1|root,KOG0690@2759|Eukaryota,3AEGX@33154|Opisthokonta,3BA4G@33208|Metazoa,3CRYE@33213|Bilateria	33208|Metazoa	T	retinal rod cell apoptotic process	AKT3	GO:0000002,GO:0000003,GO:0000060,GO:0000079,GO:0000166,GO:0000271,GO:0000302,GO:0000768,GO:0001101,GO:0001503,GO:0001505,GO:0001558,GO:0001568,GO:0001649,GO:0001666,GO:0001667,GO:0001701,GO:0001726,GO:0001776,GO:0001890,GO:0001892,GO:0001893,GO:0001894,GO:0001932,GO:0001933,GO:0001934,GO:0001936,GO:0001938,GO:0001944,GO:0002028,GO:0002237,GO:0002260,GO:0002376,GO:0002682,GO:0002684,GO:0002694,GO:…	2.7.11.1	ko:K04456	ko01521,ko01522,ko01524,ko04010,ko04012,ko04014,ko04015,ko04022,ko04024,ko04062,ko04066,ko04068,ko04071,ko04072,ko04140,ko04150,ko04151,ko04152,ko04210,ko04211,ko04212,ko04213,ko04218,ko04261,ko04370,ko04371,ko04380,ko04510,ko04550,ko04611,ko04620,ko04630,ko04660,ko04662,ko04664,ko04666,ko04668,ko04722,ko04725,ko04728,ko04910,ko04914,ko04915,ko04917,ko04919,ko04920,ko04922,ko04923,ko04926,ko04931…	M00676	-	-	ko00000,ko00001,ko00002,ko01000,ko01001	-	-	-	PH,Pkinase,Pkinase_C
XP_033624571.1	7668.SPU_008509-tr	3.32e-43	159	KOG3656@1|root,KOG3656@2759|Eukaryota,3AKBB@33154|Opisthokonta,3C05I@33208|Metazoa,3DG77@33213|Bilateria	33208|Metazoa	S	Belongs to the G-protein coupled receptor 1 family	-	-	-	ko:K04210,ko:K04215,ko:K04218	ko04024,ko04080,ko04915,ko04971,ko05032,map04024,map04080,map04915,map04971,map05032	-	-	-	ko00000,ko00001,ko04030	-	-	-	7tm_1
XP_033624572.1	7668.SPU_008509-tr	1.88e-46	168	KOG3656@1|root,KOG3656@2759|Eukaryota,3AKBB@33154|Opisthokonta,3C05I@33208|Metazoa,3DG77@33213|Bilateria	33208|Metazoa	S	Belongs to the G-protein coupled receptor 1 family	-	-	-	ko:K04210,ko:K04215,ko:K04218	ko04024,ko04080,ko04915,ko04971,ko05032,map04024,map04080,map04915,map04971,map05032	-	-	-	ko00000,ko00001,ko04030	-	-	-	7tm_1
XP_033624573.1	7029.ACYPI066987-PA	0	1034	COG2801@1|root,KOG0017@2759|Eukaryota,38F42@33154|Opisthokonta,3BA5H@33208|Metazoa,3CZSS@33213|Bilateria,4225E@6656|Arthropoda,3SQX6@50557|Insecta,3ECZ1@33342|Paraneoptera	33208|Metazoa	L	K02A2.6-like	-	-	-	-	-	-	-	-	-	-	-	-	RVT_1,rve
XP_033624574.1	7668.SPU_008509-tr	1.72e-44	163	KOG3656@1|root,KOG3656@2759|Eukaryota,3AKBB@33154|Opisthokonta,3C05I@33208|Metazoa,3DG77@33213|Bilateria	33208|Metazoa	S	Belongs to the G-protein coupled receptor 1 family	-	-	-	ko:K04210,ko:K04215,ko:K04218	ko04024,ko04080,ko04915,ko04971,ko05032,map04024,map04080,map04915,map04971,map05032	-	-	-	ko00000,ko00001,ko04030	-	-	-	7tm_1
XP_033624575.1	7668.SPU_008509-tr	2.43e-43	160	KOG3656@1|root,KOG3656@2759|Eukaryota,3AKBB@33154|Opisthokonta,3C05I@33208|Metazoa,3DG77@33213|Bilateria	33208|Metazoa	S	Belongs to the G-protein coupled receptor 1 family	-	-	-	ko:K04210,ko:K04215,ko:K04218	ko04024,ko04080,ko04915,ko04971,ko05032,map04024,map04080,map04915,map04971,map05032	-	-	-	ko00000,ko00001,ko04030	-	-	-	7tm_1
XP_033624576.1	7668.SPU_008509-tr	5.74e-45	164	KOG3656@1|root,KOG3656@2759|Eukaryota,3AKBB@33154|Opisthokonta,3C05I@33208|Metazoa,3DG77@33213|Bilateria	33208|Metazoa	S	Belongs to the G-protein coupled receptor 1 family	-	-	-	ko:K04210,ko:K04215,ko:K04218	ko04024,ko04080,ko04915,ko04971,ko05032,map04024,map04080,map04915,map04971,map05032	-	-	-	ko00000,ko00001,ko04030	-	-	-	7tm_1
XP_033624577.1	7668.SPU_008509-tr	3.32e-27	116	KOG3656@1|root,KOG3656@2759|Eukaryota,3AKBB@33154|Opisthokonta,3C05I@33208|Metazoa,3DG77@33213|Bilateria	33208|Metazoa	S	Belongs to the G-protein coupled receptor 1 family	-	-	-	ko:K04210,ko:K04215,ko:K04218	ko04024,ko04080,ko04915,ko04971,ko05032,map04024,map04080,map04915,map04971,map05032	-	-	-	ko00000,ko00001,ko04030	-	-	-	7tm_1
XP_033624578.1	7668.SPU_008509-tr	4.26e-44	161	KOG3656@1|root,KOG3656@2759|Eukaryota,3AKBB@33154|Opisthokonta,3C05I@33208|Metazoa,3DG77@33213|Bilateria	33208|Metazoa	S	Belongs to the G-protein coupled receptor 1 family	-	-	-	ko:K04210,ko:K04215,ko:K04218	ko04024,ko04080,ko04915,ko04971,ko05032,map04024,map04080,map04915,map04971,map05032	-	-	-	ko00000,ko00001,ko04030	-	-	-	7tm_1
XP_033624579.1	7668.SPU_008509-tr	4.26e-44	161	KOG3656@1|root,KOG3656@2759|Eukaryota,3AKBB@33154|Opisthokonta,3C05I@33208|Metazoa,3DG77@33213|Bilateria	33208|Metazoa	S	Belongs to the G-protein coupled receptor 1 family	-	-	-	ko:K04210,ko:K04215,ko:K04218	ko04024,ko04080,ko04915,ko04971,ko05032,map04024,map04080,map04915,map04971,map05032	-	-	-	ko00000,ko00001,ko04030	-	-	-	7tm_1
XP_033624580.1	7668.SPU_008509-tr	7.83e-45	163	KOG3656@1|root,KOG3656@2759|Eukaryota,3AKBB@33154|Opisthokonta,3C05I@33208|Metazoa,3DG77@33213|Bilateria	33208|Metazoa	S	Belongs to the G-protein coupled receptor 1 family	-	-	-	ko:K04210,ko:K04215,ko:K04218	ko04024,ko04080,ko04915,ko04971,ko05032,map04024,map04080,map04915,map04971,map05032	-	-	-	ko00000,ko00001,ko04030	-	-	-	7tm_1
XP_033624581.1	10224.XP_002733368.2	0	1819	COG0646@1|root,KOG1579@2759|Eukaryota,38H40@33154|Opisthokonta,3BHBF@33208|Metazoa,3CTDE@33213|Bilateria	33208|Metazoa	E	5-methyltetrahydrofolate--homocysteine methyltransferase	MTR	GO:0000096,GO:0000097,GO:0000302,GO:0001101,GO:0003674,GO:0003824,GO:0005488,GO:0005542,GO:0005575,GO:0005622,GO:0005623,GO:0005737,GO:0005829,GO:0006082,GO:0006464,GO:0006479,GO:0006520,GO:0006555,GO:0006575,GO:0006725,GO:0006732,GO:0006760,GO:0006766,GO:0006767,GO:0006790,GO:0006807,GO:0006950,GO:0006979,GO:0007154,GO:0007275,GO:0007399,GO:0007584,GO:0008144,GO:0008150,GO:0008152,GO:0008168,GO:…	2.1.1.13	ko:K00548	ko00270,ko00450,ko00670,ko01100,ko01110,ko01230,map00270,map00450,map00670,map01100,map01110,map01230	M00017	R00946,R09365	RC00035,RC00113,RC01241	ko00000,ko00001,ko00002,ko01000	-	-	-	B12-binding,B12-binding_2,Met_synt_B12,Pterin_bind,S-methyl_trans
XP_033624582.1	7668.SPU_008509-tr	7.83e-45	163	KOG3656@1|root,KOG3656@2759|Eukaryota,3AKBB@33154|Opisthokonta,3C05I@33208|Metazoa,3DG77@33213|Bilateria	33208|Metazoa	S	Belongs to the G-protein coupled receptor 1 family	-	-	-	ko:K04210,ko:K04215,ko:K04218	ko04024,ko04080,ko04915,ko04971,ko05032,map04024,map04080,map04915,map04971,map05032	-	-	-	ko00000,ko00001,ko04030	-	-	-	7tm_1
XP_033624583.1	7668.SPU_008509-tr	5.51e-46	167	KOG3656@1|root,KOG3656@2759|Eukaryota,3AKBB@33154|Opisthokonta,3C05I@33208|Metazoa,3DG77@33213|Bilateria	33208|Metazoa	S	Belongs to the G-protein coupled receptor 1 family	-	-	-	ko:K04210,ko:K04215,ko:K04218	ko04024,ko04080,ko04915,ko04971,ko05032,map04024,map04080,map04915,map04971,map05032	-	-	-	ko00000,ko00001,ko04030	-	-	-	7tm_1
XP_033624584.1	7668.SPU_008509-tr	7.83e-45	163	KOG3656@1|root,KOG3656@2759|Eukaryota,3AKBB@33154|Opisthokonta,3C05I@33208|Metazoa,3DG77@33213|Bilateria	33208|Metazoa	S	Belongs to the G-protein coupled receptor 1 family	-	-	-	ko:K04210,ko:K04215,ko:K04218	ko04024,ko04080,ko04915,ko04971,ko05032,map04024,map04080,map04915,map04971,map05032	-	-	-	ko00000,ko00001,ko04030	-	-	-	7tm_1
XP_033624585.1	7668.SPU_008509-tr	2.8e-46	167	KOG3656@1|root,KOG3656@2759|Eukaryota,3AKBB@33154|Opisthokonta,3C05I@33208|Metazoa,3DG77@33213|Bilateria	33208|Metazoa	S	Belongs to the G-protein coupled receptor 1 family	-	-	-	ko:K04210,ko:K04215,ko:K04218	ko04024,ko04080,ko04915,ko04971,ko05032,map04024,map04080,map04915,map04971,map05032	-	-	-	ko00000,ko00001,ko04030	-	-	-	7tm_1
XP_033624586.1	10224.XP_002736352.1	8.8e-139	417	29G9I@1|root,2RPFP@2759|Eukaryota,39YUJ@33154|Opisthokonta,3BMTD@33208|Metazoa,3D3T4@33213|Bilateria	33208|Metazoa	-	-	-	GO:0005575,GO:0005623,GO:0005929,GO:0030424,GO:0030425,GO:0036477,GO:0042995,GO:0043005,GO:0043025,GO:0043226,GO:0044297,GO:0044422,GO:0044441,GO:0044463,GO:0044464,GO:0097447,GO:0097458,GO:0097546,GO:0097730,GO:0120025,GO:0120038	-	-	-	-	-	-	-	-	-	-	-
XP_033624587.1	7668.SPU_018963-tr	1.19e-63	214	KOG3656@1|root,KOG3656@2759|Eukaryota,38DRS@33154|Opisthokonta	33154|Opisthokonta	T	bombesin receptor activity	GRPR	GO:0001653,GO:0003008,GO:0003013,GO:0003674,GO:0004888,GO:0004930,GO:0004946,GO:0005488,GO:0005575,GO:0005622,GO:0005623,GO:0005737,GO:0005829,GO:0005886,GO:0005887,GO:0005975,GO:0005996,GO:0006006,GO:0007154,GO:0007165,GO:0007186,GO:0007200,GO:0007218,GO:0007610,GO:0007611,GO:0007631,GO:0008015,GO:0008150,GO:0008152,GO:0008188,GO:0008217,GO:0008283,GO:0008343,GO:0008528,GO:0009605,GO:0009607,GO:…	-	ko:K04168,ko:K04169,ko:K04170	ko04020,ko04080,map04020,map04080	-	-	-	ko00000,ko00001,ko04030	-	-	-	7tm_1
XP_033624588.1	10224.XP_002733368.2	0	1821	COG0646@1|root,KOG1579@2759|Eukaryota,38H40@33154|Opisthokonta,3BHBF@33208|Metazoa,3CTDE@33213|Bilateria	33208|Metazoa	E	5-methyltetrahydrofolate--homocysteine methyltransferase	MTR	GO:0000096,GO:0000097,GO:0000302,GO:0001101,GO:0003674,GO:0003824,GO:0005488,GO:0005542,GO:0005575,GO:0005622,GO:0005623,GO:0005737,GO:0005829,GO:0006082,GO:0006464,GO:0006479,GO:0006520,GO:0006555,GO:0006575,GO:0006725,GO:0006732,GO:0006760,GO:0006766,GO:0006767,GO:0006790,GO:0006807,GO:0006950,GO:0006979,GO:0007154,GO:0007275,GO:0007399,GO:0007584,GO:0008144,GO:0008150,GO:0008152,GO:0008168,GO:…	2.1.1.13	ko:K00548	ko00270,ko00450,ko00670,ko01100,ko01110,ko01230,map00270,map00450,map00670,map01100,map01110,map01230	M00017	R00946,R09365	RC00035,RC00113,RC01241	ko00000,ko00001,ko00002,ko01000	-	-	-	B12-binding,B12-binding_2,Met_synt_B12,Pterin_bind,S-methyl_trans
XP_033624589.1	7739.XP_002593674.1	9.34e-47	174	KOG2579@1|root,KOG4297@1|root,KOG2579@2759|Eukaryota,KOG4297@2759|Eukaryota,38D9J@33154|Opisthokonta,3BAVE@33208|Metazoa,3CSRR@33213|Bilateria,48QQF@7711|Chordata	33208|Metazoa	S	Fibrinogen beta and gamma chains, C-terminal globular domain	FIBCD1	-	-	ko:K10104	-	-	-	-	ko00000,ko04091,ko04516	-	-	-	Fibrinogen_C
XP_033624590.1	7668.SPU_026465-tr	0	2468	COG2940@1|root,KOG4443@2759|Eukaryota,38F1W@33154|Opisthokonta,3B98N@33208|Metazoa,3CXIX@33213|Bilateria	33208|Metazoa	K	histone methyltransferase activity (H3-K4 specific)	KMT2D	GO:0000003,GO:0000981,GO:0001067,GO:0001555,GO:0001701,GO:0002682,GO:0003006,GO:0003674,GO:0003676,GO:0003677,GO:0003700,GO:0003824,GO:0005488,GO:0005575,GO:0005622,GO:0005623,GO:0005634,GO:0005654,GO:0006325,GO:0006342,GO:0006355,GO:0006357,GO:0006464,GO:0006479,GO:0006807,GO:0006996,GO:0007275,GO:0007276,GO:0007281,GO:0007292,GO:0008150,GO:0008152,GO:0008168,GO:0008170,GO:0008213,GO:0008276,GO:…	2.1.1.43	ko:K09187,ko:K09188	ko00310,ko04934,map00310,map04934	-	R03875,R03938,R04866,R04867	RC00003,RC00060,RC00181,RC00496	ko00000,ko00001,ko01000,ko03000,ko03036	-	-	-	FYRC,FYRN,PHD,SET,zf-HC5HC2H,zf-HC5HC2H_2
XP_033624591.1	7668.SPU_026465-tr	0	2468	COG2940@1|root,KOG4443@2759|Eukaryota,38F1W@33154|Opisthokonta,3B98N@33208|Metazoa,3CXIX@33213|Bilateria	33208|Metazoa	K	histone methyltransferase activity (H3-K4 specific)	KMT2D	GO:0000003,GO:0000981,GO:0001067,GO:0001555,GO:0001701,GO:0002682,GO:0003006,GO:0003674,GO:0003676,GO:0003677,GO:0003700,GO:0003824,GO:0005488,GO:0005575,GO:0005622,GO:0005623,GO:0005634,GO:0005654,GO:0006325,GO:0006342,GO:0006355,GO:0006357,GO:0006464,GO:0006479,GO:0006807,GO:0006996,GO:0007275,GO:0007276,GO:0007281,GO:0007292,GO:0008150,GO:0008152,GO:0008168,GO:0008170,GO:0008213,GO:0008276,GO:…	2.1.1.43	ko:K09187,ko:K09188	ko00310,ko04934,map00310,map04934	-	R03875,R03938,R04866,R04867	RC00003,RC00060,RC00181,RC00496	ko00000,ko00001,ko01000,ko03000,ko03036	-	-	-	FYRC,FYRN,PHD,SET,zf-HC5HC2H,zf-HC5HC2H_2
XP_033624592.1	7668.SPU_026465-tr	0	2473	COG2940@1|root,KOG4443@2759|Eukaryota,38F1W@33154|Opisthokonta,3B98N@33208|Metazoa,3CXIX@33213|Bilateria	33208|Metazoa	K	histone methyltransferase activity (H3-K4 specific)	KMT2D	GO:0000003,GO:0000981,GO:0001067,GO:0001555,GO:0001701,GO:0002682,GO:0003006,GO:0003674,GO:0003676,GO:0003677,GO:0003700,GO:0003824,GO:0005488,GO:0005575,GO:0005622,GO:0005623,GO:0005634,GO:0005654,GO:0006325,GO:0006342,GO:0006355,GO:0006357,GO:0006464,GO:0006479,GO:0006807,GO:0006996,GO:0007275,GO:0007276,GO:0007281,GO:0007292,GO:0008150,GO:0008152,GO:0008168,GO:0008170,GO:0008213,GO:0008276,GO:…	2.1.1.43	ko:K09187,ko:K09188	ko00310,ko04934,map00310,map04934	-	R03875,R03938,R04866,R04867	RC00003,RC00060,RC00181,RC00496	ko00000,ko00001,ko01000,ko03000,ko03036	-	-	-	FYRC,FYRN,PHD,SET,zf-HC5HC2H,zf-HC5HC2H_2
XP_033624593.1	7668.SPU_026465-tr	0	2449	COG2940@1|root,KOG4443@2759|Eukaryota,38F1W@33154|Opisthokonta,3B98N@33208|Metazoa,3CXIX@33213|Bilateria	33208|Metazoa	K	histone methyltransferase activity (H3-K4 specific)	KMT2D	GO:0000003,GO:0000981,GO:0001067,GO:0001555,GO:0001701,GO:0002682,GO:0003006,GO:0003674,GO:0003676,GO:0003677,GO:0003700,GO:0003824,GO:0005488,GO:0005575,GO:0005622,GO:0005623,GO:0005634,GO:0005654,GO:0006325,GO:0006342,GO:0006355,GO:0006357,GO:0006464,GO:0006479,GO:0006807,GO:0006996,GO:0007275,GO:0007276,GO:0007281,GO:0007292,GO:0008150,GO:0008152,GO:0008168,GO:0008170,GO:0008213,GO:0008276,GO:…	2.1.1.43	ko:K09187,ko:K09188	ko00310,ko04934,map00310,map04934	-	R03875,R03938,R04866,R04867	RC00003,RC00060,RC00181,RC00496	ko00000,ko00001,ko01000,ko03000,ko03036	-	-	-	FYRC,FYRN,PHD,SET,zf-HC5HC2H,zf-HC5HC2H_2
XP_033624594.1	7668.SPU_026465-tr	0	2384	COG2940@1|root,KOG4443@2759|Eukaryota,38F1W@33154|Opisthokonta,3B98N@33208|Metazoa,3CXIX@33213|Bilateria	33208|Metazoa	K	histone methyltransferase activity (H3-K4 specific)	KMT2D	GO:0000003,GO:0000981,GO:0001067,GO:0001555,GO:0001701,GO:0002682,GO:0003006,GO:0003674,GO:0003676,GO:0003677,GO:0003700,GO:0003824,GO:0005488,GO:0005575,GO:0005622,GO:0005623,GO:0005634,GO:0005654,GO:0006325,GO:0006342,GO:0006355,GO:0006357,GO:0006464,GO:0006479,GO:0006807,GO:0006996,GO:0007275,GO:0007276,GO:0007281,GO:0007292,GO:0008150,GO:0008152,GO:0008168,GO:0008170,GO:0008213,GO:0008276,GO:…	2.1.1.43	ko:K09187,ko:K09188	ko00310,ko04934,map00310,map04934	-	R03875,R03938,R04866,R04867	RC00003,RC00060,RC00181,RC00496	ko00000,ko00001,ko01000,ko03000,ko03036	-	-	-	FYRC,FYRN,PHD,SET,zf-HC5HC2H,zf-HC5HC2H_2
XP_033624595.1	7668.SPU_025846-tr	4.28e-34	145	COG2801@1|root,KOG0017@2759|Eukaryota,38F42@33154|Opisthokonta,3BHS6@33208|Metazoa,3E42R@33213|Bilateria	33208|Metazoa	L	Integrase core domain	-	-	-	-	-	-	-	-	-	-	-	-	RVT_1,rve,zf-CCHC
XP_033624596.1	7668.SPU_013039-tr	6.79e-135	406	COG2124@1|root,KOG0156@2759|Eukaryota,38BSU@33154|Opisthokonta,3BC78@33208|Metazoa,3CRSA@33213|Bilateria	33208|Metazoa	Q	monooxygenase activity	-	-	1.14.14.1,1.14.14.24	ko:K07414,ko:K07417,ko:K07418,ko:K07419,ko:K07422	ko00100,ko00140,ko00590,ko00591,ko01100,ko04212,ko04726,ko04750,ko04913,map00100,map00140,map00590,map00591,map01100,map04212,map04726,map04750,map04913	M00103	R03408,R03611,R07041,R07042,R07043,R07044,R07045,R07046,R07048,R07050,R07051,R07052,R07055,R07056	RC00704,RC00797,RC00963,RC01184,RC01710,RC01711,RC01723,RC01725	ko00000,ko00001,ko00002,ko00199,ko01000	-	-	-	p450
XP_033624597.1	7668.SPU_008509-tr	3.03e-54	188	KOG3656@1|root,KOG3656@2759|Eukaryota,3AKBB@33154|Opisthokonta,3C05I@33208|Metazoa,3DG77@33213|Bilateria	33208|Metazoa	S	Belongs to the G-protein coupled receptor 1 family	-	-	-	ko:K04210,ko:K04215,ko:K04218	ko04024,ko04080,ko04915,ko04971,ko05032,map04024,map04080,map04915,map04971,map05032	-	-	-	ko00000,ko00001,ko04030	-	-	-	7tm_1
XP_033624598.1	7955.ENSDARP00000122934	1.33e-15	77	KOG4297@1|root,KOG4297@2759|Eukaryota,3AFPN@33154|Opisthokonta,3BYVP@33208|Metazoa,3D6YK@33213|Bilateria,48DYT@7711|Chordata,49C1H@7742|Vertebrata,4A853@7898|Actinopterygii	33208|Metazoa	T	C-type lectin (CTL) or carbohydrate-recognition domain (CRD)	REG1B	GO:0001101,GO:0001558,GO:0001666,GO:0001889,GO:0001967,GO:0003674,GO:0005102,GO:0005488,GO:0005515,GO:0005575,GO:0005576,GO:0005615,GO:0005622,GO:0005623,GO:0005737,GO:0005829,GO:0005886,GO:0006950,GO:0007272,GO:0007275,GO:0007399,GO:0007494,GO:0007610,GO:0007631,GO:0008083,GO:0008150,GO:0008283,GO:0008284,GO:0008285,GO:0008366,GO:0009605,GO:0009611,GO:0009628,GO:0009719,GO:0009725,GO:0009893,GO:…	-	ko:K06721,ko:K22244	ko05226,map05226	-	-	-	ko00000,ko00001,ko04090,ko04091	-	-	-	Lectin_C
XP_033624599.1	7668.SPU_022410-tr	1.14e-86	272	KOG2512@1|root,KOG2512@2759|Eukaryota,39SCD@33154|Opisthokonta,3BFCJ@33208|Metazoa,3CY8P@33213|Bilateria	33208|Metazoa	O	post-chaperonin tubulin folding pathway	TBCC	GO:0003674,GO:0003824,GO:0003924,GO:0005488,GO:0005515,GO:0005575,GO:0005622,GO:0005623,GO:0005737,GO:0005829,GO:0005856,GO:0005874,GO:0005929,GO:0006457,GO:0007021,GO:0007023,GO:0008150,GO:0009987,GO:0015630,GO:0016043,GO:0016462,GO:0016787,GO:0016817,GO:0016818,GO:0017111,GO:0022607,GO:0032391,GO:0034622,GO:0035869,GO:0042995,GO:0043005,GO:0043226,GO:0043228,GO:0043229,GO:0043232,GO:0043933,GO:…	-	ko:K21766	-	-	-	-	ko00000,ko04812	-	-	-	TBCC,TBCC_N
XP_033624600.1	161934.XP_010671964.1	1.86e-09	61.2	KOG1735@1|root,KOG1735@2759|Eukaryota,37U30@33090|Viridiplantae,3GI1P@35493|Streptophyta	35493|Streptophyta	Z	Belongs to the actin-binding proteins ADF family	-	GO:0005575,GO:0005622,GO:0005623,GO:0005856,GO:0005884,GO:0006996,GO:0007010,GO:0007015,GO:0008150,GO:0008154,GO:0009987,GO:0015629,GO:0016043,GO:0022411,GO:0030029,GO:0030036,GO:0030042,GO:0032984,GO:0043226,GO:0043228,GO:0043229,GO:0043232,GO:0043624,GO:0043933,GO:0044422,GO:0044424,GO:0044430,GO:0044446,GO:0044464,GO:0051261,GO:0071840,GO:0097435,GO:0099080,GO:0099081,GO:0099512,GO:0099513	-	ko:K05765	ko04360,ko04666,ko04810,ko05133,map04360,map04666,map04810,map05133	-	-	-	ko00000,ko00001,ko04131,ko04147,ko04812	-	-	-	Cofilin_ADF
XP_033624601.1	5145.XP_001910070.1	2.94e-11	66.6	KOG1735@1|root,KOG1735@2759|Eukaryota,3A301@33154|Opisthokonta,3P2XC@4751|Fungi,3QUBD@4890|Ascomycota,219DQ@147550|Sordariomycetes,3UAUR@5139|Sordariales	4751|Fungi	Z	Belongs to the actin-binding proteins ADF family	COF1	GO:0000278,GO:0000281,GO:0000910,GO:0000912,GO:0000915,GO:0003674,GO:0003779,GO:0003785,GO:0005488,GO:0005515,GO:0005575,GO:0005622,GO:0005623,GO:0005634,GO:0005737,GO:0005826,GO:0005829,GO:0005856,GO:0005886,GO:0005938,GO:0006810,GO:0006892,GO:0006893,GO:0006897,GO:0006996,GO:0007010,GO:0007015,GO:0007049,GO:0008064,GO:0008092,GO:0008104,GO:0008150,GO:0008154,GO:0009987,GO:0010638,GO:0015031,GO:…	-	ko:K05765	ko04360,ko04666,ko04810,ko05133,map04360,map04666,map04810,map05133	-	-	-	ko00000,ko00001,ko04131,ko04147,ko04812	-	-	-	Cofilin_ADF
XP_033624602.1	161934.XP_010671964.1	1.86e-09	61.2	KOG1735@1|root,KOG1735@2759|Eukaryota,37U30@33090|Viridiplantae,3GI1P@35493|Streptophyta	35493|Streptophyta	Z	Belongs to the actin-binding proteins ADF family	-	GO:0005575,GO:0005622,GO:0005623,GO:0005856,GO:0005884,GO:0006996,GO:0007010,GO:0007015,GO:0008150,GO:0008154,GO:0009987,GO:0015629,GO:0016043,GO:0022411,GO:0030029,GO:0030036,GO:0030042,GO:0032984,GO:0043226,GO:0043228,GO:0043229,GO:0043232,GO:0043624,GO:0043933,GO:0044422,GO:0044424,GO:0044430,GO:0044446,GO:0044464,GO:0051261,GO:0071840,GO:0097435,GO:0099080,GO:0099081,GO:0099512,GO:0099513	-	ko:K05765	ko04360,ko04666,ko04810,ko05133,map04360,map04666,map04810,map05133	-	-	-	ko00000,ko00001,ko04131,ko04147,ko04812	-	-	-	Cofilin_ADF
XP_033624603.1	7739.XP_002592373.1	5.35e-109	370	KOG1947@1|root,KOG1947@2759|Eukaryota,3A10Y@33154|Opisthokonta,3BPNU@33208|Metazoa,3D6QS@33213|Bilateria	33208|Metazoa	S	Leucine-rich repeats, outliers	-	-	-	-	-	-	-	-	-	-	-	-	LRR_6
XP_033624604.1	7739.XP_002592373.1	5.35e-109	370	KOG1947@1|root,KOG1947@2759|Eukaryota,3A10Y@33154|Opisthokonta,3BPNU@33208|Metazoa,3D6QS@33213|Bilateria	33208|Metazoa	S	Leucine-rich repeats, outliers	-	-	-	-	-	-	-	-	-	-	-	-	LRR_6
XP_033624605.1	45351.EDO45051	2.75e-46	159	2CHIK@1|root,2QQ1U@2759|Eukaryota,38FCY@33154|Opisthokonta,3BGQI@33208|Metazoa	33208|Metazoa	S	Chromosome 5 open reading frame 28	C5orf28	-	-	-	-	-	-	-	-	-	-	-	YdjM
XP_033624606.1	45351.EDO45051	2.75e-46	159	2CHIK@1|root,2QQ1U@2759|Eukaryota,38FCY@33154|Opisthokonta,3BGQI@33208|Metazoa	33208|Metazoa	S	Chromosome 5 open reading frame 28	C5orf28	-	-	-	-	-	-	-	-	-	-	-	YdjM
XP_033624610.1	7668.SPU_028592-tr	0	1089	COG5599@1|root,KOG0792@2759|Eukaryota,38DER@33154|Opisthokonta,3BBEY@33208|Metazoa,3CV2R@33213|Bilateria	33208|Metazoa	T	phosphatase, non-receptor type	PTPN14	GO:0001944,GO:0001945,GO:0001946,GO:0003674,GO:0003712,GO:0003824,GO:0004721,GO:0004725,GO:0005102,GO:0005488,GO:0005515,GO:0005575,GO:0005622,GO:0005623,GO:0005634,GO:0005654,GO:0005737,GO:0005856,GO:0005938,GO:0006464,GO:0006470,GO:0006793,GO:0006796,GO:0006807,GO:0006996,GO:0007010,GO:0007275,GO:0008092,GO:0008150,GO:0008152,GO:0008285,GO:0009653,GO:0009889,GO:0009966,GO:0009967,GO:0009987,GO:…	3.1.3.48	ko:K18025	-	-	-	-	ko00000,ko01000,ko01009	-	-	-	FERM_C,FERM_M,FERM_N,Y_phosphatase
XP_033624611.1	7668.SPU_001998-tr	2.28e-90	272	KOG3701@1|root,KOG3701@2759|Eukaryota,38NHT@33154|Opisthokonta,3BEMQ@33208|Metazoa,3CSH9@33213|Bilateria	33208|Metazoa	K	transforming growth factor beta receptor, inhibitory cytoplasmic mediator activity	SMAD7	GO:0000122,GO:0000578,GO:0000902,GO:0000904,GO:0000976,GO:0000977,GO:0000978,GO:0000981,GO:0000987,GO:0001012,GO:0001067,GO:0001568,GO:0001650,GO:0001655,GO:0001657,GO:0001817,GO:0001818,GO:0001822,GO:0001823,GO:0001932,GO:0001933,GO:0001944,GO:0002009,GO:0002164,GO:0002165,GO:0002168,GO:0002376,GO:0002682,GO:0002683,GO:0002694,GO:0002695,GO:0002697,GO:0002698,GO:0002700,GO:0002701,GO:0002703,GO:…	-	ko:K04677,ko:K19631	ko04350,ko04390,map04350,map04390	-	-	-	ko00000,ko00001	-	-	-	MH1,MH2
XP_033624612.1	7668.SPU_025316-tr	5.05e-20	103	KOG4297@1|root,KOG4297@2759|Eukaryota,38GR9@33154|Opisthokonta,3BBE1@33208|Metazoa,3CTZ0@33213|Bilateria	33208|Metazoa	TV	carbohydrate binding	-	-	-	ko:K06560	ko04145,ko05152,map04145,map05152	-	-	-	ko00000,ko00001,ko04090,ko04091,ko04131	-	-	-	F5_F8_type_C,Lectin_C
XP_033624614.1	400682.PAC_15718708	1.44e-18	99.8	KOG1217@1|root,KOG1217@2759|Eukaryota,38BUP@33154|Opisthokonta,3BAFT@33208|Metazoa	33208|Metazoa	T	neurogenic locus notch homolog protein	-	-	-	ko:K02599	ko01522,ko04320,ko04330,ko04658,ko04919,ko05020,ko05165,ko05200,ko05206,ko05224,map01522,map04320,map04330,map04658,map04919,map05020,map05165,map05200,map05206,map05224	M00682	-	-	ko00000,ko00001,ko00002	-	-	-	EGF,EGF_CA,hEGF
XP_033624615.1	7668.SPU_021044-tr	1.33e-23	117	KOG1217@1|root,KOG1217@2759|Eukaryota,38BUP@33154|Opisthokonta,3BAFT@33208|Metazoa	33208|Metazoa	T	neurogenic locus notch homolog protein	-	-	-	-	-	-	-	-	-	-	-	-	CUB,DSL,EGF,EGF_CA,hEGF
XP_033624616.1	59894.ENSFALP00000006032	3.56e-208	588	COG0179@1|root,KOG2843@2759|Eukaryota,38HPV@33154|Opisthokonta,3BF5X@33208|Metazoa,3CT2E@33213|Bilateria,482BE@7711|Chordata,4937B@7742|Vertebrata,4GK88@8782|Aves	33208|Metazoa	G	Fumarylacetoacetase	FAH	GO:0003674,GO:0003824,GO:0004334,GO:0005575,GO:0005622,GO:0005623,GO:0005737,GO:0005829,GO:0006082,GO:0006520,GO:0006525,GO:0006527,GO:0006558,GO:0006559,GO:0006570,GO:0006572,GO:0006725,GO:0006807,GO:0008150,GO:0008152,GO:0009056,GO:0009063,GO:0009064,GO:0009065,GO:0009072,GO:0009074,GO:0009987,GO:0016054,GO:0016787,GO:0016822,GO:0016823,GO:0017144,GO:0019439,GO:0019752,GO:0042737,GO:0043436,GO:…	3.7.1.2	ko:K01555	ko00350,ko00643,ko01100,ko01120,map00350,map00643,map01100,map01120	M00044	R01364	RC00326,RC00446	ko00000,ko00001,ko00002,ko01000,ko04147	-	-	-	FAA_hydrolase,FAA_hydrolase_N
XP_033624617.1	7668.SPU_012476-tr	0	1526	KOG4297@1|root,KOG4297@2759|Eukaryota,38GR9@33154|Opisthokonta,3BBE1@33208|Metazoa,3CTZ0@33213|Bilateria	33208|Metazoa	TV	carbohydrate binding	-	-	-	ko:K06560	ko04145,ko05152,map04145,map05152	-	-	-	ko00000,ko00001,ko04090,ko04091,ko04131	-	-	-	F5_F8_type_C,Laminin_G_3,Lectin_C,PAN_1,SEA
XP_033624618.1	7668.SPU_028592-tr	0	1089	COG5599@1|root,KOG0792@2759|Eukaryota,38DER@33154|Opisthokonta,3BBEY@33208|Metazoa,3CV2R@33213|Bilateria	33208|Metazoa	T	phosphatase, non-receptor type	PTPN14	GO:0001944,GO:0001945,GO:0001946,GO:0003674,GO:0003712,GO:0003824,GO:0004721,GO:0004725,GO:0005102,GO:0005488,GO:0005515,GO:0005575,GO:0005622,GO:0005623,GO:0005634,GO:0005654,GO:0005737,GO:0005856,GO:0005938,GO:0006464,GO:0006470,GO:0006793,GO:0006796,GO:0006807,GO:0006996,GO:0007010,GO:0007275,GO:0008092,GO:0008150,GO:0008152,GO:0008285,GO:0009653,GO:0009889,GO:0009966,GO:0009967,GO:0009987,GO:…	3.1.3.48	ko:K18025	-	-	-	-	ko00000,ko01000,ko01009	-	-	-	FERM_C,FERM_M,FERM_N,Y_phosphatase
XP_033624619.1	7668.SPU_015669-tr	1.82e-76	276	COG4870@1|root,KOG1543@2759|Eukaryota,38I5R@33154|Opisthokonta,3BF68@33208|Metazoa,3CWSV@33213|Bilateria	33208|Metazoa	O	cysteine-type endopeptidase activity	CTSL	GO:0000003,GO:0000323,GO:0001701,GO:0001890,GO:0001892,GO:0001893,GO:0001942,GO:0001968,GO:0001974,GO:0002009,GO:0002250,GO:0002376,GO:0002478,GO:0002495,GO:0002504,GO:0003006,GO:0003674,GO:0003824,GO:0004175,GO:0004177,GO:0004180,GO:0004197,GO:0004252,GO:0005488,GO:0005515,GO:0005518,GO:0005575,GO:0005576,GO:0005615,GO:0005622,GO:0005623,GO:0005634,GO:0005730,GO:0005737,GO:0005764,GO:0005768,GO:…	3.4.22.15,3.4.22.43	ko:K01365,ko:K01375,ko:K09599,ko:K09600,ko:K09601	ko04140,ko04142,ko04145,ko04210,ko04612,ko05205,ko05323,ko05418,map04140,map04142,map04145,map04210,map04612,map05205,map05323,map05418	-	-	-	ko00000,ko00001,ko00537,ko01000,ko01002,ko03110	-	-	-	Inhibitor_I29,Peptidase_C1
XP_033624620.1	4155.Migut.I00529.1.p	8.03e-05	54.7	KOG0800@1|root,KOG0800@2759|Eukaryota	2759|Eukaryota	O	ubiquitin-protein transferase activity	-	-	-	-	-	-	-	-	-	-	-	-	zf-RING_2
XP_033624622.1	7668.SPU_002965-tr	1.53e-149	451	COG2272@1|root,KOG4389@2759|Eukaryota,39MBH@33154|Opisthokonta,3CNZ2@33208|Metazoa	33208|Metazoa	G	Carboxylesterase family	-	-	3.1.1.7,3.1.1.8	ko:K01049,ko:K01050	ko00564,ko04725,map00564,map04725	-	R01026	RC00020,RC00041	ko00000,ko00001,ko00537,ko01000	-	-	-	COesterase
XP_033624623.1	7739.XP_002589090.1	2.39e-97	311	COG0591@1|root,KOG2349@2759|Eukaryota,38EY4@33154|Opisthokonta,3BAZ5@33208|Metazoa,3CW54@33213|Bilateria,481B4@7711|Chordata	33208|Metazoa	P	lactate transmembrane transporter activity	SLC5A8	GO:0003674,GO:0005215,GO:0005319,GO:0005342,GO:0005343,GO:0005575,GO:0005623,GO:0005886,GO:0005903,GO:0006139,GO:0006725,GO:0006732,GO:0006733,GO:0006753,GO:0006793,GO:0006796,GO:0006807,GO:0006810,GO:0006811,GO:0006812,GO:0006814,GO:0006820,GO:0006855,GO:0006869,GO:0008028,GO:0008150,GO:0008152,GO:0008324,GO:0008509,GO:0008514,GO:0009058,GO:0009108,GO:0009117,GO:0009165,GO:0009435,GO:0009987,GO:…	-	ko:K14386,ko:K14388	ko04977,map04977	-	-	-	ko00000,ko00001,ko02000	2.A.21.5.2,2.A.21.5.3,2.A.21.5.4,2.A.21.5.5	-	-	SSF
XP_033624624.1	7668.SPU_028592-tr	0	1089	COG5599@1|root,KOG0792@2759|Eukaryota,38DER@33154|Opisthokonta,3BBEY@33208|Metazoa,3CV2R@33213|Bilateria	33208|Metazoa	T	phosphatase, non-receptor type	PTPN14	GO:0001944,GO:0001945,GO:0001946,GO:0003674,GO:0003712,GO:0003824,GO:0004721,GO:0004725,GO:0005102,GO:0005488,GO:0005515,GO:0005575,GO:0005622,GO:0005623,GO:0005634,GO:0005654,GO:0005737,GO:0005856,GO:0005938,GO:0006464,GO:0006470,GO:0006793,GO:0006796,GO:0006807,GO:0006996,GO:0007010,GO:0007275,GO:0008092,GO:0008150,GO:0008152,GO:0008285,GO:0009653,GO:0009889,GO:0009966,GO:0009967,GO:0009987,GO:…	3.1.3.48	ko:K18025	-	-	-	-	ko00000,ko01000,ko01009	-	-	-	FERM_C,FERM_M,FERM_N,Y_phosphatase
XP_033624625.1	7668.SPU_000241-tr	0	3189	KOG4261@1|root,KOG4261@2759|Eukaryota,38HIJ@33154|Opisthokonta,3BAVX@33208|Metazoa,3CRH2@33213|Bilateria	33208|Metazoa	Z	It is involved in the biological process described with cytoskeletal anchoring at plasma membrane	TLN1	GO:0000003,GO:0001667,GO:0001700,GO:0001708,GO:0001726,GO:0001786,GO:0001894,GO:0002009,GO:0002064,GO:0002065,GO:0002066,GO:0002119,GO:0002164,GO:0002165,GO:0002576,GO:0003006,GO:0003008,GO:0003012,GO:0003674,GO:0003779,GO:0005102,GO:0005178,GO:0005198,GO:0005200,GO:0005488,GO:0005515,GO:0005543,GO:0005575,GO:0005576,GO:0005604,GO:0005605,GO:0005622,GO:0005623,GO:0005737,GO:0005829,GO:0005856,GO:…	-	ko:K06271	ko04015,ko04510,ko04611,ko05166,map04015,map04510,map04611,map05166	-	-	-	ko00000,ko00001,ko04147	-	-	-	FERM_M,FERM_N,FERM_f0,IRS,I_LWEQ,Talin_middle,VBS
XP_033624626.1	7668.SPU_000241-tr	0	3193	KOG4261@1|root,KOG4261@2759|Eukaryota,38HIJ@33154|Opisthokonta,3BAVX@33208|Metazoa,3CRH2@33213|Bilateria	33208|Metazoa	Z	It is involved in the biological process described with cytoskeletal anchoring at plasma membrane	TLN1	GO:0000003,GO:0001667,GO:0001700,GO:0001708,GO:0001726,GO:0001786,GO:0001894,GO:0002009,GO:0002064,GO:0002065,GO:0002066,GO:0002119,GO:0002164,GO:0002165,GO:0002576,GO:0003006,GO:0003008,GO:0003012,GO:0003674,GO:0003779,GO:0005102,GO:0005178,GO:0005198,GO:0005200,GO:0005488,GO:0005515,GO:0005543,GO:0005575,GO:0005576,GO:0005604,GO:0005605,GO:0005622,GO:0005623,GO:0005737,GO:0005829,GO:0005856,GO:…	-	ko:K06271	ko04015,ko04510,ko04611,ko05166,map04015,map04510,map04611,map05166	-	-	-	ko00000,ko00001,ko04147	-	-	-	FERM_M,FERM_N,FERM_f0,IRS,I_LWEQ,Talin_middle,VBS
XP_033624627.1	7668.SPU_000241-tr	0	3194	KOG4261@1|root,KOG4261@2759|Eukaryota,38HIJ@33154|Opisthokonta,3BAVX@33208|Metazoa,3CRH2@33213|Bilateria	33208|Metazoa	Z	It is involved in the biological process described with cytoskeletal anchoring at plasma membrane	TLN1	GO:0000003,GO:0001667,GO:0001700,GO:0001708,GO:0001726,GO:0001786,GO:0001894,GO:0002009,GO:0002064,GO:0002065,GO:0002066,GO:0002119,GO:0002164,GO:0002165,GO:0002576,GO:0003006,GO:0003008,GO:0003012,GO:0003674,GO:0003779,GO:0005102,GO:0005178,GO:0005198,GO:0005200,GO:0005488,GO:0005515,GO:0005543,GO:0005575,GO:0005576,GO:0005604,GO:0005605,GO:0005622,GO:0005623,GO:0005737,GO:0005829,GO:0005856,GO:…	-	ko:K06271	ko04015,ko04510,ko04611,ko05166,map04015,map04510,map04611,map05166	-	-	-	ko00000,ko00001,ko04147	-	-	-	FERM_M,FERM_N,FERM_f0,IRS,I_LWEQ,Talin_middle,VBS
XP_033624628.1	7668.SPU_000241-tr	0	3205	KOG4261@1|root,KOG4261@2759|Eukaryota,38HIJ@33154|Opisthokonta,3BAVX@33208|Metazoa,3CRH2@33213|Bilateria	33208|Metazoa	Z	It is involved in the biological process described with cytoskeletal anchoring at plasma membrane	TLN1	GO:0000003,GO:0001667,GO:0001700,GO:0001708,GO:0001726,GO:0001786,GO:0001894,GO:0002009,GO:0002064,GO:0002065,GO:0002066,GO:0002119,GO:0002164,GO:0002165,GO:0002576,GO:0003006,GO:0003008,GO:0003012,GO:0003674,GO:0003779,GO:0005102,GO:0005178,GO:0005198,GO:0005200,GO:0005488,GO:0005515,GO:0005543,GO:0005575,GO:0005576,GO:0005604,GO:0005605,GO:0005622,GO:0005623,GO:0005737,GO:0005829,GO:0005856,GO:…	-	ko:K06271	ko04015,ko04510,ko04611,ko05166,map04015,map04510,map04611,map05166	-	-	-	ko00000,ko00001,ko04147	-	-	-	FERM_M,FERM_N,FERM_f0,IRS,I_LWEQ,Talin_middle,VBS
XP_033624629.1	7668.SPU_000241-tr	0	3206	KOG4261@1|root,KOG4261@2759|Eukaryota,38HIJ@33154|Opisthokonta,3BAVX@33208|Metazoa,3CRH2@33213|Bilateria	33208|Metazoa	Z	It is involved in the biological process described with cytoskeletal anchoring at plasma membrane	TLN1	GO:0000003,GO:0001667,GO:0001700,GO:0001708,GO:0001726,GO:0001786,GO:0001894,GO:0002009,GO:0002064,GO:0002065,GO:0002066,GO:0002119,GO:0002164,GO:0002165,GO:0002576,GO:0003006,GO:0003008,GO:0003012,GO:0003674,GO:0003779,GO:0005102,GO:0005178,GO:0005198,GO:0005200,GO:0005488,GO:0005515,GO:0005543,GO:0005575,GO:0005576,GO:0005604,GO:0005605,GO:0005622,GO:0005623,GO:0005737,GO:0005829,GO:0005856,GO:…	-	ko:K06271	ko04015,ko04510,ko04611,ko05166,map04015,map04510,map04611,map05166	-	-	-	ko00000,ko00001,ko04147	-	-	-	FERM_M,FERM_N,FERM_f0,IRS,I_LWEQ,Talin_middle,VBS
XP_033624630.1	7668.SPU_000241-tr	0	3222	KOG4261@1|root,KOG4261@2759|Eukaryota,38HIJ@33154|Opisthokonta,3BAVX@33208|Metazoa,3CRH2@33213|Bilateria	33208|Metazoa	Z	It is involved in the biological process described with cytoskeletal anchoring at plasma membrane	TLN1	GO:0000003,GO:0001667,GO:0001700,GO:0001708,GO:0001726,GO:0001786,GO:0001894,GO:0002009,GO:0002064,GO:0002065,GO:0002066,GO:0002119,GO:0002164,GO:0002165,GO:0002576,GO:0003006,GO:0003008,GO:0003012,GO:0003674,GO:0003779,GO:0005102,GO:0005178,GO:0005198,GO:0005200,GO:0005488,GO:0005515,GO:0005543,GO:0005575,GO:0005576,GO:0005604,GO:0005605,GO:0005622,GO:0005623,GO:0005737,GO:0005829,GO:0005856,GO:…	-	ko:K06271	ko04015,ko04510,ko04611,ko05166,map04015,map04510,map04611,map05166	-	-	-	ko00000,ko00001,ko04147	-	-	-	FERM_M,FERM_N,FERM_f0,IRS,I_LWEQ,Talin_middle,VBS
XP_033624631.1	7668.SPU_000241-tr	0	2834	KOG4261@1|root,KOG4261@2759|Eukaryota,38HIJ@33154|Opisthokonta,3BAVX@33208|Metazoa,3CRH2@33213|Bilateria	33208|Metazoa	Z	It is involved in the biological process described with cytoskeletal anchoring at plasma membrane	TLN1	GO:0000003,GO:0001667,GO:0001700,GO:0001708,GO:0001726,GO:0001786,GO:0001894,GO:0002009,GO:0002064,GO:0002065,GO:0002066,GO:0002119,GO:0002164,GO:0002165,GO:0002576,GO:0003006,GO:0003008,GO:0003012,GO:0003674,GO:0003779,GO:0005102,GO:0005178,GO:0005198,GO:0005200,GO:0005488,GO:0005515,GO:0005543,GO:0005575,GO:0005576,GO:0005604,GO:0005605,GO:0005622,GO:0005623,GO:0005737,GO:0005829,GO:0005856,GO:…	-	ko:K06271	ko04015,ko04510,ko04611,ko05166,map04015,map04510,map04611,map05166	-	-	-	ko00000,ko00001,ko04147	-	-	-	FERM_M,FERM_N,FERM_f0,IRS,I_LWEQ,Talin_middle,VBS
XP_033624632.1	10224.XP_006811182.1	1.96e-37	154	2EV3V@1|root,2SX5N@2759|Eukaryota,3ATVA@33154|Opisthokonta,3C3TU@33208|Metazoa,3DKAC@33213|Bilateria	33208|Metazoa	-	-	-	-	-	-	-	-	-	-	-	-	-	-	-
XP_033624633.1	7739.XP_002591280.1	4.15e-92	287	COG0223@1|root,KOG3082@2759|Eukaryota,38GNB@33154|Opisthokonta,3BEGR@33208|Metazoa,3CWI9@33213|Bilateria,48A7S@7711|Chordata	33208|Metazoa	J	Methionyl-tRNA formyltransferase	MTFMT	GO:0003674,GO:0003824,GO:0004479,GO:0005575,GO:0005622,GO:0005623,GO:0005737,GO:0005739,GO:0005759,GO:0006139,GO:0006396,GO:0006399,GO:0006400,GO:0006412,GO:0006413,GO:0006464,GO:0006518,GO:0006725,GO:0006807,GO:0008033,GO:0008150,GO:0008152,GO:0009058,GO:0009059,GO:0009451,GO:0009987,GO:0010467,GO:0016070,GO:0016740,GO:0016741,GO:0016742,GO:0019538,GO:0019988,GO:0031974,GO:0034470,GO:0034641,GO:…	2.1.2.9	ko:K00604	ko00670,ko00970,map00670,map00970	-	R03940	RC00026,RC00165	ko00000,ko00001,ko01000	-	-	-	Formyl_trans_C,Formyl_trans_N
XP_033624634.1	7739.XP_002591280.1	4.15e-92	287	COG0223@1|root,KOG3082@2759|Eukaryota,38GNB@33154|Opisthokonta,3BEGR@33208|Metazoa,3CWI9@33213|Bilateria,48A7S@7711|Chordata	33208|Metazoa	J	Methionyl-tRNA formyltransferase	MTFMT	GO:0003674,GO:0003824,GO:0004479,GO:0005575,GO:0005622,GO:0005623,GO:0005737,GO:0005739,GO:0005759,GO:0006139,GO:0006396,GO:0006399,GO:0006400,GO:0006412,GO:0006413,GO:0006464,GO:0006518,GO:0006725,GO:0006807,GO:0008033,GO:0008150,GO:0008152,GO:0009058,GO:0009059,GO:0009451,GO:0009987,GO:0010467,GO:0016070,GO:0016740,GO:0016741,GO:0016742,GO:0019538,GO:0019988,GO:0031974,GO:0034470,GO:0034641,GO:…	2.1.2.9	ko:K00604	ko00670,ko00970,map00670,map00970	-	R03940	RC00026,RC00165	ko00000,ko00001,ko01000	-	-	-	Formyl_trans_C,Formyl_trans_N
XP_033624635.1	7739.XP_002591280.1	3.51e-92	287	COG0223@1|root,KOG3082@2759|Eukaryota,38GNB@33154|Opisthokonta,3BEGR@33208|Metazoa,3CWI9@33213|Bilateria,48A7S@7711|Chordata	33208|Metazoa	J	Methionyl-tRNA formyltransferase	MTFMT	GO:0003674,GO:0003824,GO:0004479,GO:0005575,GO:0005622,GO:0005623,GO:0005737,GO:0005739,GO:0005759,GO:0006139,GO:0006396,GO:0006399,GO:0006400,GO:0006412,GO:0006413,GO:0006464,GO:0006518,GO:0006725,GO:0006807,GO:0008033,GO:0008150,GO:0008152,GO:0009058,GO:0009059,GO:0009451,GO:0009987,GO:0010467,GO:0016070,GO:0016740,GO:0016741,GO:0016742,GO:0019538,GO:0019988,GO:0031974,GO:0034470,GO:0034641,GO:…	2.1.2.9	ko:K00604	ko00670,ko00970,map00670,map00970	-	R03940	RC00026,RC00165	ko00000,ko00001,ko01000	-	-	-	Formyl_trans_C,Formyl_trans_N
XP_033624636.1	7739.XP_002591280.1	1.51e-92	287	COG0223@1|root,KOG3082@2759|Eukaryota,38GNB@33154|Opisthokonta,3BEGR@33208|Metazoa,3CWI9@33213|Bilateria,48A7S@7711|Chordata	33208|Metazoa	J	Methionyl-tRNA formyltransferase	MTFMT	GO:0003674,GO:0003824,GO:0004479,GO:0005575,GO:0005622,GO:0005623,GO:0005737,GO:0005739,GO:0005759,GO:0006139,GO:0006396,GO:0006399,GO:0006400,GO:0006412,GO:0006413,GO:0006464,GO:0006518,GO:0006725,GO:0006807,GO:0008033,GO:0008150,GO:0008152,GO:0009058,GO:0009059,GO:0009451,GO:0009987,GO:0010467,GO:0016070,GO:0016740,GO:0016741,GO:0016742,GO:0019538,GO:0019988,GO:0031974,GO:0034470,GO:0034641,GO:…	2.1.2.9	ko:K00604	ko00670,ko00970,map00670,map00970	-	R03940	RC00026,RC00165	ko00000,ko00001,ko01000	-	-	-	Formyl_trans_C,Formyl_trans_N
XP_033624637.1	7668.SPU_015227-tr	2.75e-32	132	2EV3V@1|root,2SX5N@2759|Eukaryota,3ATVA@33154|Opisthokonta,3C3TU@33208|Metazoa,3DKAC@33213|Bilateria	33208|Metazoa	-	-	-	-	-	-	-	-	-	-	-	-	-	-	-
XP_033624638.1	10224.XP_006814178.1	0	1330	COG4886@1|root,KOG0531@2759|Eukaryota,38ET8@33154|Opisthokonta,3BAUG@33208|Metazoa,3D1E7@33213|Bilateria	33208|Metazoa	T	occurring C-terminal to leucine-rich repeats	LRRC9	-	-	-	-	-	-	-	-	-	-	-	LRR_4,LRR_8,LRR_9
XP_033624639.1	7668.SPU_028175-tr	3.6e-233	684	KOG0039@1|root,KOG0039@2759|Eukaryota,38CNF@33154|Opisthokonta,3BE7B@33208|Metazoa,3CX51@33213|Bilateria	33208|Metazoa	PQ	NADPH oxidase	NOX5	GO:0000003,GO:0000166,GO:0000910,GO:0001525,GO:0001568,GO:0001816,GO:0001935,GO:0001944,GO:0002790,GO:0003674,GO:0003824,GO:0005215,GO:0005216,GO:0005261,GO:0005488,GO:0005575,GO:0005622,GO:0005623,GO:0005737,GO:0005783,GO:0005789,GO:0006801,GO:0006810,GO:0006811,GO:0006812,GO:0006915,GO:0006937,GO:0006940,GO:0006950,GO:0006979,GO:0007049,GO:0007275,GO:0007276,GO:0007292,GO:0008104,GO:0008150,GO:…	-	ko:K21424	-	-	-	-	ko00000,ko01000,ko04131	5.B.1.1.5	-	-	EF-hand_1,EF-hand_5,EF-hand_6,FAD_binding_8,Ferric_reduct,NAD_binding_6
XP_033624640.1	7668.SPU_022588-tr	6.96e-82	266	arCOG07796@1|root,2QQFT@2759|Eukaryota,38B8F@33154|Opisthokonta,3BATA@33208|Metazoa,3CWXD@33213|Bilateria	33208|Metazoa	T	deoxyribonuclease I activity	DNASE1	GO:0000737,GO:0001775,GO:0001910,GO:0002252,GO:0002263,GO:0002274,GO:0002275,GO:0002283,GO:0002366,GO:0002376,GO:0002673,GO:0002682,GO:0002697,GO:0002703,GO:0002886,GO:0003674,GO:0003824,GO:0004518,GO:0004519,GO:0004520,GO:0004530,GO:0004536,GO:0005575,GO:0005576,GO:0005622,GO:0005623,GO:0005634,GO:0005635,GO:0005737,GO:0005783,GO:0006139,GO:0006259,GO:0006308,GO:0006725,GO:0006807,GO:0006955,GO:…	3.1.21.1	ko:K11994,ko:K11995	-	-	-	-	ko00000,ko01000	-	-	-	Exo_endo_phos
XP_033624641.1	7668.SPU_012476-tr	3.74e-145	501	KOG4297@1|root,KOG4297@2759|Eukaryota,38GR9@33154|Opisthokonta,3BBE1@33208|Metazoa,3CTZ0@33213|Bilateria	33208|Metazoa	TV	carbohydrate binding	-	-	-	ko:K06560	ko04145,ko05152,map04145,map05152	-	-	-	ko00000,ko00001,ko04090,ko04091,ko04131	-	-	-	F5_F8_type_C,Laminin_G_3,Lectin_C,PAN_1,SEA
XP_033624642.1	7668.SPU_009885-tr	0	1204	KOG4297@1|root,KOG4297@2759|Eukaryota,39K1Q@33154|Opisthokonta,3BJRV@33208|Metazoa,3E42S@33213|Bilateria	33208|Metazoa	T	collagen binding	-	-	-	ko:K06560	ko04145,ko05152,map04145,map05152	-	-	-	ko00000,ko00001,ko04090,ko04091,ko04131	-	-	-	Lectin_C,PAN_1
XP_033624643.1	7668.SPU_012476-tr	9.32e-113	398	KOG4297@1|root,KOG4297@2759|Eukaryota,38GR9@33154|Opisthokonta,3BBE1@33208|Metazoa,3CTZ0@33213|Bilateria	33208|Metazoa	TV	carbohydrate binding	-	-	-	ko:K06560	ko04145,ko05152,map04145,map05152	-	-	-	ko00000,ko00001,ko04090,ko04091,ko04131	-	-	-	F5_F8_type_C,Laminin_G_3,Lectin_C,PAN_1,SEA
XP_033624644.1	7668.SPU_021837-tr	2.6e-169	494	COG5190@1|root,KOG1605@2759|Eukaryota,38GR6@33154|Opisthokonta,3BEV6@33208|Metazoa,3CWIH@33213|Bilateria	33208|Metazoa	K	phosphoprotein phosphatase activity	CTDSPL2	GO:0003674,GO:0003824,GO:0004721,GO:0005575,GO:0005622,GO:0005623,GO:0005634,GO:0005654,GO:0006355,GO:0006357,GO:0006464,GO:0006470,GO:0006793,GO:0006796,GO:0006807,GO:0008150,GO:0008152,GO:0009889,GO:0009966,GO:0009968,GO:0009987,GO:0010468,GO:0010556,GO:0010646,GO:0010648,GO:0016311,GO:0016787,GO:0016788,GO:0016791,GO:0019219,GO:0019222,GO:0019538,GO:0023051,GO:0023057,GO:0030510,GO:0030514,GO:…	-	ko:K17616	-	-	-	-	ko00000,ko01000,ko01009	-	-	-	NIF
XP_033624645.1	7668.SPU_021837-tr	2.02e-169	494	COG5190@1|root,KOG1605@2759|Eukaryota,38GR6@33154|Opisthokonta,3BEV6@33208|Metazoa,3CWIH@33213|Bilateria	33208|Metazoa	K	phosphoprotein phosphatase activity	CTDSPL2	GO:0003674,GO:0003824,GO:0004721,GO:0005575,GO:0005622,GO:0005623,GO:0005634,GO:0005654,GO:0006355,GO:0006357,GO:0006464,GO:0006470,GO:0006793,GO:0006796,GO:0006807,GO:0008150,GO:0008152,GO:0009889,GO:0009966,GO:0009968,GO:0009987,GO:0010468,GO:0010556,GO:0010646,GO:0010648,GO:0016311,GO:0016787,GO:0016788,GO:0016791,GO:0019219,GO:0019222,GO:0019538,GO:0023051,GO:0023057,GO:0030510,GO:0030514,GO:…	-	ko:K17616	-	-	-	-	ko00000,ko01000,ko01009	-	-	-	NIF
XP_033624646.1	10224.XP_006814178.1	0	1330	COG4886@1|root,KOG0531@2759|Eukaryota,38ET8@33154|Opisthokonta,3BAUG@33208|Metazoa,3D1E7@33213|Bilateria	33208|Metazoa	T	occurring C-terminal to leucine-rich repeats	LRRC9	-	-	-	-	-	-	-	-	-	-	-	LRR_4,LRR_8,LRR_9
XP_033624647.1	7668.SPU_021837-tr	2.02e-169	494	COG5190@1|root,KOG1605@2759|Eukaryota,38GR6@33154|Opisthokonta,3BEV6@33208|Metazoa,3CWIH@33213|Bilateria	33208|Metazoa	K	phosphoprotein phosphatase activity	CTDSPL2	GO:0003674,GO:0003824,GO:0004721,GO:0005575,GO:0005622,GO:0005623,GO:0005634,GO:0005654,GO:0006355,GO:0006357,GO:0006464,GO:0006470,GO:0006793,GO:0006796,GO:0006807,GO:0008150,GO:0008152,GO:0009889,GO:0009966,GO:0009968,GO:0009987,GO:0010468,GO:0010556,GO:0010646,GO:0010648,GO:0016311,GO:0016787,GO:0016788,GO:0016791,GO:0019219,GO:0019222,GO:0019538,GO:0023051,GO:0023057,GO:0030510,GO:0030514,GO:…	-	ko:K17616	-	-	-	-	ko00000,ko01000,ko01009	-	-	-	NIF
XP_033624648.1	7668.SPU_021837-tr	3.16e-163	478	COG5190@1|root,KOG1605@2759|Eukaryota,38GR6@33154|Opisthokonta,3BEV6@33208|Metazoa,3CWIH@33213|Bilateria	33208|Metazoa	K	phosphoprotein phosphatase activity	CTDSPL2	GO:0003674,GO:0003824,GO:0004721,GO:0005575,GO:0005622,GO:0005623,GO:0005634,GO:0005654,GO:0006355,GO:0006357,GO:0006464,GO:0006470,GO:0006793,GO:0006796,GO:0006807,GO:0008150,GO:0008152,GO:0009889,GO:0009966,GO:0009968,GO:0009987,GO:0010468,GO:0010556,GO:0010646,GO:0010648,GO:0016311,GO:0016787,GO:0016788,GO:0016791,GO:0019219,GO:0019222,GO:0019538,GO:0023051,GO:0023057,GO:0030510,GO:0030514,GO:…	-	ko:K17616	-	-	-	-	ko00000,ko01000,ko01009	-	-	-	NIF
XP_033624649.1	8081.XP_008414510.1	6.02e-14	68.2	2CYC3@1|root,2S3GR@2759|Eukaryota,3A3VX@33154|Opisthokonta,3BRM6@33208|Metazoa,3D8AK@33213|Bilateria,48ET4@7711|Chordata,49BI0@7742|Vertebrata,4A7U8@7898|Actinopterygii	33208|Metazoa	S	Migration and invasion enhancer 1	MIEN1	GO:0005575,GO:0005622,GO:0005623,GO:0005737,GO:0005829,GO:0005886,GO:0008150,GO:0009898,GO:0010941,GO:0016020,GO:0030334,GO:0030335,GO:0031224,GO:0031226,GO:0031235,GO:0031344,GO:0031346,GO:0032879,GO:0040012,GO:0040017,GO:0042981,GO:0043066,GO:0043067,GO:0043069,GO:0044087,GO:0044089,GO:0044424,GO:0044425,GO:0044444,GO:0044459,GO:0044464,GO:0048518,GO:0048519,GO:0048522,GO:0048523,GO:0050789,GO:…	-	ko:K07401	-	-	-	-	ko00000	-	-	-	Rdx
XP_033624650.1	7719.XP_002123456.2	2.99e-10	64.7	KOG1216@1|root,KOG4297@1|root,KOG1216@2759|Eukaryota,KOG4297@2759|Eukaryota,38GR9@33154|Opisthokonta,3BBE1@33208|Metazoa,3CTZ0@33213|Bilateria,48BR7@7711|Chordata	33208|Metazoa	TV	C-type lectin (CTL) or carbohydrate-recognition domain (CRD)	-	-	-	ko:K06560	ko04145,ko05152,map04145,map05152	-	-	-	ko00000,ko00001,ko04090,ko04091,ko04131	-	-	-	F5_F8_type_C,Gal_Lectin,Kringle,LCCL,Laminin_G_3,Lectin_C,SEA,Trefoil,fn2
XP_033624651.1	45351.EDO49512	2.04e-22	101	KOG4297@1|root,KOG4297@2759|Eukaryota,38GR9@33154|Opisthokonta,3BBE1@33208|Metazoa	33208|Metazoa	TV	carbohydrate binding	MRC1	GO:0002237,GO:0002376,GO:0003674,GO:0004888,GO:0005488,GO:0005537,GO:0005575,GO:0005622,GO:0005623,GO:0005737,GO:0005768,GO:0005886,GO:0005887,GO:0006810,GO:0006897,GO:0006898,GO:0006950,GO:0006952,GO:0006955,GO:0007154,GO:0007165,GO:0008150,GO:0009605,GO:0009607,GO:0009617,GO:0009986,GO:0009987,GO:0010008,GO:0010033,GO:0012505,GO:0016020,GO:0016021,GO:0016192,GO:0023052,GO:0030246,GO:0031090,GO:…	-	ko:K06560	ko04145,ko05152,map04145,map05152	-	-	-	ko00000,ko00001,ko04090,ko04091,ko04131	-	-	-	F5_F8_type_C,Lectin_C,Ricin_B_lectin,fn2
XP_033624652.1	7739.XP_002613981.1	1.08e-35	144	KOG1217@1|root,KOG4297@1|root,KOG1217@2759|Eukaryota,KOG4297@2759|Eukaryota,38B50@33154|Opisthokonta,3BCEG@33208|Metazoa,3CRUF@33213|Bilateria,489FW@7711|Chordata	33208|Metazoa	T	Sushi, von Willebrand factor type A, EGF and pentraxin	SVEP1	GO:0003674,GO:0003682,GO:0005488,GO:0005575,GO:0005576	-	ko:K17495	-	-	-	-	ko00000,ko01009	-	-	-	EGF,EGF_2,EGF_CA,Ephrin_rec_like,HYR,Pentaxin,Sushi,VWA,hEGF
XP_033624653.1	10224.XP_006818703.1	5.08e-315	941	KOG1037@1|root,KOG1037@2759|Eukaryota,38F3B@33154|Opisthokonta,3BEWF@33208|Metazoa,3CSKE@33213|Bilateria	33208|Metazoa	KLO	Vault protein inter-alpha-trypsin domain	PARP4	GO:0003674,GO:0003676,GO:0003677,GO:0003824,GO:0003950,GO:0005488,GO:0005515,GO:0005575,GO:0005622,GO:0005623,GO:0005634,GO:0005737,GO:0005819,GO:0005829,GO:0005856,GO:0005874,GO:0005876,GO:0006139,GO:0006259,GO:0006281,GO:0006464,GO:0006471,GO:0006725,GO:0006807,GO:0006950,GO:0006952,GO:0006954,GO:0006974,GO:0008150,GO:0008152,GO:0008219,GO:0009889,GO:0009987,GO:0010556,GO:0015630,GO:0016740,GO:…	2.4.2.30	ko:K10798	ko03410,ko04210,ko04212,ko04214,ko04217,map03410,map04210,map04212,map04214,map04217	M00296	-	-	ko00000,ko00001,ko00002,ko01000,ko03032,ko03036,ko03400	-	-	-	BRCT,BRCT_2,PARP,VIT,VWA,VWA_3
XP_033624654.1	7668.SPU_015243-tr	3.12e-184	533	COG5025@1|root,KOG2294@2759|Eukaryota,38FZG@33154|Opisthokonta,3BGW0@33208|Metazoa,3CSW9@33213|Bilateria	33208|Metazoa	K	sequence-specific DNA binding	FOXN3	GO:0000075,GO:0000077,GO:0000278,GO:0000976,GO:0000981,GO:0001067,GO:0001501,GO:0001666,GO:0003674,GO:0003676,GO:0003677,GO:0003690,GO:0003700,GO:0005488,GO:0005515,GO:0005575,GO:0005622,GO:0005623,GO:0005634,GO:0006355,GO:0006357,GO:0006950,GO:0006974,GO:0007049,GO:0007093,GO:0007095,GO:0007275,GO:0007346,GO:0007507,GO:0008022,GO:0008150,GO:0009628,GO:0009653,GO:0009790,GO:0009887,GO:0009888,GO:…	-	ko:K09407	-	-	-	-	ko00000,ko03000	-	-	-	Forkhead
XP_033624655.1	7668.SPU_024325-tr	6.68e-37	134	KOG4423@1|root,KOG4423@2759|Eukaryota,39VT3@33154|Opisthokonta,3BGAJ@33208|Metazoa,3CTWI@33213|Bilateria	33208|Metazoa	U	RAB29, member RAS oncogene family	RAB29	GO:0000166,GO:0001775,GO:0001882,GO:0001883,GO:0001919,GO:0001921,GO:0002376,GO:0002682,GO:0002684,GO:0003674,GO:0003824,GO:0003924,GO:0005488,GO:0005515,GO:0005525,GO:0005575,GO:0005576,GO:0005622,GO:0005623,GO:0005737,GO:0005739,GO:0005768,GO:0005769,GO:0005794,GO:0005801,GO:0005802,GO:0006810,GO:0006996,GO:0007005,GO:0007030,GO:0007275,GO:0007399,GO:0007416,GO:0008092,GO:0008104,GO:0008150,GO:…	-	ko:K07916	-	-	-	-	ko00000,ko04031	-	-	-	Ras
XP_033624656.1	7668.SPU_011710-tr	2.89e-157	479	COG5260@1|root,KOG2277@2759|Eukaryota,38GCI@33154|Opisthokonta,3BA4D@33208|Metazoa,3CW3A@33213|Bilateria	33208|Metazoa	D	pyrimidine ribonucleoside binding	MTPAP	GO:0000166,GO:0000287,GO:0000956,GO:0000959,GO:0000963,GO:0000965,GO:0001882,GO:0001884,GO:0002134,GO:0003674,GO:0003676,GO:0003723,GO:0003824,GO:0004652,GO:0005488,GO:0005515,GO:0005524,GO:0005575,GO:0005622,GO:0005623,GO:0005737,GO:0005739,GO:0006139,GO:0006378,GO:0006396,GO:0006397,GO:0006401,GO:0006402,GO:0006725,GO:0006807,GO:0008144,GO:0008150,GO:0008152,GO:0008334,GO:0009056,GO:0009057,GO:…	2.7.7.19	ko:K18060	-	-	-	-	ko00000,ko01000,ko03029	-	-	-	PAP_assoc
XP_033624657.1	7668.SPU_010762-tr	6.41e-141	398	KOG0084@1|root,KOG0084@2759|Eukaryota,38DXZ@33154|Opisthokonta,3BEKS@33208|Metazoa,3CWWC@33213|Bilateria	33208|Metazoa	U	GTPase activity	RAB1A	GO:0000003,GO:0000045,GO:0000139,GO:0000166,GO:0000278,GO:0000280,GO:0000281,GO:0000407,GO:0000902,GO:0000904,GO:0000910,GO:0001816,GO:0001882,GO:0001883,GO:0002790,GO:0002791,GO:0002793,GO:0003674,GO:0003824,GO:0003924,GO:0005488,GO:0005515,GO:0005525,GO:0005575,GO:0005622,GO:0005623,GO:0005737,GO:0005768,GO:0005769,GO:0005783,GO:0005789,GO:0005793,GO:0005794,GO:0005829,GO:0005886,GO:0006464,GO:…	-	ko:K07874,ko:K07875	ko05134,map05134	-	-	-	ko00000,ko00001,ko04031,ko04131,ko04147	-	-	-	Ras
XP_033624658.1	7668.SPU_003239-tr	5.1e-72	233	COG5189@1|root,KOG4124@2759|Eukaryota,38FKB@33154|Opisthokonta	33154|Opisthokonta	DK	regulation of transcription by RNA polymerase II	JAZF1	GO:0000122,GO:0000976,GO:0000977,GO:0000978,GO:0000981,GO:0000982,GO:0000987,GO:0000988,GO:0000989,GO:0001012,GO:0001067,GO:0001076,GO:0001650,GO:0003674,GO:0003676,GO:0003677,GO:0003690,GO:0003700,GO:0003712,GO:0003714,GO:0005488,GO:0005575,GO:0005622,GO:0005623,GO:0005634,GO:0005730,GO:0005737,GO:0005829,GO:0006355,GO:0006357,GO:0008150,GO:0008361,GO:0009889,GO:0009890,GO:0009891,GO:0009892,GO:…	-	ko:K19487,ko:K19495	-	-	-	-	ko00000,ko03000	-	-	-	-
XP_033624659.1	7668.SPU_021687-tr	5.59e-73	246	COG0514@1|root,KOG0351@2759|Eukaryota,3A20T@33154|Opisthokonta,3BR6K@33208|Metazoa,3DGPH@33213|Bilateria	33208|Metazoa	A	DEAD-like helicases superfamily	-	-	3.6.4.12	ko:K03654	ko03018,map03018	-	-	-	ko00000,ko00001,ko01000,ko03400	-	-	-	DEAD,Helicase_C
XP_033624661.1	10224.XP_002738740.2	7.76e-54	181	KOG2612@1|root,KOG2612@2759|Eukaryota,38FJF@33154|Opisthokonta,3BK0J@33208|Metazoa,3CTCX@33213|Bilateria	33208|Metazoa	K	Component of the transcription regulatory histone acetylation (HAT) complex SAGA, a multiprotein complex that activates transcription by remodeling chromatin and mediating histone acetylation and deubiquitination. Within the SAGA complex, participates in a subcomplex that specifically deubiquitinates	ATXN7L3	GO:0000123,GO:0000124,GO:0003674,GO:0003712,GO:0003713,GO:0005488,GO:0005515,GO:0005575,GO:0005622,GO:0005623,GO:0005634,GO:0005654,GO:0006325,GO:0006355,GO:0006464,GO:0006508,GO:0006513,GO:0006807,GO:0006996,GO:0008150,GO:0008152,GO:0009889,GO:0009891,GO:0009893,GO:0009987,GO:0010390,GO:0010468,GO:0010556,GO:0010557,GO:0010604,GO:0010628,GO:0016043,GO:0016567,GO:0016569,GO:0016570,GO:0016574,GO:…	-	ko:K11363	-	-	-	-	ko00000,ko03021,ko03036	-	-	-	SCA7,Sgf11
XP_033624662.1	7668.SPU_023820-tr	0	956	KOG2225@1|root,KOG2225@2759|Eukaryota,38E6N@33154|Opisthokonta,3BDG6@33208|Metazoa,3CX1G@33213|Bilateria	33208|Metazoa	S	Golgi organization	DYM	GO:0001501,GO:0003674,GO:0005488,GO:0005515,GO:0005575,GO:0005622,GO:0005623,GO:0005737,GO:0005794,GO:0006996,GO:0007030,GO:0007275,GO:0008150,GO:0009987,GO:0010256,GO:0012505,GO:0016043,GO:0019899,GO:0032501,GO:0032502,GO:0043226,GO:0043227,GO:0043229,GO:0043231,GO:0044424,GO:0044444,GO:0044464,GO:0048513,GO:0048731,GO:0048856,GO:0060348,GO:0071840	-	-	-	-	-	-	-	-	-	-	Dymeclin
XP_033624663.1	7668.SPU_023820-tr	0	955	KOG2225@1|root,KOG2225@2759|Eukaryota,38E6N@33154|Opisthokonta,3BDG6@33208|Metazoa,3CX1G@33213|Bilateria	33208|Metazoa	S	Golgi organization	DYM	GO:0001501,GO:0003674,GO:0005488,GO:0005515,GO:0005575,GO:0005622,GO:0005623,GO:0005737,GO:0005794,GO:0006996,GO:0007030,GO:0007275,GO:0008150,GO:0009987,GO:0010256,GO:0012505,GO:0016043,GO:0019899,GO:0032501,GO:0032502,GO:0043226,GO:0043227,GO:0043229,GO:0043231,GO:0044424,GO:0044444,GO:0044464,GO:0048513,GO:0048731,GO:0048856,GO:0060348,GO:0071840	-	-	-	-	-	-	-	-	-	-	Dymeclin
XP_033624664.1	7668.SPU_023820-tr	0	955	KOG2225@1|root,KOG2225@2759|Eukaryota,38E6N@33154|Opisthokonta,3BDG6@33208|Metazoa,3CX1G@33213|Bilateria	33208|Metazoa	S	Golgi organization	DYM	GO:0001501,GO:0003674,GO:0005488,GO:0005515,GO:0005575,GO:0005622,GO:0005623,GO:0005737,GO:0005794,GO:0006996,GO:0007030,GO:0007275,GO:0008150,GO:0009987,GO:0010256,GO:0012505,GO:0016043,GO:0019899,GO:0032501,GO:0032502,GO:0043226,GO:0043227,GO:0043229,GO:0043231,GO:0044424,GO:0044444,GO:0044464,GO:0048513,GO:0048731,GO:0048856,GO:0060348,GO:0071840	-	-	-	-	-	-	-	-	-	-	Dymeclin
XP_033624665.1	7668.SPU_005493-tr	1.3e-35	129	2CXJG@1|root,2RY06@2759|Eukaryota,39ZTZ@33154|Opisthokonta,3CPUD@33208|Metazoa	33208|Metazoa	S	Family with sequence similarity 89, member A	fam89a	-	-	-	-	-	-	-	-	-	-	-	LURAP
XP_033624666.1	10224.XP_006819135.1	0	1005	COG2801@1|root,KOG0017@2759|Eukaryota,39TC6@33154|Opisthokonta,3BHT2@33208|Metazoa,3D2MB@33213|Bilateria	33208|Metazoa	J	transposition, RNA-mediated	-	-	-	-	-	-	-	-	-	-	-	-	DUF1759,Peptidase_A17,rve
XP_033624667.1	6087.XP_002158196.2	5.6e-27	111	2CXYR@1|root,2S0S7@2759|Eukaryota,39ZC1@33154|Opisthokonta,3BGPK@33208|Metazoa	33208|Metazoa	S	YqaJ-like viral recombinase domain	-	-	-	-	-	-	-	-	-	-	-	-	Herpes_alk_exo,YqaJ
XP_033624668.1	10224.XP_002737623.1	8.27e-126	407	COG2801@1|root,KOG0017@2759|Eukaryota,38F42@33154|Opisthokonta,3BA5H@33208|Metazoa,3CWAK@33213|Bilateria	33208|Metazoa	E	K02A2.6-like	-	-	-	-	-	-	-	-	-	-	-	-	Asp_protease_2,RVT_1,rve,zf-CCHC
XP_033624669.1	7668.SPU_000240-tr	1.79e-65	207	COG5078@1|root,KOG0895@2759|Eukaryota,38FE2@33154|Opisthokonta,3B99B@33208|Metazoa,3CYFY@33213|Bilateria	33208|Metazoa	O	Belongs to the ubiquitin-conjugating enzyme family	UBE2Z	GO:0003674,GO:0003824,GO:0004842,GO:0005488,GO:0005515,GO:0005575,GO:0005622,GO:0005623,GO:0005634,GO:0005654,GO:0005737,GO:0005829,GO:0006464,GO:0006508,GO:0006511,GO:0006807,GO:0008150,GO:0008152,GO:0009056,GO:0009057,GO:0009987,GO:0010941,GO:0010942,GO:0016567,GO:0016740,GO:0019538,GO:0019787,GO:0019899,GO:0019941,GO:0030163,GO:0031625,GO:0031974,GO:0031981,GO:0032446,GO:0036211,GO:0042981,GO:…	2.3.2.23	ko:K10585	ko04120,map04120	-	-	-	ko00000,ko00001,ko01000,ko04121	-	-	-	UQ_con
XP_033624670.1	38654.XP_006038377.1	1.27e-221	689	KOG0613@1|root,KOG0613@2759|Eukaryota,39MU9@33154|Opisthokonta,3BU2F@33208|Metazoa,3E5IH@33213|Bilateria,48RTC@7711|Chordata,49N6W@7742|Vertebrata	33208|Metazoa	Z	Belongs to the TRAFAC class TrmE-Era-EngA-EngB-Septin- like GTPase superfamily. Septin GTPase family	-	-	-	-	-	-	-	-	-	-	-	-	AIG1,MMR_HSR1,PRY,SPRY,Septin,fn3
XP_033624671.1	38654.XP_006038377.1	1.27e-221	689	KOG0613@1|root,KOG0613@2759|Eukaryota,39MU9@33154|Opisthokonta,3BU2F@33208|Metazoa,3E5IH@33213|Bilateria,48RTC@7711|Chordata,49N6W@7742|Vertebrata	33208|Metazoa	Z	Belongs to the TRAFAC class TrmE-Era-EngA-EngB-Septin- like GTPase superfamily. Septin GTPase family	-	-	-	-	-	-	-	-	-	-	-	-	AIG1,MMR_HSR1,PRY,SPRY,Septin,fn3
XP_033624672.1	7668.SPU_005493-tr	1.3e-35	129	2CXJG@1|root,2RY06@2759|Eukaryota,39ZTZ@33154|Opisthokonta,3CPUD@33208|Metazoa	33208|Metazoa	S	Family with sequence similarity 89, member A	fam89a	-	-	-	-	-	-	-	-	-	-	-	LURAP
XP_033624673.1	7668.SPU_019768-tr	1.2e-91	273	COG1335@1|root,KOG4044@2759|Eukaryota,38EAH@33154|Opisthokonta,3BAPT@33208|Metazoa,3CSH5@33213|Bilateria	33208|Metazoa	Q	Isochorismatase family	ISOC1	GO:0005575,GO:0005622,GO:0005623,GO:0005737,GO:0005777,GO:0042579,GO:0043226,GO:0043227,GO:0043229,GO:0043231,GO:0044424,GO:0044444,GO:0044464	-	-	-	-	-	-	-	-	-	-	Isochorismatase
XP_033624674.1	7668.SPU_018599-tr	3.59e-43	159	2C1AW@1|root,2S2PB@2759|Eukaryota,3A5J2@33154|Opisthokonta,3BS65@33208|Metazoa,3D91A@33213|Bilateria	33208|Metazoa	-	-	-	-	-	-	-	-	-	-	-	-	-	-	-
XP_033624675.1	7029.ACYPI085648-PA	1.04e-63	232	2AAE2@1|root,2RYKT@2759|Eukaryota,3A1BP@33154|Opisthokonta,3BPCB@33208|Metazoa,3D7K1@33213|Bilateria,41ZFM@6656|Arthropoda	33208|Metazoa	-	-	-	-	-	-	-	-	-	-	-	-	-	-	-
XP_033624676.1	7897.ENSLACP00000004947	1.14e-111	355	2CM8R@1|root,2QPMW@2759|Eukaryota,39UWV@33154|Opisthokonta,3BEHP@33208|Metazoa,3CZW0@33213|Bilateria,4873J@7711|Chordata,4971K@7742|Vertebrata	33208|Metazoa	S	GH3 auxin-responsive promoter	GHDC	GO:0001775,GO:0002252,GO:0002263,GO:0002274,GO:0002275,GO:0002283,GO:0002366,GO:0002376,GO:0002443,GO:0002444,GO:0002446,GO:0005575,GO:0005576,GO:0005622,GO:0005623,GO:0005737,GO:0005783,GO:0006810,GO:0006887,GO:0006955,GO:0008150,GO:0009987,GO:0012505,GO:0016192,GO:0030141,GO:0031410,GO:0031974,GO:0031982,GO:0031983,GO:0032940,GO:0034774,GO:0035580,GO:0036230,GO:0042119,GO:0042581,GO:0043226,GO:…	-	-	-	-	-	-	-	-	-	-	GH3
XP_033624677.1	7668.SPU_009136-tr	6.34e-40	151	2CZA0@1|root,2S9AH@2759|Eukaryota,3ABW2@33154|Opisthokonta,3BVK1@33208|Metazoa,3DCNX@33213|Bilateria	33208|Metazoa	S	Nucleotide-diphospho-sugar transferase	-	-	-	ko:K11714	-	-	-	-	ko00000,ko01000,ko01003	-	GT77	-	Nucleotid_trans
XP_033624678.1	7739.XP_002604306.1	3.98e-46	171	KOG2579@1|root,KOG3592@1|root,KOG2579@2759|Eukaryota,KOG3592@2759|Eukaryota,38D9J@33154|Opisthokonta,3BAVE@33208|Metazoa,3CSRR@33213|Bilateria,47ZAC@7711|Chordata	33208|Metazoa	S	cell surface pattern recognition receptor signaling pathway	FCN2	GO:0001664,GO:0001775,GO:0001817,GO:0001819,GO:0001867,GO:0001871,GO:0002218,GO:0002220,GO:0002221,GO:0002252,GO:0002253,GO:0002263,GO:0002274,GO:0002275,GO:0002283,GO:0002366,GO:0002376,GO:0002429,GO:0002443,GO:0002444,GO:0002446,GO:0002682,GO:0002684,GO:0002752,GO:0002757,GO:0002758,GO:0002764,GO:0002768,GO:0002791,GO:0002793,GO:0003674,GO:0003823,GO:0003824,GO:0004175,GO:0004252,GO:0005102,GO:…	-	ko:K10104	-	-	-	-	ko00000,ko04091,ko04516	-	-	-	Collagen,Fibrinogen_C
XP_033624679.1	7668.SPU_023693-tr	3.32e-51	195	COG0308@1|root,KOG1046@2759|Eukaryota,38CFG@33154|Opisthokonta,3BD0T@33208|Metazoa,3CUKR@33213|Bilateria	33208|Metazoa	EO	metalloaminopeptidase activity	ANPEP	GO:0001775,GO:0002252,GO:0002263,GO:0002274,GO:0002275,GO:0002283,GO:0002366,GO:0002376,GO:0002443,GO:0002444,GO:0002446,GO:0003008,GO:0003013,GO:0003674,GO:0003824,GO:0004177,GO:0005488,GO:0005575,GO:0005576,GO:0005615,GO:0005622,GO:0005623,GO:0005737,GO:0005793,GO:0005886,GO:0006508,GO:0006518,GO:0006725,GO:0006807,GO:0006810,GO:0006887,GO:0006955,GO:0007154,GO:0007165,GO:0007267,GO:0008015,GO:…	3.4.11.2	ko:K11140	ko00480,ko01100,ko04614,ko04640,map00480,map01100,map04614,map04640	-	R00899,R04951	RC00096,RC00141	ko00000,ko00001,ko01000,ko01002,ko04090,ko04131,ko04147	-	-	-	ERAP1_C,Peptidase_M1
XP_033624680.1	10224.XP_006818141.1	9.45e-155	465	COG0530@1|root,KOG2399@2759|Eukaryota,38F8K@33154|Opisthokonta,3BD8A@33208|Metazoa,3CSWK@33213|Bilateria	33208|Metazoa	P	calcium:sodium antiporter activity involved in regulation of cardiac muscle cell membrane potential	SLC8B1	GO:0002682,GO:0002685,GO:0002688,GO:0002791,GO:0003674,GO:0005215,GO:0005432,GO:0005488,GO:0005515,GO:0005575,GO:0005622,GO:0005623,GO:0005737,GO:0005739,GO:0005740,GO:0005743,GO:0005886,GO:0006810,GO:0006811,GO:0006812,GO:0006814,GO:0006816,GO:0006839,GO:0006851,GO:0006873,GO:0006874,GO:0006875,GO:0007204,GO:0007275,GO:0007399,GO:0008150,GO:0008324,GO:0009987,GO:0010646,GO:0010769,GO:0010817,GO:…	-	ko:K13754	-	-	-	-	ko00000,ko02000	2.A.19.4.4	-	-	Na_Ca_ex
XP_033624681.1	7668.SPU_021838-tr	1.23e-88	330	28KJ0@1|root,2QT0E@2759|Eukaryota,39R8Q@33154|Opisthokonta,3BAHF@33208|Metazoa,3CUH8@33213|Bilateria	33208|Metazoa	S	Centrosomal protein	CEP152	GO:0000003,GO:0000086,GO:0000226,GO:0000242,GO:0000278,GO:0001578,GO:0003006,GO:0003674,GO:0005488,GO:0005515,GO:0005575,GO:0005622,GO:0005623,GO:0005634,GO:0005654,GO:0005737,GO:0005813,GO:0005814,GO:0005815,GO:0005829,GO:0005856,GO:0005929,GO:0006928,GO:0006996,GO:0007010,GO:0007017,GO:0007049,GO:0007098,GO:0007099,GO:0007276,GO:0007281,GO:0007283,GO:0007286,GO:0007288,GO:0007338,GO:0007346,GO:…	-	ko:K16716,ko:K16728	-	-	-	-	ko00000,ko03036	-	-	-	-
XP_033624682.1	10224.XP_002736625.1	1.35e-83	248	KOG2729@1|root,KOG2729@2759|Eukaryota,38Z1C@33154|Opisthokonta,3BHXU@33208|Metazoa,3D0V7@33213|Bilateria	33208|Metazoa	OTU	vesicle-mediated transport	CNIH1	GO:0000003,GO:0000139,GO:0000578,GO:0002064,GO:0002065,GO:0002066,GO:0002376,GO:0003002,GO:0003006,GO:0003674,GO:0005102,GO:0005488,GO:0005515,GO:0005575,GO:0005622,GO:0005623,GO:0005737,GO:0005783,GO:0005789,GO:0005793,GO:0005794,GO:0005798,GO:0006810,GO:0006888,GO:0006900,GO:0006901,GO:0006903,GO:0006955,GO:0006996,GO:0007154,GO:0007165,GO:0007166,GO:0007167,GO:0007169,GO:0007173,GO:0007275,GO:…	-	ko:K20368	-	-	-	-	ko00000,ko02000,ko04131	8.A.61	-	-	Cornichon
XP_033624683.1	10224.XP_006819415.1	1.98e-157	484	KOG3658@1|root,KOG3658@2759|Eukaryota,38CS5@33154|Opisthokonta,3BCP3@33208|Metazoa,3D6UY@33213|Bilateria	33208|Metazoa	W	Disintegrin and metalloproteinase domain-containing protein 10-like	-	-	3.4.24.81	ko:K06704	ko05010,ko05120,map05010,map05120	-	-	-	ko00000,ko00001,ko01000,ko01002,ko04090	-	-	-	ADAM17_MPD,Disintegrin,Pep_M12B_propep,Reprolysin_2,Reprolysin_5
XP_033624685.1	7668.SPU_015448-tr	5.75e-188	612	KOG1859@1|root,KOG1859@2759|Eukaryota,39E4N@33154|Opisthokonta,3BFVV@33208|Metazoa,3CVBD@33213|Bilateria	33208|Metazoa	P	protein kinase binding	STK11IP	GO:0000323,GO:0001775,GO:0002252,GO:0002263,GO:0002274,GO:0002275,GO:0002283,GO:0002366,GO:0002376,GO:0002443,GO:0002444,GO:0002446,GO:0003674,GO:0005488,GO:0005515,GO:0005575,GO:0005576,GO:0005622,GO:0005623,GO:0005737,GO:0005764,GO:0005766,GO:0005773,GO:0005775,GO:0006810,GO:0006887,GO:0006955,GO:0008104,GO:0008150,GO:0009987,GO:0012505,GO:0016192,GO:0019899,GO:0019900,GO:0019901,GO:0030141,GO:…	-	-	-	-	-	-	-	-	-	-	LIP1,LRR_4,LRR_8
XP_033624686.1	8083.ENSXMAP00000012595	2.59e-19	92	28NBU@1|root,2QUX8@2759|Eukaryota,38EQS@33154|Opisthokonta,3BC4E@33208|Metazoa,3CYEP@33213|Bilateria,485QZ@7711|Chordata,493IZ@7742|Vertebrata,49UEM@7898|Actinopterygii	33208|Metazoa	T	Aggrecan	ACAN	GO:0000323,GO:0001501,GO:0001502,GO:0001503,GO:0002062,GO:0002063,GO:0003674,GO:0005198,GO:0005201,GO:0005488,GO:0005509,GO:0005539,GO:0005540,GO:0005575,GO:0005576,GO:0005604,GO:0005615,GO:0005622,GO:0005623,GO:0005737,GO:0005764,GO:0005773,GO:0005775,GO:0005794,GO:0005796,GO:0006022,GO:0006023,GO:0006024,GO:0006026,GO:0006027,GO:0006029,GO:0006082,GO:0006508,GO:0006790,GO:0006807,GO:0007275,GO:…	-	ko:K06792,ko:K06793	ko04514,map04514	-	-	-	ko00000,ko00001,ko00535,ko00536,ko04091,ko04516	-	-	-	EGF,Lectin_C,Sushi,V-set,Xlink
XP_033624687.1	13735.ENSPSIP00000000205	3.09e-20	92.8	KOG1075@1|root,KOG1075@2759|Eukaryota,3A35Z@33154|Opisthokonta,3BQYF@33208|Metazoa,3D7GC@33213|Bilateria,48HSD@7711|Chordata,49FJM@7742|Vertebrata	33208|Metazoa	S	Ribonuclease H protein	-	-	-	-	-	-	-	-	-	-	-	-	RVT_1
XP_033624688.1	10224.XP_006814964.1	1.85e-137	437	KOG3726@1|root,KOG3726@2759|Eukaryota,38BGV@33154|Opisthokonta,3B9YG@33208|Metazoa,3CS1G@33213|Bilateria	33208|Metazoa	S	DC-STAMP-like protein	DCST2	GO:0000003,GO:0003674,GO:0005198,GO:0005575,GO:0005622,GO:0005623,GO:0005634,GO:0005635,GO:0005643,GO:0006810,GO:0006913,GO:0006996,GO:0006997,GO:0006999,GO:0007338,GO:0008150,GO:0009566,GO:0009987,GO:0012505,GO:0016043,GO:0017056,GO:0019953,GO:0022414,GO:0031967,GO:0031975,GO:0032991,GO:0043226,GO:0043227,GO:0043229,GO:0043231,GO:0043933,GO:0044422,GO:0044424,GO:0044428,GO:0044446,GO:0044464,GO:…	-	ko:K14315	ko03013,map03013	M00427	-	-	ko00000,ko00001,ko00002,ko03019	1.I.1	-	-	DC_STAMP
XP_033624691.1	7668.SPU_018029-tr	1.14e-80	295	KOG3544@1|root,KOG3544@2759|Eukaryota,3AB50@33154|Opisthokonta,3BVAT@33208|Metazoa	33208|Metazoa	O	Thrombospondin type 1 repeats	-	-	-	-	-	-	-	-	-	-	-	-	TSP_1
XP_033624692.1	10224.XP_006818916.1	7.24e-85	276	COG5079@1|root,KOG1860@2759|Eukaryota,39W3F@33154|Opisthokonta,3BMVB@33208|Metazoa,3D0HZ@33213|Bilateria	33208|Metazoa	DU	cell division	SAC3D1	GO:0000226,GO:0002682,GO:0005575,GO:0005622,GO:0005623,GO:0005634,GO:0005813,GO:0005815,GO:0005819,GO:0005856,GO:0006996,GO:0007010,GO:0007017,GO:0007049,GO:0007051,GO:0007098,GO:0008150,GO:0009966,GO:0009968,GO:0009987,GO:0010646,GO:0010648,GO:0015630,GO:0016043,GO:0022402,GO:0022607,GO:0023051,GO:0023057,GO:0031023,GO:0043226,GO:0043227,GO:0043228,GO:0043229,GO:0043231,GO:0043232,GO:0044085,GO:…	-	ko:K16734	-	-	-	-	ko00000,ko03036	-	-	-	SAC3_GANP
XP_033624693.1	7668.SPU_007050-tr	0	1818	KOG2993@1|root,KOG2993@2759|Eukaryota,38BHV@33154|Opisthokonta,3BCCB@33208|Metazoa,3CSFT@33213|Bilateria	33208|Metazoa	U	Autophagy-related protein 2 homolog	ATG2B	GO:0000045,GO:0000272,GO:0000407,GO:0000422,GO:0002165,GO:0003674,GO:0005488,GO:0005515,GO:0005575,GO:0005622,GO:0005623,GO:0005634,GO:0005654,GO:0005737,GO:0005811,GO:0005829,GO:0005975,GO:0005976,GO:0005977,GO:0005980,GO:0006073,GO:0006091,GO:0006112,GO:0006914,GO:0006950,GO:0006996,GO:0007005,GO:0007033,GO:0007154,GO:0007275,GO:0007552,GO:0008150,GO:0008152,GO:0008219,GO:0009056,GO:0009057,GO:…	-	ko:K17906	ko04136,ko04138,ko04140,map04136,map04138,map04140	-	-	-	ko00000,ko00001,ko02000,ko03029,ko04131	9.A.15.1	-	-	ATG2_CAD,ATG_C,Chorein_N,VPS13_C
XP_033624694.1	10224.XP_006825016.1	5.47e-06	55.5	KOG3656@1|root,KOG3656@2759|Eukaryota,3AKBB@33154|Opisthokonta,3C05I@33208|Metazoa,3DG77@33213|Bilateria	2759|Eukaryota	S	Belongs to the G-protein coupled receptor 1 family	-	-	-	-	-	-	-	-	-	-	-	-	7tm_1
XP_033624695.1	10224.XP_006814813.1	8.3e-08	57.4	KOG3656@1|root,KOG3656@2759|Eukaryota,3AKBB@33154|Opisthokonta,3C05I@33208|Metazoa,3DG77@33213|Bilateria	2759|Eukaryota	S	Belongs to the G-protein coupled receptor 1 family	-	-	-	ko:K04150,ko:K04160,ko:K04194,ko:K04210,ko:K04215,ko:K04218,ko:K04223,ko:K04230,ko:K04231,ko:K04233,ko:K08378	ko04020,ko04024,ko04080,ko04726,ko04911,ko04915,ko04971,ko04972,ko05032,map04020,map04024,map04080,map04726,map04911,map04915,map04971,map04972,map05032	-	-	-	ko00000,ko00001,ko04030	-	-	-	7tm_1
XP_033624696.1	7668.SPU_008509-tr	2.06e-53	186	KOG3656@1|root,KOG3656@2759|Eukaryota,3AKBB@33154|Opisthokonta,3C05I@33208|Metazoa,3DG77@33213|Bilateria	33208|Metazoa	S	Belongs to the G-protein coupled receptor 1 family	-	-	-	ko:K04210,ko:K04215,ko:K04218	ko04024,ko04080,ko04915,ko04971,ko05032,map04024,map04080,map04915,map04971,map05032	-	-	-	ko00000,ko00001,ko04030	-	-	-	7tm_1
XP_033624697.1	7668.SPU_008509-tr	4.84e-51	180	KOG3656@1|root,KOG3656@2759|Eukaryota,3AKBB@33154|Opisthokonta,3C05I@33208|Metazoa,3DG77@33213|Bilateria	33208|Metazoa	S	Belongs to the G-protein coupled receptor 1 family	-	-	-	ko:K04210,ko:K04215,ko:K04218	ko04024,ko04080,ko04915,ko04971,ko05032,map04024,map04080,map04915,map04971,map05032	-	-	-	ko00000,ko00001,ko04030	-	-	-	7tm_1
XP_033624700.1	7668.SPU_012476-tr	3.09e-152	523	KOG4297@1|root,KOG4297@2759|Eukaryota,38GR9@33154|Opisthokonta,3BBE1@33208|Metazoa,3CTZ0@33213|Bilateria	33208|Metazoa	TV	carbohydrate binding	-	-	-	ko:K06560	ko04145,ko05152,map04145,map05152	-	-	-	ko00000,ko00001,ko04090,ko04091,ko04131	-	-	-	F5_F8_type_C,Laminin_G_3,Lectin_C,PAN_1,SEA
XP_033624701.1	7668.SPU_020550-tr	5.35e-95	295	COG3325@1|root,KOG2806@2759|Eukaryota,39IB8@33154|Opisthokonta,3BEXH@33208|Metazoa,3CVEN@33213|Bilateria	33208|Metazoa	G	chitinase activity	CTBS	GO:0000323,GO:0003674,GO:0003824,GO:0004553,GO:0004568,GO:0005488,GO:0005575,GO:0005576,GO:0005622,GO:0005623,GO:0005737,GO:0005764,GO:0005773,GO:0005975,GO:0006022,GO:0006026,GO:0006030,GO:0006032,GO:0006040,GO:0006807,GO:0008061,GO:0008144,GO:0008150,GO:0008152,GO:0009056,GO:0009057,GO:0009311,GO:0009313,GO:0009987,GO:0016052,GO:0016787,GO:0016798,GO:0017144,GO:0042737,GO:0043170,GO:0043226,GO:…	-	ko:K12310	-	-	-	-	ko00000,ko01000	-	-	-	Glyco_hydro_18
XP_033624703.1	7739.XP_002595138.1	4.03e-06	58.9	KOG1217@1|root,KOG1217@2759|Eukaryota,38BUP@33154|Opisthokonta,3BA2W@33208|Metazoa,3CUNH@33213|Bilateria,4832D@7711|Chordata	33208|Metazoa	T	dendrite regeneration	MATN2	GO:0000902,GO:0000904,GO:0001764,GO:0005575,GO:0005576,GO:0005604,GO:0006928,GO:0006935,GO:0006950,GO:0007275,GO:0007399,GO:0007409,GO:0007411,GO:0008150,GO:0008347,GO:0009605,GO:0009611,GO:0009653,GO:0009987,GO:0016043,GO:0016358,GO:0016477,GO:0022008,GO:0030030,GO:0030154,GO:0030182,GO:0030198,GO:0031012,GO:0031099,GO:0031102,GO:0031104,GO:0031175,GO:0032501,GO:0032502,GO:0032989,GO:0032990,GO:…	-	ko:K17307	-	-	-	-	ko00000,ko04147	-	-	-	EGF_CA,FXa_inhibition,Matrilin_ccoil,VWA,cEGF
XP_033624704.1	10224.XP_006822826.1	0	1024	KOG0694@1|root,KOG0694@2759|Eukaryota,38B5Z@33154|Opisthokonta,3BDW7@33208|Metazoa,3CRM6@33213|Bilateria	33208|Metazoa	T	calcium-independent protein kinase C activity	PRKCH	GO:0000139,GO:0000165,GO:0001101,GO:0001505,GO:0001666,GO:0001775,GO:0001932,GO:0001934,GO:0002028,GO:0002119,GO:0002164,GO:0002218,GO:0002221,GO:0002224,GO:0002237,GO:0002252,GO:0002253,GO:0002263,GO:0002274,GO:0002275,GO:0002281,GO:0002366,GO:0002376,GO:0002429,GO:0002431,GO:0002433,GO:0002682,GO:0002684,GO:0002756,GO:0002757,GO:0002758,GO:0002764,GO:0002768,GO:0002791,GO:0002793,GO:0003008,GO:…	2.7.11.13	ko:K18050,ko:K18051	ko04022,ko04071,ko04270,ko04371,ko04530,ko04666,ko04750,ko04925,ko04930,ko04931,ko04933,ko05206,map04022,map04071,map04270,map04371,map04530,map04666,map04750,map04925,map04930,map04931,map04933,map05206	-	-	-	ko00000,ko00001,ko01000,ko01001,ko04147	-	-	-	C1_1,C2,Pkinase,Pkinase_C
XP_033624705.1	6500.XP_005092573.1	4.16e-62	214	COG2314@1|root,2S10C@2759|Eukaryota,3A0HA@33154|Opisthokonta,3BPNC@33208|Metazoa,3D6KM@33213|Bilateria	33208|Metazoa	S	TM2 domain	-	-	-	-	-	-	-	-	-	-	-	-	TM2
XP_033624706.1	10224.XP_002740850.1	4.86e-18	98.6	KOG1217@1|root,KOG1217@2759|Eukaryota	2759|Eukaryota	O	calcium ion binding	-	-	-	ko:K02599	ko01522,ko04320,ko04330,ko04658,ko04919,ko05020,ko05165,ko05200,ko05206,ko05224,map01522,map04320,map04330,map04658,map04919,map05020,map05165,map05200,map05206,map05224	M00682	-	-	ko00000,ko00001,ko00002	-	-	-	EGF,hEGF
XP_033624707.1	7370.XP_005182132.1	7.79e-213	717	COG0308@1|root,KOG1046@2759|Eukaryota,38CFG@33154|Opisthokonta,3BD0T@33208|Metazoa,3CUKR@33213|Bilateria,41U5T@6656|Arthropoda,3SK91@50557|Insecta,44ZAR@7147|Diptera	33208|Metazoa	EO	zinc ion binding. It is involved in the biological process described with proteolysis	ENPEP	GO:0001525,GO:0001568,GO:0001655,GO:0001822,GO:0001944,GO:0001990,GO:0001991,GO:0002002,GO:0002003,GO:0003008,GO:0003013,GO:0003044,GO:0003073,GO:0003081,GO:0003674,GO:0003824,GO:0004177,GO:0005488,GO:0005575,GO:0005622,GO:0005623,GO:0005737,GO:0005886,GO:0005887,GO:0005903,GO:0006403,GO:0006508,GO:0006518,GO:0006725,GO:0006807,GO:0006810,GO:0006928,GO:0007154,GO:0007267,GO:0007275,GO:0008015,GO:…	3.4.11.7	ko:K11141	ko04614,map04614	-	-	-	ko00000,ko00001,ko01000,ko01002,ko04090,ko04147	-	-	-	ERAP1_C,Peptidase_M1
XP_033624708.1	45351.EDO29863	0.000855	49.3	KOG3656@1|root,KOG3656@2759|Eukaryota	2759|Eukaryota	O	G-protein coupled receptor activity	-	-	-	ko:K08374	ko04080,map04080	-	-	-	ko00000,ko00001,ko04030	-	-	-	7tm_1
XP_033624709.1	7668.SPU_008762-tr	0	1002	COG5498@1|root,KOG3544@1|root,KOG2254@2759|Eukaryota,KOG3544@2759|Eukaryota,395D1@33154|Opisthokonta,3BVB1@33208|Metazoa,3DAU1@33213|Bilateria	33208|Metazoa	M	Glycosyl hydrolase family 81	-	-	-	-	-	-	-	-	-	-	-	-	Glyco_hydro_81
XP_033624710.1	10224.XP_006824253.1	6.9e-15	87	KOG1217@1|root,KOG1218@1|root,KOG1217@2759|Eukaryota,KOG1218@2759|Eukaryota,38BUP@33154|Opisthokonta,3BA2W@33208|Metazoa,3CUNH@33213|Bilateria	33208|Metazoa	T	sequestering of TGFbeta in extracellular matrix	-	-	-	-	-	-	-	-	-	-	-	-	EGF_CA,SEA,hEGF
XP_033624711.1	8090.ENSORLP00000021679	8.99e-46	166	KOG3032@1|root,KOG3032@2759|Eukaryota,39RAA@33154|Opisthokonta,3BAIA@33208|Metazoa,3CZSZ@33213|Bilateria,48BRB@7711|Chordata,491R0@7742|Vertebrata,49PYB@7898|Actinopterygii	33208|Metazoa	A	Zinc finger protein	ZNF830	GO:0000003,GO:0000075,GO:0000076,GO:0000077,GO:0000278,GO:0001541,GO:0001546,GO:0001701,GO:0001824,GO:0001832,GO:0001894,GO:0003006,GO:0003008,GO:0005575,GO:0005622,GO:0005623,GO:0005634,GO:0005654,GO:0006139,GO:0006259,GO:0006260,GO:0006261,GO:0006275,GO:0006281,GO:0006283,GO:0006289,GO:0006725,GO:0006807,GO:0006950,GO:0006974,GO:0006996,GO:0007049,GO:0007093,GO:0007275,GO:0007276,GO:0007281,GO:…	-	ko:K04634,ko:K13104	ko04015,ko04020,ko04022,ko04071,ko04261,ko04270,ko04371,ko04540,ko04611,ko04713,ko04720,ko04723,ko04724,ko04725,ko04726,ko04728,ko04730,ko04745,ko04750,ko04911,ko04912,ko04915,ko04916,ko04918,ko04921,ko04922,ko04924,ko04925,ko04927,ko04934,ko04961,ko04970,ko04971,ko04972,ko05010,ko05016,ko05142,ko05143,ko05146,ko05200,map04015,map04020,map04022,map04071,map04261,map04270,map04371,map04540,map0461…	-	-	-	ko00000,ko00001,ko03041,ko04031,ko04147	-	-	-	zf-C2H2_jaz
XP_033624712.1	10224.XP_006822826.1	0	1026	KOG0694@1|root,KOG0694@2759|Eukaryota,38B5Z@33154|Opisthokonta,3BDW7@33208|Metazoa,3CRM6@33213|Bilateria	33208|Metazoa	T	calcium-independent protein kinase C activity	PRKCH	GO:0000139,GO:0000165,GO:0001101,GO:0001505,GO:0001666,GO:0001775,GO:0001932,GO:0001934,GO:0002028,GO:0002119,GO:0002164,GO:0002218,GO:0002221,GO:0002224,GO:0002237,GO:0002252,GO:0002253,GO:0002263,GO:0002274,GO:0002275,GO:0002281,GO:0002366,GO:0002376,GO:0002429,GO:0002431,GO:0002433,GO:0002682,GO:0002684,GO:0002756,GO:0002757,GO:0002758,GO:0002764,GO:0002768,GO:0002791,GO:0002793,GO:0003008,GO:…	2.7.11.13	ko:K18050,ko:K18051	ko04022,ko04071,ko04270,ko04371,ko04530,ko04666,ko04750,ko04925,ko04930,ko04931,ko04933,ko05206,map04022,map04071,map04270,map04371,map04530,map04666,map04750,map04925,map04930,map04931,map04933,map05206	-	-	-	ko00000,ko00001,ko01000,ko01001,ko04147	-	-	-	C1_1,C2,Pkinase,Pkinase_C
XP_033624713.1	7668.SPU_026340-tr	7.96e-184	531	COG0138@1|root,KOG2555@2759|Eukaryota,38H8U@33154|Opisthokonta,3BDGJ@33208|Metazoa,3CVFQ@33213|Bilateria	33208|Metazoa	F	IMP cyclohydrolase activity	ATIC	GO:0003360,GO:0003674,GO:0003824,GO:0003937,GO:0004643,GO:0005488,GO:0005515,GO:0005575,GO:0005622,GO:0005623,GO:0005737,GO:0005829,GO:0005886,GO:0006082,GO:0006139,GO:0006163,GO:0006164,GO:0006188,GO:0006189,GO:0006575,GO:0006725,GO:0006732,GO:0006753,GO:0006760,GO:0006766,GO:0006767,GO:0006793,GO:0006796,GO:0006807,GO:0006950,GO:0007275,GO:0007399,GO:0007417,GO:0007420,GO:0008150,GO:0008152,GO:…	2.1.2.3,3.5.4.10	ko:K00602	ko00230,ko00670,ko01100,ko01110,ko01130,ko01523,map00230,map00670,map01100,map01110,map01130,map01523	M00048	R01127,R04560	RC00026,RC00263,RC00456	ko00000,ko00001,ko00002,ko01000,ko04147	-	-	-	AICARFT_IMPCHas,MGS
XP_033624714.1	7668.SPU_009869-tr	0	982	COG5347@1|root,KOG0705@2759|Eukaryota,38BZZ@33154|Opisthokonta,3B94J@33208|Metazoa,3CW7J@33213|Bilateria	33208|Metazoa	T	Arf-GAP with GTPase, ANK repeat and PH domain-containing protein	AGAP3	GO:0000060,GO:0000166,GO:0000302,GO:0001709,GO:0001882,GO:0001883,GO:0001932,GO:0001934,GO:0003008,GO:0003674,GO:0003824,GO:0003924,GO:0005096,GO:0005488,GO:0005515,GO:0005524,GO:0005525,GO:0005543,GO:0005575,GO:0005622,GO:0005623,GO:0005634,GO:0005730,GO:0005737,GO:0005739,GO:0005768,GO:0005829,GO:0006355,GO:0006357,GO:0006508,GO:0006511,GO:0006606,GO:0006807,GO:0006810,GO:0006886,GO:0006913,GO:…	-	ko:K12491,ko:K17848	ko04068,ko04144,map04068,map04144	-	-	-	ko00000,ko00001,ko04131	-	-	-	Ank,Ank_2,ArfGap,PH,Ras
XP_033624715.1	7668.SPU_009869-tr	0	987	COG5347@1|root,KOG0705@2759|Eukaryota,38BZZ@33154|Opisthokonta,3B94J@33208|Metazoa,3CW7J@33213|Bilateria	33208|Metazoa	T	Arf-GAP with GTPase, ANK repeat and PH domain-containing protein	AGAP3	GO:0000060,GO:0000166,GO:0000302,GO:0001709,GO:0001882,GO:0001883,GO:0001932,GO:0001934,GO:0003008,GO:0003674,GO:0003824,GO:0003924,GO:0005096,GO:0005488,GO:0005515,GO:0005524,GO:0005525,GO:0005543,GO:0005575,GO:0005622,GO:0005623,GO:0005634,GO:0005730,GO:0005737,GO:0005739,GO:0005768,GO:0005829,GO:0006355,GO:0006357,GO:0006508,GO:0006511,GO:0006606,GO:0006807,GO:0006810,GO:0006886,GO:0006913,GO:…	-	ko:K12491,ko:K17848	ko04068,ko04144,map04068,map04144	-	-	-	ko00000,ko00001,ko04131	-	-	-	Ank,Ank_2,ArfGap,PH,Ras
XP_033624718.1	7668.SPU_011171-tr	2.7e-43	147	KOG4108@1|root,KOG4108@2759|Eukaryota,3A7HY@33154|Opisthokonta,3BT86@33208|Metazoa,3DA78@33213|Bilateria	33208|Metazoa	N	Tctex-1 family	-	-	-	-	-	-	-	-	-	-	-	-	Tctex-1
XP_033624719.1	10224.XP_002742001.2	1.24e-31	143	KOG2692@1|root,KOG4297@1|root,KOG2692@2759|Eukaryota,KOG4297@2759|Eukaryota,38GR9@33154|Opisthokonta,3BBE1@33208|Metazoa,3CTZ0@33213|Bilateria	33208|Metazoa	TV	carbohydrate binding	-	-	-	ko:K06560	ko04145,ko05152,map04145,map05152	-	-	-	ko00000,ko00001,ko04090,ko04091,ko04131	-	-	-	F5_F8_type_C,Laminin_G_3,Lectin_C,Methyltransf_FA,PAN_1,SEA
XP_033624722.1	7668.SPU_019483-tr	6.25e-106	323	COG5058@1|root,KOG1607@2759|Eukaryota,38D4K@33154|Opisthokonta,3BI80@33208|Metazoa,3CRZH@33213|Bilateria	33208|Metazoa	U	sphingosine N-acyltransferase activity	CERS1	GO:0001701,GO:0001932,GO:0001934,GO:0003674,GO:0003824,GO:0005102,GO:0005125,GO:0005126,GO:0005160,GO:0005488,GO:0005515,GO:0005575,GO:0005576,GO:0005615,GO:0005622,GO:0005623,GO:0005737,GO:0005783,GO:0006355,GO:0006357,GO:0006629,GO:0006643,GO:0006665,GO:0006672,GO:0006807,GO:0007154,GO:0007165,GO:0007166,GO:0007167,GO:0007178,GO:0007275,GO:0007399,GO:0007417,GO:0007420,GO:0007492,GO:0007498,GO:…	2.3.1.24	ko:K04710	ko00600,ko01100,ko04071,map00600,map01100,map04071	M00094,M00099	R01496,R06517	RC00004,RC00064	ko00000,ko00001,ko00002,ko01000	-	-	-	TRAM_LAG1_CLN8
XP_033624723.1	7668.SPU_015243-tr	3.12e-184	533	COG5025@1|root,KOG2294@2759|Eukaryota,38FZG@33154|Opisthokonta,3BGW0@33208|Metazoa,3CSW9@33213|Bilateria	33208|Metazoa	K	sequence-specific DNA binding	FOXN3	GO:0000075,GO:0000077,GO:0000278,GO:0000976,GO:0000981,GO:0001067,GO:0001501,GO:0001666,GO:0003674,GO:0003676,GO:0003677,GO:0003690,GO:0003700,GO:0005488,GO:0005515,GO:0005575,GO:0005622,GO:0005623,GO:0005634,GO:0006355,GO:0006357,GO:0006950,GO:0006974,GO:0007049,GO:0007093,GO:0007095,GO:0007275,GO:0007346,GO:0007507,GO:0008022,GO:0008150,GO:0009628,GO:0009653,GO:0009790,GO:0009887,GO:0009888,GO:…	-	ko:K09407	-	-	-	-	ko00000,ko03000	-	-	-	Forkhead
XP_033624724.1	7668.SPU_026488-tr	1.56e-46	155	COG0316@1|root,KOG1119@2759|Eukaryota,3A5SF@33154|Opisthokonta,3BSKX@33208|Metazoa,3D9KV@33213|Bilateria	33208|Metazoa	CU	Iron-sulfur cluster assembly 2	ISCA2	GO:0003674,GO:0005488,GO:0005506,GO:0005575,GO:0005622,GO:0005623,GO:0005737,GO:0005739,GO:0005759,GO:0006790,GO:0006807,GO:0008150,GO:0008152,GO:0009987,GO:0010467,GO:0016043,GO:0016226,GO:0019538,GO:0022607,GO:0031163,GO:0031974,GO:0043167,GO:0043169,GO:0043170,GO:0043226,GO:0043227,GO:0043229,GO:0043231,GO:0043233,GO:0044085,GO:0044237,GO:0044238,GO:0044281,GO:0044422,GO:0044424,GO:0044429,GO:…	-	ko:K22072	-	-	-	-	ko00000,ko03029	-	-	-	Fe-S_biosyn
XP_033624726.1	7668.SPU_022756-tr	5.77e-91	270	KOG4042@1|root,KOG4042@2759|Eukaryota,38NSB@33154|Opisthokonta,3BHX9@33208|Metazoa,3CTTP@33213|Bilateria	33208|Metazoa	UZ	microtubule-based process	DCTN6	GO:0000226,GO:0000278,GO:0002376,GO:0002478,GO:0002495,GO:0002504,GO:0003674,GO:0003824,GO:0005488,GO:0005575,GO:0005622,GO:0005623,GO:0005737,GO:0005739,GO:0005813,GO:0005815,GO:0005829,GO:0005856,GO:0005869,GO:0005875,GO:0006629,GO:0006810,GO:0006888,GO:0006928,GO:0006996,GO:0007005,GO:0007010,GO:0007017,GO:0007018,GO:0007049,GO:0007051,GO:0007052,GO:0008150,GO:0008152,GO:0008610,GO:0009058,GO:…	-	ko:K10428	ko04962,map04962	-	-	-	ko00000,ko00001,ko03036,ko04812	-	-	-	Hexapep
XP_033624728.1	7668.SPU_010902-tr	2.42e-138	421	KOG2443@1|root,KOG2442@2759|Eukaryota,38HX5@33154|Opisthokonta,3BD7B@33208|Metazoa,3CZ0G@33213|Bilateria	33208|Metazoa	O	aspartic endopeptidase activity, intramembrane cleaving	SPPL2A	GO:0000323,GO:0001959,GO:0002682,GO:0003674,GO:0003824,GO:0004175,GO:0004190,GO:0005488,GO:0005515,GO:0005575,GO:0005622,GO:0005623,GO:0005634,GO:0005654,GO:0005737,GO:0005764,GO:0005765,GO:0005768,GO:0005770,GO:0005773,GO:0005774,GO:0005783,GO:0005789,GO:0005798,GO:0005813,GO:0005815,GO:0005856,GO:0005886,GO:0006508,GO:0006509,GO:0006807,GO:0008150,GO:0008152,GO:0008233,GO:0009966,GO:0010008,GO:…	-	ko:K09596,ko:K09597,ko:K14212	-	-	-	-	ko00000,ko01000,ko01002	-	-	-	PA,Peptidase_A22B
XP_033624729.1	7668.SPU_010902-tr	2.17e-139	420	KOG2443@1|root,KOG2442@2759|Eukaryota,38HX5@33154|Opisthokonta,3BD7B@33208|Metazoa,3CZ0G@33213|Bilateria	33208|Metazoa	O	aspartic endopeptidase activity, intramembrane cleaving	SPPL2A	GO:0000323,GO:0001959,GO:0002682,GO:0003674,GO:0003824,GO:0004175,GO:0004190,GO:0005488,GO:0005515,GO:0005575,GO:0005622,GO:0005623,GO:0005634,GO:0005654,GO:0005737,GO:0005764,GO:0005765,GO:0005768,GO:0005770,GO:0005773,GO:0005774,GO:0005783,GO:0005789,GO:0005798,GO:0005813,GO:0005815,GO:0005856,GO:0005886,GO:0006508,GO:0006509,GO:0006807,GO:0008150,GO:0008152,GO:0008233,GO:0009966,GO:0010008,GO:…	-	ko:K09596,ko:K09597,ko:K14212	-	-	-	-	ko00000,ko01000,ko01002	-	-	-	PA,Peptidase_A22B
XP_033624730.1	7668.SPU_004933-tr	8.54e-13	79.7	28KQV@1|root,2QT6W@2759|Eukaryota	2759|Eukaryota	S	hyaluronic acid binding	IMPG2	GO:0003008,GO:0003674,GO:0005198,GO:0005201,GO:0005488,GO:0005539,GO:0005540,GO:0005575,GO:0005576,GO:0007600,GO:0007601,GO:0008150,GO:0008201,GO:0031012,GO:0031406,GO:0032501,GO:0032991,GO:0036094,GO:0043167,GO:0043168,GO:0043177,GO:0043235,GO:0044421,GO:0050877,GO:0050953,GO:0097367,GO:1901681	-	ko:K19017	-	-	-	-	ko00000,ko00536	-	-	-	SEA
XP_033624731.1	7668.SPU_004840-tr	2.67e-68	244	KOG0118@1|root,KOG0118@2759|Eukaryota,39V3F@33154|Opisthokonta,3BDSB@33208|Metazoa,3CU7R@33213|Bilateria	33208|Metazoa	A	eukaryotic translation initiation factor	EIF4B	GO:0001731,GO:0002181,GO:0002183,GO:0003674,GO:0003676,GO:0003723,GO:0003725,GO:0003727,GO:0003729,GO:0003743,GO:0003824,GO:0004386,GO:0005488,GO:0005575,GO:0005622,GO:0005623,GO:0005737,GO:0005829,GO:0005844,GO:0006412,GO:0006413,GO:0006417,GO:0006446,GO:0006518,GO:0006807,GO:0008135,GO:0008150,GO:0008152,GO:0008283,GO:0009058,GO:0009059,GO:0009889,GO:0009987,GO:0010467,GO:0010468,GO:0010556,GO:…	-	ko:K03258	ko03013,ko04150,ko04151,ko05205,map03013,map04150,map04151,map05205	-	-	-	ko00000,ko00001,ko03012,ko03019	-	-	-	RRM_1
XP_033624732.1	7668.SPU_004328-tr	3.67e-147	488	KOG4221@1|root,KOG4221@2759|Eukaryota,39JY7@33154|Opisthokonta,3BC0X@33208|Metazoa,3CYFQ@33213|Bilateria	33208|Metazoa	T	negative regulation of nervous system development	PRTG	GO:0003674,GO:0005575,GO:0005623,GO:0005886,GO:0005887,GO:0007154,GO:0007165,GO:0007275,GO:0007399,GO:0008150,GO:0008582,GO:0009987,GO:0010721,GO:0016020,GO:0016021,GO:0016043,GO:0016322,GO:0021700,GO:0022008,GO:0022607,GO:0023052,GO:0030154,GO:0030182,GO:0030424,GO:0030425,GO:0031224,GO:0031226,GO:0032501,GO:0032502,GO:0036477,GO:0038023,GO:0040008,GO:0042551,GO:0042995,GO:0043005,GO:0043933,GO:…	-	-	-	-	-	-	-	-	-	-	I-set,Ig_3,fn3
XP_033624733.1	10224.XP_002742000.2	5.32e-163	546	KOG1729@1|root,KOG1729@2759|Eukaryota,39TC1@33154|Opisthokonta,3B963@33208|Metazoa,3CZ9Z@33213|Bilateria	33208|Metazoa	S	plus-end-directed vesicle transport along microtubule	FYCO1	GO:0000323,GO:0003674,GO:0005488,GO:0005515,GO:0005575,GO:0005622,GO:0005623,GO:0005737,GO:0005764,GO:0005768,GO:0005770,GO:0005773,GO:0005776,GO:0005794,GO:0006457,GO:0006458,GO:0006810,GO:0006928,GO:0007017,GO:0007018,GO:0008150,GO:0009893,GO:0009894,GO:0009896,GO:0009987,GO:0010506,GO:0010508,GO:0010638,GO:0010970,GO:0012505,GO:0016239,GO:0016241,GO:0019222,GO:0030705,GO:0031323,GO:0031325,GO:…	-	ko:K21954	-	-	-	-	ko00000,ko04131	-	-	-	FYVE,RUN
XP_033624734.1	10224.XP_002742000.2	2.7e-163	546	KOG1729@1|root,KOG1729@2759|Eukaryota,39TC1@33154|Opisthokonta,3B963@33208|Metazoa,3CZ9Z@33213|Bilateria	33208|Metazoa	S	plus-end-directed vesicle transport along microtubule	FYCO1	GO:0000323,GO:0003674,GO:0005488,GO:0005515,GO:0005575,GO:0005622,GO:0005623,GO:0005737,GO:0005764,GO:0005768,GO:0005770,GO:0005773,GO:0005776,GO:0005794,GO:0006457,GO:0006458,GO:0006810,GO:0006928,GO:0007017,GO:0007018,GO:0008150,GO:0009893,GO:0009894,GO:0009896,GO:0009987,GO:0010506,GO:0010508,GO:0010638,GO:0010970,GO:0012505,GO:0016239,GO:0016241,GO:0019222,GO:0030705,GO:0031323,GO:0031325,GO:…	-	ko:K21954	-	-	-	-	ko00000,ko04131	-	-	-	FYVE,RUN
XP_033624735.1	7668.SPU_018272-tr	2.75e-115	379	COG0526@1|root,KOG0191@2759|Eukaryota,395ES@33154|Opisthokonta,3BHN6@33208|Metazoa,3CTW1@33213|Bilateria	33208|Metazoa	O	cell redox homeostasis	TXNDC16	GO:0005575,GO:0005622,GO:0005623,GO:0005737,GO:0005783,GO:0005788,GO:0012505,GO:0031974,GO:0043226,GO:0043227,GO:0043229,GO:0043231,GO:0043233,GO:0044422,GO:0044424,GO:0044432,GO:0044444,GO:0044446,GO:0044464,GO:0070013	-	-	-	-	-	-	-	-	-	-	Thioredoxin,Thioredoxin_6
XP_033624736.1	10224.XP_002742000.2	3.27e-159	534	KOG1729@1|root,KOG1729@2759|Eukaryota,39TC1@33154|Opisthokonta,3B963@33208|Metazoa,3CZ9Z@33213|Bilateria	33208|Metazoa	S	plus-end-directed vesicle transport along microtubule	FYCO1	GO:0000323,GO:0003674,GO:0005488,GO:0005515,GO:0005575,GO:0005622,GO:0005623,GO:0005737,GO:0005764,GO:0005768,GO:0005770,GO:0005773,GO:0005776,GO:0005794,GO:0006457,GO:0006458,GO:0006810,GO:0006928,GO:0007017,GO:0007018,GO:0008150,GO:0009893,GO:0009894,GO:0009896,GO:0009987,GO:0010506,GO:0010508,GO:0010638,GO:0010970,GO:0012505,GO:0016239,GO:0016241,GO:0019222,GO:0030705,GO:0031323,GO:0031325,GO:…	-	ko:K21954	-	-	-	-	ko00000,ko04131	-	-	-	FYVE,RUN
XP_033624737.1	9978.XP_004578003.1	1.65e-56	191	KOG2739@1|root,KOG2739@2759|Eukaryota,38PGI@33154|Opisthokonta,3BBPV@33208|Metazoa,3CYFG@33213|Bilateria,4884M@7711|Chordata,48V86@7742|Vertebrata,3JCFZ@40674|Mammalia,35BVA@314146|Euarchontoglires	33208|Metazoa	D	histone binding	ANP32A	GO:0003674,GO:0005102,GO:0005178,GO:0005488,GO:0005515,GO:0005575,GO:0005622,GO:0005623,GO:0005634,GO:0005654,GO:0005737,GO:0005783,GO:0005829,GO:0005856,GO:0005875,GO:0006323,GO:0006325,GO:0006333,GO:0006334,GO:0006338,GO:0006810,GO:0006913,GO:0006996,GO:0007017,GO:0007154,GO:0007165,GO:0007275,GO:0007399,GO:0008017,GO:0008022,GO:0008092,GO:0008150,GO:0009892,GO:0009894,GO:0009987,GO:0010468,GO:…	-	ko:K18646,ko:K18647	-	-	-	-	ko00000,ko03019,ko04147	-	-	-	LRR_4,LRR_9
XP_033624738.1	9978.XP_004578003.1	1.6e-56	191	KOG2739@1|root,KOG2739@2759|Eukaryota,38PGI@33154|Opisthokonta,3BBPV@33208|Metazoa,3CYFG@33213|Bilateria,4884M@7711|Chordata,48V86@7742|Vertebrata,3JCFZ@40674|Mammalia,35BVA@314146|Euarchontoglires	33208|Metazoa	D	histone binding	ANP32A	GO:0003674,GO:0005102,GO:0005178,GO:0005488,GO:0005515,GO:0005575,GO:0005622,GO:0005623,GO:0005634,GO:0005654,GO:0005737,GO:0005783,GO:0005829,GO:0005856,GO:0005875,GO:0006323,GO:0006325,GO:0006333,GO:0006334,GO:0006338,GO:0006810,GO:0006913,GO:0006996,GO:0007017,GO:0007154,GO:0007165,GO:0007275,GO:0007399,GO:0008017,GO:0008022,GO:0008092,GO:0008150,GO:0009892,GO:0009894,GO:0009987,GO:0010468,GO:…	-	ko:K18646,ko:K18647	-	-	-	-	ko00000,ko03019,ko04147	-	-	-	LRR_4,LRR_9
XP_033624739.1	10224.XP_006811185.1	0	898	28K4H@1|root,2QSJ1@2759|Eukaryota,38BWF@33154|Opisthokonta,3BGBV@33208|Metazoa,3CWXT@33213|Bilateria	33208|Metazoa	S	nuclear-transcribed mRNA catabolic process, no-go decay	CSDE1	GO:0000003,GO:0000956,GO:0003006,GO:0003674,GO:0003676,GO:0003723,GO:0003729,GO:0003730,GO:0005488,GO:0005515,GO:0005575,GO:0005622,GO:0005623,GO:0005737,GO:0005794,GO:0005829,GO:0005886,GO:0006139,GO:0006401,GO:0006402,GO:0006417,GO:0006725,GO:0006807,GO:0007275,GO:0007548,GO:0007549,GO:0008150,GO:0008152,GO:0008406,GO:0008584,GO:0009047,GO:0009056,GO:0009057,GO:0009889,GO:0009890,GO:0009892,GO:…	-	-	-	-	-	-	-	-	-	-	CSD,SUZ-C
XP_033624740.1	10224.XP_002730429.2	2.44e-184	535	COG0500@1|root,KOG1499@2759|Eukaryota,38BN9@33154|Opisthokonta,3BC4P@33208|Metazoa,3D172@33213|Bilateria	33208|Metazoa	KOT	protein-arginine omega-N asymmetric methyltransferase activity	PRMT3	GO:0000902,GO:0000904,GO:0003674,GO:0003824,GO:0005488,GO:0005575,GO:0005622,GO:0005623,GO:0005737,GO:0005829,GO:0006325,GO:0006355,GO:0006464,GO:0006479,GO:0006807,GO:0006996,GO:0007275,GO:0007399,GO:0008150,GO:0008152,GO:0008168,GO:0008170,GO:0008213,GO:0008276,GO:0008469,GO:0008757,GO:0009653,GO:0009889,GO:0009892,GO:0009987,GO:0010468,GO:0010556,GO:0010605,GO:0016043,GO:0016273,GO:0016274,GO:…	2.1.1.319	ko:K11436	-	-	R11216,R11217,R11219	RC00003,RC02120,RC03388,RC03390	ko00000,ko01000,ko03036	-	-	-	Methyltransf_25,PrmA
XP_033624741.1	9646.ENSAMEP00000000427	0	958	KOG1929@1|root,KOG1929@2759|Eukaryota,38CXB@33154|Opisthokonta,3BFK7@33208|Metazoa,3CV4U@33213|Bilateria,4837I@7711|Chordata,495RJ@7742|Vertebrata,3JDYU@40674|Mammalia,3ETJE@33554|Carnivora	33208|Metazoa	L	Topoisomerase (DNA) II binding protein 1	TOPBP1	GO:0000003,GO:0000075,GO:0000076,GO:0000077,GO:0000228,GO:0000278,GO:0000280,GO:0000793,GO:0000794,GO:0000922,GO:0001673,GO:0003674,GO:0005488,GO:0005515,GO:0005575,GO:0005622,GO:0005623,GO:0005634,GO:0005654,GO:0005694,GO:0005815,GO:0005819,GO:0005856,GO:0006139,GO:0006259,GO:0006260,GO:0006261,GO:0006270,GO:0006281,GO:0006310,GO:0006725,GO:0006807,GO:0006950,GO:0006974,GO:0006996,GO:0007049,GO:…	-	ko:K10728	ko03440,map03440	-	-	-	ko00000,ko00001,ko03032,ko03400	-	-	-	BRCT,BRCT_2,PTCB-BRCT
XP_033624742.1	9646.ENSAMEP00000000427	2.74e-317	951	KOG1929@1|root,KOG1929@2759|Eukaryota,38CXB@33154|Opisthokonta,3BFK7@33208|Metazoa,3CV4U@33213|Bilateria,4837I@7711|Chordata,495RJ@7742|Vertebrata,3JDYU@40674|Mammalia,3ETJE@33554|Carnivora	33208|Metazoa	L	Topoisomerase (DNA) II binding protein 1	TOPBP1	GO:0000003,GO:0000075,GO:0000076,GO:0000077,GO:0000228,GO:0000278,GO:0000280,GO:0000793,GO:0000794,GO:0000922,GO:0001673,GO:0003674,GO:0005488,GO:0005515,GO:0005575,GO:0005622,GO:0005623,GO:0005634,GO:0005654,GO:0005694,GO:0005815,GO:0005819,GO:0005856,GO:0006139,GO:0006259,GO:0006260,GO:0006261,GO:0006270,GO:0006281,GO:0006310,GO:0006725,GO:0006807,GO:0006950,GO:0006974,GO:0006996,GO:0007049,GO:…	-	ko:K10728	ko03440,map03440	-	-	-	ko00000,ko00001,ko03032,ko03400	-	-	-	BRCT,BRCT_2,PTCB-BRCT
XP_033624743.1	7668.SPU_006031-tr	4.2e-144	417	COG0697@1|root,KOG1580@2759|Eukaryota,39M97@33154|Opisthokonta,3BAIY@33208|Metazoa,3CWPA@33213|Bilateria	33208|Metazoa	G	UDP-galactose transmembrane transporter activity	SLC35B1	GO:0000139,GO:0000902,GO:0000904,GO:0002119,GO:0002164,GO:0003674,GO:0005215,GO:0005338,GO:0005459,GO:0005575,GO:0005622,GO:0005623,GO:0005737,GO:0005783,GO:0005789,GO:0005794,GO:0006464,GO:0006486,GO:0006487,GO:0006807,GO:0006810,GO:0006811,GO:0006820,GO:0006928,GO:0006935,GO:0006950,GO:0006996,GO:0007029,GO:0007275,GO:0007399,GO:0007409,GO:0007411,GO:0008150,GO:0008152,GO:0009058,GO:0009059,GO:…	-	ko:K09228,ko:K15275	-	-	-	-	ko00000,ko02000,ko03000	2.A.7.11.1,2.A.7.11.4	-	-	UAA
XP_033624744.1	7668.SPU_026922-tr	1.66e-59	204	KOG4651@1|root,KOG4651@2759|Eukaryota,3AN4H@33154|Opisthokonta,3C1WV@33208|Metazoa,3DHQ1@33213|Bilateria	2759|Eukaryota	G	Sulfotransferase family	-	-	2.8.2.35,2.8.2.5	ko:K01017,ko:K08105	ko00532,map00532	-	R02180,R10873	RC00007,RC00231	ko00000,ko00001,ko01000,ko01003	-	-	-	Sulfotransfer_2
XP_033624745.1	7668.SPU_026922-tr	2.61e-60	204	KOG4651@1|root,KOG4651@2759|Eukaryota,3AN4H@33154|Opisthokonta,3C1WV@33208|Metazoa,3DHQ1@33213|Bilateria	2759|Eukaryota	G	Sulfotransferase family	-	-	2.8.2.35,2.8.2.5	ko:K01017,ko:K08105	ko00532,map00532	-	R02180,R10873	RC00007,RC00231	ko00000,ko00001,ko01000,ko01003	-	-	-	Sulfotransfer_2
XP_033624746.1	8090.ENSORLP00000022670	3.77e-13	76.6	COG0666@1|root,KOG0504@2759|Eukaryota,39T7I@33154|Opisthokonta,3BI1R@33208|Metazoa,3D00G@33213|Bilateria,483RH@7711|Chordata,48UU3@7742|Vertebrata,49SV6@7898|Actinopterygii	33208|Metazoa	S	Ankyrin repeat and SOCS	ASB1	GO:0000003,GO:0000151,GO:0001817,GO:0001818,GO:0003006,GO:0005575,GO:0005622,GO:0005623,GO:0005737,GO:0005829,GO:0006464,GO:0006807,GO:0007275,GO:0007548,GO:0008150,GO:0008152,GO:0009889,GO:0009890,GO:0009892,GO:0009987,GO:0010556,GO:0010558,GO:0010605,GO:0016567,GO:0019222,GO:0019538,GO:0022414,GO:0030539,GO:0031323,GO:0031324,GO:0031326,GO:0031327,GO:0032446,GO:0032501,GO:0032502,GO:0032991,GO:…	-	ko:K10323	-	-	-	-	ko00000,ko04121	-	-	-	Ank_2,Ank_3,Ank_4,SOCS_box
XP_033624747.1	7668.SPU_009772-tr	2.93e-171	498	COG0172@1|root,KOG2509@2759|Eukaryota,38HQ3@33154|Opisthokonta,3BEZP@33208|Metazoa,3D1UE@33213|Bilateria	33208|Metazoa	J	seryl-tRNA aminoacylation	SARS2	GO:0000166,GO:0000959,GO:0003674,GO:0003824,GO:0004812,GO:0004828,GO:0005488,GO:0005524,GO:0005575,GO:0005622,GO:0005623,GO:0005737,GO:0005739,GO:0005759,GO:0006082,GO:0006139,GO:0006399,GO:0006412,GO:0006418,GO:0006434,GO:0006518,GO:0006520,GO:0006725,GO:0006807,GO:0008144,GO:0008150,GO:0008152,GO:0009058,GO:0009059,GO:0009987,GO:0010467,GO:0016070,GO:0016874,GO:0016875,GO:0017076,GO:0019538,GO:…	6.1.1.11	ko:K01875	ko00970,map00970	M00359,M00360	R03662,R08218	RC00055,RC00523	ko00000,ko00001,ko00002,ko01000,ko01007,ko03016	-	-	-	Seryl_tRNA_N,tRNA-synt_2b
XP_033624748.1	7668.SPU_012784-tr	3.36e-70	213	COG1436@1|root,KOG3432@2759|Eukaryota,3A3I9@33154|Opisthokonta,3BQ9B@33208|Metazoa,3D7DH@33213|Bilateria	33208|Metazoa	C	proton-transporting ATPase activity, rotational mechanism	ATP6V1F	GO:0000041,GO:0000221,GO:0003674,GO:0003824,GO:0005215,GO:0005575,GO:0005622,GO:0005623,GO:0005737,GO:0005773,GO:0005774,GO:0005829,GO:0005886,GO:0006810,GO:0006811,GO:0006812,GO:0006826,GO:0007154,GO:0007165,GO:0007166,GO:0007167,GO:0007169,GO:0008104,GO:0008150,GO:0008286,GO:0008324,GO:0009719,GO:0009725,GO:0009987,GO:0010033,GO:0010243,GO:0015031,GO:0015075,GO:0015077,GO:0015078,GO:0015318,GO:…	-	ko:K02151	ko00190,ko01100,ko04145,ko04150,ko04721,ko04966,ko05110,ko05120,ko05323,map00190,map01100,map04145,map04150,map04721,map04966,map05110,map05120,map05323	M00160	-	-	ko00000,ko00001,ko00002	3.A.2.2	-	-	ATP-synt_F
XP_033624749.1	7668.SPU_005788-tr	1.26e-139	405	KOG4599@1|root,KOG4599@2759|Eukaryota,38D2U@33154|Opisthokonta,3BA7P@33208|Metazoa,3D0T8@33213|Bilateria	33208|Metazoa	J	mitochondrial translation	MRPL45	GO:0000313,GO:0000315,GO:0003674,GO:0003735,GO:0005198,GO:0005575,GO:0005622,GO:0005623,GO:0005737,GO:0005739,GO:0005740,GO:0005743,GO:0005759,GO:0005761,GO:0005762,GO:0005840,GO:0006412,GO:0006414,GO:0006415,GO:0006518,GO:0006807,GO:0008150,GO:0008152,GO:0009058,GO:0009059,GO:0009987,GO:0010467,GO:0015934,GO:0016020,GO:0016043,GO:0019538,GO:0019866,GO:0022411,GO:0031090,GO:0031966,GO:0031967,GO:…	-	ko:K17426	-	-	-	-	br01610,ko00000,ko03011	-	-	-	Tim44
XP_033624750.1	32264.tetur34g00500.1	7.76e-144	439	COG1985@1|root,KOG0303@2759|Eukaryota,38DGC@33154|Opisthokonta,3BCGZ@33208|Metazoa,3CSIZ@33213|Bilateria,41VBX@6656|Arthropoda	33208|Metazoa	Z	Belongs to the WD repeat coronin family	-	-	-	ko:K13886,ko:K13887	-	-	-	-	ko00000,ko04812	-	-	-	DUF1899,WD40,WD40_4
XP_033624751.1	32264.tetur34g00500.1	7.76e-144	439	COG1985@1|root,KOG0303@2759|Eukaryota,38DGC@33154|Opisthokonta,3BCGZ@33208|Metazoa,3CSIZ@33213|Bilateria,41VBX@6656|Arthropoda	33208|Metazoa	Z	Belongs to the WD repeat coronin family	-	-	-	ko:K13886,ko:K13887	-	-	-	-	ko00000,ko04812	-	-	-	DUF1899,WD40,WD40_4
XP_033624752.1	32264.tetur34g00500.1	1.06e-143	439	COG1985@1|root,KOG0303@2759|Eukaryota,38DGC@33154|Opisthokonta,3BCGZ@33208|Metazoa,3CSIZ@33213|Bilateria,41VBX@6656|Arthropoda	33208|Metazoa	Z	Belongs to the WD repeat coronin family	-	-	-	ko:K13886,ko:K13887	-	-	-	-	ko00000,ko04812	-	-	-	DUF1899,WD40,WD40_4
XP_033624753.1	32264.tetur34g00500.1	1.33e-143	439	COG1985@1|root,KOG0303@2759|Eukaryota,38DGC@33154|Opisthokonta,3BCGZ@33208|Metazoa,3CSIZ@33213|Bilateria,41VBX@6656|Arthropoda	33208|Metazoa	Z	Belongs to the WD repeat coronin family	-	-	-	ko:K13886,ko:K13887	-	-	-	-	ko00000,ko04812	-	-	-	DUF1899,WD40,WD40_4
XP_033624754.1	32264.tetur34g00500.1	1.33e-143	439	COG1985@1|root,KOG0303@2759|Eukaryota,38DGC@33154|Opisthokonta,3BCGZ@33208|Metazoa,3CSIZ@33213|Bilateria,41VBX@6656|Arthropoda	33208|Metazoa	Z	Belongs to the WD repeat coronin family	-	-	-	ko:K13886,ko:K13887	-	-	-	-	ko00000,ko04812	-	-	-	DUF1899,WD40,WD40_4
XP_033624755.1	32264.tetur34g00500.1	5.89e-144	439	COG1985@1|root,KOG0303@2759|Eukaryota,38DGC@33154|Opisthokonta,3BCGZ@33208|Metazoa,3CSIZ@33213|Bilateria,41VBX@6656|Arthropoda	33208|Metazoa	Z	Belongs to the WD repeat coronin family	-	-	-	ko:K13886,ko:K13887	-	-	-	-	ko00000,ko04812	-	-	-	DUF1899,WD40,WD40_4
XP_033624756.1	136037.KDR11038	1.73e-181	548	COG5038@1|root,KOG1012@2759|Eukaryota,38DXC@33154|Opisthokonta,3BC6K@33208|Metazoa,3CUPV@33213|Bilateria,41X1Q@6656|Arthropoda,3SK4A@50557|Insecta	33208|Metazoa	S	Synaptotagmin-like mitochondrial-lipid-binding domain	ESYT3	GO:0001505,GO:0003674,GO:0005488,GO:0005509,GO:0005515,GO:0005543,GO:0005544,GO:0005575,GO:0005622,GO:0005623,GO:0005737,GO:0005783,GO:0005789,GO:0005886,GO:0005887,GO:0006810,GO:0006836,GO:0006887,GO:0007154,GO:0007267,GO:0007268,GO:0007269,GO:0008021,GO:0008150,GO:0008289,GO:0008429,GO:0009898,GO:0009987,GO:0012505,GO:0016020,GO:0016021,GO:0016079,GO:0016192,GO:0017156,GO:0019897,GO:0019898,GO:…	-	-	-	-	-	-	-	-	-	-	C2,SMP_LBD
XP_033624757.1	7668.SPU_009772-tr	2.93e-171	498	COG0172@1|root,KOG2509@2759|Eukaryota,38HQ3@33154|Opisthokonta,3BEZP@33208|Metazoa,3D1UE@33213|Bilateria	33208|Metazoa	J	seryl-tRNA aminoacylation	SARS2	GO:0000166,GO:0000959,GO:0003674,GO:0003824,GO:0004812,GO:0004828,GO:0005488,GO:0005524,GO:0005575,GO:0005622,GO:0005623,GO:0005737,GO:0005739,GO:0005759,GO:0006082,GO:0006139,GO:0006399,GO:0006412,GO:0006418,GO:0006434,GO:0006518,GO:0006520,GO:0006725,GO:0006807,GO:0008144,GO:0008150,GO:0008152,GO:0009058,GO:0009059,GO:0009987,GO:0010467,GO:0016070,GO:0016874,GO:0016875,GO:0017076,GO:0019538,GO:…	6.1.1.11	ko:K01875	ko00970,map00970	M00359,M00360	R03662,R08218	RC00055,RC00523	ko00000,ko00001,ko00002,ko01000,ko01007,ko03016	-	-	-	Seryl_tRNA_N,tRNA-synt_2b
XP_033624758.1	136037.KDR11038	1.73e-181	548	COG5038@1|root,KOG1012@2759|Eukaryota,38DXC@33154|Opisthokonta,3BC6K@33208|Metazoa,3CUPV@33213|Bilateria,41X1Q@6656|Arthropoda,3SK4A@50557|Insecta	33208|Metazoa	S	Synaptotagmin-like mitochondrial-lipid-binding domain	ESYT3	GO:0001505,GO:0003674,GO:0005488,GO:0005509,GO:0005515,GO:0005543,GO:0005544,GO:0005575,GO:0005622,GO:0005623,GO:0005737,GO:0005783,GO:0005789,GO:0005886,GO:0005887,GO:0006810,GO:0006836,GO:0006887,GO:0007154,GO:0007267,GO:0007268,GO:0007269,GO:0008021,GO:0008150,GO:0008289,GO:0008429,GO:0009898,GO:0009987,GO:0012505,GO:0016020,GO:0016021,GO:0016079,GO:0016192,GO:0017156,GO:0019897,GO:0019898,GO:…	-	-	-	-	-	-	-	-	-	-	C2,SMP_LBD
XP_033624759.1	136037.KDR11038	2.12e-184	555	COG5038@1|root,KOG1012@2759|Eukaryota,38DXC@33154|Opisthokonta,3BC6K@33208|Metazoa,3CUPV@33213|Bilateria,41X1Q@6656|Arthropoda,3SK4A@50557|Insecta	33208|Metazoa	S	Synaptotagmin-like mitochondrial-lipid-binding domain	ESYT3	GO:0001505,GO:0003674,GO:0005488,GO:0005509,GO:0005515,GO:0005543,GO:0005544,GO:0005575,GO:0005622,GO:0005623,GO:0005737,GO:0005783,GO:0005789,GO:0005886,GO:0005887,GO:0006810,GO:0006836,GO:0006887,GO:0007154,GO:0007267,GO:0007268,GO:0007269,GO:0008021,GO:0008150,GO:0008289,GO:0008429,GO:0009898,GO:0009987,GO:0012505,GO:0016020,GO:0016021,GO:0016079,GO:0016192,GO:0017156,GO:0019897,GO:0019898,GO:…	-	-	-	-	-	-	-	-	-	-	C2,SMP_LBD
XP_033624760.1	7668.SPU_020136-tr	2.01e-93	307	28M88@1|root,2QTRE@2759|Eukaryota,395AR@33154|Opisthokonta,3BH1F@33208|Metazoa,3CT1A@33213|Bilateria	33208|Metazoa	S	Transforming growth factor beta regulator 4	TBRG4	GO:0000959,GO:0000963,GO:0005575,GO:0005622,GO:0005623,GO:0005737,GO:0005739,GO:0005759,GO:0006091,GO:0006139,GO:0006396,GO:0006397,GO:0006464,GO:0006468,GO:0006725,GO:0006793,GO:0006796,GO:0006807,GO:0007049,GO:0007050,GO:0008150,GO:0008152,GO:0008284,GO:0009894,GO:0009987,GO:0010467,GO:0010468,GO:0010608,GO:0015980,GO:0016070,GO:0016071,GO:0016310,GO:0019219,GO:0019222,GO:0019538,GO:0022402,GO:…	-	-	-	-	-	-	-	-	-	-	FAST_1,FAST_2,RAP
XP_033624761.1	7668.SPU_020136-tr	2.01e-93	307	28M88@1|root,2QTRE@2759|Eukaryota,395AR@33154|Opisthokonta,3BH1F@33208|Metazoa,3CT1A@33213|Bilateria	33208|Metazoa	S	Transforming growth factor beta regulator 4	TBRG4	GO:0000959,GO:0000963,GO:0005575,GO:0005622,GO:0005623,GO:0005737,GO:0005739,GO:0005759,GO:0006091,GO:0006139,GO:0006396,GO:0006397,GO:0006464,GO:0006468,GO:0006725,GO:0006793,GO:0006796,GO:0006807,GO:0007049,GO:0007050,GO:0008150,GO:0008152,GO:0008284,GO:0009894,GO:0009987,GO:0010467,GO:0010468,GO:0010608,GO:0015980,GO:0016070,GO:0016071,GO:0016310,GO:0019219,GO:0019222,GO:0019538,GO:0022402,GO:…	-	-	-	-	-	-	-	-	-	-	FAST_1,FAST_2,RAP
XP_033624762.1	7668.SPU_020136-tr	2.01e-93	307	28M88@1|root,2QTRE@2759|Eukaryota,395AR@33154|Opisthokonta,3BH1F@33208|Metazoa,3CT1A@33213|Bilateria	33208|Metazoa	S	Transforming growth factor beta regulator 4	TBRG4	GO:0000959,GO:0000963,GO:0005575,GO:0005622,GO:0005623,GO:0005737,GO:0005739,GO:0005759,GO:0006091,GO:0006139,GO:0006396,GO:0006397,GO:0006464,GO:0006468,GO:0006725,GO:0006793,GO:0006796,GO:0006807,GO:0007049,GO:0007050,GO:0008150,GO:0008152,GO:0008284,GO:0009894,GO:0009987,GO:0010467,GO:0010468,GO:0010608,GO:0015980,GO:0016070,GO:0016071,GO:0016310,GO:0019219,GO:0019222,GO:0019538,GO:0022402,GO:…	-	-	-	-	-	-	-	-	-	-	FAST_1,FAST_2,RAP
XP_033624763.1	7668.SPU_022678-tr	3.89e-78	238	KOG4216@1|root,KOG4216@2759|Eukaryota	2759|Eukaryota	K	steroid hormone receptor activity	RORC	GO:0000122,GO:0000976,GO:0000977,GO:0000978,GO:0000981,GO:0000982,GO:0000987,GO:0001012,GO:0001046,GO:0001047,GO:0001067,GO:0001077,GO:0001078,GO:0001101,GO:0001221,GO:0001222,GO:0001223,GO:0001227,GO:0001228,GO:0001505,GO:0001525,GO:0001568,GO:0001654,GO:0001666,GO:0001754,GO:0001775,GO:0001816,GO:0001817,GO:0001819,GO:0001944,GO:0002250,GO:0002252,GO:0002263,GO:0002285,GO:0002286,GO:0002287,GO:…	-	ko:K08532,ko:K08533,ko:K08534,ko:K08701,ko:K14033	ko04659,ko04710,ko05321,map04659,map04710,map05321	-	-	-	ko00000,ko00001,ko03000,ko03310	-	-	-	Hormone_recep,zf-C4
XP_033624764.1	10224.XP_002739166.1	1.48e-09	65.5	KOG3119@1|root,KOG3119@2759|Eukaryota	10224.XP_002739166.1|-	S	DNA-binding transcription factor activity	-	-	-	-	-	-	-	-	-	-	-	-	-
XP_033624765.1	45351.EDO40867	1.18e-201	568	COG0276@1|root,KOG1321@2759|Eukaryota,38BPY@33154|Opisthokonta,3BH4Z@33208|Metazoa	33208|Metazoa	H	Catalyzes the ferrous insertion into protoporphyrin IX	FECH	GO:0001932,GO:0002262,GO:0002376,GO:0002520,GO:0003674,GO:0003676,GO:0003723,GO:0003729,GO:0003824,GO:0004325,GO:0005488,GO:0005506,GO:0005575,GO:0005622,GO:0005623,GO:0005737,GO:0005739,GO:0005740,GO:0005743,GO:0005759,GO:0006066,GO:0006091,GO:0006417,GO:0006446,GO:0006629,GO:0006725,GO:0006778,GO:0006779,GO:0006782,GO:0006783,GO:0006807,GO:0007275,GO:0008150,GO:0008152,GO:0008198,GO:0008202,GO:…	4.99.1.1,4.99.1.9	ko:K01772	ko00860,ko01100,ko01110,map00860,map01100,map01110	M00121	R00310,R11329	RC01012	ko00000,ko00001,ko00002,ko01000	-	-	-	Ferrochelatase
XP_033624766.1	1137268.AZXF01000018_gene513	1.21e-83	286	COG0124@1|root,COG0124@2|Bacteria	2|Bacteria	J	histidine-tRNA ligase activity	hisZ	-	6.1.1.21	ko:K01892,ko:K02502	ko00340,ko00970,ko01100,ko01110,ko01230,map00340,map00970,map01100,map01110,map01230	M00026,M00359,M00360	R01071,R03655	RC00055,RC00523,RC02819,RC03200	ko00000,ko00001,ko00002,ko01000,ko01007,ko03016	-	-	-	tRNA-synt_His
XP_033624767.1	181119.XP_005518815.1	2.79e-106	370	KOG4297@1|root,KOG4297@2759|Eukaryota,38GR9@33154|Opisthokonta,3BBE1@33208|Metazoa,3CTZ0@33213|Bilateria,4803E@7711|Chordata,48X4Q@7742|Vertebrata,4GKFD@8782|Aves	33208|Metazoa	T	Macrophage mannose receptor 1-like	MRC1	GO:0002237,GO:0002376,GO:0003674,GO:0004888,GO:0005488,GO:0005537,GO:0005575,GO:0005622,GO:0005623,GO:0005737,GO:0005768,GO:0005886,GO:0005887,GO:0006810,GO:0006897,GO:0006898,GO:0006950,GO:0006952,GO:0006955,GO:0007154,GO:0007165,GO:0008150,GO:0009605,GO:0009607,GO:0009617,GO:0009986,GO:0009987,GO:0010008,GO:0010033,GO:0012505,GO:0016020,GO:0016021,GO:0016192,GO:0023052,GO:0030246,GO:0031090,GO:…	-	ko:K06560	ko04145,ko05152,map04145,map05152	-	-	-	ko00000,ko00001,ko04090,ko04091,ko04131	-	-	-	Lectin_C,Ricin_B_lectin,fn2
XP_033624768.1	181119.XP_005518815.1	2.79e-106	370	KOG4297@1|root,KOG4297@2759|Eukaryota,38GR9@33154|Opisthokonta,3BBE1@33208|Metazoa,3CTZ0@33213|Bilateria,4803E@7711|Chordata,48X4Q@7742|Vertebrata,4GKFD@8782|Aves	33208|Metazoa	T	Macrophage mannose receptor 1-like	MRC1	GO:0002237,GO:0002376,GO:0003674,GO:0004888,GO:0005488,GO:0005537,GO:0005575,GO:0005622,GO:0005623,GO:0005737,GO:0005768,GO:0005886,GO:0005887,GO:0006810,GO:0006897,GO:0006898,GO:0006950,GO:0006952,GO:0006955,GO:0007154,GO:0007165,GO:0008150,GO:0009605,GO:0009607,GO:0009617,GO:0009986,GO:0009987,GO:0010008,GO:0010033,GO:0012505,GO:0016020,GO:0016021,GO:0016192,GO:0023052,GO:0030246,GO:0031090,GO:…	-	ko:K06560	ko04145,ko05152,map04145,map05152	-	-	-	ko00000,ko00001,ko04090,ko04091,ko04131	-	-	-	Lectin_C,Ricin_B_lectin,fn2
XP_033624769.1	7668.SPU_016478-tr	1.73e-268	827	KOG3621@1|root,KOG3669@1|root,KOG3621@2759|Eukaryota,KOG3669@2759|Eukaryota,39IMC@33154|Opisthokonta,3BH15@33208|Metazoa,3CXSS@33213|Bilateria	33208|Metazoa	S	tectonin beta-propeller	TECPR2	-	-	-	-	-	-	-	-	-	-	-	Hyd_WA
XP_033624770.1	7668.SPU_007343-tr	3.82e-95	298	28PXY@1|root,2QWKI@2759|Eukaryota,39UIK@33154|Opisthokonta,3BIBY@33208|Metazoa,3CXMR@33213|Bilateria	33208|Metazoa	T	TIR domain binding	MYD88	GO:0000165,GO:0001775,GO:0001816,GO:0001817,GO:0001819,GO:0001885,GO:0001932,GO:0001934,GO:0002064,GO:0002218,GO:0002221,GO:0002224,GO:0002225,GO:0002237,GO:0002238,GO:0002250,GO:0002252,GO:0002253,GO:0002263,GO:0002274,GO:0002275,GO:0002283,GO:0002366,GO:0002376,GO:0002440,GO:0002443,GO:0002449,GO:0002460,GO:0002682,GO:0002684,GO:0002685,GO:0002694,GO:0002696,GO:0002697,GO:0002699,GO:0002700,GO:…	-	ko:K04729	ko04010,ko04064,ko04620,ko04621,ko04624,ko05132,ko05133,ko05134,ko05140,ko05142,ko05143,ko05144,ko05145,ko05152,ko05161,ko05162,ko05164,ko05168,map04010,map04064,map04620,map04621,map04624,map05132,map05133,map05134,map05140,map05142,map05143,map05144,map05145,map05152,map05161,map05162,map05164,map05168	M00686	-	-	ko00000,ko00001,ko00002	-	-	-	Death,TIR,TIR_2
XP_033624771.1	10224.XP_006815711.1	0	1019	COG2114@1|root,KOG1023@2759|Eukaryota,38E22@33154|Opisthokonta,3B9DY@33208|Metazoa	33208|Metazoa	T	guanylate cyclase activity	-	-	4.6.1.2	ko:K12323	ko00230,ko04022,ko04024,ko04270,ko04714,ko04921,ko04923,ko04924,ko04925,map00230,map04022,map04024,map04270,map04714,map04921,map04923,map04924,map04925	M00694	R00434	RC00295	ko00000,ko00001,ko00002,ko01000,ko01001	-	-	-	ANF_receptor,Guanylate_cyc,HNOBA,Pkinase_Tyr
XP_033624772.1	7668.SPU_013039-tr	1.54e-133	403	COG2124@1|root,KOG0156@2759|Eukaryota,38BSU@33154|Opisthokonta,3BC78@33208|Metazoa,3CRSA@33213|Bilateria	33208|Metazoa	Q	monooxygenase activity	-	-	1.14.14.1,1.14.14.24	ko:K07414,ko:K07417,ko:K07418,ko:K07419,ko:K07422	ko00100,ko00140,ko00590,ko00591,ko01100,ko04212,ko04726,ko04750,ko04913,map00100,map00140,map00590,map00591,map01100,map04212,map04726,map04750,map04913	M00103	R03408,R03611,R07041,R07042,R07043,R07044,R07045,R07046,R07048,R07050,R07051,R07052,R07055,R07056	RC00704,RC00797,RC00963,RC01184,RC01710,RC01711,RC01723,RC01725	ko00000,ko00001,ko00002,ko00199,ko01000	-	-	-	p450
XP_033624773.1	7668.SPU_013039-tr	5.75e-128	389	COG2124@1|root,KOG0156@2759|Eukaryota,38BSU@33154|Opisthokonta,3BC78@33208|Metazoa,3CRSA@33213|Bilateria	33208|Metazoa	Q	monooxygenase activity	-	-	1.14.14.1,1.14.14.24	ko:K07414,ko:K07417,ko:K07418,ko:K07419,ko:K07422	ko00100,ko00140,ko00590,ko00591,ko01100,ko04212,ko04726,ko04750,ko04913,map00100,map00140,map00590,map00591,map01100,map04212,map04726,map04750,map04913	M00103	R03408,R03611,R07041,R07042,R07043,R07044,R07045,R07046,R07048,R07050,R07051,R07052,R07055,R07056	RC00704,RC00797,RC00963,RC01184,RC01710,RC01711,RC01723,RC01725	ko00000,ko00001,ko00002,ko00199,ko01000	-	-	-	p450
XP_033624774.1	10224.XP_002738740.2	1.23e-34	132	KOG2612@1|root,KOG2612@2759|Eukaryota,38FJF@33154|Opisthokonta,3BK0J@33208|Metazoa,3CTCX@33213|Bilateria	33208|Metazoa	K	Component of the transcription regulatory histone acetylation (HAT) complex SAGA, a multiprotein complex that activates transcription by remodeling chromatin and mediating histone acetylation and deubiquitination. Within the SAGA complex, participates in a subcomplex that specifically deubiquitinates	ATXN7L3	GO:0000123,GO:0000124,GO:0003674,GO:0003712,GO:0003713,GO:0005488,GO:0005515,GO:0005575,GO:0005622,GO:0005623,GO:0005634,GO:0005654,GO:0006325,GO:0006355,GO:0006464,GO:0006508,GO:0006513,GO:0006807,GO:0006996,GO:0008150,GO:0008152,GO:0009889,GO:0009891,GO:0009893,GO:0009987,GO:0010390,GO:0010468,GO:0010556,GO:0010557,GO:0010604,GO:0010628,GO:0016043,GO:0016567,GO:0016569,GO:0016570,GO:0016574,GO:…	-	ko:K11363	-	-	-	-	ko00000,ko03021,ko03036	-	-	-	SCA7,Sgf11
XP_033624775.1	10224.XP_002738740.2	4.96e-33	127	KOG2612@1|root,KOG2612@2759|Eukaryota,38FJF@33154|Opisthokonta,3BK0J@33208|Metazoa,3CTCX@33213|Bilateria	33208|Metazoa	K	Component of the transcription regulatory histone acetylation (HAT) complex SAGA, a multiprotein complex that activates transcription by remodeling chromatin and mediating histone acetylation and deubiquitination. Within the SAGA complex, participates in a subcomplex that specifically deubiquitinates	ATXN7L3	GO:0000123,GO:0000124,GO:0003674,GO:0003712,GO:0003713,GO:0005488,GO:0005515,GO:0005575,GO:0005622,GO:0005623,GO:0005634,GO:0005654,GO:0006325,GO:0006355,GO:0006464,GO:0006508,GO:0006513,GO:0006807,GO:0006996,GO:0008150,GO:0008152,GO:0009889,GO:0009891,GO:0009893,GO:0009987,GO:0010390,GO:0010468,GO:0010556,GO:0010557,GO:0010604,GO:0010628,GO:0016043,GO:0016567,GO:0016569,GO:0016570,GO:0016574,GO:…	-	ko:K11363	-	-	-	-	ko00000,ko03021,ko03036	-	-	-	SCA7,Sgf11
XP_033624776.1	10224.NP_001161651.1	1.16e-43	152	28NJU@1|root,2QV5G@2759|Eukaryota,39TBZ@33154|Opisthokonta,3BFXW@33208|Metazoa,3CXGH@33213|Bilateria	33208|Metazoa	S	negative regulation of determination of dorsal identity	SOSTDC1	GO:0000003,GO:0001942,GO:0002009,GO:0003674,GO:0003824,GO:0004672,GO:0004674,GO:0004675,GO:0004888,GO:0005488,GO:0005515,GO:0005575,GO:0005576,GO:0005615,GO:0006355,GO:0006357,GO:0006464,GO:0006468,GO:0006793,GO:0006796,GO:0006807,GO:0007154,GO:0007165,GO:0007166,GO:0007167,GO:0007178,GO:0007275,GO:0007389,GO:0007565,GO:0007566,GO:0008150,GO:0008152,GO:0008544,GO:0009653,GO:0009719,GO:0009887,GO:…	-	-	-	-	-	-	-	-	-	-	Sclerostin
XP_033624777.1	7668.SPU_016478-tr	1.31e-268	827	KOG3621@1|root,KOG3669@1|root,KOG3621@2759|Eukaryota,KOG3669@2759|Eukaryota,39IMC@33154|Opisthokonta,3BH15@33208|Metazoa,3CXSS@33213|Bilateria	33208|Metazoa	S	tectonin beta-propeller	TECPR2	-	-	-	-	-	-	-	-	-	-	-	Hyd_WA
XP_033624778.1	7668.SPU_015311-tr	8.11e-92	330	COG0652@1|root,KOG0546@2759|Eukaryota,38D8M@33154|Opisthokonta,3BBJT@33208|Metazoa,3CS45@33213|Bilateria	33208|Metazoa	O	peptidyl-prolyl cis-trans isomerase activity	PPIG	GO:0000375,GO:0000377,GO:0000398,GO:0000413,GO:0003674,GO:0003755,GO:0003824,GO:0005488,GO:0005575,GO:0005622,GO:0005623,GO:0005634,GO:0005654,GO:0005737,GO:0005739,GO:0005829,GO:0005886,GO:0006139,GO:0006396,GO:0006397,GO:0006457,GO:0006464,GO:0006725,GO:0006807,GO:0008144,GO:0008150,GO:0008152,GO:0008380,GO:0009987,GO:0010467,GO:0016018,GO:0016020,GO:0016043,GO:0016070,GO:0016071,GO:0016363,GO:…	5.2.1.8	ko:K01802,ko:K09566,ko:K12740	-	-	-	-	ko00000,ko01000,ko03041,ko03110	-	-	-	Pro_isomerase
XP_033624779.1	7668.SPU_017511-tr	2.88e-157	471	COG0515@1|root,KOG3653@2759|Eukaryota,38VBJ@33154|Opisthokonta,3BC93@33208|Metazoa,3D0IC@33213|Bilateria	33208|Metazoa	T	inferior endocardial cushion morphogenesis	TGFBR2	GO:0000003,GO:0001501,GO:0001525,GO:0001568,GO:0001569,GO:0001570,GO:0001654,GO:0001666,GO:0001701,GO:0001763,GO:0001773,GO:0001775,GO:0001817,GO:0001818,GO:0001837,GO:0001932,GO:0001934,GO:0001944,GO:0001947,GO:0002009,GO:0002053,GO:0002062,GO:0002063,GO:0002088,GO:0002274,GO:0002376,GO:0002520,GO:0002521,GO:0002573,GO:0002643,GO:0002645,GO:0002649,GO:0002651,GO:0002661,GO:0002663,GO:0002664,GO:…	2.7.11.30	ko:K04388	ko04010,ko04060,ko04068,ko04144,ko04218,ko04350,ko04380,ko04390,ko04520,ko04659,ko04926,ko04933,ko05142,ko05166,ko05200,ko05202,ko05210,ko05212,ko05220,ko05225,ko05226,map04010,map04060,map04068,map04144,map04218,map04350,map04380,map04390,map04520,map04659,map04926,map04933,map05142,map05166,map05200,map05202,map05210,map05212,map05220,map05225,map05226	M00680	-	-	ko00000,ko00001,ko00002,ko01000,ko01001,ko01020,ko04050	-	-	-	Pkinase,Pkinase_Tyr,ecTbetaR2
XP_033624780.1	7668.SPU_001512-tr	1.68e-103	310	COG5174@1|root,KOG3095@2759|Eukaryota,38CER@33154|Opisthokonta,3BJGW@33208|Metazoa,3CRKG@33213|Bilateria	33208|Metazoa	K	Recruits TFIIH to the initiation complex and stimulates the RNA polymerase II C-terminal domain kinase and DNA-dependent ATPase activities of TFIIH. Both TFIIH and TFIIE are required for promoter clearance by RNA polymerase	GTF2E2	GO:0000428,GO:0000988,GO:0000989,GO:0001076,GO:0003674,GO:0005575,GO:0005622,GO:0005623,GO:0005634,GO:0005654,GO:0005667,GO:0005669,GO:0005673,GO:0005737,GO:0005829,GO:0006139,GO:0006351,GO:0006352,GO:0006355,GO:0006357,GO:0006366,GO:0006367,GO:0006725,GO:0006807,GO:0008150,GO:0008152,GO:0009058,GO:0009059,GO:0009301,GO:0009889,GO:0009891,GO:0009893,GO:0009987,GO:0010467,GO:0010468,GO:0010556,GO:…	-	ko:K03137	ko03022,ko05169,ko05203,map03022,map05169,map05203	-	-	-	ko00000,ko00001,ko03021	-	-	-	TFIIE_beta
[truncated: 21,757 more rows]
