# Supplementary material for: Transcriptomic Responses of Blue Bat Star Patiria pectinifera to Sediment Burial
Source: Int J Mol Sci. 2025 May 28;26(11):5208. doi: 10.3390/ijms26115208 (PMC12154441; doi:10.3390/ijms26115208)
Supplement: Supplementary file 1 [file ijms-26-05208-s001.zip › Table_S15.xlsx]

## Sheet: Sheet1
Table S15. Functional annotations of protein sequences predicted from the genome of Antedon mediterranea (GCF_964355755.1).
#query	seed_ortholog	evalue	score	eggNOG_OGs	max_annot_lvl	COG_category	Description	Preferred_name	GOs	EC	KEGG_ko	KEGG_Pathway	KEGG_Module	KEGG_Reaction	KEGG_rclass	BRITE	KEGG_TC	CAZy	BiGG_Reaction	PFAMs
XP_071940874.1	10224.XP_006813465.1	6.27e-44	163	28K1D@1|root,2QSFT@2759|Eukaryota,38BA9@33154|Opisthokonta,3B9W6@33208|Metazoa,3CUY1@33213|Bilateria	33208|Metazoa	S	exo-alpha-(2->3)-sialidase activity	NEU3	GO:0000323,GO:0001573,GO:0003674,GO:0003824,GO:0004308,GO:0004553,GO:0005575,GO:0005622,GO:0005623,GO:0005737,GO:0005764,GO:0005773,GO:0005775,GO:0005886,GO:0005975,GO:0006516,GO:0006629,GO:0006643,GO:0006664,GO:0006665,GO:0006672,GO:0006687,GO:0006689,GO:0006807,GO:0008150,GO:0008152,GO:0009056,GO:0009057,GO:0009100,GO:0009311,GO:0009313,GO:0009987,GO:0016020,GO:0016042,GO:0016052,GO:0016787,GO:…	3.2.1.18	ko:K12357	ko00511,ko00600,map00511,map00600	-	R04018	RC00028,RC00077	ko00000,ko00001,ko01000	-	GH33	-	BNR_2
XP_071940875.1	215358.XP_010738372.1	1.29e-140	415	COG0604@1|root,KOG1197@2759|Eukaryota,39MVJ@33154|Opisthokonta,3BBU1@33208|Metazoa,3CYIP@33213|Bilateria,488JV@7711|Chordata,491EC@7742|Vertebrata,49ZBE@7898|Actinopterygii	33208|Metazoa	C	Vesicle amine transport protein 1 homolog (T californica)	VAT1	GO:0000323,GO:0001775,GO:0002252,GO:0002263,GO:0002274,GO:0002275,GO:0002283,GO:0002366,GO:0002376,GO:0002443,GO:0002444,GO:0002446,GO:0003674,GO:0005488,GO:0005575,GO:0005576,GO:0005622,GO:0005623,GO:0005737,GO:0005739,GO:0005740,GO:0005741,GO:0005764,GO:0005766,GO:0005773,GO:0005775,GO:0006810,GO:0006887,GO:0006955,GO:0008150,GO:0009987,GO:0010635,GO:0010637,GO:0010639,GO:0010821,GO:0010823,GO:…	-	-	-	-	-	-	-	-	-	-	ADH_N,ADH_zinc_N,ADH_zinc_N_2
XP_071940876.1	8364.ENSXETP00000025839	2.45e-20	100	KOG3626@1|root,KOG3626@2759|Eukaryota,39TM0@33154|Opisthokonta,3BBS7@33208|Metazoa,3CSX8@33213|Bilateria,47ZE3@7711|Chordata,4969P@7742|Vertebrata	33208|Metazoa	Q	Solute carrier organic anion transporter family, member	SLCO2A1	GO:0003674,GO:0005215,GO:0005319,GO:0005342,GO:0005575,GO:0005623,GO:0005886,GO:0005887,GO:0006810,GO:0006811,GO:0006820,GO:0006869,GO:0008028,GO:0008150,GO:0008509,GO:0008514,GO:0010876,GO:0015075,GO:0015132,GO:0015245,GO:0015291,GO:0015318,GO:0015347,GO:0015711,GO:0015718,GO:0015732,GO:0015849,GO:0015908,GO:0016020,GO:0016021,GO:0022804,GO:0022857,GO:0031224,GO:0031226,GO:0033036,GO:0034220,GO:…	-	ko:K14345,ko:K14356	-	-	-	-	ko00000,ko02000	2.A.60.1,2.A.60.1.2	-	-	Kazal_2,OATP
XP_071940877.1	7668.SPU_005833-tr	1.16e-19	97.8	KOG3626@1|root,KOG3626@2759|Eukaryota,39TM0@33154|Opisthokonta,3BBS7@33208|Metazoa,3CSX8@33213|Bilateria	33208|Metazoa	Q	Solute carrier organic anion transporter family, member	SLCO2A1	GO:0001889,GO:0003674,GO:0005215,GO:0005319,GO:0005342,GO:0005575,GO:0005623,GO:0005886,GO:0005887,GO:0006810,GO:0006811,GO:0006820,GO:0006869,GO:0007275,GO:0008028,GO:0008150,GO:0008509,GO:0008514,GO:0009925,GO:0010876,GO:0015075,GO:0015125,GO:0015132,GO:0015245,GO:0015291,GO:0015318,GO:0015347,GO:0015711,GO:0015718,GO:0015721,GO:0015732,GO:0015849,GO:0015850,GO:0015908,GO:0016020,GO:0016021,GO:…	-	ko:K14345,ko:K14352,ko:K14353,ko:K14356	-	-	-	-	ko00000,ko02000	2.A.60.1,2.A.60.1.2,2.A.60.1.7	-	-	Kazal_2,OATP
XP_071940878.1	7739.XP_002586005.1	1.56e-40	150	KOG3656@1|root,KOG3656@2759|Eukaryota,38BT3@33154|Opisthokonta,3BK64@33208|Metazoa,3CRJQ@33213|Bilateria,48AI6@7711|Chordata	33208|Metazoa	T	melatonin receptor activity	MTNR1A	GO:0000003,GO:0001654,GO:0002791,GO:0002792,GO:0003008,GO:0003013,GO:0003018,GO:0003674,GO:0004888,GO:0004930,GO:0005488,GO:0005575,GO:0005623,GO:0005886,GO:0005887,GO:0006109,GO:0006110,GO:0006140,GO:0006873,GO:0006874,GO:0006875,GO:0007154,GO:0007165,GO:0007186,GO:0007187,GO:0007188,GO:0007193,GO:0007267,GO:0007268,GO:0007275,GO:0007423,GO:0007568,GO:0007610,GO:0007617,GO:0007618,GO:0007623,GO:…	-	ko:K04285,ko:K04286,ko:K08409	ko04080,ko04713,map04080,map04713	-	-	-	ko00000,ko00001,ko04030	-	-	-	7tm_1
XP_071940879.1	7739.XP_002595124.1	8.71e-77	249	KOG2132@1|root,KOG2132@2759|Eukaryota,3AAJP@33154|Opisthokonta,3C047@33208|Metazoa	33208|Metazoa	BT	Cupin superfamily protein	-	-	1.14.11.27	ko:K10277	-	-	-	-	ko00000,ko01000,ko03036	-	-	-	Cupin_8
XP_071940881.1	7897.ENSLACP00000017168	4.34e-135	393	28ISC@1|root,2QR3M@2759|Eukaryota,38WX4@33154|Opisthokonta,3BD7V@33208|Metazoa,3CVXJ@33213|Bilateria,48384@7711|Chordata,490JG@7742|Vertebrata	33208|Metazoa	S	Protein FAM221A/B	FAM221A	-	-	-	-	-	-	-	-	-	-	-	FAM221
XP_071940882.1	7739.XP_002595901.1	7.43e-07	58.9	2E91W@1|root,2SFFZ@2759|Eukaryota,3ADXQ@33154|Opisthokonta,3BWGY@33208|Metazoa,3DC84@33213|Bilateria	33208|Metazoa	S	CD20-like family	-	-	-	ko:K22190	-	-	-	-	ko00000,ko02000	1.A.37.2	-	-	CD20
XP_071940883.1	7668.SPU_022129-tr	8.5e-84	262	KOG1610@1|root,KOG1610@2759|Eukaryota,38BV4@33154|Opisthokonta,3BA6X@33208|Metazoa,3CSFV@33213|Bilateria	33208|Metazoa	Q	Belongs to the short-chain dehydrogenases reductases (SDR) family	RDH5	GO:0001523,GO:0003008,GO:0003674,GO:0003824,GO:0004745,GO:0005575,GO:0005622,GO:0005623,GO:0005634,GO:0005730,GO:0005737,GO:0005783,GO:0005788,GO:0005789,GO:0005829,GO:0006066,GO:0006082,GO:0006091,GO:0006629,GO:0006694,GO:0006702,GO:0006706,GO:0006710,GO:0006720,GO:0006721,GO:0007600,GO:0007601,GO:0008150,GO:0008152,GO:0008202,GO:0008209,GO:0008610,GO:0009055,GO:0009056,GO:0009058,GO:0009987,GO:…	1.1.1.105,1.1.1.239,1.1.1.315,1.1.1.62	ko:K00061,ko:K11154,ko:K13369	ko00140,ko00830,ko01100,map00140,map00830,map01100	-	R01836,R02124,R02352,R02353,R03048,R04681,R04682,R08382,R08945,R08980	RC00127,RC00261,RC00649	ko00000,ko00001,ko01000	-	-	-	adh_short
XP_071940884.1	7668.SPU_024877-tr	2.48e-37	144	KOG1721@1|root,KOG1721@2759|Eukaryota,38FCJ@33154|Opisthokonta,3B9IA@33208|Metazoa,3CUGX@33213|Bilateria	33208|Metazoa	K	embryonic skeletal limb joint morphogenesis	OSR2	GO:0000122,GO:0000976,GO:0000977,GO:0000981,GO:0001012,GO:0001067,GO:0001227,GO:0001228,GO:0001501,GO:0001654,GO:0001655,GO:0001656,GO:0001822,GO:0001823,GO:0002009,GO:0002062,GO:0002165,GO:0003002,GO:0003674,GO:0003676,GO:0003677,GO:0003690,GO:0003700,GO:0005488,GO:0005575,GO:0005622,GO:0005623,GO:0005634,GO:0006139,GO:0006351,GO:0006355,GO:0006357,GO:0006366,GO:0006725,GO:0006807,GO:0007275,GO:…	-	ko:K09215	-	-	-	-	ko00000,ko03000	-	-	-	zf-C2H2
XP_071940885.1	7668.SPU_024877-tr	1.18e-56	195	KOG1721@1|root,KOG1721@2759|Eukaryota,38FCJ@33154|Opisthokonta,3B9IA@33208|Metazoa,3CUGX@33213|Bilateria	33208|Metazoa	K	embryonic skeletal limb joint morphogenesis	OSR2	GO:0000122,GO:0000976,GO:0000977,GO:0000981,GO:0001012,GO:0001067,GO:0001227,GO:0001228,GO:0001501,GO:0001654,GO:0001655,GO:0001656,GO:0001822,GO:0001823,GO:0002009,GO:0002062,GO:0002165,GO:0003002,GO:0003674,GO:0003676,GO:0003677,GO:0003690,GO:0003700,GO:0005488,GO:0005575,GO:0005622,GO:0005623,GO:0005634,GO:0006139,GO:0006351,GO:0006355,GO:0006357,GO:0006366,GO:0006725,GO:0006807,GO:0007275,GO:…	-	ko:K09215	-	-	-	-	ko00000,ko03000	-	-	-	zf-C2H2
XP_071940886.1	7668.SPU_022946-tr	4.01e-58	197	KOG4647@1|root,KOG4647@2759|Eukaryota,38BWS@33154|Opisthokonta,3BEPW@33208|Metazoa,3CVY7@33213|Bilateria	33208|Metazoa	S	RDD family	FAM8A1	-	-	-	-	-	-	-	-	-	-	-	RDD
XP_071940887.1	7719.XP_002130418.2	7.61e-45	163	KOG2397@1|root,KOG2397@2759|Eukaryota,3AA74@33154|Opisthokonta,3BU5P@33208|Metazoa,3DAJ9@33213|Bilateria,48KW3@7711|Chordata	33208|Metazoa	T	Glucosidase II beta subunit-like	-	-	2.7.6.2,3.2.1.20	ko:K00949,ko:K01187,ko:K08288	ko00052,ko00500,ko00730,ko01100,ko04141,map00052,map00500,map00730,map01100,map04141	-	R00028,R00619,R00801,R00802,R06087,R06088	RC00002,RC00017,RC00028,RC00049,RC00077	ko00000,ko00001,ko01000,ko04091	-	GH31	-	PRKCSH-like,PRKCSH_1
XP_071940888.1	7719.XP_002130418.2	1.95e-41	153	KOG2397@1|root,KOG2397@2759|Eukaryota,3AA74@33154|Opisthokonta,3BU5P@33208|Metazoa,3DAJ9@33213|Bilateria,48KW3@7711|Chordata	33208|Metazoa	T	Glucosidase II beta subunit-like	-	-	2.7.6.2,3.2.1.20	ko:K00949,ko:K01187,ko:K08288	ko00052,ko00500,ko00730,ko01100,ko04141,map00052,map00500,map00730,map01100,map04141	-	R00028,R00619,R00801,R00802,R06087,R06088	RC00002,RC00017,RC00028,RC00049,RC00077	ko00000,ko00001,ko01000,ko04091	-	GH31	-	PRKCSH-like,PRKCSH_1
XP_071940889.1	7668.SPU_026417-tr	2.82e-39	167	KOG4292@1|root,KOG4292@2759|Eukaryota,3949K@33154|Opisthokonta,3BGFY@33208|Metazoa,3CUBZ@33213|Bilateria	33208|Metazoa	T	cobalamin catabolic process	CUBN	GO:0000323,GO:0001701,GO:0001894,GO:0003674,GO:0005215,GO:0005488,GO:0005515,GO:0005575,GO:0005576,GO:0005615,GO:0005622,GO:0005623,GO:0005737,GO:0005764,GO:0005768,GO:0005773,GO:0005775,GO:0005783,GO:0005794,GO:0005798,GO:0005829,GO:0005886,GO:0005903,GO:0005905,GO:0006629,GO:0006725,GO:0006766,GO:0006767,GO:0006775,GO:0006807,GO:0006810,GO:0006897,GO:0006898,GO:0007154,GO:0007165,GO:0007275,GO:…	-	ko:K14616	ko04977,map04977	-	-	-	ko00000,ko00001,ko04147	-	-	-	CUB,EGF,EGF_3,EGF_CA,hEGF
XP_071940890.1	7918.ENSLOCP00000019367	3.78e-42	156	COG5640@1|root,2QVNP@2759|Eukaryota,38ER1@33154|Opisthokonta,3BEHU@33208|Metazoa,3CXYM@33213|Bilateria,47Z7W@7711|Chordata,48XZD@7742|Vertebrata,49RDJ@7898|Actinopterygii	33208|Metazoa	O	Plasmin dissolves the fibrin of blood clots and acts as a proteolytic factor in a variety of other processes including embryonic development, tissue remodeling, tumor invasion, and inflammation. In ovulation, weakens the walls of the Graafian follicle. It activates the urokinase-type plasminogen activator, collagenases and several complement zymogens, such as C1 and C5. Cleavage of fibronectin an…	PLG	GO:0000003,GO:0001568,GO:0001701,GO:0001890,GO:0001892,GO:0001944,GO:0001968,GO:0002376,GO:0002576,GO:0003006,GO:0003008,GO:0003013,GO:0003674,GO:0003823,GO:0003824,GO:0004175,GO:0004252,GO:0004857,GO:0004866,GO:0005102,GO:0005488,GO:0005515,GO:0005539,GO:0005575,GO:0005576,GO:0005615,GO:0005622,GO:0005623,GO:0005737,GO:0005886,GO:0006508,GO:0006629,GO:0006807,GO:0006810,GO:0006887,GO:0006928,GO:…	3.4.21.7	ko:K01315,ko:K09644	ko04080,ko04610,ko04979,ko05150,ko05164,map04080,map04610,map04979,map05150,map05164	-	-	-	ko00000,ko00001,ko01000,ko01002,ko04147,ko04516	-	-	-	Kringle,PAN_1,Trypsin
XP_071940891.1	7668.SPU_012855-tr	0	1274	KOG3714@1|root,KOG4297@1|root,KOG3714@2759|Eukaryota,KOG4297@2759|Eukaryota,39M9H@33154|Opisthokonta,3CNWN@33208|Metazoa,3E65Y@33213|Bilateria	33208|Metazoa	O	Domain first found in C1r, C1s, uEGF, and bone morphogenetic protein.	-	-	-	ko:K20049	-	-	-	-	ko00000,ko04131	-	-	-	CUB,Lectin_C
XP_071940892.1	10224.XP_006815783.1	3.24e-36	153	KOG4292@1|root,KOG4297@1|root,KOG4292@2759|Eukaryota,KOG4297@2759|Eukaryota,3949K@33154|Opisthokonta,3BGFY@33208|Metazoa,3CUBZ@33213|Bilateria	33208|Metazoa	T	cobalamin catabolic process	-	-	-	ko:K14616	ko04977,map04977	-	-	-	ko00000,ko00001,ko04147	-	-	-	CUB,EGF,EGF_CA,Ldl_recept_a
XP_071940893.1	7668.SPU_016898-tr	2.64e-33	135	KOG3656@1|root,KOG3656@2759|Eukaryota,3AJA9@33154|Opisthokonta,3BX3I@33208|Metazoa,3DENM@33213|Bilateria	33208|Metazoa	T	Serpentine type 7TM GPCR chemoreceptor Srw	-	-	-	ko:K04284	ko04024,ko04080,map04024,map04080	-	-	-	ko00000,ko00001,ko04030	-	-	-	7tm_1
XP_071940894.1	8496.XP_006263050.1	7.49e-83	260	KOG3975@1|root,KOG3975@2759|Eukaryota,38IMC@33154|Opisthokonta,3BDYN@33208|Metazoa,3CRIR@33213|Bilateria,486TZ@7711|Chordata,497FT@7742|Vertebrata	33208|Metazoa	S	UPF0554 protein C2orf43 homolog	C2orf43	GO:0003674,GO:0003824,GO:0005575,GO:0005622,GO:0005623,GO:0005737,GO:0005783,GO:0005811,GO:0006996,GO:0008150,GO:0009987,GO:0010876,GO:0012505,GO:0016043,GO:0016298,GO:0016787,GO:0016788,GO:0019915,GO:0030154,GO:0030730,GO:0032502,GO:0033036,GO:0034389,GO:0043226,GO:0043227,GO:0043228,GO:0043229,GO:0043231,GO:0043232,GO:0044424,GO:0044444,GO:0044464,GO:0048869,GO:0051179,GO:0051235,GO:0065007,GO:…	-	-	-	-	-	-	-	-	-	-	LIDHydrolase
XP_071940895.1	7668.SPU_016898-tr	1.21e-30	128	KOG3656@1|root,KOG3656@2759|Eukaryota,3AJA9@33154|Opisthokonta,3BX3I@33208|Metazoa,3DENM@33213|Bilateria	33208|Metazoa	T	Serpentine type 7TM GPCR chemoreceptor Srw	-	-	-	ko:K04284	ko04024,ko04080,map04024,map04080	-	-	-	ko00000,ko00001,ko04030	-	-	-	7tm_1
XP_071940896.1	10224.XP_006822715.1	4.4e-25	113	KOG3656@1|root,KOG3656@2759|Eukaryota	2759|Eukaryota	O	G-protein coupled receptor activity	frpr-13	-	-	ko:K04215,ko:K04217,ko:K04218,ko:K04220,ko:K04221,ko:K04282,ko:K04284,ko:K05053,ko:K12478	ko04020,ko04024,ko04080,ko04144,ko04145,ko04915,ko04971,ko05032,ko05152,map04020,map04024,map04080,map04144,map04145,map04915,map04971,map05032,map05152	-	-	-	ko00000,ko00001,ko04030,ko04131	-	-	-	7tm_1
XP_071940897.1	7029.ACYPI43530-PA	5.38e-117	375	KOG4585@1|root,KOG4585@2759|Eukaryota,39THK@33154|Opisthokonta,3BGF1@33208|Metazoa,3D09T@33213|Bilateria	33208|Metazoa	L	DDE superfamily endonuclease	-	-	-	-	-	-	-	-	-	-	-	-	DDE_Tnp_4
XP_071940898.1	7897.ENSLACP00000004099	4.32e-17	92.8	KOG2177@1|root,KOG2177@2759|Eukaryota,38EA3@33154|Opisthokonta,3BFJH@33208|Metazoa,3CRTV@33213|Bilateria,47YXB@7711|Chordata,48WB8@7742|Vertebrata	33208|Metazoa	O	zinc ion binding	TRIM3	GO:0003674,GO:0003824,GO:0004842,GO:0005488,GO:0005515,GO:0005575,GO:0005622,GO:0005623,GO:0005737,GO:0006464,GO:0006807,GO:0007275,GO:0007399,GO:0008022,GO:0008150,GO:0008152,GO:0009987,GO:0016567,GO:0016740,GO:0019538,GO:0019787,GO:0032446,GO:0032501,GO:0032502,GO:0036211,GO:0043170,GO:0043412,GO:0044237,GO:0044238,GO:0044260,GO:0044267,GO:0044424,GO:0044464,GO:0048731,GO:0048856,GO:0061630,GO:…	-	ko:K11997	-	-	-	-	ko00000,ko04121	-	-	-	Filamin,NHL,zf-B_box,zf-RING_UBOX
XP_071940899.1	10224.XP_002742189.1	5.88e-36	140	KOG3656@1|root,KOG3656@2759|Eukaryota,38BT3@33154|Opisthokonta,3BK64@33208|Metazoa,3CRJQ@33213|Bilateria	33208|Metazoa	T	melatonin receptor activity	MTNR1A	GO:0000003,GO:0001654,GO:0002791,GO:0002792,GO:0003008,GO:0003013,GO:0003018,GO:0003674,GO:0004888,GO:0004930,GO:0005488,GO:0005575,GO:0005623,GO:0005886,GO:0005887,GO:0006109,GO:0006110,GO:0006140,GO:0006873,GO:0006874,GO:0006875,GO:0007154,GO:0007165,GO:0007186,GO:0007187,GO:0007188,GO:0007193,GO:0007267,GO:0007268,GO:0007275,GO:0007423,GO:0007568,GO:0007610,GO:0007617,GO:0007618,GO:0007623,GO:…	-	ko:K04285,ko:K04286,ko:K08409	ko04080,ko04713,map04080,map04713	-	-	-	ko00000,ko00001,ko04030	-	-	-	7tm_1
XP_071940900.1	7918.ENSLOCP00000005102	2.35e-06	57.4	COG1112@1|root,KOG1801@2759|Eukaryota,38GCB@33154|Opisthokonta,3BJRT@33208|Metazoa,3D032@33213|Bilateria,47Z40@7711|Chordata,494EH@7742|Vertebrata,4A1RT@7898|Actinopterygii	33208|Metazoa	A	Senataxin	SETX	GO:0000165,GO:0000228,GO:0000245,GO:0000302,GO:0000375,GO:0000377,GO:0000398,GO:0000976,GO:0001067,GO:0001101,GO:0001147,GO:0001160,GO:0003674,GO:0003676,GO:0003677,GO:0003678,GO:0003690,GO:0003824,GO:0004386,GO:0005488,GO:0005515,GO:0005575,GO:0005576,GO:0005622,GO:0005623,GO:0005634,GO:0005654,GO:0005694,GO:0005737,GO:0006139,GO:0006259,GO:0006281,GO:0006302,GO:0006351,GO:0006353,GO:0006355,GO:…	-	ko:K10706	-	-	-	-	ko00000,ko01000,ko03021	-	-	-	AAA_11,AAA_12,FHA,SEN1_N
XP_071940902.1	7897.ENSLACP00000020632	2.8e-12	80.5	COG1112@1|root,KOG1801@2759|Eukaryota,38GCB@33154|Opisthokonta,3BJRT@33208|Metazoa,3D032@33213|Bilateria,47Z40@7711|Chordata,494EH@7742|Vertebrata	33208|Metazoa	A	Senataxin	SETX	GO:0000165,GO:0000228,GO:0000245,GO:0000302,GO:0000375,GO:0000377,GO:0000398,GO:0000976,GO:0001067,GO:0001101,GO:0001147,GO:0001160,GO:0003674,GO:0003676,GO:0003677,GO:0003678,GO:0003690,GO:0003824,GO:0004386,GO:0005488,GO:0005515,GO:0005575,GO:0005576,GO:0005622,GO:0005623,GO:0005634,GO:0005654,GO:0005694,GO:0005737,GO:0006139,GO:0006259,GO:0006281,GO:0006302,GO:0006351,GO:0006353,GO:0006355,GO:…	-	ko:K10706	-	-	-	-	ko00000,ko01000,ko03021	-	-	-	AAA_11,AAA_12,FHA,SEN1_N
XP_071940903.1	8496.XP_006263050.1	7.49e-83	260	KOG3975@1|root,KOG3975@2759|Eukaryota,38IMC@33154|Opisthokonta,3BDYN@33208|Metazoa,3CRIR@33213|Bilateria,486TZ@7711|Chordata,497FT@7742|Vertebrata	33208|Metazoa	S	UPF0554 protein C2orf43 homolog	C2orf43	GO:0003674,GO:0003824,GO:0005575,GO:0005622,GO:0005623,GO:0005737,GO:0005783,GO:0005811,GO:0006996,GO:0008150,GO:0009987,GO:0010876,GO:0012505,GO:0016043,GO:0016298,GO:0016787,GO:0016788,GO:0019915,GO:0030154,GO:0030730,GO:0032502,GO:0033036,GO:0034389,GO:0043226,GO:0043227,GO:0043228,GO:0043229,GO:0043231,GO:0043232,GO:0044424,GO:0044444,GO:0044464,GO:0048869,GO:0051179,GO:0051235,GO:0065007,GO:…	-	-	-	-	-	-	-	-	-	-	LIDHydrolase
XP_071940904.1	7668.SPU_020783-tr	2.24e-131	411	2APRF@1|root,2RZH9@2759|Eukaryota,3A1WH@33154|Opisthokonta,3BSB5@33208|Metazoa,3DGN2@33213|Bilateria	33208|Metazoa	-	-	-	-	-	-	-	-	-	-	-	-	-	-	-
XP_071940905.1	8083.ENSXMAP00000019478	1.05e-64	222	2CMP4@1|root,2QR56@2759|Eukaryota,39VQX@33154|Opisthokonta,3BR69@33208|Metazoa,3D755@33213|Bilateria	33208|Metazoa	S	Pao retrotransposon peptidase	-	-	-	-	-	-	-	-	-	-	-	-	DUF1759,Peptidase_A17,rve
XP_071940906.1	8083.ENSXMAP00000019478	1.16e-93	319	2CMP4@1|root,2QR56@2759|Eukaryota,39VQX@33154|Opisthokonta,3BR69@33208|Metazoa,3D755@33213|Bilateria	33208|Metazoa	S	Pao retrotransposon peptidase	-	-	-	-	-	-	-	-	-	-	-	-	DUF1759,Peptidase_A17,rve
XP_071940907.1	7668.SPU_016836-tr	2.06e-27	131	KOG1218@1|root,KOG1218@2759|Eukaryota,39M98@33154|Opisthokonta,3CNWB@33208|Metazoa,3DE1B@33213|Bilateria	33208|Metazoa	T	engulfment of apoptotic cell	-	-	-	-	-	-	-	-	-	-	-	-	Laminin_EGF,hEGF
XP_071940908.1	7668.SPU_015669-tr	4.06e-65	244	COG4870@1|root,KOG1543@2759|Eukaryota,38I5R@33154|Opisthokonta,3BF68@33208|Metazoa,3CWSV@33213|Bilateria	33208|Metazoa	O	cysteine-type endopeptidase activity	CTSL	GO:0000003,GO:0000323,GO:0001701,GO:0001890,GO:0001892,GO:0001893,GO:0001942,GO:0001968,GO:0001974,GO:0002009,GO:0002250,GO:0002376,GO:0002478,GO:0002495,GO:0002504,GO:0003006,GO:0003674,GO:0003824,GO:0004175,GO:0004177,GO:0004180,GO:0004197,GO:0004252,GO:0005488,GO:0005515,GO:0005518,GO:0005575,GO:0005576,GO:0005615,GO:0005622,GO:0005623,GO:0005634,GO:0005730,GO:0005737,GO:0005764,GO:0005768,GO:…	3.4.22.15,3.4.22.43	ko:K01365,ko:K01375,ko:K09599,ko:K09600,ko:K09601	ko04140,ko04142,ko04145,ko04210,ko04612,ko05205,ko05323,ko05418,map04140,map04142,map04145,map04210,map04612,map05205,map05323,map05418	-	-	-	ko00000,ko00001,ko00537,ko01000,ko01002,ko03110	-	-	-	Inhibitor_I29,Peptidase_C1
XP_071940909.1	7668.SPU_012476-tr	0	1137	KOG4297@1|root,KOG4297@2759|Eukaryota,38GR9@33154|Opisthokonta,3BBE1@33208|Metazoa,3CTZ0@33213|Bilateria	33208|Metazoa	TV	carbohydrate binding	-	-	-	ko:K06560	ko04145,ko05152,map04145,map05152	-	-	-	ko00000,ko00001,ko04090,ko04091,ko04131	-	-	-	F5_F8_type_C,Laminin_G_3,Lectin_C,PAN_1,SEA
XP_071940910.1	7668.SPU_012476-tr	8.23e-84	285	KOG4297@1|root,KOG4297@2759|Eukaryota,38GR9@33154|Opisthokonta,3BBE1@33208|Metazoa,3CTZ0@33213|Bilateria	33208|Metazoa	TV	carbohydrate binding	-	-	-	ko:K06560	ko04145,ko05152,map04145,map05152	-	-	-	ko00000,ko00001,ko04090,ko04091,ko04131	-	-	-	F5_F8_type_C,Laminin_G_3,Lectin_C,PAN_1,SEA
XP_071940911.1	8496.XP_006263050.1	6.7e-77	243	KOG3975@1|root,KOG3975@2759|Eukaryota,38IMC@33154|Opisthokonta,3BDYN@33208|Metazoa,3CRIR@33213|Bilateria,486TZ@7711|Chordata,497FT@7742|Vertebrata	33208|Metazoa	S	UPF0554 protein C2orf43 homolog	C2orf43	GO:0003674,GO:0003824,GO:0005575,GO:0005622,GO:0005623,GO:0005737,GO:0005783,GO:0005811,GO:0006996,GO:0008150,GO:0009987,GO:0010876,GO:0012505,GO:0016043,GO:0016298,GO:0016787,GO:0016788,GO:0019915,GO:0030154,GO:0030730,GO:0032502,GO:0033036,GO:0034389,GO:0043226,GO:0043227,GO:0043228,GO:0043229,GO:0043231,GO:0043232,GO:0044424,GO:0044444,GO:0044464,GO:0048869,GO:0051179,GO:0051235,GO:0065007,GO:…	-	-	-	-	-	-	-	-	-	-	LIDHydrolase
XP_071940912.1	10224.XP_002742001.2	2.15e-45	174	KOG2692@1|root,KOG4297@1|root,KOG2692@2759|Eukaryota,KOG4297@2759|Eukaryota,38GR9@33154|Opisthokonta,3BBE1@33208|Metazoa,3CTZ0@33213|Bilateria	33208|Metazoa	TV	carbohydrate binding	-	-	-	ko:K06560	ko04145,ko05152,map04145,map05152	-	-	-	ko00000,ko00001,ko04090,ko04091,ko04131	-	-	-	F5_F8_type_C,Laminin_G_3,Lectin_C,Methyltransf_FA,PAN_1,SEA
XP_071940913.1	7668.SPU_009886-tr	4.13e-42	157	KOG4297@1|root,KOG4297@2759|Eukaryota,38GR9@33154|Opisthokonta,3BBE1@33208|Metazoa,3CTZ0@33213|Bilateria	33208|Metazoa	TV	carbohydrate binding	clec-51	GO:0003674,GO:0005488,GO:0005575,GO:0005576,GO:0006950,GO:0006952,GO:0008150,GO:0009605,GO:0009607,GO:0009617,GO:0030246,GO:0036094,GO:0042742,GO:0043207,GO:0048029,GO:0050830,GO:0050896,GO:0051704,GO:0051707,GO:0098542	-	ko:K06560	ko04145,ko05152,map04145,map05152	-	-	-	ko00000,ko00001,ko04090,ko04091,ko04131	-	-	-	F5_F8_type_C,Gal_Lectin,LCCL,Lectin_C
XP_071940914.1	7668.SPU_008762-tr	9.9e-314	906	COG5498@1|root,KOG3544@1|root,KOG2254@2759|Eukaryota,KOG3544@2759|Eukaryota,395D1@33154|Opisthokonta,3BVB1@33208|Metazoa,3DAU1@33213|Bilateria	33208|Metazoa	M	Glycosyl hydrolase family 81	-	-	-	-	-	-	-	-	-	-	-	-	Glyco_hydro_81
XP_071940915.1	6211.A0A068Y2T5	1.74e-05	51.6	2BZ3V@1|root,2RZ5D@2759|Eukaryota,3A2I4@33154|Opisthokonta,3BQMV@33208|Metazoa,3D7NX@33213|Bilateria	33208|Metazoa	S	MANEC domain	-	GO:0006109,GO:0008150,GO:0010675,GO:0010906,GO:0019222,GO:0031323,GO:0050789,GO:0050794,GO:0062012,GO:0065007,GO:0080090	-	-	-	-	-	-	-	-	-	-	Ldl_recept_a,MANEC
XP_071940916.1	7668.SPU_019148-tr	9.7e-170	522	COG5126@1|root,KOG0027@2759|Eukaryota,3AIDK@33154|Opisthokonta,3BZC9@33208|Metazoa,3DE7I@33213|Bilateria	33208|Metazoa	T	EF-hand, calcium binding motif	-	-	-	-	-	-	-	-	-	-	-	-	-
XP_071940917.1	7668.SPU_004985-tr	1.75e-259	734	COG2114@1|root,KOG1023@2759|Eukaryota,39I81@33154|Opisthokonta,3BEZZ@33208|Metazoa,3D0N3@33213|Bilateria	33208|Metazoa	T	Adenylyl- / guanylyl cyclase, catalytic domain	-	-	-	-	-	-	-	-	-	-	-	-	Guanylate_cyc,HNOBA,NIT
XP_071940918.1	936053.I1CV09	2.62e-67	238	COG2801@1|root,KOG0017@2759|Eukaryota,3A25R@33154|Opisthokonta	33154|Opisthokonta	L	Integrase core domain	-	-	-	-	-	-	-	-	-	-	-	-	RVT_1,gag-asp_proteas,rve,zf-CCHC
XP_071940919.1	7668.SPU_005793-tr	1.11e-154	442	2CY95@1|root,2S2X3@2759|Eukaryota,3A4AR@33154|Opisthokonta,3BRVC@33208|Metazoa,3D8TC@33213|Bilateria	33208|Metazoa	S	ISXO2-like transposase domain	-	-	-	-	-	-	-	-	-	-	-	-	DDE_Tnp_IS1595
XP_071940920.1	7668.SPU_008226-tr	8.53e-32	129	KOG3656@1|root,KOG3656@2759|Eukaryota,3AKBB@33154|Opisthokonta,3C05I@33208|Metazoa,3DG77@33213|Bilateria	2759|Eukaryota	S	Belongs to the G-protein coupled receptor 1 family	-	-	-	-	-	-	-	-	-	-	-	-	7tm_1
XP_071940921.1	10224.XP_006821085.1	1.3e-33	133	KOG3656@1|root,KOG3656@2759|Eukaryota,3AKBB@33154|Opisthokonta,3C05I@33208|Metazoa,3DG77@33213|Bilateria	33208|Metazoa	S	Belongs to the G-protein coupled receptor 1 family	-	-	-	ko:K04210,ko:K04215,ko:K04218	ko04024,ko04080,ko04915,ko04971,ko05032,map04024,map04080,map04915,map04971,map05032	-	-	-	ko00000,ko00001,ko04030	-	-	-	7tm_1
XP_071940922.1	7739.XP_002610906.1	3.82e-45	171	COG0477@1|root,KOG2567@1|root,KOG0569@2759|Eukaryota,KOG2567@2759|Eukaryota,38DNJ@33154|Opisthokonta,3BAAV@33208|Metazoa,3CS42@33213|Bilateria,480JW@7711|Chordata	33208|Metazoa	G	fructose transmembrane transporter activity	SLC2A5	GO:0001775,GO:0002252,GO:0002263,GO:0002274,GO:0002275,GO:0002283,GO:0002366,GO:0002376,GO:0002443,GO:0002444,GO:0002446,GO:0003008,GO:0003013,GO:0003044,GO:0003073,GO:0003674,GO:0005215,GO:0005353,GO:0005355,GO:0005488,GO:0005575,GO:0005622,GO:0005623,GO:0005737,GO:0005886,GO:0005887,GO:0005975,GO:0006810,GO:0006887,GO:0006955,GO:0007586,GO:0008015,GO:0008150,GO:0008152,GO:0008217,GO:0008643,GO:…	-	ko:K07191,ko:K07299,ko:K08143,ko:K12201	ko04066,ko04068,ko04152,ko04910,ko04911,ko04919,ko04920,ko04922,ko04930,ko04931,ko04973,ko04976,ko05166,ko05200,ko05211,ko05230,map04066,map04068,map04152,map04910,map04911,map04919,map04920,map04922,map04930,map04931,map04973,map04976,map05166,map05200,map05211,map05230	-	-	-	ko00000,ko00001,ko02000	2.A.1.1,2.A.1.1.13,2.A.1.1.28,2.A.1.1.37	-	-	Sugar_tr
XP_071940923.1	10224.XP_006821085.1	4.54e-28	118	KOG3656@1|root,KOG3656@2759|Eukaryota,3AKBB@33154|Opisthokonta,3C05I@33208|Metazoa,3DG77@33213|Bilateria	33208|Metazoa	S	Belongs to the G-protein coupled receptor 1 family	-	-	-	ko:K04210,ko:K04215,ko:K04218	ko04024,ko04080,ko04915,ko04971,ko05032,map04024,map04080,map04915,map04971,map05032	-	-	-	ko00000,ko00001,ko04030	-	-	-	7tm_1
XP_071940924.1	45351.EDO39899	5.69e-30	125	2CMEU@1|root,2QQ5W@2759|Eukaryota,38E7N@33154|Opisthokonta,3BF2D@33208|Metazoa	33208|Metazoa	T	Deleted in malignant brain tumors 1	-	-	-	ko:K13912	ko04970,map04970	-	-	-	ko00000,ko00001	-	-	-	SRCR
XP_071940925.1	7668.SPU_016016-tr	4.87e-61	236	KOG1217@1|root,KOG1217@2759|Eukaryota,38BUP@33154|Opisthokonta,3BAFT@33208|Metazoa,3CRZB@33213|Bilateria	33208|Metazoa	T	negative regulation of growth rate	-	-	-	ko:K02599	ko01522,ko04320,ko04330,ko04658,ko04919,ko05020,ko05165,ko05200,ko05206,ko05224,map01522,map04320,map04330,map04658,map04919,map05020,map05165,map05200,map05206,map05224	M00682	-	-	ko00000,ko00001,ko00002	-	-	-	CUB,DSL,EGF,EGF_CA,Reeler,hEGF
XP_071940926.1	7739.XP_002602550.1	5.76e-15	83.2	KOG2177@1|root,KOG2177@2759|Eukaryota,38EA3@33154|Opisthokonta,3BFJH@33208|Metazoa,3CRTV@33213|Bilateria,47YXB@7711|Chordata	33208|Metazoa	O	zinc ion binding	-	-	2.3.2.27	ko:K11997,ko:K12021,ko:K12035	ko05206,map05206	-	-	-	ko00000,ko00001,ko01000,ko03019,ko04121	-	-	-	Filamin,NHL,zf-B_box,zf-C3HC4_3,zf-RING_2,zf-RING_UBOX
XP_071940927.1	10224.XP_002734690.1	5.23e-33	141	KOG2177@1|root,KOG2177@2759|Eukaryota	10224.XP_002734690.1|-	O	zinc ion binding	-	-	-	ko:K11997	-	-	-	-	ko00000,ko04121	-	-	-	-
XP_071940928.1	7739.XP_002610906.1	3.82e-45	171	COG0477@1|root,KOG2567@1|root,KOG0569@2759|Eukaryota,KOG2567@2759|Eukaryota,38DNJ@33154|Opisthokonta,3BAAV@33208|Metazoa,3CS42@33213|Bilateria,480JW@7711|Chordata	33208|Metazoa	G	fructose transmembrane transporter activity	SLC2A5	GO:0001775,GO:0002252,GO:0002263,GO:0002274,GO:0002275,GO:0002283,GO:0002366,GO:0002376,GO:0002443,GO:0002444,GO:0002446,GO:0003008,GO:0003013,GO:0003044,GO:0003073,GO:0003674,GO:0005215,GO:0005353,GO:0005355,GO:0005488,GO:0005575,GO:0005622,GO:0005623,GO:0005737,GO:0005886,GO:0005887,GO:0005975,GO:0006810,GO:0006887,GO:0006955,GO:0007586,GO:0008015,GO:0008150,GO:0008152,GO:0008217,GO:0008643,GO:…	-	ko:K07191,ko:K07299,ko:K08143,ko:K12201	ko04066,ko04068,ko04152,ko04910,ko04911,ko04919,ko04920,ko04922,ko04930,ko04931,ko04973,ko04976,ko05166,ko05200,ko05211,ko05230,map04066,map04068,map04152,map04910,map04911,map04919,map04920,map04922,map04930,map04931,map04973,map04976,map05166,map05200,map05211,map05230	-	-	-	ko00000,ko00001,ko02000	2.A.1.1,2.A.1.1.13,2.A.1.1.28,2.A.1.1.37	-	-	Sugar_tr
XP_071940929.1	8496.XP_006263903.1	3.86e-165	502	KOG3658@1|root,KOG3658@2759|Eukaryota,38CS5@33154|Opisthokonta,3BCP3@33208|Metazoa,3CV73@33213|Bilateria,4830F@7711|Chordata,498QI@7742|Vertebrata	33208|Metazoa	W	constitutive protein ectodomain proteolysis	ADAM10	GO:0000003,GO:0000902,GO:0000904,GO:0001558,GO:0001655,GO:0001667,GO:0001701,GO:0001708,GO:0001709,GO:0001775,GO:0002064,GO:0002065,GO:0002066,GO:0002119,GO:0002164,GO:0002252,GO:0002263,GO:0002274,GO:0002275,GO:0002283,GO:0002366,GO:0002376,GO:0002443,GO:0002444,GO:0002446,GO:0002520,GO:0002682,GO:0002684,GO:0002685,GO:0002687,GO:0002688,GO:0002690,GO:0002761,GO:0003006,GO:0003007,GO:0003674,GO:…	3.4.24.81	ko:K06704	ko05010,ko05120,map05010,map05120	-	-	-	ko00000,ko00001,ko01000,ko01002,ko04090	-	-	-	Disintegrin,Pep_M12B_propep,Reprolysin_2,Reprolysin_5
XP_071940930.1	7739.XP_002597803.1	2.4e-66	235	291DV@1|root,2R89Q@2759|Eukaryota,38KJW@33154|Opisthokonta,3BQSQ@33208|Metazoa,3D7YI@33213|Bilateria,48K6I@7711|Chordata	33208|Metazoa	-	-	-	-	-	-	-	-	-	-	-	-	-	-	-
XP_071940931.1	10224.XP_006820425.1	1.46e-16	90.5	291DV@1|root,2R89Q@2759|Eukaryota,38KJW@33154|Opisthokonta,3BQSQ@33208|Metazoa,3D7YI@33213|Bilateria	33208|Metazoa	-	-	-	-	-	-	-	-	-	-	-	-	-	-	-
XP_071940932.1	7739.XP_002592437.1	1.64e-66	239	291DV@1|root,2R89Q@2759|Eukaryota,38KJW@33154|Opisthokonta,3BQSQ@33208|Metazoa,3D7YI@33213|Bilateria,48K6I@7711|Chordata	33208|Metazoa	-	-	-	-	-	-	-	-	-	-	-	-	-	-	-
XP_071940933.1	7668.SPU_012568-tr	3.84e-46	165	295QK@1|root,2RCNY@2759|Eukaryota,397G8@33154|Opisthokonta,3CPZP@33208|Metazoa,3E65U@33213|Bilateria	33154|Opisthokonta	-	-	-	-	-	-	-	-	-	-	-	-	-	-	Sulfotransfer_3
XP_071940934.1	7668.SPU_012568-tr	7.67e-49	172	295QK@1|root,2RCNY@2759|Eukaryota,397G8@33154|Opisthokonta,3CPZP@33208|Metazoa,3E65U@33213|Bilateria	33154|Opisthokonta	-	-	-	-	-	-	-	-	-	-	-	-	-	-	Sulfotransfer_3
XP_071940935.1	7668.SPU_012568-tr	6.96e-43	156	295QK@1|root,2RCNY@2759|Eukaryota,397G8@33154|Opisthokonta,3CPZP@33208|Metazoa,3E65U@33213|Bilateria	33154|Opisthokonta	-	-	-	-	-	-	-	-	-	-	-	-	-	-	Sulfotransfer_3
XP_071940936.1	7668.SPU_028702-tr	4.79e-45	173	KOG1217@1|root,KOG1217@2759|Eukaryota	2759|Eukaryota	O	calcium ion binding	-	-	-	ko:K02599	ko01522,ko04320,ko04330,ko04658,ko04919,ko05020,ko05165,ko05200,ko05206,ko05224,map01522,map04320,map04330,map04658,map04919,map05020,map05165,map05200,map05206,map05224	M00682	-	-	ko00000,ko00001,ko00002	-	-	-	EGF_2
XP_071940937.1	10224.XP_006819813.1	0	1651	KOG1836@1|root,KOG1836@2759|Eukaryota,38DXH@33154|Opisthokonta,3BCFJ@33208|Metazoa,3CRYA@33213|Bilateria	33208|Metazoa	W	laminin subunit	LAMA3	GO:0000003,GO:0000902,GO:0000904,GO:0001525,GO:0001568,GO:0001655,GO:0001657,GO:0001658,GO:0001667,GO:0001704,GO:0001706,GO:0001738,GO:0001755,GO:0001763,GO:0001764,GO:0001822,GO:0001823,GO:0001942,GO:0001944,GO:0002009,GO:0002252,GO:0002376,GO:0003158,GO:0003674,GO:0005102,GO:0005178,GO:0005198,GO:0005201,GO:0005488,GO:0005515,GO:0005575,GO:0005576,GO:0005604,GO:0005605,GO:0005608,GO:0005610,GO:…	-	ko:K06240	ko01100,ko04151,ko04510,ko04512,ko05145,ko05146,ko05165,ko05200,ko05222,map01100,map04151,map04510,map04512,map05145,map05146,map05165,map05200,map05222	-	-	-	ko00000,ko00001	-	-	-	Laminin_B,Laminin_EGF,Laminin_G_1,Laminin_G_2,Laminin_I,Laminin_II,Laminin_N
XP_071940938.1	10224.XP_002742449.2	1.18e-147	444	COG5575@1|root,KOG2928@2759|Eukaryota,38I1D@33154|Opisthokonta,3BCTN@33208|Metazoa,3CUYW@33213|Bilateria	33208|Metazoa	L	Origin recognition complex, subunit 2	ORC2	GO:0000003,GO:0000070,GO:0000082,GO:0000122,GO:0000226,GO:0000228,GO:0000278,GO:0000280,GO:0000775,GO:0000776,GO:0000777,GO:0000779,GO:0000785,GO:0000792,GO:0000793,GO:0000808,GO:0000819,GO:0000939,GO:0002064,GO:0002065,GO:0002066,GO:0003006,GO:0003674,GO:0003676,GO:0003677,GO:0003682,GO:0003688,GO:0003690,GO:0005488,GO:0005575,GO:0005622,GO:0005623,GO:0005634,GO:0005654,GO:0005664,GO:0005694,GO:…	-	ko:K02604,ko:K20472	ko04110,ko04111,ko04113,map04110,map04111,map04113	M00284	-	-	ko00000,ko00001,ko00002,ko03032,ko03036,ko04131	-	-	-	ORC2
XP_071940939.1	7668.SPU_012183-tr	1.18e-76	239	KOG1619@1|root,KOG1619@2759|Eukaryota,39VHP@33154|Opisthokonta,3BEJC@33208|Metazoa,3D2GH@33213|Bilateria	33208|Metazoa	C	Cytochrome b561	-	-	1.16.5.1	ko:K08360	-	-	-	-	ko00000,ko01000,ko02000	5.B.2.1	-	-	Cytochrom_B561
XP_071940940.1	10224.NP_001158413.1	3.96e-39	142	KOG0487@1|root,KOG0487@2759|Eukaryota,3AA2W@33154|Opisthokonta,3BUAS@33208|Metazoa,3DB5R@33213|Bilateria	33208|Metazoa	K	Homeodomain	-	-	-	ko:K09294	-	-	-	-	ko00000,ko03000	-	-	-	Homeobox
XP_071940941.1	7668.SPU_027568-tr	7.61e-43	153	KOG0489@1|root,KOG0489@2759|Eukaryota,39PD5@33154|Opisthokonta,3B9KH@33208|Metazoa,3E41C@33213|Bilateria	33208|Metazoa	K	homeobox protein	HOXA3	GO:0000981,GO:0001501,GO:0001503,GO:0001525,GO:0001568,GO:0001944,GO:0001974,GO:0002376,GO:0002520,GO:0003002,GO:0003674,GO:0003676,GO:0003677,GO:0003700,GO:0005488,GO:0005515,GO:0005575,GO:0005622,GO:0005623,GO:0005634,GO:0005654,GO:0006355,GO:0006357,GO:0006810,GO:0006811,GO:0006812,GO:0006816,GO:0007275,GO:0007389,GO:0007399,GO:0008150,GO:0008152,GO:0008284,GO:0009653,GO:0009790,GO:0009792,GO:…	-	ko:K09303,ko:K09311	-	-	-	-	ko00000,ko03000	-	-	-	DUF4074,Homeobox
XP_071940942.1	7739.XP_002612441.1	2.35e-30	119	28K6P@1|root,2QSM7@2759|Eukaryota,39B6F@33154|Opisthokonta,3BFBY@33208|Metazoa,3CZNY@33213|Bilateria,47Z74@7711|Chordata	33208|Metazoa	S	Proline rich 5 like	PRR5L	GO:0001932,GO:0001933,GO:0001934,GO:0003674,GO:0005488,GO:0005515,GO:0005575,GO:0005622,GO:0005623,GO:0006950,GO:0006979,GO:0007154,GO:0007165,GO:0008150,GO:0009892,GO:0009893,GO:0009894,GO:0009896,GO:0009966,GO:0009967,GO:0009987,GO:0010468,GO:0010562,GO:0010563,GO:0010604,GO:0010605,GO:0010646,GO:0010647,GO:0010762,GO:0014066,GO:0014068,GO:0019219,GO:0019220,GO:0019222,GO:0019899,GO:0023051,GO:…	-	ko:K20411	ko04150,map04150	-	-	-	ko00000,ko00001	-	-	-	HbrB
XP_071940943.1	10224.XP_006814323.1	1.43e-78	297	2CNI5@1|root,2QWGQ@2759|Eukaryota,38F7C@33154|Opisthokonta,3BC8C@33208|Metazoa,3CTP0@33213|Bilateria	33208|Metazoa	S	Murine retrovirus integration site 1 homolog	MRVI1	GO:0003008,GO:0003012,GO:0003013,GO:0003018,GO:0005575,GO:0005622,GO:0005623,GO:0005737,GO:0005783,GO:0005789,GO:0006937,GO:0006940,GO:0007154,GO:0007165,GO:0008015,GO:0008150,GO:0009987,GO:0012505,GO:0016020,GO:0019932,GO:0019934,GO:0019935,GO:0023052,GO:0031090,GO:0031094,GO:0031095,GO:0031984,GO:0032501,GO:0035150,GO:0035296,GO:0035556,GO:0042175,GO:0042311,GO:0043226,GO:0043227,GO:0043229,GO:…	-	ko:K12337,ko:K19012	ko04022,ko04270,map04022,map04270	-	-	-	ko00000,ko00001,ko00536	-	-	-	MRVI1
XP_071940944.1	10224.XP_006814323.1	9.76e-06	55.5	2CNI5@1|root,2QWGQ@2759|Eukaryota,38F7C@33154|Opisthokonta,3BC8C@33208|Metazoa,3CTP0@33213|Bilateria	33208|Metazoa	S	Murine retrovirus integration site 1 homolog	MRVI1	GO:0003008,GO:0003012,GO:0003013,GO:0003018,GO:0005575,GO:0005622,GO:0005623,GO:0005737,GO:0005783,GO:0005789,GO:0006937,GO:0006940,GO:0007154,GO:0007165,GO:0008015,GO:0008150,GO:0009987,GO:0012505,GO:0016020,GO:0019932,GO:0019934,GO:0019935,GO:0023052,GO:0031090,GO:0031094,GO:0031095,GO:0031984,GO:0032501,GO:0035150,GO:0035296,GO:0035556,GO:0042175,GO:0042311,GO:0043226,GO:0043227,GO:0043229,GO:…	-	ko:K12337,ko:K19012	ko04022,ko04270,map04022,map04270	-	-	-	ko00000,ko00001,ko00536	-	-	-	MRVI1
XP_071940945.1	400682.PAC_15712703	0	1060	COG2801@1|root,KOG1721@1|root,KOG0017@2759|Eukaryota,KOG1721@2759|Eukaryota,38F42@33154|Opisthokonta,3BA5H@33208|Metazoa	33208|Metazoa	OU	K02A2.6-like	-	-	-	-	-	-	-	-	-	-	-	-	RVT_1,SCAN,rve,zf-CCHC,zf-H2C2
XP_071940946.1	7668.SPU_012183-tr	1.18e-76	239	KOG1619@1|root,KOG1619@2759|Eukaryota,39VHP@33154|Opisthokonta,3BEJC@33208|Metazoa,3D2GH@33213|Bilateria	33208|Metazoa	C	Cytochrome b561	-	-	1.16.5.1	ko:K08360	-	-	-	-	ko00000,ko01000,ko02000	5.B.2.1	-	-	Cytochrom_B561
XP_071940947.1	7668.SPU_016898-tr	6.53e-27	117	KOG3656@1|root,KOG3656@2759|Eukaryota,3AJA9@33154|Opisthokonta,3BX3I@33208|Metazoa,3DENM@33213|Bilateria	33208|Metazoa	T	Serpentine type 7TM GPCR chemoreceptor Srw	-	-	-	ko:K04284	ko04024,ko04080,map04024,map04080	-	-	-	ko00000,ko00001,ko04030	-	-	-	7tm_1
XP_071940948.1	7668.SPU_021107-tr	1.03e-13	74.7	2E1YG@1|root,2S97W@2759|Eukaryota,3AAW2@33154|Opisthokonta,3BUVW@33208|Metazoa,3DC38@33213|Bilateria	33208|Metazoa	-	-	-	-	-	-	-	-	-	-	-	-	-	-	-
XP_071940949.1	7739.XP_002599952.1	1.63e-90	295	28JIZ@1|root,2QRY2@2759|Eukaryota,38CPY@33154|Opisthokonta,3BDMR@33208|Metazoa,3D1TQ@33213|Bilateria,488VX@7711|Chordata	33208|Metazoa	S	protein binding, bridging	INSC	GO:0000226,GO:0000278,GO:0001655,GO:0001709,GO:0003674,GO:0005488,GO:0005515,GO:0005575,GO:0005622,GO:0005623,GO:0005737,GO:0005886,GO:0005938,GO:0006403,GO:0006950,GO:0006952,GO:0006996,GO:0007010,GO:0007017,GO:0007049,GO:0007275,GO:0007399,GO:0007400,GO:0007405,GO:0007422,GO:0007423,GO:0007525,GO:0008092,GO:0008093,GO:0008104,GO:0008150,GO:0008283,GO:0008356,GO:0009605,GO:0009607,GO:0009617,GO:…	-	-	-	-	-	-	-	-	-	-	INSC_LBD
XP_071940950.1	7668.SPU_016898-tr	9.03e-34	136	KOG3656@1|root,KOG3656@2759|Eukaryota,3AJA9@33154|Opisthokonta,3BX3I@33208|Metazoa,3DENM@33213|Bilateria	33208|Metazoa	T	Serpentine type 7TM GPCR chemoreceptor Srw	-	-	-	ko:K04284	ko04024,ko04080,map04024,map04080	-	-	-	ko00000,ko00001,ko04030	-	-	-	7tm_1
XP_071940951.1	946362.XP_004997794.1	7.09e-24	106	KOG2532@1|root,KOG2532@2759|Eukaryota,38CXA@33154|Opisthokonta	33154|Opisthokonta	G	transmembrane transport	SLC17A5	GO:0000323,GO:0003674,GO:0005215,GO:0005342,GO:0005351,GO:0005402,GO:0005436,GO:0005575,GO:0005622,GO:0005623,GO:0005737,GO:0005764,GO:0005765,GO:0005773,GO:0005774,GO:0005829,GO:0005886,GO:0005887,GO:0006793,GO:0006796,GO:0006810,GO:0006811,GO:0006812,GO:0006814,GO:0006820,GO:0008150,GO:0008152,GO:0008324,GO:0008509,GO:0008514,GO:0008643,GO:0009605,GO:0009607,GO:0009617,GO:0009987,GO:0015075,GO:…	-	ko:K08193,ko:K12300,ko:K12301	ko04142,map04142	-	-	-	ko00000,ko00001,ko02000	2.A.1.14,2.A.1.14.10	-	-	MFS_1
XP_071940952.1	45351.EDO46365	3.15e-40	155	KOG2532@1|root,KOG2532@2759|Eukaryota,38CXA@33154|Opisthokonta,3BBSD@33208|Metazoa	33208|Metazoa	G	transmembrane transport	Picot	GO:0003674,GO:0005215,GO:0005575,GO:0005623,GO:0005886,GO:0006810,GO:0006811,GO:0006820,GO:0008150,GO:0016020,GO:0016021,GO:0022857,GO:0031224,GO:0044425,GO:0044464,GO:0051179,GO:0051234,GO:0055085,GO:0071944	-	ko:K08193,ko:K12301	ko04142,map04142	-	-	-	ko00000,ko00001,ko02000	2.A.1.14,2.A.1.14.10	-	-	MFS_1
XP_071940953.1	7668.SPU_012183-tr	1.18e-76	239	KOG1619@1|root,KOG1619@2759|Eukaryota,39VHP@33154|Opisthokonta,3BEJC@33208|Metazoa,3D2GH@33213|Bilateria	33208|Metazoa	C	Cytochrome b561	-	-	1.16.5.1	ko:K08360	-	-	-	-	ko00000,ko01000,ko02000	5.B.2.1	-	-	Cytochrom_B561
XP_071940954.1	10224.XP_006821086.1	1.11e-23	108	KOG3656@1|root,KOG3656@2759|Eukaryota,3AKBB@33154|Opisthokonta,3C05I@33208|Metazoa,3DG77@33213|Bilateria	33208|Metazoa	S	Belongs to the G-protein coupled receptor 1 family	-	-	-	ko:K04210,ko:K04215,ko:K04218	ko04024,ko04080,ko04915,ko04971,ko05032,map04024,map04080,map04915,map04971,map05032	-	-	-	ko00000,ko00001,ko04030	-	-	-	7tm_1
XP_071940955.1	10224.XP_006821238.1	9.16e-26	111	KOG3656@1|root,KOG3656@2759|Eukaryota,3AKBB@33154|Opisthokonta,3C05I@33208|Metazoa,3DG77@33213|Bilateria	2759|Eukaryota	S	Belongs to the G-protein coupled receptor 1 family	-	-	-	ko:K04150,ko:K04160,ko:K04194,ko:K04210,ko:K04215,ko:K04218,ko:K04223,ko:K04230,ko:K04231,ko:K04233,ko:K08378	ko04020,ko04024,ko04080,ko04726,ko04911,ko04915,ko04971,ko04972,ko05032,map04020,map04024,map04080,map04726,map04911,map04915,map04971,map04972,map05032	-	-	-	ko00000,ko00001,ko04030	-	-	-	7tm_1
XP_071940956.1	10224.XP_006819415.1	1.06e-99	327	KOG3658@1|root,KOG3658@2759|Eukaryota,38CS5@33154|Opisthokonta,3BCP3@33208|Metazoa,3D6UY@33213|Bilateria	33208|Metazoa	W	Disintegrin and metalloproteinase domain-containing protein 10-like	-	-	3.4.24.81	ko:K06704	ko05010,ko05120,map05010,map05120	-	-	-	ko00000,ko00001,ko01000,ko01002,ko04090	-	-	-	ADAM17_MPD,Disintegrin,Pep_M12B_propep,Reprolysin_2,Reprolysin_5
XP_071940957.1	10224.XP_006819415.1	2.13e-07	60.5	KOG3658@1|root,KOG3658@2759|Eukaryota,38CS5@33154|Opisthokonta,3BCP3@33208|Metazoa,3D6UY@33213|Bilateria	33208|Metazoa	W	Disintegrin and metalloproteinase domain-containing protein 10-like	-	-	3.4.24.81	ko:K06704	ko05010,ko05120,map05010,map05120	-	-	-	ko00000,ko00001,ko01000,ko01002,ko04090	-	-	-	ADAM17_MPD,Disintegrin,Pep_M12B_propep,Reprolysin_2,Reprolysin_5
XP_071940958.1	10224.XP_006815028.1	1.95e-118	433	KOG3599@1|root,KOG3599@2759|Eukaryota,393HE@33154|Opisthokonta,3BCY5@33208|Metazoa,3CUZR@33213|Bilateria	33208|Metazoa	PT	detection of mechanical stimulus	PKD1L2	GO:0001965,GO:0003008,GO:0003674,GO:0005215,GO:0005216,GO:0005261,GO:0005262,GO:0005488,GO:0005515,GO:0005575,GO:0006810,GO:0006811,GO:0006812,GO:0006816,GO:0006950,GO:0007600,GO:0008150,GO:0008324,GO:0009266,GO:0009409,GO:0009581,GO:0009582,GO:0009605,GO:0009612,GO:0009628,GO:0009987,GO:0015075,GO:0015085,GO:0015267,GO:0015318,GO:0016020,GO:0016048,GO:0022803,GO:0022838,GO:0022857,GO:0022890,GO:…	-	ko:K04986,ko:K04988,ko:K04989	ko04742,map04742	-	-	-	ko00000,ko00001,ko03036,ko04040	1.A.5.1,1.A.5.1.2,1.A.5.2.1,1.A.5.2.4	-	-	GPS,Gal_Lectin,Lectin_C,PKD_channel,PLAT,REJ
XP_071940959.1	8090.ENSORLP00000023353	1.94e-115	364	2CN36@1|root,2QTNN@2759|Eukaryota,38FJC@33154|Opisthokonta,3BM27@33208|Metazoa,3D0HQ@33213|Bilateria,48H4M@7711|Chordata,49D09@7742|Vertebrata	33208|Metazoa	-	-	-	-	-	-	-	-	-	-	-	-	-	-	RVT_1
XP_071940960.1	7668.SPU_012183-tr	1.18e-76	239	KOG1619@1|root,KOG1619@2759|Eukaryota,39VHP@33154|Opisthokonta,3BEJC@33208|Metazoa,3D2GH@33213|Bilateria	33208|Metazoa	C	Cytochrome b561	-	-	1.16.5.1	ko:K08360	-	-	-	-	ko00000,ko01000,ko02000	5.B.2.1	-	-	Cytochrom_B561
XP_071940961.1	7668.SPU_013065-tr	1.43e-52	190	KOG1075@1|root,KOG1075@2759|Eukaryota,39N4Q@33154|Opisthokonta,3B9WN@33208|Metazoa,3D1S8@33213|Bilateria	33208|Metazoa	L	Reverse transcriptase (RNA-dependent DNA polymerase)	-	-	-	-	-	-	-	-	-	-	-	-	RVT_1
XP_071940962.1	244447.XP_008309970.1	1.64e-30	134	KOG0255@1|root,KOG0255@2759|Eukaryota,38BDZ@33154|Opisthokonta,3B9V0@33208|Metazoa,3CVDU@33213|Bilateria,47Z70@7711|Chordata,48VKK@7742|Vertebrata,49ZIT@7898|Actinopterygii	33208|Metazoa	S	Synaptic vesicle glycoprotein	-	GO:0003674,GO:0005215,GO:0005575,GO:0005623,GO:0005886,GO:0005887,GO:0006810,GO:0006811,GO:0006820,GO:0008150,GO:0008509,GO:0008514,GO:0015075,GO:0015711,GO:0016020,GO:0016021,GO:0022857,GO:0031224,GO:0031226,GO:0034220,GO:0044425,GO:0044459,GO:0044464,GO:0051179,GO:0051234,GO:0055085,GO:0071702,GO:0071944,GO:0098656	-	ko:K06258	ko04512,map04512	-	-	-	ko00000,ko00001,ko02000	2.A.1.22	-	-	MFS_1,Sugar_tr
XP_071940963.1	7739.XP_002605522.1	1.05e-27	131	COG5069@1|root,KOG0518@2759|Eukaryota,3AAN7@33154|Opisthokonta,3BU1Y@33208|Metazoa,3DBIY@33213|Bilateria	33208|Metazoa	Z	Calponin homology domain	-	-	-	-	-	-	-	-	-	-	-	-	CH,Filamin
XP_071940964.1	7739.XP_002598449.1	4.93e-32	141	KOG2177@1|root,KOG4143@1|root,KOG2177@2759|Eukaryota,KOG4143@2759|Eukaryota,38EA3@33154|Opisthokonta,3BFJH@33208|Metazoa,3CRTV@33213|Bilateria,47YXB@7711|Chordata	33208|Metazoa	O	zinc ion binding	-	-	2.3.2.27	ko:K11997,ko:K12021,ko:K12035	ko05206,map05206	-	-	-	ko00000,ko00001,ko01000,ko03019,ko04121	-	-	-	Filamin,NHL,zf-B_box,zf-C3HC4_3,zf-RING_2,zf-RING_UBOX
XP_071940965.1	9785.ENSLAFP00000021553	1.9e-12	75.9	2CNER@1|root,2QVQY@2759|Eukaryota,38RT8@33154|Opisthokonta,3BFDH@33208|Metazoa,3D0J1@33213|Bilateria,481GB@7711|Chordata,492I0@7742|Vertebrata,3JBNM@40674|Mammalia,356G7@311790|Afrotheria	33208|Metazoa	T	Sphingosine 1-phosphate receptor 2	S1PR2	GO:0000187,GO:0001501,GO:0001664,GO:0001667,GO:0001932,GO:0001934,GO:0001944,GO:0002009,GO:0003007,GO:0003143,GO:0003313,GO:0003314,GO:0003315,GO:0003318,GO:0003319,GO:0003376,GO:0003674,GO:0004888,GO:0004930,GO:0005102,GO:0005178,GO:0005488,GO:0005515,GO:0005575,GO:0005623,GO:0005886,GO:0006928,GO:0006996,GO:0007010,GO:0007154,GO:0007165,GO:0007186,GO:0007275,GO:0007369,GO:0007399,GO:0007423,GO:…	-	ko:K04292	ko04071,ko04080,map04071,map04080	-	-	-	ko00000,ko00001,ko04030	-	-	-	7tm_1
XP_071940966.1	8010.XP_010899664.1	8.41e-90	276	KOG1471@1|root,KOG1471@2759|Eukaryota,39CE2@33154|Opisthokonta,3B98E@33208|Metazoa,3D19K@33213|Bilateria,489ZJ@7711|Chordata,48ZQT@7742|Vertebrata,49W1G@7898|Actinopterygii	33208|Metazoa	I	Retinaldehyde binding protein 1b	RLBP1	GO:0001523,GO:0003008,GO:0003674,GO:0005488,GO:0005501,GO:0005502,GO:0005575,GO:0005622,GO:0005623,GO:0005737,GO:0005829,GO:0006629,GO:0006720,GO:0006721,GO:0006766,GO:0006775,GO:0006776,GO:0007600,GO:0007601,GO:0008150,GO:0008152,GO:0008289,GO:0009987,GO:0016101,GO:0016918,GO:0019840,GO:0019842,GO:0032501,GO:0036094,GO:0044237,GO:0044238,GO:0044255,GO:0044281,GO:0044297,GO:0044424,GO:0044444,GO:…	-	ko:K19625	-	-	-	-	ko00000	-	-	-	CRAL_TRIO,CRAL_TRIO_N
XP_071940967.1	7668.SPU_018988-tr	1.94e-82	261	KOG1075@1|root,KOG1075@2759|Eukaryota	2759|Eukaryota	E	Ribonuclease H protein	-	-	-	-	-	-	-	-	-	-	-	-	RVT_1
XP_071940968.1	7719.XP_002124779.1	5.01e-08	66.2	KOG1216@1|root,KOG4297@1|root,KOG1216@2759|Eukaryota,KOG4297@2759|Eukaryota,38GR9@33154|Opisthokonta,3BBE1@33208|Metazoa,3CTZ0@33213|Bilateria,48BR7@7711|Chordata	33208|Metazoa	TV	C-type lectin (CTL) or carbohydrate-recognition domain (CRD)	-	-	-	ko:K06560	ko04145,ko05152,map04145,map05152	-	-	-	ko00000,ko00001,ko04090,ko04091,ko04131	-	-	-	F5_F8_type_C,Gal_Lectin,Kringle,LCCL,Laminin_G_3,Lectin_C,SEA,Trefoil,fn2
XP_071940969.1	7668.SPU_002293-tr	9.1e-156	454	COG1960@1|root,KOG0141@2759|Eukaryota,38EIK@33154|Opisthokonta,3BCNP@33208|Metazoa,3CUQJ@33213|Bilateria	33208|Metazoa	I	carnitine catabolic process	ACADL	GO:0000062,GO:0000166,GO:0001659,GO:0001676,GO:0003674,GO:0003824,GO:0003995,GO:0003997,GO:0004466,GO:0005488,GO:0005575,GO:0005622,GO:0005623,GO:0005737,GO:0005739,GO:0005740,GO:0005759,GO:0006082,GO:0006575,GO:0006577,GO:0006579,GO:0006629,GO:0006631,GO:0006635,GO:0006807,GO:0006950,GO:0008150,GO:0008152,GO:0009056,GO:0009062,GO:0009266,GO:0009409,GO:0009437,GO:0009628,GO:0009889,GO:0009890,GO:…	1.3.8.8	ko:K00255	ko00071,ko01100,ko01212,ko03320,map00071,map01100,map01212,map03320	M00087	R01279,R03777,R03857,R03990,R04751,R04754	RC00052	ko00000,ko00001,ko00002,ko01000	-	-	-	Acyl-CoA_dh_1,Acyl-CoA_dh_M,Acyl-CoA_dh_N
XP_071940970.1	7739.XP_002598097.1	2.99e-154	447	COG1960@1|root,KOG0141@2759|Eukaryota,38EIK@33154|Opisthokonta,3BCNP@33208|Metazoa,3CUQJ@33213|Bilateria,480QF@7711|Chordata	33208|Metazoa	I	carnitine catabolic process	ACADL	GO:0000062,GO:0000166,GO:0001659,GO:0001676,GO:0003674,GO:0003824,GO:0003995,GO:0003997,GO:0004466,GO:0005488,GO:0005575,GO:0005622,GO:0005623,GO:0005737,GO:0005739,GO:0005740,GO:0005759,GO:0006082,GO:0006575,GO:0006577,GO:0006579,GO:0006629,GO:0006631,GO:0006635,GO:0006807,GO:0006950,GO:0008150,GO:0008152,GO:0009056,GO:0009062,GO:0009266,GO:0009409,GO:0009437,GO:0009628,GO:0009889,GO:0009890,GO:…	1.3.8.8	ko:K00255	ko00071,ko01100,ko01212,ko03320,map00071,map01100,map01212,map03320	M00087	R01279,R03777,R03857,R03990,R04751,R04754	RC00052	ko00000,ko00001,ko00002,ko01000	-	-	-	Acyl-CoA_dh_1,Acyl-CoA_dh_M,Acyl-CoA_dh_N
XP_071940971.1	10224.XP_002742189.1	5.88e-36	140	KOG3656@1|root,KOG3656@2759|Eukaryota,38BT3@33154|Opisthokonta,3BK64@33208|Metazoa,3CRJQ@33213|Bilateria	33208|Metazoa	T	melatonin receptor activity	MTNR1A	GO:0000003,GO:0001654,GO:0002791,GO:0002792,GO:0003008,GO:0003013,GO:0003018,GO:0003674,GO:0004888,GO:0004930,GO:0005488,GO:0005575,GO:0005623,GO:0005886,GO:0005887,GO:0006109,GO:0006110,GO:0006140,GO:0006873,GO:0006874,GO:0006875,GO:0007154,GO:0007165,GO:0007186,GO:0007187,GO:0007188,GO:0007193,GO:0007267,GO:0007268,GO:0007275,GO:0007423,GO:0007568,GO:0007610,GO:0007617,GO:0007618,GO:0007623,GO:…	-	ko:K04285,ko:K04286,ko:K08409	ko04080,ko04713,map04080,map04713	-	-	-	ko00000,ko00001,ko04030	-	-	-	7tm_1
XP_071940972.1	8090.ENSORLP00000025642	1.96e-82	279	2CN36@1|root,2QTNN@2759|Eukaryota,38FJC@33154|Opisthokonta,3BM27@33208|Metazoa,3D0HQ@33213|Bilateria,48H4M@7711|Chordata,49D09@7742|Vertebrata	33208|Metazoa	-	-	-	-	-	-	-	-	-	-	-	-	-	-	RVT_1
XP_071940973.1	5888.CAK82143	1.08e-10	72.4	KOG0599@1|root,KOG0599@2759|Eukaryota,3ZFTZ@5878|Ciliophora	2759|Eukaryota	G	Lipopolysaccharide kinase (Kdo/WaaP) family	-	-	2.7.11.1,2.7.11.19	ko:K00871,ko:K08269,ko:K13412	ko04020,ko04136,ko04138,ko04139,ko04140,ko04150,ko04212,ko04626,ko04910,ko04922,ko05145,map04020,map04136,map04138,map04139,map04140,map04150,map04212,map04626,map04910,map04922,map05145	-	-	-	ko00000,ko00001,ko01000,ko01001,ko03029,ko04131	-	-	-	Pkinase
XP_071940974.1	7668.SPU_012476-tr	0	1811	KOG4297@1|root,KOG4297@2759|Eukaryota,38GR9@33154|Opisthokonta,3BBE1@33208|Metazoa,3CTZ0@33213|Bilateria	33208|Metazoa	TV	carbohydrate binding	-	-	-	ko:K06560	ko04145,ko05152,map04145,map05152	-	-	-	ko00000,ko00001,ko04090,ko04091,ko04131	-	-	-	F5_F8_type_C,Laminin_G_3,Lectin_C,PAN_1,SEA
XP_071940975.1	7668.SPU_020971-tr	1.96e-23	108	KOG1217@1|root,KOG1217@2759|Eukaryota	2759|Eukaryota	O	calcium ion binding	-	-	-	-	-	-	-	-	-	-	-	-	CUB,EGF,EGF_CA,HYR,Pep_M12B_propep,Reprolysin,SEA,TSP_1
XP_071940976.1	7668.SPU_016898-tr	8.46e-36	142	KOG3656@1|root,KOG3656@2759|Eukaryota,3AJA9@33154|Opisthokonta,3BX3I@33208|Metazoa,3DENM@33213|Bilateria	33208|Metazoa	T	Serpentine type 7TM GPCR chemoreceptor Srw	-	-	-	ko:K04284	ko04024,ko04080,map04024,map04080	-	-	-	ko00000,ko00001,ko04030	-	-	-	7tm_1
XP_071940981.1	7668.SPU_011585-tr	1.51e-205	608	COG0037@1|root,KOG2840@2759|Eukaryota,39MQK@33154|Opisthokonta,3CNEZ@33208|Metazoa,3E4JU@33213|Bilateria	33154|Opisthokonta	J	Aminotransferase class-V	-	-	-	-	-	-	-	-	-	-	-	-	ATP_bind_3,Aminotran_5
XP_071940982.1	7668.SPU_012650-tr	7.98e-133	415	KOG1075@1|root,KOG1075@2759|Eukaryota	2759|Eukaryota	E	Ribonuclease H protein	-	-	-	-	-	-	-	-	-	-	-	-	Exo_endo_phos,RVT_1
XP_071940983.1	10224.XP_006822653.1	1.32e-105	343	KOG0255@1|root,KOG0255@2759|Eukaryota,38FJ1@33154|Opisthokonta,3B9N9@33208|Metazoa,3CT4W@33213|Bilateria	33208|Metazoa	O	organic anion transmembrane transporter activity	-	-	-	ko:K08202	ko05231,map05231	-	-	-	ko00000,ko00001,ko02000	2.A.1.19.2,2.A.1.19.3	-	-	MFS_1,Sugar_tr
XP_071940984.1	10224.XP_002739655.2	9.5e-94	313	KOG0255@1|root,KOG0255@2759|Eukaryota,38FJ1@33154|Opisthokonta,3B9N9@33208|Metazoa,3CT4W@33213|Bilateria	33208|Metazoa	O	organic anion transmembrane transporter activity	-	-	-	ko:K08202	ko05231,map05231	-	-	-	ko00000,ko00001,ko02000	2.A.1.19.2,2.A.1.19.3	-	-	MFS_1,Sugar_tr
XP_071940985.1	7668.SPU_013402-tr	4.9e-183	543	2CMGD@1|root,2QQ9V@2759|Eukaryota,39B3J@33154|Opisthokonta,3BKG5@33208|Metazoa,3CTR5@33213|Bilateria	33208|Metazoa	-	-	-	-	-	-	-	-	-	-	-	-	-	-	DNA_pol_B_2
XP_071940986.1	10224.XP_006822189.1	3.27e-104	313	KOG2947@1|root,KOG2947@2759|Eukaryota,38FDS@33154|Opisthokonta,3BB14@33208|Metazoa,3CUW6@33213|Bilateria	33208|Metazoa	G	ketohexokinase activity	KHK	GO:0003674,GO:0003824,GO:0004396,GO:0004454,GO:0005575,GO:0005622,GO:0005623,GO:0005634,GO:0005737,GO:0005829,GO:0005975,GO:0005996,GO:0006000,GO:0006001,GO:0006081,GO:0006082,GO:0006090,GO:0006091,GO:0006096,GO:0006109,GO:0006139,GO:0006163,GO:0006164,GO:0006165,GO:0006725,GO:0006732,GO:0006733,GO:0006753,GO:0006754,GO:0006757,GO:0006793,GO:0006796,GO:0006807,GO:0008150,GO:0008152,GO:0008865,GO:…	2.7.1.3	ko:K00846	ko00051,ko01100,ko01120,map00051,map01100,map01120	-	R00866,R03819	RC00002,RC00017,RC00608	ko00000,ko00001,ko01000,ko04147	-	-	-	PfkB
XP_071940987.1	7668.SPU_013400-tr	6.31e-193	549	2CQJ9@1|root,2R501@2759|Eukaryota,39VPP@33154|Opisthokonta,3BH26@33208|Metazoa,3D1HX@33213|Bilateria	33208|Metazoa	S	oxidation-reduction process	-	-	-	-	-	-	-	-	-	-	-	-	-
XP_071940988.1	45351.EDO39733	5.43e-11	70.9	KOG3656@1|root,KOG3656@2759|Eukaryota	45351.EDO39733|-	O	G-protein coupled receptor activity	-	-	-	-	-	-	-	-	-	-	-	-	-
XP_071940989.1	7668.SPU_002379-tr	6.23e-83	270	COG0125@1|root,KOG3327@2759|Eukaryota,38HCS@33154|Opisthokonta,3BH0X@33208|Metazoa,3CTPF@33213|Bilateria	33208|Metazoa	F	UMP-CMP kinase 2, mitochondrial	CMPK2	GO:0002237,GO:0003674,GO:0003824,GO:0004127,GO:0004550,GO:0004798,GO:0005575,GO:0005622,GO:0005623,GO:0005737,GO:0005739,GO:0006139,GO:0006165,GO:0006220,GO:0006221,GO:0006227,GO:0006233,GO:0006235,GO:0006725,GO:0006753,GO:0006793,GO:0006796,GO:0006807,GO:0008150,GO:0008152,GO:0009041,GO:0009058,GO:0009117,GO:0009123,GO:0009132,GO:0009133,GO:0009138,GO:0009139,GO:0009141,GO:0009142,GO:0009147,GO:…	2.7.4.14	ko:K13809	ko00240,ko01100,map00240,map01100	M00052	R00158,R00512,R01665	RC00002	ko00000,ko00001,ko00002,ko01000	-	-	-	Thymidylate_kin
XP_071940991.1	10224.XP_006823021.1	1.18e-215	730	KOG4240@1|root,KOG4475@1|root,KOG4240@2759|Eukaryota,KOG4475@2759|Eukaryota,39UXD@33154|Opisthokonta,3BM9C@33208|Metazoa,3DDN2@33213|Bilateria	33208|Metazoa	T	calcium ion binding	-	-	2.7.11.1	ko:K12567,ko:K17341	ko05410,ko05414,map05410,map05414	-	-	-	ko00000,ko00001,ko01000,ko01001,ko04131,ko04147,ko04812	-	-	-	DUF1136,I-set,Ig_3,Spectrin
XP_071940992.1	7668.SPU_016885-tr	1.86e-21	101	KOG4291@1|root,KOG4291@2759|Eukaryota	2759|Eukaryota	KLT	Sushi, nidogen and EGF-like	-	-	-	-	-	-	-	-	-	-	-	-	AMOP,Lectin_C,NIDO,Sushi,TIG,VWD
XP_071940993.1	7668.SPU_016885-tr	1.5e-07	58.9	KOG4291@1|root,KOG4291@2759|Eukaryota	2759|Eukaryota	KLT	Sushi, nidogen and EGF-like	-	-	-	-	-	-	-	-	-	-	-	-	AMOP,Lectin_C,NIDO,Sushi,TIG,VWD
XP_071940994.1	181119.XP_005519748.1	1.88e-140	405	COG4690@1|root,KOG2826@2759|Eukaryota,39RNU@33154|Opisthokonta,3B9ZJ@33208|Metazoa,3CS30@33213|Bilateria,487UP@7711|Chordata,48WP4@7742|Vertebrata,4GPYM@8782|Aves	33208|Metazoa	Z	Functions as actin-binding component of the Arp2 3 complex which is involved in regulation of actin polymerization and together with an activating nucleation-promoting factor (NPF) mediates the formation of branched actin networks	ARPC2	GO:0000302,GO:0000902,GO:0001667,GO:0001726,GO:0002009,GO:0002102,GO:0002252,GO:0002253,GO:0002376,GO:0002429,GO:0002431,GO:0002433,GO:0002682,GO:0002684,GO:0002757,GO:0002764,GO:0002768,GO:0003674,GO:0003779,GO:0005102,GO:0005198,GO:0005200,GO:0005488,GO:0005515,GO:0005575,GO:0005622,GO:0005623,GO:0005737,GO:0005768,GO:0005829,GO:0005856,GO:0005884,GO:0005885,GO:0005886,GO:0005912,GO:0005924,GO:…	-	ko:K05758	ko04144,ko04666,ko04810,ko05100,ko05130,ko05131,ko05132,map04144,map04666,map04810,map05100,map05130,map05131,map05132	-	-	-	ko00000,ko00001,ko04131,ko04812	-	-	-	P34-Arc
XP_071940995.1	7668.SPU_008085-tr	4.61e-141	431	KOG0613@1|root,KOG0613@2759|Eukaryota,38BAS@33154|Opisthokonta,3B9IR@33208|Metazoa,3CRJW@33213|Bilateria	33208|Metazoa	T	myosin light chain kinase activity	MYLK	GO:0001568,GO:0001725,GO:0001944,GO:0003008,GO:0003012,GO:0003674,GO:0003824,GO:0004672,GO:0004674,GO:0004687,GO:0005488,GO:0005515,GO:0005575,GO:0005622,GO:0005623,GO:0005737,GO:0005829,GO:0005856,GO:0005886,GO:0005911,GO:0006464,GO:0006468,GO:0006793,GO:0006796,GO:0006807,GO:0006936,GO:0006939,GO:0006950,GO:0006970,GO:0006971,GO:0007275,GO:0007517,GO:0008150,GO:0008152,GO:0009628,GO:0009653,GO:…	2.7.11.18	ko:K00907	ko04020,ko04022,ko04270,ko04371,ko04510,ko04611,ko04810,ko04921,ko04971,map04020,map04022,map04270,map04371,map04510,map04611,map04810,map04921,map04971	-	-	-	ko00000,ko00001,ko01000,ko01001	-	-	-	23ISL,I-set,Pkinase,fn3
XP_071940996.1	7668.SPU_008226-tr	4.52e-54	187	KOG3656@1|root,KOG3656@2759|Eukaryota,3AKBB@33154|Opisthokonta,3C05I@33208|Metazoa,3DG77@33213|Bilateria	2759|Eukaryota	S	Belongs to the G-protein coupled receptor 1 family	-	-	-	-	-	-	-	-	-	-	-	-	7tm_1
XP_071940997.1	7668.SPU_007507-tr	1.43e-26	127	KOG1217@1|root,KOG1217@2759|Eukaryota,38BUP@33154|Opisthokonta,3BA2W@33208|Metazoa,3CUNH@33213|Bilateria	33208|Metazoa	T	sequestering of TGFbeta in extracellular matrix	-	-	-	-	-	-	-	-	-	-	-	-	EGF,EGF_CA,NIDO,SEA,hEGF
XP_071940998.1	7668.SPU_007507-tr	1.45e-87	302	KOG1217@1|root,KOG1217@2759|Eukaryota,38BUP@33154|Opisthokonta,3BA2W@33208|Metazoa,3CUNH@33213|Bilateria	33208|Metazoa	T	sequestering of TGFbeta in extracellular matrix	-	-	-	-	-	-	-	-	-	-	-	-	EGF,EGF_CA,NIDO,SEA,hEGF
XP_071940999.1	10224.XP_006822415.1	2.28e-47	173	KOG1217@1|root,KOG1217@2759|Eukaryota,3AH1R@33154|Opisthokonta,3BWTW@33208|Metazoa,3DEM0@33213|Bilateria	33208|Metazoa	T	Epidermal growth factor-like domain.	-	-	-	ko:K22017	-	-	-	-	ko00000,ko04131	-	-	-	EGF,EGF_CA,NIDO,VWD,hEGF
XP_071941000.1	10224.XP_006822415.1	6.47e-226	714	KOG1217@1|root,KOG1217@2759|Eukaryota,3AH1R@33154|Opisthokonta,3BWTW@33208|Metazoa,3DEM0@33213|Bilateria	33208|Metazoa	T	Epidermal growth factor-like domain.	-	-	-	ko:K22017	-	-	-	-	ko00000,ko04131	-	-	-	EGF,EGF_CA,NIDO,VWD,hEGF
XP_071941001.1	10228.TriadP29444	3.74e-25	113	KOG0039@1|root,KOG0039@2759|Eukaryota,38CNF@33154|Opisthokonta,3BE7B@33208|Metazoa	33208|Metazoa	PQ	NADPH oxidase	NOX5	GO:0000003,GO:0000166,GO:0000910,GO:0001525,GO:0001568,GO:0001816,GO:0001935,GO:0001944,GO:0002790,GO:0003674,GO:0003824,GO:0005215,GO:0005216,GO:0005261,GO:0005488,GO:0005575,GO:0005622,GO:0005623,GO:0005737,GO:0005783,GO:0005789,GO:0006801,GO:0006810,GO:0006811,GO:0006812,GO:0006915,GO:0006937,GO:0006940,GO:0006950,GO:0006979,GO:0007049,GO:0007275,GO:0007276,GO:0007292,GO:0008104,GO:0008150,GO:…	-	ko:K21424	-	-	-	-	ko00000,ko01000,ko04131	5.B.1.1.5	-	-	EF-hand_1,EF-hand_5,EF-hand_6,EF-hand_7,FAD_binding_8,Ferric_reduct,NAD_binding_6
XP_071941002.1	8081.XP_008414510.1	1.81e-18	80.1	2CYC3@1|root,2S3GR@2759|Eukaryota,3A3VX@33154|Opisthokonta,3BRM6@33208|Metazoa,3D8AK@33213|Bilateria,48ET4@7711|Chordata,49BI0@7742|Vertebrata,4A7U8@7898|Actinopterygii	33208|Metazoa	S	Migration and invasion enhancer 1	MIEN1	GO:0005575,GO:0005622,GO:0005623,GO:0005737,GO:0005829,GO:0005886,GO:0008150,GO:0009898,GO:0010941,GO:0016020,GO:0030334,GO:0030335,GO:0031224,GO:0031226,GO:0031235,GO:0031344,GO:0031346,GO:0032879,GO:0040012,GO:0040017,GO:0042981,GO:0043066,GO:0043067,GO:0043069,GO:0044087,GO:0044089,GO:0044424,GO:0044425,GO:0044444,GO:0044459,GO:0044464,GO:0048518,GO:0048519,GO:0048522,GO:0048523,GO:0050789,GO:…	-	ko:K07401	-	-	-	-	ko00000	-	-	-	Rdx
XP_071941004.1	69319.XP_008555568.1	8.88e-73	266	KOG1025@1|root,KOG1025@2759|Eukaryota,38CH9@33154|Opisthokonta,3BBNC@33208|Metazoa,3CSNN@33213|Bilateria,41W3S@6656|Arthropoda,3SKRG@50557|Insecta,46FTN@7399|Hymenoptera	33208|Metazoa	T	Growth factor receptor domain IV	ERBB2	GO:0000003,GO:0000079,GO:0000086,GO:0000165,GO:0000186,GO:0000278,GO:0000302,GO:0000578,GO:0000902,GO:0000904,GO:0001042,GO:0001067,GO:0001101,GO:0001503,GO:0001558,GO:0001654,GO:0001655,GO:0001667,GO:0001700,GO:0001701,GO:0001708,GO:0001709,GO:0001736,GO:0001738,GO:0001742,GO:0001745,GO:0001751,GO:0001752,GO:0001754,GO:0001755,GO:0001775,GO:0001889,GO:0001890,GO:0001892,GO:0001894,GO:0001932,GO:…	2.7.10.1	ko:K04361,ko:K05083,ko:K05084,ko:K05085	ko01521,ko01522,ko01524,ko04010,ko04012,ko04013,ko04014,ko04015,ko04020,ko04060,ko04066,ko04068,ko04072,ko04144,ko04151,ko04214,ko04320,ko04510,ko04520,ko04530,ko04540,ko04630,ko04810,ko04912,ko04915,ko04921,ko04926,ko04934,ko05120,ko05160,ko05165,ko05200,ko05205,ko05206,ko05210,ko05212,ko05213,ko05214,ko05215,ko05218,ko05219,ko05223,ko05224,ko05225,ko05226,ko05230,ko05231,map01521,map01522,map01…	-	-	-	ko00000,ko00001,ko01000,ko01001,ko01020,ko04050,ko04090,ko04147,ko04516	-	-	-	Furin-like,GF_recep_IV,Pkinase_Tyr,Recep_L_domain
XP_071941005.1	7668.SPU_009727-tr	1.7e-66	217	KOG3152@1|root,KOG3152@2759|Eukaryota,39U4I@33154|Opisthokonta,3BD5H@33208|Metazoa,3D232@33213|Bilateria	33208|Metazoa	K	small-subunit processome assembly	ABT1	GO:0000028,GO:0000447,GO:0000460,GO:0000462,GO:0000466,GO:0000469,GO:0000472,GO:0000478,GO:0000479,GO:0000480,GO:0000966,GO:0000967,GO:0003674,GO:0003676,GO:0003712,GO:0003713,GO:0003723,GO:0005488,GO:0005575,GO:0005622,GO:0005623,GO:0005634,GO:0005667,GO:0005730,GO:0006139,GO:0006351,GO:0006355,GO:0006357,GO:0006364,GO:0006366,GO:0006396,GO:0006725,GO:0006807,GO:0006950,GO:0006952,GO:0006996,GO:…	-	ko:K14785	-	-	-	-	ko00000,ko03009	-	-	-	RRM_1
XP_071941006.1	7918.ENSLOCP00000011320	9.38e-244	752	COG1112@1|root,KOG1805@2759|Eukaryota,38C48@33154|Opisthokonta,3BEJG@33208|Metazoa,3D0DG@33213|Bilateria,4893W@7711|Chordata,48V6A@7742|Vertebrata,49SJ6@7898|Actinopterygii	33208|Metazoa	L	DNA replication helicase 2 homolog (yeast)	DNA2	GO:0000002,GO:0000014,GO:0000075,GO:0000076,GO:0000228,GO:0000278,GO:0000723,GO:0000729,GO:0000781,GO:0000784,GO:0001325,GO:0003674,GO:0003676,GO:0003677,GO:0003678,GO:0003824,GO:0004003,GO:0004386,GO:0004518,GO:0004519,GO:0004520,GO:0004536,GO:0005488,GO:0005575,GO:0005622,GO:0005623,GO:0005634,GO:0005654,GO:0005694,GO:0005737,GO:0005739,GO:0005759,GO:0006139,GO:0006259,GO:0006260,GO:0006261,GO:…	2.10.1.1,2.7.7.75,3.6.4.12	ko:K10742,ko:K15376	ko00790,ko01100,ko03030,ko04727,map00790,map01100,map03030,map04727	-	R09726,R09735	RC00002,RC03462	ko00000,ko00001,ko01000,ko03032	-	-	-	AAA_11,AAA_12,Dna2
XP_071941007.1	10224.XP_002735233.2	1.85e-65	226	COG1073@1|root,2QQ8Z@2759|Eukaryota,38H36@33154|Opisthokonta,3BEH7@33208|Metazoa,3CR64@33213|Bilateria	33208|Metazoa	S	acyl-coenzyme A thioesterase	ACOT4	GO:0000038,GO:0001505,GO:0001666,GO:0001676,GO:0001889,GO:0002152,GO:0003674,GO:0003824,GO:0004778,GO:0005102,GO:0005488,GO:0005515,GO:0005575,GO:0005622,GO:0005623,GO:0005737,GO:0005739,GO:0005759,GO:0005777,GO:0005782,GO:0005829,GO:0006082,GO:0006104,GO:0006139,GO:0006163,GO:0006520,GO:0006544,GO:0006605,GO:0006625,GO:0006629,GO:0006631,GO:0006637,GO:0006694,GO:0006699,GO:0006725,GO:0006732,GO:…	2.3.1.65,3.1.2.2	ko:K00659,ko:K01068,ko:K11993	ko00062,ko00120,ko00430,ko01040,ko01100,ko01110,ko04146,ko04976,map00062,map00120,map00430,map01040,map01100,map01110,map04146,map04976	M00106	R01274,R03718,R03720,R08174,R08175,R08176,R08177,R08178,R08179,R08180,R08181,R08182,R08183,R08744,R08745,R09450	RC00004,RC00014,RC00096,RC02867	ko00000,ko00001,ko00002,ko01000,ko01004	-	-	-	BAAT_C,Bile_Hydr_Trans
XP_071941008.1	10224.XP_002735233.2	2.59e-74	249	COG1073@1|root,2QQ8Z@2759|Eukaryota,38H36@33154|Opisthokonta,3BEH7@33208|Metazoa,3CR64@33213|Bilateria	33208|Metazoa	S	acyl-coenzyme A thioesterase	ACOT4	GO:0000038,GO:0001505,GO:0001666,GO:0001676,GO:0001889,GO:0002152,GO:0003674,GO:0003824,GO:0004778,GO:0005102,GO:0005488,GO:0005515,GO:0005575,GO:0005622,GO:0005623,GO:0005737,GO:0005739,GO:0005759,GO:0005777,GO:0005782,GO:0005829,GO:0006082,GO:0006104,GO:0006139,GO:0006163,GO:0006520,GO:0006544,GO:0006605,GO:0006625,GO:0006629,GO:0006631,GO:0006637,GO:0006694,GO:0006699,GO:0006725,GO:0006732,GO:…	2.3.1.65,3.1.2.2	ko:K00659,ko:K01068,ko:K11993	ko00062,ko00120,ko00430,ko01040,ko01100,ko01110,ko04146,ko04976,map00062,map00120,map00430,map01040,map01100,map01110,map04146,map04976	M00106	R01274,R03718,R03720,R08174,R08175,R08176,R08177,R08178,R08179,R08180,R08181,R08182,R08183,R08744,R08745,R09450	RC00004,RC00014,RC00096,RC02867	ko00000,ko00001,ko00002,ko01000,ko01004	-	-	-	BAAT_C,Bile_Hydr_Trans
XP_071941009.1	10224.XP_002735233.2	7.51e-76	253	COG1073@1|root,2QQ8Z@2759|Eukaryota,38H36@33154|Opisthokonta,3BEH7@33208|Metazoa,3CR64@33213|Bilateria	33208|Metazoa	S	acyl-coenzyme A thioesterase	ACOT4	GO:0000038,GO:0001505,GO:0001666,GO:0001676,GO:0001889,GO:0002152,GO:0003674,GO:0003824,GO:0004778,GO:0005102,GO:0005488,GO:0005515,GO:0005575,GO:0005622,GO:0005623,GO:0005737,GO:0005739,GO:0005759,GO:0005777,GO:0005782,GO:0005829,GO:0006082,GO:0006104,GO:0006139,GO:0006163,GO:0006520,GO:0006544,GO:0006605,GO:0006625,GO:0006629,GO:0006631,GO:0006637,GO:0006694,GO:0006699,GO:0006725,GO:0006732,GO:…	2.3.1.65,3.1.2.2	ko:K00659,ko:K01068,ko:K11993	ko00062,ko00120,ko00430,ko01040,ko01100,ko01110,ko04146,ko04976,map00062,map00120,map00430,map01040,map01100,map01110,map04146,map04976	M00106	R01274,R03718,R03720,R08174,R08175,R08176,R08177,R08178,R08179,R08180,R08181,R08182,R08183,R08744,R08745,R09450	RC00004,RC00014,RC00096,RC02867	ko00000,ko00001,ko00002,ko01000,ko01004	-	-	-	BAAT_C,Bile_Hydr_Trans
XP_071941010.1	7739.XP_002595150.1	1.07e-56	203	KOG0255@1|root,KOG0255@2759|Eukaryota,38FJ1@33154|Opisthokonta,3B9N9@33208|Metazoa,3CT4W@33213|Bilateria,47ZGI@7711|Chordata	33208|Metazoa	S	carnitine transmembrane transporter activity	-	-	-	ko:K08202	ko05231,map05231	-	-	-	ko00000,ko00001,ko02000	2.A.1.19.2,2.A.1.19.3	-	-	Sugar_tr
XP_071941011.1	7668.SPU_011473-tr	2.5e-61	229	KOG1225@1|root,KOG1225@2759|Eukaryota	7668.SPU_011473-tr|-	L	regulation of canonical Wnt signaling pathway involved in osteoblast differentiation	-	-	-	-	-	-	-	-	-	-	-	-	-
XP_071941012.1	7668.SPU_027231-tr	1.06e-84	278	28MEB@1|root,2QTXT@2759|Eukaryota,38UB2@33154|Opisthokonta,3BHPF@33208|Metazoa,3CSY7@33213|Bilateria	33208|Metazoa	S	galactosylceramide sulfotransferase activity	GAL3ST1	GO:0000003,GO:0000139,GO:0001733,GO:0003674,GO:0003824,GO:0005575,GO:0005622,GO:0005623,GO:0005737,GO:0005794,GO:0005886,GO:0005887,GO:0006464,GO:0006486,GO:0006487,GO:0006629,GO:0006643,GO:0006664,GO:0006665,GO:0006672,GO:0006677,GO:0006681,GO:0006682,GO:0006687,GO:0006688,GO:0006807,GO:0007272,GO:0007275,GO:0007276,GO:0007283,GO:0007399,GO:0008146,GO:0008150,GO:0008152,GO:0008366,GO:0008610,GO:…	2.8.2.11	ko:K01019,ko:K09675	ko00565,ko00600,ko01100,map00565,map00600,map01100	M00067	R04017,R05105,R10805	RC00007,RC00231	ko00000,ko00001,ko00002,ko01000,ko01003	-	-	-	Gal-3-0_sulfotr
XP_071941013.1	7244.FBpp0238021	1.96e-81	280	KOG0200@1|root,KOG0200@2759|Eukaryota,38BHI@33154|Opisthokonta,3BAU7@33208|Metazoa,3CV5A@33213|Bilateria,41UQA@6656|Arthropoda,3SK3B@50557|Insecta,44WUT@7147|Diptera,45MUW@7214|Drosophilidae	33208|Metazoa	T	binding. It is involved in the biological process described with	-	GO:0003674,GO:0003824,GO:0004672,GO:0004713,GO:0005575,GO:0005623,GO:0005886,GO:0005887,GO:0006464,GO:0006468,GO:0006793,GO:0006796,GO:0006807,GO:0006950,GO:0006996,GO:0007030,GO:0007155,GO:0008150,GO:0008152,GO:0008361,GO:0009611,GO:0009987,GO:0010256,GO:0016020,GO:0016021,GO:0016043,GO:0016301,GO:0016310,GO:0016339,GO:0016740,GO:0016772,GO:0016773,GO:0018108,GO:0018193,GO:0018212,GO:0019538,GO:…	2.7.10.1	ko:K04362,ko:K05093,ko:K05094,ko:K05126,ko:K08252	ko01521,ko04010,ko04014,ko04015,ko04144,ko04151,ko04520,ko04550,ko04714,ko04810,ko05200,ko05205,ko05206,ko05215,ko05216,ko05218,ko05219,ko05224,ko05226,ko05230,map01521,map04010,map04014,map04015,map04144,map04151,map04520,map04550,map04714,map04810,map05200,map05205,map05206,map05215,map05216,map05218,map05219,map05224,map05226,map05230	-	-	-	ko00000,ko00001,ko00536,ko01000,ko01001,ko01020,ko04050,ko04090,ko04516	-	-	-	Pkinase_Tyr
XP_071941014.1	10224.XP_006824716.1	2.89e-21	104	COG0457@1|root,KOG1124@2759|Eukaryota,3997C@33154|Opisthokonta,3BUIX@33208|Metazoa	2759|Eukaryota	S	TPR repeat	-	GO:0002376,GO:0003674,GO:0005198,GO:0005488,GO:0005515,GO:0005575,GO:0005622,GO:0005623,GO:0005634,GO:0005737,GO:0006355,GO:0006950,GO:0006952,GO:0006955,GO:0008150,GO:0009605,GO:0009607,GO:0009617,GO:0009814,GO:0009816,GO:0009889,GO:0009890,GO:0009892,GO:0010468,GO:0010556,GO:0010558,GO:0010605,GO:0010629,GO:0019219,GO:0019222,GO:0031323,GO:0031324,GO:0031326,GO:0031327,GO:0031347,GO:0031348,GO:…	-	ko:K19758	-	-	-	-	ko00000,ko04812	-	-	-	TPR_1,TPR_16,TPR_7,TPR_8
XP_071941016.1	400682.PAC_15723614	4.34e-81	251	KOG0037@1|root,KOG0037@2759|Eukaryota,39VV3@33154|Opisthokonta,3BCZ1@33208|Metazoa	33208|Metazoa	T	positive regulation of protein monoubiquitination	PEF1	GO:0001837,GO:0003674,GO:0003824,GO:0004175,GO:0004197,GO:0004198,GO:0005488,GO:0005509,GO:0005515,GO:0005575,GO:0005622,GO:0005623,GO:0005737,GO:0005798,GO:0006508,GO:0006807,GO:0006810,GO:0006888,GO:0006900,GO:0006901,GO:0006903,GO:0006996,GO:0007275,GO:0008150,GO:0008152,GO:0008233,GO:0008234,GO:0009653,GO:0009790,GO:0009792,GO:0009888,GO:0009893,GO:0009987,GO:0010035,GO:0010038,GO:0010604,GO:…	-	-	-	-	-	-	-	-	-	-	EF-hand_1,EF-hand_5,EF-hand_6,EF-hand_7
XP_071941017.1	135651.CBN32459	6.03e-06	57	KOG1217@1|root,KOG4294@1|root,KOG1217@2759|Eukaryota,KOG4294@2759|Eukaryota,39BN9@33154|Opisthokonta,3CFQ2@33208|Metazoa,3DX4E@33213|Bilateria,40I93@6231|Nematoda,1M1I5@119089|Chromadorea,40TP8@6236|Rhabditida	33208|Metazoa	P	Belongs to the amiloride-sensitive sodium channel (TC 1.A.6) family	-	-	-	-	-	-	-	-	-	-	-	-	ASC,EGF,EGF_CA
XP_071941019.1	31234.CRE28349	7.64e-07	62	KOG1218@1|root,KOG1218@2759|Eukaryota,39M98@33154|Opisthokonta,3CNWB@33208|Metazoa,3DE1B@33213|Bilateria,40BTI@6231|Nematoda,1KV5T@119089|Chromadorea,40V91@6236|Rhabditida	33208|Metazoa	T	Involved in programmed cell death apoptosis. Acts by recruiting ced-6 to phagosomes which enables actin-dependent cytoskeletal reorganization and subsequent engulfment of the apoptotic cell corpse. Has a role in the association of ppk-3 and rab-7 with the phagosomal surface which is necessary for the incorporation of lysosomes to phagosomes during phagosome maturation. Activates the expression of…	-	GO:0000132,GO:0000226,GO:0000278,GO:0001845,GO:0001891,GO:0003002,GO:0003674,GO:0005044,GO:0005488,GO:0005515,GO:0005575,GO:0005622,GO:0005623,GO:0005737,GO:0005886,GO:0006810,GO:0006897,GO:0006898,GO:0006909,GO:0006910,GO:0006911,GO:0006915,GO:0006950,GO:0006952,GO:0006986,GO:0006996,GO:0007010,GO:0007017,GO:0007033,GO:0007040,GO:0007049,GO:0007163,GO:0007275,GO:0007389,GO:0008037,GO:0008104,GO:…	-	-	-	-	-	-	-	-	-	-	Laminin_EGF,hEGF
XP_071941020.1	8364.ENSXETP00000052063	5.26e-33	135	KOG2692@1|root,KOG2692@2759|Eukaryota,38B6Y@33154|Opisthokonta,3BC7V@33208|Metazoa,3CW0Y@33213|Bilateria,483FN@7711|Chordata,492A7@7742|Vertebrata	33208|Metazoa	G	Belongs to the glycosyltransferase 29 family	ST8SIA2	GO:0000139,GO:0001573,GO:0001574,GO:0003674,GO:0003824,GO:0003828,GO:0005488,GO:0005575,GO:0005622,GO:0005623,GO:0005737,GO:0005768,GO:0005769,GO:0005794,GO:0005975,GO:0006464,GO:0006486,GO:0006491,GO:0006629,GO:0006643,GO:0006664,GO:0006665,GO:0006672,GO:0006687,GO:0006688,GO:0006807,GO:0007275,GO:0007399,GO:0008150,GO:0008152,GO:0008373,GO:0008610,GO:0009058,GO:0009059,GO:0009100,GO:0009101,GO:…	-	ko:K06612,ko:K06614	-	-	-	-	ko00000,ko01000,ko01003	-	GT29	-	Glyco_transf_29
XP_071941021.1	10224.NP_001171936.1	3.65e-110	345	KOG4294@1|root,KOG4294@2759|Eukaryota,39VU9@33154|Opisthokonta,3B9A5@33208|Metazoa,3CRRR@33213|Bilateria	33208|Metazoa	P	Belongs to the amiloride-sensitive sodium channel (TC 1.A.6) family	ASIC5	GO:0003674,GO:0005215,GO:0005216,GO:0005261,GO:0005272,GO:0005575,GO:0005623,GO:0005886,GO:0006810,GO:0006811,GO:0006812,GO:0006814,GO:0008150,GO:0008324,GO:0015075,GO:0015077,GO:0015078,GO:0015081,GO:0015252,GO:0015267,GO:0015276,GO:0015280,GO:0015318,GO:0015672,GO:0016020,GO:0022803,GO:0022834,GO:0022836,GO:0022838,GO:0022839,GO:0022857,GO:0022890,GO:0030001,GO:0034220,GO:0035725,GO:0044464,GO:…	-	ko:K04830,ko:K04832	ko04750,map04750	-	-	-	ko00000,ko00001,ko04040	1.A.6.1.2,1.A.6.1.3	-	-	ASC
XP_071941022.1	8469.XP_007072342.1	1.04e-57	201	2CMWA@1|root,2QSC4@2759|Eukaryota,39RUG@33154|Opisthokonta,3BB2D@33208|Metazoa,3CXH2@33213|Bilateria,480Q8@7711|Chordata,48UVG@7742|Vertebrata,4CE7F@8459|Testudines	33208|Metazoa	S	polymerase family, member 12	PARP12	-	2.4.2.30	ko:K15259,ko:K15261	-	-	-	-	ko00000,ko01000	-	-	-	PARP,WWE,zf-CCCH
XP_071941023.1	10224.XP_002740159.1	1.8e-48	181	COG2801@1|root,KOG0017@2759|Eukaryota,38F42@33154|Opisthokonta,3BA5H@33208|Metazoa,3CZSS@33213|Bilateria	33208|Metazoa	G	K02A2.6-like	-	-	-	-	-	-	-	-	-	-	-	-	RVT_1,rve,zf-H2C2
XP_071941024.1	10224.XP_006821976.1	1.38e-219	645	KOG2556@1|root,KOG3716@1|root,KOG2556@2759|Eukaryota,KOG3716@2759|Eukaryota,3AN4Z@33154|Opisthokonta,3BCUH@33208|Metazoa,3CTF1@33213|Bilateria	33208|Metazoa	I	Belongs to the carnitine choline acetyltransferase family	-	-	2.3.1.21	ko:K08765	ko00071,ko01212,ko03320,ko04152,ko04714,ko04920,ko04922,ko04931,map00071,map01212,map03320,map04152,map04714,map04920,map04922,map04931	-	R01923	RC00004,RC00037,RC02816	ko00000,ko00001,ko01000,ko03029	-	-	-	Carn_acyltransf
XP_071941025.1	7668.SPU_003051-tr	5.22e-105	323	2EMSS@1|root,2SRD1@2759|Eukaryota,3ABEK@33154|Opisthokonta,3C1T2@33208|Metazoa,3DHTX@33213|Bilateria	33154|Opisthokonta	-	-	-	-	-	-	-	-	-	-	-	-	-	-	-
XP_071941026.1	7739.XP_002590042.1	3.08e-45	160	KOG4761@1|root,KOG4761@2759|Eukaryota,38GAB@33154|Opisthokonta,3BATX@33208|Metazoa,3CYEM@33213|Bilateria,4862D@7711|Chordata	33208|Metazoa	O	proteasome (prosome, macropain) inhibitor subunit 1	PSMF1	GO:0000003,GO:0000280,GO:0000502,GO:0003006,GO:0003674,GO:0004857,GO:0004866,GO:0005488,GO:0005515,GO:0005575,GO:0005622,GO:0005623,GO:0005634,GO:0005654,GO:0005737,GO:0005783,GO:0005829,GO:0005839,GO:0006464,GO:0006508,GO:0006511,GO:0006807,GO:0006996,GO:0007049,GO:0007140,GO:0007275,GO:0007276,GO:0007548,GO:0008150,GO:0008152,GO:0008406,GO:0008584,GO:0009056,GO:0009057,GO:0009892,GO:0009893,GO:…	-	ko:K06700	ko03050,map03050	-	-	-	ko00000,ko00001,ko03051,ko04147	-	-	-	PI31_Prot_C,PI31_Prot_N
XP_071941027.1	10224.XP_002741968.1	4.17e-152	473	COG2272@1|root,KOG4389@2759|Eukaryota,39TXT@33154|Opisthokonta,3BINY@33208|Metazoa,3D2PS@33213|Bilateria	33208|Metazoa	T	Belongs to the type-B carboxylesterase lipase family	-	-	3.1.1.7,3.1.1.8	ko:K01049,ko:K01050	ko00564,ko04725,map00564,map04725	-	R01026	RC00020,RC00041	ko00000,ko00001,ko00537,ko01000	-	-	-	COesterase
XP_071941028.1	52644.XP_010562000.1	4.47e-73	265	KOG2577@1|root,KOG2578@2759|Eukaryota,39SUF@33154|Opisthokonta,3BC1B@33208|Metazoa,3CX01@33213|Bilateria,484M0@7711|Chordata,48YJ2@7742|Vertebrata,4GSXR@8782|Aves	33208|Metazoa	K	Transcription factor	E2F8	GO:0000003,GO:0000075,GO:0000077,GO:0000122,GO:0000278,GO:0000902,GO:0000904,GO:0000976,GO:0000977,GO:0000978,GO:0000981,GO:0000982,GO:0000987,GO:0001012,GO:0001067,GO:0001078,GO:0001227,GO:0001525,GO:0001568,GO:0001701,GO:0001889,GO:0001890,GO:0001892,GO:0001944,GO:0001945,GO:0001946,GO:0002040,GO:0003006,GO:0003674,GO:0003676,GO:0003677,GO:0003690,GO:0003700,GO:0003712,GO:0003714,GO:0005488,GO:…	-	ko:K09391	-	-	-	-	ko00000,ko03000	-	-	-	E2F_TDP
XP_071941029.1	10224.XP_006815306.1	4.21e-19	86.7	KOG1584@1|root,KOG1584@2759|Eukaryota,38FPD@33154|Opisthokonta,3BEBC@33208|Metazoa,3CTZN@33213|Bilateria	33208|Metazoa	L	Sulfotransferase	-	-	2.8.2.1,2.8.2.4	ko:K01014,ko:K01016,ko:K01025	ko00140,ko05204,map00140,map05204	-	R01242,R02350	RC00007,RC00128	ko00000,ko00001,ko01000	-	-	-	Sulfotransfer_1
XP_071941030.1	28377.ENSACAP00000000432	2.12e-18	92.8	28I8Q@1|root,2QQJ1@2759|Eukaryota,38DI2@33154|Opisthokonta,3BCPH@33208|Metazoa,3CXTQ@33213|Bilateria,47ZBZ@7711|Chordata,48VGQ@7742|Vertebrata	33208|Metazoa	S	Histamine N-methyltransferase	HNMT	GO:0001505,GO:0001692,GO:0001695,GO:0002347,GO:0003674,GO:0003824,GO:0005575,GO:0005622,GO:0005623,GO:0005737,GO:0005829,GO:0006082,GO:0006520,GO:0006547,GO:0006548,GO:0006576,GO:0006725,GO:0006807,GO:0006950,GO:0006970,GO:0006972,GO:0007275,GO:0007399,GO:0007417,GO:0007420,GO:0007585,GO:0008150,GO:0008152,GO:0008168,GO:0008170,GO:0008757,GO:0009056,GO:0009063,GO:0009308,GO:0009310,GO:0009410,GO:…	2.1.1.8	ko:K00546	ko00340,map00340	-	R02155	RC00003,RC00655	ko00000,ko00001,ko01000,ko04147	-	-	-	Methyltransf_23
XP_071941031.1	7668.SPU_021607-tr	2.37e-33	132	2FBI9@1|root,2TCRV@2759|Eukaryota,3APIK@33154|Opisthokonta,3C5GN@33208|Metazoa,3DI0B@33213|Bilateria	33208|Metazoa	S	Methyltransferase domain	-	-	2.1.1.8	ko:K00546	ko00340,map00340	-	R02155	RC00003,RC00655	ko00000,ko00001,ko01000,ko04147	-	-	-	Methyltransf_23
XP_071941032.1	13735.ENSPSIP00000000229	2.17e-180	549	KOG1075@1|root,KOG1075@2759|Eukaryota,39TZY@33154|Opisthokonta,3BHR3@33208|Metazoa,3CUIP@33213|Bilateria,48QQZ@7711|Chordata,49MAN@7742|Vertebrata,4CMNK@8459|Testudines	33208|Metazoa	S	Endonuclease-reverse transcriptase	-	-	-	-	-	-	-	-	-	-	-	-	Exo_endo_phos_2,RVT_1
XP_071941033.1	10224.XP_006824444.1	1.85e-77	278	2CMMP@1|root,2QQVA@2759|Eukaryota,38DQG@33154|Opisthokonta,3BC84@33208|Metazoa,3CVS6@33213|Bilateria	33208|Metazoa	S	F5/8 type C domain	-	-	-	-	-	-	-	-	-	-	-	-	F5_F8_type_C
XP_071941034.1	7668.SPU_004585-tr	1.63e-77	243	2CJKQ@1|root,2S6CC@2759|Eukaryota,3A84D@33154|Opisthokonta,3BTVC@33208|Metazoa,3D9BU@33213|Bilateria	33208|Metazoa	-	-	-	-	-	-	-	-	-	-	-	-	-	-	-
XP_071941035.1	7668.SPU_023443-tr	4.06e-153	548	KOG1215@1|root,KOG1217@1|root,KOG1215@2759|Eukaryota,KOG1217@2759|Eukaryota,38BUP@33154|Opisthokonta,3BA2W@33208|Metazoa,3CUNH@33213|Bilateria	33208|Metazoa	T	sequestering of TGFbeta in extracellular matrix	-	-	-	-	-	-	-	-	-	-	-	-	EGF,EGF_CA,NIDO,SEA,hEGF
XP_071941037.1	7029.ACYPI36199-PA	0.000247	50.1	KOG1075@1|root,KOG1075@2759|Eukaryota,39TZY@33154|Opisthokonta,3BI15@33208|Metazoa,3CYKV@33213|Bilateria,420TT@6656|Arthropoda,3SQX5@50557|Insecta,3EDFZ@33342|Paraneoptera	33208|Metazoa	S	Reverse transcriptase (RNA-dependent DNA polymerase)	-	-	-	-	-	-	-	-	-	-	-	-	Exo_endo_phos_2,RVT_1
XP_071941038.1	10224.XP_002733943.1	2.7e-57	210	COG4886@1|root,KOG4641@2759|Eukaryota,39T87@33154|Opisthokonta,3BDF7@33208|Metazoa,3CZQ7@33213|Bilateria	33208|Metazoa	T	positive regulation of type III interferon production	-	-	-	ko:K05401,ko:K18808	ko04217,ko04620,ko05160,ko05161,ko05164,ko05165,ko05167,ko05168,map04217,map04620,map05160,map05161,map05164,map05165,map05167,map05168	-	-	-	ko00000,ko00001,ko04090	-	-	-	LRR_8,TIR
XP_071941039.1	8090.ENSORLP00000023353	1.26e-93	301	2CN36@1|root,2QTNN@2759|Eukaryota,38FJC@33154|Opisthokonta,3BM27@33208|Metazoa,3D0HQ@33213|Bilateria,48H4M@7711|Chordata,49D09@7742|Vertebrata	33208|Metazoa	-	-	-	-	-	-	-	-	-	-	-	-	-	-	RVT_1
XP_071941040.1	7668.SPU_004585-tr	1.92e-77	242	2CJKQ@1|root,2S6CC@2759|Eukaryota,3A84D@33154|Opisthokonta,3BTVC@33208|Metazoa,3D9BU@33213|Bilateria	33208|Metazoa	-	-	-	-	-	-	-	-	-	-	-	-	-	-	-
XP_071941041.1	7668.SPU_002267-tr	1.78e-25	110	COG2801@1|root,KOG0017@2759|Eukaryota,39TC6@33154|Opisthokonta,3BICY@33208|Metazoa,3D3BQ@33213|Bilateria	33208|Metazoa	L	Pao retrotransposon peptidase	-	-	-	-	-	-	-	-	-	-	-	-	Asp_protease_2,DUF1758,DUF1759,Peptidase_A17,rve
XP_071941042.1	7668.SPU_024283-tr	4.87e-50	192	COG2801@1|root,KOG0017@2759|Eukaryota,39TC6@33154|Opisthokonta,3BICY@33208|Metazoa,3D3BQ@33213|Bilateria	33208|Metazoa	L	Pao retrotransposon peptidase	-	-	-	-	-	-	-	-	-	-	-	-	Asp_protease_2,DUF1758,DUF1759,Peptidase_A17,rve
XP_071941043.1	10224.XP_006817263.1	4.34e-263	801	2D1AE@1|root,2SHBM@2759|Eukaryota,3AFP7@33154|Opisthokonta,3BY0Y@33208|Metazoa,3DET1@33213|Bilateria	33208|Metazoa	-	-	-	-	-	-	-	-	-	-	-	-	-	-	DUF1759,Peptidase_A17
XP_071941044.1	10224.XP_006817413.1	4.28e-62	221	KOG1812@1|root,KOG1812@2759|Eukaryota,38GJ1@33154|Opisthokonta,3BDD3@33208|Metazoa,3CSVM@33213|Bilateria	33208|Metazoa	O	CD40 signaling pathway	RNF31	GO:0000151,GO:0000209,GO:0001959,GO:0002253,GO:0002376,GO:0002429,GO:0002682,GO:0002684,GO:0002757,GO:0002764,GO:0002768,GO:0003674,GO:0003824,GO:0004842,GO:0005488,GO:0005515,GO:0005575,GO:0005622,GO:0005623,GO:0005737,GO:0005829,GO:0005886,GO:0005887,GO:0006355,GO:0006464,GO:0006807,GO:0006950,GO:0007154,GO:0007165,GO:0007166,GO:0007249,GO:0008150,GO:0008152,GO:0008270,GO:0009266,GO:0009408,GO:…	2.3.2.31	ko:K11974	ko04217,ko04621,map04217,map04621	-	-	-	ko00000,ko00001,ko01000,ko04121	-	-	-	HOIP-UBA,IBR,PUB,UEV,zf-RanBP
XP_071941045.1	10224.XP_006817681.1	2.49e-282	817	COG1643@1|root,KOG0920@2759|Eukaryota,38B5Q@33154|Opisthokonta,3BAZC@33208|Metazoa,3CRNR@33213|Bilateria	33208|Metazoa	A	mitochondrial large ribosomal subunit assembly	DHX30	GO:0000027,GO:0003674,GO:0003676,GO:0003682,GO:0003723,GO:0003724,GO:0003725,GO:0003824,GO:0004004,GO:0004386,GO:0005488,GO:0005575,GO:0005622,GO:0005623,GO:0005737,GO:0005739,GO:0005759,GO:0005829,GO:0006139,GO:0006396,GO:0006725,GO:0006807,GO:0006996,GO:0008026,GO:0008150,GO:0008152,GO:0008186,GO:0009295,GO:0009987,GO:0010467,GO:0016043,GO:0016070,GO:0016462,GO:0016787,GO:0016817,GO:0016818,GO:…	3.6.4.13	ko:K13185	-	-	-	-	ko00000,ko01000,ko03029,ko03041	-	-	-	DEAD,HA2,Helicase_C,OB_NTP_bind,dsrm
XP_071941046.1	7668.SPU_020612-tr	7.33e-06	57.4	KOG1218@1|root,KOG1218@2759|Eukaryota,39T32@33154|Opisthokonta,3BBKK@33208|Metazoa,3CW5Y@33213|Bilateria	33208|Metazoa	T	skeletal muscle satellite cell proliferation	PEAR1	GO:0001775,GO:0001891,GO:0003674,GO:0005575,GO:0005623,GO:0005886,GO:0006810,GO:0006897,GO:0006909,GO:0006910,GO:0006950,GO:0007154,GO:0007155,GO:0007165,GO:0007596,GO:0007599,GO:0008037,GO:0008150,GO:0008593,GO:0009611,GO:0009966,GO:0009968,GO:0009987,GO:0010646,GO:0010648,GO:0014065,GO:0016020,GO:0016192,GO:0022610,GO:0023051,GO:0023052,GO:0023057,GO:0030168,GO:0032501,GO:0034109,GO:0035556,GO:…	-	-	-	-	-	-	-	-	-	-	Laminin_EGF,hEGF
XP_071941047.1	7668.SPU_002264-tr	3.77e-81	288	COG2801@1|root,KOG0017@2759|Eukaryota,39TC6@33154|Opisthokonta,3BICY@33208|Metazoa,3D3BQ@33213|Bilateria	33208|Metazoa	L	Pao retrotransposon peptidase	-	-	-	-	-	-	-	-	-	-	-	-	Asp_protease_2,DUF1758,DUF1759,Peptidase_A17,rve
XP_071941048.1	27923.ML06223a-PA	4.41e-11	72	2AI1Z@1|root,2RZ3S@2759|Eukaryota,3A87B@33154|Opisthokonta,3BV9Z@33208|Metazoa	33208|Metazoa	-	-	-	-	-	-	-	-	-	-	-	-	-	-	-
XP_071941049.1	246437.XP_006152311.1	7.39e-18	90.9	COG5640@1|root,2QVNP@2759|Eukaryota,38ER1@33154|Opisthokonta,3BEHU@33208|Metazoa,3CXYM@33213|Bilateria,47Z7W@7711|Chordata,48XZD@7742|Vertebrata,3J7AP@40674|Mammalia,35G73@314146|Euarchontoglires	33208|Metazoa	O	Plasmin dissolves the fibrin of blood clots and acts as a proteolytic factor in a variety of other processes including embryonic development, tissue remodeling, tumor invasion, and inflammation. In ovulation, weakens the walls of the Graafian follicle. It activates the urokinase-type plasminogen activator, collagenases and several complement zymogens, such as C1 and C5. Cleavage of fibronectin an…	PLG	GO:0000003,GO:0001568,GO:0001701,GO:0001890,GO:0001892,GO:0001944,GO:0001968,GO:0002376,GO:0002576,GO:0003006,GO:0003008,GO:0003013,GO:0003674,GO:0003823,GO:0003824,GO:0004175,GO:0004252,GO:0004857,GO:0004866,GO:0005102,GO:0005488,GO:0005515,GO:0005539,GO:0005575,GO:0005576,GO:0005615,GO:0005622,GO:0005623,GO:0005737,GO:0005886,GO:0006508,GO:0006629,GO:0006807,GO:0006810,GO:0006887,GO:0006928,GO:…	3.4.21.7	ko:K01315,ko:K09644	ko04080,ko04610,ko04979,ko05150,ko05164,map04080,map04610,map04979,map05150,map05164	-	-	-	ko00000,ko00001,ko01000,ko01002,ko04147,ko04516	-	-	-	Kringle,PAN_1,Trypsin
XP_071941050.1	28377.ENSACAP00000021908	1.83e-11	72.8	2CN36@1|root,2QTNN@2759|Eukaryota,38FJC@33154|Opisthokonta,3BM27@33208|Metazoa,3D0HQ@33213|Bilateria,48H4M@7711|Chordata	33208|Metazoa	-	-	-	-	-	-	-	-	-	-	-	-	-	-	RVT_1
XP_071941051.1	7668.SPU_014165-tr	2.68e-248	733	KOG1075@1|root,KOG1075@2759|Eukaryota,39Y6T@33154|Opisthokonta,3BEGN@33208|Metazoa,3CZ7K@33213|Bilateria	33208|Metazoa	G	positive regulation of TOR signaling	-	-	-	-	-	-	-	-	-	-	-	-	Exo_endo_phos_2,RVT_1
XP_071941052.1	7668.SPU_006715-tr	3.51e-126	375	KOG1075@1|root,KOG1075@2759|Eukaryota	2759|Eukaryota	E	Ribonuclease H protein	-	-	-	-	-	-	-	-	-	-	-	-	zf-RVT
XP_071941053.1	45351.EDO33997	2.31e-23	114	KOG3516@1|root,KOG3516@2759|Eukaryota,39Q24@33154|Opisthokonta,3CQYD@33208|Metazoa	2759|Eukaryota	T	Coagulation factor 5/8 C-terminal domain, discoidin domain	-	-	-	-	-	-	-	-	-	-	-	-	C8,EGF,F5_F8_type_C,Laminin_G_2,PAN_1,TIL,VWD
XP_071941054.1	8128.ENSONIP00000026348	9.72e-40	147	2CMP4@1|root,2QR56@2759|Eukaryota,39VQX@33154|Opisthokonta,3BR69@33208|Metazoa	33208|Metazoa	S	Pao retrotransposon peptidase	-	-	-	-	-	-	-	-	-	-	-	-	DUF1759,Peptidase_A17,rve
XP_071941055.1	7668.SPU_022417-tr	9.98e-53	184	KOG3105@1|root,KOG3105@2759|Eukaryota,38DQS@33154|Opisthokonta,3BK20@33208|Metazoa,3CYN0@33213|Bilateria	33208|Metazoa	S	Jerky protein homolog-like	-	-	-	-	-	-	-	-	-	-	-	-	DDE_1,HTH_Tnp_Tc5
XP_071941056.1	7668.SPU_005379-tr	5.83e-34	132	COG2801@1|root,KOG0017@2759|Eukaryota,38F42@33154|Opisthokonta,3CNFK@33208|Metazoa,3E4K9@33213|Bilateria	33208|Metazoa	L	retrotransposable element Tf2 155 kDa protein type 1-like	-	-	-	-	-	-	-	-	-	-	-	-	PNMA,RVT_1,rve,zf-H2C2
XP_071941057.1	10224.XP_006816249.1	7.77e-118	350	COG0491@1|root,KOG0813@2759|Eukaryota,38GZM@33154|Opisthokonta,3BDFD@33208|Metazoa,3D10G@33213|Bilateria	33208|Metazoa	S	hydroxyacylglutathione hydrolase activity	PNKD	GO:0001505,GO:0003008,GO:0005575,GO:0005622,GO:0005623,GO:0005634,GO:0005737,GO:0005739,GO:0008150,GO:0010646,GO:0010648,GO:0016020,GO:0019222,GO:0023051,GO:0023057,GO:0031323,GO:0032225,GO:0032501,GO:0032879,GO:0033238,GO:0042053,GO:0042069,GO:0043226,GO:0043227,GO:0043229,GO:0043231,GO:0044424,GO:0044444,GO:0044464,GO:0046928,GO:0046929,GO:0048519,GO:0048523,GO:0050789,GO:0050794,GO:0050804,GO:…	-	-	-	-	-	-	-	-	-	-	HAGH_C,Lactamase_B
XP_071941058.1	7739.XP_002613082.1	1.63e-10	68.9	28IZU@1|root,2QRBM@2759|Eukaryota,39ZK6@33154|Opisthokonta,3BP25@33208|Metazoa,3D7RT@33213|Bilateria	33208|Metazoa	S	Protein of unknown function (DUF1280)	-	-	-	-	-	-	-	-	-	-	-	-	DUF1280
XP_071941059.1	7897.ENSLACP00000008057	3.04e-12	70.5	COG2801@1|root,KOG0017@2759|Eukaryota,38F42@33154|Opisthokonta,3BA5H@33208|Metazoa,3CZSS@33213|Bilateria,48AQP@7711|Chordata,48YUZ@7742|Vertebrata	33208|Metazoa	L	K02A2.6-like	-	-	-	-	-	-	-	-	-	-	-	-	RVT_1,rve
XP_071941060.1	48698.ENSPFOP00000027928	2.83e-21	98.6	COG2801@1|root,KOG0017@2759|Eukaryota,3997D@33154|Opisthokonta,3CDD7@33208|Metazoa,3DUQI@33213|Bilateria,48J45@7711|Chordata,49G38@7742|Vertebrata,4A688@7898|Actinopterygii	33208|Metazoa	L	zinc finger	-	-	-	-	-	-	-	-	-	-	-	-	RVT_1
XP_071941061.1	6087.XP_004206878.1	1.73e-63	204	KOG4585@1|root,KOG4585@2759|Eukaryota,39THK@33154|Opisthokonta,3BGF1@33208|Metazoa	33208|Metazoa	L	nuclease HARBI1-like	-	-	-	-	-	-	-	-	-	-	-	-	DDE_Tnp_4
XP_071941062.1	10224.XP_006822162.1	7.66e-46	176	293FR@1|root,2RACQ@2759|Eukaryota,39RD5@33154|Opisthokonta,3BAD5@33208|Metazoa,3CUAN@33213|Bilateria	33208|Metazoa	-	-	-	-	-	-	-	-	-	-	-	-	-	-	-
XP_071941063.1	400682.PAC_15712703	4.98e-281	850	COG2801@1|root,KOG1721@1|root,KOG0017@2759|Eukaryota,KOG1721@2759|Eukaryota,38F42@33154|Opisthokonta,3BA5H@33208|Metazoa	33208|Metazoa	OU	K02A2.6-like	-	-	-	-	-	-	-	-	-	-	-	-	RVT_1,SCAN,rve,zf-CCHC,zf-H2C2
XP_071941064.1	400682.PAC_15709632	9.01e-32	135	2AAE2@1|root,2RYKT@2759|Eukaryota,3A1BP@33154|Opisthokonta,3BPCB@33208|Metazoa	33208|Metazoa	-	-	-	-	-	-	-	-	-	-	-	-	-	-	-
XP_071941065.1	400682.PAC_15707450	6.27e-40	156	29FBP@1|root,2RNH8@2759|Eukaryota,39ZNK@33154|Opisthokonta,3BMIM@33208|Metazoa	33208|Metazoa	-	-	-	-	-	-	-	-	-	-	-	-	-	-	-
XP_071941066.1	10224.XP_006821070.1	8.4e-74	231	COG1100@1|root,KOG0393@2759|Eukaryota,39SFX@33154|Opisthokonta,3BB2Q@33208|Metazoa,3CRPI@33213|Bilateria	33208|Metazoa	U	small GTPase mediated signal transduction	RND3	GO:0000139,GO:0000166,GO:0001882,GO:0001883,GO:0003674,GO:0003824,GO:0003924,GO:0005488,GO:0005525,GO:0005575,GO:0005622,GO:0005623,GO:0005737,GO:0005794,GO:0006996,GO:0007010,GO:0007155,GO:0008150,GO:0009987,GO:0012505,GO:0016020,GO:0016043,GO:0016462,GO:0016787,GO:0016817,GO:0016818,GO:0017076,GO:0017111,GO:0019001,GO:0022610,GO:0030029,GO:0030036,GO:0031090,GO:0031984,GO:0032549,GO:0032550,GO:…	-	ko:K07858,ko:K07859	-	-	-	-	ko00000,ko04031	-	-	-	Ras
XP_071941067.1	7668.SPU_024592-tr	1.17e-103	356	KOG1075@1|root,KOG1075@2759|Eukaryota	2759|Eukaryota	E	Ribonuclease H protein	-	-	-	-	-	-	-	-	-	-	-	-	RVT_1
XP_071941068.1	10224.XP_006822441.1	1.59e-294	853	COG2801@1|root,KOG0017@2759|Eukaryota,38F42@33154|Opisthokonta,3BA5H@33208|Metazoa,3CWAK@33213|Bilateria	33208|Metazoa	E	K02A2.6-like	-	-	-	-	-	-	-	-	-	-	-	-	RVT_1,SCAN,rve,zf-CCHC,zf-H2C2
XP_071941070.1	10224.XP_002734085.2	1.54e-127	395	COG2801@1|root,KOG0017@2759|Eukaryota,39TC6@33154|Opisthokonta,3BICY@33208|Metazoa,3D3BQ@33213|Bilateria	33208|Metazoa	L	Pao retrotransposon peptidase	-	-	-	-	-	-	-	-	-	-	-	-	Asp_protease_2,DUF1759,Peptidase_A17,rve
XP_071941071.1	7668.SPU_002267-tr	0	1100	COG2801@1|root,KOG0017@2759|Eukaryota,39TC6@33154|Opisthokonta,3BICY@33208|Metazoa,3D3BQ@33213|Bilateria	33208|Metazoa	L	Pao retrotransposon peptidase	-	-	-	-	-	-	-	-	-	-	-	-	Asp_protease_2,DUF1758,DUF1759,Peptidase_A17,rve
XP_071941072.1	10224.XP_002735272.1	3.39e-112	326	COG1100@1|root,KOG0070@2759|Eukaryota,38GE8@33154|Opisthokonta,3BG4U@33208|Metazoa,3CURB@33213|Bilateria	33208|Metazoa	U	Belongs to the small GTPase superfamily. Arf family	ARL5B	GO:0000166,GO:0001882,GO:0001883,GO:0003674,GO:0003824,GO:0003924,GO:0005488,GO:0005525,GO:0005575,GO:0005622,GO:0005623,GO:0005737,GO:0005794,GO:0005802,GO:0006810,GO:0008104,GO:0008150,GO:0012505,GO:0016192,GO:0016197,GO:0016462,GO:0016482,GO:0016787,GO:0016817,GO:0016818,GO:0017076,GO:0017111,GO:0019001,GO:0031984,GO:0032549,GO:0032550,GO:0032553,GO:0032555,GO:0032561,GO:0033036,GO:0033365,GO:…	-	ko:K07949,ko:K07950	-	-	-	-	ko00000,ko04031	-	-	-	Arf
XP_071941073.1	7668.SPU_018709-tr	1.55e-294	962	KOG2649@1|root,KOG2649@2759|Eukaryota,3APBV@33154|Opisthokonta,3CQ05@33208|Metazoa,3E65J@33213|Bilateria	7668.SPU_018709-tr|-	T	Coagulation factor 5/8 C-terminal domain, discoidin domain	-	-	-	-	-	-	-	-	-	-	-	-	-
XP_071941074.1	7739.XP_002593081.1	4.58e-38	146	28P3B@1|root,2QVPV@2759|Eukaryota,39W1J@33154|Opisthokonta,3BFE2@33208|Metazoa,3D1A7@33213|Bilateria	33208|Metazoa	S	Farnesoic acid 0-methyl transferase	-	-	-	-	-	-	-	-	-	-	-	-	DUF3421,Methyltransf_FA
XP_071941075.1	7668.SPU_002265-tr	2.32e-32	145	COG2801@1|root,KOG0017@2759|Eukaryota,39TC6@33154|Opisthokonta,3BICY@33208|Metazoa,3D3BQ@33213|Bilateria	33208|Metazoa	L	Pao retrotransposon peptidase	-	-	-	-	-	-	-	-	-	-	-	-	Asp_protease_2,DUF1758,DUF1759,Peptidase_A17,rve
XP_071941076.1	7668.SPU_027260-tr	1.67e-35	144	COG2801@1|root,KOG0017@2759|Eukaryota,39TC6@33154|Opisthokonta,3BHT2@33208|Metazoa,3DE2J@33213|Bilateria	33208|Metazoa	L	Pao retrotransposon peptidase	-	-	-	-	-	-	-	-	-	-	-	-	DUF1758,DUF1759,Peptidase_A17,RVT_1,rve
XP_071941077.1	7668.SPU_002265-tr	3.66e-46	176	COG2801@1|root,KOG0017@2759|Eukaryota,39TC6@33154|Opisthokonta,3BICY@33208|Metazoa,3D3BQ@33213|Bilateria	33208|Metazoa	L	Pao retrotransposon peptidase	-	-	-	-	-	-	-	-	-	-	-	-	Asp_protease_2,DUF1758,DUF1759,Peptidase_A17,rve
XP_071941078.1	7668.SPU_005951-tr	1.3e-77	258	28MEB@1|root,2QTXT@2759|Eukaryota,3AFPX@33154|Opisthokonta,3BYGJ@33208|Metazoa,3DDWH@33213|Bilateria	33208|Metazoa	S	Galactose-3-O-sulfotransferase	-	-	2.8.2.11	ko:K01019	ko00565,ko00600,ko01100,map00565,map00600,map01100	M00067	R04017,R05105,R10805	RC00007,RC00231	ko00000,ko00001,ko00002,ko01000,ko01003	-	-	-	Gal-3-0_sulfotr
XP_071941079.1	7668.SPU_012778-tr	4.66e-12	73.6	COG0084@1|root,KOG3020@2759|Eukaryota	7668.SPU_012778-tr|-	L	hydrolase activity, acting on ester bonds	-	-	-	-	-	-	-	-	-	-	-	-	-
XP_071941080.1	7668.SPU_017945-tr	3.12e-61	198	KOG3989@1|root,KOG3989@2759|Eukaryota,38Q7Y@33154|Opisthokonta,3BBYM@33208|Metazoa,3CVI3@33213|Bilateria	33208|Metazoa	W	Androgen-induced gene 1	AIG1	GO:0001676,GO:0003674,GO:0003824,GO:0005575,GO:0005623,GO:0006082,GO:0006629,GO:0006631,GO:0008150,GO:0008152,GO:0009056,GO:0009062,GO:0009987,GO:0012505,GO:0016020,GO:0016042,GO:0016054,GO:0016787,GO:0019752,GO:0032787,GO:0042758,GO:0043436,GO:0044237,GO:0044238,GO:0044242,GO:0044248,GO:0044255,GO:0044281,GO:0044282,GO:0044464,GO:0046395,GO:0071704,GO:0072329,GO:1901575	-	-	-	-	-	-	-	-	-	-	Far-17a_AIG1
XP_071941081.1	10224.XP_002739034.1	7.61e-06	52.4	KOG3656@1|root,KOG3656@2759|Eukaryota,38GGS@33154|Opisthokonta,3BCR0@33208|Metazoa,3D28J@33213|Bilateria	33208|Metazoa	T	Belongs to the G-protein coupled receptor 1 family	-	-	-	ko:K04009,ko:K04218,ko:K04219,ko:K04220,ko:K04221	ko04024,ko04080,ko04610,ko04971,ko05150,map04024,map04080,map04610,map04971,map05150	-	-	-	ko00000,ko00001,ko04030	-	-	-	7tm_1
XP_071941082.1	7668.SPU_002169-tr	8.22e-27	117	KOG3656@1|root,KOG3656@2759|Eukaryota	2759|Eukaryota	O	G-protein coupled receptor activity	MCHR1	GO:0001653,GO:0003674,GO:0004888,GO:0004930,GO:0005102,GO:0005488,GO:0005515,GO:0005575,GO:0005623,GO:0005886,GO:0005887,GO:0005929,GO:0006091,GO:0006873,GO:0006874,GO:0006875,GO:0007154,GO:0007165,GO:0007166,GO:0007186,GO:0007187,GO:0007188,GO:0007193,GO:0007200,GO:0007204,GO:0007218,GO:0007267,GO:0007268,GO:0007610,GO:0007631,GO:0008022,GO:0008150,GO:0008152,GO:0008188,GO:0008528,GO:0009987,GO:…	-	ko:K04009,ko:K04218,ko:K04219,ko:K04220,ko:K04221,ko:K04241,ko:K04320,ko:K05054,ko:K08374	ko04024,ko04080,ko04610,ko04971,ko05150,map04024,map04080,map04610,map04971,map05150	-	-	-	ko00000,ko00001,ko04030	-	-	-	7tm_1
XP_071941083.1	32264.tetur11g02750.1	8.69e-16	89	COG5273@1|root,KOG0509@2759|Eukaryota,38DBC@33154|Opisthokonta,3B9BG@33208|Metazoa,3CW8W@33213|Bilateria,41VQI@6656|Arthropoda	33208|Metazoa	S	Belongs to the DHHC palmitoyltransferase family	ZDHHC13	GO:0000003,GO:0000139,GO:0001505,GO:0002791,GO:0002793,GO:0003674,GO:0003824,GO:0005215,GO:0005488,GO:0005515,GO:0005575,GO:0005622,GO:0005623,GO:0005737,GO:0005783,GO:0005794,GO:0005798,GO:0006464,GO:0006497,GO:0006807,GO:0006810,GO:0006811,GO:0006812,GO:0006836,GO:0006887,GO:0007154,GO:0007267,GO:0007268,GO:0007269,GO:0007276,GO:0007283,GO:0008021,GO:0008104,GO:0008150,GO:0008152,GO:0008324,GO:…	2.3.1.225	ko:K20032	-	-	-	-	ko00000,ko01000,ko04131	9.B.37.1,9.B.37.3	-	-	Ank_2,Ank_3,Ank_4,Ank_5,DHHC
XP_071941084.1	7668.SPU_016330-tr	3.33e-14	72	KOG1075@1|root,KOG1075@2759|Eukaryota	2759|Eukaryota	E	Ribonuclease H protein	-	-	1.14.19.41	ko:K09832	ko00100,ko01100,ko01110,map00100,map01100,map01110	-	R07489,R11097	RC01886	ko00000,ko00001,ko00199,ko01000	-	-	-	RVT_1,RVT_3,zf-RVT
XP_071941085.1	7739.XP_002599026.1	4.19e-20	95.1	28K69@1|root,2QRY3@2759|Eukaryota,39TN1@33154|Opisthokonta,3BEMW@33208|Metazoa,3D2EE@33213|Bilateria,483D6@7711|Chordata	33208|Metazoa	W	negative regulation of metanephric mesenchymal cell migration	ADIPOQ	GO:0001655,GO:0001656,GO:0001817,GO:0001818,GO:0001819,GO:0001822,GO:0001932,GO:0001933,GO:0001934,GO:0001959,GO:0001960,GO:0002682,GO:0002683,GO:0002761,GO:0002762,GO:0003008,GO:0003013,GO:0003674,GO:0005102,GO:0005125,GO:0005179,GO:0005488,GO:0005515,GO:0005575,GO:0005576,GO:0005615,GO:0005622,GO:0005623,GO:0005737,GO:0005783,GO:0005975,GO:0005996,GO:0006006,GO:0006082,GO:0006091,GO:0006109,GO:…	-	ko:K07296	ko03320,ko04152,ko04211,ko04920,ko04930,ko04932,map03320,map04152,map04211,map04920,map04930,map04932	-	-	-	ko00000,ko00001	-	-	-	C1q,Collagen
XP_071941086.1	8090.ENSORLP00000023353	1.09e-112	352	2CN36@1|root,2QTNN@2759|Eukaryota,38FJC@33154|Opisthokonta,3BM27@33208|Metazoa,3D0HQ@33213|Bilateria,48H4M@7711|Chordata,49D09@7742|Vertebrata	33208|Metazoa	-	-	-	-	-	-	-	-	-	-	-	-	-	-	RVT_1
XP_071941087.1	8083.ENSXMAP00000019478	0	1182	2CMP4@1|root,2QR56@2759|Eukaryota,39VQX@33154|Opisthokonta,3BR69@33208|Metazoa,3D755@33213|Bilateria	33208|Metazoa	S	Pao retrotransposon peptidase	-	-	-	-	-	-	-	-	-	-	-	-	DUF1759,Peptidase_A17,rve
XP_071941088.1	7739.XP_002604410.1	3.99e-22	95.9	COG2340@1|root,KOG3017@2759|Eukaryota,39U9X@33154|Opisthokonta,3BHZ2@33208|Metazoa,3CXDK@33213|Bilateria,48QNY@7711|Chordata	33208|Metazoa	S	peptidase inhibitor activity	PI16	GO:0006950,GO:0007275,GO:0007568,GO:0008150,GO:0008340,GO:0009266,GO:0009314,GO:0009408,GO:0009411,GO:0009416,GO:0009628,GO:0010259,GO:0032501,GO:0032502,GO:0048856,GO:0050896	-	ko:K19919,ko:K20412	-	-	-	-	ko00000,ko04090,ko04131	-	-	-	CAP
XP_071941089.1	7668.SPU_013863-tr	3.32e-69	218	KOG0092@1|root,KOG0092@2759|Eukaryota,394KN@33154|Opisthokonta,3BBZT@33208|Metazoa,3D0UY@33213|Bilateria	33208|Metazoa	U	RAB20, member RAS oncogene family	RAB20	GO:0001845,GO:0002376,GO:0005575,GO:0005622,GO:0005623,GO:0005737,GO:0005768,GO:0005769,GO:0005794,GO:0005886,GO:0006810,GO:0006873,GO:0006885,GO:0006897,GO:0006906,GO:0006909,GO:0006950,GO:0006952,GO:0006955,GO:0006996,GO:0007033,GO:0007040,GO:0008150,GO:0009987,GO:0010033,GO:0012505,GO:0016020,GO:0016043,GO:0016050,GO:0016192,GO:0019725,GO:0022607,GO:0030003,GO:0030004,GO:0030100,GO:0030139,GO:…	-	ko:K07911	-	-	-	-	ko00000,ko04031	-	-	-	Ras
XP_071941091.1	281687.CJA07299	1.72e-07	56.6	2DA0N@1|root,2TGZ5@2759|Eukaryota,39D1D@33154|Opisthokonta,3CH12@33208|Metazoa,3DYHK@33213|Bilateria,40JVD@6231|Nematoda,1M37E@119089|Chromadorea,40ZFK@6236|Rhabditida	33208|Metazoa	-	-	-	-	-	-	-	-	-	-	-	-	-	-	DUF1280
XP_071941092.1	45351.EDO31827	2.02e-06	58.9	2EJT4@1|root,2SPW8@2759|Eukaryota,3AM8Q@33154|Opisthokonta,3C0XI@33208|Metazoa	33208|Metazoa	S	Protein of unknown function (DUF1280)	-	-	-	-	-	-	-	-	-	-	-	-	DUF1280
XP_071941093.1	7668.SPU_002355-tr	2.74e-47	177	KOG1217@1|root,KOG1217@2759|Eukaryota,38VUM@33154|Opisthokonta,3BYZ5@33208|Metazoa,3DFE0@33213|Bilateria	33208|Metazoa	T	HYR domain	-	-	-	-	-	-	-	-	-	-	-	-	HYR
XP_071941094.1	7668.SPU_011655-tr	1.04e-17	88.2	KOG1217@1|root,KOG4193@1|root,KOG4297@1|root,KOG1217@2759|Eukaryota,KOG4193@2759|Eukaryota,KOG4297@2759|Eukaryota,38HUZ@33154|Opisthokonta,3BHMS@33208|Metazoa,3CYN8@33213|Bilateria	33208|Metazoa	T	G-protein coupled receptor activity	GPR128	GO:0003674,GO:0004888,GO:0004930,GO:0005575,GO:0007154,GO:0007165,GO:0007186,GO:0008150,GO:0009987,GO:0016020,GO:0016021,GO:0023052,GO:0031224,GO:0038023,GO:0044425,GO:0050789,GO:0050794,GO:0050896,GO:0051716,GO:0060089,GO:0065007	-	ko:K08464	-	-	-	-	ko00000,ko04030	-	-	-	7tm_2,GPS
XP_071941096.1	13037.EHJ78503	3.49e-11	67	KOG1075@1|root,KOG1075@2759|Eukaryota,39TZY@33154|Opisthokonta,3BI15@33208|Metazoa,3CYKV@33213|Bilateria,420TT@6656|Arthropoda,3SQX5@50557|Insecta,449FF@7088|Lepidoptera	33208|Metazoa	J	Reverse transcriptase (RNA-dependent DNA polymerase)	-	-	2.3.1.15,2.4.2.29	ko:K13506,ko:K15407	ko00561,ko00564,ko01100,ko01110,map00561,map00564,map01100,map01110	M00089	R00851,R03789,R09380,R10209	RC00004,RC00039,RC00041,RC00063	ko00000,ko00001,ko00002,ko01000,ko01004,ko03016	-	-	-	Exo_endo_phos_2,RVT_1
XP_071941097.1	7668.SPU_002355-tr	6.15e-06	55.1	KOG1217@1|root,KOG1217@2759|Eukaryota,38VUM@33154|Opisthokonta,3BYZ5@33208|Metazoa,3DFE0@33213|Bilateria	33208|Metazoa	T	HYR domain	-	-	-	-	-	-	-	-	-	-	-	-	HYR
XP_071941098.1	7739.XP_002607863.1	1.15e-132	402	28IKX@1|root,2QQXS@2759|Eukaryota,3AGRM@33154|Opisthokonta,3BXS9@33208|Metazoa,3DDA2@33213|Bilateria	33208|Metazoa	S	Methyltransferase FkbM domain	-	-	-	-	-	-	-	-	-	-	-	-	Methyltransf_21
XP_071941099.1	7091.BGIBMGA008616-TA	1.04e-110	352	COG0507@1|root,KOG0987@2759|Eukaryota,38G2J@33154|Opisthokonta,3BIV7@33208|Metazoa,3D0M2@33213|Bilateria,420YJ@6656|Arthropoda,3SKNH@50557|Insecta,448TM@7088|Lepidoptera	33208|Metazoa	L	DNA helicase activity	-	-	3.6.4.12	ko:K15255	-	-	-	-	ko00000,ko01000,ko03029,ko03032	-	-	-	Helitron_like_N,PIF1
XP_071941100.1	69319.XP_008553649.1	3.87e-109	355	COG0507@1|root,KOG0987@2759|Eukaryota,38G2J@33154|Opisthokonta,3BIV7@33208|Metazoa,3D0M2@33213|Bilateria,420YJ@6656|Arthropoda,3SKNH@50557|Insecta,46JRA@7399|Hymenoptera	33208|Metazoa	D	DNA helicase activity	-	-	-	-	-	-	-	-	-	-	-	-	Helitron_like_N,PIF1
XP_071941101.1	400682.PAC_15712559	7.73e-45	167	COG2801@1|root,KOG0017@2759|Eukaryota,38F42@33154|Opisthokonta,3BA5H@33208|Metazoa	33208|Metazoa	OU	K02A2.6-like	-	-	-	-	-	-	-	-	-	-	-	-	RVT_1,rve
XP_071941102.1	7668.SPU_003635-tr	4.83e-140	496	KOG1216@1|root,KOG1217@1|root,KOG4297@1|root,KOG1216@2759|Eukaryota,KOG1217@2759|Eukaryota,KOG4297@2759|Eukaryota	2759|Eukaryota	S	carbohydrate binding	-	-	-	ko:K17495	-	-	-	-	ko00000,ko01009	-	-	-	C8,CUB,EGF,EGF_CA,HYR,SEA,Sushi,TIL,TILa,VWD
XP_071941103.1	7668.SPU_012650-tr	4.21e-110	351	KOG1075@1|root,KOG1075@2759|Eukaryota	2759|Eukaryota	E	Ribonuclease H protein	-	-	-	-	-	-	-	-	-	-	-	-	Exo_endo_phos,RVT_1
XP_071941104.1	7668.SPU_025011-tr	5.75e-14	75.5	2CYWU@1|root,2S6Y4@2759|Eukaryota,39VM9@33154|Opisthokonta,3BJ6W@33208|Metazoa,3E66Y@33213|Bilateria	33208|Metazoa	S	C-terminal of Roc, COR, domain	-	-	-	-	-	-	-	-	-	-	-	-	COR,Death,Roc
XP_071941105.1	8090.ENSORLP00000025642	2.15e-132	414	2CN36@1|root,2QTNN@2759|Eukaryota,38FJC@33154|Opisthokonta,3BM27@33208|Metazoa,3D0HQ@33213|Bilateria,48H4M@7711|Chordata,49D09@7742|Vertebrata	33208|Metazoa	-	-	-	-	-	-	-	-	-	-	-	-	-	-	RVT_1
XP_071941106.1	6412.HelroP173533	1.14e-07	58.9	KOG1864@1|root,KOG1864@2759|Eukaryota	2759|Eukaryota	O	ubiquitinyl hydrolase activity	-	-	3.4.19.12	ko:K11366,ko:K11850,ko:K11854	-	-	-	-	ko00000,ko01000,ko01002,ko03021,ko03036,ko04121	-	-	-	OTU,UCH,UCH_1
XP_071941107.1	10224.NP_001161599.1	2.63e-07	61.2	KOG4625@1|root,KOG4625@2759|Eukaryota,39MRU@33154|Opisthokonta,3CPBN@33208|Metazoa,3D5DC@33213|Bilateria	33208|Metazoa	T	C-terminal of Roc, COR, domain	-	-	-	-	-	-	-	-	-	-	-	-	COR,Death,Neuralized,Roc,TIR_2
XP_071941109.1	10224.NP_001161599.1	5.7e-141	462	KOG4625@1|root,KOG4625@2759|Eukaryota,39MRU@33154|Opisthokonta,3CPBN@33208|Metazoa,3D5DC@33213|Bilateria	33208|Metazoa	T	C-terminal of Roc, COR, domain	-	-	-	-	-	-	-	-	-	-	-	-	COR,Death,Neuralized,Roc,TIR_2
XP_071941110.1	7955.ENSDARP00000127980	2.03e-10	70.1	28HI2@1|root,2SD8B@2759|Eukaryota,3ABDZ@33154|Opisthokonta,3BW3W@33208|Metazoa,3DFDW@33213|Bilateria,48J90@7711|Chordata,49G6R@7742|Vertebrata,4A6T4@7898|Actinopterygii	33208|Metazoa	K	GTF2I-like repeat	-	-	-	-	-	-	-	-	-	-	-	-	GTF2I
XP_071941111.1	10224.NP_001161599.1	3.4e-131	431	KOG4625@1|root,KOG4625@2759|Eukaryota,39MRU@33154|Opisthokonta,3CPBN@33208|Metazoa,3D5DC@33213|Bilateria	33208|Metazoa	T	C-terminal of Roc, COR, domain	-	-	-	-	-	-	-	-	-	-	-	-	COR,Death,Neuralized,Roc,TIR_2
XP_071941112.1	10224.NP_001161599.1	9.49e-143	467	KOG4625@1|root,KOG4625@2759|Eukaryota,39MRU@33154|Opisthokonta,3CPBN@33208|Metazoa,3D5DC@33213|Bilateria	33208|Metazoa	T	C-terminal of Roc, COR, domain	-	-	-	-	-	-	-	-	-	-	-	-	COR,Death,Neuralized,Roc,TIR_2
XP_071941113.1	244447.XP_008326568.1	5.78e-81	298	COG5422@1|root,KOG4305@2759|Eukaryota,39V6N@33154|Opisthokonta,3BE3D@33208|Metazoa,3CYRJ@33213|Bilateria,487WP@7711|Chordata,48XVM@7742|Vertebrata,49W6S@7898|Actinopterygii	33208|Metazoa	T	Si dkey-91i10.2	-	GO:0000902,GO:0000904,GO:0002009,GO:0002165,GO:0003674,GO:0005085,GO:0005088,GO:0005089,GO:0005488,GO:0005515,GO:0005575,GO:0005622,GO:0005623,GO:0005737,GO:0005938,GO:0006928,GO:0006935,GO:0007275,GO:0007399,GO:0007409,GO:0007411,GO:0007424,GO:0007444,GO:0007478,GO:0007480,GO:0007552,GO:0007560,GO:0008150,GO:0009605,GO:0009653,GO:0009791,GO:0009886,GO:0009887,GO:0009888,GO:0009966,GO:0009967,GO:…	-	-	-	-	-	-	-	-	-	-	RhoGEF
XP_071941114.1	7739.XP_002595069.1	6.6e-34	127	2CAE6@1|root,2S38B@2759|Eukaryota,3A3D3@33154|Opisthokonta,3BQQQ@33208|Metazoa,3D7VH@33213|Bilateria,487NN@7711|Chordata	33208|Metazoa	S	Domain of unknown function (DUF4579)	TMEM249	-	-	ko:K10272	-	-	-	-	ko00000,ko04121	-	-	-	DUF4579
XP_071941115.1	7668.SPU_023240-tr	1.78e-44	172	KOG1075@1|root,KOG1075@2759|Eukaryota,39Y6T@33154|Opisthokonta,3BEGN@33208|Metazoa,3CZ7K@33213|Bilateria	33208|Metazoa	G	positive regulation of TOR signaling	-	-	-	-	-	-	-	-	-	-	-	-	Exo_endo_phos_2,RVT_1
XP_071941116.1	10224.XP_006820209.1	3.02e-50	174	2CHYE@1|root,2QUCT@2759|Eukaryota,38VB8@33154|Opisthokonta,3BIJH@33208|Metazoa,3CWPF@33213|Bilateria	33208|Metazoa	S	acyl-L-homoserine-lactone lactonohydrolase activity	-	-	3.1.1.2,3.1.8.1	ko:K01045	ko01120,map01120	-	-	-	ko00000,ko01000,ko04147	-	-	-	Arylesterase
XP_071941117.1	10224.XP_006820209.1	9.9e-74	250	2CHYE@1|root,2QUCT@2759|Eukaryota,38VB8@33154|Opisthokonta,3BIJH@33208|Metazoa,3CWPF@33213|Bilateria	33208|Metazoa	S	acyl-L-homoserine-lactone lactonohydrolase activity	-	-	3.1.1.2,3.1.8.1	ko:K01045	ko01120,map01120	-	-	-	ko00000,ko01000,ko04147	-	-	-	Arylesterase
XP_071941118.1	6500.XP_005108065.1	1.29e-05	55.8	COG5082@1|root,KOG4400@2759|Eukaryota,39GHY@33154|Opisthokonta,3B95A@33208|Metazoa,3CX67@33213|Bilateria	33208|Metazoa	O	zinc finger CCHC	ZCCHC7	GO:0002252,GO:0002376,GO:0005575,GO:0005622,GO:0005623,GO:0005634,GO:0005730,GO:0005737,GO:0005829,GO:0006950,GO:0006952,GO:0008150,GO:0009605,GO:0009607,GO:0009615,GO:0031974,GO:0031981,GO:0043207,GO:0043226,GO:0043227,GO:0043228,GO:0043229,GO:0043231,GO:0043232,GO:0043233,GO:0044422,GO:0044424,GO:0044428,GO:0044444,GO:0044446,GO:0044464,GO:0050896,GO:0051607,GO:0051704,GO:0051707,GO:0070013,GO:…	-	ko:K12597	ko03018,map03018	M00393	-	-	ko00000,ko00001,ko00002,ko03016,ko03019	-	-	-	zf-CCHC
XP_071941119.1	34740.HMEL002647-PA	1.46e-05	57.4	KOG1218@1|root,KOG1218@2759|Eukaryota,39T32@33154|Opisthokonta,3BBKK@33208|Metazoa,3CW5Y@33213|Bilateria,41WXH@6656|Arthropoda,3SGST@50557|Insecta,4445J@7088|Lepidoptera	33208|Metazoa	T	Laminin-type epidermal growth factor-like domai	drpr	GO:0001786,GO:0002165,GO:0003002,GO:0003674,GO:0005488,GO:0005515,GO:0005543,GO:0005575,GO:0005622,GO:0005623,GO:0005737,GO:0005886,GO:0006810,GO:0006897,GO:0006909,GO:0006911,GO:0006950,GO:0006952,GO:0007275,GO:0007389,GO:0007399,GO:0007431,GO:0007435,GO:0007444,GO:0007447,GO:0007450,GO:0007552,GO:0007610,GO:0007626,GO:0008150,GO:0008219,GO:0008289,GO:0008345,GO:0009605,GO:0009607,GO:0009611,GO:…	-	-	-	-	-	-	-	-	-	-	EMI,Laminin_EGF,hEGF
XP_071941121.1	7668.SPU_004181-tr	3.7e-159	473	COG2272@1|root,KOG4389@2759|Eukaryota,39MBH@33154|Opisthokonta,3CNZ2@33208|Metazoa	33208|Metazoa	G	Carboxylesterase family	-	-	3.1.1.7,3.1.1.8	ko:K01049,ko:K01050	ko00564,ko04725,map00564,map04725	-	R01026	RC00020,RC00041	ko00000,ko00001,ko00537,ko01000	-	-	-	COesterase
XP_071941122.1	7668.SPU_024795-tr	6.2e-58	201	COG2314@1|root,2S10C@2759|Eukaryota,3A0HA@33154|Opisthokonta,3BPNC@33208|Metazoa,3D6KM@33213|Bilateria	33208|Metazoa	S	TM2 domain	-	-	-	-	-	-	-	-	-	-	-	-	TM2
XP_071941123.1	10224.XP_002735512.2	9e-79	243	KOG0092@1|root,KOG0092@2759|Eukaryota,3A22T@33154|Opisthokonta,3BQZZ@33208|Metazoa,3D6BU@33213|Bilateria	33208|Metazoa	U	GTP binding. It is involved in the biological process described with protein transport	-	GO:0003674,GO:0003824,GO:0003924,GO:0005575,GO:0006810,GO:0007154,GO:0007165,GO:0007264,GO:0007265,GO:0007275,GO:0007399,GO:0007422,GO:0008150,GO:0009987,GO:0016192,GO:0016462,GO:0016787,GO:0016817,GO:0016818,GO:0017111,GO:0023052,GO:0031982,GO:0032482,GO:0032501,GO:0032502,GO:0035556,GO:0043226,GO:0043227,GO:0048731,GO:0048856,GO:0050789,GO:0050794,GO:0050896,GO:0051179,GO:0051234,GO:0051716,GO:…	-	ko:K07890	-	-	-	-	ko00000,ko04031,ko04131,ko04147	-	-	-	Ras
XP_071941124.1	10224.XP_002738562.1	2.91e-05	50.8	2C7ZH@1|root,2RY4P@2759|Eukaryota,38HU2@33154|Opisthokonta,3BHGX@33208|Metazoa,3D0KE@33213|Bilateria	33208|Metazoa	S	FAM167	FAM167A	-	-	-	-	-	-	-	-	-	-	-	FAM167
XP_071941125.1	10224.XP_002737136.1	4.33e-103	323	COG2124@1|root,KOG0159@2759|Eukaryota,38CZC@33154|Opisthokonta,3B9J4@33208|Metazoa,3CUCS@33213|Bilateria	33208|Metazoa	Q	cytochrome P450	-	-	1.14.15.16	ko:K07436	ko00100,ko01100,ko05206,map00100,map01100,map05206	-	R09515,R09516	RC01223	ko00000,ko00001,ko00199,ko01000	-	-	-	p450
XP_071941126.1	7668.SPU_000153-tr	9.53e-14	74.7	COG2272@1|root,KOG4389@2759|Eukaryota,39MBH@33154|Opisthokonta,3CNZ2@33208|Metazoa	33208|Metazoa	G	Carboxylesterase family	-	-	3.1.1.7,3.1.1.8	ko:K01049,ko:K01050	ko00564,ko04725,map00564,map04725	-	R01026	RC00020,RC00041	ko00000,ko00001,ko00537,ko01000	-	-	-	COesterase
XP_071941127.1	7668.SPU_001298-tr	6.62e-122	379	COG2272@1|root,KOG4389@2759|Eukaryota,38BW2@33154|Opisthokonta,3B9C3@33208|Metazoa	7668.SPU_001298-tr|-	T	Belongs to the type-B carboxylesterase lipase family	-	-	-	-	-	-	-	-	-	-	-	-	-
XP_071941128.1	8010.XP_010882117.1	2.28e-140	461	COG2272@1|root,KOG1516@2759|Eukaryota,38DII@33154|Opisthokonta,3BGG6@33208|Metazoa,3DG6G@33213|Bilateria,48R9N@7711|Chordata,49MVS@7742|Vertebrata,4A58W@7898|Actinopterygii	33208|Metazoa	I	Carboxylesterase family	CES2	GO:0000003,GO:0003008,GO:0003674,GO:0003824,GO:0004453,GO:0005488,GO:0005515,GO:0005575,GO:0005622,GO:0005623,GO:0005737,GO:0005739,GO:0006629,GO:0006714,GO:0006716,GO:0006719,GO:0006720,GO:0006721,GO:0007275,GO:0007568,GO:0007600,GO:0007610,GO:0007617,GO:0007618,GO:0008150,GO:0008152,GO:0008300,GO:0008340,GO:0009056,GO:0009266,GO:0009581,GO:0009582,GO:0009605,GO:0009628,GO:0009636,GO:0009987,GO:…	3.1.1.1,3.1.1.56,3.1.1.59,3.1.1.7,3.1.1.8,3.1.1.84	ko:K01044,ko:K01049,ko:K01050,ko:K01063,ko:K03927	ko00564,ko00981,ko00983,ko01100,ko04725,map00564,map00981,map00983,map01100,map04725	-	R01026,R06728,R08149,R08150,R08220,R08249,R08251,R08255,R08258	RC00020,RC00041,RC00055,RC00162,RC00460,RC00461,RC00475,RC00476,RC00523,RC00962,RC02264	ko00000,ko00001,ko00537,ko01000	-	CE10	-	COesterase
XP_071941129.1	10224.XP_006825360.1	7.98e-110	349	COG2272@1|root,KOG4389@2759|Eukaryota,38EC4@33154|Opisthokonta,3CPYK@33208|Metazoa,3E63U@33213|Bilateria	33208|Metazoa	T	Carboxylesterase family	-	-	3.1.1.7	ko:K01049	ko00564,ko04725,map00564,map04725	-	R01026	RC00020,RC00041	ko00000,ko00001,ko00537,ko01000	-	-	-	COesterase
XP_071941130.1	106582.XP_004567631.1	1.38e-13	69.7	KOG4297@1|root,KOG4297@2759|Eukaryota,38CXI@33154|Opisthokonta,3BD3C@33208|Metazoa,3CRSM@33213|Bilateria,48M5N@7711|Chordata	33208|Metazoa	TV	C-type lectin (CTL) or carbohydrate-recognition domain (CRD)	-	-	-	-	-	-	-	-	-	-	-	-	Lectin_C
XP_071941131.1	45351.EDO49138	4.21e-96	305	KOG0589@1|root,KOG0589@2759|Eukaryota,3AIIE@33154|Opisthokonta,3BZBQ@33208|Metazoa	33208|Metazoa	T	Serine/Threonine protein kinases, catalytic domain	-	-	-	-	-	-	-	-	-	-	-	-	Pkinase
XP_071941132.1	10224.XP_006824774.1	0	5135	KOG1218@1|root,KOG1225@1|root,KOG3516@1|root,KOG4291@1|root,KOG1218@2759|Eukaryota,KOG1225@2759|Eukaryota,KOG3516@2759|Eukaryota,KOG4291@2759|Eukaryota,39A4Y@33154|Opisthokonta,3BXEH@33208|Metazoa,3DFNF@33213|Bilateria	33208|Metazoa	T	negative regulation of canonical Wnt signaling pathway involved in cardiac muscle cell fate commitment	-	-	-	-	-	-	-	-	-	-	-	-	-
XP_071941133.1	7668.SPU_007523-tr	1.85e-69	237	KOG2563@1|root,KOG2563@2759|Eukaryota,38GTZ@33154|Opisthokonta,3BA29@33208|Metazoa,3CYWF@33213|Bilateria	33208|Metazoa	S	heme export	-	-	-	ko:K08220	-	-	-	-	ko00000,ko02000	2.A.1.28.1,2.A.1.28.4	-	-	MFS_1
XP_071941134.1	32507.XP_006797206.1	8.84e-69	234	KOG2563@1|root,KOG2563@2759|Eukaryota,38GTZ@33154|Opisthokonta,3BA29@33208|Metazoa,3CYWF@33213|Bilateria,47ZY1@7711|Chordata,48ZEW@7742|Vertebrata,49W5Y@7898|Actinopterygii	33208|Metazoa	S	Feline leukemia virus subgroup C	FLVCR2	GO:0003674,GO:0005215,GO:0005488,GO:0005575,GO:0005623,GO:0005886,GO:0006810,GO:0008150,GO:0015232,GO:0015886,GO:0016020,GO:0020037,GO:0022857,GO:0044464,GO:0046906,GO:0048037,GO:0051179,GO:0051181,GO:0051184,GO:0051234,GO:0055085,GO:0071702,GO:0071705,GO:0071944,GO:0097159,GO:1901363,GO:1901678	-	ko:K08220	-	-	-	-	ko00000,ko02000	2.A.1.28.1,2.A.1.28.4	-	-	MFS_1
XP_071941135.1	7668.SPU_005835-tr	9.43e-16	79.7	2929X@1|root,2R96B@2759|Eukaryota,39E7H@33154|Opisthokonta,3BEYW@33208|Metazoa,3CUD7@33213|Bilateria	33208|Metazoa	S	positive regulation of mitochondrial fission	MFF	GO:0000266,GO:0000302,GO:0001836,GO:0003674,GO:0005488,GO:0005515,GO:0005575,GO:0005622,GO:0005623,GO:0005737,GO:0005739,GO:0005740,GO:0005741,GO:0005777,GO:0006605,GO:0006626,GO:0006810,GO:0006839,GO:0006886,GO:0006915,GO:0006950,GO:0006979,GO:0006996,GO:0007005,GO:0007031,GO:0007154,GO:0007165,GO:0008021,GO:0008053,GO:0008104,GO:0008150,GO:0008219,GO:0008637,GO:0009636,GO:0009653,GO:0009966,GO:…	-	ko:K22076	-	-	-	-	ko00000,ko03029	-	-	-	Miff
XP_071941136.1	7739.XP_002591577.1	2.73e-223	734	COG1112@1|root,KOG0988@1|root,KOG0988@2759|Eukaryota,KOG1802@2759|Eukaryota	2759|Eukaryota	L	nuclear-transcribed mRNA catabolic process, nonsense-mediated decay	-	-	2.7.7.48	ko:K11699	-	-	-	-	ko00000,ko01000,ko03036	-	-	-	AAA_11,AAA_12,DUF2439,RdRP
XP_071941137.1	10224.XP_002734345.1	1.31e-39	164	KOG2177@1|root,KOG2177@2759|Eukaryota,38EA3@33154|Opisthokonta,3BFJH@33208|Metazoa,3CRTV@33213|Bilateria	33208|Metazoa	O	Tripartite motif-containing protein	-	-	2.3.2.27	ko:K11997,ko:K12035	ko05206,map05206	-	-	-	ko00000,ko00001,ko01000,ko03019,ko04121	-	-	-	DUF3583,Filamin,NHL,zf-B_box,zf-C3HC4,zf-C3HC4_3,zf-RING_UBOX
XP_071941138.1	42254.XP_004620534.1	9.13e-108	350	28J89@1|root,2QRKR@2759|Eukaryota,38GQZ@33154|Opisthokonta,3BA4H@33208|Metazoa,3CY1D@33213|Bilateria,482TD@7711|Chordata,491R8@7742|Vertebrata,3JA30@40674|Mammalia	33208|Metazoa	S	Macrophage-expressed gene 1	MPEG1	-	-	-	-	-	-	-	-	-	-	-	MACPF
XP_071941139.1	7668.SPU_005313-tr	1.79e-55	199	28MEB@1|root,2QTXT@2759|Eukaryota,38UB2@33154|Opisthokonta,3BHPF@33208|Metazoa,3CSY7@33213|Bilateria	33208|Metazoa	S	galactosylceramide sulfotransferase activity	GAL3ST1	GO:0000003,GO:0000139,GO:0001733,GO:0003674,GO:0003824,GO:0005575,GO:0005622,GO:0005623,GO:0005737,GO:0005794,GO:0005886,GO:0005887,GO:0006464,GO:0006486,GO:0006487,GO:0006629,GO:0006643,GO:0006664,GO:0006665,GO:0006672,GO:0006677,GO:0006681,GO:0006682,GO:0006687,GO:0006688,GO:0006807,GO:0007272,GO:0007275,GO:0007276,GO:0007283,GO:0007399,GO:0008146,GO:0008150,GO:0008152,GO:0008366,GO:0008610,GO:…	2.8.2.11	ko:K01019	ko00565,ko00600,ko01100,map00565,map00600,map01100	M00067	R04017,R05105,R10805	RC00007,RC00231	ko00000,ko00001,ko00002,ko01000,ko01003	-	-	-	Gal-3-0_sulfotr
XP_071941140.1	10224.XP_006820270.1	6.11e-48	175	2CM97@1|root,2QPNT@2759|Eukaryota	2759|Eukaryota	S	galactosylceramide sulfotransferase activity	GAL3ST3	GO:0000166,GO:0003674,GO:0003824,GO:0005488,GO:0005575,GO:0005975,GO:0005976,GO:0005996,GO:0006022,GO:0006029,GO:0006790,GO:0006807,GO:0008146,GO:0008150,GO:0008152,GO:0009058,GO:0009059,GO:0009100,GO:0009101,GO:0009311,GO:0009987,GO:0016020,GO:0016021,GO:0016740,GO:0016782,GO:0017076,GO:0019538,GO:0030166,GO:0030246,GO:0030309,GO:0030554,GO:0031224,GO:0032553,GO:0032555,GO:0032559,GO:0034645,GO:…	2.8.2.11	ko:K01019,ko:K09676	ko00565,ko00600,ko01100,map00565,map00600,map01100	M00067	R04017,R05105,R10805	RC00007,RC00231	ko00000,ko00001,ko00002,ko01000,ko01003	-	-	-	Gal-3-0_sulfotr
XP_071941141.1	10224.XP_002731207.1	1.8e-32	129	28MEB@1|root,2QTXT@2759|Eukaryota	10224.XP_002731207.1|-	S	galactosylceramide sulfotransferase activity	-	-	2.8.2.11	ko:K01019	ko00565,ko00600,ko01100,map00565,map00600,map01100	M00067	R04017,R05105,R10805	RC00007,RC00231	ko00000,ko00001,ko00002,ko01000,ko01003	-	-	-	-
XP_071941142.1	7668.SPU_005835-tr	9.43e-16	79.7	2929X@1|root,2R96B@2759|Eukaryota,39E7H@33154|Opisthokonta,3BEYW@33208|Metazoa,3CUD7@33213|Bilateria	33208|Metazoa	S	positive regulation of mitochondrial fission	MFF	GO:0000266,GO:0000302,GO:0001836,GO:0003674,GO:0005488,GO:0005515,GO:0005575,GO:0005622,GO:0005623,GO:0005737,GO:0005739,GO:0005740,GO:0005741,GO:0005777,GO:0006605,GO:0006626,GO:0006810,GO:0006839,GO:0006886,GO:0006915,GO:0006950,GO:0006979,GO:0006996,GO:0007005,GO:0007031,GO:0007154,GO:0007165,GO:0008021,GO:0008053,GO:0008104,GO:0008150,GO:0008219,GO:0008637,GO:0009636,GO:0009653,GO:0009966,GO:…	-	ko:K22076	-	-	-	-	ko00000,ko03029	-	-	-	Miff
XP_071941143.1	7668.SPU_005342-tr	1.93e-57	195	COG1678@1|root,KOG1075@1|root,KOG1075@2759|Eukaryota,KOG1567@2759|Eukaryota,38B80@33154|Opisthokonta,3B9U0@33208|Metazoa,3CT3A@33213|Bilateria	33208|Metazoa	F	ribonucleoside-diphosphate reductase activity	-	GO:0007275,GO:0008150,GO:0009790,GO:0009792,GO:0032501,GO:0032502,GO:0048856	1.17.4.1	ko:K10808	ko00230,ko00240,ko00480,ko00983,ko01100,ko04115,map00230,map00240,map00480,map00983,map01100,map04115	M00053	R02017,R02019,R02024,R08363,R08364,R11893	RC00613,RC01003	ko00000,ko00001,ko00002,ko01000,ko03400	-	-	-	Ribonuc_red_sm
XP_071941144.1	7668.SPU_016325-tr	3.97e-94	302	KOG1075@1|root,KOG1075@2759|Eukaryota,3AB3G@33154|Opisthokonta,3BQKC@33208|Metazoa,3D77Y@33213|Bilateria	33208|Metazoa	O	Reverse transcriptase (RNA-dependent DNA polymerase)	-	-	-	ko:K10577	ko03013,ko04064,ko04120,ko05206,map03013,map04064,map04120,map05206	M00427	-	-	ko00000,ko00001,ko00002,ko03019,ko04121	-	-	-	RVT_1
XP_071941145.1	10224.XP_002730421.1	2.52e-82	250	KOG4363@1|root,KOG4363@2759|Eukaryota,39BRW@33154|Opisthokonta,3BG2J@33208|Metazoa,3CW64@33213|Bilateria	33208|Metazoa	T	Insulin-induced gene	INSIG1	GO:0001101,GO:0001501,GO:0003674,GO:0005488,GO:0005515,GO:0005575,GO:0005622,GO:0005623,GO:0005737,GO:0005783,GO:0005789,GO:0006066,GO:0006355,GO:0006357,GO:0006629,GO:0006638,GO:0006639,GO:0006641,GO:0006694,GO:0006695,GO:0006950,GO:0006984,GO:0006991,GO:0007154,GO:0007165,GO:0007275,GO:0007423,GO:0008104,GO:0008134,GO:0008150,GO:0008152,GO:0008202,GO:0008203,GO:0008283,GO:0008610,GO:0009058,GO:…	-	-	-	-	-	-	-	-	-	-	INSIG
XP_071941147.1	10224.XP_006825440.1	1.74e-29	129	KOG1217@1|root,KOG1217@2759|Eukaryota,38BUP@33154|Opisthokonta,3BAFT@33208|Metazoa,3CRZB@33213|Bilateria	33208|Metazoa	T	negative regulation of growth rate	-	-	-	ko:K02599	ko01522,ko04320,ko04330,ko04658,ko04919,ko05020,ko05165,ko05200,ko05206,ko05224,map01522,map04320,map04330,map04658,map04919,map05020,map05165,map05200,map05206,map05224	M00682	-	-	ko00000,ko00001,ko00002	-	-	-	CUB,DSL,EGF,EGF_CA,hEGF
XP_071941148.1	7668.SPU_020136-tr	1.64e-24	118	28M88@1|root,2QTRE@2759|Eukaryota,395AR@33154|Opisthokonta,3BH1F@33208|Metazoa,3CT1A@33213|Bilateria	33208|Metazoa	S	Transforming growth factor beta regulator 4	TBRG4	GO:0000959,GO:0000963,GO:0005575,GO:0005622,GO:0005623,GO:0005737,GO:0005739,GO:0005759,GO:0006091,GO:0006139,GO:0006396,GO:0006397,GO:0006464,GO:0006468,GO:0006725,GO:0006793,GO:0006796,GO:0006807,GO:0007049,GO:0007050,GO:0008150,GO:0008152,GO:0008284,GO:0009894,GO:0009987,GO:0010467,GO:0010468,GO:0010608,GO:0015980,GO:0016070,GO:0016071,GO:0016310,GO:0019219,GO:0019222,GO:0019538,GO:0022402,GO:…	-	-	-	-	-	-	-	-	-	-	FAST_1,FAST_2,RAP
XP_071941149.1	8081.XP_008436790.1	2.96e-42	146	COG0229@1|root,KOG0856@2759|Eukaryota,3A0GN@33154|Opisthokonta,3BPK7@33208|Metazoa,3D6BQ@33213|Bilateria,48EB7@7711|Chordata,498NZ@7742|Vertebrata,4A1M8@7898|Actinopterygii	33208|Metazoa	O	reductase B2	MSRB2	GO:0003674,GO:0003779,GO:0003824,GO:0005488,GO:0005515,GO:0005575,GO:0005622,GO:0005623,GO:0005737,GO:0005739,GO:0006807,GO:0006996,GO:0007010,GO:0007015,GO:0008092,GO:0008150,GO:0008152,GO:0008154,GO:0008270,GO:0009987,GO:0016043,GO:0016491,GO:0016667,GO:0016671,GO:0019538,GO:0022607,GO:0030029,GO:0030036,GO:0030041,GO:0030091,GO:0033743,GO:0034622,GO:0043167,GO:0043169,GO:0043170,GO:0043226,GO:…	1.8.4.12	ko:K07305	-	-	-	-	ko00000,ko01000	-	-	-	SelR
XP_071941150.1	7668.SPU_002965-tr	7.23e-157	465	COG2272@1|root,KOG4389@2759|Eukaryota,39MBH@33154|Opisthokonta,3CNZ2@33208|Metazoa	33208|Metazoa	G	Carboxylesterase family	-	-	3.1.1.7,3.1.1.8	ko:K01049,ko:K01050	ko00564,ko04725,map00564,map04725	-	R01026	RC00020,RC00041	ko00000,ko00001,ko00537,ko01000	-	-	-	COesterase
XP_071941151.1	7668.SPU_002970-tr	2.36e-141	428	COG2272@1|root,KOG4389@2759|Eukaryota,39MBH@33154|Opisthokonta,3CNZ2@33208|Metazoa	33208|Metazoa	G	Carboxylesterase family	-	-	3.1.1.7,3.1.1.8	ko:K01049,ko:K01050	ko00564,ko04725,map00564,map04725	-	R01026	RC00020,RC00041	ko00000,ko00001,ko00537,ko01000	-	-	-	COesterase
XP_071941152.1	10224.XP_002736239.1	2.23e-11	67.8	2DK2A@1|root,2S61Y@2759|Eukaryota,39T6B@33154|Opisthokonta,3BK0S@33208|Metazoa	33208|Metazoa	S	negative regulation of Notch signaling pathway	RITA1	GO:0000122,GO:0003674,GO:0005488,GO:0005515,GO:0005575,GO:0005622,GO:0005623,GO:0005634,GO:0005737,GO:0005813,GO:0005815,GO:0005856,GO:0006355,GO:0006357,GO:0006810,GO:0006913,GO:0007275,GO:0007399,GO:0008092,GO:0008150,GO:0008593,GO:0009889,GO:0009890,GO:0009892,GO:0009966,GO:0009968,GO:0009987,GO:0010468,GO:0010556,GO:0010558,GO:0010605,GO:0010629,GO:0010646,GO:0010648,GO:0015630,GO:0015631,GO:…	-	-	-	-	-	-	-	-	-	-	RITA
XP_071941153.1	7668.SPU_002970-tr	7.37e-171	506	COG2272@1|root,KOG4389@2759|Eukaryota,39MBH@33154|Opisthokonta,3CNZ2@33208|Metazoa	33208|Metazoa	G	Carboxylesterase family	-	-	3.1.1.7,3.1.1.8	ko:K01049,ko:K01050	ko00564,ko04725,map00564,map04725	-	R01026	RC00020,RC00041	ko00000,ko00001,ko00537,ko01000	-	-	-	COesterase
XP_071941154.1	10224.XP_006825357.1	9.39e-51	187	KOG0118@1|root,KOG0118@2759|Eukaryota,39ST6@33154|Opisthokonta,3BA81@33208|Metazoa,3CRMB@33213|Bilateria	33208|Metazoa	A	mRNA transport	HNRNPA2B1	GO:0000003,GO:0000122,GO:0000375,GO:0000377,GO:0000380,GO:0000381,GO:0000398,GO:0000723,GO:0000733,GO:0000781,GO:0000785,GO:0000792,GO:0001067,GO:0001069,GO:0001654,GO:0001745,GO:0003006,GO:0003674,GO:0003676,GO:0003677,GO:0003697,GO:0003723,GO:0003725,GO:0003727,GO:0003729,GO:0003730,GO:0003824,GO:0005215,GO:0005488,GO:0005515,GO:0005575,GO:0005576,GO:0005615,GO:0005622,GO:0005623,GO:0005634,GO:…	-	ko:K12741,ko:K13158,ko:K14411	ko03015,ko03040,map03015,map03040	-	-	-	ko00000,ko00001,ko03019,ko03041,ko04147	-	-	-	HnRNPA1,RRM_1
XP_071941155.1	10224.XP_002737993.1	4.26e-56	197	KOG2287@1|root,KOG2287@2759|Eukaryota,39SCE@33154|Opisthokonta,3BFUT@33208|Metazoa,3CTXD@33213|Bilateria	33208|Metazoa	G	glucosaminylgalactosylglucosylceramide beta-galactosyltransferase activity	-	GO:0003674,GO:0003824,GO:0006464,GO:0006486,GO:0006487,GO:0006807,GO:0006996,GO:0007030,GO:0008150,GO:0008152,GO:0008378,GO:0009058,GO:0009059,GO:0009100,GO:0009101,GO:0009987,GO:0010256,GO:0016043,GO:0016740,GO:0016757,GO:0016758,GO:0019538,GO:0034645,GO:0036211,GO:0043170,GO:0043412,GO:0043413,GO:0044237,GO:0044238,GO:0044249,GO:0044260,GO:0044267,GO:0048531,GO:0070085,GO:0071704,GO:0071840,GO:…	2.4.1.86	ko:K07819	ko00601,ko01100,map00601,map01100	M00070	R06006	-	ko00000,ko00001,ko00002,ko01000,ko01003	-	GT31	-	Galactosyl_T
XP_071941156.1	10224.XP_002737993.1	8.38e-50	182	KOG2287@1|root,KOG2287@2759|Eukaryota,39SCE@33154|Opisthokonta,3BFUT@33208|Metazoa,3CTXD@33213|Bilateria	33208|Metazoa	G	glucosaminylgalactosylglucosylceramide beta-galactosyltransferase activity	-	GO:0003674,GO:0003824,GO:0006464,GO:0006486,GO:0006487,GO:0006807,GO:0006996,GO:0007030,GO:0008150,GO:0008152,GO:0008378,GO:0009058,GO:0009059,GO:0009100,GO:0009101,GO:0009987,GO:0010256,GO:0016043,GO:0016740,GO:0016757,GO:0016758,GO:0019538,GO:0034645,GO:0036211,GO:0043170,GO:0043412,GO:0043413,GO:0044237,GO:0044238,GO:0044249,GO:0044260,GO:0044267,GO:0048531,GO:0070085,GO:0071704,GO:0071840,GO:…	2.4.1.86	ko:K07819	ko00601,ko01100,map00601,map01100	M00070	R06006	-	ko00000,ko00001,ko00002,ko01000,ko01003	-	GT31	-	Galactosyl_T
XP_071941158.1	7955.ENSDARP00000116604	2.39e-254	708	KOG0918@1|root,KOG0918@2759|Eukaryota,38IPA@33154|Opisthokonta,3BD9B@33208|Metazoa,3CYQU@33213|Bilateria,484RT@7711|Chordata,4953Z@7742|Vertebrata,49Y1V@7898|Actinopterygii	33208|Metazoa	P	Selenium binding protein 1	SELENBP1	GO:0001650,GO:0003674,GO:0005488,GO:0005575,GO:0005622,GO:0005623,GO:0005634,GO:0005730,GO:0008150,GO:0008430,GO:0009987,GO:0030154,GO:0031974,GO:0031981,GO:0032502,GO:0043226,GO:0043227,GO:0043228,GO:0043229,GO:0043231,GO:0043232,GO:0043233,GO:0044422,GO:0044424,GO:0044428,GO:0044446,GO:0044452,GO:0044464,GO:0045444,GO:0048869,GO:0050873,GO:0070013	-	ko:K17285	-	-	-	-	ko00000,ko04147	-	-	-	SBP56
XP_071941159.1	10224.XP_002736239.1	2.23e-11	67.8	2DK2A@1|root,2S61Y@2759|Eukaryota,39T6B@33154|Opisthokonta,3BK0S@33208|Metazoa	33208|Metazoa	S	negative regulation of Notch signaling pathway	RITA1	GO:0000122,GO:0003674,GO:0005488,GO:0005515,GO:0005575,GO:0005622,GO:0005623,GO:0005634,GO:0005737,GO:0005813,GO:0005815,GO:0005856,GO:0006355,GO:0006357,GO:0006810,GO:0006913,GO:0007275,GO:0007399,GO:0008092,GO:0008150,GO:0008593,GO:0009889,GO:0009890,GO:0009892,GO:0009966,GO:0009968,GO:0009987,GO:0010468,GO:0010556,GO:0010558,GO:0010605,GO:0010629,GO:0010646,GO:0010648,GO:0015630,GO:0015631,GO:…	-	-	-	-	-	-	-	-	-	-	RITA
XP_071941160.1	7668.SPU_028564-tr	6.19e-21	91.7	KOG4297@1|root,KOG4297@2759|Eukaryota,38HUA@33154|Opisthokonta,3BKU3@33208|Metazoa,3CXW3@33213|Bilateria	33208|Metazoa	TV	C-type lectin (CTL) or carbohydrate-recognition domain (CRD)	CLEC19A	-	-	-	-	-	-	-	-	-	-	-	Lectin_C
XP_071941161.1	28737.XP_006902733.1	2.61e-18	86.3	KOG4297@1|root,KOG4297@2759|Eukaryota,39X2I@33154|Opisthokonta,3BNNA@33208|Metazoa,3D0U7@33213|Bilateria,485EY@7711|Chordata,4988M@7742|Vertebrata,3JE70@40674|Mammalia,35342@311790|Afrotheria	33208|Metazoa	TV	Low affinity immunoglobulin epsilon Fc receptor	FCER2	GO:0002682,GO:0002684,GO:0002697,GO:0002699,GO:0002703,GO:0002705,GO:0002706,GO:0002708,GO:0002712,GO:0002714,GO:0002819,GO:0002821,GO:0002822,GO:0002824,GO:0002889,GO:0002891,GO:0002920,GO:0002922,GO:0002923,GO:0002925,GO:0003674,GO:0005102,GO:0005178,GO:0005488,GO:0005515,GO:0005575,GO:0005576,GO:0005623,GO:0005886,GO:0005887,GO:0007154,GO:0007165,GO:0007166,GO:0007219,GO:0008150,GO:0009889,GO:…	-	ko:K06468	ko04640,ko05169,map04640,map05169	-	-	-	ko00000,ko00001,ko04090,ko04091	-	-	-	Lectin_C
XP_071941162.1	28377.ENSACAP00000009494	9.91e-54	176	KOG3261@1|root,KOG3261@2759|Eukaryota,39YVE@33154|Opisthokonta,3BB47@33208|Metazoa,3CU8D@33213|Bilateria,487EQ@7711|Chordata,494BM@7742|Vertebrata	33208|Metazoa	S	protein-N-terminal glutamine amidohydrolase activity	WDYHV1	GO:0003008,GO:0003674,GO:0003824,GO:0005575,GO:0005622,GO:0005623,GO:0005634,GO:0005737,GO:0005829,GO:0006464,GO:0006807,GO:0007610,GO:0007611,GO:0007612,GO:0007635,GO:0008150,GO:0008152,GO:0008306,GO:0008355,GO:0009056,GO:0009057,GO:0009987,GO:0016787,GO:0016810,GO:0016811,GO:0019538,GO:0030163,GO:0032501,GO:0036211,GO:0042048,GO:0042221,GO:0043170,GO:0043226,GO:0043227,GO:0043229,GO:0043231,GO:…	3.5.1.122	ko:K21286	-	-	R11560	RC00010	ko00000,ko01000	-	-	-	Nt_Gln_amidase
XP_071941163.1	7668.SPU_023057-tr	6.98e-36	144	KOG4651@1|root,KOG4651@2759|Eukaryota,38CH1@33154|Opisthokonta,3BGMN@33208|Metazoa,3CYG1@33213|Bilateria	33208|Metazoa	G	N-acetylgalactosamine 4-O-sulfotransferase activity	-	-	2.8.2.35,2.8.2.5	ko:K07779,ko:K08105	ko00532,map00532	-	R02180,R10873	RC00007,RC00231	ko00000,ko00001,ko01000,ko01003	-	-	-	Sulfotransfer_2
XP_071941164.1	7668.SPU_013092-tr	1.91e-38	135	COG3476@1|root,KOG3797@2759|Eukaryota,39ZMY@33154|Opisthokonta,3BPKS@33208|Metazoa,3D6E9@33213|Bilateria	33208|Metazoa	T	response to vitamin B1	TSPO	GO:0001505,GO:0001817,GO:0001818,GO:0002082,GO:0002237,GO:0003254,GO:0003674,GO:0005215,GO:0005319,GO:0005488,GO:0005496,GO:0005497,GO:0005515,GO:0005575,GO:0005622,GO:0005623,GO:0005737,GO:0005739,GO:0005740,GO:0005741,GO:0006140,GO:0006605,GO:0006626,GO:0006629,GO:0006694,GO:0006700,GO:0006725,GO:0006778,GO:0006779,GO:0006783,GO:0006807,GO:0006810,GO:0006811,GO:0006820,GO:0006821,GO:0006839,GO:…	-	ko:K05770	ko04080,ko04214,ko04979,ko05166,map04080,map04214,map04979,map05166	-	-	-	ko00000,ko00001,ko02000	9.A.24	-	-	TspO_MBR
XP_071941165.1	7739.XP_002607154.1	1.15e-73	258	KOG1306@1|root,KOG1306@2759|Eukaryota,38CSX@33154|Opisthokonta,3BAVY@33208|Metazoa,3CSR1@33213|Bilateria,48J58@7711|Chordata	33208|Metazoa	P	Sodium/calcium exchanger protein	-	-	-	ko:K05849	ko04020,ko04022,ko04371,ko04740,ko04974,map04020,map04022,map04371,map04740,map04974	-	-	-	ko00000,ko00001,ko00536,ko02000	2.A.19.3	-	-	Calx-beta,Na_Ca_ex,Na_Ca_ex_C
XP_071941166.1	7668.SPU_030073-tr	5.52e-32	124	28XNB@1|root,2R4FK@2759|Eukaryota,396QZ@33154|Opisthokonta,3BIHA@33208|Metazoa,3DB7T@33213|Bilateria	33208|Metazoa	T	Nerve growth factor (NGF or beta-NGF)	NTF3	GO:0000187,GO:0000902,GO:0000904,GO:0001709,GO:0001932,GO:0001933,GO:0001934,GO:0002090,GO:0002092,GO:0003002,GO:0003008,GO:0003674,GO:0005102,GO:0005126,GO:0005165,GO:0005166,GO:0005488,GO:0005515,GO:0005575,GO:0005576,GO:0005622,GO:0005623,GO:0005737,GO:0005783,GO:0005788,GO:0006355,GO:0006357,GO:0006928,GO:0006935,GO:0007154,GO:0007165,GO:0007166,GO:0007167,GO:0007169,GO:0007202,GO:0007267,GO:…	-	ko:K04355,ko:K04356,ko:K12457	ko04010,ko04014,ko04024,ko04151,ko04722,ko05016,ko05030,ko05034,map04010,map04014,map04024,map04151,map04722,map05016,map05030,map05034	-	-	-	ko00000,ko00001,ko04052	-	-	-	NGF
XP_071941167.1	10224.XP_006813794.1	2.39e-79	272	2A54P@1|root,2RY8U@2759|Eukaryota,3A1CK@33154|Opisthokonta,3BQ23@33208|Metazoa,3D6S1@33213|Bilateria	33208|Metazoa	-	-	-	-	-	-	-	-	-	-	-	-	-	-	-
XP_071941168.1	10224.XP_006813794.1	5.08e-21	102	2A54P@1|root,2RY8U@2759|Eukaryota,3A1CK@33154|Opisthokonta,3BQ23@33208|Metazoa,3D6S1@33213|Bilateria	33208|Metazoa	-	-	-	-	-	-	-	-	-	-	-	-	-	-	-
XP_071941169.1	400682.PAC_15712703	0	1136	COG2801@1|root,KOG1721@1|root,KOG0017@2759|Eukaryota,KOG1721@2759|Eukaryota,38F42@33154|Opisthokonta,3BA5H@33208|Metazoa	33208|Metazoa	OU	K02A2.6-like	-	-	-	-	-	-	-	-	-	-	-	-	RVT_1,SCAN,rve,zf-CCHC,zf-H2C2
XP_071941170.1	31033.ENSTRUP00000004727	5.46e-39	150	2CN36@1|root,2QTNN@2759|Eukaryota,38FJC@33154|Opisthokonta,3BM27@33208|Metazoa,3D0HQ@33213|Bilateria	33208|Metazoa	-	-	-	-	-	-	-	-	-	-	-	-	-	-	RVT_1
XP_071941171.1	7668.SPU_015966-tr	1.11e-220	631	COG1972@1|root,KOG3747@2759|Eukaryota,38CC4@33154|Opisthokonta,3BEAF@33208|Metazoa,3CZWK@33213|Bilateria	33208|Metazoa	FP	nucleoside:sodium symporter activity	SLC28A3	GO:0001894,GO:0001895,GO:0003674,GO:0005215,GO:0005337,GO:0005345,GO:0005350,GO:0005415,GO:0005575,GO:0005622,GO:0005623,GO:0005737,GO:0005783,GO:0005789,GO:0005886,GO:0005887,GO:0006139,GO:0006725,GO:0006807,GO:0006810,GO:0006811,GO:0006812,GO:0006814,GO:0006863,GO:0008104,GO:0008150,GO:0008152,GO:0008324,GO:0009987,GO:0012505,GO:0015075,GO:0015077,GO:0015081,GO:0015205,GO:0015211,GO:0015291,GO:…	-	ko:K11536	-	-	-	-	ko00000,ko02000	2.A.41.2	-	-	Gate,Nucleos_tra2_C,Nucleos_tra2_N
XP_071941172.1	7668.SPU_009328-tr	1.63e-34	127	2FJES@1|root,2TKW5@2759|Eukaryota,3AAD8@33154|Opisthokonta,3BUDD@33208|Metazoa	33208|Metazoa	-	-	-	-	-	-	-	-	-	-	-	-	-	-	-
XP_071941173.1	7918.ENSLOCP00000001062	3.37e-111	321	COG0094@1|root,KOG0397@2759|Eukaryota,38BMT@33154|Opisthokonta,3BDSE@33208|Metazoa,3CXGD@33213|Bilateria,48814@7711|Chordata,4908W@7742|Vertebrata,49S9H@7898|Actinopterygii	33208|Metazoa	J	Belongs to the universal ribosomal protein uL5 family	RPL11	GO:0000027,GO:0000184,GO:0000956,GO:0002181,GO:0003674,GO:0003676,GO:0003723,GO:0003735,GO:0004857,GO:0005102,GO:0005198,GO:0005488,GO:0005515,GO:0005575,GO:0005622,GO:0005623,GO:0005634,GO:0005654,GO:0005730,GO:0005737,GO:0005783,GO:0005789,GO:0005791,GO:0005829,GO:0005840,GO:0005844,GO:0006139,GO:0006355,GO:0006364,GO:0006396,GO:0006401,GO:0006402,GO:0006412,GO:0006413,GO:0006518,GO:0006605,GO:…	-	ko:K02868,ko:K10523	ko03010,ko04340,ko04341,map03010,map04340,map04341	M00177,M00384	-	-	br01610,ko00000,ko00001,ko00002,ko03011,ko04121	-	-	-	Ribosomal_L5,Ribosomal_L5_C
XP_071941174.1	400682.PAC_15712703	1.65e-111	377	COG2801@1|root,KOG1721@1|root,KOG0017@2759|Eukaryota,KOG1721@2759|Eukaryota,38F42@33154|Opisthokonta,3BA5H@33208|Metazoa	33208|Metazoa	OU	K02A2.6-like	-	-	-	-	-	-	-	-	-	-	-	-	RVT_1,SCAN,rve,zf-CCHC,zf-H2C2
XP_071941175.1	48698.ENSPFOP00000023516	3.91e-41	154	COG2801@1|root,KOG0017@2759|Eukaryota,3997D@33154|Opisthokonta,3CDD7@33208|Metazoa,3DUQI@33213|Bilateria,48J45@7711|Chordata,49G38@7742|Vertebrata,4A688@7898|Actinopterygii	33208|Metazoa	L	zinc finger	-	-	-	-	-	-	-	-	-	-	-	-	RVT_1
XP_071941176.1	7668.SPU_007167-tr	2.9e-214	646	KOG1075@1|root,KOG1075@2759|Eukaryota,39Y6T@33154|Opisthokonta,3BEGN@33208|Metazoa,3CZ7K@33213|Bilateria	33208|Metazoa	G	positive regulation of TOR signaling	-	-	-	-	-	-	-	-	-	-	-	-	Exo_endo_phos_2,RVT_1
XP_071941177.1	10224.XP_006823075.1	5.34e-62	210	2D1AE@1|root,2SHBM@2759|Eukaryota,3AFP7@33154|Opisthokonta,3BY0Y@33208|Metazoa,3DET1@33213|Bilateria	33208|Metazoa	-	-	-	-	-	-	-	-	-	-	-	-	-	-	DUF1759,Peptidase_A17
XP_071941178.1	8090.ENSORLP00000025642	2.17e-152	466	2CN36@1|root,2QTNN@2759|Eukaryota,38FJC@33154|Opisthokonta,3BM27@33208|Metazoa,3D0HQ@33213|Bilateria,48H4M@7711|Chordata,49D09@7742|Vertebrata	33208|Metazoa	-	-	-	-	-	-	-	-	-	-	-	-	-	-	RVT_1
XP_071941179.1	7719.XP_009858991.1	8.95e-78	249	2D1AE@1|root,2SHBM@2759|Eukaryota,3AFP7@33154|Opisthokonta,3BY0Y@33208|Metazoa,3DET1@33213|Bilateria	33208|Metazoa	-	-	-	-	-	-	-	-	-	-	-	-	-	-	DUF1759,Peptidase_A17
XP_071941180.1	7739.XP_002612691.1	1.87e-141	416	COG2872@1|root,KOG2105@2759|Eukaryota,38FJV@33154|Opisthokonta,3BHA2@33208|Metazoa,3CVJM@33213|Bilateria,489YV@7711|Chordata	33208|Metazoa	S	alanine-tRNA ligase activity	AARSD1	GO:0002161,GO:0002196,GO:0003674,GO:0003824,GO:0006139,GO:0006399,GO:0006450,GO:0006725,GO:0006807,GO:0008150,GO:0008152,GO:0009987,GO:0016070,GO:0016787,GO:0016788,GO:0034641,GO:0034660,GO:0043170,GO:0044237,GO:0044238,GO:0046483,GO:0052689,GO:0065007,GO:0065008,GO:0071704,GO:0090304,GO:0106074,GO:0140098,GO:0140101,GO:1901360	6.1.1.7	ko:K01872,ko:K07050	ko00970,map00970	M00359,M00360	R03038	RC00055,RC00523	ko00000,ko00001,ko00002,ko01000,ko01007,ko03016	-	-	-	tRNA-synt_2c,tRNA_SAD
XP_071941181.1	7918.ENSLOCP00000001062	3.37e-111	321	COG0094@1|root,KOG0397@2759|Eukaryota,38BMT@33154|Opisthokonta,3BDSE@33208|Metazoa,3CXGD@33213|Bilateria,48814@7711|Chordata,4908W@7742|Vertebrata,49S9H@7898|Actinopterygii	33208|Metazoa	J	Belongs to the universal ribosomal protein uL5 family	RPL11	GO:0000027,GO:0000184,GO:0000956,GO:0002181,GO:0003674,GO:0003676,GO:0003723,GO:0003735,GO:0004857,GO:0005102,GO:0005198,GO:0005488,GO:0005515,GO:0005575,GO:0005622,GO:0005623,GO:0005634,GO:0005654,GO:0005730,GO:0005737,GO:0005783,GO:0005789,GO:0005791,GO:0005829,GO:0005840,GO:0005844,GO:0006139,GO:0006355,GO:0006364,GO:0006396,GO:0006401,GO:0006402,GO:0006412,GO:0006413,GO:0006518,GO:0006605,GO:…	-	ko:K02868,ko:K10523	ko03010,ko04340,ko04341,map03010,map04340,map04341	M00177,M00384	-	-	br01610,ko00000,ko00001,ko00002,ko03011,ko04121	-	-	-	Ribosomal_L5,Ribosomal_L5_C
XP_071941182.1	7668.SPU_028166-tr	1.53e-87	277	KOG2846@1|root,KOG2846@2759|Eukaryota,39T6G@33154|Opisthokonta,3BEMN@33208|Metazoa,3CZII@33213|Bilateria	33208|Metazoa	S	Lunapark, ER junction formation factor	KIAA1715	GO:0003674,GO:0005488,GO:0005515,GO:0005575,GO:0005622,GO:0005623,GO:0005634,GO:0005654,GO:0005737,GO:0005783,GO:0005789,GO:0006810,GO:0006950,GO:0006996,GO:0007029,GO:0007154,GO:0007267,GO:0007268,GO:0007275,GO:0007399,GO:0007416,GO:0007596,GO:0007599,GO:0007610,GO:0007626,GO:0008021,GO:0008150,GO:0009611,GO:0009653,GO:0009790,GO:0009987,GO:0010256,GO:0010638,GO:0012505,GO:0016020,GO:0016021,GO:…	-	-	-	-	-	-	-	-	-	-	zinc_ribbon_10
XP_071941183.1	136037.KDR12702	4.5e-39	148	KOG4651@1|root,KOG4651@2759|Eukaryota,39NS8@33154|Opisthokonta,3BPSA@33208|Metazoa,3D6N3@33213|Bilateria,41YRR@6656|Arthropoda,3SFZ1@50557|Insecta	33208|Metazoa	G	Sulfotransferase activity. It is involved in the biological process described with carbohydrate biosynthetic process	-	GO:0003674,GO:0003824,GO:0008146,GO:0016740,GO:0016782	2.8.2.5	ko:K01017	ko00532,map00532	-	R02180	RC00007,RC00231	ko00000,ko00001,ko01000,ko01003	-	-	-	Sulfotransfer_2
XP_071941184.1	7668.SPU_000439-tr	2.1e-113	358	KOG1216@1|root,KOG1216@2759|Eukaryota,3AKQ6@33154|Opisthokonta,3C0YH@33208|Metazoa,3E42N@33213|Bilateria	33208|Metazoa	VW	IgGFc binding protein	-	-	-	-	-	-	-	-	-	-	-	-	Calx-beta,I-set,IgGFc_binding,Ig_3,fn3
XP_071941185.1	10224.XP_006816196.1	1.39e-05	51.2	KOG1217@1|root,KOG1217@2759|Eukaryota	2759|Eukaryota	O	calcium ion binding	-	-	3.6.4.13	ko:K18408	-	-	-	-	ko00000,ko01000,ko03036	-	-	-	-
XP_071941186.1	181119.XP_005530015.1	8.34e-21	95.5	KOG3735@1|root,KOG3735@2759|Eukaryota,38DPW@33154|Opisthokonta,3B96P@33208|Metazoa,3CXCH@33213|Bilateria,486I5@7711|Chordata,490AE@7742|Vertebrata,4GJ5G@8782|Aves	33208|Metazoa	Z	Tropomodulin	TMOD1	GO:0001654,GO:0002064,GO:0002088,GO:0002119,GO:0002164,GO:0003008,GO:0003012,GO:0003674,GO:0003779,GO:0005488,GO:0005515,GO:0005523,GO:0005575,GO:0005622,GO:0005623,GO:0005634,GO:0005737,GO:0005829,GO:0005856,GO:0005865,GO:0005884,GO:0005938,GO:0006928,GO:0006936,GO:0006996,GO:0007010,GO:0007015,GO:0007275,GO:0007423,GO:0007610,GO:0007626,GO:0008064,GO:0008092,GO:0008150,GO:0008344,GO:0009653,GO:…	-	ko:K10370	-	-	-	-	ko00000,ko04812	-	-	-	Tropomodulin
XP_071941187.1	10228.TriadP23383	1.1e-44	155	2CHIK@1|root,2QQ1U@2759|Eukaryota,38FCY@33154|Opisthokonta,3BGQI@33208|Metazoa	33208|Metazoa	S	Chromosome 5 open reading frame 28	C5orf28	-	-	-	-	-	-	-	-	-	-	-	YdjM
XP_071941188.1	7739.XP_002591236.1	3.31e-143	419	KOG2798@1|root,KOG2798@2759|Eukaryota,38H1C@33154|Opisthokonta,3BG3I@33208|Metazoa,3CSKA@33213|Bilateria,481D7@7711|Chordata	33208|Metazoa	G	carnosine N-methyltransferase activity	C9orf41	GO:0003674,GO:0003824,GO:0005575,GO:0005622,GO:0005623,GO:0005634,GO:0005737,GO:0005829,GO:0006082,GO:0006518,GO:0006520,GO:0006547,GO:0006548,GO:0006575,GO:0006725,GO:0006807,GO:0008150,GO:0008152,GO:0008168,GO:0008757,GO:0009056,GO:0009063,GO:0009987,GO:0016054,GO:0016740,GO:0016741,GO:0017144,GO:0019439,GO:0019752,GO:0030735,GO:0032259,GO:0034641,GO:0035498,GO:0043226,GO:0043227,GO:0043229,GO:…	2.1.1.22	ko:K19787	ko00340,map00340	-	R02144	RC00003,RC00333	ko00000,ko00001,ko01000	-	-	-	N2227
XP_071941189.1	10224.NP_001161547.1	3.3e-288	799	KOG3577@1|root,KOG3577@2759|Eukaryota,38C7N@33154|Opisthokonta,3BBTS@33208|Metazoa,3CRBX@33213|Bilateria	33208|Metazoa	T	Wnt-activated receptor activity	FZD5	GO:0000003,GO:0000122,GO:0000578,GO:0000902,GO:0000904,GO:0001525,GO:0001540,GO:0001568,GO:0001654,GO:0001701,GO:0001763,GO:0001775,GO:0001817,GO:0001819,GO:0001890,GO:0001892,GO:0001932,GO:0001934,GO:0001944,GO:0002009,GO:0002164,GO:0002165,GO:0002168,GO:0002237,GO:0002376,GO:0002520,GO:0002521,GO:0002682,GO:0002684,GO:0002697,GO:0002699,GO:0002700,GO:0002702,GO:0002703,GO:0002705,GO:0002706,GO:…	-	ko:K02375	ko04150,ko04310,ko04390,ko04550,ko04916,ko04934,ko05165,ko05166,ko05200,ko05205,ko05217,ko05224,ko05225,ko05226,map04150,map04310,map04390,map04550,map04916,map04934,map05165,map05166,map05200,map05205,map05217,map05224,map05225,map05226	M00677	-	-	ko00000,ko00001,ko00002,ko04030	-	-	-	Frizzled,Fz
XP_071941190.1	10224.XP_006812705.1	7.62e-18	88.6	2E8DG@1|root,2SEW5@2759|Eukaryota,3ACNW@33154|Opisthokonta,3BW77@33208|Metazoa,3DCCP@33213|Bilateria	33208|Metazoa	-	-	-	-	-	-	-	-	-	-	-	-	-	-	-
XP_071941191.1	6087.XP_002161180.1	1.46e-61	189	COG1631@1|root,KOG3464@2759|Eukaryota,3A3DQ@33154|Opisthokonta,3BRG4@33208|Metazoa	33208|Metazoa	J	structural constituent of ribosome	rpl-41	GO:0002181,GO:0003674,GO:0003735,GO:0005198,GO:0005575,GO:0005622,GO:0005623,GO:0005737,GO:0005829,GO:0005840,GO:0006412,GO:0006518,GO:0006807,GO:0008150,GO:0008152,GO:0009058,GO:0009059,GO:0009987,GO:0010467,GO:0015934,GO:0019538,GO:0022625,GO:0022626,GO:0032991,GO:0034641,GO:0034645,GO:0043043,GO:0043170,GO:0043226,GO:0043228,GO:0043229,GO:0043232,GO:0043603,GO:0043604,GO:0044237,GO:0044238,GO:…	-	ko:K02929	ko03010,map03010	M00177,M00179	-	-	br01610,ko00000,ko00001,ko00002,ko03011	-	-	-	Ribosomal_L44
XP_071941192.1	126957.SMAR003084-PA	1.58e-05	51.2	2E4NH@1|root,2SBHX@2759|Eukaryota,3AC99@33154|Opisthokonta,3BVIY@33208|Metazoa,3DC32@33213|Bilateria	33208|Metazoa	S	It is involved in the biological process described with spermatogenesis	-	-	-	-	-	-	-	-	-	-	-	-	MEA1
XP_071941193.1	10224.XP_006822150.1	8.85e-156	453	KOG3575@1|root,KOG3575@2759|Eukaryota,38CU8@33154|Opisthokonta,3BAAH@33208|Metazoa,3CXHM@33213|Bilateria	33208|Metazoa	K	thyroid hormone receptor activity	-	-	-	ko:K08362	ko04080,ko04919,map04080,map04919	-	-	-	ko00000,ko00001,ko03000,ko03310	-	-	-	Hormone_recep,zf-C4
XP_071941194.1	10224.XP_006823556.1	1.45e-135	395	2CMIG@1|root,2QQF2@2759|Eukaryota,39T5V@33154|Opisthokonta,3BIMJ@33208|Metazoa,3CXDY@33213|Bilateria	33208|Metazoa	O	Zinc ion binding	-	GO:0003674,GO:0005488,GO:0008270,GO:0043167,GO:0043169,GO:0046872,GO:0046914	-	-	-	-	-	-	-	-	-	-	RWD,zf-C3HC4
XP_071941195.1	10224.XP_006823556.1	1.45e-135	395	2CMIG@1|root,2QQF2@2759|Eukaryota,39T5V@33154|Opisthokonta,3BIMJ@33208|Metazoa,3CXDY@33213|Bilateria	33208|Metazoa	O	Zinc ion binding	-	GO:0003674,GO:0005488,GO:0008270,GO:0043167,GO:0043169,GO:0046872,GO:0046914	-	-	-	-	-	-	-	-	-	-	RWD,zf-C3HC4
XP_071941196.1	7668.SPU_018800-tr	6.55e-137	397	KOG0266@1|root,KOG0266@2759|Eukaryota,38XE2@33154|Opisthokonta,3BD65@33208|Metazoa,3CVPK@33213|Bilateria	33208|Metazoa	S	Nucleoporin	NUP37	GO:0000775,GO:0000776,GO:0000777,GO:0000779,GO:0000793,GO:0005575,GO:0005622,GO:0005623,GO:0005634,GO:0005635,GO:0005643,GO:0005654,GO:0005694,GO:0005737,GO:0005829,GO:0006403,GO:0006405,GO:0006406,GO:0006611,GO:0006810,GO:0006886,GO:0006913,GO:0008104,GO:0008150,GO:0008152,GO:0010467,GO:0012505,GO:0015031,GO:0015833,GO:0015931,GO:0016032,GO:0031080,GO:0031503,GO:0031967,GO:0031974,GO:0031975,GO:…	-	ko:K14302	ko03013,map03013	M00427	-	-	ko00000,ko00001,ko00002,ko03019,ko03036	1.l.1	-	-	WD40
XP_071941197.1	7668.SPU_018800-tr	6.55e-137	397	KOG0266@1|root,KOG0266@2759|Eukaryota,38XE2@33154|Opisthokonta,3BD65@33208|Metazoa,3CVPK@33213|Bilateria	33208|Metazoa	S	Nucleoporin	NUP37	GO:0000775,GO:0000776,GO:0000777,GO:0000779,GO:0000793,GO:0005575,GO:0005622,GO:0005623,GO:0005634,GO:0005635,GO:0005643,GO:0005654,GO:0005694,GO:0005737,GO:0005829,GO:0006403,GO:0006405,GO:0006406,GO:0006611,GO:0006810,GO:0006886,GO:0006913,GO:0008104,GO:0008150,GO:0008152,GO:0010467,GO:0012505,GO:0015031,GO:0015833,GO:0015931,GO:0016032,GO:0031080,GO:0031503,GO:0031967,GO:0031974,GO:0031975,GO:…	-	ko:K14302	ko03013,map03013	M00427	-	-	ko00000,ko00001,ko00002,ko03019,ko03036	1.l.1	-	-	WD40
XP_071941198.1	7668.SPU_018800-tr	6.55e-137	397	KOG0266@1|root,KOG0266@2759|Eukaryota,38XE2@33154|Opisthokonta,3BD65@33208|Metazoa,3CVPK@33213|Bilateria	33208|Metazoa	S	Nucleoporin	NUP37	GO:0000775,GO:0000776,GO:0000777,GO:0000779,GO:0000793,GO:0005575,GO:0005622,GO:0005623,GO:0005634,GO:0005635,GO:0005643,GO:0005654,GO:0005694,GO:0005737,GO:0005829,GO:0006403,GO:0006405,GO:0006406,GO:0006611,GO:0006810,GO:0006886,GO:0006913,GO:0008104,GO:0008150,GO:0008152,GO:0010467,GO:0012505,GO:0015031,GO:0015833,GO:0015931,GO:0016032,GO:0031080,GO:0031503,GO:0031967,GO:0031974,GO:0031975,GO:…	-	ko:K14302	ko03013,map03013	M00427	-	-	ko00000,ko00001,ko00002,ko03019,ko03036	1.l.1	-	-	WD40
XP_071941199.1	7739.XP_002596280.1	3.79e-147	420	COG0330@1|root,KOG3083@2759|Eukaryota,38DP2@33154|Opisthokonta,3B9YW@33208|Metazoa,3CSPV@33213|Bilateria,480TP@7711|Chordata	33208|Metazoa	O	complement component C3a binding	PHB	GO:0000003,GO:0000122,GO:0000981,GO:0001067,GO:0001558,GO:0001664,GO:0001666,GO:0001846,GO:0001848,GO:0001850,GO:0001851,GO:0001932,GO:0001933,GO:0001934,GO:0002082,GO:0002673,GO:0002682,GO:0002684,GO:0002697,GO:0002699,GO:0002920,GO:0002922,GO:0003006,GO:0003008,GO:0003674,GO:0003676,GO:0003677,GO:0003700,GO:0005102,GO:0005488,GO:0005515,GO:0005575,GO:0005622,GO:0005623,GO:0005634,GO:0005654,GO:…	-	ko:K17080	-	-	-	-	ko00000,ko03029,ko04147	-	-	-	Band_7
XP_071941201.1	126957.SMAR003084-PA	1.58e-05	51.2	2E4NH@1|root,2SBHX@2759|Eukaryota,3AC99@33154|Opisthokonta,3BVIY@33208|Metazoa,3DC32@33213|Bilateria	33208|Metazoa	S	It is involved in the biological process described with spermatogenesis	-	-	-	-	-	-	-	-	-	-	-	-	MEA1
XP_071941202.1	7668.SPU_014623-tr	1.99e-35	146	KOG3516@1|root,KOG4297@1|root,KOG3516@2759|Eukaryota,KOG4297@2759|Eukaryota,3A438@33154|Opisthokonta,3BSAY@33208|Metazoa,3DBKV@33213|Bilateria	33208|Metazoa	T	biological adhesion	-	-	-	-	-	-	-	-	-	-	-	-	C1q,COLFI,Lectin_C,PAN_1,fn3
XP_071941203.1	7668.SPU_028712-tr	9.93e-15	78.2	KOG3516@1|root,KOG4297@1|root,KOG3516@2759|Eukaryota,KOG4297@2759|Eukaryota,3A438@33154|Opisthokonta,3BSAY@33208|Metazoa,3DBKV@33213|Bilateria	33208|Metazoa	T	biological adhesion	-	-	-	-	-	-	-	-	-	-	-	-	C1q,COLFI,Lectin_C,PAN_1,fn3
XP_071941204.1	45351.EDO40184	4.37e-39	149	KOG3516@1|root,KOG3516@2759|Eukaryota,3A438@33154|Opisthokonta,3BSAY@33208|Metazoa	33208|Metazoa	T	carbohydrate binding	-	-	-	-	-	-	-	-	-	-	-	-	Lectin_C,PAN_1,fn3
XP_071941205.1	7668.SPU_028712-tr	4.09e-38	159	KOG3516@1|root,KOG4297@1|root,KOG3516@2759|Eukaryota,KOG4297@2759|Eukaryota,3A438@33154|Opisthokonta,3BSAY@33208|Metazoa,3DBKV@33213|Bilateria	33208|Metazoa	T	biological adhesion	-	-	-	-	-	-	-	-	-	-	-	-	C1q,COLFI,Lectin_C,PAN_1,fn3
XP_071941206.1	7719.XP_002122067.1	1.89e-15	80.5	2C05S@1|root,2SCSY@2759|Eukaryota,3ADNJ@33154|Opisthokonta,3BWHX@33208|Metazoa,3DD1P@33213|Bilateria,48M8H@7711|Chordata	33208|Metazoa	-	-	-	-	-	-	-	-	-	-	-	-	-	-	-
XP_071941207.1	5346.XP_001830544.2	0.000668	49.3	KOG1453@1|root,KOG1704@1|root,KOG1453@2759|Eukaryota,KOG1704@2759|Eukaryota,38HKT@33154|Opisthokonta,3NWDD@4751|Fungi,3UYPW@5204|Basidiomycota,2270D@155619|Agaricomycetes,3W6MB@5338|Agaricales	4751|Fungi	T	Protein kinase C conserved region 1 (C1) domains (Cysteine-rich domains)	RGA2	GO:0000003,GO:0000399,GO:0000749,GO:0000750,GO:0001403,GO:0003674,GO:0005096,GO:0005575,GO:0005622,GO:0005623,GO:0005737,GO:0005856,GO:0005933,GO:0005935,GO:0005938,GO:0006996,GO:0007010,GO:0007015,GO:0007114,GO:0007117,GO:0007118,GO:0007119,GO:0007124,GO:0007154,GO:0007163,GO:0007165,GO:0007186,GO:0007264,GO:0008047,GO:0008104,GO:0008150,GO:0008360,GO:0008361,GO:0009987,GO:0010033,GO:0016043,GO:…	-	ko:K16733,ko:K19839	ko04011,map04011	-	-	-	ko00000,ko00001,ko03036,ko04131	-	-	-	C1_1,LIM,RhoGAP
XP_071941208.1	126957.SMAR003084-PA	1.58e-05	51.2	2E4NH@1|root,2SBHX@2759|Eukaryota,3AC99@33154|Opisthokonta,3BVIY@33208|Metazoa,3DC32@33213|Bilateria	33208|Metazoa	S	It is involved in the biological process described with spermatogenesis	-	-	-	-	-	-	-	-	-	-	-	-	MEA1
XP_071941209.1	7668.SPU_014380-tr	1.79e-84	266	KOG4219@1|root,KOG4219@2759|Eukaryota	2759|Eukaryota	S	tachykinin receptor activity	-	-	-	-	-	-	-	-	-	-	-	-	7tm_1
XP_071941210.1	10224.XP_002739334.1	8.66e-141	407	COG5152@1|root,KOG1813@2759|Eukaryota,38BQR@33154|Opisthokonta,3BHF3@33208|Metazoa,3CSXG@33213|Bilateria	33208|Metazoa	O	Ring finger protein	RNF113A	GO:0000375,GO:0000377,GO:0000398,GO:0003674,GO:0003824,GO:0004842,GO:0005488,GO:0005575,GO:0005622,GO:0005623,GO:0005634,GO:0005681,GO:0005684,GO:0006139,GO:0006396,GO:0006397,GO:0006464,GO:0006725,GO:0006807,GO:0007275,GO:0007399,GO:0008150,GO:0008152,GO:0008270,GO:0008380,GO:0009987,GO:0010467,GO:0010468,GO:0016070,GO:0016071,GO:0016074,GO:0016567,GO:0016740,GO:0019219,GO:0019222,GO:0019538,GO:…	-	ko:K13127,ko:K15696	-	-	-	-	ko00000,ko03041,ko04121	-	-	-	zf-C3HC4_3,zf-CCCH
XP_071941212.1	10224.XP_002734595.2	5.77e-95	285	COG0214@1|root,KOG3035@2759|Eukaryota,38HFB@33154|Opisthokonta,3BIJQ@33208|Metazoa,3CVJG@33213|Bilateria	33208|Metazoa	I	lipid catabolic process	IAH1	-	-	-	-	-	-	-	-	-	-	-	Lipase_GDSL_2
XP_071941213.1	45351.EDO43860	2.43e-40	143	2CJFS@1|root,2SCRW@2759|Eukaryota,3ABCX@33154|Opisthokonta,3BVJI@33208|Metazoa	33208|Metazoa	S	AAA domain	-	-	-	-	-	-	-	-	-	-	-	-	AAA_28
XP_071941214.1	45351.EDO43860	2.43e-40	143	2CJFS@1|root,2SCRW@2759|Eukaryota,3ABCX@33154|Opisthokonta,3BVJI@33208|Metazoa	33208|Metazoa	S	AAA domain	-	-	-	-	-	-	-	-	-	-	-	-	AAA_28
XP_071941215.1	45351.EDO43860	2.43e-40	143	2CJFS@1|root,2SCRW@2759|Eukaryota,3ABCX@33154|Opisthokonta,3BVJI@33208|Metazoa	33208|Metazoa	S	AAA domain	-	-	-	-	-	-	-	-	-	-	-	-	AAA_28
XP_071941216.1	45351.EDO43860	3.91e-42	147	2CJFS@1|root,2SCRW@2759|Eukaryota,3ABCX@33154|Opisthokonta,3BVJI@33208|Metazoa	33208|Metazoa	S	AAA domain	-	-	-	-	-	-	-	-	-	-	-	-	AAA_28
XP_071941217.1	7668.SPU_003066-tr	2.15e-05	53.9	2BX6D@1|root,2SEGD@2759|Eukaryota,3ADHR@33154|Opisthokonta,3BVF4@33208|Metazoa,3DC12@33213|Bilateria	33208|Metazoa	K	Myb/SANT-like DNA-binding domain	-	-	-	-	-	-	-	-	-	-	-	-	Myb_DNA-bind_5
XP_071941218.1	9258.ENSOANP00000023831	4.66e-06	58.9	KOG3539@1|root,KOG3539@2759|Eukaryota,38FW7@33154|Opisthokonta,3BEQ3@33208|Metazoa,3CYKJ@33213|Bilateria,4831B@7711|Chordata,4945E@7742|Vertebrata,3JD95@40674|Mammalia	33208|Metazoa	W	biological adhesion	SPON1	GO:0000902,GO:0000904,GO:0005575,GO:0005576,GO:0005604,GO:0005622,GO:0005623,GO:0005737,GO:0005783,GO:0005788,GO:0006928,GO:0006935,GO:0007155,GO:0007275,GO:0007399,GO:0007409,GO:0007411,GO:0007413,GO:0007517,GO:0008037,GO:0008038,GO:0008045,GO:0008150,GO:0009605,GO:0009653,GO:0009987,GO:0012505,GO:0016043,GO:0016203,GO:0022008,GO:0022610,GO:0030016,GO:0030017,GO:0030030,GO:0030154,GO:0030182,GO:…	-	-	-	-	-	-	-	-	-	-	Kunitz_BPTI,Reeler,Spond_N,TSP_1
XP_071941219.1	8496.XP_006273664.1	3.82e-49	164	KOG1944@1|root,KOG1944@2759|Eukaryota,3A037@33154|Opisthokonta,3BNGQ@33208|Metazoa,3CZWS@33213|Bilateria,489VZ@7711|Chordata,4936N@7742|Vertebrata	33208|Metazoa	S	Belongs to the peroxisomal membrane protein PXMP2 4 family	MPV17	GO:0000002,GO:0000302,GO:0001655,GO:0001822,GO:0005575,GO:0005622,GO:0005623,GO:0005737,GO:0005739,GO:0005740,GO:0005743,GO:0005777,GO:0006950,GO:0006979,GO:0006996,GO:0007005,GO:0007275,GO:0007423,GO:0008150,GO:0008152,GO:0009987,GO:0016020,GO:0016043,GO:0019222,GO:0019866,GO:0030154,GO:0030198,GO:0031090,GO:0031323,GO:0031966,GO:0031967,GO:0031975,GO:0032501,GO:0032502,GO:0032835,GO:0032836,GO:…	-	ko:K13348	ko04146,map04146	-	-	-	ko00000,ko00001	-	-	-	Mpv17_PMP22
XP_071941222.1	181119.XP_005533001.1	9.01e-11	69.3	KOG4029@1|root,KOG4029@2759|Eukaryota,3A35G@33154|Opisthokonta,3BQXX@33208|Metazoa,3D223@33213|Bilateria,4878G@7711|Chordata,4938C@7742|Vertebrata	33208|Metazoa	K	oogenesis	FIGLA	GO:0000003,GO:0000976,GO:0000977,GO:0000978,GO:0000981,GO:0000982,GO:0000987,GO:0001012,GO:0001067,GO:0001077,GO:0001228,GO:0003006,GO:0003674,GO:0003676,GO:0003677,GO:0003690,GO:0003700,GO:0005488,GO:0005515,GO:0005575,GO:0005622,GO:0005623,GO:0005667,GO:0006139,GO:0006351,GO:0006355,GO:0006357,GO:0006366,GO:0006725,GO:0006807,GO:0007276,GO:0007281,GO:0007292,GO:0008134,GO:0008150,GO:0008152,GO:…	-	ko:K09066	-	-	-	-	ko00000,ko03000	-	-	-	HLH
XP_071941223.1	7719.XP_004225754.1	1.1e-09	67.4	KOG4029@1|root,KOG4029@2759|Eukaryota,3A35G@33154|Opisthokonta,3BQXX@33208|Metazoa,3D223@33213|Bilateria,4878G@7711|Chordata	33208|Metazoa	K	oogenesis	FIGLA	GO:0000003,GO:0000976,GO:0000977,GO:0000978,GO:0000981,GO:0000982,GO:0000987,GO:0001012,GO:0001067,GO:0001077,GO:0001228,GO:0003006,GO:0003674,GO:0003676,GO:0003677,GO:0003690,GO:0003700,GO:0005488,GO:0005515,GO:0005575,GO:0005622,GO:0005623,GO:0005667,GO:0006139,GO:0006351,GO:0006355,GO:0006357,GO:0006366,GO:0006725,GO:0006807,GO:0007276,GO:0007281,GO:0007292,GO:0008134,GO:0008150,GO:0008152,GO:…	-	ko:K09066	-	-	-	-	ko00000,ko03000	-	-	-	HLH
XP_071941224.1	10224.XP_006813796.1	7.89e-29	111	KOG4007@1|root,KOG4007@2759|Eukaryota,39R8R@33154|Opisthokonta,3BBQ3@33208|Metazoa,3CR65@33213|Bilateria	33208|Metazoa	U	Transmembrane protein 9	TMEM9	GO:0000323,GO:0005575,GO:0005622,GO:0005623,GO:0005737,GO:0005764,GO:0005768,GO:0005770,GO:0005773,GO:0012505,GO:0031410,GO:0031982,GO:0043226,GO:0043227,GO:0043229,GO:0043231,GO:0044424,GO:0044444,GO:0044464,GO:0097708	-	-	-	-	-	-	-	-	-	-	Tmemb_9
XP_071941225.1	10224.NP_001161666.1	6.47e-101	313	KOG1028@1|root,KOG1028@2759|Eukaryota,38TEH@33154|Opisthokonta,3BB7Z@33208|Metazoa,3D1IA@33213|Bilateria	33208|Metazoa	TU	spontaneous exocytosis of neurotransmitter	SYT12	GO:0000149,GO:0001505,GO:0003674,GO:0005488,GO:0005509,GO:0005515,GO:0005543,GO:0005544,GO:0005575,GO:0005623,GO:0005886,GO:0006810,GO:0006836,GO:0006887,GO:0006906,GO:0006996,GO:0007154,GO:0007267,GO:0007268,GO:0007269,GO:0008150,GO:0008289,GO:0009987,GO:0010646,GO:0016020,GO:0016021,GO:0016043,GO:0016050,GO:0016079,GO:0016192,GO:0017156,GO:0017157,GO:0017158,GO:0019905,GO:0023051,GO:0023052,GO:…	-	ko:K19912	-	-	-	-	ko00000,ko04131	-	-	-	C2
XP_071941226.1	10224.NP_001158485.1	8.06e-45	152	KOG4029@1|root,KOG4029@2759|Eukaryota,38E2W@33154|Opisthokonta,3BHUN@33208|Metazoa,3CUNF@33213|Bilateria	33208|Metazoa	K	noradrenergic neuron fate commitment	ASCL1	GO:0000003,GO:0000122,GO:0000976,GO:0000977,GO:0000978,GO:0000981,GO:0000982,GO:0000987,GO:0000988,GO:0000989,GO:0001012,GO:0001067,GO:0001078,GO:0001101,GO:0001227,GO:0001558,GO:0001655,GO:0001701,GO:0001708,GO:0001709,GO:0001764,GO:0001890,GO:0001892,GO:0002009,GO:0002064,GO:0002065,GO:0002067,GO:0002070,GO:0002119,GO:0002164,GO:0002682,GO:0002697,GO:0002700,GO:0002759,GO:0002784,GO:0002805,GO:…	-	ko:K09067	-	-	-	-	ko00000,ko03000	-	-	-	HLH
XP_071941230.1	7668.SPU_008895-tr	2.17e-73	226	KOG2836@1|root,KOG2836@2759|Eukaryota,38H61@33154|Opisthokonta,3BCVA@33208|Metazoa,3CX2H@33213|Bilateria	33208|Metazoa	T	protein tyrosine phosphatase type IVA	PTP4A1	GO:0003674,GO:0003824,GO:0004721,GO:0004725,GO:0004727,GO:0005575,GO:0005622,GO:0005623,GO:0005634,GO:0005737,GO:0005768,GO:0005769,GO:0005783,GO:0005819,GO:0005856,GO:0005886,GO:0006464,GO:0006470,GO:0006793,GO:0006796,GO:0006807,GO:0008138,GO:0008150,GO:0008152,GO:0009898,GO:0009987,GO:0012505,GO:0015630,GO:0016020,GO:0016311,GO:0016787,GO:0016788,GO:0016791,GO:0019538,GO:0030334,GO:0030335,GO:…	3.1.3.48	ko:K18041	-	-	-	-	ko00000,ko01000,ko01009	-	-	-	DSPc,Y_phosphatase
XP_071941233.1	244447.XP_008329534.1	7.62e-30	116	28PZF@1|root,2RXMT@2759|Eukaryota,39NM3@33154|Opisthokonta,3CQ5A@33208|Metazoa,3E6AM@33213|Bilateria,48K3D@7711|Chordata,49H1T@7742|Vertebrata,4A2SE@7898|Actinopterygii	33208|Metazoa	S	Family with sequence similarity 133, member B	FAM133A	-	-	-	-	-	-	-	-	-	-	-	-
XP_071941234.1	7668.SPU_000253-tr	2.63e-71	224	COG1100@1|root,KOG0098@2759|Eukaryota,3A1CG@33154|Opisthokonta,3BQ8C@33208|Metazoa,3D6WP@33213|Bilateria	33208|Metazoa	U	ADP-ribosylation factor family	-	-	-	ko:K19372	-	-	-	-	ko00000,ko03110	-	-	-	Ras
XP_071941235.1	7668.SPU_024049-tr	3.11e-90	305	KOG1418@1|root,KOG1418@2759|Eukaryota,39U63@33154|Opisthokonta,3BJGK@33208|Metazoa,3E47N@33213|Bilateria	33208|Metazoa	P	Ion channel	-	-	-	ko:K05323,ko:K20007	-	-	-	-	ko00000,ko04040	1.A.1.18.1,1.A.1.9	-	-	Ion_trans_2
XP_071941236.1	7668.SPU_008895-tr	2.17e-73	226	KOG2836@1|root,KOG2836@2759|Eukaryota,38H61@33154|Opisthokonta,3BCVA@33208|Metazoa,3CX2H@33213|Bilateria	33208|Metazoa	T	protein tyrosine phosphatase type IVA	PTP4A1	GO:0003674,GO:0003824,GO:0004721,GO:0004725,GO:0004727,GO:0005575,GO:0005622,GO:0005623,GO:0005634,GO:0005737,GO:0005768,GO:0005769,GO:0005783,GO:0005819,GO:0005856,GO:0005886,GO:0006464,GO:0006470,GO:0006793,GO:0006796,GO:0006807,GO:0008138,GO:0008150,GO:0008152,GO:0009898,GO:0009987,GO:0012505,GO:0015630,GO:0016020,GO:0016311,GO:0016787,GO:0016788,GO:0016791,GO:0019538,GO:0030334,GO:0030335,GO:…	3.1.3.48	ko:K18041	-	-	-	-	ko00000,ko01000,ko01009	-	-	-	DSPc,Y_phosphatase
XP_071941237.1	7739.XP_002611084.1	7.22e-43	153	28KHA@1|root,2QSYH@2759|Eukaryota,38V8N@33154|Opisthokonta,3BJQG@33208|Metazoa,3CV5U@33213|Bilateria,483WC@7711|Chordata	33208|Metazoa	S	RWD domain containing 3	RWDD3	GO:0005575,GO:0005622,GO:0005623,GO:0005634,GO:0005737,GO:0006355,GO:0008150,GO:0009889,GO:0009893,GO:0009966,GO:0009967,GO:0010468,GO:0010556,GO:0010604,GO:0010646,GO:0010647,GO:0019219,GO:0019222,GO:0023051,GO:0023056,GO:0031323,GO:0031325,GO:0031326,GO:0031399,GO:0031401,GO:0032088,GO:0032268,GO:0032270,GO:0033233,GO:0033235,GO:0043226,GO:0043227,GO:0043229,GO:0043231,GO:0043433,GO:0044092,GO:…	-	-	-	-	-	-	-	-	-	-	RWD
XP_071941238.1	7668.SPU_014697-tr	6.06e-292	846	COG0013@1|root,KOG0188@2759|Eukaryota,38GHT@33154|Opisthokonta,3BDN7@33208|Metazoa,3CTNX@33213|Bilateria	33208|Metazoa	J	Catalyzes the attachment of alanine to tRNA(Ala) in a two-step reaction alanine is first activated by ATP to form Ala- AMP and then transferred to the acceptor end of tRNA(Ala). Also edits incorrectly charged tRNA(Ala) via its editing domain	-	-	6.1.1.7	ko:K01872	ko00970,map00970	M00359,M00360	R03038	RC00055,RC00523	ko00000,ko00001,ko00002,ko01000,ko01007,ko03016	-	-	-	DHHA1,tRNA-synt_2c,tRNA_SAD
XP_071941239.1	7668.SPU_016898-tr	1.28e-21	102	KOG3656@1|root,KOG3656@2759|Eukaryota,3AJA9@33154|Opisthokonta,3BX3I@33208|Metazoa,3DENM@33213|Bilateria	33208|Metazoa	T	Serpentine type 7TM GPCR chemoreceptor Srw	-	-	-	ko:K04284	ko04024,ko04080,map04024,map04080	-	-	-	ko00000,ko00001,ko04030	-	-	-	7tm_1
XP_071941240.1	7897.ENSLACP00000020551	1.35e-141	409	KOG2132@1|root,KOG2132@2759|Eukaryota,39K9J@33154|Opisthokonta,3BCRM@33208|Metazoa,3CW29@33213|Bilateria,480P7@7711|Chordata,497QQ@7742|Vertebrata	33208|Metazoa	BT	tRNAPhe (7-(3-amino-3-carboxypropyl)wyosine37-C2)-hydroxylase activity	TYW5	GO:0000049,GO:0003674,GO:0003676,GO:0003723,GO:0003824,GO:0005488,GO:0005506,GO:0005515,GO:0005575,GO:0005622,GO:0005623,GO:0005737,GO:0006139,GO:0006396,GO:0006399,GO:0006400,GO:0006725,GO:0006807,GO:0008033,GO:0008150,GO:0008152,GO:0009058,GO:0009451,GO:0009987,GO:0010467,GO:0016070,GO:0016491,GO:0016705,GO:0016706,GO:0031590,GO:0031591,GO:0034470,GO:0034641,GO:0034660,GO:0042802,GO:0042803,GO:…	1.14.11.42	ko:K18066	-	-	-	-	ko00000,ko01000,ko03016	-	-	-	Cupin_8
XP_071941241.1	7897.ENSLACP00000020551	3.53e-99	299	KOG2132@1|root,KOG2132@2759|Eukaryota,39K9J@33154|Opisthokonta,3BCRM@33208|Metazoa,3CW29@33213|Bilateria,480P7@7711|Chordata,497QQ@7742|Vertebrata	33208|Metazoa	BT	tRNAPhe (7-(3-amino-3-carboxypropyl)wyosine37-C2)-hydroxylase activity	TYW5	GO:0000049,GO:0003674,GO:0003676,GO:0003723,GO:0003824,GO:0005488,GO:0005506,GO:0005515,GO:0005575,GO:0005622,GO:0005623,GO:0005737,GO:0006139,GO:0006396,GO:0006399,GO:0006400,GO:0006725,GO:0006807,GO:0008033,GO:0008150,GO:0008152,GO:0009058,GO:0009451,GO:0009987,GO:0010467,GO:0016070,GO:0016491,GO:0016705,GO:0016706,GO:0031590,GO:0031591,GO:0034470,GO:0034641,GO:0034660,GO:0042802,GO:0042803,GO:…	1.14.11.42	ko:K18066	-	-	-	-	ko00000,ko01000,ko03016	-	-	-	Cupin_8
XP_071941242.1	7918.ENSLOCP00000005102	3.04e-70	263	COG1112@1|root,KOG1801@2759|Eukaryota,38GCB@33154|Opisthokonta,3BJRT@33208|Metazoa,3D032@33213|Bilateria,47Z40@7711|Chordata,494EH@7742|Vertebrata,4A1RT@7898|Actinopterygii	33208|Metazoa	A	Senataxin	SETX	GO:0000165,GO:0000228,GO:0000245,GO:0000302,GO:0000375,GO:0000377,GO:0000398,GO:0000976,GO:0001067,GO:0001101,GO:0001147,GO:0001160,GO:0003674,GO:0003676,GO:0003677,GO:0003678,GO:0003690,GO:0003824,GO:0004386,GO:0005488,GO:0005515,GO:0005575,GO:0005576,GO:0005622,GO:0005623,GO:0005634,GO:0005654,GO:0005694,GO:0005737,GO:0006139,GO:0006259,GO:0006281,GO:0006302,GO:0006351,GO:0006353,GO:0006355,GO:…	-	ko:K10706	-	-	-	-	ko00000,ko01000,ko03021	-	-	-	AAA_11,AAA_12,FHA,SEN1_N
XP_071941243.1	7918.ENSLOCP00000005102	5.17e-69	259	COG1112@1|root,KOG1801@2759|Eukaryota,38GCB@33154|Opisthokonta,3BJRT@33208|Metazoa,3D032@33213|Bilateria,47Z40@7711|Chordata,494EH@7742|Vertebrata,4A1RT@7898|Actinopterygii	33208|Metazoa	A	Senataxin	SETX	GO:0000165,GO:0000228,GO:0000245,GO:0000302,GO:0000375,GO:0000377,GO:0000398,GO:0000976,GO:0001067,GO:0001101,GO:0001147,GO:0001160,GO:0003674,GO:0003676,GO:0003677,GO:0003678,GO:0003690,GO:0003824,GO:0004386,GO:0005488,GO:0005515,GO:0005575,GO:0005576,GO:0005622,GO:0005623,GO:0005634,GO:0005654,GO:0005694,GO:0005737,GO:0006139,GO:0006259,GO:0006281,GO:0006302,GO:0006351,GO:0006353,GO:0006355,GO:…	-	ko:K10706	-	-	-	-	ko00000,ko01000,ko03021	-	-	-	AAA_11,AAA_12,FHA,SEN1_N
XP_071941244.1	7918.ENSLOCP00000005102	3.95e-71	263	COG1112@1|root,KOG1801@2759|Eukaryota,38GCB@33154|Opisthokonta,3BJRT@33208|Metazoa,3D032@33213|Bilateria,47Z40@7711|Chordata,494EH@7742|Vertebrata,4A1RT@7898|Actinopterygii	33208|Metazoa	A	Senataxin	SETX	GO:0000165,GO:0000228,GO:0000245,GO:0000302,GO:0000375,GO:0000377,GO:0000398,GO:0000976,GO:0001067,GO:0001101,GO:0001147,GO:0001160,GO:0003674,GO:0003676,GO:0003677,GO:0003678,GO:0003690,GO:0003824,GO:0004386,GO:0005488,GO:0005515,GO:0005575,GO:0005576,GO:0005622,GO:0005623,GO:0005634,GO:0005654,GO:0005694,GO:0005737,GO:0006139,GO:0006259,GO:0006281,GO:0006302,GO:0006351,GO:0006353,GO:0006355,GO:…	-	ko:K10706	-	-	-	-	ko00000,ko01000,ko03021	-	-	-	AAA_11,AAA_12,FHA,SEN1_N
XP_071941245.1	10224.XP_006821012.1	1.15e-30	120	COG0454@1|root,2SG9U@2759|Eukaryota,3A998@33154|Opisthokonta	33154|Opisthokonta	K	Acetyltransferase (GNAT) family	-	-	-	-	-	-	-	-	-	-	-	-	Acetyltransf_1
XP_071941246.1	126957.SMAR007235-PA	1.11e-81	253	COG1528@1|root,KOG2332@2759|Eukaryota,39T27@33154|Opisthokonta,3BFNE@33208|Metazoa,3D0CF@33213|Bilateria,41Z7U@6656|Arthropoda	33208|Metazoa	P	Stores iron in a soluble, non-toxic, readily available form. Important for iron homeostasis. Iron is taken up in the ferrous form and deposited as ferric hydroxides after oxidation	FTH1	GO:0000041,GO:0000323,GO:0001775,GO:0002252,GO:0002263,GO:0002274,GO:0002275,GO:0002283,GO:0002366,GO:0002376,GO:0002443,GO:0002444,GO:0002446,GO:0003674,GO:0005488,GO:0005506,GO:0005575,GO:0005576,GO:0005622,GO:0005623,GO:0005737,GO:0005764,GO:0005767,GO:0005773,GO:0005776,GO:0005829,GO:0006810,GO:0006811,GO:0006812,GO:0006826,GO:0006873,GO:0006875,GO:0006879,GO:0006880,GO:0006887,GO:0006950,GO:…	1.16.3.2	ko:K00522	ko04216,ko04217,ko04978,map04216,map04217,map04978	-	-	-	ko00000,ko00001,ko01000,ko04147	-	-	-	Ferritin
XP_071941247.1	7668.SPU_004759-tr	3.78e-56	183	COG1100@1|root,KOG0395@2759|Eukaryota,38DPQ@33154|Opisthokonta,3BKSY@33208|Metazoa,3CZAJ@33213|Bilateria	33208|Metazoa	S	positive regulation of transcription by RNA polymerase I	RASL11A	GO:0005575,GO:0005622,GO:0005623,GO:0005634,GO:0005730,GO:0006355,GO:0006356,GO:0008150,GO:0009889,GO:0009891,GO:0009893,GO:0010468,GO:0010556,GO:0010557,GO:0010604,GO:0010628,GO:0019219,GO:0019222,GO:0031323,GO:0031325,GO:0031326,GO:0031328,GO:0031974,GO:0031981,GO:0043226,GO:0043227,GO:0043228,GO:0043229,GO:0043231,GO:0043232,GO:0043233,GO:0044422,GO:0044424,GO:0044428,GO:0044446,GO:0044464,GO:…	-	ko:K07852,ko:K07855	-	-	-	-	ko00000,ko04031	-	-	-	Ras
XP_071941248.1	7668.SPU_006031-tr	1.43e-138	404	COG0697@1|root,KOG1580@2759|Eukaryota,39M97@33154|Opisthokonta,3BAIY@33208|Metazoa,3CWPA@33213|Bilateria	33208|Metazoa	G	UDP-galactose transmembrane transporter activity	SLC35B1	GO:0000139,GO:0000902,GO:0000904,GO:0002119,GO:0002164,GO:0003674,GO:0005215,GO:0005338,GO:0005459,GO:0005575,GO:0005622,GO:0005623,GO:0005737,GO:0005783,GO:0005789,GO:0005794,GO:0006464,GO:0006486,GO:0006487,GO:0006807,GO:0006810,GO:0006811,GO:0006820,GO:0006928,GO:0006935,GO:0006950,GO:0006996,GO:0007029,GO:0007275,GO:0007399,GO:0007409,GO:0007411,GO:0008150,GO:0008152,GO:0009058,GO:0009059,GO:…	-	ko:K09228,ko:K15275	-	-	-	-	ko00000,ko02000,ko03000	2.A.7.11.1,2.A.7.11.4	-	-	UAA
XP_071941249.1	7668.SPU_012471-tr	1.3e-68	214	COG0262@1|root,KOG1324@2759|Eukaryota,3A5M4@33154|Opisthokonta,3BGCW@33208|Metazoa,3CWCR@33213|Bilateria	33208|Metazoa	H	dihydrofolate reductase	DHFR	GO:0000082,GO:0000083,GO:0000166,GO:0000278,GO:0000900,GO:0001101,GO:0003674,GO:0003676,GO:0003723,GO:0003729,GO:0003824,GO:0004146,GO:0005488,GO:0005515,GO:0005542,GO:0005575,GO:0005622,GO:0005623,GO:0005737,GO:0005739,GO:0005740,GO:0005743,GO:0005759,GO:0005829,GO:0006066,GO:0006082,GO:0006139,GO:0006213,GO:0006355,GO:0006417,GO:0006575,GO:0006725,GO:0006729,GO:0006732,GO:0006760,GO:0006766,GO:…	1.5.1.3	ko:K00287	ko00670,ko00790,ko01100,ko01523,map00670,map00790,map01100,map01523	M00126,M00840	R00936,R00937,R00939,R00940,R02235,R02236,R11765	RC00109,RC00110,RC00158	ko00000,ko00001,ko00002,ko01000	-	-	-	DHFR_1
XP_071941250.1	10224.XP_006822515.1	9.48e-90	278	KOG1471@1|root,KOG1471@2759|Eukaryota,38BQK@33154|Opisthokonta,3BC9U@33208|Metazoa,3CV9G@33213|Bilateria	33208|Metazoa	I	phosphatidylinositol-3,5-bisphosphate binding	CLVS1	GO:0000139,GO:0003674,GO:0005488,GO:0005543,GO:0005575,GO:0005622,GO:0005623,GO:0005737,GO:0005768,GO:0005794,GO:0005802,GO:0006996,GO:0007033,GO:0007040,GO:0008150,GO:0008289,GO:0009987,GO:0012505,GO:0016020,GO:0016043,GO:0030135,GO:0030136,GO:0031090,GO:0031410,GO:0031982,GO:0031984,GO:0032588,GO:0035091,GO:0043167,GO:0043168,GO:0043226,GO:0043227,GO:0043229,GO:0043231,GO:0044422,GO:0044424,GO:…	-	-	-	-	-	-	-	-	-	-	CRAL_TRIO,CRAL_TRIO_N
XP_071941251.1	7668.SPU_018496-tr	1.59e-29	109	KOG4100@1|root,KOG4100@2759|Eukaryota,3A8MJ@33154|Opisthokonta,3BTYF@33208|Metazoa,3D76D@33213|Bilateria	33208|Metazoa	S	Succinate dehydrogenase complex assembly factor 3	ACN9	GO:0005575,GO:0005622,GO:0005623,GO:0005737,GO:0005739,GO:0005740,GO:0005758,GO:0006082,GO:0006105,GO:0006109,GO:0006111,GO:0006950,GO:0006979,GO:0006996,GO:0007005,GO:0008150,GO:0008152,GO:0009628,GO:0009889,GO:0009987,GO:0010675,GO:0010906,GO:0016043,GO:0017144,GO:0019222,GO:0019752,GO:0022607,GO:0031323,GO:0031967,GO:0031970,GO:0031974,GO:0031975,GO:0032501,GO:0033108,GO:0034552,GO:0034553,GO:…	-	-	-	-	-	-	-	-	-	-	Complex1_LYR_2
XP_071941252.1	10224.XP_002736555.1	2.85e-60	202	2DR9S@1|root,2S6DP@2759|Eukaryota,38CG6@33154|Opisthokonta,3BJRQ@33208|Metazoa,3D0YA@33213|Bilateria	33208|Metazoa	S	Chromosome 7 open reading frame 57	C7orf57	-	-	-	-	-	-	-	-	-	-	-	-
XP_071941253.1	10224.XP_002736555.1	4.27e-54	186	2DR9S@1|root,2S6DP@2759|Eukaryota,38CG6@33154|Opisthokonta,3BJRQ@33208|Metazoa,3D0YA@33213|Bilateria	33208|Metazoa	S	Chromosome 7 open reading frame 57	C7orf57	-	-	-	-	-	-	-	-	-	-	-	-
XP_071941254.1	10224.XP_006818898.1	1.57e-15	82	2CXS3@1|root,2RZBP@2759|Eukaryota,39Z1N@33154|Opisthokonta,3BQ3G@33208|Metazoa,3D9VM@33213|Bilateria	33208|Metazoa	-	-	C11orf24	-	-	-	-	-	-	-	-	-	-	-	-
XP_071941256.1	7668.SPU_026165-tr	3.36e-18	99	KOG4297@1|root,KOG4297@2759|Eukaryota,3919K@33154|Opisthokonta,3C19H@33208|Metazoa,3DH74@33213|Bilateria	2759|Eukaryota	TV	Domain abundant in complement control proteins; SUSHI repeat; short complement-like repeat (SCR)	-	-	-	-	-	-	-	-	-	-	-	-	Lectin_C,Sushi,Tyrosinase
XP_071941258.1	42254.XP_004611179.1	5.4e-28	117	KOG4193@1|root,KOG4193@2759|Eukaryota,38DZR@33154|Opisthokonta,3B96Q@33208|Metazoa,3CV1C@33213|Bilateria,4847T@7711|Chordata,4946G@7742|Vertebrata,3J48J@40674|Mammalia	33208|Metazoa	T	adenylate cyclase-activating G-protein coupled receptor signaling pathway	GPR133	GO:0003674,GO:0004888,GO:0004930,GO:0005575,GO:0005623,GO:0005886,GO:0007154,GO:0007165,GO:0007186,GO:0007187,GO:0007188,GO:0007189,GO:0008150,GO:0009987,GO:0016020,GO:0016021,GO:0019932,GO:0019933,GO:0019935,GO:0023052,GO:0031224,GO:0035556,GO:0038023,GO:0044425,GO:0044464,GO:0050789,GO:0050794,GO:0050896,GO:0051716,GO:0060089,GO:0065007,GO:0071944	-	ko:K08465	-	-	-	-	ko00000,ko04030	-	-	-	7tm_2,GPS,Laminin_G_3
XP_071941259.1	7739.XP_002592123.1	2.86e-75	238	28PXY@1|root,2QWKI@2759|Eukaryota,39UIK@33154|Opisthokonta,3BIBY@33208|Metazoa,3CXMR@33213|Bilateria,48AG3@7711|Chordata	33208|Metazoa	T	TIR domain binding	MYD88	GO:0000165,GO:0001775,GO:0001816,GO:0001817,GO:0001819,GO:0001885,GO:0001932,GO:0001934,GO:0002064,GO:0002218,GO:0002221,GO:0002224,GO:0002225,GO:0002237,GO:0002238,GO:0002250,GO:0002252,GO:0002253,GO:0002263,GO:0002274,GO:0002275,GO:0002283,GO:0002366,GO:0002376,GO:0002440,GO:0002443,GO:0002449,GO:0002460,GO:0002682,GO:0002684,GO:0002685,GO:0002694,GO:0002696,GO:0002697,GO:0002699,GO:0002700,GO:…	-	ko:K04729	ko04010,ko04064,ko04620,ko04621,ko04624,ko05132,ko05133,ko05134,ko05140,ko05142,ko05143,ko05144,ko05145,ko05152,ko05161,ko05162,ko05164,ko05168,map04010,map04064,map04620,map04621,map04624,map05132,map05133,map05134,map05140,map05142,map05143,map05144,map05145,map05152,map05161,map05162,map05164,map05168	M00686	-	-	ko00000,ko00001,ko00002	-	-	-	Death,TIR,TIR_2
XP_071941260.1	7668.SPU_008226-tr	2.79e-33	132	KOG3656@1|root,KOG3656@2759|Eukaryota,3AKBB@33154|Opisthokonta,3C05I@33208|Metazoa,3DG77@33213|Bilateria	2759|Eukaryota	S	Belongs to the G-protein coupled receptor 1 family	-	-	-	-	-	-	-	-	-	-	-	-	7tm_1
XP_071941261.1	10224.XP_002737949.1	1.16e-30	124	KOG2177@1|root,KOG2177@2759|Eukaryota,38EA3@33154|Opisthokonta,3BFJH@33208|Metazoa	10224.XP_002737949.1|-	O	zinc ion binding	-	-	-	ko:K12021	-	-	-	-	ko00000,ko04121	-	-	-	-
XP_071941262.1	38654.XP_006017495.1	2.84e-125	361	KOG1709@1|root,KOG1709@2759|Eukaryota,39X0W@33154|Opisthokonta,3BAFI@33208|Metazoa,3D0TJ@33213|Bilateria,48643@7711|Chordata,48XP4@7742|Vertebrata	33208|Metazoa	E	Guanidinoacetate N-methyltransferase	GAMT	GO:0000003,GO:0003008,GO:0003012,GO:0003674,GO:0003824,GO:0005488,GO:0005515,GO:0005575,GO:0005622,GO:0005623,GO:0005634,GO:0005737,GO:0005829,GO:0006082,GO:0006139,GO:0006520,GO:0006575,GO:0006600,GO:0006601,GO:0006725,GO:0006732,GO:0006790,GO:0006807,GO:0006936,GO:0007275,GO:0007276,GO:0007283,GO:0008150,GO:0008152,GO:0008168,GO:0008652,GO:0008757,GO:0009058,GO:0009116,GO:0009119,GO:0009653,GO:…	2.1.1.2	ko:K00542	ko00260,ko00330,ko01100,map00260,map00330,map01100	M00047	R01883	RC00003,RC00614	ko00000,ko00001,ko00002,ko01000	-	-	-	-
XP_071941263.1	10224.XP_002738102.1	1.66e-128	383	COG0142@1|root,KOG0776@2759|Eukaryota,38FKG@33154|Opisthokonta,3BEZH@33208|Metazoa,3CRGN@33213|Bilateria	33208|Metazoa	H	trans-hexaprenyltranstransferase activity	PDSS1	GO:0003674,GO:0003824,GO:0005488,GO:0005515,GO:0005575,GO:0005622,GO:0005623,GO:0005737,GO:0005739,GO:0005740,GO:0005743,GO:0005759,GO:0006629,GO:0006720,GO:0006732,GO:0006733,GO:0006743,GO:0006744,GO:0006950,GO:0007275,GO:0007399,GO:0008150,GO:0008152,GO:0008299,GO:0008610,GO:0009058,GO:0009108,GO:0009987,GO:0010941,GO:0014016,GO:0014019,GO:0016020,GO:0016043,GO:0016740,GO:0016765,GO:0019866,GO:…	2.5.1.91	ko:K12504	ko00900,ko01110,map00900,map01110	-	R09249	RC00279	ko00000,ko00001,ko01000,ko01006	-	-	-	polyprenyl_synt
XP_071941264.1	10224.XP_002738103.1	4.13e-133	399	COG0666@1|root,KOG1710@2759|Eukaryota,39V6E@33154|Opisthokonta,3BAJ7@33208|Metazoa,3CVZK@33213|Bilateria	33208|Metazoa	S	ankyrin repeat and mynd	ANKMY2	GO:0002119,GO:0002164,GO:0003674,GO:0005488,GO:0005515,GO:0005575,GO:0005623,GO:0005929,GO:0006950,GO:0006970,GO:0007275,GO:0007610,GO:0007635,GO:0008104,GO:0008150,GO:0008270,GO:0008589,GO:0009266,GO:0009628,GO:0009791,GO:0009966,GO:0009967,GO:0009987,GO:0010646,GO:0010647,GO:0010752,GO:0010753,GO:0016043,GO:0019899,GO:0022607,GO:0022611,GO:0023051,GO:0023056,GO:0030030,GO:0030031,GO:0030033,GO:…	-	-	-	-	-	-	-	-	-	-	Ank_2,Ank_4,Ank_5,zf-MYND
XP_071941265.1	6087.XP_002157070.1	8.27e-101	298	KOG1655@1|root,KOG1655@2759|Eukaryota,38RIY@33154|Opisthokonta,3BEAB@33208|Metazoa	33208|Metazoa	U	vacuolar transport	CHMP5	GO:0000070,GO:0000278,GO:0000280,GO:0000815,GO:0000819,GO:0000920,GO:0001919,GO:0005575,GO:0005622,GO:0005623,GO:0005634,GO:0005737,GO:0005768,GO:0005829,GO:0006810,GO:0006996,GO:0006997,GO:0007032,GO:0007033,GO:0007034,GO:0007040,GO:0007041,GO:0007049,GO:0007059,GO:0007080,GO:0007088,GO:0007346,GO:0008150,GO:0008333,GO:0009987,GO:0010008,GO:0010256,GO:0010564,GO:0010824,GO:0012505,GO:0016020,GO:…	-	ko:K12198	ko04144,ko04217,map04144,map04217	M00412	-	-	ko00000,ko00001,ko00002,ko04131	-	-	-	Snf7
XP_071941266.1	6087.XP_002157070.1	8.27e-101	298	KOG1655@1|root,KOG1655@2759|Eukaryota,38RIY@33154|Opisthokonta,3BEAB@33208|Metazoa	33208|Metazoa	U	vacuolar transport	CHMP5	GO:0000070,GO:0000278,GO:0000280,GO:0000815,GO:0000819,GO:0000920,GO:0001919,GO:0005575,GO:0005622,GO:0005623,GO:0005634,GO:0005737,GO:0005768,GO:0005829,GO:0006810,GO:0006996,GO:0006997,GO:0007032,GO:0007033,GO:0007034,GO:0007040,GO:0007041,GO:0007049,GO:0007059,GO:0007080,GO:0007088,GO:0007346,GO:0008150,GO:0008333,GO:0009987,GO:0010008,GO:0010256,GO:0010564,GO:0010824,GO:0012505,GO:0016020,GO:…	-	ko:K12198	ko04144,ko04217,map04144,map04217	M00412	-	-	ko00000,ko00001,ko00002,ko04131	-	-	-	Snf7
XP_071941267.1	7739.XP_002586007.1	1.2e-34	128	2A63S@1|root,2RYB5@2759|Eukaryota,39TXX@33154|Opisthokonta,3BIIX@33208|Metazoa,3CX1Z@33213|Bilateria,48B9R@7711|Chordata	33208|Metazoa	S	acetylcholine receptor inhibitor activity	LYPD6	GO:0003674,GO:0005575,GO:0005623,GO:0005886,GO:0008150,GO:0009653,GO:0009966,GO:0009967,GO:0009968,GO:0010469,GO:0010646,GO:0010647,GO:0010648,GO:0016020,GO:0022603,GO:0023051,GO:0023056,GO:0023057,GO:0030111,GO:0030177,GO:0030545,GO:0030547,GO:0030548,GO:0030550,GO:0031128,GO:0031224,GO:0031225,GO:0031226,GO:0032502,GO:0042995,GO:0043005,GO:0044092,GO:0044425,GO:0044459,GO:0044464,GO:0045995,GO:…	-	-	-	-	-	-	-	-	-	-	UPAR_LY6_2
XP_071941268.1	10224.XP_006815711.1	1.16e-298	861	COG2114@1|root,KOG1023@2759|Eukaryota,38E22@33154|Opisthokonta,3B9DY@33208|Metazoa	33208|Metazoa	T	guanylate cyclase activity	-	-	4.6.1.2	ko:K12323	ko00230,ko04022,ko04024,ko04270,ko04714,ko04921,ko04923,ko04924,ko04925,map00230,map04022,map04024,map04270,map04714,map04921,map04923,map04924,map04925	M00694	R00434	RC00295	ko00000,ko00001,ko00002,ko01000,ko01001	-	-	-	ANF_receptor,Guanylate_cyc,HNOBA,Pkinase_Tyr
XP_071941269.1	7668.SPU_012186-tr	2.44e-130	402	COG2272@1|root,KOG4389@2759|Eukaryota,38EC4@33154|Opisthokonta,3CPYK@33208|Metazoa,3E63U@33213|Bilateria	33208|Metazoa	T	Carboxylesterase family	-	-	3.1.1.7	ko:K01049	ko00564,ko04725,map00564,map04725	-	R01026	RC00020,RC00041	ko00000,ko00001,ko00537,ko01000	-	-	-	COesterase
XP_071941270.1	7668.SPU_002965-tr	3.54e-132	407	COG2272@1|root,KOG4389@2759|Eukaryota,39MBH@33154|Opisthokonta,3CNZ2@33208|Metazoa	33208|Metazoa	G	Carboxylesterase family	-	-	3.1.1.7,3.1.1.8	ko:K01049,ko:K01050	ko00564,ko04725,map00564,map04725	-	R01026	RC00020,RC00041	ko00000,ko00001,ko00537,ko01000	-	-	-	COesterase
XP_071941271.1	7668.SPU_012568-tr	4.32e-45	162	295QK@1|root,2RCNY@2759|Eukaryota,397G8@33154|Opisthokonta,3CPZP@33208|Metazoa,3E65U@33213|Bilateria	33154|Opisthokonta	-	-	-	-	-	-	-	-	-	-	-	-	-	-	Sulfotransfer_3
XP_071941272.1	7668.SPU_012568-tr	4.32e-45	162	295QK@1|root,2RCNY@2759|Eukaryota,397G8@33154|Opisthokonta,3CPZP@33208|Metazoa,3E65U@33213|Bilateria	33154|Opisthokonta	-	-	-	-	-	-	-	-	-	-	-	-	-	-	Sulfotransfer_3
XP_071941273.1	7739.XP_002586007.1	1.2e-34	128	2A63S@1|root,2RYB5@2759|Eukaryota,39TXX@33154|Opisthokonta,3BIIX@33208|Metazoa,3CX1Z@33213|Bilateria,48B9R@7711|Chordata	33208|Metazoa	S	acetylcholine receptor inhibitor activity	LYPD6	GO:0003674,GO:0005575,GO:0005623,GO:0005886,GO:0008150,GO:0009653,GO:0009966,GO:0009967,GO:0009968,GO:0010469,GO:0010646,GO:0010647,GO:0010648,GO:0016020,GO:0022603,GO:0023051,GO:0023056,GO:0023057,GO:0030111,GO:0030177,GO:0030545,GO:0030547,GO:0030548,GO:0030550,GO:0031128,GO:0031224,GO:0031225,GO:0031226,GO:0032502,GO:0042995,GO:0043005,GO:0044092,GO:0044425,GO:0044459,GO:0044464,GO:0045995,GO:…	-	-	-	-	-	-	-	-	-	-	UPAR_LY6_2
XP_071941274.1	10224.XP_006815798.1	2.95e-48	193	KOG1217@1|root,KOG1217@2759|Eukaryota,38BUP@33154|Opisthokonta,3BAFT@33208|Metazoa,3CRZB@33213|Bilateria	33208|Metazoa	T	negative regulation of growth rate	-	-	-	ko:K02599,ko:K20995	ko01522,ko04320,ko04330,ko04371,ko04658,ko04919,ko05020,ko05165,ko05200,ko05206,ko05224,map01522,map04320,map04330,map04371,map04658,map04919,map05020,map05165,map05200,map05206,map05224	M00682	-	-	ko00000,ko00001,ko00002	-	-	-	EGF,VWA,hEGF
XP_071941275.1	7668.SPU_028702-tr	7.82e-26	112	KOG1217@1|root,KOG1217@2759|Eukaryota	2759|Eukaryota	O	calcium ion binding	-	-	-	ko:K02599	ko01522,ko04320,ko04330,ko04658,ko04919,ko05020,ko05165,ko05200,ko05206,ko05224,map01522,map04320,map04330,map04658,map04919,map05020,map05165,map05200,map05206,map05224	M00682	-	-	ko00000,ko00001,ko00002	-	-	-	EGF_2
XP_071941276.1	10224.XP_006812043.1	1.47e-32	123	2BBC9@1|root,2S0XR@2759|Eukaryota,3A045@33154|Opisthokonta,3BPHU@33208|Metazoa,3D6Q0@33213|Bilateria	33208|Metazoa	-	-	LYSMD2	-	-	-	-	-	-	-	-	-	-	-	LysM
XP_071941277.1	7668.SPU_007193-tr	2.41e-16	81.3	2BBC9@1|root,2S0XR@2759|Eukaryota,3A045@33154|Opisthokonta,3BPHU@33208|Metazoa,3D6Q0@33213|Bilateria	33208|Metazoa	-	-	LYSMD2	-	-	-	-	-	-	-	-	-	-	-	LysM
XP_071941278.1	10224.XP_006815876.1	3.15e-55	173	KOG1781@1|root,KOG1781@2759|Eukaryota,3A654@33154|Opisthokonta,3BRX8@33208|Metazoa,3D84X@33213|Bilateria	33208|Metazoa	A	nuclear-transcribed mRNA catabolic process	LSM7	GO:0000288,GO:0000291,GO:0000375,GO:0000377,GO:0000398,GO:0000956,GO:0003674,GO:0003676,GO:0003723,GO:0005488,GO:0005515,GO:0005575,GO:0005622,GO:0005623,GO:0005634,GO:0005654,GO:0005681,GO:0005684,GO:0005688,GO:0005689,GO:0005737,GO:0005829,GO:0006139,GO:0006396,GO:0006397,GO:0006401,GO:0006402,GO:0006725,GO:0006807,GO:0008150,GO:0008152,GO:0008380,GO:0009056,GO:0009057,GO:0009892,GO:0009987,GO:…	-	ko:K12626	ko03018,ko03040,map03018,map03040	M00354,M00396,M00397	-	-	ko00000,ko00001,ko00002,ko03019,ko03041	-	-	-	LSM
XP_071941282.1	7739.XP_002586007.1	1.2e-34	128	2A63S@1|root,2RYB5@2759|Eukaryota,39TXX@33154|Opisthokonta,3BIIX@33208|Metazoa,3CX1Z@33213|Bilateria,48B9R@7711|Chordata	33208|Metazoa	S	acetylcholine receptor inhibitor activity	LYPD6	GO:0003674,GO:0005575,GO:0005623,GO:0005886,GO:0008150,GO:0009653,GO:0009966,GO:0009967,GO:0009968,GO:0010469,GO:0010646,GO:0010647,GO:0010648,GO:0016020,GO:0022603,GO:0023051,GO:0023056,GO:0023057,GO:0030111,GO:0030177,GO:0030545,GO:0030547,GO:0030548,GO:0030550,GO:0031128,GO:0031224,GO:0031225,GO:0031226,GO:0032502,GO:0042995,GO:0043005,GO:0044092,GO:0044425,GO:0044459,GO:0044464,GO:0045995,GO:…	-	-	-	-	-	-	-	-	-	-	UPAR_LY6_2
XP_071941283.1	7668.SPU_002116-tr	6.34e-83	270	KOG4381@1|root,KOG4381@2759|Eukaryota,38DVU@33154|Opisthokonta,3BKMV@33208|Metazoa,3CW85@33213|Bilateria	33208|Metazoa	T	RUN	RUNDC3B	-	-	-	-	-	-	-	-	-	-	-	RUN
XP_071941284.1	7668.SPU_005179-tr	4.64e-08	63.9	2CZ2E@1|root,2S808@2759|Eukaryota,3AAWE@33154|Opisthokonta	33154|Opisthokonta	S	DDE superfamily endonuclease	-	-	-	-	-	-	-	-	-	-	-	-	DDE_3
XP_071941285.1	7739.XP_002603579.1	1.71e-36	134	COG0500@1|root,KOG1541@2759|Eukaryota,39WWY@33154|Opisthokonta,3BKKG@33208|Metazoa,3D4UF@33213|Bilateria,488HM@7711|Chordata	33208|Metazoa	Q	ubiE/COQ5 methyltransferase family	WBSCR27	-	-	-	-	-	-	-	-	-	-	-	Methyltransf_11,Methyltransf_25
XP_071941286.1	7739.XP_002603579.1	1.71e-36	134	COG0500@1|root,KOG1541@2759|Eukaryota,39WWY@33154|Opisthokonta,3BKKG@33208|Metazoa,3D4UF@33213|Bilateria,488HM@7711|Chordata	33208|Metazoa	Q	ubiE/COQ5 methyltransferase family	WBSCR27	-	-	-	-	-	-	-	-	-	-	-	Methyltransf_11,Methyltransf_25
XP_071941287.1	7739.XP_002603579.1	1.71e-36	134	COG0500@1|root,KOG1541@2759|Eukaryota,39WWY@33154|Opisthokonta,3BKKG@33208|Metazoa,3D4UF@33213|Bilateria,488HM@7711|Chordata	33208|Metazoa	Q	ubiE/COQ5 methyltransferase family	WBSCR27	-	-	-	-	-	-	-	-	-	-	-	Methyltransf_11,Methyltransf_25
XP_071941288.1	7739.XP_002603579.1	1.71e-36	134	COG0500@1|root,KOG1541@2759|Eukaryota,39WWY@33154|Opisthokonta,3BKKG@33208|Metazoa,3D4UF@33213|Bilateria,488HM@7711|Chordata	33208|Metazoa	Q	ubiE/COQ5 methyltransferase family	WBSCR27	-	-	-	-	-	-	-	-	-	-	-	Methyltransf_11,Methyltransf_25
XP_071941289.1	10224.XP_006812748.1	1.82e-05	57.8	293XS@1|root,2RAUN@2759|Eukaryota,39YX2@33154|Opisthokonta,3BP6Q@33208|Metazoa,3D5TM@33213|Bilateria	33208|Metazoa	-	-	-	-	-	-	-	-	-	-	-	-	-	-	-
XP_071941290.1	7668.SPU_012253-tr	5.86e-50	176	KOG0844@1|root,KOG0844@2759|Eukaryota,38FFE@33154|Opisthokonta,3BGUT@33208|Metazoa,3CR85@33213|Bilateria	33208|Metazoa	K	regulation of transcription from RNA polymerase II promoter involved in ventral spinal cord interneuron specification	EVX1	GO:0000122,GO:0000578,GO:0000902,GO:0000904,GO:0000976,GO:0000977,GO:0000980,GO:0000981,GO:0001012,GO:0001067,GO:0001158,GO:0001703,GO:0001708,GO:0001709,GO:0003002,GO:0003007,GO:0003674,GO:0003676,GO:0003677,GO:0003690,GO:0003700,GO:0003705,GO:0005488,GO:0005575,GO:0005622,GO:0005623,GO:0005634,GO:0005654,GO:0006355,GO:0006357,GO:0006928,GO:0006935,GO:0007275,GO:0007350,GO:0007351,GO:0007365,GO:…	-	ko:K09320	-	-	-	-	ko00000,ko03000	-	-	-	Homeobox
XP_071941291.1	7668.SPU_000388-tr	7.9e-35	129	KOG0487@1|root,KOG0487@2759|Eukaryota	7668.SPU_000388-tr|-	K	sequence-specific DNA binding	-	-	-	ko:K09294	-	-	-	-	ko00000,ko03000	-	-	-	-
XP_071941292.1	7668.SPU_021309-tr	5e-60	199	KOG0489@1|root,KOG0489@2759|Eukaryota,38B8X@33154|Opisthokonta,3BIUA@33208|Metazoa,3D1UG@33213|Bilateria	33208|Metazoa	K	DNA binding	-	GO:0000003,GO:0000122,GO:0003002,GO:0003006,GO:0005575,GO:0005622,GO:0005623,GO:0005634,GO:0005667,GO:0006355,GO:0006357,GO:0007275,GO:0007389,GO:0007548,GO:0008150,GO:0008284,GO:0009653,GO:0009889,GO:0009890,GO:0009891,GO:0009892,GO:0009893,GO:0009952,GO:0010453,GO:0010455,GO:0010468,GO:0010470,GO:0010556,GO:0010557,GO:0010558,GO:0010604,GO:0010605,GO:0010628,GO:0010629,GO:0019219,GO:0019222,GO:…	-	ko:K09306,ko:K09307,ko:K09311	-	-	-	-	ko00000,ko03000	-	-	-	Homeobox
XP_071941294.1	10224.NP_001158380.1	2.2e-65	211	KOG0489@1|root,KOG0489@2759|Eukaryota,39UNQ@33154|Opisthokonta,3BDY1@33208|Metazoa,3CT0N@33213|Bilateria	33208|Metazoa	K	sequence-specific DNA binding	HOXC8	GO:0000122,GO:0000981,GO:0001501,GO:0003002,GO:0003674,GO:0003676,GO:0003677,GO:0003700,GO:0005488,GO:0005575,GO:0005622,GO:0005623,GO:0005634,GO:0005654,GO:0005856,GO:0006355,GO:0006357,GO:0007275,GO:0007389,GO:0007399,GO:0008150,GO:0009653,GO:0009790,GO:0009887,GO:0009889,GO:0009890,GO:0009892,GO:0009952,GO:0009987,GO:0010468,GO:0010556,GO:0010558,GO:0010605,GO:0010629,GO:0015630,GO:0019219,GO:…	-	ko:K09308	-	-	-	-	ko00000,ko03000	-	-	-	Homeobox
XP_071941295.1	10224.NP_001158410.1	1.29e-52	177	KOG0489@1|root,KOG0489@2759|Eukaryota,39SRM@33154|Opisthokonta,3B9WV@33208|Metazoa,3CU25@33213|Bilateria	33208|Metazoa	K	homeobox protein	HOXA5	GO:0000003,GO:0000976,GO:0000977,GO:0000978,GO:0000981,GO:0000982,GO:0000987,GO:0001012,GO:0001067,GO:0001077,GO:0001158,GO:0001228,GO:0001501,GO:0001708,GO:0001763,GO:0002009,GO:0002064,GO:0002065,GO:0002066,GO:0002067,GO:0002069,GO:0002070,GO:0002682,GO:0002683,GO:0002684,GO:0003002,GO:0003006,GO:0003008,GO:0003016,GO:0003674,GO:0003676,GO:0003677,GO:0003690,GO:0003700,GO:0005488,GO:0005515,GO:…	-	ko:K09304,ko:K09305,ko:K09306,ko:K09311	-	-	-	-	ko00000,ko03000	-	-	-	Homeobox
XP_071941296.1	10224.NP_001158384.1	3.08e-36	140	KOG0489@1|root,KOG0489@2759|Eukaryota,39UA4@33154|Opisthokonta,3B9GW@33208|Metazoa,3CUJW@33213|Bilateria	33208|Metazoa	K	homeobox	HOXA1	GO:0000902,GO:0000904,GO:0000981,GO:0001067,GO:0001101,GO:0001228,GO:0001501,GO:0001568,GO:0001709,GO:0001944,GO:0003002,GO:0003008,GO:0003674,GO:0003676,GO:0003677,GO:0003700,GO:0005488,GO:0005515,GO:0005575,GO:0005622,GO:0005623,GO:0005634,GO:0005654,GO:0005737,GO:0006139,GO:0006351,GO:0006355,GO:0006357,GO:0006366,GO:0006725,GO:0006807,GO:0006928,GO:0006935,GO:0007155,GO:0007275,GO:0007389,GO:…	-	ko:K09301	-	-	-	-	ko00000,ko03000	-	-	-	Homeobox
XP_071941297.1	10224.XP_006820373.1	7.97e-06	55.8	29MI2@1|root,2RUU4@2759|Eukaryota,38VZE@33154|Opisthokonta,3B9CN@33208|Metazoa,3CVEX@33213|Bilateria	33208|Metazoa	S	identical protein binding	C10orf88	GO:0003674,GO:0005488,GO:0005515,GO:0042802	-	-	-	-	-	-	-	-	-	-	DUF4506
XP_071941298.1	10224.XP_002735503.1	4.31e-05	55.8	KOG1216@1|root,KOG3714@1|root,KOG1216@2759|Eukaryota,KOG3714@2759|Eukaryota,3A5GN@33154|Opisthokonta	33154|Opisthokonta	W	Astacin (Peptidase family M12A)	-	-	-	-	-	-	-	-	-	-	-	-	Astacin,C8,Lectin_C,TIL,TSP_1,VWD
XP_071941300.1	10224.XP_002735503.1	4.3e-05	55.8	KOG1216@1|root,KOG3714@1|root,KOG1216@2759|Eukaryota,KOG3714@2759|Eukaryota,3A5GN@33154|Opisthokonta	33154|Opisthokonta	W	Astacin (Peptidase family M12A)	-	-	-	-	-	-	-	-	-	-	-	-	Astacin,C8,Lectin_C,TIL,TSP_1,VWD
XP_071941301.1	7668.SPU_024674-tr	4.54e-58	192	COG1100@1|root,KOG0395@2759|Eukaryota,3A0YC@33154|Opisthokonta,3BQ68@33208|Metazoa,3D6R4@33213|Bilateria	33208|Metazoa	S	Ras family	-	-	-	ko:K07855,ko:K17198	-	-	-	-	ko00000,ko04031	-	-	-	Ras
XP_071941302.1	10224.XP_006817997.1	7.07e-133	387	COG0637@1|root,2QU58@2759|Eukaryota,39WII@33154|Opisthokonta,3BF9K@33208|Metazoa,3D4RC@33213|Bilateria	33208|Metazoa	S	Haloacid dehalogenase-like hydrolase	-	-	3.11.1.1	ko:K05306	ko00440,ko01100,ko01120,map00440,map01100,map01120	-	R00747	RC00368	ko00000,ko00001,ko01000	-	-	-	HAD_2
XP_071941303.1	7668.SPU_021119-tr	2.89e-33	126	KOG3960@1|root,KOG3960@2759|Eukaryota,3909M@33154|Opisthokonta,3B9M1@33208|Metazoa,3CTQ5@33213|Bilateria	33208|Metazoa	K	as a transcriptional activator that promotes transcription of muscle-specific target genes and plays a role in muscle differentiation	MYOD1	GO:0000228,GO:0000381,GO:0000768,GO:0000785,GO:0000790,GO:0000976,GO:0000977,GO:0000978,GO:0000981,GO:0000982,GO:0000987,GO:0001012,GO:0001067,GO:0001077,GO:0001228,GO:0001654,GO:0001709,GO:0002074,GO:0003008,GO:0003012,GO:0003674,GO:0003676,GO:0003677,GO:0003682,GO:0003690,GO:0003700,GO:0003705,GO:0003712,GO:0003713,GO:0005102,GO:0005488,GO:0005515,GO:0005575,GO:0005622,GO:0005623,GO:0005634,GO:…	-	ko:K09064,ko:K18484	ko04550,map04550	-	-	-	ko00000,ko00001,ko03000	-	-	-	Basic,HLH,Myf5
XP_071941304.1	10224.XP_006823711.1	5.47e-46	166	COG1028@1|root,KOG1208@2759|Eukaryota,3A0YK@33154|Opisthokonta,3BPIH@33208|Metazoa,3DFY0@33213|Bilateria	33208|Metazoa	Q	short chain dehydrogenase	-	-	1.1.1.300	ko:K11153	ko00830,ko01100,map00830,map01100	-	R08379,R08383	RC00649	ko00000,ko00001,ko01000	-	-	-	adh_short
XP_071941305.1	7668.SPU_016028-tr	1.76e-09	67	28ZGA@1|root,2SBNE@2759|Eukaryota,3AC3V@33154|Opisthokonta,3BWBJ@33208|Metazoa	33208|Metazoa	S	BCL (B-Cell lymphoma); contains BH1, BH2 regions	-	-	-	ko:K15485	ko04137,ko05134,map04137,map05134	-	-	-	ko00000,ko00001	-	-	-	Bcl-2
XP_071941306.1	10224.NP_001158381.1	3.01e-39	144	KOG0487@1|root,KOG0487@2759|Eukaryota,3ANYS@33154|Opisthokonta,3C1D6@33208|Metazoa,3DHWG@33213|Bilateria	33208|Metazoa	K	Homeodomain	-	-	-	-	-	-	-	-	-	-	-	-	Homeobox
XP_071941307.1	10224.XP_006823235.1	3.93e-79	276	KOG2177@1|root,KOG3813@1|root,KOG2177@2759|Eukaryota,KOG3813@2759|Eukaryota,38E3R@33154|Opisthokonta,3BDR9@33208|Metazoa,3CSW0@33213|Bilateria	33208|Metazoa	O	positive regulation of transcription by RNA polymerase II	CSRNP3	GO:0000981,GO:0001228,GO:0003674,GO:0003676,GO:0003677,GO:0003700,GO:0005488,GO:0005575,GO:0005622,GO:0005623,GO:0005634,GO:0006139,GO:0006351,GO:0006355,GO:0006357,GO:0006366,GO:0006725,GO:0006807,GO:0008150,GO:0008152,GO:0008285,GO:0009058,GO:0009059,GO:0009889,GO:0009891,GO:0009892,GO:0009893,GO:0009987,GO:0010467,GO:0010468,GO:0010556,GO:0010557,GO:0010563,GO:0010604,GO:0010628,GO:0010921,GO:…	-	ko:K17494	-	-	-	-	ko00000,ko01009,ko03021	-	-	-	CSRNP_N
XP_071941308.1	7897.ENSLACP00000013265	3.52e-35	138	KOG4263@1|root,KOG4263@2759|Eukaryota,39FWI@33154|Opisthokonta,3B9QC@33208|Metazoa,3D06Z@33213|Bilateria,485UW@7711|Chordata,498EK@7742|Vertebrata	33208|Metazoa	T	LETM1 domain containing 1	LETMD1	GO:0005575,GO:0005622,GO:0005623,GO:0005634,GO:0005654,GO:0005737,GO:0005739,GO:0005740,GO:0005743,GO:0006873,GO:0006875,GO:0008150,GO:0009987,GO:0016020,GO:0019725,GO:0019866,GO:0030003,GO:0031090,GO:0031966,GO:0031967,GO:0031974,GO:0031975,GO:0031981,GO:0042592,GO:0043226,GO:0043227,GO:0043229,GO:0043231,GO:0043233,GO:0044422,GO:0044424,GO:0044428,GO:0044429,GO:0044444,GO:0044446,GO:0044464,GO:…	-	-	-	-	-	-	-	-	-	-	LETM1
XP_071941309.1	28737.XP_006880809.1	2.54e-45	161	28PJ6@1|root,2QW7B@2759|Eukaryota,39HW8@33154|Opisthokonta,3BHBA@33208|Metazoa,3CXQS@33213|Bilateria,48AU9@7711|Chordata,493UX@7742|Vertebrata,3J5XV@40674|Mammalia,34V4T@311790|Afrotheria	33208|Metazoa	S	Transmembrane protein 163	TMEM163	GO:0003674,GO:0005488,GO:0005575,GO:0005622,GO:0005623,GO:0005737,GO:0005768,GO:0005769,GO:0005886,GO:0008021,GO:0008270,GO:0010008,GO:0012505,GO:0012506,GO:0016020,GO:0016021,GO:0030133,GO:0030285,GO:0030658,GO:0030659,GO:0030672,GO:0031090,GO:0031224,GO:0031300,GO:0031301,GO:0031410,GO:0031901,GO:0031982,GO:0043167,GO:0043169,GO:0043226,GO:0043227,GO:0043229,GO:0044422,GO:0044424,GO:0044425,GO:…	-	-	-	-	-	-	-	-	-	-	Cation_efflux
XP_071941310.1	7739.XP_002613036.1	8.54e-45	155	2DI7Z@1|root,2S5Y2@2759|Eukaryota,3A72E@33154|Opisthokonta,3BTE9@33208|Metazoa,3DAKR@33213|Bilateria	33208|Metazoa	-	-	-	-	-	-	-	-	-	-	-	-	-	-	-
XP_071941311.1	28737.XP_006880809.1	2.54e-45	161	28PJ6@1|root,2QW7B@2759|Eukaryota,39HW8@33154|Opisthokonta,3BHBA@33208|Metazoa,3CXQS@33213|Bilateria,48AU9@7711|Chordata,493UX@7742|Vertebrata,3J5XV@40674|Mammalia,34V4T@311790|Afrotheria	33208|Metazoa	S	Transmembrane protein 163	TMEM163	GO:0003674,GO:0005488,GO:0005575,GO:0005622,GO:0005623,GO:0005737,GO:0005768,GO:0005769,GO:0005886,GO:0008021,GO:0008270,GO:0010008,GO:0012505,GO:0012506,GO:0016020,GO:0016021,GO:0030133,GO:0030285,GO:0030658,GO:0030659,GO:0030672,GO:0031090,GO:0031224,GO:0031300,GO:0031301,GO:0031410,GO:0031901,GO:0031982,GO:0043167,GO:0043169,GO:0043226,GO:0043227,GO:0043229,GO:0044422,GO:0044424,GO:0044425,GO:…	-	-	-	-	-	-	-	-	-	-	Cation_efflux
XP_071941312.1	28737.XP_006880809.1	2.54e-45	161	28PJ6@1|root,2QW7B@2759|Eukaryota,39HW8@33154|Opisthokonta,3BHBA@33208|Metazoa,3CXQS@33213|Bilateria,48AU9@7711|Chordata,493UX@7742|Vertebrata,3J5XV@40674|Mammalia,34V4T@311790|Afrotheria	33208|Metazoa	S	Transmembrane protein 163	TMEM163	GO:0003674,GO:0005488,GO:0005575,GO:0005622,GO:0005623,GO:0005737,GO:0005768,GO:0005769,GO:0005886,GO:0008021,GO:0008270,GO:0010008,GO:0012505,GO:0012506,GO:0016020,GO:0016021,GO:0030133,GO:0030285,GO:0030658,GO:0030659,GO:0030672,GO:0031090,GO:0031224,GO:0031300,GO:0031301,GO:0031410,GO:0031901,GO:0031982,GO:0043167,GO:0043169,GO:0043226,GO:0043227,GO:0043229,GO:0044422,GO:0044424,GO:0044425,GO:…	-	-	-	-	-	-	-	-	-	-	Cation_efflux
XP_071941314.1	10224.XP_006821238.1	1.1e-23	105	KOG3656@1|root,KOG3656@2759|Eukaryota,3AKBB@33154|Opisthokonta,3C05I@33208|Metazoa,3DG77@33213|Bilateria	2759|Eukaryota	S	Belongs to the G-protein coupled receptor 1 family	-	-	-	ko:K04150,ko:K04160,ko:K04194,ko:K04210,ko:K04215,ko:K04218,ko:K04223,ko:K04230,ko:K04231,ko:K04233,ko:K08378	ko04020,ko04024,ko04080,ko04726,ko04911,ko04915,ko04971,ko04972,ko05032,map04020,map04024,map04080,map04726,map04911,map04915,map04971,map04972,map05032	-	-	-	ko00000,ko00001,ko04030	-	-	-	7tm_1
XP_071941315.1	7668.SPU_004841-tr	3.43e-38	150	28J9S@1|root,2QRNI@2759|Eukaryota,38EBS@33154|Opisthokonta,3BCBY@33208|Metazoa,3CUHD@33213|Bilateria	33208|Metazoa	S	cellular response to immobilization stress	CRHBP	GO:0000003,GO:0000323,GO:0001963,GO:0002118,GO:0002125,GO:0002791,GO:0002792,GO:0003008,GO:0003674,GO:0005488,GO:0005575,GO:0005576,GO:0005615,GO:0005622,GO:0005623,GO:0005634,GO:0005737,GO:0005764,GO:0005767,GO:0005768,GO:0005770,GO:0005771,GO:0005773,GO:0005856,GO:0005874,GO:0006810,GO:0006887,GO:0006950,GO:0006952,GO:0006954,GO:0007154,GO:0007165,GO:0007267,GO:0007268,GO:0007565,GO:0007610,GO:…	-	-	-	-	-	-	-	-	-	-	CRF-BP
XP_071941316.1	7668.SPU_005543-tr	2.07e-129	405	2CMZ0@1|root,2QSV1@2759|Eukaryota,38HI1@33154|Opisthokonta,3BI8X@33208|Metazoa,3CX66@33213|Bilateria	33208|Metazoa	S	non-motile cilium assembly	CCDC13	GO:0000226,GO:0005575,GO:0005622,GO:0005623,GO:0005634,GO:0005737,GO:0005813,GO:0005815,GO:0005829,GO:0005856,GO:0006950,GO:0006974,GO:0006996,GO:0007010,GO:0007017,GO:0008150,GO:0009987,GO:0015630,GO:0016043,GO:0022607,GO:0030030,GO:0030031,GO:0031122,GO:0033554,GO:0034451,GO:0043226,GO:0043227,GO:0043228,GO:0043229,GO:0043231,GO:0043232,GO:0044085,GO:0044422,GO:0044424,GO:0044430,GO:0044444,GO:…	-	-	-	-	-	-	-	-	-	-	-
XP_071941317.1	7668.SPU_005543-tr	2.07e-129	405	2CMZ0@1|root,2QSV1@2759|Eukaryota,38HI1@33154|Opisthokonta,3BI8X@33208|Metazoa,3CX66@33213|Bilateria	33208|Metazoa	S	non-motile cilium assembly	CCDC13	GO:0000226,GO:0005575,GO:0005622,GO:0005623,GO:0005634,GO:0005737,GO:0005813,GO:0005815,GO:0005829,GO:0005856,GO:0006950,GO:0006974,GO:0006996,GO:0007010,GO:0007017,GO:0008150,GO:0009987,GO:0015630,GO:0016043,GO:0022607,GO:0030030,GO:0030031,GO:0031122,GO:0033554,GO:0034451,GO:0043226,GO:0043227,GO:0043228,GO:0043229,GO:0043231,GO:0043232,GO:0044085,GO:0044422,GO:0044424,GO:0044430,GO:0044444,GO:…	-	-	-	-	-	-	-	-	-	-	-
XP_071941318.1	7668.SPU_005543-tr	4.4e-128	401	2CMZ0@1|root,2QSV1@2759|Eukaryota,38HI1@33154|Opisthokonta,3BI8X@33208|Metazoa,3CX66@33213|Bilateria	33208|Metazoa	S	non-motile cilium assembly	CCDC13	GO:0000226,GO:0005575,GO:0005622,GO:0005623,GO:0005634,GO:0005737,GO:0005813,GO:0005815,GO:0005829,GO:0005856,GO:0006950,GO:0006974,GO:0006996,GO:0007010,GO:0007017,GO:0008150,GO:0009987,GO:0015630,GO:0016043,GO:0022607,GO:0030030,GO:0030031,GO:0031122,GO:0033554,GO:0034451,GO:0043226,GO:0043227,GO:0043228,GO:0043229,GO:0043231,GO:0043232,GO:0044085,GO:0044422,GO:0044424,GO:0044430,GO:0044444,GO:…	-	-	-	-	-	-	-	-	-	-	-
XP_071941319.1	7668.SPU_021038-tr	2.16e-157	498	KOG4308@1|root,KOG4308@2759|Eukaryota,38GI7@33154|Opisthokonta,3BC62@33208|Metazoa,3CSR7@33213|Bilateria	33208|Metazoa	S	Centrosomal protein	CEP78	GO:0000086,GO:0000278,GO:0005575,GO:0005622,GO:0005623,GO:0005737,GO:0005813,GO:0005814,GO:0005815,GO:0005829,GO:0005856,GO:0005929,GO:0006996,GO:0007049,GO:0007346,GO:0008150,GO:0009987,GO:0010389,GO:0010564,GO:0015630,GO:0016043,GO:0022402,GO:0022406,GO:0022607,GO:0030030,GO:0030031,GO:0036064,GO:0042995,GO:0043226,GO:0043228,GO:0043229,GO:0043232,GO:0044085,GO:0044422,GO:0044424,GO:0044430,GO:…	-	ko:K16765	-	-	-	-	ko00000,ko03036	-	-	-	LRR_6
XP_071941320.1	7668.SPU_015450-tr	3.54e-160	479	KOG0129@1|root,KOG0129@2759|Eukaryota,38VP8@33154|Opisthokonta,3BAFM@33208|Metazoa,3CU2P@33213|Bilateria	33208|Metazoa	J	Cytoplasmic polyadenylation element binding protein	CPEB1	GO:0000003,GO:0000280,GO:0000578,GO:0000900,GO:0001101,GO:0001666,GO:0001709,GO:0002009,GO:0002064,GO:0002065,GO:0002066,GO:0002237,GO:0003002,GO:0003006,GO:0003674,GO:0003676,GO:0003723,GO:0003729,GO:0003730,GO:0005488,GO:0005515,GO:0005575,GO:0005622,GO:0005623,GO:0005634,GO:0005654,GO:0005737,GO:0005813,GO:0005815,GO:0005819,GO:0005829,GO:0005856,GO:0006139,GO:0006378,GO:0006396,GO:0006397,GO:…	-	ko:K02602	ko04114,ko04320,ko04914,map04114,map04320,map04914	-	-	-	ko00000,ko00001,ko03019	-	-	-	CEBP1_N,CEBP_ZZ,RRM_7
XP_071941321.1	7091.BGIBMGA003356-TA	3.13e-23	92.4	KOG4431@1|root,KOG4431@2759|Eukaryota,3A6UW@33154|Opisthokonta,3BU35@33208|Metazoa,3D84K@33213|Bilateria,42903@6656|Arthropoda,3SYGY@50557|Insecta,44A9G@7088|Lepidoptera	33208|Metazoa	S	Hypoxia induced protein conserved region	HIGD1A	GO:0001666,GO:0001932,GO:0001934,GO:0005575,GO:0005622,GO:0005623,GO:0005634,GO:0005654,GO:0005737,GO:0005739,GO:0005740,GO:0005743,GO:0006355,GO:0006357,GO:0006950,GO:0007154,GO:0008150,GO:0009267,GO:0009605,GO:0009628,GO:0009889,GO:0009893,GO:0009966,GO:0009968,GO:0009987,GO:0009991,GO:0010468,GO:0010556,GO:0010562,GO:0010604,GO:0010639,GO:0010646,GO:0010648,GO:0010821,GO:0010823,GO:0010941,GO:…	-	-	-	-	-	-	-	-	-	-	HIG_1_N
XP_071941322.1	7091.BGIBMGA003356-TA	3.13e-23	92.4	KOG4431@1|root,KOG4431@2759|Eukaryota,3A6UW@33154|Opisthokonta,3BU35@33208|Metazoa,3D84K@33213|Bilateria,42903@6656|Arthropoda,3SYGY@50557|Insecta,44A9G@7088|Lepidoptera	33208|Metazoa	S	Hypoxia induced protein conserved region	HIGD1A	GO:0001666,GO:0001932,GO:0001934,GO:0005575,GO:0005622,GO:0005623,GO:0005634,GO:0005654,GO:0005737,GO:0005739,GO:0005740,GO:0005743,GO:0006355,GO:0006357,GO:0006950,GO:0007154,GO:0008150,GO:0009267,GO:0009605,GO:0009628,GO:0009889,GO:0009893,GO:0009966,GO:0009968,GO:0009987,GO:0009991,GO:0010468,GO:0010556,GO:0010562,GO:0010604,GO:0010639,GO:0010646,GO:0010648,GO:0010821,GO:0010823,GO:0010941,GO:…	-	-	-	-	-	-	-	-	-	-	HIG_1_N
XP_071941324.1	10224.XP_006821574.1	8.61e-58	192	KOG0489@1|root,KOG0489@2759|Eukaryota,3A6PV@33154|Opisthokonta,3BT17@33208|Metazoa,3D9QB@33213|Bilateria	33208|Metazoa	K	Homeodomain	-	-	-	ko:K09362	-	-	-	-	ko00000,ko03000	-	-	-	Homeobox
XP_071941325.1	7668.SPU_019781-tr	4.64e-100	310	KOG2287@1|root,KOG2287@2759|Eukaryota,39SCE@33154|Opisthokonta,3BFUT@33208|Metazoa,3CTXD@33213|Bilateria	33208|Metazoa	G	glucosaminylgalactosylglucosylceramide beta-galactosyltransferase activity	B3GALT1	GO:0000139,GO:0003674,GO:0003824,GO:0005575,GO:0005622,GO:0005623,GO:0005737,GO:0005794,GO:0005975,GO:0006464,GO:0006486,GO:0006487,GO:0006629,GO:0006643,GO:0006664,GO:0006665,GO:0006672,GO:0006677,GO:0006681,GO:0006682,GO:0006687,GO:0006688,GO:0006807,GO:0006996,GO:0007030,GO:0008150,GO:0008152,GO:0008194,GO:0008378,GO:0008499,GO:0008610,GO:0009058,GO:0009059,GO:0009100,GO:0009101,GO:0009247,GO:…	2.4.1.86	ko:K07819	ko00601,ko01100,map00601,map01100	M00070	R06006	-	ko00000,ko00001,ko00002,ko01000,ko01003	-	GT31	-	Galactosyl_T
XP_071941326.1	7668.SPU_027783-tr	1.05e-52	173	COG1730@1|root,KOG3048@2759|Eukaryota,3A49T@33154|Opisthokonta,3BPBF@33208|Metazoa,3D6IC@33213|Bilateria	33208|Metazoa	O	prefoldin subunit 5	PFDN5	GO:0001654,GO:0003674,GO:0003712,GO:0003714,GO:0005575,GO:0005622,GO:0005623,GO:0005634,GO:0005737,GO:0005829,GO:0006355,GO:0007275,GO:0007423,GO:0008150,GO:0009889,GO:0009890,GO:0009892,GO:0009966,GO:0009968,GO:0010468,GO:0010556,GO:0010558,GO:0010605,GO:0010629,GO:0010646,GO:0010648,GO:0016272,GO:0019219,GO:0019222,GO:0023051,GO:0023057,GO:0030111,GO:0030178,GO:0031323,GO:0031324,GO:0031326,GO:…	-	ko:K04797	-	-	-	-	ko00000,ko03110	-	-	-	Prefoldin
XP_071941327.1	7668.SPU_022360-tr	2.29e-233	654	2CM49@1|root,2QR8X@2759|Eukaryota,39S43@33154|Opisthokonta,3BGQ2@33208|Metazoa,3D1TS@33213|Bilateria	33208|Metazoa	S	phosphatase binding	PPP1R32	GO:0003674,GO:0005488,GO:0005515,GO:0019899,GO:0019902	-	ko:K17571	-	-	-	-	ko00000,ko01009	-	-	-	PPP1R32
XP_071941329.1	6500.XP_005110819.1	2.73e-79	275	28Q9Z@1|root,2QWYS@2759|Eukaryota,39HNS@33154|Opisthokonta,3BBFD@33208|Metazoa,3CVAN@33213|Bilateria	33208|Metazoa	K	Transcription factor	CARF	GO:0000976,GO:0000977,GO:0000978,GO:0000981,GO:0000982,GO:0000987,GO:0001012,GO:0001067,GO:0001077,GO:0001228,GO:0003674,GO:0003676,GO:0003677,GO:0003690,GO:0003700,GO:0005488,GO:0005575,GO:0005622,GO:0005623,GO:0005634,GO:0005654,GO:0005730,GO:0006139,GO:0006351,GO:0006355,GO:0006357,GO:0006366,GO:0006725,GO:0006807,GO:0008150,GO:0008152,GO:0009058,GO:0009059,GO:0009889,GO:0009891,GO:0009893,GO:…	-	ko:K21595	-	-	-	-	ko00000,ko03000	-	-	-	ALS2CR8
XP_071941330.1	7668.SPU_019875-tr	9.62e-190	531	KOG0297@1|root,KOG0297@2759|Eukaryota,38N6U@33154|Opisthokonta,3BBX8@33208|Metazoa,3CWUY@33213|Bilateria	33208|Metazoa	O	interleukin-3 receptor binding	RNF41	GO:0000209,GO:0001932,GO:0002682,GO:0002694,GO:0003674,GO:0003824,GO:0004842,GO:0005102,GO:0005126,GO:0005128,GO:0005135,GO:0005488,GO:0005515,GO:0005575,GO:0005622,GO:0005623,GO:0005737,GO:0005783,GO:0005829,GO:0006355,GO:0006464,GO:0006508,GO:0006807,GO:0006915,GO:0007154,GO:0007165,GO:0007166,GO:0008092,GO:0008150,GO:0008152,GO:0008219,GO:0008270,GO:0008285,GO:0009056,GO:0009057,GO:0009889,GO:…	2.3.2.27	ko:K11981	ko04144,map04144	-	-	-	ko00000,ko00001,ko01000,ko03029,ko04121,ko04131	-	-	-	USP8_interact,zf-C3HC4_2
XP_071941331.1	10224.XP_006812041.1	3.48e-137	410	29HRA@1|root,2RQY0@2759|Eukaryota,39RK1@33154|Opisthokonta,3BHUW@33208|Metazoa	33208|Metazoa	S	TeTratriCopeptide repeat	TTC23	-	-	-	-	-	-	-	-	-	-	-	TPR_12
XP_071941332.1	10224.XP_006812041.1	2.38e-137	411	29HRA@1|root,2RQY0@2759|Eukaryota,39RK1@33154|Opisthokonta,3BHUW@33208|Metazoa	33208|Metazoa	S	TeTratriCopeptide repeat	TTC23	-	-	-	-	-	-	-	-	-	-	-	TPR_12
XP_071941333.1	121225.PHUM244070-PA	7.16e-220	618	COG5023@1|root,KOG1375@2759|Eukaryota,38EHS@33154|Opisthokonta,3BDQF@33208|Metazoa,3CSPW@33213|Bilateria,41U6Z@6656|Arthropoda,3SI5X@50557|Insecta,3E93T@33342|Paraneoptera	33208|Metazoa	Z	Tubulin is the major constituent of microtubules. It binds two moles of GTP, one at an exchangeable site on the beta chain and one at a non-exchangeable site on the alpha chain	betaTub56D	GO:0003674,GO:0005198,GO:0005200,GO:0005575,GO:0005622,GO:0005623,GO:0005856,GO:0005874,GO:0006996,GO:0007010,GO:0007275,GO:0007517,GO:0008150,GO:0009987,GO:0015630,GO:0016043,GO:0016203,GO:0032501,GO:0032502,GO:0043226,GO:0043228,GO:0043229,GO:0043232,GO:0044422,GO:0044424,GO:0044430,GO:0044446,GO:0044464,GO:0048513,GO:0048731,GO:0048856,GO:0060538,GO:0061061,GO:0071840,GO:0099080,GO:0099081,GO:…	-	ko:K07375	ko04145,ko04540,ko05130,map04145,map04540,map05130	-	-	-	ko00000,ko00001,ko03036,ko04147,ko04812	-	-	-	Tubulin,Tubulin_C
XP_071941334.1	7739.XP_002597968.1	1.51e-32	132	2CNQC@1|root,2QXFF@2759|Eukaryota,39Y03@33154|Opisthokonta,3BMKX@33208|Metazoa,3D3RP@33213|Bilateria	33208|Metazoa	-	-	-	-	-	-	-	-	-	-	-	-	-	-	-
XP_071941335.1	10224.NP_001161651.1	9.31e-55	181	28NJU@1|root,2QV5G@2759|Eukaryota,39TBZ@33154|Opisthokonta,3BFXW@33208|Metazoa,3CXGH@33213|Bilateria	33208|Metazoa	S	negative regulation of determination of dorsal identity	SOSTDC1	GO:0000003,GO:0001942,GO:0002009,GO:0003674,GO:0003824,GO:0004672,GO:0004674,GO:0004675,GO:0004888,GO:0005488,GO:0005515,GO:0005575,GO:0005576,GO:0005615,GO:0006355,GO:0006357,GO:0006464,GO:0006468,GO:0006793,GO:0006796,GO:0006807,GO:0007154,GO:0007165,GO:0007166,GO:0007167,GO:0007178,GO:0007275,GO:0007389,GO:0007565,GO:0007566,GO:0008150,GO:0008152,GO:0008544,GO:0009653,GO:0009719,GO:0009887,GO:…	-	-	-	-	-	-	-	-	-	-	Sclerostin
XP_071941336.1	10224.XP_006819423.1	2.46e-34	135	2EIX0@1|root,2SP7V@2759|Eukaryota,3AM4U@33154|Opisthokonta,3C0J6@33208|Metazoa,3DGM5@33213|Bilateria	33208|Metazoa	S	ankyrin repeats	-	-	-	-	-	-	-	-	-	-	-	-	-
XP_071941337.1	7739.XP_002607658.1	4.36e-22	103	29KHQ@1|root,2RTST@2759|Eukaryota,3ADS5@33154|Opisthokonta	33154|Opisthokonta	S	Amyotrophic lateral sclerosis 2 candidate 11	-	-	-	-	-	-	-	-	-	-	-	-	ALS2CR11
XP_071941338.1	7739.XP_002598119.1	9.55e-255	713	COG1070@1|root,KOG2531@2759|Eukaryota,38EEF@33154|Opisthokonta,3BB8Q@33208|Metazoa,3D1P0@33213|Bilateria,47Z9K@7711|Chordata	33208|Metazoa	G	xylulokinase activity	XYLB	GO:0003674,GO:0003824,GO:0004856,GO:0005575,GO:0005576,GO:0005615,GO:0005622,GO:0005623,GO:0005737,GO:0005829,GO:0005975,GO:0005996,GO:0005997,GO:0005998,GO:0006063,GO:0006064,GO:0006082,GO:0006091,GO:0006793,GO:0006796,GO:0008150,GO:0008152,GO:0009056,GO:0009058,GO:0009987,GO:0016052,GO:0016054,GO:0016301,GO:0016310,GO:0016740,GO:0016772,GO:0016773,GO:0019200,GO:0019321,GO:0019323,GO:0019585,GO:…	2.7.1.17	ko:K00854,ko:K16732	ko00040,ko01100,map00040,map01100	M00014	R01639	RC00002,RC00538	ko00000,ko00001,ko00002,ko01000,ko03036,ko04812	-	-	-	FGGY_C,FGGY_N
XP_071941339.1	7739.XP_002595126.1	4.17e-28	106	2C92U@1|root,2S203@2759|Eukaryota,3A3BD@33154|Opisthokonta,3BR2W@33208|Metazoa,3D7VR@33213|Bilateria,48ESJ@7711|Chordata	33208|Metazoa	S	mismatch repair	RPA3	GO:0000082,GO:0000228,GO:0000278,GO:0000723,GO:0000724,GO:0000725,GO:0000731,GO:0003674,GO:0003676,GO:0003677,GO:0003684,GO:0003697,GO:0005488,GO:0005575,GO:0005622,GO:0005623,GO:0005634,GO:0005654,GO:0005657,GO:0005662,GO:0005694,GO:0006139,GO:0006259,GO:0006260,GO:0006261,GO:0006281,GO:0006283,GO:0006284,GO:0006289,GO:0006293,GO:0006294,GO:0006296,GO:0006297,GO:0006298,GO:0006301,GO:0006302,GO:…	-	ko:K10740	ko03030,ko03420,ko03430,ko03440,ko03460,map03030,map03420,map03430,map03440,map03460	M00288	-	-	ko00000,ko00001,ko00002,ko03032,ko03400	-	-	-	Rep_fac-A_3
XP_071941340.1	7668.SPU_026910-tr	2.47e-299	835	KOG3690@1|root,KOG3690@2759|Eukaryota,38BGP@33154|Opisthokonta,3BB1P@33208|Metazoa,3CWJF@33213|Bilateria	33208|Metazoa	O	peptidyl-dipeptidase activity	ACE	GO:0000003,GO:0000323,GO:0001525,GO:0001568,GO:0001655,GO:0001664,GO:0001666,GO:0001669,GO:0001678,GO:0001822,GO:0001932,GO:0001934,GO:0001944,GO:0001974,GO:0001990,GO:0001991,GO:0002002,GO:0002003,GO:0002016,GO:0002019,GO:0002237,GO:0002244,GO:0002252,GO:0002262,GO:0002376,GO:0002443,GO:0002444,GO:0002446,GO:0002474,GO:0002520,GO:0002682,GO:0003006,GO:0003008,GO:0003013,GO:0003015,GO:0003018,GO:…	3.4.15.1	ko:K01283	ko04614,ko04924,ko05142,ko05410,map04614,map04924,map05142,map05410	-	-	-	ko00000,ko00001,ko01000,ko01002,ko04090,ko04147	-	-	-	Peptidase_M2
XP_071941341.1	7668.SPU_018762-tr	6.35e-175	512	KOG0255@1|root,KOG0255@2759|Eukaryota,38BDZ@33154|Opisthokonta,3B9V0@33208|Metazoa,3CVDU@33213|Bilateria	33208|Metazoa	DT	neurotransmitter transport	-	GO:0003674,GO:0005215,GO:0005575,GO:0005623,GO:0005886,GO:0005887,GO:0006810,GO:0006811,GO:0006820,GO:0008150,GO:0008509,GO:0008514,GO:0015075,GO:0015711,GO:0016020,GO:0016021,GO:0022857,GO:0031224,GO:0031226,GO:0034220,GO:0044425,GO:0044459,GO:0044464,GO:0051179,GO:0051234,GO:0055085,GO:0071702,GO:0071944,GO:0098656	-	ko:K06258	ko04512,map04512	-	-	-	ko00000,ko00001,ko02000	2.A.1.22	-	-	MFS_1,Sugar_tr
XP_071941342.1	13037.EHJ72748	5.65e-87	256	COG0093@1|root,KOG0901@2759|Eukaryota,39ZWX@33154|Opisthokonta,3BPE2@33208|Metazoa,3D69J@33213|Bilateria,41YRZ@6656|Arthropoda,3SKZJ@50557|Insecta,4464M@7088|Lepidoptera	33208|Metazoa	J	Ribosomal protein L14p/L23e	RPL23	GO:0000122,GO:0000184,GO:0000956,GO:0001221,GO:0001223,GO:0002181,GO:0003674,GO:0003676,GO:0003723,GO:0003735,GO:0004857,GO:0005198,GO:0005488,GO:0005515,GO:0005575,GO:0005622,GO:0005623,GO:0005634,GO:0005654,GO:0005730,GO:0005737,GO:0005783,GO:0005789,GO:0005791,GO:0005829,GO:0005840,GO:0006139,GO:0006355,GO:0006357,GO:0006401,GO:0006402,GO:0006412,GO:0006413,GO:0006518,GO:0006605,GO:0006606,GO:…	-	ko:K02894	ko03010,map03010	M00177	-	-	br01610,ko00000,ko00001,ko00002,ko03011	-	-	-	Ribosomal_L14
XP_071941343.1	48698.ENSPFOP00000020743	8.61e-11	60.8	2DUHN@1|root,2S6K6@2759|Eukaryota,3A6ZS@33154|Opisthokonta,3BT3P@33208|Metazoa,3DAEM@33213|Bilateria,48GA4@7711|Chordata,49CQY@7742|Vertebrata,4A4JH@7898|Actinopterygii	33208|Metazoa	S	Si ch211-162e15.3	NCBP2-AS2	-	-	-	-	-	-	-	-	-	-	-	-
XP_071941345.1	7739.XP_002588465.1	0.000715	48.5	2E77P@1|root,2SDUR@2759|Eukaryota,3ADS3@33154|Opisthokonta,3BVRK@33208|Metazoa,3DBY2@33213|Bilateria,48KXV@7711|Chordata	33208|Metazoa	S	Death domain	-	-	-	-	-	-	-	-	-	-	-	-	Death
XP_071941346.1	7668.SPU_012763-tr	8.14e-63	214	299AF@1|root,2S17I@2759|Eukaryota,38N40@33154|Opisthokonta,3B97B@33208|Metazoa,3D2VP@33213|Bilateria	33208|Metazoa	O	keratan sulfotransferase activity	CHST1	GO:0000139,GO:0001517,GO:0003674,GO:0003824,GO:0005575,GO:0005622,GO:0005623,GO:0005737,GO:0005794,GO:0005975,GO:0005976,GO:0005996,GO:0006012,GO:0006022,GO:0006023,GO:0006024,GO:0006082,GO:0006790,GO:0006807,GO:0008146,GO:0008150,GO:0008152,GO:0009058,GO:0009059,GO:0009987,GO:0012505,GO:0016020,GO:0016021,GO:0016740,GO:0016782,GO:0018146,GO:0019318,GO:0030203,GO:0031090,GO:0031224,GO:0031984,GO:…	2.8.2.17,2.8.2.21	ko:K01020,ko:K01022	ko00532,ko00533,map00532,map00533	-	R02181,R07288	RC00007,RC00134	ko00000,ko00001,ko01000,ko01003	-	-	-	Sulfotransfer_1
XP_071941348.1	10224.XP_002733628.1	1.21e-53	202	KOG2177@1|root,KOG2177@2759|Eukaryota,38CBK@33154|Opisthokonta,3BGYU@33208|Metazoa	33208|Metazoa	O	zinc ion binding	-	-	-	ko:K11997	-	-	-	-	ko00000,ko04121	-	-	-	zf-B_box,zf-RING_UBOX
XP_071941349.1	10224.XP_002736767.1	4.02e-21	88.6	2E19K@1|root,2S8MH@2759|Eukaryota,3A945@33154|Opisthokonta,3BUSQ@33208|Metazoa,3DAJA@33213|Bilateria	33208|Metazoa	S	ATPase inhibitor	-	GO:0003674,GO:0004857,GO:0005488,GO:0005515,GO:0005575,GO:0005622,GO:0005623,GO:0005737,GO:0005739,GO:0006140,GO:0006725,GO:0006778,GO:0006779,GO:0006783,GO:0006807,GO:0008150,GO:0008152,GO:0009058,GO:0009892,GO:0009987,GO:0010563,GO:0018130,GO:0019219,GO:0019220,GO:0019222,GO:0019438,GO:0019899,GO:0030234,GO:0031323,GO:0031324,GO:0032780,GO:0033013,GO:0033014,GO:0034641,GO:0042030,GO:0042168,GO:…	-	ko:K22255	-	-	-	-	ko00000,ko04131	-	-	-	IATP,Myb_DNA-bind_5
XP_071941354.1	7668.SPU_028169-tr	1.83e-62	203	COG1100@1|root,KOG0395@2759|Eukaryota,3A854@33154|Opisthokonta,3BSZJ@33208|Metazoa,3D9SF@33213|Bilateria	33208|Metazoa	U	Ras family	-	-	-	-	-	-	-	-	-	-	-	-	Ras
XP_071941355.1	7668.SPU_002966-tr	9.5e-125	388	KOG0752@1|root,KOG0752@2759|Eukaryota,39FP7@33154|Opisthokonta,3BBHJ@33208|Metazoa,3CWDP@33213|Bilateria	33208|Metazoa	C	coenzyme A transmembrane transporter activity	SLC25A42	GO:0000295,GO:0003674,GO:0003824,GO:0005215,GO:0005346,GO:0005347,GO:0005575,GO:0005622,GO:0005623,GO:0005737,GO:0005739,GO:0005740,GO:0005743,GO:0006810,GO:0006811,GO:0006812,GO:0006820,GO:0006839,GO:0006855,GO:0006862,GO:0006996,GO:0007005,GO:0007006,GO:0008150,GO:0008324,GO:0008509,GO:0008514,GO:0009987,GO:0015075,GO:0015101,GO:0015215,GO:0015216,GO:0015217,GO:0015228,GO:0015238,GO:0015291,GO:…	-	ko:K15085	-	-	-	-	ko00000,ko02000	2.A.29.12.2	-	-	Mito_carr
XP_071941356.1	7668.SPU_005473-tr	3.82e-60	206	KOG3656@1|root,KOG3656@2759|Eukaryota,3AMS0@33154|Opisthokonta,3C0AH@33208|Metazoa,3DGSU@33213|Bilateria	33208|Metazoa	S	7 transmembrane receptor (rhodopsin family)	-	-	-	-	-	-	-	-	-	-	-	-	7tm_1
XP_071941357.1	7668.SPU_005473-tr	3.82e-60	206	KOG3656@1|root,KOG3656@2759|Eukaryota,3AMS0@33154|Opisthokonta,3C0AH@33208|Metazoa,3DGSU@33213|Bilateria	33208|Metazoa	S	7 transmembrane receptor (rhodopsin family)	-	-	-	-	-	-	-	-	-	-	-	-	7tm_1
XP_071941358.1	7739.XP_002603157.1	1.67e-74	231	KOG4556@1|root,KOG4556@2759|Eukaryota,38BKU@33154|Opisthokonta,3BJJF@33208|Metazoa,3CVT8@33213|Bilateria,480SB@7711|Chordata	33208|Metazoa	S	regulation of sodium ion transport	NKAIN4	GO:0002028,GO:0008150,GO:0010959,GO:0032879,GO:0043269,GO:0050789,GO:0051049,GO:0065007	-	-	-	-	-	-	-	-	-	-	NKAIN
XP_071941359.1	7739.XP_002605561.1	8.61e-84	252	COG0317@1|root,KOG1157@2759|Eukaryota,39Y6C@33154|Opisthokonta,3BNBB@33208|Metazoa,3CWZI@33213|Bilateria,4816Y@7711|Chordata	33208|Metazoa	T	guanosine-3',5'-bis(diphosphate) 3'-diphosphatase activity	HDDC3	GO:0003674,GO:0003824,GO:0006139,GO:0006152,GO:0006163,GO:0006195,GO:0006725,GO:0006753,GO:0006793,GO:0006796,GO:0006807,GO:0006950,GO:0008150,GO:0008152,GO:0008893,GO:0009056,GO:0009058,GO:0009116,GO:0009117,GO:0009119,GO:0009150,GO:0009154,GO:0009164,GO:0009166,GO:0009259,GO:0009261,GO:0009605,GO:0009987,GO:0009991,GO:0015969,GO:0015971,GO:0016787,GO:0016788,GO:0016794,GO:0018130,GO:0019438,GO:…	3.1.7.2	ko:K21138	ko00230,map00230	-	R00336	RC00078	ko00000,ko00001,ko01000	-	-	-	HD_4
XP_071941360.1	7668.SPU_002333-tr	1.1e-53	176	KOG3782@1|root,KOG3782@2759|Eukaryota,39VUF@33154|Opisthokonta,3BE7M@33208|Metazoa,3D1AA@33213|Bilateria	33208|Metazoa	C	positive regulation of low-density lipoprotein particle receptor biosynthetic process	CNPY2	GO:0002791,GO:0003002,GO:0003674,GO:0005488,GO:0005515,GO:0005575,GO:0005622,GO:0005623,GO:0005737,GO:0005783,GO:0006457,GO:0007154,GO:0007165,GO:0007166,GO:0007167,GO:0007275,GO:0007389,GO:0008150,GO:0009798,GO:0009888,GO:0009889,GO:0009891,GO:0009892,GO:0009893,GO:0009950,GO:0009951,GO:0009953,GO:0009987,GO:0010468,GO:0010556,GO:0010557,GO:0010604,GO:0010605,GO:0010629,GO:0010869,GO:0010870,GO:…	-	-	-	-	-	-	-	-	-	-	DUF3456
XP_071941361.1	10224.XP_002733707.2	4.03e-53	181	KOG0488@1|root,KOG0488@2759|Eukaryota,3A4D3@33154|Opisthokonta,3BRN1@33208|Metazoa,3D89G@33213|Bilateria	33208|Metazoa	K	DNA binding	-	-	-	ko:K15607	ko05202,map05202	-	-	-	ko00000,ko00001,ko03000	-	-	-	Homeobox
XP_071941363.1	10224.XP_006822653.1	1.44e-108	342	KOG0255@1|root,KOG0255@2759|Eukaryota,38FJ1@33154|Opisthokonta,3B9N9@33208|Metazoa,3CT4W@33213|Bilateria	33208|Metazoa	O	organic anion transmembrane transporter activity	-	-	-	ko:K08202	ko05231,map05231	-	-	-	ko00000,ko00001,ko02000	2.A.1.19.2,2.A.1.19.3	-	-	MFS_1,Sugar_tr
XP_071941364.1	7668.SPU_015716-tr	1.4e-103	330	KOG0255@1|root,KOG0255@2759|Eukaryota,38FJ1@33154|Opisthokonta,3B9N9@33208|Metazoa,3CT4W@33213|Bilateria	33208|Metazoa	O	organic anion transmembrane transporter activity	-	GO:0001504,GO:0001505,GO:0001692,GO:0001694,GO:0001761,GO:0001762,GO:0003008,GO:0003333,GO:0003674,GO:0005215,GO:0005326,GO:0005342,GO:0005575,GO:0005623,GO:0005886,GO:0005887,GO:0006576,GO:0006725,GO:0006807,GO:0006810,GO:0006811,GO:0006812,GO:0006820,GO:0006836,GO:0006865,GO:0007275,GO:0007568,GO:0007600,GO:0007601,GO:0008150,GO:0008152,GO:0008324,GO:0008340,GO:0008509,GO:0008514,GO:0009058,GO:…	-	ko:K08202	ko05231,map05231	-	-	-	ko00000,ko00001,ko02000	2.A.1.19.2,2.A.1.19.3	-	-	MFS_1,Sugar_tr
XP_071941365.1	7719.XP_009859424.1	1.51e-15	90.5	COG2272@1|root,KOG1217@1|root,KOG3538@1|root,KOG4291@1|root,KOG1214@2759|Eukaryota,KOG1217@2759|Eukaryota,KOG3538@2759|Eukaryota,KOG4291@2759|Eukaryota,38BUP@33154|Opisthokonta,3BA2W@33208|Metazoa,3CUNH@33213|Bilateria	33208|Metazoa	T	sequestering of TGFbeta in extracellular matrix	MATN4	GO:0003674,GO:0005488,GO:0005515,GO:0005518,GO:0005575,GO:0005576,GO:0005622,GO:0005623,GO:0005856,GO:0005882,GO:0007155,GO:0007160,GO:0008150,GO:0019215,GO:0022610,GO:0030054,GO:0030055,GO:0030056,GO:0031012,GO:0031589,GO:0032991,GO:0043226,GO:0043228,GO:0043229,GO:0043232,GO:0044421,GO:0044422,GO:0044424,GO:0044430,GO:0044446,GO:0044464,GO:0044877,GO:0045111,GO:0098733,GO:0099080,GO:0099081,GO:…	-	ko:K17307	-	-	-	-	ko00000,ko04147	-	-	-	EGF,EGF_3,EGF_CA,FXa_inhibition,Ldl_recept_a,SEA,VWA,hEGF
XP_071941366.1	7668.SPU_000931-tr	3.72e-123	367	KOG2692@1|root,KOG2692@2759|Eukaryota,38CTQ@33154|Opisthokonta,3BI3Y@33208|Metazoa,3CXGA@33213|Bilateria	33208|Metazoa	G	protein sialylation	-	-	-	ko:K06613	-	-	-	-	ko00000,ko01000,ko01003	-	GT29	-	Glyco_transf_29
XP_071941367.1	31033.ENSTRUP00000032105	8.22e-208	595	COG0469@1|root,KOG2323@2759|Eukaryota,38BPM@33154|Opisthokonta,3BD41@33208|Metazoa,3CV2P@33213|Bilateria,482Z2@7711|Chordata,48X1U@7742|Vertebrata,49U8R@7898|Actinopterygii	33208|Metazoa	G	Belongs to the pyruvate kinase family	PKM	GO:0000166,GO:0000768,GO:0001666,GO:0001775,GO:0001889,GO:0001917,GO:0002252,GO:0002263,GO:0002274,GO:0002275,GO:0002283,GO:0002366,GO:0002376,GO:0002443,GO:0002444,GO:0002446,GO:0003674,GO:0003824,GO:0004743,GO:0005488,GO:0005515,GO:0005575,GO:0005576,GO:0005622,GO:0005623,GO:0005634,GO:0005737,GO:0005829,GO:0005886,GO:0005929,GO:0005975,GO:0005996,GO:0006006,GO:0006007,GO:0006082,GO:0006090,GO:…	2.7.1.40	ko:K00873,ko:K12406	ko00010,ko00230,ko00620,ko01100,ko01110,ko01120,ko01130,ko01200,ko01230,ko04910,ko04922,ko04930,ko04932,ko04950,ko05165,ko05203,ko05230,map00010,map00230,map00620,map01100,map01110,map01120,map01130,map01200,map01230,map04910,map04922,map04930,map04932,map04950,map05165,map05203,map05230	M00001,M00002,M00049,M00050	R00200,R00430,R01138,R01858,R02320	RC00002,RC00015	ko00000,ko00001,ko00002,ko01000,ko04131,ko04147	-	-	-	PK,PK_C
XP_071941368.1	31033.ENSTRUP00000032105	8.22e-208	595	COG0469@1|root,KOG2323@2759|Eukaryota,38BPM@33154|Opisthokonta,3BD41@33208|Metazoa,3CV2P@33213|Bilateria,482Z2@7711|Chordata,48X1U@7742|Vertebrata,49U8R@7898|Actinopterygii	33208|Metazoa	G	Belongs to the pyruvate kinase family	PKM	GO:0000166,GO:0000768,GO:0001666,GO:0001775,GO:0001889,GO:0001917,GO:0002252,GO:0002263,GO:0002274,GO:0002275,GO:0002283,GO:0002366,GO:0002376,GO:0002443,GO:0002444,GO:0002446,GO:0003674,GO:0003824,GO:0004743,GO:0005488,GO:0005515,GO:0005575,GO:0005576,GO:0005622,GO:0005623,GO:0005634,GO:0005737,GO:0005829,GO:0005886,GO:0005929,GO:0005975,GO:0005996,GO:0006006,GO:0006007,GO:0006082,GO:0006090,GO:…	2.7.1.40	ko:K00873,ko:K12406	ko00010,ko00230,ko00620,ko01100,ko01110,ko01120,ko01130,ko01200,ko01230,ko04910,ko04922,ko04930,ko04932,ko04950,ko05165,ko05203,ko05230,map00010,map00230,map00620,map01100,map01110,map01120,map01130,map01200,map01230,map04910,map04922,map04930,map04932,map04950,map05165,map05203,map05230	M00001,M00002,M00049,M00050	R00200,R00430,R01138,R01858,R02320	RC00002,RC00015	ko00000,ko00001,ko00002,ko01000,ko04131,ko04147	-	-	-	PK,PK_C
XP_071941369.1	31033.ENSTRUP00000032105	8.22e-208	595	COG0469@1|root,KOG2323@2759|Eukaryota,38BPM@33154|Opisthokonta,3BD41@33208|Metazoa,3CV2P@33213|Bilateria,482Z2@7711|Chordata,48X1U@7742|Vertebrata,49U8R@7898|Actinopterygii	33208|Metazoa	G	Belongs to the pyruvate kinase family	PKM	GO:0000166,GO:0000768,GO:0001666,GO:0001775,GO:0001889,GO:0001917,GO:0002252,GO:0002263,GO:0002274,GO:0002275,GO:0002283,GO:0002366,GO:0002376,GO:0002443,GO:0002444,GO:0002446,GO:0003674,GO:0003824,GO:0004743,GO:0005488,GO:0005515,GO:0005575,GO:0005576,GO:0005622,GO:0005623,GO:0005634,GO:0005737,GO:0005829,GO:0005886,GO:0005929,GO:0005975,GO:0005996,GO:0006006,GO:0006007,GO:0006082,GO:0006090,GO:…	2.7.1.40	ko:K00873,ko:K12406	ko00010,ko00230,ko00620,ko01100,ko01110,ko01120,ko01130,ko01200,ko01230,ko04910,ko04922,ko04930,ko04932,ko04950,ko05165,ko05203,ko05230,map00010,map00230,map00620,map01100,map01110,map01120,map01130,map01200,map01230,map04910,map04922,map04930,map04932,map04950,map05165,map05203,map05230	M00001,M00002,M00049,M00050	R00200,R00430,R01138,R01858,R02320	RC00002,RC00015	ko00000,ko00001,ko00002,ko01000,ko04131,ko04147	-	-	-	PK,PK_C
XP_071941370.1	7739.XP_002609556.1	4.9e-246	689	COG0112@1|root,KOG2467@2759|Eukaryota,38EKT@33154|Opisthokonta,3BAU2@33208|Metazoa,3CT2W@33213|Bilateria,4850F@7711|Chordata	33208|Metazoa	E	cellular response to tetrahydrofolate	SHMT2	GO:0001505,GO:0002082,GO:0002376,GO:0003674,GO:0003682,GO:0003824,GO:0004372,GO:0004793,GO:0005488,GO:0005515,GO:0005575,GO:0005622,GO:0005623,GO:0005634,GO:0005737,GO:0005739,GO:0005740,GO:0005743,GO:0005758,GO:0005759,GO:0005856,GO:0006082,GO:0006140,GO:0006417,GO:0006464,GO:0006508,GO:0006520,GO:0006544,GO:0006545,GO:0006563,GO:0006564,GO:0006575,GO:0006725,GO:0006730,GO:0006732,GO:0006760,GO:…	2.1.2.1	ko:K00600	ko00260,ko00460,ko00630,ko00670,ko00680,ko01100,ko01110,ko01120,ko01130,ko01200,ko01230,ko01523,map00260,map00460,map00630,map00670,map00680,map01100,map01110,map01120,map01130,map01200,map01230,map01523	M00140,M00141,M00346,M00532	R00945,R09099	RC00022,RC00112,RC01583,RC02958	ko00000,ko00001,ko00002,ko01000	-	-	-	SHMT
XP_071941371.1	7668.SPU_025490-tr	1.48e-59	188	2E0A3@1|root,2S7R5@2759|Eukaryota,3A8F2@33154|Opisthokonta,3BU6G@33208|Metazoa,3DAII@33213|Bilateria	33208|Metazoa	-	-	TEX49	-	-	-	-	-	-	-	-	-	-	-	FAM183
XP_071941372.1	69319.XP_008547086.1	0.000255	49.3	KOG3594@1|root,KOG3594@2759|Eukaryota,38CIW@33154|Opisthokonta,3CNY1@33208|Metazoa,3CTNF@33213|Bilateria,41XP7@6656|Arthropoda,3SI1Q@50557|Insecta,46JEC@7399|Hymenoptera	33208|Metazoa	T	Cadherin cytoplasmic region	hmr-1	GO:0000132,GO:0000226,GO:0000278,GO:0000902,GO:0000904,GO:0001667,GO:0002064,GO:0003381,GO:0003382,GO:0003383,GO:0003384,GO:0003674,GO:0005488,GO:0005515,GO:0005575,GO:0005623,GO:0005886,GO:0005887,GO:0005911,GO:0005912,GO:0005913,GO:0006928,GO:0006996,GO:0007010,GO:0007016,GO:0007017,GO:0007049,GO:0007163,GO:0007275,GO:0007369,GO:0008013,GO:0008104,GO:0008150,GO:0009653,GO:0009790,GO:0009792,GO:…	-	ko:K16506	-	-	-	-	ko00000,ko04147,ko04516	-	-	-	Cadherin,Cadherin_C,EGF,Laminin_G_2,hEGF
XP_071941373.1	7668.SPU_002355-tr	0	2413	KOG1217@1|root,KOG1217@2759|Eukaryota,38VUM@33154|Opisthokonta,3BYZ5@33208|Metazoa,3DFE0@33213|Bilateria	33208|Metazoa	T	HYR domain	-	-	-	-	-	-	-	-	-	-	-	-	HYR
XP_071941374.1	69319.XP_008547086.1	0.000197	49.3	KOG3594@1|root,KOG3594@2759|Eukaryota,38CIW@33154|Opisthokonta,3CNY1@33208|Metazoa,3CTNF@33213|Bilateria,41XP7@6656|Arthropoda,3SI1Q@50557|Insecta,46JEC@7399|Hymenoptera	33208|Metazoa	T	Cadherin cytoplasmic region	hmr-1	GO:0000132,GO:0000226,GO:0000278,GO:0000902,GO:0000904,GO:0001667,GO:0002064,GO:0003381,GO:0003382,GO:0003383,GO:0003384,GO:0003674,GO:0005488,GO:0005515,GO:0005575,GO:0005623,GO:0005886,GO:0005887,GO:0005911,GO:0005912,GO:0005913,GO:0006928,GO:0006996,GO:0007010,GO:0007016,GO:0007017,GO:0007049,GO:0007163,GO:0007275,GO:0007369,GO:0008013,GO:0008104,GO:0008150,GO:0009653,GO:0009790,GO:0009792,GO:…	-	ko:K16506	-	-	-	-	ko00000,ko04147,ko04516	-	-	-	Cadherin,Cadherin_C,EGF,Laminin_G_2,hEGF
XP_071941381.1	6500.XP_005092800.1	0.000116	52.4	KOG0909@1|root,KOG0909@2759|Eukaryota,38EIG@33154|Opisthokonta,3BAEH@33208|Metazoa,3CXJY@33213|Bilateria	33208|Metazoa	O	peptide-N4-(N-acetyl-beta-glucosaminyl)asparagine amidase activity	NGLY1	GO:0000224,GO:0001558,GO:0003674,GO:0003824,GO:0005488,GO:0005575,GO:0005622,GO:0005623,GO:0005634,GO:0005737,GO:0005829,GO:0006355,GO:0006357,GO:0006457,GO:0006464,GO:0006508,GO:0006511,GO:0006515,GO:0006516,GO:0006517,GO:0006807,GO:0006950,GO:0007154,GO:0007267,GO:0007275,GO:0007399,GO:0007494,GO:0007495,GO:0008150,GO:0008152,GO:0008361,GO:0009056,GO:0009057,GO:0009100,GO:0009889,GO:0009966,GO:…	3.5.1.52	ko:K01456	ko04141,map04141	-	-	-	ko00000,ko00001,ko01000	-	-	-	PAW,PUB,Rad4,Thioredoxin,Transglut_core
XP_071941382.1	7668.SPU_025700-tr	7.76e-11	68.9	2D4GZ@1|root,2SV41@2759|Eukaryota,3AQBK@33154|Opisthokonta,3C2A8@33208|Metazoa,3DIII@33213|Bilateria	33208|Metazoa	S	ankyrin repeats	-	-	-	-	-	-	-	-	-	-	-	-	-
XP_071941383.1	7668.SPU_000251-tr	2.87e-93	281	COG0398@1|root,KOG3140@2759|Eukaryota,38F73@33154|Opisthokonta,3B93V@33208|Metazoa,3CU4V@33213|Bilateria	33208|Metazoa	S	transmembrane protein 41A	TMEM41A	-	-	-	-	-	-	-	-	-	-	-	SNARE_assoc
XP_071941384.1	7668.SPU_000251-tr	2.87e-93	281	COG0398@1|root,KOG3140@2759|Eukaryota,38F73@33154|Opisthokonta,3B93V@33208|Metazoa,3CU4V@33213|Bilateria	33208|Metazoa	S	transmembrane protein 41A	TMEM41A	-	-	-	-	-	-	-	-	-	-	-	SNARE_assoc
XP_071941385.1	7668.SPU_018434-tr	7.89e-88	261	KOG4068@1|root,KOG4068@2759|Eukaryota,39S7B@33154|Opisthokonta,3B9CD@33208|Metazoa,3CVUB@33213|Bilateria	33208|Metazoa	H	Vacuolar protein-sorting-associated protein 25	VPS25	GO:0000003,GO:0000578,GO:0000814,GO:0001894,GO:0001932,GO:0001933,GO:0002009,GO:0002165,GO:0003002,GO:0003006,GO:0003674,GO:0005198,GO:0005488,GO:0005515,GO:0005575,GO:0005622,GO:0005623,GO:0005634,GO:0005654,GO:0005737,GO:0005768,GO:0005829,GO:0006403,GO:0006469,GO:0006508,GO:0006511,GO:0006807,GO:0006810,GO:0006886,GO:0006897,GO:0006914,GO:0006996,GO:0007032,GO:0007034,GO:0007163,GO:0007175,GO:…	-	ko:K12189	ko04144,map04144	M00410	-	-	ko00000,ko00001,ko00002,ko04131,ko04147	-	-	-	ESCRT-II
XP_071941386.1	59894.ENSFALP00000011268	0	1096	COG0383@1|root,KOG4342@2759|Eukaryota,38EQ8@33154|Opisthokonta,3BDUC@33208|Metazoa,3CZPD@33213|Bilateria,48A3W@7711|Chordata,48WH1@7742|Vertebrata,4GMH4@8782|Aves	33208|Metazoa	G	Alpha-mannosidase 2C1	MAN2C1	GO:0003674,GO:0003824,GO:0004553,GO:0004559,GO:0005575,GO:0005622,GO:0005623,GO:0005634,GO:0005654,GO:0005737,GO:0005773,GO:0005783,GO:0005829,GO:0005975,GO:0005996,GO:0006013,GO:0006464,GO:0006517,GO:0006807,GO:0008150,GO:0008152,GO:0009056,GO:0009100,GO:0009311,GO:0009313,GO:0009987,GO:0012505,GO:0015923,GO:0016052,GO:0016787,GO:0016798,GO:0019318,GO:0019538,GO:0031974,GO:0031981,GO:0036211,GO:…	3.2.1.24	ko:K01191	ko00511,map00511	-	-	-	ko00000,ko00001,ko01000,ko04131	-	GH38	-	Alpha-mann_mid,Glyco_hydro_38,Glyco_hydro_38C
XP_071941387.1	7668.SPU_026813-tr	1.38e-59	218	2AM6E@1|root,2RZB7@2759|Eukaryota,3A2X3@33154|Opisthokonta,3BQZ2@33208|Metazoa,3D7EP@33213|Bilateria	33208|Metazoa	-	-	-	-	-	-	-	-	-	-	-	-	-	-	FLYWCH,MULE
XP_071941388.1	8364.ENSXETP00000045656	6.75e-27	124	KOG4441@1|root,KOG4441@2759|Eukaryota,39RET@33154|Opisthokonta,3BHC2@33208|Metazoa,3D1K4@33213|Bilateria,4858A@7711|Chordata,49609@7742|Vertebrata	33208|Metazoa	T	Kelch repeat and BTB	KBTBD2	GO:0000151,GO:0005575,GO:0005622,GO:0005623,GO:0031461,GO:0031463,GO:0032991,GO:0044424,GO:0044464,GO:1902494,GO:1990234	-	ko:K10470	-	-	-	-	ko00000,ko04121	-	-	-	BACK,BTB,Kelch_1
XP_071941389.1	8364.ENSXETP00000045656	6.75e-27	124	KOG4441@1|root,KOG4441@2759|Eukaryota,39RET@33154|Opisthokonta,3BHC2@33208|Metazoa,3D1K4@33213|Bilateria,4858A@7711|Chordata,49609@7742|Vertebrata	33208|Metazoa	T	Kelch repeat and BTB	KBTBD2	GO:0000151,GO:0005575,GO:0005622,GO:0005623,GO:0031461,GO:0031463,GO:0032991,GO:0044424,GO:0044464,GO:1902494,GO:1990234	-	ko:K10470	-	-	-	-	ko00000,ko04121	-	-	-	BACK,BTB,Kelch_1
XP_071941390.1	10224.XP_002734510.1	2.42e-51	175	2BWPE@1|root,2S17Y@2759|Eukaryota,38QUN@33154|Opisthokonta,3BKDK@33208|Metazoa,3CYRA@33213|Bilateria	33208|Metazoa	S	Tubulin polyglutamylase complex subunit 1	TPGS1	GO:0000003,GO:0000226,GO:0001578,GO:0003006,GO:0003674,GO:0003824,GO:0005488,GO:0005515,GO:0005575,GO:0005622,GO:0005623,GO:0005737,GO:0005813,GO:0005815,GO:0005829,GO:0005856,GO:0006464,GO:0006807,GO:0006928,GO:0006996,GO:0007010,GO:0007017,GO:0007154,GO:0007267,GO:0007268,GO:0007276,GO:0007281,GO:0007283,GO:0007286,GO:0007288,GO:0007610,GO:0008017,GO:0008092,GO:0008150,GO:0008152,GO:0009987,GO:…	-	ko:K16581	-	-	-	-	ko00000,ko03036,ko04812	-	-	-	RIIa
XP_071941391.1	176946.XP_007430966.1	6.37e-06	54.3	COG4886@1|root,KOG0619@2759|Eukaryota,38CAQ@33154|Opisthokonta,3BIGC@33208|Metazoa,3CZHW@33213|Bilateria,481FX@7711|Chordata,48V0V@7742|Vertebrata	33208|Metazoa	T	Podocan-like protein 1	PODN	GO:0001932,GO:0001933,GO:0003674,GO:0004857,GO:0004860,GO:0005488,GO:0005518,GO:0005575,GO:0005576,GO:0005615,GO:0005622,GO:0005623,GO:0005737,GO:0006469,GO:0007154,GO:0007165,GO:0007166,GO:0008150,GO:0008285,GO:0009892,GO:0009966,GO:0009968,GO:0009987,GO:0010033,GO:0010563,GO:0010605,GO:0010646,GO:0010648,GO:0019207,GO:0019210,GO:0019220,GO:0019221,GO:0019222,GO:0019887,GO:0023051,GO:0023052,GO:…	-	-	-	-	-	-	-	-	-	-	LRR_1,LRR_5,LRR_8
XP_071941392.1	110365.A0A023BD56	6.98e-05	48.9	KOG1217@1|root,KOG1217@2759|Eukaryota,3YAHT@5794|Apicomplexa	5794|Apicomplexa	T	Cysteine repeat modular protein	-	-	-	-	-	-	-	-	-	-	-	-	Ephrin_rec_like,Kringle
XP_071941396.1	10224.XP_002731084.1	2.42e-81	275	KOG0039@1|root,KOG0039@2759|Eukaryota,38CNF@33154|Opisthokonta,3BE7B@33208|Metazoa,3CX51@33213|Bilateria	33208|Metazoa	PQ	NADPH oxidase	NOX5	GO:0000003,GO:0000166,GO:0000910,GO:0001525,GO:0001568,GO:0001816,GO:0001935,GO:0001944,GO:0002790,GO:0003674,GO:0003824,GO:0005215,GO:0005216,GO:0005261,GO:0005488,GO:0005575,GO:0005622,GO:0005623,GO:0005737,GO:0005783,GO:0005789,GO:0006801,GO:0006810,GO:0006811,GO:0006812,GO:0006915,GO:0006937,GO:0006940,GO:0006950,GO:0006979,GO:0007049,GO:0007275,GO:0007276,GO:0007292,GO:0008104,GO:0008150,GO:…	-	ko:K21424	-	-	-	-	ko00000,ko01000,ko04131	5.B.1.1.5	-	-	EF-hand_1,EF-hand_5,EF-hand_6,EF-hand_7,FAD_binding_8,Ferric_reduct,NAD_binding_6
XP_071941397.1	10224.XP_002731084.1	2.42e-81	275	KOG0039@1|root,KOG0039@2759|Eukaryota,38CNF@33154|Opisthokonta,3BE7B@33208|Metazoa,3CX51@33213|Bilateria	33208|Metazoa	PQ	NADPH oxidase	NOX5	GO:0000003,GO:0000166,GO:0000910,GO:0001525,GO:0001568,GO:0001816,GO:0001935,GO:0001944,GO:0002790,GO:0003674,GO:0003824,GO:0005215,GO:0005216,GO:0005261,GO:0005488,GO:0005575,GO:0005622,GO:0005623,GO:0005737,GO:0005783,GO:0005789,GO:0006801,GO:0006810,GO:0006811,GO:0006812,GO:0006915,GO:0006937,GO:0006940,GO:0006950,GO:0006979,GO:0007049,GO:0007275,GO:0007276,GO:0007292,GO:0008104,GO:0008150,GO:…	-	ko:K21424	-	-	-	-	ko00000,ko01000,ko04131	5.B.1.1.5	-	-	EF-hand_1,EF-hand_5,EF-hand_6,EF-hand_7,FAD_binding_8,Ferric_reduct,NAD_binding_6
XP_071941398.1	10224.XP_006820129.1	2.27e-182	530	COG1231@1|root,KOG0029@2759|Eukaryota	2759|Eukaryota	E	oxidoreductase activity	-	GO:0001505,GO:0003674,GO:0003824,GO:0005575,GO:0005622,GO:0005623,GO:0005737,GO:0005739,GO:0005740,GO:0005741,GO:0006576,GO:0006584,GO:0006725,GO:0006807,GO:0007154,GO:0007165,GO:0007166,GO:0008131,GO:0008150,GO:0008152,GO:0009056,GO:0009308,GO:0009712,GO:0009987,GO:0010033,GO:0016020,GO:0016491,GO:0016638,GO:0016641,GO:0017144,GO:0018958,GO:0019221,GO:0019336,GO:0019439,GO:0019614,GO:0019867,GO:…	1.4.3.4	ko:K00274,ko:K11450,ko:K19413	ko00260,ko00330,ko00340,ko00350,ko00360,ko00380,ko00950,ko00982,ko01100,ko01110,ko04714,ko04726,ko04728,ko05030,ko05031,ko05034,map00260,map00330,map00340,map00350,map00360,map00380,map00950,map00982,map01100,map01110,map04714,map04726,map04728,map05030,map05031,map05034	M00135	R02173,R02382,R02529,R02532,R02613,R02908,R02919,R04025,R04300,R04674,R04890,R04893,R04894,R04907,R04908,R08346,R08347,R08348,R11354	RC00062,RC00160,RC00225,RC00676,RC00807,RC00808,RC01808,RC02226,RC02713	ko00000,ko00001,ko00002,ko01000,ko03036	-	-	-	Amino_oxidase,NAD_binding_8
XP_071941399.1	9978.XP_004577220.1	1.64e-177	547	COG5104@1|root,KOG0152@2759|Eukaryota,38BMW@33154|Opisthokonta,3BA24@33208|Metazoa,3CTPT@33213|Bilateria,484RQ@7711|Chordata,48W4M@7742|Vertebrata,3JA2E@40674|Mammalia,35BKY@314146|Euarchontoglires	33208|Metazoa	A	proline-rich region binding	PRPF40A	GO:0000375,GO:0000377,GO:0000398,GO:0003674,GO:0003676,GO:0003723,GO:0005488,GO:0005515,GO:0005575,GO:0005622,GO:0005623,GO:0005634,GO:0005654,GO:0005681,GO:0005684,GO:0005685,GO:0005737,GO:0005829,GO:0006139,GO:0006396,GO:0006397,GO:0006725,GO:0006807,GO:0006928,GO:0006996,GO:0007010,GO:0008150,GO:0008152,GO:0008360,GO:0008380,GO:0009987,GO:0010467,GO:0010564,GO:0016043,GO:0016070,GO:0016071,GO:…	-	ko:K12821	ko03040,map03040	-	-	-	ko00000,ko00001,ko03041	-	-	-	FF,WW
XP_071941400.1	7668.SPU_022756-tr	8.74e-81	245	KOG4042@1|root,KOG4042@2759|Eukaryota,38NSB@33154|Opisthokonta,3BHX9@33208|Metazoa,3CTTP@33213|Bilateria	33208|Metazoa	UZ	microtubule-based process	DCTN6	GO:0000226,GO:0000278,GO:0002376,GO:0002478,GO:0002495,GO:0002504,GO:0003674,GO:0003824,GO:0005488,GO:0005575,GO:0005622,GO:0005623,GO:0005737,GO:0005739,GO:0005813,GO:0005815,GO:0005829,GO:0005856,GO:0005869,GO:0005875,GO:0006629,GO:0006810,GO:0006888,GO:0006928,GO:0006996,GO:0007005,GO:0007010,GO:0007017,GO:0007018,GO:0007049,GO:0007051,GO:0007052,GO:0008150,GO:0008152,GO:0008610,GO:0009058,GO:…	-	ko:K10428	ko04962,map04962	-	-	-	ko00000,ko00001,ko03036,ko04812	-	-	-	Hexapep
XP_071941401.1	7739.XP_002586870.1	1.69e-27	107	KOG4387@1|root,KOG4387@2759|Eukaryota,38HH6@33154|Opisthokonta,3BI34@33208|Metazoa,3CSYR@33213|Bilateria,4865F@7711|Chordata	33208|Metazoa	E	ornithine decarboxylase inhibitor activity	OAZ1	GO:0003674,GO:0004857,GO:0005488,GO:0005515,GO:0005575,GO:0005622,GO:0005623,GO:0005634,GO:0005737,GO:0005829,GO:0006521,GO:0006576,GO:0006595,GO:0006596,GO:0006807,GO:0008073,GO:0008150,GO:0008152,GO:0009058,GO:0009308,GO:0009309,GO:0009893,GO:0009894,GO:0009896,GO:0009987,GO:0010565,GO:0010604,GO:0019222,GO:0019899,GO:0030234,GO:0031323,GO:0032386,GO:0032388,GO:0032879,GO:0032880,GO:0033157,GO:…	-	ko:K16548,ko:K16613	-	-	-	-	ko00000,ko03036	-	-	-	ODC_AZ
XP_071941402.1	10224.XP_006823208.1	2.99e-88	271	COG5174@1|root,KOG3095@2759|Eukaryota,38CER@33154|Opisthokonta,3BJGW@33208|Metazoa,3CRKG@33213|Bilateria	33208|Metazoa	K	Recruits TFIIH to the initiation complex and stimulates the RNA polymerase II C-terminal domain kinase and DNA-dependent ATPase activities of TFIIH. Both TFIIH and TFIIE are required for promoter clearance by RNA polymerase	GTF2E2	GO:0000428,GO:0000988,GO:0000989,GO:0001076,GO:0003674,GO:0005575,GO:0005622,GO:0005623,GO:0005634,GO:0005654,GO:0005667,GO:0005669,GO:0005673,GO:0005737,GO:0005829,GO:0006139,GO:0006351,GO:0006352,GO:0006355,GO:0006357,GO:0006366,GO:0006367,GO:0006725,GO:0006807,GO:0008150,GO:0008152,GO:0009058,GO:0009059,GO:0009301,GO:0009889,GO:0009891,GO:0009893,GO:0009987,GO:0010467,GO:0010468,GO:0010556,GO:…	-	ko:K03137	ko03022,ko05169,ko05203,map03022,map05169,map05203	-	-	-	ko00000,ko00001,ko03021	-	-	-	TFIIE_beta
XP_071941406.1	7668.SPU_014460-tr	3.82e-92	291	KOG3720@1|root,KOG3720@2759|Eukaryota,38FTJ@33154|Opisthokonta,3B97H@33208|Metazoa,3CVMH@33213|Bilateria	33208|Metazoa	I	acid phosphatase activity	ACP2	GO:0000323,GO:0001501,GO:0001775,GO:0001784,GO:0001932,GO:0001933,GO:0002252,GO:0002263,GO:0002274,GO:0002275,GO:0002283,GO:0002366,GO:0002376,GO:0002443,GO:0002444,GO:0002446,GO:0003674,GO:0003824,GO:0003993,GO:0004721,GO:0004725,GO:0005102,GO:0005488,GO:0005515,GO:0005575,GO:0005576,GO:0005615,GO:0005622,GO:0005623,GO:0005737,GO:0005764,GO:0005765,GO:0005766,GO:0005768,GO:0005770,GO:0005771,GO:…	3.1.3.2,3.1.3.5	ko:K14410,ko:K19283,ko:K19284	ko00740,ko01100,ko04142,map00740,map01100,map04142	-	R00548,R11527	RC00017	ko00000,ko00001,ko01000	-	-	-	His_Phos_2
XP_071941407.1	244447.XP_008326030.1	5.33e-96	282	KOG0426@1|root,KOG0426@2759|Eukaryota,38E8A@33154|Opisthokonta,3BG84@33208|Metazoa,3CSEB@33213|Bilateria,4863X@7711|Chordata,48VTI@7742|Vertebrata,49RS2@7898|Actinopterygii	33208|Metazoa	O	Ubiquitin-conjugating enzyme E2G 2 (UBC7 homolog, yeast)	UBE2G2	GO:0000209,GO:0003674,GO:0003824,GO:0004842,GO:0005488,GO:0005515,GO:0005575,GO:0005622,GO:0005623,GO:0005737,GO:0005783,GO:0005829,GO:0006464,GO:0006486,GO:0006487,GO:0006508,GO:0006511,GO:0006807,GO:0006950,GO:0008150,GO:0008152,GO:0009056,GO:0009057,GO:0009058,GO:0009059,GO:0009100,GO:0009101,GO:0009892,GO:0009894,GO:0009895,GO:0009987,GO:0010033,GO:0010243,GO:0010498,GO:0010605,GO:0012505,GO:…	2.3.2.23	ko:K04555	ko04120,ko04141,ko05012,map04120,map04141,map05012	-	-	-	ko00000,ko00001,ko01000,ko04121	-	-	-	UQ_con
XP_071941408.1	244447.XP_008326030.1	1.85e-104	303	KOG0426@1|root,KOG0426@2759|Eukaryota,38E8A@33154|Opisthokonta,3BG84@33208|Metazoa,3CSEB@33213|Bilateria,4863X@7711|Chordata,48VTI@7742|Vertebrata,49RS2@7898|Actinopterygii	33208|Metazoa	O	Ubiquitin-conjugating enzyme E2G 2 (UBC7 homolog, yeast)	UBE2G2	GO:0000209,GO:0003674,GO:0003824,GO:0004842,GO:0005488,GO:0005515,GO:0005575,GO:0005622,GO:0005623,GO:0005737,GO:0005783,GO:0005829,GO:0006464,GO:0006486,GO:0006487,GO:0006508,GO:0006511,GO:0006807,GO:0006950,GO:0008150,GO:0008152,GO:0009056,GO:0009057,GO:0009058,GO:0009059,GO:0009100,GO:0009101,GO:0009892,GO:0009894,GO:0009895,GO:0009987,GO:0010033,GO:0010243,GO:0010498,GO:0010605,GO:0012505,GO:…	2.3.2.23	ko:K04555	ko04120,ko04141,ko05012,map04120,map04141,map05012	-	-	-	ko00000,ko00001,ko01000,ko04121	-	-	-	UQ_con
XP_071941409.1	10224.XP_006819105.1	9.61e-16	89	KOG1721@1|root,KOG1721@2759|Eukaryota,39RWK@33154|Opisthokonta,3BFRG@33208|Metazoa,3CTR4@33213|Bilateria	33208|Metazoa	K	nucleic acid-templated transcription	IKZF5	GO:0000122,GO:0000976,GO:0000977,GO:0000981,GO:0001012,GO:0001067,GO:0001227,GO:0003140,GO:0003674,GO:0003676,GO:0003677,GO:0003690,GO:0003700,GO:0005488,GO:0005515,GO:0005575,GO:0006355,GO:0006357,GO:0007275,GO:0007368,GO:0007389,GO:0007498,GO:0008150,GO:0008270,GO:0009799,GO:0009855,GO:0009888,GO:0009889,GO:0009890,GO:0009892,GO:0009987,GO:0010468,GO:0010556,GO:0010558,GO:0010605,GO:0010629,GO:…	-	ko:K09213,ko:K09220	-	-	-	-	ko00000,ko01009,ko03000	-	-	-	-
XP_071941410.1	7668.SPU_022198-tr	9.51e-67	218	2CD0J@1|root,2SQMI@2759|Eukaryota,3AP5I@33154|Opisthokonta,3C191@33208|Metazoa,3DHFG@33213|Bilateria	33208|Metazoa	-	-	-	-	-	-	-	-	-	-	-	-	-	-	-
XP_071941411.1	10224.XP_002733628.1	1.05e-43	174	KOG2177@1|root,KOG2177@2759|Eukaryota,38CBK@33154|Opisthokonta,3BGYU@33208|Metazoa	33208|Metazoa	O	zinc ion binding	-	-	-	ko:K11997	-	-	-	-	ko00000,ko04121	-	-	-	zf-B_box,zf-RING_UBOX
XP_071941412.1	10224.XP_002735714.2	1.57e-74	238	28NZP@1|root,2QVK8@2759|Eukaryota,39WTE@33154|Opisthokonta,3BJ3W@33208|Metazoa,3CYRN@33213|Bilateria	33208|Metazoa	S	homologous recombination	CNTD1	GO:0000003,GO:0000280,GO:0006139,GO:0006259,GO:0006310,GO:0006725,GO:0006807,GO:0006996,GO:0007049,GO:0007127,GO:0007131,GO:0007276,GO:0007283,GO:0008150,GO:0008152,GO:0009987,GO:0016043,GO:0019953,GO:0022402,GO:0022414,GO:0032501,GO:0032504,GO:0034641,GO:0035825,GO:0043170,GO:0044237,GO:0044238,GO:0044260,GO:0044703,GO:0046483,GO:0048232,GO:0048285,GO:0048609,GO:0051321,GO:0051704,GO:0061982,GO:…	-	-	-	-	-	-	-	-	-	-	Cyclin_N
XP_071941413.1	7668.SPU_019359-tr	3.9e-12	70.9	28M66@1|root,2QTNY@2759|Eukaryota,399D7@33154|Opisthokonta,3BKCT@33208|Metazoa,3D4U2@33213|Bilateria	33208|Metazoa	-	-	-	-	-	-	-	-	-	-	-	-	-	-	-
XP_071941414.1	7668.SPU_030149-tr	3.72e-53	173	KOG4029@1|root,KOG4029@2759|Eukaryota,39ZRC@33154|Opisthokonta,3BN29@33208|Metazoa,3D6KX@33213|Bilateria	33208|Metazoa	K	helix loop helix domain	ASCL5	-	-	ko:K09067	-	-	-	-	ko00000,ko03000	-	-	-	HLH
XP_071941415.1	7668.SPU_021154-tr	1.01e-177	504	COG0484@1|root,KOG0713@2759|Eukaryota,38ENN@33154|Opisthokonta,3B95U@33208|Metazoa,3CWHF@33213|Bilateria	33208|Metazoa	O	homolog, subfamily B, member 11	dnj-20	GO:0003674,GO:0005102,GO:0005178,GO:0005488,GO:0005515,GO:0005575,GO:0005576,GO:0005615,GO:0008150,GO:0009966,GO:0009967,GO:0010646,GO:0010647,GO:0019827,GO:0023051,GO:0023056,GO:0030718,GO:0031594,GO:0032501,GO:0032502,GO:0036098,GO:0042592,GO:0044421,GO:0044877,GO:0045202,GO:0048518,GO:0048522,GO:0048583,GO:0048584,GO:0050789,GO:0050793,GO:0050794,GO:0050803,GO:0050807,GO:0050839,GO:0051094,GO:…	-	ko:K09517	ko04141,map04141	-	-	-	ko00000,ko00001,ko03110	-	-	-	DnaJ,DnaJ_C
XP_071941416.1	10224.XP_002737486.1	1.94e-70	239	KOG2532@1|root,KOG2532@2759|Eukaryota,38CXA@33154|Opisthokonta,3BBSD@33208|Metazoa,3CR7D@33213|Bilateria	33208|Metazoa	G	It is involved in the biological process described with transmembrane transport	SLC17A5	GO:0000323,GO:0003674,GO:0005215,GO:0005342,GO:0005351,GO:0005402,GO:0005436,GO:0005575,GO:0005622,GO:0005623,GO:0005737,GO:0005764,GO:0005765,GO:0005773,GO:0005774,GO:0005829,GO:0005886,GO:0005887,GO:0006793,GO:0006796,GO:0006810,GO:0006811,GO:0006812,GO:0006814,GO:0006820,GO:0008150,GO:0008152,GO:0008324,GO:0008509,GO:0008514,GO:0008643,GO:0009605,GO:0009607,GO:0009617,GO:0009987,GO:0015075,GO:…	-	ko:K12300,ko:K12301	ko04142,map04142	-	-	-	ko00000,ko00001,ko02000	2.A.1.14,2.A.1.14.10	-	-	MFS_1
XP_071941417.1	10224.XP_002737486.1	8.21e-72	243	KOG2532@1|root,KOG2532@2759|Eukaryota,38CXA@33154|Opisthokonta,3BBSD@33208|Metazoa,3CR7D@33213|Bilateria	33208|Metazoa	G	It is involved in the biological process described with transmembrane transport	SLC17A5	GO:0000323,GO:0003674,GO:0005215,GO:0005342,GO:0005351,GO:0005402,GO:0005436,GO:0005575,GO:0005622,GO:0005623,GO:0005737,GO:0005764,GO:0005765,GO:0005773,GO:0005774,GO:0005829,GO:0005886,GO:0005887,GO:0006793,GO:0006796,GO:0006810,GO:0006811,GO:0006812,GO:0006814,GO:0006820,GO:0008150,GO:0008152,GO:0008324,GO:0008509,GO:0008514,GO:0008643,GO:0009605,GO:0009607,GO:0009617,GO:0009987,GO:0015075,GO:…	-	ko:K12300,ko:K12301	ko04142,map04142	-	-	-	ko00000,ko00001,ko02000	2.A.1.14,2.A.1.14.10	-	-	MFS_1
XP_071941418.1	7668.SPU_000760-tr	2.88e-61	210	KOG3873@1|root,KOG3873@2759|Eukaryota,39U5K@33154|Opisthokonta,3BGK9@33208|Metazoa,3CS5D@33213|Bilateria	33208|Metazoa	T	sphingomyelin phosphodiesterase activity	SMPD2	GO:0003674,GO:0003824,GO:0004620,GO:0004767,GO:0005575,GO:0005623,GO:0005886,GO:0005887,GO:0005901,GO:0006629,GO:0006643,GO:0006644,GO:0006665,GO:0006672,GO:0006684,GO:0006793,GO:0006796,GO:0006807,GO:0007154,GO:0007165,GO:0008081,GO:0008150,GO:0008152,GO:0008610,GO:0009058,GO:0009605,GO:0009612,GO:0009628,GO:0009889,GO:0009891,GO:0009893,GO:0009987,GO:0010556,GO:0010941,GO:0010942,GO:0016020,GO:…	3.1.4.12	ko:K12351	ko00600,ko01100,ko04071,map00600,map01100,map04071	-	R02541	RC00017,RC00425	ko00000,ko00001,ko01000	-	-	-	Exo_endo_phos
XP_071941419.1	10224.XP_002740328.1	5.22e-185	543	KOG0601@1|root,KOG0601@2759|Eukaryota,38P8Y@33154|Opisthokonta,3BHCV@33208|Metazoa,3CW92@33213|Bilateria	33208|Metazoa	D	non-membrane spanning protein tyrosine kinase activity	WEE1	GO:0000003,GO:0000075,GO:0000079,GO:0000082,GO:0000086,GO:0000226,GO:0000278,GO:0000280,GO:0000902,GO:0001700,GO:0001932,GO:0001933,GO:0003674,GO:0003824,GO:0004672,GO:0004713,GO:0005488,GO:0005515,GO:0005575,GO:0005622,GO:0005623,GO:0005634,GO:0005654,GO:0005730,GO:0005737,GO:0005829,GO:0006464,GO:0006468,GO:0006469,GO:0006793,GO:0006796,GO:0006807,GO:0006996,GO:0006997,GO:0007010,GO:0007017,GO:…	2.7.11.1	ko:K06632	ko04110,map04110	M00693	-	-	ko00000,ko00001,ko00002,ko01000,ko01001,ko03400	-	-	-	Pkinase
XP_071941420.1	7739.XP_002603157.1	4.11e-75	232	KOG4556@1|root,KOG4556@2759|Eukaryota,38BKU@33154|Opisthokonta,3BJJF@33208|Metazoa,3CVT8@33213|Bilateria,480SB@7711|Chordata	33208|Metazoa	S	regulation of sodium ion transport	NKAIN4	GO:0002028,GO:0008150,GO:0010959,GO:0032879,GO:0043269,GO:0050789,GO:0051049,GO:0065007	-	-	-	-	-	-	-	-	-	-	NKAIN
XP_071941421.1	10224.XP_006821620.1	1.33e-90	315	KOG1947@1|root,KOG2507@1|root,KOG1947@2759|Eukaryota,KOG2507@2759|Eukaryota,39R58@33154|Opisthokonta,3BB4U@33208|Metazoa,3D43V@33213|Bilateria	33208|Metazoa	C	Leucine-rich repeats, outliers	-	-	-	-	-	-	-	-	-	-	-	-	LRR_6,UBX
XP_071941422.1	10224.XP_002742189.1	3.22e-59	202	KOG3656@1|root,KOG3656@2759|Eukaryota,38BT3@33154|Opisthokonta,3BK64@33208|Metazoa,3CRJQ@33213|Bilateria	33208|Metazoa	T	melatonin receptor activity	MTNR1A	GO:0000003,GO:0001654,GO:0002791,GO:0002792,GO:0003008,GO:0003013,GO:0003018,GO:0003674,GO:0004888,GO:0004930,GO:0005488,GO:0005575,GO:0005623,GO:0005886,GO:0005887,GO:0006109,GO:0006110,GO:0006140,GO:0006873,GO:0006874,GO:0006875,GO:0007154,GO:0007165,GO:0007186,GO:0007187,GO:0007188,GO:0007193,GO:0007267,GO:0007268,GO:0007275,GO:0007423,GO:0007568,GO:0007610,GO:0007617,GO:0007618,GO:0007623,GO:…	-	ko:K04285,ko:K04286,ko:K08409	ko04080,ko04713,map04080,map04713	-	-	-	ko00000,ko00001,ko04030	-	-	-	7tm_1
XP_071941424.1	10224.XP_002733943.1	1.67e-69	239	COG4886@1|root,KOG4641@2759|Eukaryota,39T87@33154|Opisthokonta,3BDF7@33208|Metazoa,3CZQ7@33213|Bilateria	33208|Metazoa	T	positive regulation of type III interferon production	-	-	-	ko:K05401,ko:K18808	ko04217,ko04620,ko05160,ko05161,ko05164,ko05165,ko05167,ko05168,map04217,map04620,map05160,map05161,map05164,map05165,map05167,map05168	-	-	-	ko00000,ko00001,ko04090	-	-	-	LRR_8,TIR
XP_071941425.1	10228.TriadP25440	1.52e-90	276	arCOG07796@1|root,2QQFT@2759|Eukaryota,38B8F@33154|Opisthokonta,3BATA@33208|Metazoa	33208|Metazoa	T	deoxyribonuclease I activity	DNASE1	GO:0000737,GO:0001775,GO:0001910,GO:0002252,GO:0002263,GO:0002274,GO:0002275,GO:0002283,GO:0002366,GO:0002376,GO:0002673,GO:0002682,GO:0002697,GO:0002703,GO:0002886,GO:0003674,GO:0003824,GO:0004518,GO:0004519,GO:0004520,GO:0004530,GO:0004536,GO:0005575,GO:0005576,GO:0005622,GO:0005623,GO:0005634,GO:0005635,GO:0005737,GO:0005783,GO:0006139,GO:0006259,GO:0006308,GO:0006725,GO:0006807,GO:0006955,GO:…	3.1.21.1	ko:K11994,ko:K11995	-	-	-	-	ko00000,ko01000	-	-	-	Exo_endo_phos
XP_071941426.1	7739.XP_002601790.1	2.3e-100	319	KOG0255@1|root,KOG0255@2759|Eukaryota,38FJ1@33154|Opisthokonta,3BKRD@33208|Metazoa,3D3XG@33213|Bilateria	33208|Metazoa	S	Sugar (and other) transporter	-	-	-	ko:K08202	ko05231,map05231	-	-	-	ko00000,ko00001,ko02000	2.A.1.19.2,2.A.1.19.3	-	-	Sugar_tr
XP_071941427.1	7739.XP_002601790.1	2.3e-100	319	KOG0255@1|root,KOG0255@2759|Eukaryota,38FJ1@33154|Opisthokonta,3BKRD@33208|Metazoa,3D3XG@33213|Bilateria	33208|Metazoa	S	Sugar (and other) transporter	-	-	-	ko:K08202	ko05231,map05231	-	-	-	ko00000,ko00001,ko02000	2.A.1.19.2,2.A.1.19.3	-	-	Sugar_tr
XP_071941428.1	7739.XP_002601790.1	2.3e-100	319	KOG0255@1|root,KOG0255@2759|Eukaryota,38FJ1@33154|Opisthokonta,3BKRD@33208|Metazoa,3D3XG@33213|Bilateria	33208|Metazoa	S	Sugar (and other) transporter	-	-	-	ko:K08202	ko05231,map05231	-	-	-	ko00000,ko00001,ko02000	2.A.1.19.2,2.A.1.19.3	-	-	Sugar_tr
XP_071941429.1	7668.SPU_005296-tr	1.2e-302	834	COG0055@1|root,KOG1350@2759|Eukaryota,38CQ6@33154|Opisthokonta,3BAHK@33208|Metazoa,3CV2G@33213|Bilateria	33208|Metazoa	C	ATPase activity, coupled to transmembrane movement of ions, rotational mechanism	ATP5B	GO:0000003,GO:0000166,GO:0000275,GO:0001525,GO:0001568,GO:0001944,GO:0002119,GO:0002164,GO:0003006,GO:0003008,GO:0003674,GO:0003824,GO:0005102,GO:0005215,GO:0005488,GO:0005509,GO:0005515,GO:0005524,GO:0005575,GO:0005622,GO:0005623,GO:0005737,GO:0005739,GO:0005740,GO:0005743,GO:0005753,GO:0005754,GO:0005759,GO:0005886,GO:0005929,GO:0006091,GO:0006119,GO:0006139,GO:0006163,GO:0006164,GO:0006629,GO:…	3.6.3.14	ko:K02133	ko00190,ko01100,ko04714,ko05010,ko05012,ko05016,map00190,map01100,map04714,map05010,map05012,map05016	M00158	-	-	ko00000,ko00001,ko00002,ko01000	3.A.2.1	-	-	ATP-synt_ab,ATP-synt_ab_N
XP_071941437.1	10224.XP_006819414.1	3.15e-111	340	KOG2699@1|root,KOG2699@2759|Eukaryota,38BYE@33154|Opisthokonta,3BEM1@33208|Metazoa,3CTAX@33213|Bilateria	33208|Metazoa	O	endosome to lysosome transport via multivesicular body sorting pathway	UBXN6	GO:0000323,GO:0005575,GO:0005622,GO:0005623,GO:0005737,GO:0005764,GO:0005765,GO:0005768,GO:0005769,GO:0005770,GO:0005773,GO:0005774,GO:0005829,GO:0005938,GO:0006508,GO:0006807,GO:0006810,GO:0006914,GO:0006950,GO:0007034,GO:0007041,GO:0008150,GO:0008152,GO:0008333,GO:0009056,GO:0009057,GO:0009966,GO:0009967,GO:0009987,GO:0010008,GO:0010033,GO:0010243,GO:0010498,GO:0010646,GO:0010647,GO:0012505,GO:…	-	ko:K14011	ko04141,map04141	-	-	-	ko00000,ko00001	-	-	-	PUB,UBX
XP_071941438.1	7668.SPU_024587-tr	5.93e-73	229	28KSQ@1|root,2QT8U@2759|Eukaryota,392J2@33154|Opisthokonta,3BH9U@33208|Metazoa,3CSGC@33213|Bilateria	33208|Metazoa	S	Grap2 and cyclin-D-interacting	TMEM98	GO:0005575,GO:0005622,GO:0005623,GO:0005737,GO:0005783,GO:0012505,GO:0043226,GO:0043227,GO:0043229,GO:0043231,GO:0044424,GO:0044444,GO:0044464	-	-	-	-	-	-	-	-	-	-	GCIP
XP_071941441.1	7668.SPU_021289-tr	1.27e-81	266	KOG3575@1|root,KOG3575@2759|Eukaryota	2759|Eukaryota	K	steroid hormone mediated signaling pathway	PPARG	GO:0000003,GO:0000122,GO:0000228,GO:0000785,GO:0000790,GO:0000976,GO:0000977,GO:0000978,GO:0000981,GO:0000982,GO:0000987,GO:0000988,GO:0000989,GO:0001012,GO:0001067,GO:0001076,GO:0001077,GO:0001078,GO:0001085,GO:0001101,GO:0001103,GO:0001190,GO:0001221,GO:0001223,GO:0001227,GO:0001228,GO:0001523,GO:0001558,GO:0001666,GO:0001667,GO:0001817,GO:0001818,GO:0001890,GO:0001893,GO:0001936,GO:0001937,GO:…	-	ko:K04504,ko:K07294,ko:K08530,ko:K08533,ko:K08701	ko03320,ko04024,ko04152,ko04211,ko04310,ko04380,ko04710,ko04714,ko04920,ko04922,ko04931,ko04932,ko05016,ko05160,ko05200,ko05202,ko05216,ko05221,map03320,map04024,map04152,map04211,map04310,map04380,map04710,map04714,map04920,map04922,map04931,map04932,map05016,map05160,map05200,map05202,map05216,map05221	-	-	-	ko00000,ko00001,ko03000,ko03310	-	-	-	Hormone_recep,PPARgamma_N,zf-C4
XP_071941442.1	10224.XP_002734238.1	1.58e-83	270	KOG3940@1|root,KOG3940@2759|Eukaryota,39AH3@33154|Opisthokonta,3BDN1@33208|Metazoa,3CWKR@33213|Bilateria	33208|Metazoa	S	metal ion binding	ZC2HC1A	-	-	-	-	-	-	-	-	-	-	-	zf-C2HC_2
XP_071941443.1	10224.XP_002738012.1	3.34e-74	242	COG5368@1|root,2S0SI@2759|Eukaryota,3A2ZU@33154|Opisthokonta,3BQVS@33208|Metazoa,3D7JZ@33213|Bilateria	33208|Metazoa	S	Concanavalin A-like lectin/glucanases superfamily	-	-	-	-	-	-	-	-	-	-	-	-	Laminin_G_3
XP_071941444.1	9612.ENSCAFP00000037716	2.66e-07	54.7	COG5126@1|root,KOG0027@2759|Eukaryota,38ETU@33154|Opisthokonta,3BAEQ@33208|Metazoa,3CUJJ@33213|Bilateria,481VF@7711|Chordata,48WHI@7742|Vertebrata,3JBHU@40674|Mammalia,3EMTW@33554|Carnivora	33208|Metazoa	T	Calmodulin	CALM3	-	-	ko:K02183	ko04014,ko04015,ko04016,ko04020,ko04022,ko04024,ko04070,ko04114,ko04218,ko04261,ko04270,ko04371,ko04626,ko04713,ko04720,ko04722,ko04728,ko04740,ko04744,ko04745,ko04750,ko04910,ko04912,ko04915,ko04916,ko04921,ko04922,ko04924,ko04925,ko04970,ko04971,ko05010,ko05031,ko05034,ko05133,ko05152,ko05167,ko05200,ko05214,ko05418,map04014,map04015,map04016,map04020,map04022,map04024,map04070,map04114,map0421…	-	-	-	ko00000,ko00001,ko01009,ko03036,ko04131,ko04147	-	-	-	EF-hand_1,EF-hand_6,EF-hand_7,EF-hand_8
XP_071941445.1	10224.XP_002736872.2	0	1065	COG0553@1|root,KOG0387@2759|Eukaryota,38BYH@33154|Opisthokonta,3BB1V@33208|Metazoa,3CTYM@33213|Bilateria	33208|Metazoa	KL	Excision repair	ERCC6	GO:0000166,GO:0001932,GO:0001934,GO:0003674,GO:0003676,GO:0003677,GO:0003682,GO:0003824,GO:0005488,GO:0005515,GO:0005524,GO:0005575,GO:0005622,GO:0005623,GO:0005634,GO:0005654,GO:0005730,GO:0006139,GO:0006259,GO:0006281,GO:0006283,GO:0006284,GO:0006289,GO:0006351,GO:0006355,GO:0006366,GO:0006725,GO:0006807,GO:0006950,GO:0006974,GO:0006979,GO:0008022,GO:0008023,GO:0008047,GO:0008094,GO:0008144,GO:…	-	ko:K10841	ko03420,map03420	-	-	-	ko00000,ko00001,ko03036,ko03400	-	-	-	Helicase_C,SNF2_N
XP_071941446.1	9612.ENSCAFP00000037716	1.8e-07	54.7	COG5126@1|root,KOG0027@2759|Eukaryota,38ETU@33154|Opisthokonta,3BAEQ@33208|Metazoa,3CUJJ@33213|Bilateria,481VF@7711|Chordata,48WHI@7742|Vertebrata,3JBHU@40674|Mammalia,3EMTW@33554|Carnivora	33208|Metazoa	T	Calmodulin	CALM3	-	-	ko:K02183	ko04014,ko04015,ko04016,ko04020,ko04022,ko04024,ko04070,ko04114,ko04218,ko04261,ko04270,ko04371,ko04626,ko04713,ko04720,ko04722,ko04728,ko04740,ko04744,ko04745,ko04750,ko04910,ko04912,ko04915,ko04916,ko04921,ko04922,ko04924,ko04925,ko04970,ko04971,ko05010,ko05031,ko05034,ko05133,ko05152,ko05167,ko05200,ko05214,ko05418,map04014,map04015,map04016,map04020,map04022,map04024,map04070,map04114,map0421…	-	-	-	ko00000,ko00001,ko01009,ko03036,ko04131,ko04147	-	-	-	EF-hand_1,EF-hand_6,EF-hand_7,EF-hand_8
XP_071941447.1	9612.ENSCAFP00000037716	1.23e-07	54.7	COG5126@1|root,KOG0027@2759|Eukaryota,38ETU@33154|Opisthokonta,3BAEQ@33208|Metazoa,3CUJJ@33213|Bilateria,481VF@7711|Chordata,48WHI@7742|Vertebrata,3JBHU@40674|Mammalia,3EMTW@33554|Carnivora	33208|Metazoa	T	Calmodulin	CALM3	-	-	ko:K02183	ko04014,ko04015,ko04016,ko04020,ko04022,ko04024,ko04070,ko04114,ko04218,ko04261,ko04270,ko04371,ko04626,ko04713,ko04720,ko04722,ko04728,ko04740,ko04744,ko04745,ko04750,ko04910,ko04912,ko04915,ko04916,ko04921,ko04922,ko04924,ko04925,ko04970,ko04971,ko05010,ko05031,ko05034,ko05133,ko05152,ko05167,ko05200,ko05214,ko05418,map04014,map04015,map04016,map04020,map04022,map04024,map04070,map04114,map0421…	-	-	-	ko00000,ko00001,ko01009,ko03036,ko04131,ko04147	-	-	-	EF-hand_1,EF-hand_6,EF-hand_7,EF-hand_8
XP_071941448.1	1026970.XP_008841335.1	3.36e-103	325	KOG0270@1|root,KOG0270@2759|Eukaryota,38DXB@33154|Opisthokonta,3B9DG@33208|Metazoa,3CS3B@33213|Bilateria,483EU@7711|Chordata,48Z2H@7742|Vertebrata,3J2CS@40674|Mammalia,35FQ6@314146|Euarchontoglires,4PW89@9989|Rodentia	33208|Metazoa	S	WD domain, G-beta repeat	PWP1	GO:0000003,GO:0001932,GO:0001933,GO:0002064,GO:0002065,GO:0002066,GO:0003006,GO:0003674,GO:0003676,GO:0003677,GO:0003682,GO:0005488,GO:0005515,GO:0005575,GO:0005622,GO:0005623,GO:0005634,GO:0005654,GO:0005730,GO:0005737,GO:0005794,GO:0006139,GO:0006325,GO:0006351,GO:0006355,GO:0006356,GO:0006359,GO:0006464,GO:0006479,GO:0006725,GO:0006807,GO:0006996,GO:0007275,GO:0007276,GO:0007281,GO:0007292,GO:…	-	ko:K14791	-	-	-	-	ko00000,ko03009	-	-	-	WD40
XP_071941450.1	10224.NP_001161597.1	3.38e-38	140	2EQE7@1|root,2STES@2759|Eukaryota,3AQE1@33154|Opisthokonta,3C32J@33208|Metazoa,3DITD@33213|Bilateria	33208|Metazoa	-	-	-	-	-	ko:K02582	ko04010,ko04014,ko04015,ko04151,ko04210,ko04722,ko04750,map04010,map04014,map04015,map04151,map04210,map04722,map04750	-	-	-	ko00000,ko00001,ko03110,ko04052	-	-	-	NGF
XP_071941451.1	106582.XP_004575686.1	1.22e-62	197	COG0537@1|root,KOG3275@2759|Eukaryota,3A3J2@33154|Opisthokonta,3BRD5@33208|Metazoa,3D8AA@33213|Bilateria,48BBB@7711|Chordata,48V5F@7742|Vertebrata,4A3PG@7898|Actinopterygii	33208|Metazoa	T	Histidine triad	HINT2	GO:0005575,GO:0005622,GO:0005623,GO:0005634,GO:0005730,GO:0005737,GO:0005739,GO:0006629,GO:0008150,GO:0008152,GO:0009056,GO:0009892,GO:0010605,GO:0016042,GO:0019222,GO:0031323,GO:0031324,GO:0031399,GO:0031400,GO:0031974,GO:0031981,GO:0032268,GO:0032269,GO:0043226,GO:0043227,GO:0043228,GO:0043229,GO:0043231,GO:0043232,GO:0043233,GO:0044238,GO:0044422,GO:0044424,GO:0044428,GO:0044444,GO:0044446,GO:…	-	ko:K02503	-	-	-	-	ko00000,ko04147	-	-	-	HIT
XP_071941454.1	7955.ENSDARP00000117673	2.63e-144	419	COG0098@1|root,KOG0877@2759|Eukaryota,38F84@33154|Opisthokonta,3BB55@33208|Metazoa,3CVYE@33213|Bilateria,486YZ@7711|Chordata,48ZDQ@7742|Vertebrata,49WYM@7898|Actinopterygii	33208|Metazoa	J	ribosomal protein S2	RPS2	GO:0000028,GO:0000184,GO:0000956,GO:0001731,GO:0002181,GO:0002183,GO:0003674,GO:0003676,GO:0003723,GO:0003729,GO:0003735,GO:0005198,GO:0005488,GO:0005515,GO:0005575,GO:0005622,GO:0005623,GO:0005634,GO:0005654,GO:0005730,GO:0005737,GO:0005829,GO:0005840,GO:0006139,GO:0006364,GO:0006396,GO:0006401,GO:0006402,GO:0006412,GO:0006413,GO:0006518,GO:0006605,GO:0006612,GO:0006613,GO:0006614,GO:0006725,GO:…	-	ko:K02981	ko03010,map03010	M00177	-	-	br01610,ko00000,ko00001,ko00002,ko03011	-	-	-	Ribosomal_S5,Ribosomal_S5_C
XP_071941455.1	10224.XP_006824023.1	5.6e-106	333	COG2820@1|root,KOG3728@2759|Eukaryota,38C4J@33154|Opisthokonta,3BAA7@33208|Metazoa,3CWDD@33213|Bilateria	33208|Metazoa	F	Catalyzes the reversible phosphorylytic cleavage of uridine and deoxyuridine to uracil and ribose- or deoxyribose-1- phosphate. The produced molecules are then utilized as carbon and energy sources or in the rescue of pyrimidine bases for nucleotide synthesis	UPP1	GO:0003674,GO:0003824,GO:0004850,GO:0005488,GO:0005515,GO:0005575,GO:0005622,GO:0005623,GO:0005634,GO:0005654,GO:0005737,GO:0005829,GO:0005856,GO:0005882,GO:0006139,GO:0006206,GO:0006208,GO:0006212,GO:0006213,GO:0006218,GO:0006220,GO:0006725,GO:0006753,GO:0006793,GO:0006796,GO:0006807,GO:0008150,GO:0008152,GO:0008655,GO:0009032,GO:0009056,GO:0009058,GO:0009112,GO:0009116,GO:0009117,GO:0009119,GO:…	2.4.2.3	ko:K00757	ko00240,ko00983,ko01100,map00240,map00983,map01100	-	R01876,R02484,R08229	RC00063	ko00000,ko00001,ko01000	-	-	-	PNP_UDP_1
XP_071941456.1	10224.XP_006824023.1	5.6e-106	333	COG2820@1|root,KOG3728@2759|Eukaryota,38C4J@33154|Opisthokonta,3BAA7@33208|Metazoa,3CWDD@33213|Bilateria	33208|Metazoa	F	Catalyzes the reversible phosphorylytic cleavage of uridine and deoxyuridine to uracil and ribose- or deoxyribose-1- phosphate. The produced molecules are then utilized as carbon and energy sources or in the rescue of pyrimidine bases for nucleotide synthesis	UPP1	GO:0003674,GO:0003824,GO:0004850,GO:0005488,GO:0005515,GO:0005575,GO:0005622,GO:0005623,GO:0005634,GO:0005654,GO:0005737,GO:0005829,GO:0005856,GO:0005882,GO:0006139,GO:0006206,GO:0006208,GO:0006212,GO:0006213,GO:0006218,GO:0006220,GO:0006725,GO:0006753,GO:0006793,GO:0006796,GO:0006807,GO:0008150,GO:0008152,GO:0008655,GO:0009032,GO:0009056,GO:0009058,GO:0009112,GO:0009116,GO:0009117,GO:0009119,GO:…	2.4.2.3	ko:K00757	ko00240,ko00983,ko01100,map00240,map00983,map01100	-	R01876,R02484,R08229	RC00063	ko00000,ko00001,ko01000	-	-	-	PNP_UDP_1
XP_071941457.1	7739.XP_002612934.1	2.53e-64	205	KOG3882@1|root,KOG3882@2759|Eukaryota,38GDG@33154|Opisthokonta,3BEEZ@33208|Metazoa,3CZUH@33213|Bilateria,480B3@7711|Chordata	33208|Metazoa	S	cell surface receptor signaling pathway	TSPAN13	GO:0003674,GO:0005246,GO:0005575,GO:0005623,GO:0005886,GO:0005887,GO:0007154,GO:0007165,GO:0007166,GO:0008150,GO:0008284,GO:0009987,GO:0010959,GO:0016020,GO:0016021,GO:0016247,GO:0023052,GO:0031224,GO:0031226,GO:0032879,GO:0034762,GO:0034765,GO:0042127,GO:0043269,GO:0044425,GO:0044459,GO:0044464,GO:0048518,GO:0048522,GO:0050789,GO:0050794,GO:0050896,GO:0051049,GO:0051716,GO:0051924,GO:0065007,GO:…	-	ko:K17356	-	-	-	-	ko00000	-	-	-	Tetraspannin
XP_071941458.1	7739.XP_002612934.1	2.04e-68	215	KOG3882@1|root,KOG3882@2759|Eukaryota,38GDG@33154|Opisthokonta,3BEEZ@33208|Metazoa,3CZUH@33213|Bilateria,480B3@7711|Chordata	33208|Metazoa	S	cell surface receptor signaling pathway	TSPAN13	GO:0003674,GO:0005246,GO:0005575,GO:0005623,GO:0005886,GO:0005887,GO:0007154,GO:0007165,GO:0007166,GO:0008150,GO:0008284,GO:0009987,GO:0010959,GO:0016020,GO:0016021,GO:0016247,GO:0023052,GO:0031224,GO:0031226,GO:0032879,GO:0034762,GO:0034765,GO:0042127,GO:0043269,GO:0044425,GO:0044459,GO:0044464,GO:0048518,GO:0048522,GO:0050789,GO:0050794,GO:0050896,GO:0051049,GO:0051716,GO:0051924,GO:0065007,GO:…	-	ko:K17356	-	-	-	-	ko00000	-	-	-	Tetraspannin
XP_071941459.1	10224.NP_001161552.1	2.92e-93	281	2CNB2@1|root,2QUY5@2759|Eukaryota,38RXZ@33154|Opisthokonta,3BH6B@33208|Metazoa,3CVQX@33213|Bilateria	33208|Metazoa	S	GATA zinc finger	GATAD1	GO:0000981,GO:0003674,GO:0003700,GO:0005575,GO:0005622,GO:0005623,GO:0005634,GO:0005654,GO:0006323,GO:0006325,GO:0006333,GO:0006355,GO:0006357,GO:0006996,GO:0008150,GO:0009889,GO:0009987,GO:0010468,GO:0010556,GO:0016043,GO:0019219,GO:0019222,GO:0022607,GO:0031323,GO:0031326,GO:0031497,GO:0031974,GO:0031981,GO:0043226,GO:0043227,GO:0043229,GO:0043231,GO:0043233,GO:0044085,GO:0044422,GO:0044424,GO:…	-	-	-	-	-	-	-	-	-	-	GATA
XP_071941460.1	106582.XP_004567506.1	0.000293	52.8	KOG3510@1|root,KOG4222@1|root,KOG3510@2759|Eukaryota,KOG4222@2759|Eukaryota,39V6U@33154|Opisthokonta,3B9PN@33208|Metazoa,3CZ2E@33213|Bilateria,486QK@7711|Chordata,49734@7742|Vertebrata,49QQC@7898|Actinopterygii	33208|Metazoa	T	Roundabout homolog 4	ROBO4	GO:0001525,GO:0001568,GO:0001944,GO:0003674,GO:0005575,GO:0005623,GO:0005886,GO:0007154,GO:0007165,GO:0007275,GO:0008150,GO:0009653,GO:0009897,GO:0009986,GO:0009987,GO:0016020,GO:0016021,GO:0023052,GO:0030334,GO:0030336,GO:0031224,GO:0032501,GO:0032502,GO:0032879,GO:0035239,GO:0035295,GO:0038023,GO:0040012,GO:0040013,GO:0044425,GO:0044459,GO:0044464,GO:0048514,GO:0048519,GO:0048523,GO:0048646,GO:…	-	ko:K06784	-	-	-	-	ko00000,ko04516	-	-	-	I-set,Ig_3,fn3
XP_071941462.1	10224.XP_006819199.1	7.2e-06	56.6	KOG1217@1|root,KOG4297@1|root,KOG1217@2759|Eukaryota,KOG4297@2759|Eukaryota,38BUP@33154|Opisthokonta,3BAFT@33208|Metazoa,3DEGA@33213|Bilateria	33208|Metazoa	T	Domain first found in C1r, C1s, uEGF, and bone morphogenetic protein.	-	-	-	ko:K02599	ko01522,ko04320,ko04330,ko04658,ko04919,ko05020,ko05165,ko05200,ko05206,ko05224,map01522,map04320,map04330,map04658,map04919,map05020,map05165,map05200,map05206,map05224	M00682	-	-	ko00000,ko00001,ko00002	-	-	-	CUB,EGF,EGF_CA,hEGF
XP_071941463.1	7668.SPU_013091-tr	1.72e-49	163	COG2036@1|root,KOG1745@2759|Eukaryota,3A3ER@33154|Opisthokonta,3BRF5@33208|Metazoa,3D954@33213|Bilateria	33208|Metazoa	B	Histone H3-like nucleosomal protein that is specifically found in centromeric nucleosomes. Replaces conventional H3 in the nucleosome core of centromeric chromatin at the inner plate of the kinetochore. The presence of CENPA subtly modifies the nucleosome structure and the way DNA is wrapped around the nucleosome and gives rise to protruding DNA ends that are less well-ordered and rigid compared …	CENPA	GO:0000070,GO:0000132,GO:0000226,GO:0000228,GO:0000278,GO:0000280,GO:0000281,GO:0000775,GO:0000776,GO:0000777,GO:0000778,GO:0000779,GO:0000780,GO:0000785,GO:0000786,GO:0000788,GO:0000790,GO:0000792,GO:0000793,GO:0000794,GO:0000819,GO:0000910,GO:0000939,GO:0003674,GO:0003676,GO:0003677,GO:0003682,GO:0003690,GO:0005488,GO:0005575,GO:0005622,GO:0005623,GO:0005634,GO:0005654,GO:0005694,GO:0005720,GO:…	-	ko:K11253,ko:K11495	ko05034,ko05202,ko05322,map05034,map05202,map05322	-	-	-	ko00000,ko00001,ko03036,ko04147	-	-	-	Histone
XP_071941464.1	10224.XP_006819795.1	2.48e-06	54.7	2E4YV@1|root,2SBTM@2759|Eukaryota,3AEAY@33154|Opisthokonta,3C1RM@33208|Metazoa	33208|Metazoa	-	-	-	-	-	-	-	-	-	-	-	-	-	-	-
XP_071941465.1	9668.ENSMPUP00000003762	1.21e-79	247	COG2214@1|root,KOG0719@2759|Eukaryota,38CKR@33154|Opisthokonta,3BE6K@33208|Metazoa,3CVVW@33213|Bilateria,48A9Z@7711|Chordata,48Z4P@7742|Vertebrata,3J9WQ@40674|Mammalia,3EMC8@33554|Carnivora	33208|Metazoa	O	homolog subfamily C member 9	DNAJC9	GO:0003674,GO:0005488,GO:0005515,GO:0005575,GO:0005576,GO:0005615,GO:0005622,GO:0005623,GO:0005634,GO:0005654,GO:0005737,GO:0005829,GO:0005886,GO:0007610,GO:0008150,GO:0016020,GO:0031072,GO:0031974,GO:0031981,GO:0032781,GO:0035176,GO:0043085,GO:0043226,GO:0043227,GO:0043229,GO:0043231,GO:0043233,GO:0043462,GO:0044093,GO:0044421,GO:0044422,GO:0044424,GO:0044428,GO:0044444,GO:0044446,GO:0044464,GO:…	-	ko:K09529	-	-	-	-	ko00000,ko03110	-	-	-	DnaJ
XP_071941466.1	6500.XP_005093393.1	1.86e-15	83.6	KOG2177@1|root,KOG2177@2759|Eukaryota,39TJI@33154|Opisthokonta,3BJEH@33208|Metazoa,3CSAD@33213|Bilateria	33208|Metazoa	O	Tripartite motif-containing	-	-	-	ko:K10654	-	-	-	-	ko00000,ko04121	-	-	-	zf-B_box,zf-RING_UBOX
XP_071941468.1	7668.SPU_019313-tr	1.32e-14	85.9	2EUVP@1|root,2SWYT@2759|Eukaryota	7668.SPU_019313-tr|-	S	Protein tyrosine kinase	-	-	-	-	-	-	-	-	-	-	-	-	-
XP_071941469.1	12957.ACEP11214-PA	8.48e-06	57	KOG4292@1|root,KOG4292@2759|Eukaryota,3949K@33154|Opisthokonta,3BGFY@33208|Metazoa,3CUBZ@33213|Bilateria,41X03@6656|Arthropoda,3SJ5A@50557|Insecta,46FHP@7399|Hymenoptera	33208|Metazoa	T	Domain first found in C1r, C1s, uEGF, and bone morphogenetic protein.	-	GO:0003008,GO:0003014,GO:0008150,GO:0032501,GO:0070293,GO:0097017,GO:0097205,GO:0097206	-	ko:K14616	ko04977,map04977	-	-	-	ko00000,ko00001,ko04147	-	-	-	CUB,EGF,EGF_3,EGF_CA,hEGF
XP_071941470.1	7739.XP_002591404.1	1.36e-05	57	KOG1218@1|root,KOG1218@2759|Eukaryota,39M98@33154|Opisthokonta,3CNWB@33208|Metazoa,3DE1B@33213|Bilateria	33208|Metazoa	T	engulfment of apoptotic cell	-	-	-	-	-	-	-	-	-	-	-	-	EGF,Laminin_EGF,hEGF
XP_071941471.1	7668.SPU_014951-tr	5.8e-09	63.9	COG0515@1|root,KOG0197@2759|Eukaryota	2759|Eukaryota	KLT	peptidyl-tyrosine autophosphorylation	-	-	-	ko:K20045	-	-	-	-	ko00000,ko04131	-	-	-	SH2,SH3_1
XP_071941472.1	10224.XP_006819199.1	7.13e-06	56.6	KOG1217@1|root,KOG4297@1|root,KOG1217@2759|Eukaryota,KOG4297@2759|Eukaryota,38BUP@33154|Opisthokonta,3BAFT@33208|Metazoa,3DEGA@33213|Bilateria	33208|Metazoa	T	Domain first found in C1r, C1s, uEGF, and bone morphogenetic protein.	-	-	-	ko:K02599	ko01522,ko04320,ko04330,ko04658,ko04919,ko05020,ko05165,ko05200,ko05206,ko05224,map01522,map04320,map04330,map04658,map04919,map05020,map05165,map05200,map05206,map05224	M00682	-	-	ko00000,ko00001,ko00002	-	-	-	CUB,EGF,EGF_CA,hEGF
XP_071941473.1	7668.SPU_006665-tr	1.77e-144	460	COG3250@1|root,KOG2605@1|root,KOG2230@2759|Eukaryota,KOG2605@2759|Eukaryota,38CZF@33154|Opisthokonta,3BA6B@33208|Metazoa,3CR54@33213|Bilateria	33208|Metazoa	G	Mannosidase, beta A, lysosomal	-	GO:0003674,GO:0003824,GO:0004553,GO:0004567,GO:0015923,GO:0016787,GO:0016798	3.2.1.25	ko:K01192	ko00511,ko04142,map00511,map04142	-	-	-	ko00000,ko00001,ko01000	-	-	-	Glyco_hydro_2,Glyco_hydro_2_C,Glyco_hydro_2_N
XP_071941474.1	7897.ENSLACP00000000585	3.98e-40	141	COG2801@1|root,KOG0017@2759|Eukaryota,38F42@33154|Opisthokonta,3BA5H@33208|Metazoa,3CZSS@33213|Bilateria,48AQP@7711|Chordata,48YUZ@7742|Vertebrata	33208|Metazoa	L	K02A2.6-like	-	-	3.1.4.17	ko:K13755	ko00230,ko04020,ko04740,ko04742,ko04924,ko05032,map00230,map04020,map04740,map04742,map04924,map05032	-	R00191,R01234	RC00296	ko00000,ko00001,ko01000	-	-	-	RVT_1,rve
XP_071941475.1	7897.ENSLACP00000000585	3.98e-40	141	COG2801@1|root,KOG0017@2759|Eukaryota,38F42@33154|Opisthokonta,3BA5H@33208|Metazoa,3CZSS@33213|Bilateria,48AQP@7711|Chordata,48YUZ@7742|Vertebrata	33208|Metazoa	L	K02A2.6-like	-	-	3.1.4.17	ko:K13755	ko00230,ko04020,ko04740,ko04742,ko04924,ko05032,map00230,map04020,map04740,map04742,map04924,map05032	-	R00191,R01234	RC00296	ko00000,ko00001,ko01000	-	-	-	RVT_1,rve
XP_071941476.1	136037.KDR11611	5.39e-40	164	2CM8P@1|root,2QPMP@2759|Eukaryota,39R62@33154|Opisthokonta,3BE9H@33208|Metazoa,3D0UW@33213|Bilateria,41YCX@6656|Arthropoda,3SMNV@50557|Insecta	33208|Metazoa	S	Meiosis-specific coiled-coil domain-containing protein MEIOC	C17orf104	GO:0000003,GO:0000280,GO:0003006,GO:0005575,GO:0005622,GO:0005623,GO:0005634,GO:0005737,GO:0006139,GO:0006259,GO:0006281,GO:0006302,GO:0006725,GO:0006807,GO:0006950,GO:0006974,GO:0006996,GO:0007049,GO:0007059,GO:0007127,GO:0007129,GO:0007130,GO:0007140,GO:0007141,GO:0007143,GO:0007144,GO:0007276,GO:0007281,GO:0007283,GO:0007286,GO:0007292,GO:0007346,GO:0008150,GO:0008152,GO:0009892,GO:0009893,GO:…	-	-	-	-	-	-	-	-	-	-	MEIOC
XP_071941477.1	136037.KDR11611	2.33e-39	162	2CM8P@1|root,2QPMP@2759|Eukaryota,39R62@33154|Opisthokonta,3BE9H@33208|Metazoa,3D0UW@33213|Bilateria,41YCX@6656|Arthropoda,3SMNV@50557|Insecta	33208|Metazoa	S	Meiosis-specific coiled-coil domain-containing protein MEIOC	C17orf104	GO:0000003,GO:0000280,GO:0003006,GO:0005575,GO:0005622,GO:0005623,GO:0005634,GO:0005737,GO:0006139,GO:0006259,GO:0006281,GO:0006302,GO:0006725,GO:0006807,GO:0006950,GO:0006974,GO:0006996,GO:0007049,GO:0007059,GO:0007127,GO:0007129,GO:0007130,GO:0007140,GO:0007141,GO:0007143,GO:0007144,GO:0007276,GO:0007281,GO:0007283,GO:0007286,GO:0007292,GO:0007346,GO:0008150,GO:0008152,GO:0009892,GO:0009893,GO:…	-	-	-	-	-	-	-	-	-	-	MEIOC
XP_071941478.1	136037.KDR11611	4.94e-40	164	2CM8P@1|root,2QPMP@2759|Eukaryota,39R62@33154|Opisthokonta,3BE9H@33208|Metazoa,3D0UW@33213|Bilateria,41YCX@6656|Arthropoda,3SMNV@50557|Insecta	33208|Metazoa	S	Meiosis-specific coiled-coil domain-containing protein MEIOC	C17orf104	GO:0000003,GO:0000280,GO:0003006,GO:0005575,GO:0005622,GO:0005623,GO:0005634,GO:0005737,GO:0006139,GO:0006259,GO:0006281,GO:0006302,GO:0006725,GO:0006807,GO:0006950,GO:0006974,GO:0006996,GO:0007049,GO:0007059,GO:0007127,GO:0007129,GO:0007130,GO:0007140,GO:0007141,GO:0007143,GO:0007144,GO:0007276,GO:0007281,GO:0007283,GO:0007286,GO:0007292,GO:0007346,GO:0008150,GO:0008152,GO:0009892,GO:0009893,GO:…	-	-	-	-	-	-	-	-	-	-	MEIOC
XP_071941479.1	7668.SPU_015504-tr	3.14e-92	279	COG3145@1|root,2QTDK@2759|Eukaryota,38G6U@33154|Opisthokonta,3BJMD@33208|Metazoa,3CVAQ@33213|Bilateria	33208|Metazoa	L	alkB homolog 2	ALKBH2	GO:0003674,GO:0003824,GO:0005488,GO:0005506,GO:0005575,GO:0005622,GO:0005623,GO:0005634,GO:0005654,GO:0005856,GO:0006139,GO:0006259,GO:0006281,GO:0006304,GO:0006307,GO:0006725,GO:0006807,GO:0006950,GO:0006974,GO:0008150,GO:0008152,GO:0008198,GO:0009987,GO:0015630,GO:0016491,GO:0016705,GO:0016706,GO:0016787,GO:0031974,GO:0031981,GO:0032451,GO:0033554,GO:0034641,GO:0035510,GO:0035511,GO:0035514,GO:…	1.14.11.33	ko:K10859	-	-	-	-	ko00000,ko01000,ko03400	-	-	-	2OG-FeII_Oxy_2
XP_071941480.1	7668.SPU_018148-tr	1.49e-09	65.1	2CDIZ@1|root,2S3EI@2759|Eukaryota,3ABK3@33154|Opisthokonta,3BVIW@33208|Metazoa,3DCQU@33213|Bilateria	33208|Metazoa	-	-	-	-	-	-	-	-	-	-	-	-	-	-	-
XP_071941481.1	48698.ENSPFOP00000019368	4.3e-55	187	KOG4585@1|root,KOG4585@2759|Eukaryota,38NKY@33154|Opisthokonta,3BK0T@33208|Metazoa,3D11T@33213|Bilateria,488QT@7711|Chordata,499PD@7742|Vertebrata	33208|Metazoa	L	DDE superfamily endonuclease	-	-	-	-	-	-	-	-	-	-	-	-	DDE_Tnp_4
XP_071941482.1	7668.SPU_015504-tr	1.41e-88	278	COG3145@1|root,2QTDK@2759|Eukaryota,38G6U@33154|Opisthokonta,3BJMD@33208|Metazoa,3CVAQ@33213|Bilateria	33208|Metazoa	L	alkB homolog 2	ALKBH2	GO:0003674,GO:0003824,GO:0005488,GO:0005506,GO:0005575,GO:0005622,GO:0005623,GO:0005634,GO:0005654,GO:0005856,GO:0006139,GO:0006259,GO:0006281,GO:0006304,GO:0006307,GO:0006725,GO:0006807,GO:0006950,GO:0006974,GO:0008150,GO:0008152,GO:0008198,GO:0009987,GO:0015630,GO:0016491,GO:0016705,GO:0016706,GO:0016787,GO:0031974,GO:0031981,GO:0032451,GO:0033554,GO:0034641,GO:0035510,GO:0035511,GO:0035514,GO:…	1.14.11.33	ko:K10859	-	-	-	-	ko00000,ko01000,ko03400	-	-	-	2OG-FeII_Oxy_2
XP_071941483.1	106582.XP_004562121.1	9.8e-13	70.9	COG2940@1|root,KOG1084@2759|Eukaryota,3AD7F@33154|Opisthokonta,3BW1P@33208|Metazoa,3DD07@33213|Bilateria,48IX2@7711|Chordata,49FCS@7742|Vertebrata,4A6BN@7898|Actinopterygii	33208|Metazoa	K	DNA binding	-	-	2.3.2.26	ko:K22371	-	-	-	-	ko00000,ko01000,ko04121	-	-	-	HECT
XP_071941487.1	8090.ENSORLP00000014111	4.53e-109	317	COG0522@1|root,KOG3301@2759|Eukaryota,38B77@33154|Opisthokonta,3BD6V@33208|Metazoa,3CR63@33213|Bilateria,485K5@7711|Chordata,4990N@7742|Vertebrata,49PQW@7898|Actinopterygii	33208|Metazoa	J	ribosomal protein S9	RPS9	GO:0002181,GO:0003674,GO:0003676,GO:0003723,GO:0003735,GO:0005198,GO:0005488,GO:0005575,GO:0005622,GO:0005623,GO:0005634,GO:0005730,GO:0005737,GO:0005829,GO:0005840,GO:0006412,GO:0006417,GO:0006450,GO:0006518,GO:0006807,GO:0008150,GO:0008152,GO:0009058,GO:0009059,GO:0009889,GO:0009891,GO:0009893,GO:0009987,GO:0010467,GO:0010468,GO:0010556,GO:0010557,GO:0010604,GO:0010608,GO:0010628,GO:0015935,GO:…	-	ko:K02997	ko03010,map03010	M00177	-	-	br01610,ko00000,ko00001,ko00002,ko03011	-	-	-	Ribosomal_S4,S4
XP_071941488.1	7668.SPU_006300-tr	1.44e-67	232	28KB6@1|root,2QSS1@2759|Eukaryota,39XKI@33154|Opisthokonta,3BPWM@33208|Metazoa,3D7K7@33213|Bilateria	33208|Metazoa	-	-	-	-	-	-	-	-	-	-	-	-	-	-	THAP
XP_071941489.1	7213.XP_004529760.1	1.55e-09	60.1	2E1WU@1|root,2S96B@2759|Eukaryota,3A8I8@33154|Opisthokonta,3BUAT@33208|Metazoa,3DBMP@33213|Bilateria,421A2@6656|Arthropoda,3SP52@50557|Insecta,453VW@7147|Diptera	33208|Metazoa	S	Hormone activity	-	GO:0003674,GO:0005102,GO:0005158,GO:0005488,GO:0005515,GO:0005575,GO:0005576,GO:0005615,GO:0007154,GO:0007165,GO:0007166,GO:0007167,GO:0007169,GO:0008150,GO:0008286,GO:0009719,GO:0009725,GO:0009987,GO:0010033,GO:0010243,GO:0023052,GO:0032868,GO:0032869,GO:0032870,GO:0042221,GO:0043434,GO:0044421,GO:0044877,GO:0050789,GO:0050794,GO:0050896,GO:0051716,GO:0065007,GO:0070887,GO:0071310,GO:0071375,GO:…	-	ko:K19805	ko04213,map04213	-	-	-	ko00000,ko00001	-	-	-	Insulin
XP_071941491.1	10224.XP_002740697.1	5.48e-71	215	COG5262@1|root,KOG1756@2759|Eukaryota,3A1K0@33154|Opisthokonta,3BQBZ@33208|Metazoa,3D75E@33213|Bilateria	33208|Metazoa	B	Histone H2A	HIST2H2AB	GO:0000003,GO:0000228,GO:0000724,GO:0000725,GO:0000785,GO:0000786,GO:0000788,GO:0000790,GO:0000793,GO:0000794,GO:0000803,GO:0001673,GO:0001741,GO:0002376,GO:0003674,GO:0003676,GO:0003677,GO:0003684,GO:0005488,GO:0005515,GO:0005575,GO:0005622,GO:0005623,GO:0005634,GO:0005654,GO:0005657,GO:0005694,GO:0005813,GO:0005815,GO:0005856,GO:0006139,GO:0006259,GO:0006281,GO:0006302,GO:0006310,GO:0006325,GO:…	-	ko:K11251	ko04217,ko05034,ko05322,map04217,map05034,map05322	-	-	-	ko00000,ko00001,ko03036,ko04147	-	-	-	Histone,Histone_H2A_C
XP_071941492.1	10029.XP_003505643.2	8e-62	194	COG2036@1|root,KOG1745@2759|Eukaryota,KOG3467@2759|Eukaryota,3A1HI@33154|Opisthokonta,3BQAA@33208|Metazoa,3D789@33213|Bilateria,48C3X@7711|Chordata,495KF@7742|Vertebrata,3JEZY@40674|Mammalia	33208|Metazoa	B	Centromere kinetochore component CENP-T histone fold	-	-	-	ko:K11253,ko:K11254	ko05034,ko05202,ko05203,ko05322,map05034,map05202,map05203,map05322	-	-	-	ko00000,ko00001,ko03036,ko04147	-	-	-	CENP-T_C,Histone
XP_071941493.1	5888.CAK67274	2.3e-09	65.9	KOG0032@1|root,KOG0032@2759|Eukaryota,3ZAKC@5878|Ciliophora	5878|Ciliophora	T	Protein kinase domain	-	-	2.7.11.1	ko:K13412	ko04626,ko05145,map04626,map05145	-	-	-	ko00000,ko00001,ko01000,ko01001	-	-	-	EF-hand_1,EF-hand_5,EF-hand_6,EF-hand_7,EF-hand_8,Pkinase
XP_071941494.1	10224.XP_002740842.1	1.42e-92	288	COG0354@1|root,KOG2929@2759|Eukaryota,39TYK@33154|Opisthokonta,3BEVR@33208|Metazoa,3D2EN@33213|Bilateria	33208|Metazoa	K	iron-sulfur cluster assembly	IBA57	GO:0003674,GO:0003676,GO:0003723,GO:0005488,GO:0005575,GO:0005622,GO:0005623,GO:0005737,GO:0005739,GO:0005759,GO:0006725,GO:0006778,GO:0006779,GO:0006783,GO:0006790,GO:0006807,GO:0008150,GO:0008152,GO:0009058,GO:0009987,GO:0016043,GO:0016226,GO:0018130,GO:0019438,GO:0022607,GO:0031163,GO:0031974,GO:0033013,GO:0033014,GO:0034641,GO:0042168,GO:0042440,GO:0043226,GO:0043227,GO:0043229,GO:0043231,GO:…	-	ko:K22073	-	-	-	-	ko00000,ko01000,ko03029	-	-	-	GCV_T,GCV_T_C
XP_071941495.1	7668.SPU_002555-tr	1.75e-188	620	COG4886@1|root,KOG0619@2759|Eukaryota,38DD2@33154|Opisthokonta,3BA7S@33208|Metazoa,3CU1B@33213|Bilateria	33208|Metazoa	KLT	Leucine-rich repeat-containing protein	LRRC1	GO:0000132,GO:0000226,GO:0000278,GO:0000902,GO:0000904,GO:0001505,GO:0001654,GO:0001736,GO:0001738,GO:0001764,GO:0001838,GO:0001841,GO:0001843,GO:0001919,GO:0001921,GO:0001944,GO:0002009,GO:0002064,GO:0002065,GO:0002066,GO:0002093,GO:0003382,GO:0003674,GO:0003824,GO:0004385,GO:0005102,GO:0005488,GO:0005515,GO:0005575,GO:0005622,GO:0005623,GO:0005634,GO:0005654,GO:0005737,GO:0005829,GO:0005886,GO:…	-	ko:K16175	ko04390,ko04391,ko04530,ko05165,ko05203,map04390,map04391,map04530,map05165,map05203	-	-	-	ko00000,ko00001	-	-	-	LRR_8,PDZ
XP_071941496.1	10224.XP_002740842.1	1.42e-92	288	COG0354@1|root,KOG2929@2759|Eukaryota,39TYK@33154|Opisthokonta,3BEVR@33208|Metazoa,3D2EN@33213|Bilateria	33208|Metazoa	K	iron-sulfur cluster assembly	IBA57	GO:0003674,GO:0003676,GO:0003723,GO:0005488,GO:0005575,GO:0005622,GO:0005623,GO:0005737,GO:0005739,GO:0005759,GO:0006725,GO:0006778,GO:0006779,GO:0006783,GO:0006790,GO:0006807,GO:0008150,GO:0008152,GO:0009058,GO:0009987,GO:0016043,GO:0016226,GO:0018130,GO:0019438,GO:0022607,GO:0031163,GO:0031974,GO:0033013,GO:0033014,GO:0034641,GO:0042168,GO:0042440,GO:0043226,GO:0043227,GO:0043229,GO:0043231,GO:…	-	ko:K22073	-	-	-	-	ko00000,ko01000,ko03029	-	-	-	GCV_T,GCV_T_C
XP_071941497.1	7668.SPU_023874-tr	5.73e-82	270	COG5126@1|root,KOG0027@2759|Eukaryota,3A3VK@33154|Opisthokonta,3BRXM@33208|Metazoa,3D906@33213|Bilateria	33208|Metazoa	T	EF-hand domain pair	SPATA21	GO:0003674,GO:0005488,GO:0005509,GO:0043167,GO:0043169,GO:0046872	-	-	-	-	-	-	-	-	-	-	EF-hand_8
XP_071941498.1	7739.XP_002607806.1	1.16e-41	153	KOG2745@1|root,KOG2745@2759|Eukaryota,38BXA@33154|Opisthokonta,3BJX2@33208|Metazoa,3D0DX@33213|Bilateria,47Z8E@7711|Chordata	33208|Metazoa	C	positive regulation of programmed cell death	MTCH2	GO:0000266,GO:0005575,GO:0005622,GO:0005623,GO:0005737,GO:0005739,GO:0005740,GO:0005741,GO:0006082,GO:0006089,GO:0006091,GO:0006109,GO:0006110,GO:0006119,GO:0006139,GO:0006140,GO:0006163,GO:0006725,GO:0006753,GO:0006793,GO:0006796,GO:0006807,GO:0006810,GO:0006839,GO:0006915,GO:0006928,GO:0006996,GO:0007005,GO:0007006,GO:0008104,GO:0008150,GO:0008152,GO:0008219,GO:0008637,GO:0009117,GO:0009123,GO:…	-	ko:K17885	-	-	-	-	ko00000,ko02000,ko03029	2.A.29.25	-	-	Mito_carr
XP_071941499.1	10224.XP_006813091.1	9.92e-132	397	KOG4406@1|root,KOG4406@2759|Eukaryota,38DDC@33154|Opisthokonta,3BCGA@33208|Metazoa,3CRHD@33213|Bilateria	33208|Metazoa	T	negative regulation of endocytic recycling	ARHGAP1	GO:0000041,GO:0001703,GO:0001726,GO:0001932,GO:0001934,GO:0002009,GO:0002165,GO:0003674,GO:0005070,GO:0005096,GO:0005488,GO:0005515,GO:0005575,GO:0005622,GO:0005623,GO:0005737,GO:0005768,GO:0005769,GO:0005829,GO:0005886,GO:0006810,GO:0006811,GO:0006812,GO:0006826,GO:0006996,GO:0007010,GO:0007154,GO:0007165,GO:0007264,GO:0007265,GO:0007266,GO:0007275,GO:0007369,GO:0007370,GO:0007444,GO:0007478,GO:…	-	ko:K18470,ko:K20411,ko:K20633	ko04150,map04150	-	-	-	ko00000,ko00001,ko04131	-	-	-	CRAL_TRIO_2,HbrB,RhoGAP
XP_071941501.1	7668.SPU_002555-tr	1.57e-188	620	COG4886@1|root,KOG0619@2759|Eukaryota,38DD2@33154|Opisthokonta,3BA7S@33208|Metazoa,3CU1B@33213|Bilateria	33208|Metazoa	KLT	Leucine-rich repeat-containing protein	LRRC1	GO:0000132,GO:0000226,GO:0000278,GO:0000902,GO:0000904,GO:0001505,GO:0001654,GO:0001736,GO:0001738,GO:0001764,GO:0001838,GO:0001841,GO:0001843,GO:0001919,GO:0001921,GO:0001944,GO:0002009,GO:0002064,GO:0002065,GO:0002066,GO:0002093,GO:0003382,GO:0003674,GO:0003824,GO:0004385,GO:0005102,GO:0005488,GO:0005515,GO:0005575,GO:0005622,GO:0005623,GO:0005634,GO:0005654,GO:0005737,GO:0005829,GO:0005886,GO:…	-	ko:K16175	ko04390,ko04391,ko04530,ko05165,ko05203,map04390,map04391,map04530,map05165,map05203	-	-	-	ko00000,ko00001	-	-	-	LRR_8,PDZ
XP_071941502.1	7668.SPU_001804-tr	1.39e-128	385	KOG4335@1|root,KOG4335@2759|Eukaryota,38HR2@33154|Opisthokonta,3BAD6@33208|Metazoa,3D27U@33213|Bilateria	33208|Metazoa	T	regulation of establishment of cell polarity	KRIT1	GO:0000902,GO:0000904,GO:0001525,GO:0001568,GO:0001570,GO:0001885,GO:0001886,GO:0001936,GO:0001937,GO:0001944,GO:0002009,GO:0002064,GO:0003002,GO:0003007,GO:0003008,GO:0003013,GO:0003015,GO:0003158,GO:0003159,GO:0003382,GO:0003674,GO:0005488,GO:0005515,GO:0005543,GO:0005546,GO:0005575,GO:0005622,GO:0005623,GO:0005634,GO:0005737,GO:0005856,GO:0005874,GO:0005886,GO:0005911,GO:0006996,GO:0007033,GO:…	-	ko:K17705	ko04015,ko04212,map04015,map04212	-	-	-	ko00000,ko00001	-	-	-	Ank_2,Ank_4,FERM_M,NUDIX_5
XP_071941503.1	7739.XP_002604340.1	6.63e-20	92.4	2C05S@1|root,2SCSY@2759|Eukaryota,3ADNJ@33154|Opisthokonta,3BWHX@33208|Metazoa,3DD1P@33213|Bilateria,48M8H@7711|Chordata	33208|Metazoa	-	-	-	-	-	-	-	-	-	-	-	-	-	-	-
XP_071941504.1	10224.XP_006811174.1	3.99e-105	337	KOG3736@1|root,KOG3736@2759|Eukaryota,38I51@33154|Opisthokonta,3BF00@33208|Metazoa,3CZHG@33213|Bilateria	33208|Metazoa	O	transferase activity, transferring glycosyl groups	-	GO:0003674,GO:0003824,GO:0004653,GO:0005575,GO:0005622,GO:0005623,GO:0005737,GO:0005794,GO:0005795,GO:0005975,GO:0008150,GO:0008152,GO:0008194,GO:0008376,GO:0009058,GO:0009311,GO:0009312,GO:0012505,GO:0016051,GO:0016740,GO:0016757,GO:0016758,GO:0031984,GO:0043226,GO:0043227,GO:0043229,GO:0043231,GO:0044238,GO:0044422,GO:0044424,GO:0044431,GO:0044444,GO:0044446,GO:0044464,GO:0071704,GO:0098791,GO:…	2.4.1.41	ko:K00710	ko00512,ko01100,map00512,map01100	M00056	R05907	-	ko00000,ko00001,ko00002,ko01000,ko01003	-	GT27	-	Glyco_transf_7C,Glycos_transf_2,Ricin_B_lectin
XP_071941505.1	51511.ENSCSAVP00000001922	4.92e-15	79.3	2C05S@1|root,2SCSY@2759|Eukaryota,3ADNJ@33154|Opisthokonta,3BWHX@33208|Metazoa,3DD1P@33213|Bilateria,48M8H@7711|Chordata	33208|Metazoa	-	-	-	-	-	-	-	-	-	-	-	-	-	-	-
XP_071941506.1	10224.XP_002739952.1	9.54e-67	215	2BW89@1|root,2QVND@2759|Eukaryota,39VCK@33154|Opisthokonta,3BIM2@33208|Metazoa,3CZ6S@33213|Bilateria	33208|Metazoa	S	UPF0515 protein C19orf66 homolog	C19orf66	GO:0002252,GO:0002376,GO:0003674,GO:0003676,GO:0003723,GO:0005488,GO:0005575,GO:0005622,GO:0005623,GO:0005634,GO:0005654,GO:0005737,GO:0005829,GO:0006950,GO:0006952,GO:0006955,GO:0008150,GO:0009605,GO:0009607,GO:0009615,GO:0010033,GO:0031974,GO:0031981,GO:0034097,GO:0034340,GO:0034341,GO:0034342,GO:0042221,GO:0043207,GO:0043226,GO:0043227,GO:0043229,GO:0043231,GO:0043233,GO:0043900,GO:0043901,GO:…	-	-	-	-	-	-	-	-	-	-	UPF0515
XP_071941507.1	7668.SPU_002555-tr	1.5e-188	620	COG4886@1|root,KOG0619@2759|Eukaryota,38DD2@33154|Opisthokonta,3BA7S@33208|Metazoa,3CU1B@33213|Bilateria	33208|Metazoa	KLT	Leucine-rich repeat-containing protein	LRRC1	GO:0000132,GO:0000226,GO:0000278,GO:0000902,GO:0000904,GO:0001505,GO:0001654,GO:0001736,GO:0001738,GO:0001764,GO:0001838,GO:0001841,GO:0001843,GO:0001919,GO:0001921,GO:0001944,GO:0002009,GO:0002064,GO:0002065,GO:0002066,GO:0002093,GO:0003382,GO:0003674,GO:0003824,GO:0004385,GO:0005102,GO:0005488,GO:0005515,GO:0005575,GO:0005622,GO:0005623,GO:0005634,GO:0005654,GO:0005737,GO:0005829,GO:0005886,GO:…	-	ko:K16175	ko04390,ko04391,ko04530,ko05165,ko05203,map04390,map04391,map04530,map05165,map05203	-	-	-	ko00000,ko00001	-	-	-	LRR_8,PDZ
XP_071941508.1	6500.XP_005107327.1	3.9e-11	74.7	COG0515@1|root,KOG0192@2759|Eukaryota,39MSE@33154|Opisthokonta,3CPC7@33208|Metazoa,3DJ66@33213|Bilateria	33208|Metazoa	T	Protein tyrosine kinase	-	-	-	-	-	-	-	-	-	-	-	-	Pkinase
XP_071941509.1	7668.SPU_019416-tr	1.08e-57	208	COG2801@1|root,KOG0017@2759|Eukaryota,38F42@33154|Opisthokonta,3BI8I@33208|Metazoa,3D5CW@33213|Bilateria	33208|Metazoa	L	retrotransposable element Tf2 155 kDa protein type 1-like	-	-	-	-	-	-	-	-	-	-	-	-	RVT_1,rve
XP_071941510.1	7668.SPU_012382-tr	1.14e-73	262	COG4886@1|root,KOG1215@1|root,KOG2087@1|root,KOG1215@2759|Eukaryota,KOG2087@2759|Eukaryota,KOG4237@2759|Eukaryota,38CC3@33154|Opisthokonta,3BCC2@33208|Metazoa,3CZ7Q@33213|Bilateria	33208|Metazoa	T	G-protein coupled receptor activity	-	-	-	ko:K04307	ko04080,ko04926,map04080,map04926	-	-	-	ko00000,ko00001,ko04030	-	-	-	7tm_1,CUB,LRR_8,Ldl_recept_a,Lectin_C
XP_071941511.1	7668.SPU_002555-tr	1.41e-188	620	COG4886@1|root,KOG0619@2759|Eukaryota,38DD2@33154|Opisthokonta,3BA7S@33208|Metazoa,3CU1B@33213|Bilateria	33208|Metazoa	KLT	Leucine-rich repeat-containing protein	LRRC1	GO:0000132,GO:0000226,GO:0000278,GO:0000902,GO:0000904,GO:0001505,GO:0001654,GO:0001736,GO:0001738,GO:0001764,GO:0001838,GO:0001841,GO:0001843,GO:0001919,GO:0001921,GO:0001944,GO:0002009,GO:0002064,GO:0002065,GO:0002066,GO:0002093,GO:0003382,GO:0003674,GO:0003824,GO:0004385,GO:0005102,GO:0005488,GO:0005515,GO:0005575,GO:0005622,GO:0005623,GO:0005634,GO:0005654,GO:0005737,GO:0005829,GO:0005886,GO:…	-	ko:K16175	ko04390,ko04391,ko04530,ko05165,ko05203,map04390,map04391,map04530,map05165,map05203	-	-	-	ko00000,ko00001	-	-	-	LRR_8,PDZ
XP_071941512.1	6087.XP_002155250.2	1.88e-42	159	28IZU@1|root,2QRBM@2759|Eukaryota,39ZK6@33154|Opisthokonta,3BP25@33208|Metazoa	33208|Metazoa	-	-	-	-	-	-	-	-	-	-	-	-	-	-	DUF1280
XP_071941513.1	7668.SPU_002555-tr	5.13e-190	624	COG4886@1|root,KOG0619@2759|Eukaryota,38DD2@33154|Opisthokonta,3BA7S@33208|Metazoa,3CU1B@33213|Bilateria	33208|Metazoa	KLT	Leucine-rich repeat-containing protein	LRRC1	GO:0000132,GO:0000226,GO:0000278,GO:0000902,GO:0000904,GO:0001505,GO:0001654,GO:0001736,GO:0001738,GO:0001764,GO:0001838,GO:0001841,GO:0001843,GO:0001919,GO:0001921,GO:0001944,GO:0002009,GO:0002064,GO:0002065,GO:0002066,GO:0002093,GO:0003382,GO:0003674,GO:0003824,GO:0004385,GO:0005102,GO:0005488,GO:0005515,GO:0005575,GO:0005622,GO:0005623,GO:0005634,GO:0005654,GO:0005737,GO:0005829,GO:0005886,GO:…	-	ko:K16175	ko04390,ko04391,ko04530,ko05165,ko05203,map04390,map04391,map04530,map05165,map05203	-	-	-	ko00000,ko00001	-	-	-	LRR_8,PDZ
XP_071941514.1	6087.XP_002155250.2	1.88e-42	159	28IZU@1|root,2QRBM@2759|Eukaryota,39ZK6@33154|Opisthokonta,3BP25@33208|Metazoa	33208|Metazoa	-	-	-	-	-	-	-	-	-	-	-	-	-	-	DUF1280
XP_071941515.1	7668.SPU_002555-tr	1.1e-188	620	COG4886@1|root,KOG0619@2759|Eukaryota,38DD2@33154|Opisthokonta,3BA7S@33208|Metazoa,3CU1B@33213|Bilateria	33208|Metazoa	KLT	Leucine-rich repeat-containing protein	LRRC1	GO:0000132,GO:0000226,GO:0000278,GO:0000902,GO:0000904,GO:0001505,GO:0001654,GO:0001736,GO:0001738,GO:0001764,GO:0001838,GO:0001841,GO:0001843,GO:0001919,GO:0001921,GO:0001944,GO:0002009,GO:0002064,GO:0002065,GO:0002066,GO:0002093,GO:0003382,GO:0003674,GO:0003824,GO:0004385,GO:0005102,GO:0005488,GO:0005515,GO:0005575,GO:0005622,GO:0005623,GO:0005634,GO:0005654,GO:0005737,GO:0005829,GO:0005886,GO:…	-	ko:K16175	ko04390,ko04391,ko04530,ko05165,ko05203,map04390,map04391,map04530,map05165,map05203	-	-	-	ko00000,ko00001	-	-	-	LRR_8,PDZ
XP_071941516.1	6087.XP_002155250.2	1.88e-42	159	28IZU@1|root,2QRBM@2759|Eukaryota,39ZK6@33154|Opisthokonta,3BP25@33208|Metazoa	33208|Metazoa	-	-	-	-	-	-	-	-	-	-	-	-	-	-	DUF1280
XP_071941517.1	7668.SPU_021129-tr	1.18e-11	68.6	2CXPP@1|root,2RYXE@2759|Eukaryota,3A0MY@33154|Opisthokonta,3BPZN@33208|Metazoa,3DCNG@33213|Bilateria	33208|Metazoa	-	-	-	-	-	ko:K19983	-	-	-	-	ko00000,ko04131	-	-	-	-
XP_071941519.1	7668.SPU_002555-tr	9.87e-189	620	COG4886@1|root,KOG0619@2759|Eukaryota,38DD2@33154|Opisthokonta,3BA7S@33208|Metazoa,3CU1B@33213|Bilateria	33208|Metazoa	KLT	Leucine-rich repeat-containing protein	LRRC1	GO:0000132,GO:0000226,GO:0000278,GO:0000902,GO:0000904,GO:0001505,GO:0001654,GO:0001736,GO:0001738,GO:0001764,GO:0001838,GO:0001841,GO:0001843,GO:0001919,GO:0001921,GO:0001944,GO:0002009,GO:0002064,GO:0002065,GO:0002066,GO:0002093,GO:0003382,GO:0003674,GO:0003824,GO:0004385,GO:0005102,GO:0005488,GO:0005515,GO:0005575,GO:0005622,GO:0005623,GO:0005634,GO:0005654,GO:0005737,GO:0005829,GO:0005886,GO:…	-	ko:K16175	ko04390,ko04391,ko04530,ko05165,ko05203,map04390,map04391,map04530,map05165,map05203	-	-	-	ko00000,ko00001	-	-	-	LRR_8,PDZ
XP_071941520.1	13735.ENSPSIP00000016259	9.38e-38	135	COG1965@1|root,KOG3413@2759|Eukaryota,3A3XZ@33154|Opisthokonta,3BSU9@33208|Metazoa,3D9KP@33213|Bilateria,48CTF@7711|Chordata,4990C@7742|Vertebrata,4C8G3@8459|Testudines	33208|Metazoa	P	Frataxin-like domain	FXN	GO:0000302,GO:0000303,GO:0000305,GO:0001558,GO:0002119,GO:0002164,GO:0003008,GO:0003674,GO:0003824,GO:0004322,GO:0005488,GO:0005506,GO:0005515,GO:0005575,GO:0005622,GO:0005623,GO:0005737,GO:0005739,GO:0005759,GO:0005829,GO:0006091,GO:0006119,GO:0006139,GO:0006163,GO:0006464,GO:0006508,GO:0006629,GO:0006725,GO:0006753,GO:0006778,GO:0006779,GO:0006783,GO:0006790,GO:0006793,GO:0006796,GO:0006807,GO:…	1.16.3.1	ko:K19054	ko00860,map00860	-	R00078	RC02758	ko00000,ko00001,ko01000,ko03029	-	-	-	Frataxin_Cyay
XP_071941521.1	7668.SPU_002555-tr	8.83e-189	620	COG4886@1|root,KOG0619@2759|Eukaryota,38DD2@33154|Opisthokonta,3BA7S@33208|Metazoa,3CU1B@33213|Bilateria	33208|Metazoa	KLT	Leucine-rich repeat-containing protein	LRRC1	GO:0000132,GO:0000226,GO:0000278,GO:0000902,GO:0000904,GO:0001505,GO:0001654,GO:0001736,GO:0001738,GO:0001764,GO:0001838,GO:0001841,GO:0001843,GO:0001919,GO:0001921,GO:0001944,GO:0002009,GO:0002064,GO:0002065,GO:0002066,GO:0002093,GO:0003382,GO:0003674,GO:0003824,GO:0004385,GO:0005102,GO:0005488,GO:0005515,GO:0005575,GO:0005622,GO:0005623,GO:0005634,GO:0005654,GO:0005737,GO:0005829,GO:0005886,GO:…	-	ko:K16175	ko04390,ko04391,ko04530,ko05165,ko05203,map04390,map04391,map04530,map05165,map05203	-	-	-	ko00000,ko00001	-	-	-	LRR_8,PDZ
XP_071941524.1	10224.XP_006823512.1	9.17e-86	294	KOG4193@1|root,KOG4193@2759|Eukaryota,38BPU@33154|Opisthokonta,3BHR1@33208|Metazoa,3CSJ6@33213|Bilateria	33208|Metazoa	T	G protein-coupled receptor	GPR112	GO:0003674,GO:0004888,GO:0004930,GO:0005575,GO:0007154,GO:0007165,GO:0007186,GO:0008150,GO:0009987,GO:0016020,GO:0016021,GO:0023052,GO:0031224,GO:0038023,GO:0044425,GO:0050789,GO:0050794,GO:0050896,GO:0051716,GO:0060089,GO:0065007	-	ko:K08451,ko:K08455	-	-	-	-	ko00000,ko04030	-	-	-	7tm_2,GPS,Pentaxin
XP_071941525.1	7668.SPU_002555-tr	7.38e-189	620	COG4886@1|root,KOG0619@2759|Eukaryota,38DD2@33154|Opisthokonta,3BA7S@33208|Metazoa,3CU1B@33213|Bilateria	33208|Metazoa	KLT	Leucine-rich repeat-containing protein	LRRC1	GO:0000132,GO:0000226,GO:0000278,GO:0000902,GO:0000904,GO:0001505,GO:0001654,GO:0001736,GO:0001738,GO:0001764,GO:0001838,GO:0001841,GO:0001843,GO:0001919,GO:0001921,GO:0001944,GO:0002009,GO:0002064,GO:0002065,GO:0002066,GO:0002093,GO:0003382,GO:0003674,GO:0003824,GO:0004385,GO:0005102,GO:0005488,GO:0005515,GO:0005575,GO:0005622,GO:0005623,GO:0005634,GO:0005654,GO:0005737,GO:0005829,GO:0005886,GO:…	-	ko:K16175	ko04390,ko04391,ko04530,ko05165,ko05203,map04390,map04391,map04530,map05165,map05203	-	-	-	ko00000,ko00001	-	-	-	LRR_8,PDZ
XP_071941530.1	7668.SPU_002555-tr	7.21e-189	620	COG4886@1|root,KOG0619@2759|Eukaryota,38DD2@33154|Opisthokonta,3BA7S@33208|Metazoa,3CU1B@33213|Bilateria	33208|Metazoa	KLT	Leucine-rich repeat-containing protein	LRRC1	GO:0000132,GO:0000226,GO:0000278,GO:0000902,GO:0000904,GO:0001505,GO:0001654,GO:0001736,GO:0001738,GO:0001764,GO:0001838,GO:0001841,GO:0001843,GO:0001919,GO:0001921,GO:0001944,GO:0002009,GO:0002064,GO:0002065,GO:0002066,GO:0002093,GO:0003382,GO:0003674,GO:0003824,GO:0004385,GO:0005102,GO:0005488,GO:0005515,GO:0005575,GO:0005622,GO:0005623,GO:0005634,GO:0005654,GO:0005737,GO:0005829,GO:0005886,GO:…	-	ko:K16175	ko04390,ko04391,ko04530,ko05165,ko05203,map04390,map04391,map04530,map05165,map05203	-	-	-	ko00000,ko00001	-	-	-	LRR_8,PDZ
XP_071941531.1	7668.SPU_015504-tr	1.36e-89	279	COG3145@1|root,2QTDK@2759|Eukaryota,38G6U@33154|Opisthokonta,3BJMD@33208|Metazoa,3CVAQ@33213|Bilateria	33208|Metazoa	L	alkB homolog 2	ALKBH2	GO:0003674,GO:0003824,GO:0005488,GO:0005506,GO:0005575,GO:0005622,GO:0005623,GO:0005634,GO:0005654,GO:0005856,GO:0006139,GO:0006259,GO:0006281,GO:0006304,GO:0006307,GO:0006725,GO:0006807,GO:0006950,GO:0006974,GO:0008150,GO:0008152,GO:0008198,GO:0009987,GO:0015630,GO:0016491,GO:0016705,GO:0016706,GO:0016787,GO:0031974,GO:0031981,GO:0032451,GO:0033554,GO:0034641,GO:0035510,GO:0035511,GO:0035514,GO:…	1.14.11.33	ko:K10859	-	-	-	-	ko00000,ko01000,ko03400	-	-	-	2OG-FeII_Oxy_2
XP_071941532.1	7668.SPU_015504-tr	2.7e-92	279	COG3145@1|root,2QTDK@2759|Eukaryota,38G6U@33154|Opisthokonta,3BJMD@33208|Metazoa,3CVAQ@33213|Bilateria	33208|Metazoa	L	alkB homolog 2	ALKBH2	GO:0003674,GO:0003824,GO:0005488,GO:0005506,GO:0005575,GO:0005622,GO:0005623,GO:0005634,GO:0005654,GO:0005856,GO:0006139,GO:0006259,GO:0006281,GO:0006304,GO:0006307,GO:0006725,GO:0006807,GO:0006950,GO:0006974,GO:0008150,GO:0008152,GO:0008198,GO:0009987,GO:0015630,GO:0016491,GO:0016705,GO:0016706,GO:0016787,GO:0031974,GO:0031981,GO:0032451,GO:0033554,GO:0034641,GO:0035510,GO:0035511,GO:0035514,GO:…	1.14.11.33	ko:K10859	-	-	-	-	ko00000,ko01000,ko03400	-	-	-	2OG-FeII_Oxy_2
XP_071941533.1	7668.SPU_002555-tr	6.16e-189	620	COG4886@1|root,KOG0619@2759|Eukaryota,38DD2@33154|Opisthokonta,3BA7S@33208|Metazoa,3CU1B@33213|Bilateria	33208|Metazoa	KLT	Leucine-rich repeat-containing protein	LRRC1	GO:0000132,GO:0000226,GO:0000278,GO:0000902,GO:0000904,GO:0001505,GO:0001654,GO:0001736,GO:0001738,GO:0001764,GO:0001838,GO:0001841,GO:0001843,GO:0001919,GO:0001921,GO:0001944,GO:0002009,GO:0002064,GO:0002065,GO:0002066,GO:0002093,GO:0003382,GO:0003674,GO:0003824,GO:0004385,GO:0005102,GO:0005488,GO:0005515,GO:0005575,GO:0005622,GO:0005623,GO:0005634,GO:0005654,GO:0005737,GO:0005829,GO:0005886,GO:…	-	ko:K16175	ko04390,ko04391,ko04530,ko05165,ko05203,map04390,map04391,map04530,map05165,map05203	-	-	-	ko00000,ko00001	-	-	-	LRR_8,PDZ
XP_071941534.1	6500.XP_005090573.1	7.11e-172	496	COG3239@1|root,KOG4232@2759|Eukaryota,38B7V@33154|Opisthokonta,3B9GD@33208|Metazoa,3CRQA@33213|Bilateria	33208|Metazoa	I	Fatty acid desaturase	-	-	1.14.19.3	ko:K10226	ko00592,ko01040,ko01110,ko01212,ko03320,map00592,map01040,map01110,map01212,map03320	-	R03814,R07861,R07933,R11110,R11111	RC00917	ko00000,ko00001,ko01000,ko01004	-	-	-	Cyt-b5,FA_desaturase
XP_071941535.1	7668.SPU_011280-tr	5.99e-47	174	KOG1721@1|root,KOG1721@2759|Eukaryota,38Z46@33154|Opisthokonta,3BAZW@33208|Metazoa,3CSXK@33213|Bilateria	33208|Metazoa	K	appendage morphogenesis	-	GO:0000981,GO:0002009,GO:0002165,GO:0003674,GO:0003676,GO:0003677,GO:0003700,GO:0005488,GO:0005575,GO:0005622,GO:0005623,GO:0005634,GO:0006355,GO:0006357,GO:0007275,GO:0007444,GO:0007478,GO:0007480,GO:0007552,GO:0007560,GO:0008150,GO:0009653,GO:0009791,GO:0009886,GO:0009887,GO:0009888,GO:0009889,GO:0010468,GO:0010556,GO:0019219,GO:0019222,GO:0031323,GO:0031326,GO:0032501,GO:0032502,GO:0035107,GO:…	-	ko:K09197,ko:K09199	-	-	-	-	ko00000,ko03000	-	-	-	zf-C2H2
XP_071941538.1	7668.SPU_002555-tr	5.89e-189	620	COG4886@1|root,KOG0619@2759|Eukaryota,38DD2@33154|Opisthokonta,3BA7S@33208|Metazoa,3CU1B@33213|Bilateria	33208|Metazoa	KLT	Leucine-rich repeat-containing protein	LRRC1	GO:0000132,GO:0000226,GO:0000278,GO:0000902,GO:0000904,GO:0001505,GO:0001654,GO:0001736,GO:0001738,GO:0001764,GO:0001838,GO:0001841,GO:0001843,GO:0001919,GO:0001921,GO:0001944,GO:0002009,GO:0002064,GO:0002065,GO:0002066,GO:0002093,GO:0003382,GO:0003674,GO:0003824,GO:0004385,GO:0005102,GO:0005488,GO:0005515,GO:0005575,GO:0005622,GO:0005623,GO:0005634,GO:0005654,GO:0005737,GO:0005829,GO:0005886,GO:…	-	ko:K16175	ko04390,ko04391,ko04530,ko05165,ko05203,map04390,map04391,map04530,map05165,map05203	-	-	-	ko00000,ko00001	-	-	-	LRR_8,PDZ
XP_071941539.1	69293.ENSGACP00000010401	2.13e-17	83.6	2CHYE@1|root,2QUCT@2759|Eukaryota,38VB8@33154|Opisthokonta,3BIJH@33208|Metazoa,3CWPF@33213|Bilateria,47ZVY@7711|Chordata,48Z15@7742|Vertebrata,4A1RA@7898|Actinopterygii	33208|Metazoa	S	paraoxonase	PON2	GO:0000323,GO:0003674,GO:0003824,GO:0004064,GO:0005488,GO:0005515,GO:0005575,GO:0005576,GO:0005622,GO:0005623,GO:0005634,GO:0005737,GO:0005739,GO:0005764,GO:0005773,GO:0005886,GO:0006082,GO:0006629,GO:0006631,GO:0006690,GO:0006725,GO:0006950,GO:0006979,GO:0008150,GO:0008152,GO:0009056,GO:0009636,GO:0009987,GO:0016020,GO:0016787,GO:0016788,GO:0019372,GO:0019439,GO:0019752,GO:0032787,GO:0042221,GO:…	3.1.1.2,3.1.8.1	ko:K01045	ko01120,map01120	-	-	-	ko00000,ko01000,ko04147	-	-	-	Arylesterase
XP_071941540.1	10224.XP_006820209.1	2.18e-84	267	2CHYE@1|root,2QUCT@2759|Eukaryota,38VB8@33154|Opisthokonta,3BIJH@33208|Metazoa,3CWPF@33213|Bilateria	33208|Metazoa	S	acyl-L-homoserine-lactone lactonohydrolase activity	-	-	3.1.1.2,3.1.8.1	ko:K01045	ko01120,map01120	-	-	-	ko00000,ko01000,ko04147	-	-	-	Arylesterase
XP_071941541.1	10224.XP_002732280.1	3.87e-13	66.6	2D414@1|root,2STGR@2759|Eukaryota,3A6FE@33154|Opisthokonta,3BTN1@33208|Metazoa,3D97Q@33213|Bilateria	33208|Metazoa	S	proton transmembrane transport	C15orf48	GO:0005575,GO:0005622,GO:0005623,GO:0005634,GO:0005737,GO:0005739,GO:0005740,GO:0005743,GO:0005746,GO:0005751,GO:0016020,GO:0019866,GO:0031090,GO:0031966,GO:0031967,GO:0031975,GO:0032991,GO:0043226,GO:0043227,GO:0043229,GO:0043231,GO:0044422,GO:0044424,GO:0044425,GO:0044429,GO:0044444,GO:0044446,GO:0044455,GO:0044464,GO:0045277,GO:0070069,GO:0070469,GO:0098796,GO:0098798,GO:0098800,GO:0098803	-	-	-	-	-	-	-	-	-	-	B12D
XP_071941543.1	7668.SPU_012540-tr	1.2e-217	612	COG1834@1|root,2QVCA@2759|Eukaryota,38CR3@33154|Opisthokonta,3BESV@33208|Metazoa,3CUT5@33213|Bilateria	33208|Metazoa	E	glycine amidinotransferase	GATM	GO:0003008,GO:0003012,GO:0003674,GO:0003824,GO:0005575,GO:0005622,GO:0005623,GO:0005737,GO:0005739,GO:0005740,GO:0005743,GO:0005758,GO:0006082,GO:0006520,GO:0006575,GO:0006600,GO:0006601,GO:0006807,GO:0006950,GO:0006979,GO:0007275,GO:0007584,GO:0007610,GO:0007611,GO:0008150,GO:0008152,GO:0008652,GO:0009058,GO:0009605,GO:0009611,GO:0009719,GO:0009725,GO:0009790,GO:0009888,GO:0009987,GO:0009991,GO:…	2.1.4.1	ko:K00613	ko00260,ko00330,ko01100,map00260,map00330,map01100	M00047	R00565,R01989	RC00024,RC02749	ko00000,ko00001,ko00002,ko01000	-	-	-	Amidinotransf
XP_071941544.1	7668.SPU_002555-tr	4.69e-189	620	COG4886@1|root,KOG0619@2759|Eukaryota,38DD2@33154|Opisthokonta,3BA7S@33208|Metazoa,3CU1B@33213|Bilateria	33208|Metazoa	KLT	Leucine-rich repeat-containing protein	LRRC1	GO:0000132,GO:0000226,GO:0000278,GO:0000902,GO:0000904,GO:0001505,GO:0001654,GO:0001736,GO:0001738,GO:0001764,GO:0001838,GO:0001841,GO:0001843,GO:0001919,GO:0001921,GO:0001944,GO:0002009,GO:0002064,GO:0002065,GO:0002066,GO:0002093,GO:0003382,GO:0003674,GO:0003824,GO:0004385,GO:0005102,GO:0005488,GO:0005515,GO:0005575,GO:0005622,GO:0005623,GO:0005634,GO:0005654,GO:0005737,GO:0005829,GO:0005886,GO:…	-	ko:K16175	ko04390,ko04391,ko04530,ko05165,ko05203,map04390,map04391,map04530,map05165,map05203	-	-	-	ko00000,ko00001	-	-	-	LRR_8,PDZ
XP_071941545.1	7668.SPU_016898-tr	3.21e-99	307	KOG3656@1|root,KOG3656@2759|Eukaryota,3AJA9@33154|Opisthokonta,3BX3I@33208|Metazoa,3DENM@33213|Bilateria	33208|Metazoa	T	Serpentine type 7TM GPCR chemoreceptor Srw	-	-	-	ko:K04284	ko04024,ko04080,map04024,map04080	-	-	-	ko00000,ko00001,ko04030	-	-	-	7tm_1
XP_071941546.1	10224.XP_002737136.1	4e-108	339	COG2124@1|root,KOG0159@2759|Eukaryota,38CZC@33154|Opisthokonta,3B9J4@33208|Metazoa,3CUCS@33213|Bilateria	33208|Metazoa	Q	cytochrome P450	-	-	1.14.15.16	ko:K07436	ko00100,ko01100,ko05206,map00100,map01100,map05206	-	R09515,R09516	RC01223	ko00000,ko00001,ko00199,ko01000	-	-	-	p450
XP_071941547.1	10224.XP_002730846.1	3.2e-92	293	COG2124@1|root,KOG0159@2759|Eukaryota,38CZC@33154|Opisthokonta,3B9J4@33208|Metazoa,3CUCS@33213|Bilateria	33208|Metazoa	Q	cytochrome P450	-	-	1.14.15.16	ko:K07436	ko00100,ko01100,ko05206,map00100,map01100,map05206	-	R09515,R09516	RC01223	ko00000,ko00001,ko00199,ko01000	-	-	-	p450
XP_071941548.1	10224.XP_002737136.1	2.66e-108	340	COG2124@1|root,KOG0159@2759|Eukaryota,38CZC@33154|Opisthokonta,3B9J4@33208|Metazoa,3CUCS@33213|Bilateria	33208|Metazoa	Q	cytochrome P450	-	-	1.14.15.16	ko:K07436	ko00100,ko01100,ko05206,map00100,map01100,map05206	-	R09515,R09516	RC01223	ko00000,ko00001,ko00199,ko01000	-	-	-	p450
XP_071941549.1	10224.XP_006825360.1	2.78e-119	373	COG2272@1|root,KOG4389@2759|Eukaryota,38EC4@33154|Opisthokonta,3CPYK@33208|Metazoa,3E63U@33213|Bilateria	33208|Metazoa	T	Carboxylesterase family	-	-	3.1.1.7	ko:K01049	ko00564,ko04725,map00564,map04725	-	R01026	RC00020,RC00041	ko00000,ko00001,ko00537,ko01000	-	-	-	COesterase
XP_071941550.1	7668.SPU_001298-tr	7.26e-122	380	COG2272@1|root,KOG4389@2759|Eukaryota,38BW2@33154|Opisthokonta,3B9C3@33208|Metazoa	7668.SPU_001298-tr|-	T	Belongs to the type-B carboxylesterase lipase family	-	-	-	-	-	-	-	-	-	-	-	-	-
XP_071941551.1	7668.SPU_011236-tr	5.86e-52	189	COG2272@1|root,KOG4389@2759|Eukaryota,38BW2@33154|Opisthokonta,3B9C3@33208|Metazoa	7668.SPU_011236-tr|-	T	Belongs to the type-B carboxylesterase lipase family	-	-	-	-	-	-	-	-	-	-	-	-	-
XP_071941552.1	10224.XP_006821778.1	2.14e-194	626	COG4886@1|root,KOG0619@2759|Eukaryota,38DD2@33154|Opisthokonta,3BA7S@33208|Metazoa,3CU1B@33213|Bilateria	33208|Metazoa	KLT	Leucine-rich repeat-containing protein	LRRC1	GO:0000132,GO:0000226,GO:0000278,GO:0000902,GO:0000904,GO:0001505,GO:0001654,GO:0001736,GO:0001738,GO:0001764,GO:0001838,GO:0001841,GO:0001843,GO:0001919,GO:0001921,GO:0001944,GO:0002009,GO:0002064,GO:0002065,GO:0002066,GO:0002093,GO:0003382,GO:0003674,GO:0003824,GO:0004385,GO:0005102,GO:0005488,GO:0005515,GO:0005575,GO:0005622,GO:0005623,GO:0005634,GO:0005654,GO:0005737,GO:0005829,GO:0005886,GO:…	-	ko:K16175	ko04390,ko04391,ko04530,ko05165,ko05203,map04390,map04391,map04530,map05165,map05203	-	-	-	ko00000,ko00001	-	-	-	LRR_8,PDZ
XP_071941557.1	48698.ENSPFOP00000025829	1.8e-14	74.3	KOG4297@1|root,KOG4297@2759|Eukaryota,39TWF@33154|Opisthokonta,3BFQ9@33208|Metazoa,3CX0X@33213|Bilateria,48E18@7711|Chordata,49ASU@7742|Vertebrata	33208|Metazoa	TV	regenerating islet-derived	-	-	-	ko:K06560,ko:K22244	ko04145,ko05152,ko05226,map04145,map05152,map05226	-	-	-	ko00000,ko00001,ko04090,ko04091,ko04131	-	-	-	Lectin_C,Trypsin
XP_071941559.1	6211.A0A068YAN5	0.000495	48.9	KOG4297@1|root,KOG4297@2759|Eukaryota,38GR9@33154|Opisthokonta,3BBE1@33208|Metazoa,3CTZ0@33213|Bilateria	33208|Metazoa	TV	carbohydrate binding	clec-51	GO:0003674,GO:0005488,GO:0005575,GO:0005576,GO:0006950,GO:0006952,GO:0008150,GO:0009605,GO:0009607,GO:0009617,GO:0030246,GO:0036094,GO:0042742,GO:0043207,GO:0048029,GO:0050830,GO:0050896,GO:0051704,GO:0051707,GO:0098542	-	ko:K06560	ko04145,ko05152,map04145,map05152	-	-	-	ko00000,ko00001,ko04090,ko04091,ko04131	-	-	-	Lectin_C
XP_071941560.1	7668.SPU_002555-tr	3.65e-189	620	COG4886@1|root,KOG0619@2759|Eukaryota,38DD2@33154|Opisthokonta,3BA7S@33208|Metazoa,3CU1B@33213|Bilateria	33208|Metazoa	KLT	Leucine-rich repeat-containing protein	LRRC1	GO:0000132,GO:0000226,GO:0000278,GO:0000902,GO:0000904,GO:0001505,GO:0001654,GO:0001736,GO:0001738,GO:0001764,GO:0001838,GO:0001841,GO:0001843,GO:0001919,GO:0001921,GO:0001944,GO:0002009,GO:0002064,GO:0002065,GO:0002066,GO:0002093,GO:0003382,GO:0003674,GO:0003824,GO:0004385,GO:0005102,GO:0005488,GO:0005515,GO:0005575,GO:0005622,GO:0005623,GO:0005634,GO:0005654,GO:0005737,GO:0005829,GO:0005886,GO:…	-	ko:K16175	ko04390,ko04391,ko04530,ko05165,ko05203,map04390,map04391,map04530,map05165,map05203	-	-	-	ko00000,ko00001	-	-	-	LRR_8,PDZ
XP_071941563.1	32507.XP_006797206.1	1.07e-30	127	KOG2563@1|root,KOG2563@2759|Eukaryota,38GTZ@33154|Opisthokonta,3BA29@33208|Metazoa,3CYWF@33213|Bilateria,47ZY1@7711|Chordata,48ZEW@7742|Vertebrata,49W5Y@7898|Actinopterygii	33208|Metazoa	S	Feline leukemia virus subgroup C	FLVCR2	GO:0003674,GO:0005215,GO:0005488,GO:0005575,GO:0005623,GO:0005886,GO:0006810,GO:0008150,GO:0015232,GO:0015886,GO:0016020,GO:0020037,GO:0022857,GO:0044464,GO:0046906,GO:0048037,GO:0051179,GO:0051181,GO:0051184,GO:0051234,GO:0055085,GO:0071702,GO:0071705,GO:0071944,GO:0097159,GO:1901363,GO:1901678	-	ko:K08220	-	-	-	-	ko00000,ko02000	2.A.1.28.1,2.A.1.28.4	-	-	MFS_1
XP_071941564.1	7668.SPU_001334-tr	7.36e-62	212	KOG3817@1|root,KOG3817@2759|Eukaryota,38HZA@33154|Opisthokonta,3BI5Q@33208|Metazoa,3CVI2@33213|Bilateria	33208|Metazoa	S	Transmembrane protein 194A	TMEM194A	GO:0001654,GO:0005575,GO:0005622,GO:0005623,GO:0005634,GO:0005635,GO:0005637,GO:0007275,GO:0007423,GO:0008150,GO:0012505,GO:0016020,GO:0019866,GO:0031090,GO:0031965,GO:0031967,GO:0031975,GO:0032501,GO:0032502,GO:0043226,GO:0043227,GO:0043229,GO:0043231,GO:0044422,GO:0044424,GO:0044428,GO:0044446,GO:0044464,GO:0048513,GO:0048731,GO:0048856	-	-	-	-	-	-	-	-	-	-	NEMP
XP_071941565.1	7739.XP_002597832.1	3.13e-172	491	COG1932@1|root,KOG2790@2759|Eukaryota,38B9C@33154|Opisthokonta,3BGD1@33208|Metazoa,3CWFZ@33213|Bilateria,485VP@7711|Chordata	33208|Metazoa	E	O-phospho-L-serine:2-oxoglutarate aminotransferase activity	PSAT1	GO:0003674,GO:0003824,GO:0004648,GO:0005575,GO:0005622,GO:0005623,GO:0005737,GO:0005829,GO:0006082,GO:0006520,GO:0006563,GO:0006564,GO:0006725,GO:0006766,GO:0006767,GO:0006807,GO:0008150,GO:0008152,GO:0008483,GO:0008614,GO:0008615,GO:0008652,GO:0009058,GO:0009069,GO:0009070,GO:0009110,GO:0009987,GO:0016053,GO:0016740,GO:0016769,GO:0017144,GO:0018130,GO:0019438,GO:0019752,GO:0034641,GO:0042364,GO:…	2.6.1.52	ko:K00831	ko00260,ko00680,ko00750,ko01100,ko01120,ko01130,ko01200,ko01230,map00260,map00680,map00750,map01100,map01120,map01130,map01200,map01230	M00020,M00124	R04173,R05085	RC00006,RC00036	ko00000,ko00001,ko00002,ko01000,ko01007	-	-	-	Aminotran_5
XP_071941566.1	7918.ENSLOCP00000017401	2.13e-77	249	COG0223@1|root,KOG3082@2759|Eukaryota,38GNB@33154|Opisthokonta,3BEGR@33208|Metazoa,3CWI9@33213|Bilateria,48A7S@7711|Chordata,48WUV@7742|Vertebrata,49WV4@7898|Actinopterygii	33208|Metazoa	J	methionyl-tRNA formyltransferase	MTFMT	GO:0003674,GO:0003824,GO:0004479,GO:0005575,GO:0005622,GO:0005623,GO:0005737,GO:0005739,GO:0005759,GO:0006139,GO:0006396,GO:0006399,GO:0006400,GO:0006412,GO:0006413,GO:0006464,GO:0006518,GO:0006725,GO:0006807,GO:0008033,GO:0008150,GO:0008152,GO:0009058,GO:0009059,GO:0009451,GO:0009987,GO:0010467,GO:0016070,GO:0016740,GO:0016741,GO:0016742,GO:0019538,GO:0019988,GO:0031974,GO:0034470,GO:0034641,GO:…	2.1.2.9	ko:K00604	ko00670,ko00970,map00670,map00970	-	R03940	RC00026,RC00165	ko00000,ko00001,ko01000	-	-	-	Formyl_trans_C,Formyl_trans_N
XP_071941567.1	7918.ENSLOCP00000017401	2.13e-77	249	COG0223@1|root,KOG3082@2759|Eukaryota,38GNB@33154|Opisthokonta,3BEGR@33208|Metazoa,3CWI9@33213|Bilateria,48A7S@7711|Chordata,48WUV@7742|Vertebrata,49WV4@7898|Actinopterygii	33208|Metazoa	J	methionyl-tRNA formyltransferase	MTFMT	GO:0003674,GO:0003824,GO:0004479,GO:0005575,GO:0005622,GO:0005623,GO:0005737,GO:0005739,GO:0005759,GO:0006139,GO:0006396,GO:0006399,GO:0006400,GO:0006412,GO:0006413,GO:0006464,GO:0006518,GO:0006725,GO:0006807,GO:0008033,GO:0008150,GO:0008152,GO:0009058,GO:0009059,GO:0009451,GO:0009987,GO:0010467,GO:0016070,GO:0016740,GO:0016741,GO:0016742,GO:0019538,GO:0019988,GO:0031974,GO:0034470,GO:0034641,GO:…	2.1.2.9	ko:K00604	ko00670,ko00970,map00670,map00970	-	R03940	RC00026,RC00165	ko00000,ko00001,ko01000	-	-	-	Formyl_trans_C,Formyl_trans_N
XP_071941568.1	10224.XP_006821778.1	2.13e-196	631	COG4886@1|root,KOG0619@2759|Eukaryota,38DD2@33154|Opisthokonta,3BA7S@33208|Metazoa,3CU1B@33213|Bilateria	33208|Metazoa	KLT	Leucine-rich repeat-containing protein	LRRC1	GO:0000132,GO:0000226,GO:0000278,GO:0000902,GO:0000904,GO:0001505,GO:0001654,GO:0001736,GO:0001738,GO:0001764,GO:0001838,GO:0001841,GO:0001843,GO:0001919,GO:0001921,GO:0001944,GO:0002009,GO:0002064,GO:0002065,GO:0002066,GO:0002093,GO:0003382,GO:0003674,GO:0003824,GO:0004385,GO:0005102,GO:0005488,GO:0005515,GO:0005575,GO:0005622,GO:0005623,GO:0005634,GO:0005654,GO:0005737,GO:0005829,GO:0005886,GO:…	-	ko:K16175	ko04390,ko04391,ko04530,ko05165,ko05203,map04390,map04391,map04530,map05165,map05203	-	-	-	ko00000,ko00001	-	-	-	LRR_8,PDZ
XP_071941571.1	41875.XP_007515512.1	4.67e-40	156	COG1112@1|root,KOG1802@2759|Eukaryota	2759|Eukaryota	L	nuclear-transcribed mRNA catabolic process, nonsense-mediated decay	-	-	-	ko:K14326	ko03013,ko03015,map03013,map03015	M00430	-	-	ko00000,ko00001,ko00002,ko01000,ko03019	-	-	-	AAA_11,AAA_12
XP_071941572.1	7918.ENSLOCP00000016134	5.54e-174	503	COG0446@1|root,KOG3851@2759|Eukaryota,38D4J@33154|Opisthokonta,3BH3A@33208|Metazoa,3CYAY@33213|Bilateria,488D2@7711|Chordata,493NA@7742|Vertebrata,4A0XH@7898|Actinopterygii	33208|Metazoa	C	Sulfide quinone	SQRDL	GO:0003674,GO:0003824,GO:0005575,GO:0005622,GO:0005623,GO:0005737,GO:0005739,GO:0005740,GO:0005743,GO:0006790,GO:0008150,GO:0008152,GO:0009404,GO:0009987,GO:0016020,GO:0016491,GO:0016667,GO:0016672,GO:0017144,GO:0019418,GO:0019748,GO:0019866,GO:0031090,GO:0031966,GO:0031967,GO:0031975,GO:0043226,GO:0043227,GO:0043229,GO:0043231,GO:0044237,GO:0044422,GO:0044424,GO:0044429,GO:0044444,GO:0044446,GO:…	1.8.5.8	ko:K22470	ko00920,map00920	-	R11929	RC02313	ko00000,ko00001,ko01000	-	-	-	Pyr_redox_2
XP_071941573.1	7918.ENSLOCP00000016134	9.86e-175	503	COG0446@1|root,KOG3851@2759|Eukaryota,38D4J@33154|Opisthokonta,3BH3A@33208|Metazoa,3CYAY@33213|Bilateria,488D2@7711|Chordata,493NA@7742|Vertebrata,4A0XH@7898|Actinopterygii	33208|Metazoa	C	Sulfide quinone	SQRDL	GO:0003674,GO:0003824,GO:0005575,GO:0005622,GO:0005623,GO:0005737,GO:0005739,GO:0005740,GO:0005743,GO:0006790,GO:0008150,GO:0008152,GO:0009404,GO:0009987,GO:0016020,GO:0016491,GO:0016667,GO:0016672,GO:0017144,GO:0019418,GO:0019748,GO:0019866,GO:0031090,GO:0031966,GO:0031967,GO:0031975,GO:0043226,GO:0043227,GO:0043229,GO:0043231,GO:0044237,GO:0044422,GO:0044424,GO:0044429,GO:0044444,GO:0044446,GO:…	1.8.5.8	ko:K22470	ko00920,map00920	-	R11929	RC02313	ko00000,ko00001,ko01000	-	-	-	Pyr_redox_2
XP_071941574.1	7918.ENSLOCP00000016134	9.86e-175	503	COG0446@1|root,KOG3851@2759|Eukaryota,38D4J@33154|Opisthokonta,3BH3A@33208|Metazoa,3CYAY@33213|Bilateria,488D2@7711|Chordata,493NA@7742|Vertebrata,4A0XH@7898|Actinopterygii	33208|Metazoa	C	Sulfide quinone	SQRDL	GO:0003674,GO:0003824,GO:0005575,GO:0005622,GO:0005623,GO:0005737,GO:0005739,GO:0005740,GO:0005743,GO:0006790,GO:0008150,GO:0008152,GO:0009404,GO:0009987,GO:0016020,GO:0016491,GO:0016667,GO:0016672,GO:0017144,GO:0019418,GO:0019748,GO:0019866,GO:0031090,GO:0031966,GO:0031967,GO:0031975,GO:0043226,GO:0043227,GO:0043229,GO:0043231,GO:0044237,GO:0044422,GO:0044424,GO:0044429,GO:0044444,GO:0044446,GO:…	1.8.5.8	ko:K22470	ko00920,map00920	-	R11929	RC02313	ko00000,ko00001,ko01000	-	-	-	Pyr_redox_2
XP_071941575.1	7668.SPU_002555-tr	1.87e-189	620	COG4886@1|root,KOG0619@2759|Eukaryota,38DD2@33154|Opisthokonta,3BA7S@33208|Metazoa,3CU1B@33213|Bilateria	33208|Metazoa	KLT	Leucine-rich repeat-containing protein	LRRC1	GO:0000132,GO:0000226,GO:0000278,GO:0000902,GO:0000904,GO:0001505,GO:0001654,GO:0001736,GO:0001738,GO:0001764,GO:0001838,GO:0001841,GO:0001843,GO:0001919,GO:0001921,GO:0001944,GO:0002009,GO:0002064,GO:0002065,GO:0002066,GO:0002093,GO:0003382,GO:0003674,GO:0003824,GO:0004385,GO:0005102,GO:0005488,GO:0005515,GO:0005575,GO:0005622,GO:0005623,GO:0005634,GO:0005654,GO:0005737,GO:0005829,GO:0005886,GO:…	-	ko:K16175	ko04390,ko04391,ko04530,ko05165,ko05203,map04390,map04391,map04530,map05165,map05203	-	-	-	ko00000,ko00001	-	-	-	LRR_8,PDZ
XP_071941576.1	7668.SPU_016824-tr	1.06e-63	219	KOG2619@1|root,KOG2619@2759|Eukaryota,39RRI@33154|Opisthokonta,3BCYW@33208|Metazoa,3D1KV@33213|Bilateria	33208|Metazoa	G	Fucosyltransferase activity. It is involved in the biological process described with protein glycosylation	FUT7	GO:0000139,GO:0003674,GO:0003824,GO:0004553,GO:0004560,GO:0005575,GO:0005622,GO:0005623,GO:0005737,GO:0005794,GO:0005795,GO:0005797,GO:0006464,GO:0006486,GO:0006807,GO:0007275,GO:0007399,GO:0008150,GO:0008152,GO:0008417,GO:0009058,GO:0009059,GO:0009100,GO:0009101,GO:0009987,GO:0012505,GO:0015928,GO:0016020,GO:0016740,GO:0016757,GO:0016758,GO:0016787,GO:0016798,GO:0018392,GO:0019538,GO:0031090,GO:…	2.4.1.214	ko:K00753,ko:K07635,ko:K14464	ko00513,ko00601,ko01100,map00513,map00601,map01100	-	R06015,R06075,R09318,R09324,R11318	-	ko00000,ko00001,ko01000,ko01003	-	GT10	-	Glyco_tran_10_N,Glyco_transf_10
XP_071941577.1	7668.SPU_016832-tr	7.62e-109	337	KOG2619@1|root,KOG2619@2759|Eukaryota,39GKF@33154|Opisthokonta,3C1SI@33208|Metazoa	33208|Metazoa	G	Glycosyltransferase family 10 (fucosyltransferase) C-term	-	-	-	-	-	-	-	-	-	-	-	-	Glyco_tran_10_N,Glyco_transf_10
XP_071941578.1	10224.XP_002734345.1	2.99e-37	157	KOG2177@1|root,KOG2177@2759|Eukaryota,38EA3@33154|Opisthokonta,3BFJH@33208|Metazoa,3CRTV@33213|Bilateria	33208|Metazoa	O	Tripartite motif-containing protein	-	-	2.3.2.27	ko:K11997,ko:K12035	ko05206,map05206	-	-	-	ko00000,ko00001,ko01000,ko03019,ko04121	-	-	-	DUF3583,Filamin,NHL,zf-B_box,zf-C3HC4,zf-C3HC4_3,zf-RING_UBOX
XP_071941579.1	10224.XP_002734690.1	1.11e-46	185	KOG2177@1|root,KOG2177@2759|Eukaryota	10224.XP_002734690.1|-	O	zinc ion binding	-	-	-	ko:K11997	-	-	-	-	ko00000,ko04121	-	-	-	-
XP_071941580.1	885580.XP_010623174.1	9.73e-14	82.8	28KUN@1|root,2QTAY@2759|Eukaryota,39R61@33154|Opisthokonta,3BHZJ@33208|Metazoa,3D0MB@33213|Bilateria,486IH@7711|Chordata,490AN@7742|Vertebrata,3JCZE@40674|Mammalia,35J96@314146|Euarchontoglires,4PV4C@9989|Rodentia	33208|Metazoa	Z	actin filament network formation	COBL	GO:0000578,GO:0000902,GO:0000904,GO:0001726,GO:0001756,GO:0001757,GO:0001838,GO:0001841,GO:0001843,GO:0001889,GO:0001947,GO:0002009,GO:0002064,GO:0002065,GO:0002066,GO:0002093,GO:0003002,GO:0003007,GO:0003143,GO:0003146,GO:0003674,GO:0003779,GO:0003785,GO:0005488,GO:0005515,GO:0005575,GO:0005622,GO:0005623,GO:0005737,GO:0005829,GO:0005856,GO:0005886,GO:0005938,GO:0006996,GO:0007010,GO:0007015,GO:…	-	ko:K18623	-	-	-	-	ko00000,ko04812	-	-	-	Cobl,WH2
XP_071941581.1	45351.EDO40949	7.99e-138	413	COG1232@1|root,KOG1276@2759|Eukaryota,38FMJ@33154|Opisthokonta,3BA94@33208|Metazoa	33208|Metazoa	H	protoporphyrinogen oxidase activity	PPOX	GO:0000166,GO:0003674,GO:0003824,GO:0004729,GO:0005488,GO:0005575,GO:0005622,GO:0005623,GO:0005737,GO:0005739,GO:0005740,GO:0005743,GO:0005758,GO:0006725,GO:0006778,GO:0006779,GO:0006783,GO:0006807,GO:0008150,GO:0008152,GO:0009058,GO:0009987,GO:0016020,GO:0016021,GO:0016491,GO:0016627,GO:0016634,GO:0018130,GO:0019438,GO:0019866,GO:0031090,GO:0031224,GO:0031300,GO:0031301,GO:0031304,GO:0031305,GO:…	1.3.3.15,1.3.3.4	ko:K00231,ko:K06171	ko00860,ko01100,ko01110,ko04330,ko05010,map00860,map01100,map01110,map04330,map05010	M00121,M00682	R03222,R04178	RC00885	ko00000,ko00001,ko00002,ko01000	-	-	-	Amino_oxidase
XP_071941582.1	10224.XP_002738877.1	2.05e-51	184	28MEB@1|root,2QTXT@2759|Eukaryota,38UB2@33154|Opisthokonta,3CNW6@33208|Metazoa,3E5DZ@33213|Bilateria	33208|Metazoa	S	Galactose-3-O-sulfotransferase	GAL3ST2	-	2.8.2.11	ko:K01019,ko:K09675,ko:K09676	ko00565,ko00600,ko01100,map00565,map00600,map01100	M00067	R04017,R05105,R10805	RC00007,RC00231	ko00000,ko00001,ko00002,ko01000,ko01003	-	-	-	Gal-3-0_sulfotr
XP_071941583.1	6087.XP_002168733.2	3.55e-50	179	28MEB@1|root,2QTXT@2759|Eukaryota,38UB2@33154|Opisthokonta,3CNW6@33208|Metazoa	33208|Metazoa	S	Galactose-3-O-sulfotransferase	-	-	2.8.2.11	ko:K01019	ko00565,ko00600,ko01100,map00565,map00600,map01100	M00067	R04017,R05105,R10805	RC00007,RC00231	ko00000,ko00001,ko00002,ko01000,ko01003	-	-	-	Gal-3-0_sulfotr
XP_071941584.1	7668.SPU_005313-tr	2.08e-117	357	28MEB@1|root,2QTXT@2759|Eukaryota,38UB2@33154|Opisthokonta,3BHPF@33208|Metazoa,3CSY7@33213|Bilateria	33208|Metazoa	S	galactosylceramide sulfotransferase activity	GAL3ST1	GO:0000003,GO:0000139,GO:0001733,GO:0003674,GO:0003824,GO:0005575,GO:0005622,GO:0005623,GO:0005737,GO:0005794,GO:0005886,GO:0005887,GO:0006464,GO:0006486,GO:0006487,GO:0006629,GO:0006643,GO:0006664,GO:0006665,GO:0006672,GO:0006677,GO:0006681,GO:0006682,GO:0006687,GO:0006688,GO:0006807,GO:0007272,GO:0007275,GO:0007276,GO:0007283,GO:0007399,GO:0008146,GO:0008150,GO:0008152,GO:0008366,GO:0008610,GO:…	2.8.2.11	ko:K01019	ko00565,ko00600,ko01100,map00565,map00600,map01100	M00067	R04017,R05105,R10805	RC00007,RC00231	ko00000,ko00001,ko00002,ko01000,ko01003	-	-	-	Gal-3-0_sulfotr
XP_071941585.1	7668.SPU_005313-tr	2.08e-117	357	28MEB@1|root,2QTXT@2759|Eukaryota,38UB2@33154|Opisthokonta,3BHPF@33208|Metazoa,3CSY7@33213|Bilateria	33208|Metazoa	S	galactosylceramide sulfotransferase activity	GAL3ST1	GO:0000003,GO:0000139,GO:0001733,GO:0003674,GO:0003824,GO:0005575,GO:0005622,GO:0005623,GO:0005737,GO:0005794,GO:0005886,GO:0005887,GO:0006464,GO:0006486,GO:0006487,GO:0006629,GO:0006643,GO:0006664,GO:0006665,GO:0006672,GO:0006677,GO:0006681,GO:0006682,GO:0006687,GO:0006688,GO:0006807,GO:0007272,GO:0007275,GO:0007276,GO:0007283,GO:0007399,GO:0008146,GO:0008150,GO:0008152,GO:0008366,GO:0008610,GO:…	2.8.2.11	ko:K01019	ko00565,ko00600,ko01100,map00565,map00600,map01100	M00067	R04017,R05105,R10805	RC00007,RC00231	ko00000,ko00001,ko00002,ko01000,ko01003	-	-	-	Gal-3-0_sulfotr
XP_071941586.1	103372.F4X535	2.66e-150	440	COG0039@1|root,KOG1495@2759|Eukaryota,38G9C@33154|Opisthokonta,3BGT7@33208|Metazoa,3CW73@33213|Bilateria,41XUM@6656|Arthropoda,3SI56@50557|Insecta,46FHS@7399|Hymenoptera	33208|Metazoa	C	L-lactate	LDHB	GO:0000166,GO:0000302,GO:0000768,GO:0001666,GO:0003674,GO:0003824,GO:0004457,GO:0004459,GO:0005488,GO:0005515,GO:0005575,GO:0005622,GO:0005623,GO:0005737,GO:0005739,GO:0005759,GO:0005829,GO:0005929,GO:0005975,GO:0005996,GO:0006006,GO:0006007,GO:0006082,GO:0006089,GO:0006090,GO:0006091,GO:0006096,GO:0006113,GO:0006139,GO:0006163,GO:0006164,GO:0006165,GO:0006725,GO:0006732,GO:0006733,GO:0006734,GO:…	1.1.1.27	ko:K00016	ko00010,ko00270,ko00620,ko00640,ko01100,ko01110,ko01120,ko01130,ko04922,map00010,map00270,map00620,map00640,map01100,map01110,map01120,map01130,map04922	-	R00703,R01000,R03104	RC00031,RC00044	ko00000,ko00001,ko01000,ko04147	-	-	-	Ldh_1_C,Ldh_1_N
XP_071941588.1	7668.SPU_002555-tr	5.18e-190	620	COG4886@1|root,KOG0619@2759|Eukaryota,38DD2@33154|Opisthokonta,3BA7S@33208|Metazoa,3CU1B@33213|Bilateria	33208|Metazoa	KLT	Leucine-rich repeat-containing protein	LRRC1	GO:0000132,GO:0000226,GO:0000278,GO:0000902,GO:0000904,GO:0001505,GO:0001654,GO:0001736,GO:0001738,GO:0001764,GO:0001838,GO:0001841,GO:0001843,GO:0001919,GO:0001921,GO:0001944,GO:0002009,GO:0002064,GO:0002065,GO:0002066,GO:0002093,GO:0003382,GO:0003674,GO:0003824,GO:0004385,GO:0005102,GO:0005488,GO:0005515,GO:0005575,GO:0005622,GO:0005623,GO:0005634,GO:0005654,GO:0005737,GO:0005829,GO:0005886,GO:…	-	ko:K16175	ko04390,ko04391,ko04530,ko05165,ko05203,map04390,map04391,map04530,map05165,map05203	-	-	-	ko00000,ko00001	-	-	-	LRR_8,PDZ
XP_071941591.1	7668.SPU_011429-tr	4.12e-49	160	COG5112@1|root,KOG3408@2759|Eukaryota,3A8JP@33154|Opisthokonta,3BQFH@33208|Metazoa,3D8CW@33213|Bilateria	33208|Metazoa	A	Zinc-finger double-stranded RNA-binding	ZNF593	GO:0000054,GO:0000055,GO:0003674,GO:0005488,GO:0005575,GO:0005622,GO:0005623,GO:0005634,GO:0005730,GO:0006355,GO:0006357,GO:0006403,GO:0006405,GO:0006611,GO:0006810,GO:0006886,GO:0006913,GO:0008104,GO:0008150,GO:0008270,GO:0009889,GO:0009891,GO:0009893,GO:0010468,GO:0010556,GO:0010557,GO:0010604,GO:0010628,GO:0015031,GO:0015833,GO:0015931,GO:0019219,GO:0019222,GO:0022613,GO:0030684,GO:0030687,GO:…	-	ko:K14821	-	-	-	-	ko00000,ko03009	-	-	-	zf-C2H2_jaz
XP_071941594.1	10224.XP_006813276.1	1.37e-153	450	COG3000@1|root,KOG0872@2759|Eukaryota,39H1E@33154|Opisthokonta,3BJGY@33208|Metazoa,3CTUX@33213|Bilateria	33208|Metazoa	I	Belongs to the sterol desaturase family	AGMO	GO:0003674,GO:0003824,GO:0004497,GO:0005488,GO:0005506,GO:0005575,GO:0005622,GO:0005623,GO:0005737,GO:0005783,GO:0005789,GO:0006629,GO:0006638,GO:0006639,GO:0006641,GO:0006643,GO:0006662,GO:0008150,GO:0008152,GO:0008610,GO:0009058,GO:0009987,GO:0012505,GO:0016020,GO:0016491,GO:0016705,GO:0016714,GO:0018904,GO:0019432,GO:0031984,GO:0042175,GO:0043167,GO:0043169,GO:0043226,GO:0043227,GO:0043229,GO:…	1.14.16.5	ko:K15537	-	-	-	-	ko00000,ko01000	-	-	-	FA_hydroxylase
XP_071941595.1	10224.XP_006813276.1	1.37e-153	450	COG3000@1|root,KOG0872@2759|Eukaryota,39H1E@33154|Opisthokonta,3BJGY@33208|Metazoa,3CTUX@33213|Bilateria	33208|Metazoa	I	Belongs to the sterol desaturase family	AGMO	GO:0003674,GO:0003824,GO:0004497,GO:0005488,GO:0005506,GO:0005575,GO:0005622,GO:0005623,GO:0005737,GO:0005783,GO:0005789,GO:0006629,GO:0006638,GO:0006639,GO:0006641,GO:0006643,GO:0006662,GO:0008150,GO:0008152,GO:0008610,GO:0009058,GO:0009987,GO:0012505,GO:0016020,GO:0016491,GO:0016705,GO:0016714,GO:0018904,GO:0019432,GO:0031984,GO:0042175,GO:0043167,GO:0043169,GO:0043226,GO:0043227,GO:0043229,GO:…	1.14.16.5	ko:K15537	-	-	-	-	ko00000,ko01000	-	-	-	FA_hydroxylase
XP_071941596.1	10224.XP_006813276.1	1.37e-153	450	COG3000@1|root,KOG0872@2759|Eukaryota,39H1E@33154|Opisthokonta,3BJGY@33208|Metazoa,3CTUX@33213|Bilateria	33208|Metazoa	I	Belongs to the sterol desaturase family	AGMO	GO:0003674,GO:0003824,GO:0004497,GO:0005488,GO:0005506,GO:0005575,GO:0005622,GO:0005623,GO:0005737,GO:0005783,GO:0005789,GO:0006629,GO:0006638,GO:0006639,GO:0006641,GO:0006643,GO:0006662,GO:0008150,GO:0008152,GO:0008610,GO:0009058,GO:0009987,GO:0012505,GO:0016020,GO:0016491,GO:0016705,GO:0016714,GO:0018904,GO:0019432,GO:0031984,GO:0042175,GO:0043167,GO:0043169,GO:0043226,GO:0043227,GO:0043229,GO:…	1.14.16.5	ko:K15537	-	-	-	-	ko00000,ko01000	-	-	-	FA_hydroxylase
XP_071941597.1	10224.XP_002740667.1	1.38e-192	557	COG0039@1|root,KOG1496@2759|Eukaryota,39SD7@33154|Opisthokonta,3BINT@33208|Metazoa,3CW2T@33213|Bilateria	33208|Metazoa	C	malate dehydrogenase 1B	MDH1B	GO:0003674,GO:0003824,GO:0005575,GO:0005622,GO:0005623,GO:0005737,GO:0006082,GO:0006091,GO:0006099,GO:0006101,GO:0006107,GO:0006108,GO:0006139,GO:0006725,GO:0006732,GO:0006733,GO:0006734,GO:0006753,GO:0006793,GO:0006796,GO:0006807,GO:0008150,GO:0008152,GO:0009060,GO:0009117,GO:0009987,GO:0015980,GO:0016491,GO:0016614,GO:0016615,GO:0016616,GO:0016999,GO:0017144,GO:0019362,GO:0019637,GO:0019674,GO:…	-	-	-	-	-	-	-	-	-	-	Ldh_1_C,Ldh_1_N
XP_071941598.1	10224.XP_002737492.1	9.58e-158	481	KOG3626@1|root,KOG3626@2759|Eukaryota,38DV9@33154|Opisthokonta,3BCPB@33208|Metazoa,3CSZS@33213|Bilateria	33208|Metazoa	Q	Solute carrier organic anion transporter family, member	-	GO:0003674,GO:0005215,GO:0005575,GO:0005623,GO:0005886,GO:0005887,GO:0006810,GO:0006811,GO:0006820,GO:0008150,GO:0008509,GO:0008514,GO:0015075,GO:0015291,GO:0015347,GO:0015711,GO:0016020,GO:0016021,GO:0016323,GO:0022804,GO:0022857,GO:0031224,GO:0031226,GO:0034220,GO:0043252,GO:0044425,GO:0044459,GO:0044464,GO:0051179,GO:0051234,GO:0055085,GO:0071702,GO:0071944,GO:0098590,GO:0098656	-	ko:K14353,ko:K14356	-	-	-	-	ko00000,ko02000	2.A.60.1	-	-	Kazal_2,OATP
XP_071941599.1	7668.SPU_002857-tr	1.28e-256	723	COG0076@1|root,KOG0629@2759|Eukaryota,38CT3@33154|Opisthokonta,3BB5R@33208|Metazoa,3CUJ9@33213|Bilateria	33208|Metazoa	E	carboxy-lyase activity	GAD1	GO:0001505,GO:0003008,GO:0003674,GO:0003824,GO:0004351,GO:0005488,GO:0005515,GO:0005575,GO:0005622,GO:0005623,GO:0005737,GO:0005886,GO:0005938,GO:0006082,GO:0006105,GO:0006464,GO:0006520,GO:0006536,GO:0006538,GO:0006540,GO:0006807,GO:0007154,GO:0007267,GO:0007268,GO:0007275,GO:0007399,GO:0007416,GO:0007528,GO:0007610,GO:0007611,GO:0007612,GO:0007626,GO:0007635,GO:0008021,GO:0008144,GO:0008150,GO:…	4.1.1.15	ko:K01580	ko00250,ko00410,ko00430,ko00650,ko01100,ko01110,ko01120,ko02024,ko04727,ko04940,map00250,map00410,map00430,map00650,map01100,map01110,map01120,map02024,map04727,map04940	M00027	R00261,R00489,R01682,R02466	RC00299	ko00000,ko00001,ko00002,ko01000	-	-	-	Pyridoxal_deC
XP_071941600.1	10224.NP_001161568.1	2.53e-233	667	COG0076@1|root,KOG0628@2759|Eukaryota,38EZZ@33154|Opisthokonta,3B9Z3@33208|Metazoa,3CSPZ@33213|Bilateria	33208|Metazoa	E	decarboxylase	HDC	GO:0001505,GO:0001692,GO:0001694,GO:0003674,GO:0003824,GO:0004398,GO:0005488,GO:0005515,GO:0005575,GO:0005622,GO:0005623,GO:0005737,GO:0005829,GO:0006082,GO:0006520,GO:0006547,GO:0006548,GO:0006576,GO:0006725,GO:0006807,GO:0008144,GO:0008150,GO:0008152,GO:0009056,GO:0009058,GO:0009063,GO:0009266,GO:0009308,GO:0009309,GO:0009605,GO:0009628,GO:0009987,GO:0016054,GO:0016597,GO:0016829,GO:0016830,GO:…	4.1.1.105,4.1.1.22,4.1.1.25,4.1.1.28	ko:K01590,ko:K01593,ko:K22329	ko00340,ko00350,ko00360,ko00380,ko00901,ko00950,ko00965,ko01100,ko01110,ko04726,ko04728,ko05030,ko05031,ko05034,map00340,map00350,map00360,map00380,map00901,map00950,map00965,map01100,map01110,map04726,map04728,map05030,map05031,map05034	M00037,M00042	R00685,R00699,R00736,R01167,R02080,R02701,R04909	RC00299	ko00000,ko00001,ko00002,ko01000,ko04147	-	-	-	Pyridoxal_deC
XP_071941601.1	10224.XP_002737993.1	5.52e-56	199	KOG2287@1|root,KOG2287@2759|Eukaryota,39SCE@33154|Opisthokonta,3BFUT@33208|Metazoa,3CTXD@33213|Bilateria	33208|Metazoa	G	glucosaminylgalactosylglucosylceramide beta-galactosyltransferase activity	-	GO:0003674,GO:0003824,GO:0006464,GO:0006486,GO:0006487,GO:0006807,GO:0006996,GO:0007030,GO:0008150,GO:0008152,GO:0008378,GO:0009058,GO:0009059,GO:0009100,GO:0009101,GO:0009987,GO:0010256,GO:0016043,GO:0016740,GO:0016757,GO:0016758,GO:0019538,GO:0034645,GO:0036211,GO:0043170,GO:0043412,GO:0043413,GO:0044237,GO:0044238,GO:0044249,GO:0044260,GO:0044267,GO:0048531,GO:0070085,GO:0071704,GO:0071840,GO:…	2.4.1.86	ko:K07819	ko00601,ko01100,map00601,map01100	M00070	R06006	-	ko00000,ko00001,ko00002,ko01000,ko01003	-	GT31	-	Galactosyl_T
XP_071941602.1	7668.SPU_023527-tr	4.15e-194	554	COG2319@1|root,KOG0300@2759|Eukaryota,38C8M@33154|Opisthokonta,3BBQM@33208|Metazoa,3CUIG@33213|Bilateria	33208|Metazoa	S	WD repeat-containing protein 37	WDR37	GO:0000460,GO:0000470,GO:0005575,GO:0005622,GO:0005623,GO:0005634,GO:0005730,GO:0006139,GO:0006364,GO:0006396,GO:0006725,GO:0006807,GO:0008150,GO:0008152,GO:0009987,GO:0010467,GO:0016070,GO:0016072,GO:0022613,GO:0030684,GO:0030686,GO:0030687,GO:0031974,GO:0031981,GO:0032991,GO:0034470,GO:0034641,GO:0034660,GO:0042254,GO:0042273,GO:0043170,GO:0043226,GO:0043227,GO:0043228,GO:0043229,GO:0043231,GO:…	-	-	-	-	-	-	-	-	-	-	WD40
XP_071941603.1	7739.XP_002595107.1	1.88e-13	82	KOG1480@1|root,KOG1480@2759|Eukaryota,39QN1@33154|Opisthokonta,3BGUK@33208|Metazoa,3CZ01@33213|Bilateria,47Z4N@7711|Chordata	2759|Eukaryota	T	netrin receptor activity	-	-	-	ko:K07521	ko04360,map04360	-	-	-	ko00000,ko00001,ko04516	-	-	-	Ank_2,Ank_4,Death,UPA,ZU5
XP_071941604.1	10224.XP_006814333.1	2.92e-13	82	KOG2177@1|root,KOG2177@2759|Eukaryota,39W1B@33154|Opisthokonta,3BIP6@33208|Metazoa	33208|Metazoa	O	E3 ubiquitin-protein ligase TRIM56	TRIM56	GO:0000003,GO:0000209,GO:0001816,GO:0001817,GO:0002252,GO:0002376,GO:0003006,GO:0003674,GO:0003824,GO:0004842,GO:0005488,GO:0005575,GO:0005622,GO:0005623,GO:0005737,GO:0005829,GO:0006464,GO:0006807,GO:0006950,GO:0006952,GO:0006955,GO:0007049,GO:0007276,GO:0007281,GO:0007283,GO:0008150,GO:0008152,GO:0008270,GO:0009605,GO:0009607,GO:0009615,GO:0009987,GO:0010033,GO:0016567,GO:0016740,GO:0019538,GO:…	2.3.2.27	ko:K11997,ko:K12026	-	-	-	-	ko00000,ko01000,ko04121	-	-	-	NHL,zf-B_box,zf-C3HC4,zf-RING_UBOX
XP_071941605.1	7668.SPU_005266-tr	1.79e-56	189	COG4886@1|root,KOG0617@2759|Eukaryota,38EQ6@33154|Opisthokonta,3BDU4@33208|Metazoa,3CTI1@33213|Bilateria	33208|Metazoa	T	positive regulation of cell-substrate adhesion	RSU1	GO:0001932,GO:0001933,GO:0002009,GO:0002165,GO:0003674,GO:0005488,GO:0005515,GO:0005575,GO:0005622,GO:0005623,GO:0005737,GO:0005829,GO:0005912,GO:0005924,GO:0005925,GO:0006469,GO:0007154,GO:0007165,GO:0007166,GO:0007229,GO:0007264,GO:0007265,GO:0007275,GO:0007444,GO:0007472,GO:0007475,GO:0007476,GO:0007552,GO:0007560,GO:0008150,GO:0008284,GO:0008587,GO:0009653,GO:0009791,GO:0009886,GO:0009887,GO:…	-	-	-	-	-	-	-	-	-	-	LRR_8
XP_071941606.1	10224.XP_002737492.1	1.29e-122	385	KOG3626@1|root,KOG3626@2759|Eukaryota,38DV9@33154|Opisthokonta,3BCPB@33208|Metazoa,3CSZS@33213|Bilateria	33208|Metazoa	Q	Solute carrier organic anion transporter family, member	-	GO:0003674,GO:0005215,GO:0005575,GO:0005623,GO:0005886,GO:0005887,GO:0006810,GO:0006811,GO:0006820,GO:0008150,GO:0008509,GO:0008514,GO:0015075,GO:0015291,GO:0015347,GO:0015711,GO:0016020,GO:0016021,GO:0016323,GO:0022804,GO:0022857,GO:0031224,GO:0031226,GO:0034220,GO:0043252,GO:0044425,GO:0044459,GO:0044464,GO:0051179,GO:0051234,GO:0055085,GO:0071702,GO:0071944,GO:0098590,GO:0098656	-	ko:K14353,ko:K14356	-	-	-	-	ko00000,ko02000	2.A.60.1	-	-	Kazal_2,OATP
XP_071941608.1	7668.SPU_003240-tr	2.84e-220	638	COG1283@1|root,2QQ3I@2759|Eukaryota,38DHE@33154|Opisthokonta,3BA55@33208|Metazoa,3CRFS@33213|Bilateria	33208|Metazoa	P	sodium-dependent phosphate transmembrane transporter activity	SLC34A2	GO:0001503,GO:0001655,GO:0001701,GO:0001822,GO:0003674,GO:0005215,GO:0005436,GO:0005488,GO:0005515,GO:0005575,GO:0005622,GO:0005623,GO:0005634,GO:0005654,GO:0005737,GO:0005768,GO:0005819,GO:0005856,GO:0005886,GO:0005887,GO:0005902,GO:0005903,GO:0006066,GO:0006082,GO:0006725,GO:0006807,GO:0006810,GO:0006811,GO:0006812,GO:0006814,GO:0006817,GO:0006820,GO:0006873,GO:0007275,GO:0007568,GO:0007584,GO:…	-	ko:K14683	-	-	-	-	ko00000,ko02000,ko04147	2.A.58.1	-	-	Na_Pi_cotrans
XP_071941609.1	7668.SPU_003240-tr	1.16e-213	620	COG1283@1|root,2QQ3I@2759|Eukaryota,38DHE@33154|Opisthokonta,3BA55@33208|Metazoa,3CRFS@33213|Bilateria	33208|Metazoa	P	sodium-dependent phosphate transmembrane transporter activity	SLC34A2	GO:0001503,GO:0001655,GO:0001701,GO:0001822,GO:0003674,GO:0005215,GO:0005436,GO:0005488,GO:0005515,GO:0005575,GO:0005622,GO:0005623,GO:0005634,GO:0005654,GO:0005737,GO:0005768,GO:0005819,GO:0005856,GO:0005886,GO:0005887,GO:0005902,GO:0005903,GO:0006066,GO:0006082,GO:0006725,GO:0006807,GO:0006810,GO:0006811,GO:0006812,GO:0006814,GO:0006817,GO:0006820,GO:0006873,GO:0007275,GO:0007568,GO:0007584,GO:…	-	ko:K14683	-	-	-	-	ko00000,ko02000,ko04147	2.A.58.1	-	-	Na_Pi_cotrans
XP_071941610.1	10224.XP_002736257.1	7.1e-176	502	COG1024@1|root,KOG1684@2759|Eukaryota,38EBG@33154|Opisthokonta,3BDAT@33208|Metazoa,3CYSP@33213|Bilateria	33208|Metazoa	I	Belongs to the enoyl-CoA hydratase isomerase family	-	-	3.1.2.4	ko:K05605	ko00280,ko00410,ko00640,ko01100,ko01200,map00280,map00410,map00640,map01100,map01200	M00013	R03158,R05064	RC00004,RC00014,RC00137	ko00000,ko00001,ko00002,ko01000	-	-	-	ECH_2
XP_071941611.1	7668.SPU_012474-tr	1.47e-298	840	COG0366@1|root,KOG2212@2759|Eukaryota,38FZ6@33154|Opisthokonta,3BEV2@33208|Metazoa,3CZ5I@33213|Bilateria	33208|Metazoa	G	alpha-amylase	AMY2A	GO:0003674,GO:0003824,GO:0004553,GO:0004556,GO:0005488,GO:0005509,GO:0005575,GO:0005576,GO:0005615,GO:0005975,GO:0007586,GO:0008150,GO:0008152,GO:0009056,GO:0009605,GO:0009607,GO:0009617,GO:0016052,GO:0016160,GO:0016787,GO:0016798,GO:0031404,GO:0032501,GO:0043167,GO:0043168,GO:0043169,GO:0043207,GO:0044238,GO:0044245,GO:0044421,GO:0046872,GO:0050896,GO:0051704,GO:0051707,GO:0071704,GO:1901575	3.2.1.1	ko:K01176	ko00500,ko01100,ko04973,map00500,map01100,map04973	-	R02108,R02112,R11262	-	ko00000,ko00001,ko01000	-	GH13	-	Alpha-amylase,Alpha-amylase_C
XP_071941612.1	7668.SPU_012474-tr	6e-189	551	COG0366@1|root,KOG2212@2759|Eukaryota,38FZ6@33154|Opisthokonta,3BEV2@33208|Metazoa,3CZ5I@33213|Bilateria	33208|Metazoa	G	alpha-amylase	AMY2A	GO:0003674,GO:0003824,GO:0004553,GO:0004556,GO:0005488,GO:0005509,GO:0005575,GO:0005576,GO:0005615,GO:0005975,GO:0007586,GO:0008150,GO:0008152,GO:0009056,GO:0009605,GO:0009607,GO:0009617,GO:0016052,GO:0016160,GO:0016787,GO:0016798,GO:0031404,GO:0032501,GO:0043167,GO:0043168,GO:0043169,GO:0043207,GO:0044238,GO:0044245,GO:0044421,GO:0046872,GO:0050896,GO:0051704,GO:0051707,GO:0071704,GO:1901575	3.2.1.1	ko:K01176	ko00500,ko01100,ko04973,map00500,map01100,map04973	-	R02108,R02112,R11262	-	ko00000,ko00001,ko01000	-	GH13	-	Alpha-amylase,Alpha-amylase_C
XP_071941613.1	7897.ENSLACP00000012508	5.51e-05	52.4	KOG1216@1|root,KOG1216@2759|Eukaryota,38BA2@33154|Opisthokonta,3BHBM@33208|Metazoa,3CSSV@33213|Bilateria,4802J@7711|Chordata,48VKX@7742|Vertebrata	33208|Metazoa	VW	binding of sperm to zona pellucida	ZAN	GO:0000003,GO:0003674,GO:0005488,GO:0005575,GO:0005623,GO:0005886,GO:0007155,GO:0007338,GO:0007339,GO:0008037,GO:0008150,GO:0009566,GO:0009987,GO:0009988,GO:0016020,GO:0019953,GO:0022414,GO:0022610,GO:0035036,GO:0043900,GO:0044464,GO:0044703,GO:0050789,GO:0050794,GO:0050840,GO:0051704,GO:0065007,GO:0071944,GO:0080154,GO:0098609,GO:2000241,GO:2000359	-	ko:K18273	-	-	-	-	ko00000,ko04147	-	-	-	C8,EGF,MAM,TIL,TILa,VWD
XP_071941615.1	7029.ACYPI010228-PA	4.58e-05	52	2CMM3@1|root,2QQSX@2759|Eukaryota,39DKY@33154|Opisthokonta,3BDYS@33208|Metazoa,3CVMR@33213|Bilateria,423RE@6656|Arthropoda,3SS48@50557|Insecta,3EDYB@33342|Paraneoptera	33208|Metazoa	L	Transposase protein	THAP9	GO:0000981,GO:0003674,GO:0003676,GO:0003677,GO:0003700,GO:0003824,GO:0004803,GO:0005488,GO:0006139,GO:0006259,GO:0006310,GO:0006313,GO:0006355,GO:0006357,GO:0006725,GO:0006807,GO:0008150,GO:0008152,GO:0009889,GO:0009987,GO:0010468,GO:0010556,GO:0015074,GO:0019219,GO:0019222,GO:0031323,GO:0031326,GO:0032196,GO:0034641,GO:0043170,GO:0043565,GO:0044237,GO:0044238,GO:0044260,GO:0046483,GO:0050789,GO:…	-	-	-	-	-	-	-	-	-	-	THAP,Tnp_P_element
XP_071941616.1	10224.XP_002737492.1	5.99e-174	522	KOG3626@1|root,KOG3626@2759|Eukaryota,38DV9@33154|Opisthokonta,3BCPB@33208|Metazoa,3CSZS@33213|Bilateria	33208|Metazoa	Q	Solute carrier organic anion transporter family, member	-	GO:0003674,GO:0005215,GO:0005575,GO:0005623,GO:0005886,GO:0005887,GO:0006810,GO:0006811,GO:0006820,GO:0008150,GO:0008509,GO:0008514,GO:0015075,GO:0015291,GO:0015347,GO:0015711,GO:0016020,GO:0016021,GO:0016323,GO:0022804,GO:0022857,GO:0031224,GO:0031226,GO:0034220,GO:0043252,GO:0044425,GO:0044459,GO:0044464,GO:0051179,GO:0051234,GO:0055085,GO:0071702,GO:0071944,GO:0098590,GO:0098656	-	ko:K14353,ko:K14356	-	-	-	-	ko00000,ko02000	2.A.60.1	-	-	Kazal_2,OATP
XP_071941617.1	6500.XP_005097704.1	1.92e-14	68.9	2DDDB@1|root,2S5MU@2759|Eukaryota,3A7GN@33154|Opisthokonta,3BT0R@33208|Metazoa,3DACV@33213|Bilateria	33208|Metazoa	S	negative regulation of VCP-NPL4-UFD1 AAA ATPase complex assembly	SVIP	GO:0003674,GO:0005488,GO:0005515,GO:0005575,GO:0005622,GO:0005623,GO:0005737,GO:0005783,GO:0005789,GO:0008150,GO:0009889,GO:0009891,GO:0009892,GO:0009893,GO:0009894,GO:0009895,GO:0009896,GO:0010506,GO:0010508,GO:0010556,GO:0010557,GO:0010604,GO:0010605,GO:0012505,GO:0016020,GO:0019222,GO:0019899,GO:0030162,GO:0031224,GO:0031225,GO:0031323,GO:0031324,GO:0031325,GO:0031326,GO:0031328,GO:0031329,GO:…	-	ko:K14014	ko04141,map04141	-	-	-	ko00000,ko00001	-	-	-	SVIP
XP_071941618.1	28377.ENSACAP00000007256	5.78e-108	328	COG1836@1|root,KOG4491@2759|Eukaryota,38F8B@33154|Opisthokonta,3BF3R@33208|Metazoa,3CW2H@33213|Bilateria,480HD@7711|Chordata,490TC@7742|Vertebrata	33208|Metazoa	S	Integral membrane protein DUF92	TMEM19	GO:0005575,GO:0016020	-	-	-	-	-	-	-	-	-	-	DUF92
XP_071941619.1	8932.XP_005514235.1	5.63e-83	266	COG1836@1|root,KOG4491@2759|Eukaryota,38F8B@33154|Opisthokonta,3BF3R@33208|Metazoa,3CW2H@33213|Bilateria,480HD@7711|Chordata,490TC@7742|Vertebrata,4GQ60@8782|Aves	33208|Metazoa	S	Transmembrane protein 19	TMEM19	GO:0005575,GO:0016020	-	-	-	-	-	-	-	-	-	-	DUF92
XP_071941620.1	28377.ENSACAP00000007256	3.4e-87	273	COG1836@1|root,KOG4491@2759|Eukaryota,38F8B@33154|Opisthokonta,3BF3R@33208|Metazoa,3CW2H@33213|Bilateria,480HD@7711|Chordata,490TC@7742|Vertebrata	33208|Metazoa	S	Integral membrane protein DUF92	TMEM19	GO:0005575,GO:0016020	-	-	-	-	-	-	-	-	-	-	DUF92
XP_071941621.1	7668.SPU_015976-tr	3.46e-162	493	KOG0274@1|root,KOG0274@2759|Eukaryota,39TV1@33154|Opisthokonta,3BJI5@33208|Metazoa,3D3RA@33213|Bilateria	33208|Metazoa	S	A Receptor for Ubiquitination Targets	-	-	-	ko:K10260	ko04120,map04120	M00387	-	-	ko00000,ko00001,ko00002,ko04121,ko04131	-	-	-	F-box,F-box-like,WD40
XP_071941622.1	7668.SPU_000022-tr	9e-92	277	KOG3976@1|root,KOG3976@2759|Eukaryota,38FAC@33154|Opisthokonta,3BF80@33208|Metazoa,3CRV5@33213|Bilateria	33208|Metazoa	C	ATP synthesis coupled proton transport	ATP5F1	GO:0000276,GO:0003674,GO:0005215,GO:0005575,GO:0005622,GO:0005623,GO:0005634,GO:0005654,GO:0005737,GO:0005739,GO:0005740,GO:0005743,GO:0005753,GO:0005759,GO:0005929,GO:0006091,GO:0006119,GO:0006139,GO:0006163,GO:0006164,GO:0006725,GO:0006753,GO:0006754,GO:0006793,GO:0006796,GO:0006807,GO:0006810,GO:0006811,GO:0006812,GO:0006839,GO:0006996,GO:0007005,GO:0007006,GO:0007007,GO:0008150,GO:0008152,GO:…	-	ko:K02127	ko00190,ko01100,ko04714,ko05010,ko05012,ko05016,map00190,map01100,map04714,map05010,map05012,map05016	M00158	-	-	ko00000,ko00001,ko00002	3.A.2.1	-	-	Mt_ATP-synt_B
XP_071941623.1	45351.EDO39202	3.66e-16	77.4	2E3M8@1|root,2SANR@2759|Eukaryota	2759|Eukaryota	-	-	-	-	-	-	-	-	-	-	-	-	-	-	-
XP_071941624.1	10224.XP_002737492.1	5.99e-174	522	KOG3626@1|root,KOG3626@2759|Eukaryota,38DV9@33154|Opisthokonta,3BCPB@33208|Metazoa,3CSZS@33213|Bilateria	33208|Metazoa	Q	Solute carrier organic anion transporter family, member	-	GO:0003674,GO:0005215,GO:0005575,GO:0005623,GO:0005886,GO:0005887,GO:0006810,GO:0006811,GO:0006820,GO:0008150,GO:0008509,GO:0008514,GO:0015075,GO:0015291,GO:0015347,GO:0015711,GO:0016020,GO:0016021,GO:0016323,GO:0022804,GO:0022857,GO:0031224,GO:0031226,GO:0034220,GO:0043252,GO:0044425,GO:0044459,GO:0044464,GO:0051179,GO:0051234,GO:0055085,GO:0071702,GO:0071944,GO:0098590,GO:0098656	-	ko:K14353,ko:K14356	-	-	-	-	ko00000,ko02000	2.A.60.1	-	-	Kazal_2,OATP
XP_071941625.1	10224.XP_002739946.1	9.66e-125	359	COG1100@1|root,KOG0087@2759|Eukaryota,38EWE@33154|Opisthokonta,3BAYS@33208|Metazoa,3CTSS@33213|Bilateria	33208|Metazoa	U	Rab-like protein	RABL2B	GO:0000003,GO:0000166,GO:0000242,GO:0000902,GO:0000904,GO:0001882,GO:0001883,GO:0003674,GO:0003824,GO:0003924,GO:0005488,GO:0005525,GO:0005575,GO:0005622,GO:0005623,GO:0005737,GO:0005813,GO:0005814,GO:0005815,GO:0005856,GO:0005929,GO:0006810,GO:0006928,GO:0006996,GO:0007017,GO:0007018,GO:0007275,GO:0007338,GO:0007399,GO:0008150,GO:0008594,GO:0009566,GO:0009653,GO:0009987,GO:0010970,GO:0015630,GO:…	-	ko:K07931	-	-	-	-	ko00000,ko04031	-	-	-	Ras
XP_071941627.1	10224.XP_006821903.1	2.66e-164	474	COG3186@1|root,KOG3820@2759|Eukaryota,38G6R@33154|Opisthokonta,3BB8B@33208|Metazoa,3CUNE@33213|Bilateria	33208|Metazoa	E	tryptophan 5-monooxygenase activity	-	-	1.14.16.1,1.14.16.4	ko:K00500,ko:K00502	ko00360,ko00380,ko00400,ko00790,ko01100,ko01230,ko04726,map00360,map00380,map00400,map00790,map01100,map01230,map04726	M00037	R01795,R01814,R07211,R07213	RC00490	ko00000,ko00001,ko00002,ko01000	-	-	-	Biopterin_H
XP_071941628.1	7668.SPU_015966-tr	2.19e-199	573	COG1972@1|root,KOG3747@2759|Eukaryota,38CC4@33154|Opisthokonta,3BEAF@33208|Metazoa,3CZWK@33213|Bilateria	33208|Metazoa	FP	nucleoside:sodium symporter activity	SLC28A3	GO:0001894,GO:0001895,GO:0003674,GO:0005215,GO:0005337,GO:0005345,GO:0005350,GO:0005415,GO:0005575,GO:0005622,GO:0005623,GO:0005737,GO:0005783,GO:0005789,GO:0005886,GO:0005887,GO:0006139,GO:0006725,GO:0006807,GO:0006810,GO:0006811,GO:0006812,GO:0006814,GO:0006863,GO:0008104,GO:0008150,GO:0008152,GO:0008324,GO:0009987,GO:0012505,GO:0015075,GO:0015077,GO:0015081,GO:0015205,GO:0015211,GO:0015291,GO:…	-	ko:K11536	-	-	-	-	ko00000,ko02000	2.A.41.2	-	-	Gate,Nucleos_tra2_C,Nucleos_tra2_N
XP_071941629.1	7668.SPU_015966-tr	3.86e-209	606	COG1972@1|root,KOG3747@2759|Eukaryota,38CC4@33154|Opisthokonta,3BEAF@33208|Metazoa,3CZWK@33213|Bilateria	33208|Metazoa	FP	nucleoside:sodium symporter activity	SLC28A3	GO:0001894,GO:0001895,GO:0003674,GO:0005215,GO:0005337,GO:0005345,GO:0005350,GO:0005415,GO:0005575,GO:0005622,GO:0005623,GO:0005737,GO:0005783,GO:0005789,GO:0005886,GO:0005887,GO:0006139,GO:0006725,GO:0006807,GO:0006810,GO:0006811,GO:0006812,GO:0006814,GO:0006863,GO:0008104,GO:0008150,GO:0008152,GO:0008324,GO:0009987,GO:0012505,GO:0015075,GO:0015077,GO:0015081,GO:0015205,GO:0015211,GO:0015291,GO:…	-	ko:K11536	-	-	-	-	ko00000,ko02000	2.A.41.2	-	-	Gate,Nucleos_tra2_C,Nucleos_tra2_N
XP_071941630.1	7668.SPU_015966-tr	2.41e-209	605	COG1972@1|root,KOG3747@2759|Eukaryota,38CC4@33154|Opisthokonta,3BEAF@33208|Metazoa,3CZWK@33213|Bilateria	33208|Metazoa	FP	nucleoside:sodium symporter activity	SLC28A3	GO:0001894,GO:0001895,GO:0003674,GO:0005215,GO:0005337,GO:0005345,GO:0005350,GO:0005415,GO:0005575,GO:0005622,GO:0005623,GO:0005737,GO:0005783,GO:0005789,GO:0005886,GO:0005887,GO:0006139,GO:0006725,GO:0006807,GO:0006810,GO:0006811,GO:0006812,GO:0006814,GO:0006863,GO:0008104,GO:0008150,GO:0008152,GO:0008324,GO:0009987,GO:0012505,GO:0015075,GO:0015077,GO:0015081,GO:0015205,GO:0015211,GO:0015291,GO:…	-	ko:K11536	-	-	-	-	ko00000,ko02000	2.A.41.2	-	-	Gate,Nucleos_tra2_C,Nucleos_tra2_N
XP_071941631.1	6669.EFX87646	3.29e-06	56.6	28M76@1|root,2QTQ7@2759|Eukaryota,38BX9@33154|Opisthokonta,3BCJA@33208|Metazoa,3CZAA@33213|Bilateria,41ZAE@6656|Arthropoda	33208|Metazoa	P	PMP-22/EMP/MP20/Claudin family	CACNG7	GO:0001558,GO:0003008,GO:0003674,GO:0005215,GO:0005216,GO:0005244,GO:0005245,GO:0005261,GO:0005262,GO:0005575,GO:0005622,GO:0005623,GO:0005737,GO:0005768,GO:0005769,GO:0005886,GO:0005887,GO:0005891,GO:0006810,GO:0006811,GO:0006812,GO:0006816,GO:0007154,GO:0007275,GO:0007399,GO:0008150,GO:0008324,GO:0008328,GO:0009894,GO:0009966,GO:0009987,GO:0010468,GO:0010469,GO:0010608,GO:0010646,GO:0010720,GO:…	-	ko:K04870,ko:K04872	ko04010,ko04260,ko04261,ko04921,ko05410,ko05412,ko05414,map04010,map04260,map04261,map04921,map05410,map05412,map05414	-	-	-	ko00000,ko00001,ko04040	8.A.16.2.4,8.A.16.2.5	-	-	Claudin_2,PMP22_Claudin
XP_071941632.1	6669.EFX87646	3.29e-06	56.6	28M76@1|root,2QTQ7@2759|Eukaryota,38BX9@33154|Opisthokonta,3BCJA@33208|Metazoa,3CZAA@33213|Bilateria,41ZAE@6656|Arthropoda	33208|Metazoa	P	PMP-22/EMP/MP20/Claudin family	CACNG7	GO:0001558,GO:0003008,GO:0003674,GO:0005215,GO:0005216,GO:0005244,GO:0005245,GO:0005261,GO:0005262,GO:0005575,GO:0005622,GO:0005623,GO:0005737,GO:0005768,GO:0005769,GO:0005886,GO:0005887,GO:0005891,GO:0006810,GO:0006811,GO:0006812,GO:0006816,GO:0007154,GO:0007275,GO:0007399,GO:0008150,GO:0008324,GO:0008328,GO:0009894,GO:0009966,GO:0009987,GO:0010468,GO:0010469,GO:0010608,GO:0010646,GO:0010720,GO:…	-	ko:K04870,ko:K04872	ko04010,ko04260,ko04261,ko04921,ko05410,ko05412,ko05414,map04010,map04260,map04261,map04921,map05410,map05412,map05414	-	-	-	ko00000,ko00001,ko04040	8.A.16.2.4,8.A.16.2.5	-	-	Claudin_2,PMP22_Claudin
XP_071941633.1	144197.XP_008298770.1	9.04e-05	45.8	2CFQE@1|root,2S4BC@2759|Eukaryota,3A23W@33154|Opisthokonta,3BQUB@33208|Metazoa,3D7U4@33213|Bilateria,48EUU@7711|Chordata,49BKN@7742|Vertebrata,4A4AF@7898|Actinopterygii	33208|Metazoa	S	Component of the MICOS complex, a large protein complex of the mitochondrial inner membrane that plays crucial roles in the maintenance of crista junctions, inner membrane architecture, and formation of contact sites to the outer membrane	C19orf70	GO:0005575,GO:0005622,GO:0005623,GO:0005634,GO:0005654,GO:0005737,GO:0005739,GO:0005740,GO:0005743,GO:0006996,GO:0007005,GO:0007006,GO:0007007,GO:0008150,GO:0009987,GO:0016020,GO:0016021,GO:0016043,GO:0019866,GO:0031090,GO:0031224,GO:0031300,GO:0031301,GO:0031304,GO:0031305,GO:0031966,GO:0031967,GO:0031974,GO:0031975,GO:0031981,GO:0032592,GO:0032991,GO:0042407,GO:0043226,GO:0043227,GO:0043229,GO:…	-	-	-	-	-	-	-	-	-	-	QIL1
XP_071941634.1	59463.ENSMLUP00000004583	6.28e-25	104	KOG4538@1|root,KOG4538@2759|Eukaryota,39WHV@33154|Opisthokonta,3BJU0@33208|Metazoa,3CUH2@33213|Bilateria,48BRD@7711|Chordata,495IU@7742|Vertebrata,3J252@40674|Mammalia,4KPIA@9397|Chiroptera	33208|Metazoa	S	coiled-coil	CCDC86	GO:0005575,GO:0005622,GO:0005623,GO:0005634,GO:0005730,GO:0031974,GO:0031981,GO:0043226,GO:0043227,GO:0043228,GO:0043229,GO:0043231,GO:0043232,GO:0043233,GO:0044422,GO:0044424,GO:0044428,GO:0044446,GO:0044464,GO:0070013	-	ko:K14822	-	-	-	-	ko00000,ko03009	-	-	-	Cgr1
XP_071941635.1	7668.SPU_002554-tr	7.92e-52	211	KOG1844@1|root,KOG4161@1|root,KOG1844@2759|Eukaryota,KOG4161@2759|Eukaryota,38BEJ@33154|Opisthokonta,3BJEJ@33208|Metazoa,3CXIN@33213|Bilateria	33208|Metazoa	I	histone H4-K16 acetylation	PHF20	GO:0000123,GO:0000785,GO:0000981,GO:0003674,GO:0003682,GO:0003700,GO:0005488,GO:0005515,GO:0005575,GO:0005622,GO:0005623,GO:0005634,GO:0005635,GO:0005654,GO:0005694,GO:0005700,GO:0005705,GO:0005737,GO:0005829,GO:0006325,GO:0006355,GO:0006357,GO:0006464,GO:0006473,GO:0006475,GO:0006807,GO:0006996,GO:0008150,GO:0008152,GO:0009889,GO:0009891,GO:0009893,GO:0009966,GO:0009987,GO:0010468,GO:0010556,GO:…	-	ko:K18402	-	-	-	-	ko00000,ko03036	-	-	-	DUF3776,MBD,MBT,PHD,PHD20L1_u1,THAP
XP_071941636.1	7668.SPU_014028-tr	3.16e-63	202	KOG4728@1|root,KOG4728@2759|Eukaryota,39Y16@33154|Opisthokonta,3BK86@33208|Metazoa,3CWFX@33213|Bilateria	33208|Metazoa	T	fibroblast apoptotic process	BAK1	GO:0000003,GO:0001568,GO:0001654,GO:0001775,GO:0001776,GO:0001782,GO:0001783,GO:0001836,GO:0001932,GO:0001933,GO:0001944,GO:0001974,GO:0002260,GO:0002262,GO:0002339,GO:0002352,GO:0002376,GO:0002520,GO:0002521,GO:0003006,GO:0003674,GO:0005488,GO:0005515,GO:0005575,GO:0005622,GO:0005623,GO:0005737,GO:0005739,GO:0005740,GO:0005741,GO:0005783,GO:0005829,GO:0006508,GO:0006807,GO:0006810,GO:0006811,GO:…	-	ko:K14021	ko01524,ko04141,ko04210,ko04215,ko05165,ko05167,ko05200,ko05202,ko05203,ko05206,ko05210,ko05212,ko05213,ko05214,ko05216,ko05217,ko05218,ko05220,ko05222,ko05223,ko05224,ko05225,ko05226,map01524,map04141,map04210,map04215,map05165,map05167,map05200,map05202,map05203,map05206,map05210,map05212,map05213,map05214,map05216,map05217,map05218,map05220,map05222,map05223,map05224,map05225,map05226	-	-	-	ko00000,ko00001,ko02000,ko03029	1.A.21.1.3	-	-	Bcl-2
XP_071941637.1	10224.NP_001161667.1	1.74e-06	53.9	KOG1028@1|root,KOG1028@2759|Eukaryota,38G8V@33154|Opisthokonta,3BAM7@33208|Metazoa,3CSPC@33213|Bilateria	33208|Metazoa	TU	fast, calcium ion-dependent exocytosis of neurotransmitter	SYT2	GO:0000149,GO:0001505,GO:0001558,GO:0001786,GO:0003008,GO:0003674,GO:0005102,GO:0005488,GO:0005509,GO:0005513,GO:0005515,GO:0005516,GO:0005543,GO:0005544,GO:0005545,GO:0005546,GO:0005575,GO:0005622,GO:0005623,GO:0005737,GO:0005794,GO:0005829,GO:0005886,GO:0006810,GO:0006811,GO:0006820,GO:0006835,GO:0006836,GO:0006865,GO:0006887,GO:0006897,GO:0006906,GO:0006996,GO:0007154,GO:0007267,GO:0007268,GO:…	-	ko:K15290,ko:K19902,ko:K19905	ko04721,map04721	-	-	-	ko00000,ko00001,ko04131	-	-	-	C2
XP_071941638.1	10224.NP_001161667.1	1e-06	53.9	KOG1028@1|root,KOG1028@2759|Eukaryota,38G8V@33154|Opisthokonta,3BAM7@33208|Metazoa,3CSPC@33213|Bilateria	33208|Metazoa	TU	fast, calcium ion-dependent exocytosis of neurotransmitter	SYT2	GO:0000149,GO:0001505,GO:0001558,GO:0001786,GO:0003008,GO:0003674,GO:0005102,GO:0005488,GO:0005509,GO:0005513,GO:0005515,GO:0005516,GO:0005543,GO:0005544,GO:0005545,GO:0005546,GO:0005575,GO:0005622,GO:0005623,GO:0005737,GO:0005794,GO:0005829,GO:0005886,GO:0006810,GO:0006811,GO:0006820,GO:0006835,GO:0006836,GO:0006865,GO:0006887,GO:0006897,GO:0006906,GO:0006996,GO:0007154,GO:0007267,GO:0007268,GO:…	-	ko:K15290,ko:K19902,ko:K19905	ko04721,map04721	-	-	-	ko00000,ko00001,ko04131	-	-	-	C2
XP_071941640.1	7668.SPU_015221-tr	4.3e-104	308	KOG3170@1|root,KOG3170@2759|Eukaryota,39UCF@33154|Opisthokonta,3BIUK@33208|Metazoa,3D37W@33213|Bilateria	33208|Metazoa	T	Phosducin-like protein 3	PDCL3	GO:0001932,GO:0001936,GO:0001938,GO:0003674,GO:0005102,GO:0005126,GO:0005172,GO:0005488,GO:0005515,GO:0005575,GO:0005622,GO:0005623,GO:0005634,GO:0005737,GO:0005829,GO:0006139,GO:0006457,GO:0006725,GO:0006807,GO:0008150,GO:0008152,GO:0008284,GO:0008616,GO:0009058,GO:0009116,GO:0009119,GO:0009163,GO:0009892,GO:0009894,GO:0009895,GO:0009987,GO:0010605,GO:0010941,GO:0018130,GO:0019220,GO:0019222,GO:…	-	-	-	-	-	-	-	-	-	-	Phosducin
XP_071941641.1	7668.SPU_008537-tr	0	942	COG1506@1|root,KOG2281@2759|Eukaryota,38F1N@33154|Opisthokonta,3BIE3@33208|Metazoa,3CT39@33213|Bilateria	33208|Metazoa	O	serine-type peptidase activity	DPP8	GO:0002376,GO:0003674,GO:0003824,GO:0004177,GO:0005488,GO:0005515,GO:0005575,GO:0005622,GO:0005623,GO:0005737,GO:0005829,GO:0006508,GO:0006807,GO:0006955,GO:0008150,GO:0008152,GO:0008233,GO:0008238,GO:0008239,GO:0016787,GO:0019538,GO:0042802,GO:0043170,GO:0044238,GO:0044424,GO:0044444,GO:0044464,GO:0050896,GO:0070011,GO:0071704,GO:0140096,GO:1901564	3.4.14.5	ko:K08655,ko:K08656	-	-	-	-	ko00000,ko01000,ko01002	-	-	-	DPPIV_N,Peptidase_S9
XP_071941642.1	106582.XP_004541542.1	4.57e-146	422	COG2084@1|root,KOG0409@2759|Eukaryota,38F1G@33154|Opisthokonta,3BCEW@33208|Metazoa,3CUIN@33213|Bilateria,47ZH8@7711|Chordata,497QD@7742|Vertebrata,49XEW@7898|Actinopterygii	33208|Metazoa	I	3-hydroxyisobutyrate dehydrogenase	HIBADH	GO:0003674,GO:0003824,GO:0005575,GO:0005622,GO:0005623,GO:0005737,GO:0005739,GO:0005759,GO:0006082,GO:0006520,GO:0006573,GO:0006574,GO:0006807,GO:0008150,GO:0008152,GO:0008442,GO:0009056,GO:0009063,GO:0009081,GO:0009083,GO:0009987,GO:0016054,GO:0016491,GO:0016614,GO:0016616,GO:0019752,GO:0031974,GO:0043226,GO:0043227,GO:0043229,GO:0043231,GO:0043233,GO:0043436,GO:0044237,GO:0044238,GO:0044248,GO:…	1.1.1.31	ko:K00020	ko00280,ko01100,map00280,map01100	-	R05066	RC00099	ko00000,ko00001,ko01000	-	-	-	NAD_binding_11,NAD_binding_2
XP_071941643.1	10224.XP_006822815.1	2.52e-178	508	KOG3792@1|root,KOG3793@2759|Eukaryota,38ECE@33154|Opisthokonta,3BCJE@33208|Metazoa,3CZAU@33213|Bilateria	33208|Metazoa	K	double-stranded RNA binding	ILF2	GO:0000375,GO:0000377,GO:0000398,GO:0001775,GO:0002252,GO:0002263,GO:0002274,GO:0002275,GO:0002283,GO:0002366,GO:0002376,GO:0002443,GO:0002444,GO:0002446,GO:0003674,GO:0003676,GO:0003677,GO:0003723,GO:0003725,GO:0005488,GO:0005575,GO:0005622,GO:0005623,GO:0005634,GO:0005730,GO:0005737,GO:0006139,GO:0006351,GO:0006355,GO:0006396,GO:0006397,GO:0006725,GO:0006807,GO:0006810,GO:0006887,GO:0006955,GO:…	-	ko:K13089	-	-	-	-	ko00000,ko03041	-	-	-	DZF
XP_071941644.1	10224.XP_006816520.1	0	1034	COG2114@1|root,KOG1023@2759|Eukaryota,38E22@33154|Opisthokonta,3B9DY@33208|Metazoa,3CT6K@33213|Bilateria	33208|Metazoa	T	guanylate cyclase activity	NPR2	GO:0000003,GO:0000166,GO:0001501,GO:0001558,GO:0001653,GO:0001882,GO:0001883,GO:0003008,GO:0003013,GO:0003014,GO:0003018,GO:0003674,GO:0003824,GO:0004383,GO:0004888,GO:0004930,GO:0005488,GO:0005515,GO:0005524,GO:0005525,GO:0005575,GO:0005622,GO:0005623,GO:0005737,GO:0005829,GO:0005886,GO:0005887,GO:0006139,GO:0006163,GO:0006164,GO:0006182,GO:0006584,GO:0006725,GO:0006753,GO:0006793,GO:0006796,GO:…	4.6.1.2	ko:K12323,ko:K12324	ko00230,ko04022,ko04024,ko04270,ko04714,ko04921,ko04923,ko04924,ko04925,map00230,map04022,map04024,map04270,map04714,map04921,map04923,map04924,map04925	M00694	R00434	RC00295	ko00000,ko00001,ko00002,ko01000,ko01001	-	-	-	ANF_receptor,Guanylate_cyc,HNOBA,Pkinase_Tyr
XP_071941645.1	10224.XP_006816520.1	0	1044	COG2114@1|root,KOG1023@2759|Eukaryota,38E22@33154|Opisthokonta,3B9DY@33208|Metazoa,3CT6K@33213|Bilateria	33208|Metazoa	T	guanylate cyclase activity	NPR2	GO:0000003,GO:0000166,GO:0001501,GO:0001558,GO:0001653,GO:0001882,GO:0001883,GO:0003008,GO:0003013,GO:0003014,GO:0003018,GO:0003674,GO:0003824,GO:0004383,GO:0004888,GO:0004930,GO:0005488,GO:0005515,GO:0005524,GO:0005525,GO:0005575,GO:0005622,GO:0005623,GO:0005737,GO:0005829,GO:0005886,GO:0005887,GO:0006139,GO:0006163,GO:0006164,GO:0006182,GO:0006584,GO:0006725,GO:0006753,GO:0006793,GO:0006796,GO:…	4.6.1.2	ko:K12323,ko:K12324	ko00230,ko04022,ko04024,ko04270,ko04714,ko04921,ko04923,ko04924,ko04925,map00230,map04022,map04024,map04270,map04714,map04921,map04923,map04924,map04925	M00694	R00434	RC00295	ko00000,ko00001,ko00002,ko01000,ko01001	-	-	-	ANF_receptor,Guanylate_cyc,HNOBA,Pkinase_Tyr
XP_071941646.1	10224.XP_006816520.1	0	1024	COG2114@1|root,KOG1023@2759|Eukaryota,38E22@33154|Opisthokonta,3B9DY@33208|Metazoa,3CT6K@33213|Bilateria	33208|Metazoa	T	guanylate cyclase activity	NPR2	GO:0000003,GO:0000166,GO:0001501,GO:0001558,GO:0001653,GO:0001882,GO:0001883,GO:0003008,GO:0003013,GO:0003014,GO:0003018,GO:0003674,GO:0003824,GO:0004383,GO:0004888,GO:0004930,GO:0005488,GO:0005515,GO:0005524,GO:0005525,GO:0005575,GO:0005622,GO:0005623,GO:0005737,GO:0005829,GO:0005886,GO:0005887,GO:0006139,GO:0006163,GO:0006164,GO:0006182,GO:0006584,GO:0006725,GO:0006753,GO:0006793,GO:0006796,GO:…	4.6.1.2	ko:K12323,ko:K12324	ko00230,ko04022,ko04024,ko04270,ko04714,ko04921,ko04923,ko04924,ko04925,map00230,map04022,map04024,map04270,map04714,map04921,map04923,map04924,map04925	M00694	R00434	RC00295	ko00000,ko00001,ko00002,ko01000,ko01001	-	-	-	ANF_receptor,Guanylate_cyc,HNOBA,Pkinase_Tyr
XP_071941647.1	885580.XP_010623174.1	9.72e-14	82.8	28KUN@1|root,2QTAY@2759|Eukaryota,39R61@33154|Opisthokonta,3BHZJ@33208|Metazoa,3D0MB@33213|Bilateria,486IH@7711|Chordata,490AN@7742|Vertebrata,3JCZE@40674|Mammalia,35J96@314146|Euarchontoglires,4PV4C@9989|Rodentia	33208|Metazoa	Z	actin filament network formation	COBL	GO:0000578,GO:0000902,GO:0000904,GO:0001726,GO:0001756,GO:0001757,GO:0001838,GO:0001841,GO:0001843,GO:0001889,GO:0001947,GO:0002009,GO:0002064,GO:0002065,GO:0002066,GO:0002093,GO:0003002,GO:0003007,GO:0003143,GO:0003146,GO:0003674,GO:0003779,GO:0003785,GO:0005488,GO:0005515,GO:0005575,GO:0005622,GO:0005623,GO:0005737,GO:0005829,GO:0005856,GO:0005886,GO:0005938,GO:0006996,GO:0007010,GO:0007015,GO:…	-	ko:K18623	-	-	-	-	ko00000,ko04812	-	-	-	Cobl,WH2
XP_071941648.1	10224.XP_006816520.1	0	977	COG2114@1|root,KOG1023@2759|Eukaryota,38E22@33154|Opisthokonta,3B9DY@33208|Metazoa,3CT6K@33213|Bilateria	33208|Metazoa	T	guanylate cyclase activity	NPR2	GO:0000003,GO:0000166,GO:0001501,GO:0001558,GO:0001653,GO:0001882,GO:0001883,GO:0003008,GO:0003013,GO:0003014,GO:0003018,GO:0003674,GO:0003824,GO:0004383,GO:0004888,GO:0004930,GO:0005488,GO:0005515,GO:0005524,GO:0005525,GO:0005575,GO:0005622,GO:0005623,GO:0005737,GO:0005829,GO:0005886,GO:0005887,GO:0006139,GO:0006163,GO:0006164,GO:0006182,GO:0006584,GO:0006725,GO:0006753,GO:0006793,GO:0006796,GO:…	4.6.1.2	ko:K12323,ko:K12324	ko00230,ko04022,ko04024,ko04270,ko04714,ko04921,ko04923,ko04924,ko04925,map00230,map04022,map04024,map04270,map04714,map04921,map04923,map04924,map04925	M00694	R00434	RC00295	ko00000,ko00001,ko00002,ko01000,ko01001	-	-	-	ANF_receptor,Guanylate_cyc,HNOBA,Pkinase_Tyr
XP_071941650.1	9361.ENSDNOP00000028386	2.49e-32	119	2AWJE@1|root,2S082@2759|Eukaryota,3A275@33154|Opisthokonta,3BQVC@33208|Metazoa,3D6MJ@33213|Bilateria,48E85@7711|Chordata,49B6G@7742|Vertebrata,3JGDC@40674|Mammalia	33208|Metazoa	S	leukotriene-C4 synthase activity	MGST2	GO:0003674,GO:0003824,GO:0004364,GO:0004464,GO:0004601,GO:0004602,GO:0005575,GO:0005622,GO:0005623,GO:0005634,GO:0005635,GO:0005737,GO:0005783,GO:0005789,GO:0005886,GO:0006082,GO:0006518,GO:0006575,GO:0006629,GO:0006643,GO:0006690,GO:0006691,GO:0006749,GO:0006750,GO:0006790,GO:0006805,GO:0006807,GO:0008150,GO:0008152,GO:0009056,GO:0009058,GO:0009410,GO:0009636,GO:0009987,GO:0012505,GO:0016020,GO:…	2.5.1.18	ko:K00799	ko00480,ko00980,ko00982,ko00983,ko01524,ko05200,ko05204,ko05225,ko05418,map00480,map00980,map00982,map00983,map01524,map05200,map05204,map05225,map05418	-	R03522,R07002,R07003,R07004,R07023,R07024,R07025,R07026,R07069,R07070,R07083,R07084,R07091,R07092,R07093,R07094,R07100,R07113,R07116,R08280,R09409,R11905	RC00004,RC00069,RC00840,RC00948,RC01704,RC01705,RC01706,RC01758,RC01759,RC01765,RC01767,RC01769,RC02243,RC02527,RC02939,RC02940,RC02942,RC02943,RC02944	ko00000,ko00001,ko01000,ko02000	1.A.12.2.2,1.A.12.3.2	-	-	MAPEG
XP_071941651.1	13616.ENSMODP00000018020	1.26e-171	504	COG0508@1|root,KOG0557@2759|Eukaryota,38BJW@33154|Opisthokonta,3BFAB@33208|Metazoa,3CS5G@33213|Bilateria,4874T@7711|Chordata,491KE@7742|Vertebrata,3J5I4@40674|Mammalia,4K3EQ@9263|Metatheria	33208|Metazoa	C	The pyruvate dehydrogenase complex catalyzes the overall conversion of pyruvate to acetyl-CoA and CO(2)	DLAT	GO:0000166,GO:0003674,GO:0003824,GO:0004742,GO:0005488,GO:0005515,GO:0005575,GO:0005622,GO:0005623,GO:0005737,GO:0005739,GO:0005759,GO:0005967,GO:0006082,GO:0006084,GO:0006085,GO:0006086,GO:0006090,GO:0006139,GO:0006163,GO:0006164,GO:0006637,GO:0006725,GO:0006732,GO:0006733,GO:0006753,GO:0006790,GO:0006793,GO:0006796,GO:0006807,GO:0007610,GO:0007625,GO:0008150,GO:0008152,GO:0009058,GO:0009108,GO:…	2.3.1.12	ko:K00627	ko00010,ko00020,ko00620,ko01100,ko01110,ko01120,ko01130,ko01200,map00010,map00020,map00620,map01100,map01110,map01120,map01130,map01200	M00307	R00209,R02569	RC00004,RC02742,RC02857	br01601,ko00000,ko00001,ko00002,ko01000	-	-	-	2-oxoacid_dh,Biotin_lipoyl,E3_binding
XP_071941652.1	2880.D7G118	1.97e-50	169	KOG0084@1|root,KOG0084@2759|Eukaryota	2759|Eukaryota	S	GTPase activity	-	-	-	ko:K07874	ko05134,map05134	-	-	-	ko00000,ko00001,ko04031,ko04131,ko04147	-	-	-	Ras
XP_071941653.1	2880.D7G118	1.97e-50	169	KOG0084@1|root,KOG0084@2759|Eukaryota	2759|Eukaryota	S	GTPase activity	-	-	-	ko:K07874	ko05134,map05134	-	-	-	ko00000,ko00001,ko04031,ko04131,ko04147	-	-	-	Ras
XP_071941655.1	10224.XP_006811887.1	0	1377	COG0457@1|root,KOG0548@2759|Eukaryota,KOG0553@2759|Eukaryota,39NQV@33154|Opisthokonta,3CQ99@33208|Metazoa,3E6EN@33213|Bilateria	33208|Metazoa	O	ankyrin repeats	TRANK1	-	-	-	-	-	-	-	-	-	-	-	UvrD-helicase
XP_071941656.1	10224.XP_006811721.1	2.24e-140	406	KOG0759@1|root,KOG0753@2759|Eukaryota,39BBG@33154|Opisthokonta,3B9D8@33208|Metazoa,3CX4V@33213|Bilateria	33208|Metazoa	C	oxidative phosphorylation uncoupler activity	ucp1	-	-	ko:K15103	-	-	-	-	ko00000,ko02000	2.A.29.3.3,2.A.29.3.4,2.A.29.3.5	-	-	Mito_carr
XP_071941657.1	10224.XP_006816237.1	0	1716	COG5126@1|root,KOG0027@2759|Eukaryota,39T4D@33154|Opisthokonta,3BCNW@33208|Metazoa,3CXXT@33213|Bilateria	33208|Metazoa	T	EF-hand calcium-binding domain-containing protein 6	EFCAB6	GO:0003674,GO:0005488,GO:0005509,GO:0005575,GO:0005622,GO:0005623,GO:0005634,GO:0005654,GO:0031974,GO:0031981,GO:0043167,GO:0043169,GO:0043226,GO:0043227,GO:0043229,GO:0043231,GO:0043233,GO:0044422,GO:0044424,GO:0044428,GO:0044446,GO:0044464,GO:0046872,GO:0070013	-	-	-	-	-	-	-	-	-	-	EF-hand_11,EF-hand_5,EF-hand_6,EF-hand_7,EF-hand_8
XP_071941658.1	10224.XP_002731235.1	1.19e-90	284	KOG3735@1|root,KOG3735@2759|Eukaryota,38DPW@33154|Opisthokonta,3B96P@33208|Metazoa,3CXCH@33213|Bilateria	33208|Metazoa	Z	tropomodulin	TMOD1	GO:0001654,GO:0001726,GO:0002064,GO:0002088,GO:0002119,GO:0002164,GO:0002262,GO:0002376,GO:0002520,GO:0003008,GO:0003012,GO:0003674,GO:0003779,GO:0005488,GO:0005515,GO:0005523,GO:0005575,GO:0005622,GO:0005623,GO:0005634,GO:0005737,GO:0005829,GO:0005856,GO:0005865,GO:0005884,GO:0005938,GO:0006928,GO:0006936,GO:0006996,GO:0007010,GO:0007015,GO:0007154,GO:0007267,GO:0007268,GO:0007270,GO:0007275,GO:…	-	ko:K10370,ko:K22030	-	-	-	-	ko00000,ko04812	-	-	-	Tropomodulin
XP_071941659.1	10224.XP_002731235.1	7.85e-93	289	KOG3735@1|root,KOG3735@2759|Eukaryota,38DPW@33154|Opisthokonta,3B96P@33208|Metazoa,3CXCH@33213|Bilateria	33208|Metazoa	Z	tropomodulin	TMOD1	GO:0001654,GO:0001726,GO:0002064,GO:0002088,GO:0002119,GO:0002164,GO:0002262,GO:0002376,GO:0002520,GO:0003008,GO:0003012,GO:0003674,GO:0003779,GO:0005488,GO:0005515,GO:0005523,GO:0005575,GO:0005622,GO:0005623,GO:0005634,GO:0005737,GO:0005829,GO:0005856,GO:0005865,GO:0005884,GO:0005938,GO:0006928,GO:0006936,GO:0006996,GO:0007010,GO:0007015,GO:0007154,GO:0007267,GO:0007268,GO:0007270,GO:0007275,GO:…	-	ko:K10370,ko:K22030	-	-	-	-	ko00000,ko04812	-	-	-	Tropomodulin
XP_071941660.1	244447.XP_008317108.1	0	1897	KOG1215@1|root,KOG1215@2759|Eukaryota,38B6M@33154|Opisthokonta,3B9HR@33208|Metazoa,3CV9D@33213|Bilateria,47ZFJ@7711|Chordata,48WNX@7742|Vertebrata,49UJ5@7898|Actinopterygii	33208|Metazoa	T	lipoprotein receptor-related protein	LRP1	GO:0001523,GO:0001568,GO:0001775,GO:0001944,GO:0002020,GO:0002252,GO:0002263,GO:0002265,GO:0002376,GO:0003205,GO:0003279,GO:0003674,GO:0005041,GO:0005044,GO:0005102,GO:0005215,GO:0005488,GO:0005509,GO:0005515,GO:0005575,GO:0005622,GO:0005623,GO:0005634,GO:0005737,GO:0005768,GO:0005769,GO:0005886,GO:0005887,GO:0005905,GO:0006066,GO:0006629,GO:0006720,GO:0006721,GO:0006810,GO:0006897,GO:0006898,GO:…	-	ko:K04550,ko:K20049	ko04979,ko05010,ko05144,map04979,map05010,map05144	-	-	-	ko00000,ko00001,ko04090,ko04131,ko04516	-	-	-	EGF,EGF_CA,FXa_inhibition,Ldl_recept_a,Ldl_recept_b,cEGF
XP_071941661.1	244447.XP_008317108.1	0	1898	KOG1215@1|root,KOG1215@2759|Eukaryota,38B6M@33154|Opisthokonta,3B9HR@33208|Metazoa,3CV9D@33213|Bilateria,47ZFJ@7711|Chordata,48WNX@7742|Vertebrata,49UJ5@7898|Actinopterygii	33208|Metazoa	T	lipoprotein receptor-related protein	LRP1	GO:0001523,GO:0001568,GO:0001775,GO:0001944,GO:0002020,GO:0002252,GO:0002263,GO:0002265,GO:0002376,GO:0003205,GO:0003279,GO:0003674,GO:0005041,GO:0005044,GO:0005102,GO:0005215,GO:0005488,GO:0005509,GO:0005515,GO:0005575,GO:0005622,GO:0005623,GO:0005634,GO:0005737,GO:0005768,GO:0005769,GO:0005886,GO:0005887,GO:0005905,GO:0006066,GO:0006629,GO:0006720,GO:0006721,GO:0006810,GO:0006897,GO:0006898,GO:…	-	ko:K04550,ko:K20049	ko04979,ko05010,ko05144,map04979,map05010,map05144	-	-	-	ko00000,ko00001,ko04090,ko04131,ko04516	-	-	-	EGF,EGF_CA,FXa_inhibition,Ldl_recept_a,Ldl_recept_b,cEGF
XP_071941662.1	244447.XP_008317108.1	0	1894	KOG1215@1|root,KOG1215@2759|Eukaryota,38B6M@33154|Opisthokonta,3B9HR@33208|Metazoa,3CV9D@33213|Bilateria,47ZFJ@7711|Chordata,48WNX@7742|Vertebrata,49UJ5@7898|Actinopterygii	33208|Metazoa	T	lipoprotein receptor-related protein	LRP1	GO:0001523,GO:0001568,GO:0001775,GO:0001944,GO:0002020,GO:0002252,GO:0002263,GO:0002265,GO:0002376,GO:0003205,GO:0003279,GO:0003674,GO:0005041,GO:0005044,GO:0005102,GO:0005215,GO:0005488,GO:0005509,GO:0005515,GO:0005575,GO:0005622,GO:0005623,GO:0005634,GO:0005737,GO:0005768,GO:0005769,GO:0005886,GO:0005887,GO:0005905,GO:0006066,GO:0006629,GO:0006720,GO:0006721,GO:0006810,GO:0006897,GO:0006898,GO:…	-	ko:K04550,ko:K20049	ko04979,ko05010,ko05144,map04979,map05010,map05144	-	-	-	ko00000,ko00001,ko04090,ko04131,ko04516	-	-	-	EGF,EGF_CA,FXa_inhibition,Ldl_recept_a,Ldl_recept_b,cEGF
XP_071941663.1	7668.SPU_010620-tr	1.28e-261	750	COG5173@1|root,KOG2286@2759|Eukaryota,391VH@33154|Opisthokonta,3BBWC@33208|Metazoa,3CZWN@33213|Bilateria	33208|Metazoa	U	exocyst localization	EXOC3	GO:0000003,GO:0000145,GO:0000149,GO:0001505,GO:0001654,GO:0001667,GO:0001745,GO:0001751,GO:0001754,GO:0002064,GO:0002065,GO:0002066,GO:0003006,GO:0003674,GO:0005488,GO:0005515,GO:0005575,GO:0005622,GO:0005623,GO:0005737,GO:0005829,GO:0005911,GO:0005912,GO:0005913,GO:0005915,GO:0005938,GO:0006810,GO:0006836,GO:0006887,GO:0006892,GO:0006893,GO:0006903,GO:0006904,GO:0006928,GO:0006996,GO:0007009,GO:…	-	ko:K06110	-	-	-	-	ko00000,ko04131	-	-	-	Sec6
XP_071941664.1	10224.XP_006811777.1	1.16e-39	172	KOG1217@1|root,KOG1217@2759|Eukaryota,38BUP@33154|Opisthokonta,3BAFT@33208|Metazoa,3CRZB@33213|Bilateria	33208|Metazoa	T	negative regulation of growth rate	-	-	-	ko:K02599	ko01522,ko04320,ko04330,ko04658,ko04919,ko05020,ko05165,ko05200,ko05206,ko05224,map01522,map04320,map04330,map04658,map04919,map05020,map05165,map05200,map05206,map05224	M00682	-	-	ko00000,ko00001,ko00002	-	-	-	CUB,EGF,hEGF
XP_071941665.1	10224.XP_006811777.1	1.09e-39	172	KOG1217@1|root,KOG1217@2759|Eukaryota,38BUP@33154|Opisthokonta,3BAFT@33208|Metazoa,3CRZB@33213|Bilateria	33208|Metazoa	T	negative regulation of growth rate	-	-	-	ko:K02599	ko01522,ko04320,ko04330,ko04658,ko04919,ko05020,ko05165,ko05200,ko05206,ko05224,map01522,map04320,map04330,map04658,map04919,map05020,map05165,map05200,map05206,map05224	M00682	-	-	ko00000,ko00001,ko00002	-	-	-	CUB,EGF,hEGF
XP_071941666.1	10224.XP_006811777.1	1.09e-39	172	KOG1217@1|root,KOG1217@2759|Eukaryota,38BUP@33154|Opisthokonta,3BAFT@33208|Metazoa,3CRZB@33213|Bilateria	33208|Metazoa	T	negative regulation of growth rate	-	-	-	ko:K02599	ko01522,ko04320,ko04330,ko04658,ko04919,ko05020,ko05165,ko05200,ko05206,ko05224,map01522,map04320,map04330,map04658,map04919,map05020,map05165,map05200,map05206,map05224	M00682	-	-	ko00000,ko00001,ko00002	-	-	-	CUB,EGF,hEGF
XP_071941667.1	34839.XP_005393321.1	3.34e-123	439	KOG1215@1|root,KOG1215@2759|Eukaryota,38B6M@33154|Opisthokonta,3B9HR@33208|Metazoa,3CV9D@33213|Bilateria,485AF@7711|Chordata,491E5@7742|Vertebrata,3JEXK@40674|Mammalia,358WD@314146|Euarchontoglires,4PZCQ@9989|Rodentia	33208|Metazoa	T	lipoprotein receptor-related protein 2	LRP2	GO:0000003,GO:0000323,GO:0000902,GO:0001101,GO:0001523,GO:0001568,GO:0001838,GO:0001841,GO:0001843,GO:0001944,GO:0002009,GO:0003002,GO:0003006,GO:0003007,GO:0003008,GO:0003128,GO:0003139,GO:0003148,GO:0003151,GO:0003205,GO:0003206,GO:0003208,GO:0003223,GO:0003229,GO:0003231,GO:0003279,GO:0003281,GO:0003674,GO:0005041,GO:0005102,GO:0005215,GO:0005488,GO:0005509,GO:0005515,GO:0005575,GO:0005576,GO:…	-	ko:K06233	ko04340,ko04918,ko04979,map04340,map04918,map04979	-	-	-	ko00000,ko00001,ko04131	9.B.87.1.1	-	-	EGF_CA,FXa_inhibition,Ldl_recept_a,Ldl_recept_b,cEGF
XP_071941668.1	10224.XP_006819100.1	1.78e-56	219	COG0666@1|root,KOG0504@2759|Eukaryota,38UBD@33154|Opisthokonta,3BITN@33208|Metazoa,3CY73@33213|Bilateria	33208|Metazoa	S	calmodulin binding	INVS	GO:0001655,GO:0001736,GO:0001738,GO:0001822,GO:0001947,GO:0002009,GO:0003002,GO:0003007,GO:0003143,GO:0003341,GO:0003351,GO:0005575,GO:0005622,GO:0005623,GO:0005634,GO:0005737,GO:0005819,GO:0005856,GO:0005929,GO:0006810,GO:0006928,GO:0007017,GO:0007018,GO:0007164,GO:0007275,GO:0007368,GO:0007369,GO:0007389,GO:0007507,GO:0008104,GO:0008150,GO:0009653,GO:0009790,GO:0009791,GO:0009799,GO:0009855,GO:…	-	ko:K19626	ko04310,map04310	-	-	-	ko00000,ko00001	-	-	-	Ank_2,Ank_3,Ank_4,IQ
XP_071941669.1	10224.XP_006819100.1	1.68e-56	219	COG0666@1|root,KOG0504@2759|Eukaryota,38UBD@33154|Opisthokonta,3BITN@33208|Metazoa,3CY73@33213|Bilateria	33208|Metazoa	S	calmodulin binding	INVS	GO:0001655,GO:0001736,GO:0001738,GO:0001822,GO:0001947,GO:0002009,GO:0003002,GO:0003007,GO:0003143,GO:0003341,GO:0003351,GO:0005575,GO:0005622,GO:0005623,GO:0005634,GO:0005737,GO:0005819,GO:0005856,GO:0005929,GO:0006810,GO:0006928,GO:0007017,GO:0007018,GO:0007164,GO:0007275,GO:0007368,GO:0007369,GO:0007389,GO:0007507,GO:0008104,GO:0008150,GO:0009653,GO:0009790,GO:0009791,GO:0009799,GO:0009855,GO:…	-	ko:K19626	ko04310,map04310	-	-	-	ko00000,ko00001	-	-	-	Ank_2,Ank_3,Ank_4,IQ
XP_071941670.1	31033.ENSTRUP00000034043	5.57e-64	242	COG0666@1|root,KOG0505@2759|Eukaryota,38EP8@33154|Opisthokonta,3BECQ@33208|Metazoa,3CTH7@33213|Bilateria,481SA@7711|Chordata,48VMZ@7742|Vertebrata,49TXU@7898|Actinopterygii	33208|Metazoa	OT	Protein phosphatase 1 regulatory	PPP1R12A	GO:0000226,GO:0000278,GO:0000775,GO:0000776,GO:0000902,GO:0000904,GO:0001889,GO:0002009,GO:0003002,GO:0003401,GO:0003674,GO:0003824,GO:0004721,GO:0004857,GO:0005488,GO:0005515,GO:0005575,GO:0005622,GO:0005623,GO:0005634,GO:0005654,GO:0005694,GO:0005737,GO:0005813,GO:0005815,GO:0005829,GO:0005856,GO:0006355,GO:0006357,GO:0006464,GO:0006470,GO:0006793,GO:0006796,GO:0006807,GO:0006928,GO:0006935,GO:…	-	ko:K06270	ko04022,ko04024,ko04270,ko04510,ko04611,ko04810,ko04921,ko05205,map04022,map04024,map04270,map04510,map04611,map04810,map04921,map05205	-	-	-	ko00000,ko00001,ko01009	-	-	-	Ank_2,Ank_4,PRKG1_interact
XP_071941671.1	126957.SMAR011038-PA	5.52e-64	239	COG0666@1|root,KOG0505@2759|Eukaryota,38EP8@33154|Opisthokonta,3BECQ@33208|Metazoa,3CTH7@33213|Bilateria,41U3M@6656|Arthropoda	33208|Metazoa	OT	Protein phosphatase 1 regulatory subunit	PPP1R12C	GO:0000003,GO:0000902,GO:0000904,GO:0001700,GO:0002009,GO:0002165,GO:0003006,GO:0005575,GO:0005622,GO:0005623,GO:0005737,GO:0005911,GO:0005912,GO:0005913,GO:0005938,GO:0007275,GO:0007276,GO:0007281,GO:0007292,GO:0007391,GO:0007399,GO:0007409,GO:0007444,GO:0007472,GO:0007476,GO:0007552,GO:0007560,GO:0008150,GO:0008544,GO:0009653,GO:0009790,GO:0009791,GO:0009792,GO:0009886,GO:0009887,GO:0009888,GO:…	-	ko:K06270,ko:K17457	ko04022,ko04024,ko04270,ko04510,ko04611,ko04810,ko04921,ko05205,map04022,map04024,map04270,map04510,map04611,map04810,map04921,map05205	-	-	-	ko00000,ko00001,ko01009	-	-	-	Ank_2,Ank_4,PRKG1_interact
XP_071941672.1	9733.XP_004278888.1	2.83e-16	92.4	2918S@1|root,2R84N@2759|Eukaryota,38BCG@33154|Opisthokonta,3BK2N@33208|Metazoa,3D0UT@33213|Bilateria,481CP@7711|Chordata,48YJ9@7742|Vertebrata,3J5EI@40674|Mammalia,4IVYT@91561|Cetartiodactyla	33208|Metazoa	S	Coiled-coil domain containing 14	CCDC14	GO:0005575,GO:0005622,GO:0005623,GO:0005737,GO:0005813,GO:0005815,GO:0005856,GO:0008104,GO:0008150,GO:0015630,GO:0033036,GO:0033365,GO:0034451,GO:0034613,GO:0043226,GO:0043228,GO:0043229,GO:0043232,GO:0044380,GO:0044422,GO:0044424,GO:0044430,GO:0044444,GO:0044446,GO:0044450,GO:0044464,GO:0051179,GO:0051641,GO:0070727,GO:0071539,GO:0072698,GO:1905508	-	ko:K16541	-	-	-	-	ko00000,ko03036	-	-	-	CCDC14
XP_071941673.1	7668.SPU_012857-tr	1.51e-188	549	KOG0997@1|root,KOG0997@2759|Eukaryota,38CMS@33154|Opisthokonta,3BF3W@33208|Metazoa,3CVGC@33213|Bilateria	33208|Metazoa	S	early viral transcription	MON1A	GO:0002119,GO:0002164,GO:0002790,GO:0003674,GO:0005085,GO:0005488,GO:0005515,GO:0005575,GO:0005576,GO:0005622,GO:0005623,GO:0005737,GO:0005768,GO:0005769,GO:0005770,GO:0005829,GO:0006810,GO:0006873,GO:0006875,GO:0006879,GO:0006897,GO:0006909,GO:0006996,GO:0007034,GO:0007041,GO:0007275,GO:0007528,GO:0008104,GO:0008150,GO:0008333,GO:0009306,GO:0009653,GO:0009790,GO:0009791,GO:0009792,GO:0009987,GO:…	-	ko:K20195	ko04138,map04138	-	-	-	ko00000,ko00001,ko04131	-	-	-	Mon1
XP_071941674.1	7668.SPU_002506-tr	1.54e-40	146	COG5368@1|root,2S0SI@2759|Eukaryota,3A2ZU@33154|Opisthokonta,3BQVS@33208|Metazoa,3D7JZ@33213|Bilateria	33208|Metazoa	S	Concanavalin A-like lectin/glucanases superfamily	-	-	-	-	-	-	-	-	-	-	-	-	Laminin_G_3
XP_071941675.1	10224.XP_002736864.1	5.17e-69	218	KOG3882@1|root,KOG3882@2759|Eukaryota,3A1WV@33154|Opisthokonta,3BQQH@33208|Metazoa,3D7UM@33213|Bilateria	33208|Metazoa	O	positive regulation of integrin-mediated signaling pathway	CD63	GO:0000323,GO:0001775,GO:0002090,GO:0002092,GO:0002252,GO:0002263,GO:0002274,GO:0002275,GO:0002283,GO:0002366,GO:0002376,GO:0002443,GO:0002444,GO:0002446,GO:0002576,GO:0003674,GO:0005488,GO:0005575,GO:0005576,GO:0005615,GO:0005622,GO:0005623,GO:0005737,GO:0005764,GO:0005765,GO:0005766,GO:0005768,GO:0005770,GO:0005771,GO:0005773,GO:0005774,GO:0005886,GO:0005887,GO:0006810,GO:0006887,GO:0006928,GO:…	-	ko:K06489,ko:K06497	ko04142,ko05205,map04142,map05205	-	-	-	ko00000,ko00001,ko04090,ko04147	-	-	-	Tetraspannin
XP_071941676.1	6500.XP_005096303.1	2.22e-51	174	COG0500@1|root,2RYNV@2759|Eukaryota,3A126@33154|Opisthokonta,3BPIP@33208|Metazoa,3D710@33213|Bilateria	33208|Metazoa	Q	Methyltransferase domain	-	-	-	-	-	-	-	-	-	-	-	-	Methyltransf_11,Methyltransf_25
XP_071941677.1	7668.SPU_028614-tr	9.15e-74	241	28H83@1|root,2QPKV@2759|Eukaryota,38CNA@33154|Opisthokonta,3BBK8@33208|Metazoa,3D1EK@33213|Bilateria	33208|Metazoa	S	Testis expressed 9	TEX9	-	-	-	-	-	-	-	-	-	-	-	-
XP_071941678.1	69319.XP_008560635.1	1.92e-59	192	KOG0078@1|root,KOG0078@2759|Eukaryota,39PIX@33154|Opisthokonta,3BGJV@33208|Metazoa,3D4TN@33213|Bilateria,41W1D@6656|Arthropoda,3SI9E@50557|Insecta,46DZU@7399|Hymenoptera	33208|Metazoa	U	Rab subfamily of small GTPases	-	GO:0002790,GO:0003674,GO:0003824,GO:0003924,GO:0005575,GO:0005622,GO:0005623,GO:0005737,GO:0005794,GO:0006810,GO:0006887,GO:0006904,GO:0007154,GO:0007165,GO:0007264,GO:0007265,GO:0008104,GO:0008150,GO:0009306,GO:0009719,GO:0009725,GO:0009987,GO:0010033,GO:0010243,GO:0012505,GO:0015031,GO:0015833,GO:0016192,GO:0016462,GO:0016787,GO:0016817,GO:0016818,GO:0017111,GO:0017157,GO:0022406,GO:0023052,GO:…	-	ko:K07976	-	-	-	-	ko00000,ko04031	-	-	-	Ras
XP_071941679.1	7668.SPU_017972-tr	1.19e-113	331	COG1100@1|root,KOG0395@2759|Eukaryota,38TG4@33154|Opisthokonta,3BCK4@33208|Metazoa,3CSJH@33213|Bilateria	33208|Metazoa	U	V-ral simian leukemia viral oncogene homolog	RALA	GO:0000003,GO:0000166,GO:0001654,GO:0001664,GO:0001667,GO:0001700,GO:0001736,GO:0001738,GO:0001745,GO:0001751,GO:0001752,GO:0001754,GO:0001838,GO:0001841,GO:0001843,GO:0001882,GO:0001883,GO:0001928,GO:0001932,GO:0001933,GO:0001934,GO:0002009,GO:0002064,GO:0002065,GO:0002066,GO:0002376,GO:0003006,GO:0003674,GO:0003824,GO:0003924,GO:0004672,GO:0004713,GO:0005102,GO:0005488,GO:0005515,GO:0005525,GO:…	-	ko:K07834,ko:K07835	ko04014,ko04015,ko04072,ko05200,ko05210,ko05212,map04014,map04015,map04072,map05200,map05210,map05212	-	-	-	ko00000,ko00001,ko04031,ko04131	-	-	-	Ras
XP_071941680.1	8090.ENSORLP00000010814	1.8e-107	372	KOG4221@1|root,KOG4221@2759|Eukaryota,39JY7@33154|Opisthokonta,3BC0X@33208|Metazoa,3CYFQ@33213|Bilateria,48376@7711|Chordata,492V0@7742|Vertebrata,49S38@7898|Actinopterygii	33208|Metazoa	T	Protogenin	PRTG	GO:0003674,GO:0005575,GO:0005623,GO:0005886,GO:0007154,GO:0007165,GO:0007275,GO:0007399,GO:0008150,GO:0008582,GO:0009987,GO:0010721,GO:0016020,GO:0016043,GO:0016322,GO:0021700,GO:0022008,GO:0022607,GO:0023052,GO:0030154,GO:0030182,GO:0030424,GO:0030425,GO:0032501,GO:0032502,GO:0036477,GO:0038023,GO:0040008,GO:0042551,GO:0042995,GO:0043005,GO:0043933,GO:0044085,GO:0044087,GO:0044463,GO:0044464,GO:…	-	-	-	-	-	-	-	-	-	-	I-set,Ig_3,fn3
XP_071941681.1	8469.XP_007053589.1	1.21e-110	384	KOG4221@1|root,KOG4221@2759|Eukaryota,39JY7@33154|Opisthokonta,3BC0X@33208|Metazoa,3CYFQ@33213|Bilateria,48376@7711|Chordata,495VK@7742|Vertebrata,4CGXY@8459|Testudines	33208|Metazoa	T	Immunoglobulin superfamily DCC subclass member 4	IGDCC4	GO:0005575,GO:0005623,GO:0005886,GO:0005887,GO:0007275,GO:0007399,GO:0008150,GO:0008582,GO:0009987,GO:0016020,GO:0016021,GO:0016322,GO:0021700,GO:0022008,GO:0030154,GO:0030182,GO:0030424,GO:0030425,GO:0031224,GO:0031226,GO:0032501,GO:0032502,GO:0036477,GO:0040008,GO:0042551,GO:0042995,GO:0043005,GO:0044087,GO:0044425,GO:0044459,GO:0044463,GO:0044464,GO:0045886,GO:0045926,GO:0048468,GO:0048469,GO:…	-	-	-	-	-	-	-	-	-	-	I-set,Ig_3,fn3
XP_071941683.1	176946.XP_007426149.1	6.7e-46	155	COG5126@1|root,KOG0030@2759|Eukaryota,39ST3@33154|Opisthokonta,3BGH3@33208|Metazoa,3D3EQ@33213|Bilateria,485VI@7711|Chordata,495P9@7742|Vertebrata	33208|Metazoa	Z	myosin, light chain	MYL6B	GO:0003008,GO:0003012,GO:0003674,GO:0003774,GO:0003824,GO:0005198,GO:0005575,GO:0005622,GO:0005623,GO:0005856,GO:0006928,GO:0006936,GO:0007275,GO:0007517,GO:0007519,GO:0008150,GO:0008307,GO:0009888,GO:0009987,GO:0014706,GO:0015629,GO:0016459,GO:0016461,GO:0016462,GO:0016787,GO:0016817,GO:0016818,GO:0017111,GO:0030029,GO:0030048,GO:0030049,GO:0032501,GO:0032502,GO:0032991,GO:0033275,GO:0043226,GO:…	-	ko:K05738,ko:K12751	ko04270,ko04530,ko04921,map04270,map04530,map04921	-	-	-	ko00000,ko00001,ko04147,ko04812	-	-	-	EF-hand_6,EF-hand_8
XP_071941684.1	7668.SPU_027782-tr	1.22e-50	204	KOG2953@1|root,KOG2953@2759|Eukaryota,38CA1@33154|Opisthokonta,3B9T2@33208|Metazoa,3CXYB@33213|Bilateria	33208|Metazoa	A	R3H domain-containing protein	R3HDM1	GO:0000003,GO:0001709,GO:0003002,GO:0003006,GO:0003674,GO:0005488,GO:0005515,GO:0005575,GO:0005622,GO:0005623,GO:0005737,GO:0006950,GO:0006996,GO:0007049,GO:0007275,GO:0007276,GO:0007281,GO:0007282,GO:0007292,GO:0007293,GO:0007294,GO:0007308,GO:0007309,GO:0007310,GO:0007317,GO:0007389,GO:0008150,GO:0008283,GO:0008356,GO:0009266,GO:0009408,GO:0009628,GO:0009653,GO:0009798,GO:0009950,GO:0009953,GO:…	-	ko:K02360	ko04320,map04320	-	-	-	ko00000,ko00001	-	-	-	R3H,SUZ
XP_071941685.1	7668.SPU_027782-tr	1.22e-50	204	KOG2953@1|root,KOG2953@2759|Eukaryota,38CA1@33154|Opisthokonta,3B9T2@33208|Metazoa,3CXYB@33213|Bilateria	33208|Metazoa	A	R3H domain-containing protein	R3HDM1	GO:0000003,GO:0001709,GO:0003002,GO:0003006,GO:0003674,GO:0005488,GO:0005515,GO:0005575,GO:0005622,GO:0005623,GO:0005737,GO:0006950,GO:0006996,GO:0007049,GO:0007275,GO:0007276,GO:0007281,GO:0007282,GO:0007292,GO:0007293,GO:0007294,GO:0007308,GO:0007309,GO:0007310,GO:0007317,GO:0007389,GO:0008150,GO:0008283,GO:0008356,GO:0009266,GO:0009408,GO:0009628,GO:0009653,GO:0009798,GO:0009950,GO:0009953,GO:…	-	ko:K02360	ko04320,map04320	-	-	-	ko00000,ko00001	-	-	-	R3H,SUZ
XP_071941686.1	7668.SPU_027782-tr	1.22e-50	204	KOG2953@1|root,KOG2953@2759|Eukaryota,38CA1@33154|Opisthokonta,3B9T2@33208|Metazoa,3CXYB@33213|Bilateria	33208|Metazoa	A	R3H domain-containing protein	R3HDM1	GO:0000003,GO:0001709,GO:0003002,GO:0003006,GO:0003674,GO:0005488,GO:0005515,GO:0005575,GO:0005622,GO:0005623,GO:0005737,GO:0006950,GO:0006996,GO:0007049,GO:0007275,GO:0007276,GO:0007281,GO:0007282,GO:0007292,GO:0007293,GO:0007294,GO:0007308,GO:0007309,GO:0007310,GO:0007317,GO:0007389,GO:0008150,GO:0008283,GO:0008356,GO:0009266,GO:0009408,GO:0009628,GO:0009653,GO:0009798,GO:0009950,GO:0009953,GO:…	-	ko:K02360	ko04320,map04320	-	-	-	ko00000,ko00001	-	-	-	R3H,SUZ
XP_071941687.1	7668.SPU_027782-tr	1.45e-49	201	KOG2953@1|root,KOG2953@2759|Eukaryota,38CA1@33154|Opisthokonta,3B9T2@33208|Metazoa,3CXYB@33213|Bilateria	33208|Metazoa	A	R3H domain-containing protein	R3HDM1	GO:0000003,GO:0001709,GO:0003002,GO:0003006,GO:0003674,GO:0005488,GO:0005515,GO:0005575,GO:0005622,GO:0005623,GO:0005737,GO:0006950,GO:0006996,GO:0007049,GO:0007275,GO:0007276,GO:0007281,GO:0007282,GO:0007292,GO:0007293,GO:0007294,GO:0007308,GO:0007309,GO:0007310,GO:0007317,GO:0007389,GO:0008150,GO:0008283,GO:0008356,GO:0009266,GO:0009408,GO:0009628,GO:0009653,GO:0009798,GO:0009950,GO:0009953,GO:…	-	ko:K02360	ko04320,map04320	-	-	-	ko00000,ko00001	-	-	-	R3H,SUZ
XP_071941688.1	7668.SPU_027782-tr	2.1e-44	184	KOG2953@1|root,KOG2953@2759|Eukaryota,38CA1@33154|Opisthokonta,3B9T2@33208|Metazoa,3CXYB@33213|Bilateria	33208|Metazoa	A	R3H domain-containing protein	R3HDM1	GO:0000003,GO:0001709,GO:0003002,GO:0003006,GO:0003674,GO:0005488,GO:0005515,GO:0005575,GO:0005622,GO:0005623,GO:0005737,GO:0006950,GO:0006996,GO:0007049,GO:0007275,GO:0007276,GO:0007281,GO:0007282,GO:0007292,GO:0007293,GO:0007294,GO:0007308,GO:0007309,GO:0007310,GO:0007317,GO:0007389,GO:0008150,GO:0008283,GO:0008356,GO:0009266,GO:0009408,GO:0009628,GO:0009653,GO:0009798,GO:0009950,GO:0009953,GO:…	-	ko:K02360	ko04320,map04320	-	-	-	ko00000,ko00001	-	-	-	R3H,SUZ
XP_071941689.1	7668.SPU_025185-tr	3.59e-121	354	KOG3999@1|root,KOG3999@2759|Eukaryota,39815@33154|Opisthokonta,3BC0P@33208|Metazoa,3CZB4@33213|Bilateria	33208|Metazoa	DL	meiotic DNA integrity checkpoint	HUS1	GO:0000003,GO:0000075,GO:0000076,GO:0000077,GO:0000228,GO:0000278,GO:0000723,GO:0000724,GO:0000725,GO:0000785,GO:0000790,GO:0000793,GO:0000794,GO:0001932,GO:0003006,GO:0003674,GO:0005488,GO:0005515,GO:0005575,GO:0005622,GO:0005623,GO:0005634,GO:0005654,GO:0005694,GO:0005737,GO:0006139,GO:0006259,GO:0006275,GO:0006281,GO:0006289,GO:0006302,GO:0006310,GO:0006464,GO:0006468,GO:0006725,GO:0006793,GO:…	-	ko:K10903	ko04218,map04218	-	-	-	ko00000,ko00001,ko03400	-	-	-	Hus1
XP_071941690.1	109478.XP_005864043.1	0	1516	COG5022@1|root,KOG0160@2759|Eukaryota,3A94J@33154|Opisthokonta,3BBYK@33208|Metazoa,3CV46@33213|Bilateria,482BK@7711|Chordata,48YQM@7742|Vertebrata,3J6ZH@40674|Mammalia,4KS7Q@9397|Chiroptera	33208|Metazoa	Z	Belongs to the TRAFAC class myosin-kinesin ATPase superfamily. Myosin family	MYO5A	GO:0000003,GO:0000146,GO:0000149,GO:0000166,GO:0001654,GO:0001676,GO:0001726,GO:0001745,GO:0001750,GO:0001751,GO:0001754,GO:0001942,GO:0002790,GO:0003006,GO:0003008,GO:0003674,GO:0003774,GO:0003779,GO:0003824,GO:0005488,GO:0005509,GO:0005515,GO:0005516,GO:0005524,GO:0005575,GO:0005622,GO:0005623,GO:0005737,GO:0005768,GO:0005794,GO:0005829,GO:0005856,GO:0005882,GO:0005884,GO:0005929,GO:0006082,GO:…	-	ko:K10357	-	-	-	-	ko00000,ko03019,ko03029,ko04131,ko04812	-	-	-	DIL,IQ,Myosin_head
XP_071941691.1	7918.ENSLOCP00000019655	0	1040	COG1241@1|root,KOG0479@2759|Eukaryota,38CI6@33154|Opisthokonta,3BD1Z@33208|Metazoa,3CU0S@33213|Bilateria,48BI0@7711|Chordata,495U3@7742|Vertebrata,49UW7@7898|Actinopterygii	33208|Metazoa	L	MCM3 minichromosome maintenance deficient 3 (S. cerevisiae)	MCM3	GO:0000082,GO:0000228,GO:0000278,GO:0000428,GO:0000793,GO:0003674,GO:0003676,GO:0003677,GO:0003682,GO:0005488,GO:0005575,GO:0005622,GO:0005623,GO:0005634,GO:0005654,GO:0005657,GO:0005658,GO:0005694,GO:0005737,GO:0005813,GO:0005815,GO:0005856,GO:0006139,GO:0006259,GO:0006260,GO:0006261,GO:0006270,GO:0006725,GO:0006807,GO:0007049,GO:0007275,GO:0007399,GO:0007405,GO:0007417,GO:0007420,GO:0008150,GO:…	3.6.4.12	ko:K02541	ko03030,ko04110,ko04111,ko04113,map03030,map04110,map04111,map04113	M00285	-	-	ko00000,ko00001,ko00002,ko01000,ko03032,ko03036	-	-	-	MCM,MCM_N,MCM_OB
XP_071941692.1	109478.XP_005864043.1	0	1516	COG5022@1|root,KOG0160@2759|Eukaryota,3A94J@33154|Opisthokonta,3BBYK@33208|Metazoa,3CV46@33213|Bilateria,482BK@7711|Chordata,48YQM@7742|Vertebrata,3J6ZH@40674|Mammalia,4KS7Q@9397|Chiroptera	33208|Metazoa	Z	Belongs to the TRAFAC class myosin-kinesin ATPase superfamily. Myosin family	MYO5A	GO:0000003,GO:0000146,GO:0000149,GO:0000166,GO:0001654,GO:0001676,GO:0001726,GO:0001745,GO:0001750,GO:0001751,GO:0001754,GO:0001942,GO:0002790,GO:0003006,GO:0003008,GO:0003674,GO:0003774,GO:0003779,GO:0003824,GO:0005488,GO:0005509,GO:0005515,GO:0005516,GO:0005524,GO:0005575,GO:0005622,GO:0005623,GO:0005737,GO:0005768,GO:0005794,GO:0005829,GO:0005856,GO:0005882,GO:0005884,GO:0005929,GO:0006082,GO:…	-	ko:K10357	-	-	-	-	ko00000,ko03019,ko03029,ko04131,ko04812	-	-	-	DIL,IQ,Myosin_head
XP_071941693.1	109478.XP_005864043.1	0	1532	COG5022@1|root,KOG0160@2759|Eukaryota,3A94J@33154|Opisthokonta,3BBYK@33208|Metazoa,3CV46@33213|Bilateria,482BK@7711|Chordata,48YQM@7742|Vertebrata,3J6ZH@40674|Mammalia,4KS7Q@9397|Chiroptera	33208|Metazoa	Z	Belongs to the TRAFAC class myosin-kinesin ATPase superfamily. Myosin family	MYO5A	GO:0000003,GO:0000146,GO:0000149,GO:0000166,GO:0001654,GO:0001676,GO:0001726,GO:0001745,GO:0001750,GO:0001751,GO:0001754,GO:0001942,GO:0002790,GO:0003006,GO:0003008,GO:0003674,GO:0003774,GO:0003779,GO:0003824,GO:0005488,GO:0005509,GO:0005515,GO:0005516,GO:0005524,GO:0005575,GO:0005622,GO:0005623,GO:0005737,GO:0005768,GO:0005794,GO:0005829,GO:0005856,GO:0005882,GO:0005884,GO:0005929,GO:0006082,GO:…	-	ko:K10357	-	-	-	-	ko00000,ko03019,ko03029,ko04131,ko04812	-	-	-	DIL,IQ,Myosin_head
XP_071941694.1	10224.XP_002731125.1	4.77e-227	652	KOG2769@1|root,KOG2769@2759|Eukaryota,38CXJ@33154|Opisthokonta,3BDYK@33208|Metazoa,3CUR1@33213|Bilateria	33208|Metazoa	A	spliceosomal tri-snRNP complex assembly	PRPF3	GO:0000244,GO:0000375,GO:0000377,GO:0000387,GO:0000398,GO:0003674,GO:0003676,GO:0003723,GO:0005488,GO:0005515,GO:0005575,GO:0005622,GO:0005623,GO:0005634,GO:0005654,GO:0005681,GO:0005684,GO:0005737,GO:0005829,GO:0006139,GO:0006355,GO:0006396,GO:0006397,GO:0006725,GO:0006807,GO:0008150,GO:0008152,GO:0008380,GO:0009889,GO:0009987,GO:0010467,GO:0010468,GO:0010556,GO:0015030,GO:0016043,GO:0016070,GO:…	-	ko:K12843	ko03040,map03040	M00354	-	-	ko00000,ko00001,ko00002,ko03041	-	-	-	DUF1115,PRP3,PWI
XP_071941695.1	10224.XP_006811965.1	1.06e-127	370	COG4088@1|root,KOG3062@2759|Eukaryota,38HII@33154|Opisthokonta,3BGWR@33208|Metazoa,3CTTB@33213|Bilateria	33208|Metazoa	F	ATP binding	KTI12	-	6.3.5.6,6.3.5.7	ko:K02435,ko:K15456	ko00970,ko01100,map00970,map01100	-	R03905,R04212	RC00010	ko00000,ko00001,ko01000,ko03016,ko03029	-	-	-	KTI12
XP_071941696.1	7719.XP_002130085.1	7.03e-68	213	COG0756@1|root,KOG3370@2759|Eukaryota,3A3T2@33154|Opisthokonta,3BIEA@33208|Metazoa,3D1WG@33213|Bilateria,48069@7711|Chordata	33208|Metazoa	F	dUTP metabolic process	DUT	GO:0000166,GO:0000287,GO:0001889,GO:0003674,GO:0003824,GO:0004170,GO:0005102,GO:0005488,GO:0005515,GO:0005575,GO:0005622,GO:0005623,GO:0005634,GO:0005654,GO:0005737,GO:0005739,GO:0005829,GO:0006139,GO:0006220,GO:0006221,GO:0006226,GO:0006244,GO:0006259,GO:0006260,GO:0006725,GO:0006753,GO:0006793,GO:0006796,GO:0006807,GO:0007275,GO:0008150,GO:0008152,GO:0009056,GO:0009058,GO:0009059,GO:0009117,GO:…	3.6.1.23	ko:K01520	ko00240,ko00983,ko01100,map00240,map00983,map01100	M00053	R02100,R11896	RC00002	ko00000,ko00001,ko00002,ko01000,ko03400	-	-	-	dUTPase
XP_071941697.1	7719.XP_002130085.1	2.35e-68	212	COG0756@1|root,KOG3370@2759|Eukaryota,3A3T2@33154|Opisthokonta,3BIEA@33208|Metazoa,3D1WG@33213|Bilateria,48069@7711|Chordata	33208|Metazoa	F	dUTP metabolic process	DUT	GO:0000166,GO:0000287,GO:0001889,GO:0003674,GO:0003824,GO:0004170,GO:0005102,GO:0005488,GO:0005515,GO:0005575,GO:0005622,GO:0005623,GO:0005634,GO:0005654,GO:0005737,GO:0005739,GO:0005829,GO:0006139,GO:0006220,GO:0006221,GO:0006226,GO:0006244,GO:0006259,GO:0006260,GO:0006725,GO:0006753,GO:0006793,GO:0006796,GO:0006807,GO:0007275,GO:0008150,GO:0008152,GO:0009056,GO:0009058,GO:0009059,GO:0009117,GO:…	3.6.1.23	ko:K01520	ko00240,ko00983,ko01100,map00240,map00983,map01100	M00053	R02100,R11896	RC00002	ko00000,ko00001,ko00002,ko01000,ko03400	-	-	-	dUTPase
XP_071941698.1	7719.XP_002130085.1	2.35e-68	212	COG0756@1|root,KOG3370@2759|Eukaryota,3A3T2@33154|Opisthokonta,3BIEA@33208|Metazoa,3D1WG@33213|Bilateria,48069@7711|Chordata	33208|Metazoa	F	dUTP metabolic process	DUT	GO:0000166,GO:0000287,GO:0001889,GO:0003674,GO:0003824,GO:0004170,GO:0005102,GO:0005488,GO:0005515,GO:0005575,GO:0005622,GO:0005623,GO:0005634,GO:0005654,GO:0005737,GO:0005739,GO:0005829,GO:0006139,GO:0006220,GO:0006221,GO:0006226,GO:0006244,GO:0006259,GO:0006260,GO:0006725,GO:0006753,GO:0006793,GO:0006796,GO:0006807,GO:0007275,GO:0008150,GO:0008152,GO:0009056,GO:0009058,GO:0009059,GO:0009117,GO:…	3.6.1.23	ko:K01520	ko00240,ko00983,ko01100,map00240,map00983,map01100	M00053	R02100,R11896	RC00002	ko00000,ko00001,ko00002,ko01000,ko03400	-	-	-	dUTPase
XP_071941699.1	7739.XP_002596434.1	3.51e-88	264	COG1335@1|root,KOG4044@2759|Eukaryota,38EAH@33154|Opisthokonta,3BAPT@33208|Metazoa,3CSH5@33213|Bilateria,489W1@7711|Chordata	33208|Metazoa	Q	Isochorismatase family	ISOC1	GO:0005575,GO:0005622,GO:0005623,GO:0005737,GO:0005777,GO:0042579,GO:0043226,GO:0043227,GO:0043229,GO:0043231,GO:0044424,GO:0044444,GO:0044464	-	-	-	-	-	-	-	-	-	-	Isochorismatase
XP_071941700.1	7918.ENSLOCP00000019655	0	996	COG1241@1|root,KOG0479@2759|Eukaryota,38CI6@33154|Opisthokonta,3BD1Z@33208|Metazoa,3CU0S@33213|Bilateria,48BI0@7711|Chordata,495U3@7742|Vertebrata,49UW7@7898|Actinopterygii	33208|Metazoa	L	MCM3 minichromosome maintenance deficient 3 (S. cerevisiae)	MCM3	GO:0000082,GO:0000228,GO:0000278,GO:0000428,GO:0000793,GO:0003674,GO:0003676,GO:0003677,GO:0003682,GO:0005488,GO:0005575,GO:0005622,GO:0005623,GO:0005634,GO:0005654,GO:0005657,GO:0005658,GO:0005694,GO:0005737,GO:0005813,GO:0005815,GO:0005856,GO:0006139,GO:0006259,GO:0006260,GO:0006261,GO:0006270,GO:0006725,GO:0006807,GO:0007049,GO:0007275,GO:0007399,GO:0007405,GO:0007417,GO:0007420,GO:0008150,GO:…	3.6.4.12	ko:K02541	ko03030,ko04110,ko04111,ko04113,map03030,map04110,map04111,map04113	M00285	-	-	ko00000,ko00001,ko00002,ko01000,ko03032,ko03036	-	-	-	MCM,MCM_N,MCM_OB
XP_071941702.1	7668.SPU_023693-tr	0	1022	COG0308@1|root,KOG1046@2759|Eukaryota,38CFG@33154|Opisthokonta,3BD0T@33208|Metazoa,3CUKR@33213|Bilateria	33208|Metazoa	EO	metalloaminopeptidase activity	ANPEP	GO:0001775,GO:0002252,GO:0002263,GO:0002274,GO:0002275,GO:0002283,GO:0002366,GO:0002376,GO:0002443,GO:0002444,GO:0002446,GO:0003008,GO:0003013,GO:0003674,GO:0003824,GO:0004177,GO:0005488,GO:0005575,GO:0005576,GO:0005615,GO:0005622,GO:0005623,GO:0005737,GO:0005793,GO:0005886,GO:0006508,GO:0006518,GO:0006725,GO:0006807,GO:0006810,GO:0006887,GO:0006955,GO:0007154,GO:0007165,GO:0007267,GO:0008015,GO:…	3.4.11.2	ko:K11140	ko00480,ko01100,ko04614,ko04640,map00480,map01100,map04614,map04640	-	R00899,R04951	RC00096,RC00141	ko00000,ko00001,ko01000,ko01002,ko04090,ko04131,ko04147	-	-	-	ERAP1_C,Peptidase_M1
XP_071941703.1	7668.SPU_023693-tr	0	1022	COG0308@1|root,KOG1046@2759|Eukaryota,38CFG@33154|Opisthokonta,3BD0T@33208|Metazoa,3CUKR@33213|Bilateria	33208|Metazoa	EO	metalloaminopeptidase activity	ANPEP	GO:0001775,GO:0002252,GO:0002263,GO:0002274,GO:0002275,GO:0002283,GO:0002366,GO:0002376,GO:0002443,GO:0002444,GO:0002446,GO:0003008,GO:0003013,GO:0003674,GO:0003824,GO:0004177,GO:0005488,GO:0005575,GO:0005576,GO:0005615,GO:0005622,GO:0005623,GO:0005737,GO:0005793,GO:0005886,GO:0006508,GO:0006518,GO:0006725,GO:0006807,GO:0006810,GO:0006887,GO:0006955,GO:0007154,GO:0007165,GO:0007267,GO:0008015,GO:…	3.4.11.2	ko:K11140	ko00480,ko01100,ko04614,ko04640,map00480,map01100,map04614,map04640	-	R00899,R04951	RC00096,RC00141	ko00000,ko00001,ko01000,ko01002,ko04090,ko04131,ko04147	-	-	-	ERAP1_C,Peptidase_M1
XP_071941704.1	7668.SPU_023693-tr	0	1000	COG0308@1|root,KOG1046@2759|Eukaryota,38CFG@33154|Opisthokonta,3BD0T@33208|Metazoa,3CUKR@33213|Bilateria	33208|Metazoa	EO	metalloaminopeptidase activity	ANPEP	GO:0001775,GO:0002252,GO:0002263,GO:0002274,GO:0002275,GO:0002283,GO:0002366,GO:0002376,GO:0002443,GO:0002444,GO:0002446,GO:0003008,GO:0003013,GO:0003674,GO:0003824,GO:0004177,GO:0005488,GO:0005575,GO:0005576,GO:0005615,GO:0005622,GO:0005623,GO:0005737,GO:0005793,GO:0005886,GO:0006508,GO:0006518,GO:0006725,GO:0006807,GO:0006810,GO:0006887,GO:0006955,GO:0007154,GO:0007165,GO:0007267,GO:0008015,GO:…	3.4.11.2	ko:K11140	ko00480,ko01100,ko04614,ko04640,map00480,map01100,map04614,map04640	-	R00899,R04951	RC00096,RC00141	ko00000,ko00001,ko01000,ko01002,ko04090,ko04131,ko04147	-	-	-	ERAP1_C,Peptidase_M1
XP_071941705.1	7668.SPU_023693-tr	0	941	COG0308@1|root,KOG1046@2759|Eukaryota,38CFG@33154|Opisthokonta,3BD0T@33208|Metazoa,3CUKR@33213|Bilateria	33208|Metazoa	EO	metalloaminopeptidase activity	ANPEP	GO:0001775,GO:0002252,GO:0002263,GO:0002274,GO:0002275,GO:0002283,GO:0002366,GO:0002376,GO:0002443,GO:0002444,GO:0002446,GO:0003008,GO:0003013,GO:0003674,GO:0003824,GO:0004177,GO:0005488,GO:0005575,GO:0005576,GO:0005615,GO:0005622,GO:0005623,GO:0005737,GO:0005793,GO:0005886,GO:0006508,GO:0006518,GO:0006725,GO:0006807,GO:0006810,GO:0006887,GO:0006955,GO:0007154,GO:0007165,GO:0007267,GO:0008015,GO:…	3.4.11.2	ko:K11140	ko00480,ko01100,ko04614,ko04640,map00480,map01100,map04614,map04640	-	R00899,R04951	RC00096,RC00141	ko00000,ko00001,ko01000,ko01002,ko04090,ko04131,ko04147	-	-	-	ERAP1_C,Peptidase_M1
XP_071941706.1	136037.KDR19722	2.42e-234	696	COG0308@1|root,KOG1046@2759|Eukaryota,38CFG@33154|Opisthokonta,3BD0T@33208|Metazoa,3CUKR@33213|Bilateria,41VD0@6656|Arthropoda,3SIXQ@50557|Insecta	33208|Metazoa	EO	zinc ion binding. It is involved in the biological process described with proteolysis	ERAP1	GO:0000003,GO:0000209,GO:0001525,GO:0001568,GO:0001595,GO:0001653,GO:0001944,GO:0002376,GO:0002474,GO:0002478,GO:0002480,GO:0002483,GO:0002682,GO:0003008,GO:0003013,GO:0003674,GO:0003824,GO:0004175,GO:0004177,GO:0004888,GO:0004930,GO:0005102,GO:0005126,GO:0005138,GO:0005149,GO:0005151,GO:0005164,GO:0005488,GO:0005515,GO:0005575,GO:0005576,GO:0005622,GO:0005623,GO:0005737,GO:0005768,GO:0005769,GO:…	3.4.11.2,3.4.11.3,3.4.11.7,3.4.19.6	ko:K01257,ko:K01306,ko:K09604,ko:K11140,ko:K11141,ko:K13723	ko00480,ko01100,ko04614,ko04640,map00480,map01100,map04614,map04640	-	R00899,R04951	RC00096,RC00141	ko00000,ko00001,ko01000,ko01002,ko04090,ko04131,ko04147	-	-	-	ERAP1_C,Peptidase_M1
XP_071941710.1	7739.XP_002592373.1	2.81e-93	327	KOG1947@1|root,KOG1947@2759|Eukaryota,3A10Y@33154|Opisthokonta,3BPNU@33208|Metazoa,3D6QS@33213|Bilateria	33208|Metazoa	S	Leucine-rich repeats, outliers	-	-	-	-	-	-	-	-	-	-	-	-	LRR_6
XP_071941711.1	7739.XP_002592373.1	2.81e-93	327	KOG1947@1|root,KOG1947@2759|Eukaryota,3A10Y@33154|Opisthokonta,3BPNU@33208|Metazoa,3D6QS@33213|Bilateria	33208|Metazoa	S	Leucine-rich repeats, outliers	-	-	-	-	-	-	-	-	-	-	-	-	LRR_6
XP_071941712.1	7668.SPU_009726-tr	2.5e-116	350	COG1073@1|root,KOG4391@2759|Eukaryota,38DWX@33154|Opisthokonta,3BB4H@33208|Metazoa,3CWGB@33213|Bilateria	33208|Metazoa	S	protein depalmitoylation	ABHD13	GO:0002084,GO:0003674,GO:0003824,GO:0005575,GO:0005622,GO:0005623,GO:0005737,GO:0006464,GO:0006807,GO:0008150,GO:0008152,GO:0008474,GO:0009056,GO:0009057,GO:0009987,GO:0016787,GO:0016788,GO:0016790,GO:0019538,GO:0030163,GO:0030425,GO:0032838,GO:0032839,GO:0035601,GO:0036211,GO:0036477,GO:0042157,GO:0042159,GO:0042995,GO:0043005,GO:0043170,GO:0043412,GO:0044237,GO:0044238,GO:0044260,GO:0044267,GO:…	-	ko:K06889	-	-	-	-	ko00000	-	-	-	Abhydrolase_1,FSH1,Hydrolase_4
XP_071941713.1	10224.XP_006813432.1	3.38e-207	590	KOG0144@1|root,KOG0146@2759|Eukaryota,38FQ3@33154|Opisthokonta,3BDXP@33208|Metazoa,3E5BG@33213|Bilateria	33208|Metazoa	A	RNA recognition motif	CELF3	GO:0000003,GO:0000245,GO:0000375,GO:0000377,GO:0000380,GO:0000381,GO:0000398,GO:0000900,GO:0003006,GO:0003674,GO:0003676,GO:0003723,GO:0003727,GO:0003729,GO:0005488,GO:0005515,GO:0005575,GO:0005622,GO:0005623,GO:0005634,GO:0005654,GO:0005737,GO:0006139,GO:0006351,GO:0006376,GO:0006396,GO:0006397,GO:0006417,GO:0006725,GO:0006807,GO:0006928,GO:0006996,GO:0006997,GO:0007154,GO:0007267,GO:0007268,GO:…	-	ko:K02177,ko:K13207	ko04320,map04320	-	-	-	ko00000,ko00001,ko03019,ko03041	-	-	-	RRM_1
XP_071941714.1	10224.XP_006813432.1	1.16e-209	596	KOG0144@1|root,KOG0146@2759|Eukaryota,38FQ3@33154|Opisthokonta,3BDXP@33208|Metazoa,3E5BG@33213|Bilateria	33208|Metazoa	A	RNA recognition motif	CELF3	GO:0000003,GO:0000245,GO:0000375,GO:0000377,GO:0000380,GO:0000381,GO:0000398,GO:0000900,GO:0003006,GO:0003674,GO:0003676,GO:0003723,GO:0003727,GO:0003729,GO:0005488,GO:0005515,GO:0005575,GO:0005622,GO:0005623,GO:0005634,GO:0005654,GO:0005737,GO:0006139,GO:0006351,GO:0006376,GO:0006396,GO:0006397,GO:0006417,GO:0006725,GO:0006807,GO:0006928,GO:0006996,GO:0006997,GO:0007154,GO:0007267,GO:0007268,GO:…	-	ko:K02177,ko:K13207	ko04320,map04320	-	-	-	ko00000,ko00001,ko03019,ko03041	-	-	-	RRM_1
XP_071941715.1	10224.XP_002742125.1	1.93e-133	396	28K1D@1|root,2QSFT@2759|Eukaryota,38BA9@33154|Opisthokonta,3B9W6@33208|Metazoa,3CUY1@33213|Bilateria	33208|Metazoa	S	exo-alpha-(2->3)-sialidase activity	NEU3	GO:0000323,GO:0001573,GO:0003674,GO:0003824,GO:0004308,GO:0004553,GO:0005575,GO:0005622,GO:0005623,GO:0005737,GO:0005764,GO:0005773,GO:0005775,GO:0005886,GO:0005975,GO:0006516,GO:0006629,GO:0006643,GO:0006664,GO:0006665,GO:0006672,GO:0006687,GO:0006689,GO:0006807,GO:0008150,GO:0008152,GO:0009056,GO:0009057,GO:0009100,GO:0009311,GO:0009313,GO:0009987,GO:0016020,GO:0016042,GO:0016052,GO:0016787,GO:…	3.2.1.18	ko:K12357	ko00511,ko00600,map00511,map00600	-	R04018	RC00028,RC00077	ko00000,ko00001,ko01000	-	GH33	-	BNR_2
XP_071941716.1	10224.XP_002733536.1	9.14e-315	969	2CMAI@1|root,2QPT3@2759|Eukaryota,38FX8@33154|Opisthokonta,3BF0Q@33208|Metazoa,3CR89@33213|Bilateria	33208|Metazoa	Z	positive regulation of invadopodium disassembly	NAV2	GO:0000003,GO:0000902,GO:0000904,GO:0001558,GO:0001667,GO:0001817,GO:0001818,GO:0001889,GO:0003674,GO:0003779,GO:0005488,GO:0005515,GO:0005575,GO:0005622,GO:0005623,GO:0005634,GO:0005635,GO:0005654,GO:0005737,GO:0005794,GO:0006928,GO:0006935,GO:0006950,GO:0006952,GO:0006996,GO:0007010,GO:0007015,GO:0007026,GO:0007154,GO:0007165,GO:0007267,GO:0007275,GO:0007399,GO:0007409,GO:0007411,GO:0007517,GO:…	3.6.4.12	ko:K19483	-	-	-	-	ko00000,ko01000,ko03400	-	-	-	AAA,CH
XP_071941717.1	10224.XP_002733536.1	9.14e-315	969	2CMAI@1|root,2QPT3@2759|Eukaryota,38FX8@33154|Opisthokonta,3BF0Q@33208|Metazoa,3CR89@33213|Bilateria	33208|Metazoa	Z	positive regulation of invadopodium disassembly	NAV2	GO:0000003,GO:0000902,GO:0000904,GO:0001558,GO:0001667,GO:0001817,GO:0001818,GO:0001889,GO:0003674,GO:0003779,GO:0005488,GO:0005515,GO:0005575,GO:0005622,GO:0005623,GO:0005634,GO:0005635,GO:0005654,GO:0005737,GO:0005794,GO:0006928,GO:0006935,GO:0006950,GO:0006952,GO:0006996,GO:0007010,GO:0007015,GO:0007026,GO:0007154,GO:0007165,GO:0007267,GO:0007275,GO:0007399,GO:0007409,GO:0007411,GO:0007517,GO:…	3.6.4.12	ko:K19483	-	-	-	-	ko00000,ko01000,ko03400	-	-	-	AAA,CH
XP_071941718.1	10224.XP_002733536.1	7.86e-315	969	2CMAI@1|root,2QPT3@2759|Eukaryota,38FX8@33154|Opisthokonta,3BF0Q@33208|Metazoa,3CR89@33213|Bilateria	33208|Metazoa	Z	positive regulation of invadopodium disassembly	NAV2	GO:0000003,GO:0000902,GO:0000904,GO:0001558,GO:0001667,GO:0001817,GO:0001818,GO:0001889,GO:0003674,GO:0003779,GO:0005488,GO:0005515,GO:0005575,GO:0005622,GO:0005623,GO:0005634,GO:0005635,GO:0005654,GO:0005737,GO:0005794,GO:0006928,GO:0006935,GO:0006950,GO:0006952,GO:0006996,GO:0007010,GO:0007015,GO:0007026,GO:0007154,GO:0007165,GO:0007267,GO:0007275,GO:0007399,GO:0007409,GO:0007411,GO:0007517,GO:…	3.6.4.12	ko:K19483	-	-	-	-	ko00000,ko01000,ko03400	-	-	-	AAA,CH
XP_071941719.1	10224.XP_002733536.1	3.55e-316	973	2CMAI@1|root,2QPT3@2759|Eukaryota,38FX8@33154|Opisthokonta,3BF0Q@33208|Metazoa,3CR89@33213|Bilateria	33208|Metazoa	Z	positive regulation of invadopodium disassembly	NAV2	GO:0000003,GO:0000902,GO:0000904,GO:0001558,GO:0001667,GO:0001817,GO:0001818,GO:0001889,GO:0003674,GO:0003779,GO:0005488,GO:0005515,GO:0005575,GO:0005622,GO:0005623,GO:0005634,GO:0005635,GO:0005654,GO:0005737,GO:0005794,GO:0006928,GO:0006935,GO:0006950,GO:0006952,GO:0006996,GO:0007010,GO:0007015,GO:0007026,GO:0007154,GO:0007165,GO:0007267,GO:0007275,GO:0007399,GO:0007409,GO:0007411,GO:0007517,GO:…	3.6.4.12	ko:K19483	-	-	-	-	ko00000,ko01000,ko03400	-	-	-	AAA,CH
XP_071941720.1	10224.XP_002733536.1	0	953	2CMAI@1|root,2QPT3@2759|Eukaryota,38FX8@33154|Opisthokonta,3BF0Q@33208|Metazoa,3CR89@33213|Bilateria	33208|Metazoa	Z	positive regulation of invadopodium disassembly	NAV2	GO:0000003,GO:0000902,GO:0000904,GO:0001558,GO:0001667,GO:0001817,GO:0001818,GO:0001889,GO:0003674,GO:0003779,GO:0005488,GO:0005515,GO:0005575,GO:0005622,GO:0005623,GO:0005634,GO:0005635,GO:0005654,GO:0005737,GO:0005794,GO:0006928,GO:0006935,GO:0006950,GO:0006952,GO:0006996,GO:0007010,GO:0007015,GO:0007026,GO:0007154,GO:0007165,GO:0007267,GO:0007275,GO:0007399,GO:0007409,GO:0007411,GO:0007517,GO:…	3.6.4.12	ko:K19483	-	-	-	-	ko00000,ko01000,ko03400	-	-	-	AAA,CH
XP_071941721.1	10224.XP_002733536.1	0	987	2CMAI@1|root,2QPT3@2759|Eukaryota,38FX8@33154|Opisthokonta,3BF0Q@33208|Metazoa,3CR89@33213|Bilateria	33208|Metazoa	Z	positive regulation of invadopodium disassembly	NAV2	GO:0000003,GO:0000902,GO:0000904,GO:0001558,GO:0001667,GO:0001817,GO:0001818,GO:0001889,GO:0003674,GO:0003779,GO:0005488,GO:0005515,GO:0005575,GO:0005622,GO:0005623,GO:0005634,GO:0005635,GO:0005654,GO:0005737,GO:0005794,GO:0006928,GO:0006935,GO:0006950,GO:0006952,GO:0006996,GO:0007010,GO:0007015,GO:0007026,GO:0007154,GO:0007165,GO:0007267,GO:0007275,GO:0007399,GO:0007409,GO:0007411,GO:0007517,GO:…	3.6.4.12	ko:K19483	-	-	-	-	ko00000,ko01000,ko03400	-	-	-	AAA,CH
XP_071941722.1	10224.XP_002733536.1	0	993	2CMAI@1|root,2QPT3@2759|Eukaryota,38FX8@33154|Opisthokonta,3BF0Q@33208|Metazoa,3CR89@33213|Bilateria	33208|Metazoa	Z	positive regulation of invadopodium disassembly	NAV2	GO:0000003,GO:0000902,GO:0000904,GO:0001558,GO:0001667,GO:0001817,GO:0001818,GO:0001889,GO:0003674,GO:0003779,GO:0005488,GO:0005515,GO:0005575,GO:0005622,GO:0005623,GO:0005634,GO:0005635,GO:0005654,GO:0005737,GO:0005794,GO:0006928,GO:0006935,GO:0006950,GO:0006952,GO:0006996,GO:0007010,GO:0007015,GO:0007026,GO:0007154,GO:0007165,GO:0007267,GO:0007275,GO:0007399,GO:0007409,GO:0007411,GO:0007517,GO:…	3.6.4.12	ko:K19483	-	-	-	-	ko00000,ko01000,ko03400	-	-	-	AAA,CH
XP_071941723.1	9258.ENSOANP00000008867	0	1937	KOG1823@1|root,KOG1823@2759|Eukaryota,38G3S@33154|Opisthokonta,3BAH1@33208|Metazoa,3CX50@33213|Bilateria,481MU@7711|Chordata,490ER@7742|Vertebrata,3JBXE@40674|Mammalia	33208|Metazoa	V	maturation of SSU-rRNA from tricistronic rRNA transcript (SSU-rRNA, 5.8S rRNA, LSU-rRNA)	UTP20	GO:0000447,GO:0000460,GO:0000462,GO:0000466,GO:0000469,GO:0000472,GO:0000478,GO:0000479,GO:0000480,GO:0000966,GO:0000967,GO:0005575,GO:0005622,GO:0005623,GO:0005634,GO:0005654,GO:0005730,GO:0005737,GO:0005886,GO:0006139,GO:0006364,GO:0006396,GO:0006725,GO:0006807,GO:0008150,GO:0008152,GO:0008285,GO:0009987,GO:0010467,GO:0016020,GO:0016070,GO:0016072,GO:0022613,GO:0030490,GO:0030684,GO:0030686,GO:…	-	ko:K14772	-	-	-	-	ko00000,ko03009	-	-	-	DRIM
XP_071941724.1	8469.XP_007058962.1	3.63e-180	522	COG0515@1|root,KOG2052@2759|Eukaryota,38CA3@33154|Opisthokonta,3BCPK@33208|Metazoa,3CRFY@33213|Bilateria,483M4@7711|Chordata,48XBZ@7742|Vertebrata,4CGDC@8459|Testudines	33208|Metazoa	T	Transforming growth factor, beta receptor 1	TGFBR1	GO:0000003,GO:0000122,GO:0000166,GO:0000186,GO:0000902,GO:0000904,GO:0001101,GO:0001501,GO:0001525,GO:0001558,GO:0001568,GO:0001654,GO:0001655,GO:0001666,GO:0001667,GO:0001701,GO:0001775,GO:0001822,GO:0001824,GO:0001837,GO:0001932,GO:0001934,GO:0001936,GO:0001937,GO:0001938,GO:0001944,GO:0002009,GO:0002088,GO:0002119,GO:0002164,GO:0002165,GO:0002376,GO:0002520,GO:0003002,GO:0003006,GO:0003007,GO:…	2.7.11.30	ko:K04673,ko:K04674,ko:K04675,ko:K13567,ko:K13568,ko:K13578	ko04010,ko04013,ko04060,ko04068,ko04144,ko04218,ko04350,ko04360,ko04371,ko04380,ko04390,ko04520,ko04550,ko04659,ko04926,ko04933,ko05142,ko05161,ko05166,ko05200,ko05210,ko05212,ko05220,ko05225,ko05226,ko05418,map04010,map04013,map04060,map04068,map04144,map04218,map04350,map04360,map04371,map04380,map04390,map04520,map04550,map04659,map04926,map04933,map05142,map05161,map05166,map05200,map05210,ma…	M00679,M00680,M00681	-	-	ko00000,ko00001,ko00002,ko01000,ko01001,ko01020,ko04050,ko04090	-	-	-	Activin_recp,Pkinase,Pkinase_Tyr,TGF_beta_GS
XP_071941725.1	8469.XP_007058962.1	1.08e-180	522	COG0515@1|root,KOG2052@2759|Eukaryota,38CA3@33154|Opisthokonta,3BCPK@33208|Metazoa,3CRFY@33213|Bilateria,483M4@7711|Chordata,48XBZ@7742|Vertebrata,4CGDC@8459|Testudines	33208|Metazoa	T	Transforming growth factor, beta receptor 1	TGFBR1	GO:0000003,GO:0000122,GO:0000166,GO:0000186,GO:0000902,GO:0000904,GO:0001101,GO:0001501,GO:0001525,GO:0001558,GO:0001568,GO:0001654,GO:0001655,GO:0001666,GO:0001667,GO:0001701,GO:0001775,GO:0001822,GO:0001824,GO:0001837,GO:0001932,GO:0001934,GO:0001936,GO:0001937,GO:0001938,GO:0001944,GO:0002009,GO:0002088,GO:0002119,GO:0002164,GO:0002165,GO:0002376,GO:0002520,GO:0003002,GO:0003006,GO:0003007,GO:…	2.7.11.30	ko:K04673,ko:K04674,ko:K04675,ko:K13567,ko:K13568,ko:K13578	ko04010,ko04013,ko04060,ko04068,ko04144,ko04218,ko04350,ko04360,ko04371,ko04380,ko04390,ko04520,ko04550,ko04659,ko04926,ko04933,ko05142,ko05161,ko05166,ko05200,ko05210,ko05212,ko05220,ko05225,ko05226,ko05418,map04010,map04013,map04060,map04068,map04144,map04218,map04350,map04360,map04371,map04380,map04390,map04520,map04550,map04659,map04926,map04933,map05142,map05161,map05166,map05200,map05210,ma…	M00679,M00680,M00681	-	-	ko00000,ko00001,ko00002,ko01000,ko01001,ko01020,ko04050,ko04090	-	-	-	Activin_recp,Pkinase,Pkinase_Tyr,TGF_beta_GS
XP_071941726.1	10224.XP_006813497.1	3.38e-67	212	2CJJG@1|root,2R8ZC@2759|Eukaryota,39R67@33154|Opisthokonta,3BEIW@33208|Metazoa,3D39B@33213|Bilateria	33208|Metazoa	S	MKRN2 opposite strand	MKRN2OS	-	-	-	-	-	-	-	-	-	-	-	DUF4796
XP_071941727.1	7668.SPU_007304-tr	1.45e-11	71.6	COG4886@1|root,KOG0532@2759|Eukaryota	2759|Eukaryota	KLT	negative regulation of T cell migration	LRRC18	-	4.6.1.1	ko:K01768	ko00230,ko02025,ko04113,ko04213,map00230,map02025,map04113,map04213	M00695	R00089,R00434	RC00295	ko00000,ko00001,ko00002,ko01000	-	-	-	Ad_cyc_g-alpha,CH,Guanylate_cyc,LRR_8,Myotub-related,PP2C,Pkinase_Tyr,RGS,RhoGEF
XP_071941728.1	7668.SPU_011136-tr	8.42e-31	124	COG0666@1|root,KOG0504@2759|Eukaryota,38CQ3@33154|Opisthokonta,3BIDA@33208|Metazoa,3D22I@33213|Bilateria	33208|Metazoa	S	protein modification by small protein conjugation	ASB8	GO:0005575,GO:0005622,GO:0005623,GO:0005737,GO:0005829,GO:0006464,GO:0006807,GO:0008150,GO:0008152,GO:0009987,GO:0019538,GO:0036211,GO:0043170,GO:0043412,GO:0043687,GO:0044237,GO:0044238,GO:0044260,GO:0044267,GO:0044424,GO:0044444,GO:0044464,GO:0071704,GO:1901564	-	ko:K10330	-	-	-	-	ko00000,ko04121	-	-	-	Ank,Ank_2,Ank_4,SOCS_box
XP_071941729.1	7668.SPU_011136-tr	3.33e-31	124	COG0666@1|root,KOG0504@2759|Eukaryota,38CQ3@33154|Opisthokonta,3BIDA@33208|Metazoa,3D22I@33213|Bilateria	33208|Metazoa	S	protein modification by small protein conjugation	ASB8	GO:0005575,GO:0005622,GO:0005623,GO:0005737,GO:0005829,GO:0006464,GO:0006807,GO:0008150,GO:0008152,GO:0009987,GO:0019538,GO:0036211,GO:0043170,GO:0043412,GO:0043687,GO:0044237,GO:0044238,GO:0044260,GO:0044267,GO:0044424,GO:0044444,GO:0044464,GO:0071704,GO:1901564	-	ko:K10330	-	-	-	-	ko00000,ko04121	-	-	-	Ank,Ank_2,Ank_4,SOCS_box
XP_071941730.1	7668.SPU_007437-tr	3.1e-30	139	KOG3751@1|root,KOG3751@2759|Eukaryota,39RVE@33154|Opisthokonta,3BFVY@33208|Metazoa,3D0ZS@33213|Bilateria	33208|Metazoa	S	actin filament network formation	COBLL1	GO:0003674,GO:0003779,GO:0003785,GO:0005488,GO:0005515,GO:0006996,GO:0007010,GO:0007015,GO:0008092,GO:0008150,GO:0008154,GO:0009987,GO:0016043,GO:0022607,GO:0030029,GO:0030036,GO:0030041,GO:0034622,GO:0043933,GO:0044085,GO:0051258,GO:0051639,GO:0065003,GO:0071840,GO:0097435	-	ko:K18623	-	-	-	-	ko00000,ko04812	-	-	-	Cobl,RBD
XP_071941731.1	10224.XP_002736455.1	1.25e-77	244	KOG1721@1|root,KOG1721@2759|Eukaryota,39F45@33154|Opisthokonta,3BC0U@33208|Metazoa,3D15Q@33213|Bilateria	33208|Metazoa	S	DNA binding	KLF7	GO:0000070,GO:0000278,GO:0000280,GO:0000302,GO:0000819,GO:0000902,GO:0000904,GO:0000976,GO:0000977,GO:0000978,GO:0000981,GO:0000982,GO:0000987,GO:0001012,GO:0001067,GO:0001077,GO:0001228,GO:0001650,GO:0001775,GO:0002376,GO:0002520,GO:0002521,GO:0003674,GO:0003676,GO:0003677,GO:0003690,GO:0003700,GO:0003712,GO:0003713,GO:0005488,GO:0005575,GO:0005622,GO:0005623,GO:0005634,GO:0005730,GO:0005737,GO:…	-	ko:K09207	-	-	-	-	ko00000,ko03000	-	-	-	zf-C2H2
XP_071941732.1	10224.XP_002736455.1	6.86e-56	187	KOG1721@1|root,KOG1721@2759|Eukaryota,39F45@33154|Opisthokonta,3BC0U@33208|Metazoa,3D15Q@33213|Bilateria	33208|Metazoa	S	DNA binding	KLF7	GO:0000070,GO:0000278,GO:0000280,GO:0000302,GO:0000819,GO:0000902,GO:0000904,GO:0000976,GO:0000977,GO:0000978,GO:0000981,GO:0000982,GO:0000987,GO:0001012,GO:0001067,GO:0001077,GO:0001228,GO:0001650,GO:0001775,GO:0002376,GO:0002520,GO:0002521,GO:0003674,GO:0003676,GO:0003677,GO:0003690,GO:0003700,GO:0003712,GO:0003713,GO:0005488,GO:0005575,GO:0005622,GO:0005623,GO:0005634,GO:0005730,GO:0005737,GO:…	-	ko:K09207	-	-	-	-	ko00000,ko03000	-	-	-	zf-C2H2
XP_071941733.1	10224.XP_006820152.1	5.27e-144	425	KOG0594@1|root,KOG0594@2759|Eukaryota,38B58@33154|Opisthokonta,3BDPB@33208|Metazoa,3CU3D@33213|Bilateria	33208|Metazoa	T	protein serine/threonine kinase activity	CDK14	GO:0000086,GO:0000278,GO:0000307,GO:0000308,GO:0001700,GO:0002009,GO:0002164,GO:0002165,GO:0002168,GO:0003674,GO:0003824,GO:0004672,GO:0004674,GO:0004693,GO:0005488,GO:0005515,GO:0005575,GO:0005622,GO:0005623,GO:0005634,GO:0005737,GO:0005829,GO:0005886,GO:0006464,GO:0006468,GO:0006793,GO:0006796,GO:0006807,GO:0007049,GO:0007275,GO:0007552,GO:0008150,GO:0008152,GO:0009653,GO:0009790,GO:0009791,GO:…	2.7.11.22	ko:K08821,ko:K15594	ko05202,map05202	-	-	-	ko00000,ko00001,ko01000,ko01001	-	-	-	Pkinase
XP_071941734.1	7668.SPU_003654-tr	1.51e-144	422	KOG0594@1|root,KOG0594@2759|Eukaryota,38B58@33154|Opisthokonta,3BDPB@33208|Metazoa,3CU3D@33213|Bilateria	33208|Metazoa	T	protein serine/threonine kinase activity	CDK14	GO:0000086,GO:0000278,GO:0000307,GO:0000308,GO:0001700,GO:0002009,GO:0002164,GO:0002165,GO:0002168,GO:0003674,GO:0003824,GO:0004672,GO:0004674,GO:0004693,GO:0005488,GO:0005515,GO:0005575,GO:0005622,GO:0005623,GO:0005634,GO:0005737,GO:0005829,GO:0005886,GO:0006464,GO:0006468,GO:0006793,GO:0006796,GO:0006807,GO:0007049,GO:0007275,GO:0007552,GO:0008150,GO:0008152,GO:0009653,GO:0009790,GO:0009791,GO:…	2.7.11.22	ko:K08821,ko:K15594	ko05202,map05202	-	-	-	ko00000,ko00001,ko01000,ko01001	-	-	-	Pkinase
XP_071941737.1	10224.XP_006819233.1	0	1670	COG0557@1|root,COG1112@1|root,KOG1804@2759|Eukaryota,KOG2102@2759|Eukaryota,38E5C@33154|Opisthokonta,3B9CU@33208|Metazoa,3CXWN@33213|Bilateria	33208|Metazoa	L	nuclear receptor transcription coactivator activity	HELZ2	GO:0003674,GO:0003712,GO:0003713,GO:0005575,GO:0005622,GO:0005623,GO:0005634,GO:0005654,GO:0006355,GO:0006357,GO:0008150,GO:0009889,GO:0009891,GO:0009893,GO:0010468,GO:0010556,GO:0010557,GO:0010604,GO:0010628,GO:0019216,GO:0019219,GO:0019222,GO:0030374,GO:0031323,GO:0031325,GO:0031326,GO:0031328,GO:0031974,GO:0031981,GO:0043226,GO:0043227,GO:0043229,GO:0043231,GO:0043233,GO:0044422,GO:0044424,GO:…	-	-	-	-	-	-	-	-	-	-	AAA_11,AAA_12,RNB
[truncated: 22,730 more rows]
