# Supplementary material for: Transcriptomic Responses of Blue Bat Star Patiria pectinifera to Sediment Burial
Source: Int J Mol Sci. 2025 May 28;26(11):5208. doi: 10.3390/ijms26115208 (PMC12154441; doi:10.3390/ijms26115208)
Supplement: Supplementary file 1 [file ijms-26-05208-s001.zip › Table_S16.xlsx]

## Sheet: Sheet1
Table S16. Comparisons of the most significantly enriched KEGG layer-3 pathways in this study and KEGG annotations of twelve echinoderm reference genomes. Y and N indicate presence and absence of functional genes in the reference genomes.
Pathway	Ko number	Strongylocentrotus purpuratus	Acanthaster planci	Anneissia japonica	Patiria miniata	Lytechinus variegatus	Asterias amurensis	Lytechinus pictus	Apostichopus japonicus	Amphiura filiformis	Diadema antillarum	Asterias rubens	Antedon mediterranea
Ribosome	K02865	Y	Y	Y	Y	Y	Y	Y	Y	Y	Y	Y	Y
Ribosome	K02866	Y	Y	Y	Y	Y	Y	Y	Y	Y	Y	Y	Y
Ribosome	K02868	Y	Y	Y	Y	Y	Y	Y	Y	Y	Y	Y	Y
Ribosome	K02872	Y	Y	Y	Y	Y	Y	Y	Y	Y	Y	Y	Y
Ribosome	K02873	Y	Y	Y	Y	Y	Y	Y	Y	Y	Y	Y	Y
Ribosome	K02875	Y	Y	Y	Y	Y	Y	Y	Y	Y	Y	Y	Y
Ribosome	K02877	Y	Y	Y	Y	Y	Y	Y	Y	Y	Y	Y	Y
Ribosome	K02880	Y	Y	Y	Y	Y	Y	Y	Y	Y	Y	Y	Y
Ribosome	K02881	Y	Y	Y	Y	Y	Y	Y	Y	Y	Y	Y	Y
Ribosome	K02882	Y	Y	Y	Y	Y	Y	Y	Y	Y	Y	Y	Y
Ribosome	K02883	Y	Y	Y	Y	Y	Y	Y	Y	Y	Y	Y	Y
Ribosome	K02885	Y	Y	Y	Y	Y	Y	Y	Y	Y	Y	Y	Y
Ribosome	K02889	Y	Y	Y	Y	Y	Y	Y	Y	Y	Y	Y	Y
Ribosome	K02894	Y	Y	Y	Y	Y	Y	Y	Y	Y	Y	Y	Y
Ribosome	K02896	Y	Y	Y	Y	Y	Y	Y	Y	Y	Y	Y	Y
Ribosome	K02900	Y	Y	Y	Y	Y	Y	Y	Y	Y	Y	Y	Y
Ribosome	K02910	Y	Y	Y	Y	Y	Y	Y	Y	Y	Y	Y	Y
Ribosome	K02912	Y	Y	Y	Y	Y	Y	Y	Y	Y	Y	Y	Y
Ribosome	K02917	Y	Y	Y	Y	Y	Y	Y	Y	Y	Y	Y	Y
Ribosome	K02918	Y	Y	Y	Y	Y	Y	Y	Y	Y	Y	Y	Y
Ribosome	K02925	Y	Y	Y	Y	Y	Y	Y	Y	Y	Y	Y	Y
Ribosome	K02927	Y	Y	Y	Y	Y	Y	Y	Y	Y	Y	Y	Y
Ribosome	K02930	Y	Y	Y	Y	Y	Y	Y	Y	Y	Y	Y	Y
Ribosome	K02932	Y	Y	Y	Y	Y	Y	Y	Y	Y	Y	Y	Y
Ribosome	K02934	Y	Y	Y	Y	Y	Y	Y	Y	Y	Y	Y	Y
Ribosome	K02936	Y	Y	Y	Y	Y	Y	Y	Y	Y	Y	Y	Y
Ribosome	K02937	Y	Y	Y	Y	Y	Y	Y	Y	Y	Y	Y	Y
Ribosome	K02938	Y	Y	Y	Y	Y	Y	Y	Y	Y	Y	Y	Y
Ribosome	K02940	Y	Y	Y	Y	Y	Y	Y	Y	Y	Y	Y	Y
Ribosome	K02941	Y	Y	Y	Y	Y	Y	Y	Y	Y	Y	Y	Y
Ribosome	K02942	Y	Y	Y	Y	Y	Y	Y	Y	Y	Y	Y	Y
Ribosome	K02947	Y	Y	Y	Y	Y	Y	Y	Y	Y	Y	Y	Y
Ribosome	K02949	Y	Y	Y	Y	Y	Y	Y	Y	Y	Y	Y	Y
Ribosome	K02951	Y	Y	Y	Y	Y	Y	Y	Y	Y	Y	Y	Y
Ribosome	K02953	Y	Y	Y	Y	Y	Y	Y	Y	Y	Y	Y	Y
Ribosome	K02955	Y	Y	Y	Y	Y	Y	Y	Y	Y	Y	Y	Y
Ribosome	K02958	Y	Y	Y	Y	Y	Y	Y	Y	Y	Y	Y	Y
Ribosome	K02960	Y	Y	Y	Y	Y	Y	Y	Y	Y	Y	Y	Y
Ribosome	K02962	Y	Y	Y	Y	Y	Y	Y	Y	Y	Y	Y	Y
Ribosome	K02964	Y	Y	Y	Y	Y	Y	Y	Y	Y	Y	Y	Y
Ribosome	K02966	Y	Y	Y	Y	Y	Y	Y	Y	Y	Y	Y	Y
Ribosome	K02969	Y	Y	Y	Y	Y	Y	Y	Y	Y	Y	Y	Y
Ribosome	K02973	Y	N	Y	Y	Y	Y	Y	Y	Y	Y	Y	Y
Ribosome	K02974	Y	Y	Y	Y	Y	Y	Y	Y	Y	Y	Y	Y
Ribosome	K02977	Y	Y	Y	Y	Y	Y	Y	Y	Y	Y	Y	Y
Ribosome	K02981	Y	Y	Y	Y	Y	Y	Y	Y	Y	Y	Y	Y
Ribosome	K02983	Y	Y	Y	Y	Y	Y	Y	Y	Y	Y	Y	Y
Ribosome	K02984	Y	Y	Y	Y	Y	Y	Y	Y	Y	Y	Y	Y
Ribosome	K02985	Y	Y	Y	Y	Y	Y	Y	Y	Y	Y	Y	Y
Ribosome	K02987	Y	Y	Y	Y	Y	Y	Y	Y	Y	Y	Y	Y
Ribosome	K02993	Y	Y	Y	Y	Y	Y	Y	Y	Y	Y	Y	Y
Ribosome	K02995	Y	Y	Y	Y	Y	Y	Y	Y	Y	Y	Y	Y
Ribosome	K02997	Y	Y	Y	Y	Y	Y	Y	Y	Y	Y	Y	Y
Ribosome	K02998	Y	Y	Y	Y	Y	Y	Y	Y	Y	Y	Y	Y
Tryptophan metabolism	K00128	Y	Y	Y	Y	Y	Y	Y	Y	Y	Y	Y	Y
Tryptophan metabolism	K00252	Y	Y	Y	Y	Y	Y	Y	Y	Y	Y	Y	Y
Tryptophan metabolism	K00274	Y	Y	Y	Y	Y	Y	Y	Y	Y	Y	Y	Y
Tryptophan metabolism	K00382	Y	Y	Y	Y	Y	Y	Y	Y	Y	Y	Y	Y
Tryptophan metabolism	K00452	Y	Y	Y	Y	Y	Y	Y	N	Y	Y	Y	Y
Tryptophan metabolism	K00816	Y	Y	Y	Y	Y	Y	Y	Y	Y	Y	Y	Y
Tryptophan metabolism	K00825	Y	Y	Y	Y	Y	Y	Y	Y	Y	Y	Y	Y
Tryptophan metabolism	K03392	Y	Y	Y	Y	Y	Y	Y	Y	Y	Y	Y	Y
Tryptophan metabolism	K07514	Y	Y	Y	Y	Y	Y	Y	Y	Y	Y	Y	Y
Biosynthesis of unsaturated fatty acids	K00232	Y	Y	Y	Y	Y	Y	Y	Y	Y	Y	Y	Y
Biosynthesis of unsaturated fatty acids	K07513	Y	Y	Y	Y	Y	Y	Y	Y	Y	Y	Y	Y
Biosynthesis of unsaturated fatty acids	K10226	Y	Y	Y	Y	Y	Y	Y	Y	Y	Y	Y	Y
Biosynthesis of unsaturated fatty acids	K10251	Y	Y	Y	Y	Y	Y	Y	Y	Y	Y	Y	Y
Biosynthesis of unsaturated fatty acids	K10258	Y	Y	Y	Y	Y	Y	Y	Y	Y	Y	Y	Y
Biosynthesis of unsaturated fatty acids	K17360	N	Y	Y	Y	N	Y	N	N	Y	N	Y	Y
PPAR signaling pathway	K00232	Y	Y	Y	Y	Y	Y	Y	Y	Y	Y	Y	Y
PPAR signaling pathway	K00864	Y	Y	Y	Y	Y	Y	Y	Y	Y	Y	Y	Y
PPAR signaling pathway	K01897	Y	Y	Y	Y	Y	Y	Y	Y	Y	Y	Y	Y
PPAR signaling pathway	K06276	Y	Y	Y	Y	Y	Y	Y	Y	Y	Y	Y	Y
PPAR signaling pathway	K07296	N	Y	Y	Y	N	Y	N	N	Y	Y	Y	Y
PPAR signaling pathway	K07513	Y	Y	Y	Y	Y	Y	Y	Y	Y	Y	Y	Y
PPAR signaling pathway	K07514	Y	Y	Y	Y	Y	Y	Y	Y	Y	Y	Y	Y
PPAR signaling pathway	K08749	Y	Y	Y	Y	Y	Y	Y	Y	Y	Y	Y	Y
PPAR signaling pathway	K08752	Y	Y	Y	Y	Y	Y	Y	Y	Y	Y	Y	Y
PPAR signaling pathway	K08762	Y	Y	Y	Y	Y	Y	Y	Y	Y	Y	Y	Y
PPAR signaling pathway	K10226	Y	Y	Y	Y	Y	Y	Y	Y	Y	Y	Y	Y
Glycosphingolipid biosynthesis - globo and isoglobo series	K01189	N	N	N	N	N	N	N	N	N	N	N	N
Glycosphingolipid biosynthesis - globo and isoglobo series	K01204	Y	Y	Y	Y	Y	Y	Y	Y	Y	Y	Y	Y
Glycosphingolipid biosynthesis - globo and isoglobo series	K03368	Y	Y	Y	Y	Y	Y	Y	Y	Y	Y	Y	Y
Fatty acid degradation	K00128	Y	Y	Y	Y	Y	Y	Y	Y	Y	Y	Y	Y
Fatty acid degradation	K00232	Y	Y	Y	Y	Y	Y	Y	Y	Y	Y	Y	Y
Fatty acid degradation	K00252	Y	Y	Y	Y	Y	Y	Y	Y	Y	Y	Y	Y
Fatty acid degradation	K01897	Y	Y	Y	Y	Y	Y	Y	Y	Y	Y	Y	Y
Fatty acid degradation	K07422	Y	Y	Y	Y	Y	Y	Y	Y	Y	Y	Y	Y
Fatty acid degradation	K07509	Y	Y	Y	Y	Y	Y	Y	Y	Y	Y	Y	Y
Fatty acid degradation	K07513	Y	Y	Y	Y	Y	Y	Y	Y	Y	Y	Y	Y
Fatty acid degradation	K07514	Y	Y	Y	Y	Y	Y	Y	Y	Y	Y	Y	Y
Fatty acid degradation	K13238	Y	Y	Y	Y	Y	Y	Y	Y	Y	Y	Y	Y
RIG-I-like receptor signaling pathway	K00863	Y	Y	Y	Y	Y	Y	Y	Y	Y	Y	Y	Y
RIG-I-like receptor signaling pathway	K03173	Y	Y	Y	Y	Y	Y	Y	Y	Y	Y	Y	Y
RIG-I-like receptor signaling pathway	K03174	Y	Y	Y	Y	Y	Y	Y	Y	Y	Y	Y	Y
RIG-I-like receptor signaling pathway	K03175	Y	Y	Y	Y	Y	Y	Y	Y	Y	Y	Y	Y
RIG-I-like receptor signaling pathway	K04398	Y	Y	Y	Y	Y	Y	Y	Y	Y	Y	Y	Y
RIG-I-like receptor signaling pathway	K08339	Y	Y	Y	Y	Y	Y	Y	Y	Y	Y	Y	Y
RIG-I-like receptor signaling pathway	K08601	Y	Y	Y	Y	Y	Y	Y	Y	Y	Y	Y	Y
RIG-I-like receptor signaling pathway	K12655	Y	Y	Y	Y	Y	Y	Y	Y	Y	Y	Y	Y
RNA polymerase	K03008	Y	N	Y	N	Y	N	Y	Y	Y	Y	N	Y
RNA polymerase	K03013	Y	Y	Y	Y	Y	Y	Y	Y	Y	Y	Y	Y
RNA polymerase	K03015	Y	Y	Y	Y	Y	Y	Y	Y	Y	Y	Y	Y
RNA polymerase	K03016	Y	Y	Y	Y	Y	Y	N	Y	Y	Y	Y	Y
RNA polymerase	K03017	Y	Y	Y	Y	Y	Y	Y	Y	Y	Y	Y	Y
RNA polymerase	K03024	Y	Y	Y	Y	Y	Y	Y	Y	Y	Y	Y	Y
Cell adhesion molecules	K05695	Y	Y	Y	Y	Y	Y	Y	Y	Y	Y	Y	Y
Cell adhesion molecules	K06550	Y	Y	Y	Y	Y	Y	Y	Y	Y	Y	Y	Y
Cell adhesion molecules	K06756	Y	Y	Y	Y	Y	Y	Y	Y	Y	Y	Y	Y
Cell adhesion molecules	K06766	Y	Y	Y	Y	Y	Y	Y	Y	Y	Y	Y	Y
Cell adhesion molecules	K06793	Y	Y	Y	Y	Y	Y	Y	Y	Y	Y	Y	Y
Glycerolipid metabolism	K00128	Y	Y	Y	Y	Y	Y	Y	Y	Y	Y	Y	Y
Glycerolipid metabolism	K00863	Y	Y	Y	Y	Y	Y	Y	Y	Y	Y	Y	Y
Glycerolipid metabolism	K00864	Y	Y	Y	Y	Y	Y	Y	Y	Y	Y	Y	Y
Glycerolipid metabolism	K12298	Y	Y	Y	Y	Y	N	Y	Y	Y	Y	Y	N
Glycerolipid metabolism	K13509	Y	Y	Y	Y	Y	Y	Y	Y	Y	Y	Y	Y
Glycerolipid metabolism	K14457	Y	Y	Y	Y	Y	Y	Y	Y	Y	Y	Y	Y
Glycerolipid metabolism	K14458	Y	Y	Y	Y	Y	Y	Y	Y	Y	Y	Y	Y
Propanoate metabolism	K00167	Y	Y	Y	Y	Y	Y	Y	Y	Y	Y	Y	Y
Propanoate metabolism	K00232	Y	Y	Y	Y	Y	Y	Y	Y	Y	Y	Y	Y
Propanoate metabolism	K00382	Y	Y	Y	Y	Y	Y	Y	Y	Y	Y	Y	Y
Propanoate metabolism	K01847	Y	Y	Y	Y	Y	Y	Y	Y	Y	Y	Y	Y
Propanoate metabolism	K01899	Y	Y	Y	Y	Y	Y	Y	Y	Y	Y	Y	N
Propanoate metabolism	K07514	Y	Y	Y	Y	Y	Y	Y	Y	Y	Y	Y	Y
