# Supplementary material for: Transcriptomic Responses of Blue Bat Star Patiria pectinifera to Sediment Burial
Source: Int J Mol Sci. 2025 May 28;26(11):5208. doi: 10.3390/ijms26115208 (PMC12154441; doi:10.3390/ijms26115208)
Supplement: Supplementary file 1 [file ijms-26-05208-s001.zip › Table_S4.xlsx]

## Sheet: Sheet1
Table S4. Functional annotations of protein sequences predicted from the genome of Strongylocentrotus purpuratus (GCF_000002235.5).
#query	seed_ortholog	evalue	score	eggNOG_OGs	max_annot_lvl	COG_category	Description	Preferred_name	GOs	EC	KEGG_ko	KEGG_Pathway	KEGG_Module	KEGG_Reaction	KEGG_rclass	BRITE	KEGG_TC	CAZy	BiGG_Reaction	PFAMs
NP_001001474.1	7668.SPU_007485-tr	6.28e-271	741	KOG0082@1|root,KOG0099@2759|Eukaryota,38C3N@33154|Opisthokonta,3B9MU@33208|Metazoa,3CWC5@33213|Bilateria	33208|Metazoa	T	G-protein beta/gamma-subunit complex binding	gsa-1	GO:0000003,GO:0001556,GO:0001664,GO:0002009,GO:0002165,GO:0003006,GO:0003008,GO:0003674,GO:0003824,GO:0003924,GO:0005102,GO:0005488,GO:0005515,GO:0005575,GO:0005576,GO:0005604,GO:0005622,GO:0005623,GO:0005834,GO:0005886,GO:0007154,GO:0007165,GO:0007186,GO:0007187,GO:0007188,GO:0007189,GO:0007191,GO:0007212,GO:0007267,GO:0007268,GO:0007275,GO:0007276,GO:0007281,GO:0007292,GO:0007444,GO:0007472,GO:…	-	ko:K04632	ko01522,ko04015,ko04020,ko04024,ko04072,ko04261,ko04270,ko04540,ko04611,ko04713,ko04714,ko04724,ko04726,ko04728,ko04730,ko04750,ko04911,ko04912,ko04913,ko04915,ko04916,ko04918,ko04921,ko04922,ko04923,ko04924,ko04925,ko04926,ko04927,ko04934,ko04961,ko04962,ko04970,ko04971,ko04972,ko04976,ko05030,ko05031,ko05032,ko05034,ko05110,ko05142,ko05146,ko05165,ko05200,ko05414,map01522,map04015,map04020,map0…	M00695	-	-	ko00000,ko00001,ko00002,ko04031,ko04147	-	-	-	G-alpha
NP_001001475.1	10224.XP_002730529.1	2.14e-238	657	KOG0082@1|root,KOG0082@2759|Eukaryota,38C4P@33154|Opisthokonta,3BASG@33208|Metazoa,3CUQY@33213|Bilateria	33208|Metazoa	DT	Guanine nucleotide binding protein (G protein), alpha	GNAI3	GO:0000139,GO:0000166,GO:0000287,GO:0001664,GO:0001882,GO:0001883,GO:0001932,GO:0001934,GO:0001973,GO:0003008,GO:0003014,GO:0003674,GO:0003824,GO:0003924,GO:0005102,GO:0005488,GO:0005515,GO:0005525,GO:0005575,GO:0005622,GO:0005623,GO:0005634,GO:0005654,GO:0005730,GO:0005737,GO:0005794,GO:0005813,GO:0005815,GO:0005829,GO:0005834,GO:0005856,GO:0005886,GO:0005938,GO:0006139,GO:0006163,GO:0006457,GO:…	-	ko:K04534,ko:K04630	ko04015,ko04022,ko04024,ko04062,ko04071,ko04261,ko04360,ko04371,ko04540,ko04611,ko04670,ko04713,ko04723,ko04724,ko04725,ko04726,ko04727,ko04728,ko04730,ko04914,ko04915,ko04916,ko04921,ko04923,ko04924,ko04926,ko04934,ko04971,ko05012,ko05030,ko05032,ko05034,ko05133,ko05142,ko05145,ko05200,map04015,map04022,map04024,map04062,map04071,map04261,map04360,map04371,map04540,map04611,map04670,map04713,map…	M00695	-	-	ko00000,ko00001,ko00002,ko04031,ko04147	-	-	-	G-alpha
NP_001001476.1	7668.SPU_010946-tr	4.2e-265	725	KOG0082@1|root,KOG0082@2759|Eukaryota,38E4Q@33154|Opisthokonta,3B9RI@33208|Metazoa,3CU70@33213|Bilateria	33208|Metazoa	DT	Guanine nucleotide binding protein (G protein) alpha	cta	GO:0000902,GO:0000904,GO:0001664,GO:0001667,GO:0001703,GO:0002009,GO:0002064,GO:0002225,GO:0002682,GO:0002684,GO:0002697,GO:0002699,GO:0002700,GO:0002702,GO:0002759,GO:0002760,GO:0002784,GO:0002831,GO:0002833,GO:0002920,GO:0002922,GO:0003365,GO:0003371,GO:0003379,GO:0003380,GO:0003381,GO:0003382,GO:0003383,GO:0003384,GO:0003674,GO:0003824,GO:0003924,GO:0005102,GO:0005488,GO:0005515,GO:0005575,GO:…	-	ko:K04346,ko:K04639	ko04010,ko04022,ko04071,ko04072,ko04270,ko04371,ko04611,ko04730,ko04810,ko05200,map04010,map04022,map04071,map04072,map04270,map04371,map04611,map04730,map04810,map05200	-	-	-	ko00000,ko00001,ko04031,ko04147	-	-	-	G-alpha
NP_001001768.2	7668.SPU_006814-tr	9.35e-257	711	KOG4304@1|root,KOG4304@2759|Eukaryota,38VGX@33154|Opisthokonta,3BEDD@33208|Metazoa,3CRCS@33213|Bilateria	33208|Metazoa	K	N-box binding	HES1	GO:0000003,GO:0000122,GO:0000785,GO:0000902,GO:0000904,GO:0000976,GO:0000977,GO:0000978,GO:0000981,GO:0000982,GO:0000987,GO:0001012,GO:0001067,GO:0001078,GO:0001101,GO:0001227,GO:0001568,GO:0001654,GO:0001655,GO:0001656,GO:0001657,GO:0001701,GO:0001708,GO:0001709,GO:0001822,GO:0001823,GO:0001837,GO:0001889,GO:0001890,GO:0001892,GO:0001932,GO:0001934,GO:0001944,GO:0002009,GO:0002065,GO:0002085,GO:…	-	ko:K06054,ko:K09089,ko:K09090	ko03460,ko04330,ko04950,ko05165,ko05200,ko05224,map03460,map04330,map04950,map05165,map05200,map05224	-	-	-	ko00000,ko00001,ko03000,ko03019,ko03400	-	-	-	HLH,Hairy_orange
NP_001003798.1	7668.SPU_003580-tr	0	868	KOG2692@1|root,KOG2692@2759|Eukaryota,38DTN@33154|Opisthokonta	33154|Opisthokonta	G	alpha-N-acetylgalactosaminide alpha-2,6-sialyltransferase activity	-	-	2.4.99.7	ko:K03374	ko00604,ko01100,map00604,map01100	-	R05959	-	ko00000,ko00001,ko01000,ko01003	-	GT29	-	Glyco_transf_29
NP_001005725.1	7668.SPU_010635-tr	0	1128	COG5641@1|root,KOG1601@2759|Eukaryota,38D41@33154|Opisthokonta,3BA12@33208|Metazoa,3CSBC@33213|Bilateria	33208|Metazoa	K	atrial septum secundum morphogenesis	GATA4	GO:0000003,GO:0000228,GO:0000785,GO:0000790,GO:0000976,GO:0000977,GO:0000978,GO:0000981,GO:0000987,GO:0000988,GO:0000989,GO:0001012,GO:0001067,GO:0001076,GO:0001085,GO:0001101,GO:0001158,GO:0001228,GO:0001568,GO:0001570,GO:0001678,GO:0001701,GO:0001702,GO:0001704,GO:0001706,GO:0001817,GO:0001819,GO:0001932,GO:0001934,GO:0001944,GO:0001947,GO:0002009,GO:0002065,GO:0003002,GO:0003006,GO:0003007,GO:…	-	ko:K09183	ko04022,ko04218,ko04530,ko04919,map04022,map04218,map04530,map04919	-	-	-	ko00000,ko00001,ko03000	-	-	-	GATA,GATA-N
NP_001009577.1	7668.SPU_012491-tr	1.15e-270	745	KOG0488@1|root,KOG0488@2759|Eukaryota,38GR8@33154|Opisthokonta,3BCNQ@33208|Metazoa,3D26F@33213|Bilateria	33208|Metazoa	K	DNA binding	NKX1-1	GO:0000122,GO:0000981,GO:0001704,GO:0001707,GO:0001708,GO:0001709,GO:0001710,GO:0003674,GO:0003700,GO:0005575,GO:0005622,GO:0005623,GO:0005634,GO:0006355,GO:0006357,GO:0007275,GO:0007369,GO:0007498,GO:0007501,GO:0007517,GO:0007521,GO:0008150,GO:0009653,GO:0009790,GO:0009888,GO:0009889,GO:0009890,GO:0009892,GO:0009987,GO:0010468,GO:0010556,GO:0010558,GO:0010605,GO:0010629,GO:0019219,GO:0019222,GO:…	-	ko:K09309	-	-	-	-	ko00000,ko03000	-	-	-	Homeobox
NP_001011728.2	32507.XP_006786029.1	2.23e-12	64.7	2E0S1@1|root,2S91W@2759|Eukaryota,3A9PW@33154|Opisthokonta,3BUVB@33208|Metazoa,3DAIN@33213|Bilateria,48GGP@7711|Chordata,49N5M@7742|Vertebrata	33208|Metazoa	S	Interferon-induced 6-16 family	IFI27L2	-	-	-	-	-	-	-	-	-	-	-	Ifi-6-16
NP_001012720.1	7668.SPU_012238-tr	1.19e-298	814	KOG3638@1|root,KOG3638@2759|Eukaryota,38EJM@33154|Opisthokonta,3BA86@33208|Metazoa,3CRIQ@33213|Bilateria	33208|Metazoa	T	intein-mediated protein splicing	SHH	GO:0000003,GO:0000122,GO:0000578,GO:0000902,GO:0000904,GO:0001101,GO:0001501,GO:0001503,GO:0001525,GO:0001558,GO:0001568,GO:0001569,GO:0001570,GO:0001649,GO:0001654,GO:0001655,GO:0001656,GO:0001657,GO:0001658,GO:0001664,GO:0001666,GO:0001667,GO:0001701,GO:0001708,GO:0001709,GO:0001745,GO:0001746,GO:0001751,GO:0001752,GO:0001754,GO:0001755,GO:0001756,GO:0001763,GO:0001775,GO:0001816,GO:0001822,GO:…	-	ko:K06224,ko:K11988,ko:K11989,ko:K11990	ko04340,ko04341,ko04360,ko05200,ko05205,ko05217,ko05226,map04340,map04341,map04360,map05200,map05205,map05217,map05226	M00678	-	-	ko00000,ko00001,ko00002,ko00536,ko01002	-	-	-	HH_signal,Hint
NP_001012721.1	7668.SPU_022857-tr	0	1289	KOG4220@1|root,KOG4220@2759|Eukaryota,38ECH@33154|Opisthokonta,3BBB5@33208|Metazoa,3CZGX@33213|Bilateria	33208|Metazoa	T	Belongs to the G-protein coupled receptor 1 family	HRH1	GO:0000041,GO:0001505,GO:0003008,GO:0003013,GO:0003018,GO:0003674,GO:0004888,GO:0004930,GO:0004969,GO:0005215,GO:0005488,GO:0005575,GO:0005622,GO:0005623,GO:0005737,GO:0005829,GO:0005886,GO:0005887,GO:0006109,GO:0006810,GO:0006811,GO:0006812,GO:0006816,GO:0006828,GO:0006950,GO:0006952,GO:0006954,GO:0007154,GO:0007165,GO:0007186,GO:0007187,GO:0007199,GO:0007200,GO:0007267,GO:0007268,GO:0007610,GO:…	-	ko:K04149	ko04020,ko04080,ko04750,map04020,map04080,map04750	-	-	-	ko00000,ko00001,ko04030	-	-	-	7tm_1
NP_001014426.1	7668.SPU_000466-tr	2.08e-79	236	COG5262@1|root,KOG1756@2759|Eukaryota,3A1K0@33154|Opisthokonta,3BZU9@33208|Metazoa,3DGEI@33213|Bilateria	33208|Metazoa	B	chromatin silencing	-	GO:0000228,GO:0000785,GO:0000790,GO:0003674,GO:0003676,GO:0003677,GO:0005488,GO:0005575,GO:0005622,GO:0005623,GO:0005634,GO:0005694,GO:0006325,GO:0006342,GO:0006355,GO:0006996,GO:0008150,GO:0009889,GO:0009890,GO:0009892,GO:0009987,GO:0010468,GO:0010556,GO:0010558,GO:0010605,GO:0010629,GO:0016043,GO:0016458,GO:0019219,GO:0019222,GO:0031323,GO:0031324,GO:0031326,GO:0031327,GO:0031974,GO:0031981,GO:…	-	ko:K11251	ko04217,ko05034,ko05322,map04217,map05034,map05322	-	-	-	ko00000,ko00001,ko03036,ko04147	-	-	-	Histone,Histone_H2A_C
NP_001015510.1	7668.SPU_009262-tr	1.32e-164	483	KOG3802@1|root,KOG3802@2759|Eukaryota,38I27@33154|Opisthokonta,3BAPQ@33208|Metazoa,3CW0C@33213|Bilateria	33208|Metazoa	K	sequence-specific DNA binding	POU2F1	GO:0000902,GO:0000904,GO:0000976,GO:0000977,GO:0000978,GO:0000979,GO:0000981,GO:0000982,GO:0000983,GO:0000987,GO:0001012,GO:0001046,GO:0001047,GO:0001067,GO:0001077,GO:0001221,GO:0001223,GO:0001228,GO:0001654,GO:0001709,GO:0001889,GO:0002088,GO:0002089,GO:0002682,GO:0002683,GO:0002697,GO:0002698,GO:0002700,GO:0002701,GO:0002759,GO:0002784,GO:0002785,GO:0002786,GO:0002787,GO:0002805,GO:0002806,GO:…	-	ko:K09364	-	-	-	-	ko00000,ko03000,ko03021	-	-	-	Homeobox,Pou
NP_001020380.1	7668.SPU_012084-tr	0	3623	COG2114@1|root,2QPPT@2759|Eukaryota,38FW8@33154|Opisthokonta,3BGNI@33208|Metazoa,3D160@33213|Bilateria	33208|Metazoa	T	Adenylate cyclase	ADCY10	GO:0003341,GO:0003351,GO:0003674,GO:0003824,GO:0004016,GO:0005488,GO:0005515,GO:0005575,GO:0005622,GO:0005623,GO:0005634,GO:0005737,GO:0005829,GO:0006139,GO:0006163,GO:0006164,GO:0006171,GO:0006725,GO:0006753,GO:0006793,GO:0006796,GO:0006807,GO:0006928,GO:0007017,GO:0007018,GO:0008150,GO:0008152,GO:0009058,GO:0009117,GO:0009150,GO:0009152,GO:0009165,GO:0009187,GO:0009190,GO:0009259,GO:0009260,GO:…	4.6.1.1	ko:K11265	ko00230,ko04024,ko04371,ko04713,ko04714,map00230,map04024,map04371,map04713,map04714	-	R00089,R00434	RC00295	ko00000,ko00001,ko01000	-	-	-	AAA_16,Guanylate_cyc
NP_001020382.1	7668.SPU_002587-tr	5.29e-300	819	COG0625@1|root,KOG1627@1|root,KOG0867@2759|Eukaryota,KOG1627@2759|Eukaryota,38CDH@33154|Opisthokonta,3BGGP@33208|Metazoa,3CR8K@33213|Bilateria	33208|Metazoa	J	translation elongation factor activity	eef1g	GO:0003674,GO:0003676,GO:0003723,GO:0003746,GO:0003824,GO:0004364,GO:0005488,GO:0005575,GO:0005622,GO:0005623,GO:0005634,GO:0005737,GO:0005853,GO:0006412,GO:0006414,GO:0006518,GO:0006575,GO:0006749,GO:0006790,GO:0006807,GO:0008135,GO:0008150,GO:0008152,GO:0009058,GO:0009059,GO:0009987,GO:0010467,GO:0016740,GO:0016765,GO:0019538,GO:0032991,GO:0034641,GO:0034645,GO:0043043,GO:0043170,GO:0043226,GO:…	-	ko:K03233	ko05134,map05134	-	-	-	ko00000,ko00001,ko03012,ko03019	-	-	-	EF1G,GST_C,GST_N
NP_001020384.1	7668.SPU_013305-tr	0	1308	KOG3575@1|root,KOG3575@2759|Eukaryota,39REX@33154|Opisthokonta,3B99I@33208|Metazoa,3CV02@33213|Bilateria	33208|Metazoa	K	steroid hormone receptor activity	Hr4	GO:0000976,GO:0000977,GO:0000978,GO:0000981,GO:0000987,GO:0001012,GO:0001067,GO:0001666,GO:0003674,GO:0003676,GO:0003677,GO:0003690,GO:0003700,GO:0004879,GO:0005488,GO:0005515,GO:0005575,GO:0005622,GO:0005623,GO:0005634,GO:0005667,GO:0006355,GO:0006357,GO:0006950,GO:0007154,GO:0007165,GO:0008150,GO:0009628,GO:0009719,GO:0009725,GO:0009755,GO:0009889,GO:0009987,GO:0010033,GO:0010468,GO:0010556,GO:…	-	ko:K09185	-	-	-	-	ko00000,ko03000,ko03310	-	-	-	Hormone_recep,zf-C4
NP_001027540.1	7668.SPU_010424.a-tr	8.4e-136	395	KOG2251@1|root,KOG2251@2759|Eukaryota,38YWY@33154|Opisthokonta,3B9N6@33208|Metazoa,3CW4M@33213|Bilateria	33208|Metazoa	K	DNA binding	OTX2	GO:0000578,GO:0000902,GO:0000904,GO:0000976,GO:0000977,GO:0000978,GO:0000981,GO:0000982,GO:0000987,GO:0001012,GO:0001067,GO:0001077,GO:0001228,GO:0001654,GO:0001702,GO:0001708,GO:0001709,GO:0001754,GO:0001756,GO:0003002,GO:0003406,GO:0003674,GO:0003676,GO:0003677,GO:0003690,GO:0003700,GO:0005488,GO:0005515,GO:0005575,GO:0005622,GO:0005623,GO:0005634,GO:0005737,GO:0006139,GO:0006351,GO:0006355,GO:…	-	ko:K09326,ko:K09337,ko:K18490	ko04550,map04550	-	-	-	ko00000,ko00001,ko03000	-	-	-	Homeobox,TF_Otx
NP_001027541.1	7668.SPU_010424.a-tr	8.4e-136	395	KOG2251@1|root,KOG2251@2759|Eukaryota,38YWY@33154|Opisthokonta,3B9N6@33208|Metazoa,3CW4M@33213|Bilateria	33208|Metazoa	K	DNA binding	OTX2	GO:0000578,GO:0000902,GO:0000904,GO:0000976,GO:0000977,GO:0000978,GO:0000981,GO:0000982,GO:0000987,GO:0001012,GO:0001067,GO:0001077,GO:0001228,GO:0001654,GO:0001702,GO:0001708,GO:0001709,GO:0001754,GO:0001756,GO:0003002,GO:0003406,GO:0003674,GO:0003676,GO:0003677,GO:0003690,GO:0003700,GO:0005488,GO:0005515,GO:0005575,GO:0005622,GO:0005623,GO:0005634,GO:0005737,GO:0006139,GO:0006351,GO:0006355,GO:…	-	ko:K09326,ko:K09337,ko:K18490	ko04550,map04550	-	-	-	ko00000,ko00001,ko03000	-	-	-	Homeobox,TF_Otx
NP_001027542.1	7668.SPU_016128-tr	0	1141	KOG1217@1|root,KOG1217@2759|Eukaryota,38UWG@33154|Opisthokonta,3BEE5@33208|Metazoa,3CSRF@33213|Bilateria	33208|Metazoa	T	cerebellar molecular layer formation	DLL4	GO:0000003,GO:0000122,GO:0000278,GO:0000578,GO:0000902,GO:0000904,GO:0001525,GO:0001568,GO:0001569,GO:0001654,GO:0001655,GO:0001667,GO:0001701,GO:0001708,GO:0001709,GO:0001736,GO:0001738,GO:0001745,GO:0001751,GO:0001752,GO:0001754,GO:0001756,GO:0001757,GO:0001763,GO:0001775,GO:0001817,GO:0001818,GO:0001822,GO:0001889,GO:0001936,GO:0001937,GO:0001944,GO:0001947,GO:0001974,GO:0002009,GO:0002011,GO:…	-	ko:K06051,ko:K21635	ko01522,ko04330,ko04658,ko05200,ko05224,map01522,map04330,map04658,map05200,map05224	M00682	-	-	ko00000,ko00001,ko00002,ko04516	-	-	-	DSL,EGF,MNNL,hEGF
NP_001027543.1	7668.SPU_009155-tr	0	1461	COG0572@1|root,KOG4203@2759|Eukaryota,38H38@33154|Opisthokonta,3B9NZ@33208|Metazoa,3CTWU@33213|Bilateria	33208|Metazoa	TZ	Catenin (cadherin-associated protein), beta 1	CTNNB1	GO:0000003,GO:0000122,GO:0000132,GO:0000226,GO:0000228,GO:0000278,GO:0000578,GO:0000785,GO:0000790,GO:0000791,GO:0000902,GO:0000904,GO:0001085,GO:0001102,GO:0001501,GO:0001525,GO:0001568,GO:0001569,GO:0001570,GO:0001654,GO:0001655,GO:0001656,GO:0001657,GO:0001658,GO:0001667,GO:0001700,GO:0001701,GO:0001702,GO:0001703,GO:0001704,GO:0001706,GO:0001708,GO:0001709,GO:0001711,GO:0001745,GO:0001759,GO:…	-	ko:K02105	ko04015,ko04310,ko04390,ko04510,ko04520,ko04550,ko04670,ko04916,ko04919,ko04934,ko05100,ko05130,ko05165,ko05166,ko05167,ko05200,ko05205,ko05210,ko05213,ko05215,ko05216,ko05217,ko05224,ko05225,ko05226,ko05412,ko05418,map04015,map04310,map04390,map04510,map04520,map04550,map04670,map04916,map04919,map04934,map05100,map05130,map05165,map05166,map05167,map05200,map05205,map05210,map05213,map05215,map…	M00677	-	-	ko00000,ko00001,ko00002	-	-	-	Arm
NP_001028179.1	7668.SPU_027600-tr	0	1477	28K1F@1|root,2QSFV@2759|Eukaryota,38H9C@33154|Opisthokonta,3BJWU@33208|Metazoa,3CRFK@33213|Bilateria	33208|Metazoa	K	V(D)J recombination-activating protein 1	RAG1	GO:0000287,GO:0001775,GO:0001776,GO:0002200,GO:0002250,GO:0002260,GO:0002327,GO:0002329,GO:0002331,GO:0002376,GO:0002520,GO:0002521,GO:0002562,GO:0002682,GO:0002684,GO:0002694,GO:0002696,GO:0003008,GO:0003674,GO:0003676,GO:0003677,GO:0003824,GO:0004518,GO:0004519,GO:0004842,GO:0005488,GO:0005515,GO:0005575,GO:0005622,GO:0005623,GO:0005634,GO:0005654,GO:0006139,GO:0006259,GO:0006310,GO:0006325,GO:…	2.3.2.27	ko:K10628	ko04068,ko05340,map04068,map05340	-	-	-	ko00000,ko00001,ko01000,ko04121	-	-	-	RAG1,RAG1_imp_bd,zf-C3HC4,zf-C3HC4_2,zf-RAG1
NP_001028182.1	7668.SPU_013642-tr	0	1186	KOG0498@1|root,KOG0498@2759|Eukaryota,38C5X@33154|Opisthokonta,3BBK2@33208|Metazoa,3CZ4A@33213|Bilateria	33208|Metazoa	P	voltage-gated potassium channel activity involved in SA node cell action potential depolarization	HCN3	GO:0001505,GO:0001508,GO:0001701,GO:0002027,GO:0003008,GO:0003012,GO:0003013,GO:0003254,GO:0003674,GO:0005198,GO:0005215,GO:0005216,GO:0005217,GO:0005221,GO:0005222,GO:0005244,GO:0005248,GO:0005249,GO:0005261,GO:0005267,GO:0005272,GO:0005488,GO:0005515,GO:0005575,GO:0005622,GO:0005623,GO:0005737,GO:0005886,GO:0005887,GO:0006810,GO:0006811,GO:0006812,GO:0006813,GO:0006814,GO:0006936,GO:0006937,GO:…	-	ko:K04955,ko:K04956,ko:K04957	ko04024,ko04742,map04024,map04742	-	-	-	ko00000,ko00001,ko04040	1.A.1.5,1.A.1.5.10,1.A.1.5.11	-	-	Ion_trans,Ion_trans_N,cNMP_binding
NP_001028696.1	7668.SPU_015285-tr	4.97e-290	792	COG5024@1|root,KOG0653@2759|Eukaryota,38F4R@33154|Opisthokonta,3BB78@33208|Metazoa,3CTCK@33213|Bilateria	33208|Metazoa	D	histone H3-S10 phosphorylation involved in chromosome condensation	CCNB2	GO:0000003,GO:0000070,GO:0000075,GO:0000077,GO:0000079,GO:0000086,GO:0000226,GO:0000228,GO:0000278,GO:0000280,GO:0000281,GO:0000307,GO:0000775,GO:0000776,GO:0000777,GO:0000778,GO:0000779,GO:0000780,GO:0000793,GO:0000794,GO:0000819,GO:0000910,GO:0000920,GO:0000922,GO:0000940,GO:0000942,GO:0001101,GO:0001556,GO:0001666,GO:0001700,GO:0001701,GO:0001776,GO:0001837,GO:0001932,GO:0001933,GO:0001934,GO:…	2.4.2.30	ko:K00774,ko:K05868,ko:K21770	ko04068,ko04110,ko04114,ko04115,ko04218,ko04914,ko05166,map04068,map04110,map04114,map04115,map04218,map04914,map05166	M00693	-	-	ko00000,ko00001,ko00002,ko01000,ko03032,ko03036	1.I.1.1.3	-	-	Cyclin_C,Cyclin_N
NP_001028819.1	7668.SPU_007484-tr	3.43e-156	438	COG0652@1|root,KOG0880@2759|Eukaryota,38FKT@33154|Opisthokonta,3BCX1@33208|Metazoa,3CS7W@33213|Bilateria	33208|Metazoa	O	PPIases accelerate the folding of proteins. It catalyzes the cis-trans isomerization of proline imidic peptide bonds in oligopeptides	Ppib	GO:0000413,GO:0003674,GO:0003755,GO:0003824,GO:0005575,GO:0005576,GO:0005615,GO:0005622,GO:0005623,GO:0005737,GO:0006464,GO:0006807,GO:0008150,GO:0008152,GO:0009987,GO:0016853,GO:0016859,GO:0018193,GO:0018208,GO:0019538,GO:0036211,GO:0043170,GO:0043412,GO:0044237,GO:0044238,GO:0044260,GO:0044267,GO:0044421,GO:0044424,GO:0044464,GO:0071704,GO:0140096,GO:1901564	5.2.1.8	ko:K03768,ko:K09563	-	-	-	-	ko00000,ko01000,ko03110	-	-	-	Pro_isomerase
NP_001028820.1	7668.SPU_028748-tr	0	983	KOG1565@1|root,KOG1565@2759|Eukaryota,38CRR@33154|Opisthokonta,3B9IY@33208|Metazoa,3CT1E@33213|Bilateria	33208|Metazoa	O	Belongs to the peptidase M10A family	-	-	3.4.24.80	ko:K07763,ko:K08002	ko04668,ko04912,map04668,map04912	-	-	-	ko00000,ko00001,ko01000,ko01002	-	-	-	Hemopexin,PG_binding_1,Peptidase_M10
NP_001028821.1	7668.SPU_010277-tr	0	1726	COG0474@1|root,KOG0202@2759|Eukaryota,38B7J@33154|Opisthokonta,3BAM2@33208|Metazoa,3CZ7Z@33213|Bilateria	33208|Metazoa	P	manganese-transporting ATPase activity	ATP2C1	GO:0000041,GO:0000139,GO:0000166,GO:0003674,GO:0003824,GO:0005215,GO:0005384,GO:0005388,GO:0005488,GO:0005509,GO:0005524,GO:0005575,GO:0005622,GO:0005623,GO:0005737,GO:0005777,GO:0005783,GO:0005794,GO:0005802,GO:0005886,GO:0006810,GO:0006811,GO:0006812,GO:0006816,GO:0006828,GO:0006873,GO:0006874,GO:0006875,GO:0006950,GO:0006979,GO:0006996,GO:0007010,GO:0007154,GO:0007155,GO:0007165,GO:0008144,GO:…	3.6.3.8	ko:K01537	-	-	-	-	ko00000,ko01000	3.A.3.2	-	-	Cation_ATPase,Cation_ATPase_C,Cation_ATPase_N,E1-E2_ATPase,Hydrolase
NP_001028822.1	7668.SPU_021303-tr	0	2256	COG0474@1|root,KOG0204@2759|Eukaryota,38BS0@33154|Opisthokonta,3B93Y@33208|Metazoa,3CUIU@33213|Bilateria	33208|Metazoa	P	calcium-transporting ATPase activity	ATP2B1	GO:0000003,GO:0000166,GO:0000820,GO:0000821,GO:0000902,GO:0000904,GO:0001101,GO:0001505,GO:0001654,GO:0001932,GO:0001934,GO:0002026,GO:0002028,GO:0002064,GO:0002065,GO:0002066,GO:0002093,GO:0003008,GO:0003407,GO:0003674,GO:0003824,GO:0004857,GO:0005102,GO:0005215,GO:0005388,GO:0005488,GO:0005509,GO:0005515,GO:0005516,GO:0005524,GO:0005575,GO:0005622,GO:0005623,GO:0005634,GO:0005737,GO:0005783,GO:…	3.6.3.8	ko:K05850	ko04020,ko04022,ko04024,ko04261,ko04925,ko04970,ko04972,map04020,map04022,map04024,map04261,map04925,map04970,map04972	-	-	-	ko00000,ko00001,ko01000	3.A.3.2	-	-	ATP_Ca_trans_C,Cation_ATPase,Cation_ATPase_C,Cation_ATPase_N,E1-E2_ATPase,Hydrolase,Hydrolase_3
NP_001028823.1	7668.SPU_007980-tr	2.72e-289	795	KOG1565@1|root,KOG1565@2759|Eukaryota,38CRR@33154|Opisthokonta,3B9IY@33208|Metazoa,3CT1E@33213|Bilateria	33208|Metazoa	O	Belongs to the peptidase M10A family	Mmp1	GO:0001838,GO:0002009,GO:0002164,GO:0002165,GO:0002168,GO:0003007,GO:0003143,GO:0003144,GO:0005575,GO:0005623,GO:0006950,GO:0007155,GO:0007275,GO:0007399,GO:0007413,GO:0007417,GO:0007419,GO:0007424,GO:0007444,GO:0007503,GO:0007505,GO:0007507,GO:0007552,GO:0007560,GO:0007561,GO:0007591,GO:0008037,GO:0008038,GO:0008150,GO:0009611,GO:0009653,GO:0009790,GO:0009791,GO:0009886,GO:0009887,GO:0009888,GO:…	3.4.24.80	ko:K07763	ko04668,ko04912,map04668,map04912	-	-	-	ko00000,ko00001,ko01000,ko01002	-	-	-	Hemopexin,PG_binding_1,Peptidase_M10
NP_001029121.1	7668.SPU_017533-tr	0	1875	KOG3689@1|root,KOG3689@2759|Eukaryota,38BQB@33154|Opisthokonta,3B9XB@33208|Metazoa,3CSEF@33213|Bilateria	33208|Metazoa	T	3',5'-cyclic-GMP phosphodiesterase activity	-	GO:0003674,GO:0003824,GO:0004112,GO:0004114,GO:0005488,GO:0005515,GO:0005575,GO:0005622,GO:0005623,GO:0005634,GO:0005737,GO:0005886,GO:0006139,GO:0006163,GO:0006725,GO:0006753,GO:0006793,GO:0006796,GO:0006807,GO:0008081,GO:0008150,GO:0008152,GO:0009117,GO:0009150,GO:0009187,GO:0009259,GO:0009987,GO:0016020,GO:0016324,GO:0016787,GO:0016788,GO:0019637,GO:0019693,GO:0032239,GO:0032240,GO:0032879,GO:…	3.1.4.35	ko:K13763	ko00230,map00230	-	R01234	RC00296	ko00000,ko00001,ko01000	-	-	-	GAF,PDEase_I
NP_001029122.1	7668.SPU_001752-tr	0	2502	COG1132@1|root,KOG0055@2759|Eukaryota,38E88@33154|Opisthokonta,3B958@33208|Metazoa,3CVKH@33213|Bilateria	33208|Metazoa	Q	ATPase activity, coupled to transmembrane movement of substances	ABCB11	GO:0000003,GO:0000086,GO:0000139,GO:0000166,GO:0000278,GO:0001101,GO:0001654,GO:0001666,GO:0001885,GO:0001890,GO:0002064,GO:0002237,GO:0003006,GO:0003008,GO:0003158,GO:0003674,GO:0003824,GO:0004012,GO:0005215,GO:0005319,GO:0005342,GO:0005488,GO:0005524,GO:0005548,GO:0005575,GO:0005622,GO:0005623,GO:0005634,GO:0005654,GO:0005737,GO:0005794,GO:0005829,GO:0005856,GO:0005886,GO:0005887,GO:0005903,GO:…	3.6.3.44	ko:K05658,ko:K05659,ko:K05660,ko:K05664	ko01522,ko02010,ko04976,ko04979,ko05206,ko05226,map01522,map02010,map04976,map04979,map05206,map05226	-	-	-	ko00000,ko00001,ko01000,ko02000,ko04090,ko04147	3.A.1.201	-	-	ABC_membrane,ABC_tran
NP_001032234.2	7668.SPU_009483-tr	3.97e-277	757	COG5277@1|root,KOG0676@2759|Eukaryota,38C0D@33154|Opisthokonta,3BBGP@33208|Metazoa,3CRBJ@33213|Bilateria	33208|Metazoa	Z	ATP binding	ACTBL2	GO:0000123,GO:0000278,GO:0000281,GO:0000910,GO:0003674,GO:0005198,GO:0005200,GO:0005575,GO:0005622,GO:0005623,GO:0005634,GO:0005654,GO:0005737,GO:0005856,GO:0005884,GO:0006325,GO:0006338,GO:0006464,GO:0006473,GO:0006475,GO:0006807,GO:0006996,GO:0007010,GO:0007015,GO:0007049,GO:0007275,GO:0007507,GO:0007517,GO:0007519,GO:0007528,GO:0008150,GO:0008152,GO:0009653,GO:0009888,GO:0009987,GO:0010927,GO:…	-	ko:K05692	ko04015,ko04145,ko04210,ko04390,ko04391,ko04510,ko04520,ko04530,ko04611,ko04670,ko04714,ko04745,ko04810,ko04919,ko04921,ko05100,ko05110,ko05130,ko05131,ko05132,ko05164,ko05205,ko05225,ko05410,ko05412,ko05414,ko05416,ko05418,map04015,map04145,map04210,map04390,map04391,map04510,map04520,map04530,map04611,map04670,map04714,map04745,map04810,map04919,map04921,map05100,map05110,map05130,map05131,map0…	-	-	-	ko00000,ko00001,ko03019,ko03021,ko03029,ko03036,ko04147,ko04812	-	-	-	Actin
NP_001032400.1	7668.SPU_006187-tr	6.98e-213	588	KOG1584@1|root,KOG1584@2759|Eukaryota,394HT@33154|Opisthokonta,3BI89@33208|Metazoa,3CWR8@33213|Bilateria	33208|Metazoa	S	Belongs to the sulfotransferase 1 family	-	GO:0003674,GO:0003824,GO:0004062,GO:0005575,GO:0005622,GO:0005623,GO:0005737,GO:0005829,GO:0006790,GO:0008146,GO:0008150,GO:0008152,GO:0009987,GO:0016740,GO:0016782,GO:0034930,GO:0044237,GO:0044424,GO:0044444,GO:0044464,GO:0051923	2.8.2.1,2.8.2.2,2.8.2.3,2.8.2.4	ko:K01014,ko:K01015,ko:K01016,ko:K01025,ko:K16949	ko00140,ko05204,map00140,map05204	-	R00629,R01242,R01861,R02350,R03405,R08977,R08978	RC00007,RC00128,RC00231,RC00341,RC00610	ko00000,ko00001,ko01000	-	-	-	Sulfotransfer_1
NP_001032719.1	7668.SPU_008535-tr	0	1971	COG0474@1|root,KOG0202@2759|Eukaryota,38B7J@33154|Opisthokonta,3BB7T@33208|Metazoa,3CXA7@33213|Bilateria	33208|Metazoa	P	calcium-transporting ATPase activity	ATP2A2	GO:0000003,GO:0000166,GO:0001505,GO:0001664,GO:0002026,GO:0002027,GO:0002064,GO:0002065,GO:0002066,GO:0002119,GO:0002164,GO:0002237,GO:0003006,GO:0003008,GO:0003012,GO:0003013,GO:0003015,GO:0003299,GO:0003300,GO:0003674,GO:0003676,GO:0003677,GO:0003682,GO:0003824,GO:0005102,GO:0005215,GO:0005338,GO:0005388,GO:0005488,GO:0005509,GO:0005515,GO:0005524,GO:0005575,GO:0005622,GO:0005623,GO:0005634,GO:…	3.6.3.8	ko:K05853	ko04020,ko04022,ko04972,ko05010,map04020,map04022,map04972,map05010	-	-	-	ko00000,ko00001,ko01000	3.A.3.2	-	-	Cation_ATPase,Cation_ATPase_C,Cation_ATPase_N,E1-E2_ATPase,Hydrolase,Hydrolase_3
NP_001035104.1	7668.SPU_027734-tr	6.42e-123	350	KOG4785@1|root,KOG4785@2759|Eukaryota,38FZI@33154|Opisthokonta,3BB9R@33208|Metazoa,3CUEK@33213|Bilateria	33208|Metazoa	K	Core-binding factor	CBFB	GO:0000122,GO:0000209,GO:0000981,GO:0001503,GO:0001649,GO:0001654,GO:0001775,GO:0001959,GO:0002376,GO:0002520,GO:0002521,GO:0002682,GO:0002683,GO:0002684,GO:0002694,GO:0002695,GO:0002696,GO:0003674,GO:0003676,GO:0003677,GO:0003700,GO:0003712,GO:0003713,GO:0005488,GO:0005515,GO:0005575,GO:0005622,GO:0005623,GO:0005634,GO:0005654,GO:0005667,GO:0006139,GO:0006351,GO:0006352,GO:0006355,GO:0006357,GO:…	-	-	-	-	-	-	-	-	-	-	CBF_beta
NP_001035495.1	7668.SPU_009218-tr	2.82e-277	781	KOG1130@1|root,KOG1130@2759|Eukaryota,38BEC@33154|Opisthokonta,3BBV7@33208|Metazoa,3CSNR@33213|Bilateria	33208|Metazoa	T	GDP-dissociation inhibitor activity	GPSM2	GO:0000132,GO:0000139,GO:0000226,GO:0000278,GO:0000922,GO:0001709,GO:0001965,GO:0003674,GO:0005092,GO:0005096,GO:0005488,GO:0005515,GO:0005575,GO:0005622,GO:0005623,GO:0005634,GO:0005654,GO:0005737,GO:0005783,GO:0005789,GO:0005794,GO:0005813,GO:0005815,GO:0005819,GO:0005829,GO:0005856,GO:0005886,GO:0005938,GO:0006996,GO:0007010,GO:0007017,GO:0007049,GO:0007051,GO:0007052,GO:0007154,GO:0007163,GO:…	-	ko:K15837,ko:K15839	ko05030,map05030	-	-	-	ko00000,ko00001,ko03036	-	-	-	GoLoco,TPR_12,TPR_7,TPR_8
NP_001073008.1	7668.SPU_023926-tr	7.42e-312	853	KOG3545@1|root,KOG3545@2759|Eukaryota,39TNE@33154|Opisthokonta,3BK1M@33208|Metazoa,3CZEG@33213|Bilateria	33208|Metazoa	W	Olfactomedin 1	OLFM1	GO:0001540,GO:0001558,GO:0001837,GO:0003007,GO:0003170,GO:0003171,GO:0003179,GO:0003181,GO:0003188,GO:0003190,GO:0003674,GO:0005488,GO:0005575,GO:0005576,GO:0005615,GO:0005622,GO:0005623,GO:0005737,GO:0005783,GO:0005886,GO:0005887,GO:0007154,GO:0007165,GO:0007275,GO:0007399,GO:0007507,GO:0008150,GO:0008328,GO:0008361,GO:0009653,GO:0009887,GO:0009888,GO:0009892,GO:0009893,GO:0009987,GO:0010468,GO:…	-	-	-	-	-	-	-	-	-	-	Noelin-1,OLF
NP_001073009.1	7668.SPU_023898-tr	0	1784	KOG2514@1|root,KOG2514@2759|Eukaryota,38BGH@33154|Opisthokonta,3B9GR@33208|Metazoa,3CS29@33213|Bilateria	33208|Metazoa	U	Anoctamin	ANO4	GO:0003674,GO:0005215,GO:0005216,GO:0005229,GO:0005253,GO:0005254,GO:0005319,GO:0005548,GO:0005575,GO:0005622,GO:0005623,GO:0005886,GO:0006810,GO:0006811,GO:0006820,GO:0006821,GO:0006869,GO:0007009,GO:0008150,GO:0008509,GO:0009266,GO:0009581,GO:0009582,GO:0009605,GO:0009612,GO:0009628,GO:0009987,GO:0010256,GO:0010876,GO:0015075,GO:0015103,GO:0015108,GO:0015267,GO:0015318,GO:0015698,GO:0015711,GO:…	-	ko:K19480,ko:K19498,ko:K19499	-	-	-	-	ko00000,ko04040	1.A.17.1.2,1.A.17.1.20,1.A.17.1.21,1.A.17.1.23	-	-	Anoct_dimer,Anoctamin
NP_001073010.1	7668.SPU_006676-tr	6e-247	686	COG5025@1|root,KOG3563@2759|Eukaryota,39E3C@33154|Opisthokonta,3BCYT@33208|Metazoa,3CWC6@33213|Bilateria	33208|Metazoa	K	negative regulation of detection of glucose	FOXA1	GO:0000003,GO:0000122,GO:0000429,GO:0000430,GO:0000432,GO:0000436,GO:0000578,GO:0000976,GO:0000977,GO:0000978,GO:0000981,GO:0000982,GO:0000987,GO:0001012,GO:0001067,GO:0001077,GO:0001205,GO:0001228,GO:0001558,GO:0001650,GO:0001655,GO:0001701,GO:0001702,GO:0001704,GO:0001705,GO:0001706,GO:0001707,GO:0001708,GO:0001756,GO:0001763,GO:0002009,GO:0002064,GO:0002065,GO:0002067,GO:0002070,GO:0002165,GO:…	-	ko:K08035,ko:K09387	ko04212,ko04213,ko04950,map04212,map04213,map04950	-	-	-	ko00000,ko00001,ko03000	-	-	-	Forkhead,Forkhead_N,HNF_C
NP_001073011.1	7668.SPU_006351-tr	0	923	KOG3545@1|root,KOG3545@2759|Eukaryota,38KNY@33154|Opisthokonta,3BGKQ@33208|Metazoa,3CV64@33213|Bilateria	33208|Metazoa	W	Olfactomedin 3	OLFM3	GO:0001654,GO:0001754,GO:0005575,GO:0005576,GO:0005615,GO:0005622,GO:0005623,GO:0005737,GO:0005794,GO:0005886,GO:0005887,GO:0007275,GO:0007399,GO:0007423,GO:0008150,GO:0008328,GO:0009653,GO:0009887,GO:0009987,GO:0012505,GO:0016020,GO:0016021,GO:0022008,GO:0030154,GO:0030182,GO:0031224,GO:0031226,GO:0032281,GO:0032501,GO:0032502,GO:0032991,GO:0034702,GO:0034703,GO:0042461,GO:0042462,GO:0043226,GO:…	-	-	-	-	-	-	-	-	-	-	Noelin-1,OLF
NP_001073012.1	7668.SPU_023924-tr	0	928	KOG3545@1|root,KOG3545@2759|Eukaryota,38KNY@33154|Opisthokonta,3BGKQ@33208|Metazoa,3CV64@33213|Bilateria	33208|Metazoa	W	Olfactomedin 3	OLFM3	GO:0001654,GO:0001754,GO:0005575,GO:0005576,GO:0005615,GO:0005622,GO:0005623,GO:0005737,GO:0005794,GO:0005886,GO:0005887,GO:0007275,GO:0007399,GO:0007423,GO:0008150,GO:0008328,GO:0009653,GO:0009887,GO:0009987,GO:0012505,GO:0016020,GO:0016021,GO:0022008,GO:0030154,GO:0030182,GO:0031224,GO:0031226,GO:0032281,GO:0032501,GO:0032502,GO:0032991,GO:0034702,GO:0034703,GO:0042461,GO:0042462,GO:0043226,GO:…	-	-	-	-	-	-	-	-	-	-	Noelin-1,OLF
NP_001073013.1	7668.SPU_027969-tr	0	872	COG5025@1|root,KOG2294@2759|Eukaryota,38GY6@33154|Opisthokonta,3BBHI@33208|Metazoa,3CS3X@33213|Bilateria	33208|Metazoa	K	positive regulation of lung ciliated cell differentiation	FOXJ1	GO:0000003,GO:0000122,GO:0000902,GO:0000904,GO:0000976,GO:0000977,GO:0000978,GO:0000981,GO:0000982,GO:0000987,GO:0001012,GO:0001067,GO:0001077,GO:0001228,GO:0001655,GO:0001656,GO:0001657,GO:0001817,GO:0001818,GO:0001822,GO:0001823,GO:0001947,GO:0002009,GO:0002064,GO:0002065,GO:0002066,GO:0002093,GO:0002376,GO:0002507,GO:0002508,GO:0002520,GO:0002634,GO:0002635,GO:0002643,GO:0002645,GO:0002646,GO:…	-	ko:K09402	-	-	-	-	ko00000,ko03000	-	-	-	Forkhead
NP_001073014.1	7668.SPU_011016-tr	5.74e-192	575	COG5184@1|root,KOG3545@1|root,KOG1426@2759|Eukaryota,KOG3545@2759|Eukaryota,38HF0@33154|Opisthokonta,3BCXX@33208|Metazoa,3D0XV@33213|Bilateria	33208|Metazoa	W	clustering of voltage-gated sodium channels	GLDN	GO:0003674,GO:0005488,GO:0005515,GO:0005575,GO:0005576,GO:0005615,GO:0005623,GO:0005886,GO:0007155,GO:0007275,GO:0007399,GO:0008150,GO:0009987,GO:0016020,GO:0016043,GO:0021700,GO:0022008,GO:0022610,GO:0030030,GO:0030154,GO:0030182,GO:0032501,GO:0032502,GO:0032528,GO:0034113,GO:0042551,GO:0044421,GO:0044464,GO:0045161,GO:0045162,GO:0048468,GO:0048469,GO:0048666,GO:0048699,GO:0048731,GO:0048856,GO:…	-	ko:K16364	-	-	-	-	ko00000,ko04516	-	-	-	Collagen,OLF
NP_001073015.1	7668.SPU_002455-tr	0	1392	28KG1@1|root,2QSX8@2759|Eukaryota,38GTW@33154|Opisthokonta,3BDQP@33208|Metazoa,3CRW8@33213|Bilateria	33208|Metazoa	T	protein-lysine 6-oxidase activity	LOXL4	GO:0000122,GO:0000785,GO:0001501,GO:0001525,GO:0001568,GO:0001666,GO:0001667,GO:0001837,GO:0001935,GO:0001944,GO:0001968,GO:0002040,GO:0002682,GO:0002683,GO:0002694,GO:0002695,GO:0002697,GO:0002698,GO:0002819,GO:0002820,GO:0002822,GO:0002823,GO:0003674,GO:0003824,GO:0004720,GO:0005488,GO:0005507,GO:0005509,GO:0005515,GO:0005575,GO:0005576,GO:0005604,GO:0005615,GO:0005622,GO:0005623,GO:0005634,GO:…	1.4.3.13	ko:K00277,ko:K00280	-	-	-	-	ko00000,ko01000	-	-	-	Lysyl_oxidase,SRCR
NP_001073019.1	7668.SPU_014036-tr	0	2302	KOG1172@1|root,KOG1172@2759|Eukaryota,38BCI@33154|Opisthokonta,3BA46@33208|Metazoa,3CS9E@33213|Bilateria	33208|Metazoa	P	solute carrier family 4, sodium bicarbonate	SLC4A7	GO:0001654,GO:0001754,GO:0001944,GO:0002064,GO:0002065,GO:0002066,GO:0003008,GO:0003407,GO:0003674,GO:0005215,GO:0005452,GO:0005488,GO:0005515,GO:0005575,GO:0005622,GO:0005623,GO:0005737,GO:0005886,GO:0005887,GO:0006464,GO:0006486,GO:0006807,GO:0006810,GO:0006811,GO:0006812,GO:0006814,GO:0006820,GO:0006821,GO:0006873,GO:0006885,GO:0007154,GO:0007267,GO:0007268,GO:0007271,GO:0007275,GO:0007399,GO:…	-	ko:K13575,ko:K13855,ko:K13858,ko:K13859,ko:K13861	ko04964,ko04970,ko04971,ko04972,ko04976,map04964,map04970,map04971,map04972,map04976	-	-	-	ko00000,ko00001,ko02000,ko03036	2.A.31.1.2,2.A.31.2.1,2.A.31.2.2,2.A.31.2.3,2.A.31.2.4,2.A.31.2.9	-	-	Band_3_cyto,HCO3_cotransp
NP_001073021.1	7668.SPU_027235-tr	0	1199	KOG2461@1|root,KOG2461@2759|Eukaryota,38HX4@33154|Opisthokonta,3BEN7@33208|Metazoa,3CRW3@33213|Bilateria	33208|Metazoa	K	sebum secreting cell proliferation	-	-	-	-	-	-	-	-	-	-	-	-	zf-C2H2
NP_001073023.1	7668.SPU_003591-tr	1.62e-165	462	KOG4602@1|root,KOG4602@2759|Eukaryota,3A8V6@33154|Opisthokonta,3BTYQ@33208|Metazoa,3DASG@33213|Bilateria	33208|Metazoa	S	cerebellar neuron development	NANOS2	GO:0000003,GO:0000932,GO:0001558,GO:0001667,GO:0001894,GO:0003006,GO:0003674,GO:0003676,GO:0003723,GO:0003729,GO:0005488,GO:0005575,GO:0005622,GO:0005623,GO:0005634,GO:0005737,GO:0006139,GO:0006401,GO:0006402,GO:0006417,GO:0006725,GO:0006807,GO:0006928,GO:0007275,GO:0007276,GO:0007281,GO:0007283,GO:0007399,GO:0007417,GO:0007420,GO:0008150,GO:0008152,GO:0008354,GO:0009056,GO:0009057,GO:0009889,GO:…	-	ko:K18741,ko:K18760	-	-	-	-	ko00000,ko03019	-	-	-	zf-nanos
NP_001073024.1	7668.SPU_030073-tr	1.61e-186	526	28XNB@1|root,2R4FK@2759|Eukaryota,396QZ@33154|Opisthokonta,3BIHA@33208|Metazoa,3DB7T@33213|Bilateria	33208|Metazoa	T	Nerve growth factor (NGF or beta-NGF)	NTF3	GO:0000187,GO:0000902,GO:0000904,GO:0001709,GO:0001932,GO:0001933,GO:0001934,GO:0002090,GO:0002092,GO:0003002,GO:0003008,GO:0003674,GO:0005102,GO:0005126,GO:0005165,GO:0005166,GO:0005488,GO:0005515,GO:0005575,GO:0005576,GO:0005622,GO:0005623,GO:0005737,GO:0005783,GO:0005788,GO:0006355,GO:0006357,GO:0006928,GO:0006935,GO:0007154,GO:0007165,GO:0007166,GO:0007167,GO:0007169,GO:0007202,GO:0007267,GO:…	-	ko:K04355,ko:K04356,ko:K12457	ko04010,ko04014,ko04024,ko04151,ko04722,ko05016,ko05030,ko05034,map04010,map04014,map04024,map04151,map04722,map05016,map05030,map05034	-	-	-	ko00000,ko00001,ko04052	-	-	-	NGF
NP_001073025.1	9778.XP_004386032.1	4.07e-17	87.8	COG5025@1|root,KOG2294@2759|Eukaryota,39UXK@33154|Opisthokonta,3BJ5N@33208|Metazoa,3CW8K@33213|Bilateria,485AA@7711|Chordata,496EA@7742|Vertebrata,3J55H@40674|Mammalia,34ZPN@311790|Afrotheria	33208|Metazoa	K	Forkhead box	FOXC1	-	-	-	-	-	-	-	-	-	-	-	Forkhead
NP_001074439.1	7668.SPU_028181-tr	0	1152	28HUS@1|root,2QQ5V@2759|Eukaryota,398XE@33154|Opisthokonta,3BH1H@33208|Metazoa,3CZ9Q@33213|Bilateria	33208|Metazoa	T	Cartilage acidic protein	CRTAC1	GO:0005575,GO:0005623,GO:0007275,GO:0007399,GO:0007413,GO:0007417,GO:0007420,GO:0008037,GO:0008038,GO:0008150,GO:0009987,GO:0016043,GO:0021537,GO:0021772,GO:0021988,GO:0022008,GO:0030030,GO:0030154,GO:0030182,GO:0030424,GO:0030426,GO:0030427,GO:0030900,GO:0031175,GO:0032091,GO:0032501,GO:0032502,GO:0033267,GO:0042995,GO:0043005,GO:0043393,GO:0044092,GO:0044463,GO:0044464,GO:0048468,GO:0048513,GO:…	-	-	-	-	-	-	-	-	-	-	EGF_CA,UnbV_ASPIC,VCBS
NP_001075433.1	7668.SPU_012877-tr	0	3044	COG5059@1|root,KOG0498@1|root,KOG0500@1|root,KOG0244@2759|Eukaryota,KOG0498@2759|Eukaryota,KOG0500@2759|Eukaryota,38CC1@33154|Opisthokonta,3BMNS@33208|Metazoa,3D0KX@33213|Bilateria	33208|Metazoa	P	cyclic nucleotide-gated ion channel activity	-	-	-	ko:K09228	-	-	-	-	ko00000,ko03000	-	-	-	Ion_trans,Ion_trans_2,cNMP_binding
NP_001075434.1	7668.SPU_018910-tr	0	3710	COG0666@1|root,KOG0505@2759|Eukaryota	2759|Eukaryota	O	positive regulation of myosin-light-chain-phosphatase activity	-	-	-	-	-	-	-	-	-	-	-	-	Ank_2,Ank_4
NP_001075435.1	7668.SPU_017642-tr	0	876	KOG3701@1|root,KOG3701@2759|Eukaryota,38BD4@33154|Opisthokonta,3BA66@33208|Metazoa,3CRAN@33213|Bilateria	33208|Metazoa	K	transforming growth factor beta receptor signaling pathway	SMAD2	GO:0000122,GO:0000228,GO:0000578,GO:0000785,GO:0000790,GO:0000902,GO:0000904,GO:0000976,GO:0000977,GO:0000978,GO:0000981,GO:0000982,GO:0000983,GO:0000987,GO:0001012,GO:0001067,GO:0001077,GO:0001085,GO:0001102,GO:0001228,GO:0001501,GO:0001503,GO:0001505,GO:0001558,GO:0001649,GO:0001654,GO:0001655,GO:0001657,GO:0001666,GO:0001701,GO:0001704,GO:0001706,GO:0001707,GO:0001756,GO:0001775,GO:0001817,GO:…	-	ko:K04500	ko04068,ko04110,ko04144,ko04218,ko04350,ko04371,ko04390,ko04520,ko04550,ko04659,ko04926,ko04933,ko05142,ko05166,ko05200,ko05210,ko05212,ko05225,ko05226,ko05321,map04068,map04110,map04144,map04218,map04350,map04371,map04390,map04520,map04550,map04659,map04926,map04933,map05142,map05166,map05200,map05210,map05212,map05225,map05226,map05321	M00680,M00681	-	-	ko00000,ko00001,ko00002	-	-	-	MH1,MH2
NP_001075436.1	7668.SPU_019553-tr	0	1568	COG0563@1|root,KOG3079@2759|Eukaryota,38FPJ@33154|Opisthokonta,3BACV@33208|Metazoa,3CX1H@33213|Bilateria	33208|Metazoa	F	adenylate kinase activity	AK5	GO:0003674,GO:0003824,GO:0004017,GO:0004550,GO:0005575,GO:0005622,GO:0005623,GO:0005737,GO:0005815,GO:0005829,GO:0005856,GO:0006139,GO:0006163,GO:0006164,GO:0006165,GO:0006172,GO:0006173,GO:0006220,GO:0006221,GO:0006725,GO:0006753,GO:0006793,GO:0006796,GO:0006807,GO:0008150,GO:0008152,GO:0009058,GO:0009117,GO:0009123,GO:0009124,GO:0009126,GO:0009127,GO:0009132,GO:0009133,GO:0009135,GO:0009136,GO:…	2.7.4.14,2.7.4.3	ko:K00939,ko:K13800	ko00230,ko00240,ko00730,ko00983,ko01100,ko01110,ko01130,map00230,map00240,map00730,map00983,map01100,map01110,map01130	M00049,M00052	R00127,R00158,R00512,R01547,R01665,R11319,R11891,R11892	RC00002	ko00000,ko00001,ko00002,ko01000,ko04147	-	-	-	ADK
NP_001075437.1	7668.SPU_023688-tr	0	5517	2E1V9@1|root,2S954@2759|Eukaryota,3A83B@33154|Opisthokonta,3BSJM@33208|Metazoa,3DA3Y@33213|Bilateria	33208|Metazoa	-	-	-	-	-	-	-	-	-	-	-	-	-	-	REJ
NP_001075438.1	7668.SPU_014190-tr	0	4113	KOG3599@1|root,KOG3599@2759|Eukaryota,393HE@33154|Opisthokonta,3BCY5@33208|Metazoa,3CUZR@33213|Bilateria	33208|Metazoa	PT	detection of mechanical stimulus	-	GO:0000003,GO:0003008,GO:0003674,GO:0005215,GO:0005216,GO:0005261,GO:0005262,GO:0005488,GO:0005515,GO:0005575,GO:0005623,GO:0005929,GO:0006810,GO:0006811,GO:0006812,GO:0006816,GO:0006950,GO:0007600,GO:0007610,GO:0007617,GO:0007618,GO:0008150,GO:0008324,GO:0009266,GO:0009409,GO:0009581,GO:0009582,GO:0009605,GO:0009612,GO:0009628,GO:0009987,GO:0015075,GO:0015085,GO:0015267,GO:0015318,GO:0016020,GO:…	-	ko:K04985,ko:K04986,ko:K04988	-	-	-	-	ko00000,ko03036,ko04040,ko04091,ko04812	1.A.5.1,1.A.5.1.1,1.A.5.2.1,1.A.5.2.4	-	-	GPS,PKD_channel,PLAT,REJ
NP_001077102.1	7668.SPU_016729-tr	3.85e-166	464	COG5053@1|root,KOG1669@2759|Eukaryota,38GD4@33154|Opisthokonta,3BGXI@33208|Metazoa,3CYQH@33213|Bilateria	33208|Metazoa	J	translation initiation factor activity	EIF4E2	GO:0000339,GO:0000340,GO:0001701,GO:0003674,GO:0003676,GO:0003723,GO:0005488,GO:0005515,GO:0005575,GO:0005622,GO:0005623,GO:0005737,GO:0005829,GO:0005845,GO:0006412,GO:0006417,GO:0006518,GO:0006807,GO:0007275,GO:0007553,GO:0007554,GO:0008135,GO:0008150,GO:0008152,GO:0009058,GO:0009059,GO:0009790,GO:0009792,GO:0009889,GO:0009890,GO:0009891,GO:0009892,GO:0009893,GO:0009987,GO:0010467,GO:0010468,GO:…	-	ko:K03259	ko01521,ko03013,ko04066,ko04150,ko04151,ko04211,ko04910,map01521,map03013,map04066,map04150,map04151,map04211,map04910	M00428	-	-	ko00000,ko00001,ko00002,ko03012,ko03019	-	-	-	IF4E
NP_001077103.1	7668.SPU_005957-tr	1.59e-71	215	2CQCV@1|root,2S44S@2759|Eukaryota,3A4CT@33154|Opisthokonta,3BRR2@33208|Metazoa,3D9ES@33213|Bilateria	33208|Metazoa	J	eukaryotic translation initiation factor	EIF4EBP2	GO:0000768,GO:0001558,GO:0002376,GO:0003008,GO:0003674,GO:0005488,GO:0005515,GO:0005575,GO:0005622,GO:0005623,GO:0005737,GO:0006412,GO:0006417,GO:0006446,GO:0006518,GO:0006629,GO:0006638,GO:0006639,GO:0006641,GO:0006807,GO:0006949,GO:0006950,GO:0006952,GO:0006955,GO:0006959,GO:0006979,GO:0007154,GO:0007165,GO:0007166,GO:0007167,GO:0007169,GO:0007275,GO:0007520,GO:0007525,GO:0007568,GO:0007610,GO:…	-	ko:K07205,ko:K18644,ko:K18645	ko01521,ko03013,ko04012,ko04066,ko04150,ko04151,ko04152,ko04211,ko04213,ko04218,ko04910,ko05165,ko05221,ko05231,map01521,map03013,map04012,map04066,map04150,map04151,map04152,map04211,map04213,map04218,map04910,map05165,map05221,map05231	-	-	-	ko00000,ko00001,ko03019	-	-	-	eIF_4EBP
NP_001091915.2	10224.XP_006819354.1	0	1648	KOG3599@1|root,KOG3599@2759|Eukaryota,38H90@33154|Opisthokonta,3BG37@33208|Metazoa,3CWYG@33213|Bilateria	33208|Metazoa	PT	Polycystic kidney disease	PKD1L1	GO:0003002,GO:0003127,GO:0003674,GO:0005215,GO:0005216,GO:0005261,GO:0005262,GO:0005575,GO:0005623,GO:0005929,GO:0006810,GO:0006811,GO:0006812,GO:0006816,GO:0007155,GO:0007275,GO:0007368,GO:0007389,GO:0007507,GO:0008150,GO:0008324,GO:0009581,GO:0009582,GO:0009605,GO:0009612,GO:0009628,GO:0009719,GO:0009726,GO:0009798,GO:0009799,GO:0009855,GO:0015075,GO:0015085,GO:0015267,GO:0015318,GO:0016020,GO:…	-	ko:K04987	-	-	-	-	ko00000,ko04040	1.A.5.1.3	-	-	GPS,PKD,PKD_channel,PLAT,REJ,WSC
NP_001091916.1	7668.SPU_023083-tr	7.76e-264	727	COG0513@1|root,KOG0327@2759|Eukaryota,38CTS@33154|Opisthokonta,3BC8P@33208|Metazoa,3CVNR@33213|Bilateria	33208|Metazoa	A	negative regulation of RNA-directed 5'-3' RNA polymerase activity	EIF4A2	GO:0000003,GO:0000122,GO:0000339,GO:0000381,GO:0002164,GO:0002165,GO:0002168,GO:0003006,GO:0003674,GO:0003676,GO:0003723,GO:0003724,GO:0003725,GO:0003729,GO:0003743,GO:0003824,GO:0004004,GO:0004386,GO:0005488,GO:0005575,GO:0005622,GO:0005623,GO:0005634,GO:0005730,GO:0005737,GO:0005829,GO:0006139,GO:0006355,GO:0006357,GO:0006412,GO:0006413,GO:0006417,GO:0006446,GO:0006518,GO:0006725,GO:0006807,GO:…	-	ko:K03257	ko03013,map03013	M00428	-	-	ko00000,ko00001,ko00002,ko03012,ko03019,ko04147	-	-	-	DEAD,Helicase_C
NP_001091917.1	7668.SPU_015317-tr	0	1172	KOG0123@1|root,KOG0123@2759|Eukaryota,38F9F@33154|Opisthokonta,3BB3Q@33208|Metazoa,3CUUM@33213|Bilateria	33208|Metazoa	AJ	negative regulation of nuclear-transcribed mRNA catabolic process, nonsense-mediated decay	PABPC4	GO:0000003,GO:0000184,GO:0000226,GO:0000278,GO:0000375,GO:0000377,GO:0000398,GO:0000932,GO:0000956,GO:0002119,GO:0002164,GO:0003006,GO:0003674,GO:0003676,GO:0003723,GO:0003727,GO:0003729,GO:0003730,GO:0005488,GO:0005515,GO:0005575,GO:0005622,GO:0005623,GO:0005634,GO:0005681,GO:0005737,GO:0005829,GO:0005844,GO:0006139,GO:0006378,GO:0006396,GO:0006397,GO:0006401,GO:0006402,GO:0006412,GO:0006413,GO:…	-	ko:K13126	ko03013,ko03015,ko03018,map03013,map03015,map03018	-	-	-	ko00000,ko00001,ko03019,ko03041	-	-	-	PABP,RRM_1
NP_001091918.1	7668.SPU_025557-tr	0	894	KOG3688@1|root,KOG3688@2759|Eukaryota,38RCI@33154|Opisthokonta,3BB8V@33208|Metazoa,3CS48@33213|Bilateria	33208|Metazoa	T	Calcium calmodulin-dependent 3,5-cyclic nucleotide phosphodiesterase	PDE1C	GO:0000003,GO:0000166,GO:0000302,GO:0001505,GO:0001975,GO:0002376,GO:0002520,GO:0002521,GO:0002573,GO:0002791,GO:0002792,GO:0003008,GO:0003674,GO:0003824,GO:0004112,GO:0004114,GO:0004115,GO:0004117,GO:0005488,GO:0005515,GO:0005516,GO:0005575,GO:0005622,GO:0005623,GO:0005634,GO:0005737,GO:0005829,GO:0005929,GO:0006139,GO:0006163,GO:0006195,GO:0006198,GO:0006725,GO:0006753,GO:0006793,GO:0006796,GO:…	3.1.4.17,3.1.4.53	ko:K13293,ko:K13755,ko:K18437	ko00230,ko04020,ko04024,ko04740,ko04742,ko04924,ko04927,ko04934,ko05032,map00230,map04020,map04024,map04740,map04742,map04924,map04927,map04934,map05032	-	R00191,R01234	RC00296	ko00000,ko00001,ko01000	-	-	-	PDEase_I,PDEase_I_N
NP_001091919.1	7668.SPU_011064-tr	0	867	KOG3900@1|root,KOG3900@2759|Eukaryota,39Y0T@33154|Opisthokonta,3BI96@33208|Metazoa,3D1XP@33213|Bilateria	33208|Metazoa	T	Nodal homolog	NODAL	GO:0000003,GO:0000122,GO:0000902,GO:0000904,GO:0001501,GO:0001667,GO:0001701,GO:0001702,GO:0001704,GO:0001706,GO:0001707,GO:0001708,GO:0001710,GO:0001817,GO:0001819,GO:0001824,GO:0001825,GO:0001829,GO:0001831,GO:0001838,GO:0001841,GO:0001842,GO:0001889,GO:0001890,GO:0001892,GO:0001893,GO:0001932,GO:0001934,GO:0001944,GO:0001947,GO:0002009,GO:0002085,GO:0003002,GO:0003006,GO:0003007,GO:0003140,GO:…	-	ko:K04666	ko04350,ko04550,map04350,map04550	-	-	-	ko00000,ko00001,ko04052	-	-	-	TGF_beta,TGFb_propeptide
NP_001091920.1	7668.SPU_008966-tr	0	1815	COG0515@1|root,KOG0192@2759|Eukaryota,38F12@33154|Opisthokonta,3BB2V@33208|Metazoa,3CVM2@33213|Bilateria	33208|Metazoa	T	dual serine threonine and tyrosine protein	DSTYK	GO:0001932,GO:0001934,GO:0003674,GO:0003824,GO:0004672,GO:0004674,GO:0005575,GO:0005622,GO:0005623,GO:0005737,GO:0005829,GO:0005886,GO:0006464,GO:0006468,GO:0006793,GO:0006796,GO:0006807,GO:0007154,GO:0007165,GO:0007275,GO:0008150,GO:0008152,GO:0009719,GO:0009790,GO:0009893,GO:0009966,GO:0009967,GO:0009987,GO:0010033,GO:0010562,GO:0010604,GO:0010646,GO:0010647,GO:0010941,GO:0016020,GO:0016301,GO:…	2.7.11.1	ko:K16288	-	-	-	-	ko00000,ko01000,ko01001	-	-	-	Pkinase,Pkinase_Tyr
NP_001091921.1	7668.SPU_023615-tr	0	5945	KOG3599@1|root,KOG3599@2759|Eukaryota,393HE@33154|Opisthokonta,3BCY5@33208|Metazoa,3CUZR@33213|Bilateria	33208|Metazoa	PT	detection of mechanical stimulus	-	GO:0003008,GO:0003674,GO:0005215,GO:0005216,GO:0005261,GO:0005262,GO:0005575,GO:0006810,GO:0006811,GO:0006812,GO:0006816,GO:0006950,GO:0007600,GO:0008150,GO:0008324,GO:0009266,GO:0009409,GO:0009581,GO:0009582,GO:0009605,GO:0009612,GO:0009628,GO:0009987,GO:0015075,GO:0015085,GO:0015267,GO:0015318,GO:0016020,GO:0016048,GO:0022803,GO:0022838,GO:0022857,GO:0022890,GO:0030001,GO:0032501,GO:0033554,GO:…	-	ko:K04986,ko:K04988	-	-	-	-	ko00000,ko03036,ko04040	1.A.5.1,1.A.5.2.1,1.A.5.2.4	-	-	GPS,PKD_channel,PLAT,REJ,WSC
NP_001091922.1	7668.SPU_014592-tr	3.46e-308	838	KOG3849@1|root,KOG3849@2759|Eukaryota,38G2F@33154|Opisthokonta,3B9WD@33208|Metazoa,3D51S@33213|Bilateria	33208|Metazoa	G	GDP-fucose protein O-fucosyltransferase	-	-	2.4.1.221	ko:K03691	ko00514,map00514	-	R09295	-	ko00000,ko00001,ko01000,ko01003	-	GT65,GT68	-	O-FucT
NP_001091923.1	7739.XP_002604633.1	1.45e-85	270	KOG2692@1|root,KOG2692@2759|Eukaryota,397FA@33154|Opisthokonta,3BAXF@33208|Metazoa,3CRX1@33213|Bilateria,4844V@7711|Chordata	33208|Metazoa	G	Belongs to the glycosyltransferase 29 family	ST3GAL2	GO:0000139,GO:0003674,GO:0003824,GO:0003836,GO:0005575,GO:0005576,GO:0005622,GO:0005623,GO:0005737,GO:0005794,GO:0005795,GO:0005975,GO:0006022,GO:0006023,GO:0006024,GO:0006040,GO:0006054,GO:0006082,GO:0006464,GO:0006468,GO:0006486,GO:0006487,GO:0006493,GO:0006629,GO:0006643,GO:0006664,GO:0006790,GO:0006793,GO:0006796,GO:0006807,GO:0008150,GO:0008152,GO:0008373,GO:0008610,GO:0009058,GO:0009059,GO:…	2.4.99.4	ko:K00780,ko:K03368	ko00512,ko00533,ko00603,ko00604,ko01100,map00512,map00533,map00603,map00604,map01100	-	R05913,R05942,R05949,R05957,R05967	-	ko00000,ko00001,ko01000,ko01003	-	GT29	-	Glyco_transf_29
NP_001091924.1	7668.SPU_028275-tr	2.95e-201	556	KOG4004@1|root,KOG4004@2759|Eukaryota,39F8J@33154|Opisthokonta,3BAIU@33208|Metazoa,3CSM6@33213|Bilateria	33208|Metazoa	W	collagen binding	SPARC	GO:0001101,GO:0001501,GO:0001503,GO:0001655,GO:0001936,GO:0001937,GO:0002009,GO:0002164,GO:0002165,GO:0002168,GO:0002237,GO:0002576,GO:0003674,GO:0005488,GO:0005509,GO:0005518,GO:0005575,GO:0005576,GO:0005604,GO:0005615,GO:0005622,GO:0005623,GO:0005634,GO:0005737,GO:0006810,GO:0006887,GO:0006897,GO:0006898,GO:0006950,GO:0007155,GO:0007275,GO:0007423,GO:0007442,GO:0007443,GO:0007498,GO:0007503,GO:…	-	-	-	-	-	-	-	-	-	-	FOLN,Kazal_1,Kazal_2,SPARC_Ca_bdg
NP_001091926.1	7668.SPU_025634-tr	1.3e-156	438	COG5053@1|root,KOG1669@2759|Eukaryota,39JMS@33154|Opisthokonta,3CNW5@33208|Metazoa,3E5G5@33213|Bilateria	33208|Metazoa	J	Eukaryotic initiation factor 4E	-	-	-	ko:K03259	ko01521,ko03013,ko04066,ko04150,ko04151,ko04211,ko04910,map01521,map03013,map04066,map04150,map04151,map04211,map04910	M00428	-	-	ko00000,ko00001,ko00002,ko03012,ko03019	-	-	-	IF4E
NP_001091927.1	7668.SPU_019278-tr	0	2407	COG0025@1|root,KOG2301@1|root,KOG1965@2759|Eukaryota,KOG2302@2759|Eukaryota,38I34@33154|Opisthokonta,3BEZ7@33208|Metazoa,3CY6B@33213|Bilateria	33208|Metazoa	P	potassium:proton antiporter activity	SLC9C1	GO:0003674,GO:0005215,GO:0005451,GO:0005575,GO:0005623,GO:0005886,GO:0005929,GO:0006810,GO:0006811,GO:0006812,GO:0006813,GO:0006814,GO:0006873,GO:0006885,GO:0006928,GO:0008150,GO:0008324,GO:0009987,GO:0015075,GO:0015077,GO:0015078,GO:0015079,GO:0015081,GO:0015291,GO:0015297,GO:0015298,GO:0015299,GO:0015318,GO:0015385,GO:0015386,GO:0015491,GO:0015672,GO:0016020,GO:0019725,GO:0022804,GO:0022821,GO:…	-	ko:K14726	-	-	-	-	ko00000,ko02000	2.A.36	-	-	Ion_trans,Na_H_Exchanger,cNMP_binding
NP_001091928.1	7668.SPU_028477-tr	1.7e-168	469	COG5053@1|root,KOG1670@2759|Eukaryota,39SFW@33154|Opisthokonta,3BEYV@33208|Metazoa,3CXIH@33213|Bilateria	33208|Metazoa	J	eukaryotic initiation factor 4G binding	EIF4E	GO:0000003,GO:0000082,GO:0000278,GO:0000280,GO:0000339,GO:0000340,GO:0000910,GO:0000932,GO:0001558,GO:0001662,GO:0002181,GO:0002183,GO:0002191,GO:0002209,GO:0003006,GO:0003674,GO:0003676,GO:0003723,GO:0003743,GO:0005488,GO:0005515,GO:0005575,GO:0005622,GO:0005623,GO:0005634,GO:0005737,GO:0005829,GO:0005845,GO:0006139,GO:0006323,GO:0006403,GO:0006405,GO:0006406,GO:0006412,GO:0006413,GO:0006417,GO:…	-	ko:K03259	ko01521,ko03013,ko04066,ko04150,ko04151,ko04211,ko04910,map01521,map03013,map04066,map04150,map04151,map04211,map04910	M00428	-	-	ko00000,ko00001,ko00002,ko03012,ko03019	-	-	-	IF4E
NP_001091929.1	7668.SPU_003345-tr	9.4e-168	473	KOG1218@1|root,KOG1218@2759|Eukaryota,39U61@33154|Opisthokonta,3BJ7E@33208|Metazoa,3CY0M@33213|Bilateria	33208|Metazoa	T	negative regulation of Wnt-Frizzled-LRP5/6 complex assembly	DKK1	GO:0000122,GO:0000902,GO:0000904,GO:0001101,GO:0001704,GO:0001706,GO:0001707,GO:0001756,GO:0001932,GO:0001933,GO:0001934,GO:0001942,GO:0002090,GO:0003002,GO:0003008,GO:0003156,GO:0003307,GO:0003308,GO:0003674,GO:0005102,GO:0005488,GO:0005515,GO:0005575,GO:0005576,GO:0005615,GO:0005622,GO:0005623,GO:0005737,GO:0005768,GO:0005769,GO:0005886,GO:0006355,GO:0006357,GO:0007154,GO:0007165,GO:0007166,GO:…	-	ko:K02165	ko04310,map04310	-	-	-	ko00000,ko00001	-	-	-	Dickkopf_N
NP_001091930.1	7668.SPU_022371-tr	0	6386	KOG3599@1|root,KOG3599@2759|Eukaryota,393HE@33154|Opisthokonta,3BCY5@33208|Metazoa,3CUZR@33213|Bilateria	33208|Metazoa	PT	detection of mechanical stimulus	-	GO:0003008,GO:0003674,GO:0005215,GO:0005216,GO:0005261,GO:0005262,GO:0005575,GO:0006810,GO:0006811,GO:0006812,GO:0006816,GO:0006950,GO:0007600,GO:0008150,GO:0008324,GO:0009266,GO:0009409,GO:0009581,GO:0009582,GO:0009605,GO:0009612,GO:0009628,GO:0009987,GO:0015075,GO:0015085,GO:0015267,GO:0015318,GO:0016020,GO:0016048,GO:0022803,GO:0022838,GO:0022857,GO:0022890,GO:0030001,GO:0032501,GO:0033554,GO:…	-	ko:K04986,ko:K04988	-	-	-	-	ko00000,ko03036,ko04040	1.A.5.1,1.A.5.2.1,1.A.5.2.4	-	-	GPS,PKD_channel,PLAT,REJ
NP_001099179.1	7668.SPU_030059-tr	1.16e-142	402	KOG4447@1|root,KOG4447@2759|Eukaryota,38I0S@33154|Opisthokonta,3BHPN@33208|Metazoa,3D0PD@33213|Bilateria	33208|Metazoa	K	negative regulation of osteoblast differentiation	TWIST2	GO:0000122,GO:0000988,GO:0000989,GO:0001076,GO:0001501,GO:0001503,GO:0001649,GO:0001654,GO:0001817,GO:0001818,GO:0002682,GO:0002683,GO:0003674,GO:0003682,GO:0003700,GO:0005488,GO:0005515,GO:0005575,GO:0005622,GO:0005623,GO:0005634,GO:0005654,GO:0005667,GO:0005730,GO:0005737,GO:0006355,GO:0006357,GO:0007275,GO:0007423,GO:0008150,GO:0008284,GO:0008285,GO:0009653,GO:0009790,GO:0009792,GO:0009887,GO:…	-	ko:K09069	ko05205,map05205	-	-	-	ko00000,ko00001,ko03000	-	-	-	HLH
NP_001103714.2	7668.SPU_007538-tr	3.79e-215	595	2BK5A@1|root,2S1HV@2759|Eukaryota,39WTC@33154|Opisthokonta,3BD1N@33208|Metazoa,3CY87@33213|Bilateria	33208|Metazoa	S	NAD(P)+ nucleosidase activity	CD38	GO:0000003,GO:0001101,GO:0001558,GO:0001666,GO:0002253,GO:0002376,GO:0002429,GO:0002682,GO:0002684,GO:0002694,GO:0002696,GO:0002757,GO:0002764,GO:0002768,GO:0002791,GO:0002793,GO:0003008,GO:0003012,GO:0003013,GO:0003018,GO:0003674,GO:0003824,GO:0003953,GO:0005488,GO:0005515,GO:0005575,GO:0005622,GO:0005623,GO:0005634,GO:0005737,GO:0005783,GO:0005789,GO:0005886,GO:0006139,GO:0006355,GO:0006725,GO:…	2.4.99.20,3.2.2.6	ko:K01242	ko00760,ko01100,ko04020,ko04640,ko04921,ko04970,ko04972,ko05169,map00760,map01100,map04020,map04640,map04921,map04970,map04972,map05169	-	R00102,R00119,R10629,R10630,R10631,R10632	RC00033,RC00485,RC03215,RC03216	ko00000,ko00001,ko00536,ko01000,ko04090,ko04516	-	-	-	Rib_hydrolayse
NP_001103715.1	7668.SPU_004983-tr	0	1671	28IT9@1|root,2QR4J@2759|Eukaryota,38RI0@33154|Opisthokonta,3B9FB@33208|Metazoa,3CUGD@33213|Bilateria	33208|Metazoa	G	BMP signaling pathway involved in spinal cord dorsal/ventral patterning	CHRD	GO:0000003,GO:0000578,GO:0001501,GO:0001503,GO:0001649,GO:0001655,GO:0001667,GO:0001702,GO:0001703,GO:0001704,GO:0001707,GO:0001756,GO:0001947,GO:0002009,GO:0002053,GO:0002165,GO:0002376,GO:0002520,GO:0003002,GO:0003006,GO:0003007,GO:0003143,GO:0003674,GO:0005488,GO:0005515,GO:0005518,GO:0005539,GO:0005575,GO:0005576,GO:0005615,GO:0005623,GO:0005886,GO:0006355,GO:0006357,GO:0006928,GO:0007154,GO:…	-	ko:K04657	ko04350,map04350	-	-	-	ko00000,ko00001	-	-	-	CHRD,VWC
NP_001103716.1	7668.SPU_025517-tr	1.91e-235	647	2BK5A@1|root,2S1HV@2759|Eukaryota,39WTC@33154|Opisthokonta,3BD1N@33208|Metazoa,3CY87@33213|Bilateria	33208|Metazoa	S	NAD(P)+ nucleosidase activity	CD38	GO:0000003,GO:0001101,GO:0001558,GO:0001666,GO:0002253,GO:0002376,GO:0002429,GO:0002682,GO:0002684,GO:0002694,GO:0002696,GO:0002757,GO:0002764,GO:0002768,GO:0002791,GO:0002793,GO:0003008,GO:0003012,GO:0003013,GO:0003018,GO:0003674,GO:0003824,GO:0003953,GO:0005488,GO:0005515,GO:0005575,GO:0005622,GO:0005623,GO:0005634,GO:0005737,GO:0005783,GO:0005789,GO:0005886,GO:0006139,GO:0006355,GO:0006725,GO:…	2.4.99.20,3.2.2.6	ko:K01242	ko00760,ko01100,ko04020,ko04640,ko04921,ko04970,ko04972,ko05169,map00760,map01100,map04020,map04640,map04921,map04970,map04972,map05169	-	R00102,R00119,R10629,R10630,R10631,R10632	RC00033,RC00485,RC03215,RC03216	ko00000,ko00001,ko00536,ko01000,ko04090,ko04516	-	-	-	Rib_hydrolayse
NP_001103717.1	43151.ADAC003039-PA	5.96e-16	76.6	2BCWZ@1|root,2S111@2759|Eukaryota,3A5CJ@33154|Opisthokonta,3BRX7@33208|Metazoa,3D8Q3@33213|Bilateria,41ZUV@6656|Arthropoda,3SN3M@50557|Insecta,452Y6@7147|Diptera,45I5C@7148|Nematocera	33208|Metazoa	O	partner of	Bursb	GO:0001664,GO:0003674,GO:0005102,GO:0005179,GO:0005184,GO:0005488,GO:0005515,GO:0005575,GO:0005576,GO:0005615,GO:0007154,GO:0007165,GO:0007186,GO:0007591,GO:0007593,GO:0008150,GO:0009966,GO:0009987,GO:0010469,GO:0010646,GO:0018990,GO:0021700,GO:0022404,GO:0022603,GO:0023051,GO:0023052,GO:0030545,GO:0031395,GO:0032501,GO:0032502,GO:0032991,GO:0042303,GO:0044421,GO:0046982,GO:0046983,GO:0048018,GO:…	-	-	-	-	-	-	-	-	-	-	-
NP_001103718.1	7668.SPU_002461-tr	7.98e-164	465	2BK5A@1|root,2S1HV@2759|Eukaryota,39WTC@33154|Opisthokonta,3BD1N@33208|Metazoa	33208|Metazoa	S	NAD(P)+ nucleosidase activity	-	-	2.4.99.20,3.2.2.6	ko:K01242,ko:K18152	ko00760,ko01100,ko04020,ko04640,ko04921,ko04970,ko04972,ko05169,map00760,map01100,map04020,map04640,map04921,map04970,map04972,map05169	-	R00102,R00119,R10629,R10630,R10631,R10632	RC00033,RC00485,RC03215,RC03216	ko00000,ko00001,ko00536,ko00537,ko01000,ko04090,ko04516	-	-	-	Rib_hydrolayse
NP_001103719.1	7668.SPU_003984-tr	1.79e-92	270	KOG1216@1|root,KOG1216@2759|Eukaryota,3A1H6@33154|Opisthokonta,3BR81@33208|Metazoa,3D764@33213|Bilateria	33208|Metazoa	VW	chitin-based cuticle sclerotization	Burs	GO:0000003,GO:0001667,GO:0002064,GO:0002065,GO:0002066,GO:0003006,GO:0003674,GO:0005102,GO:0005179,GO:0005488,GO:0005515,GO:0005575,GO:0005576,GO:0005615,GO:0005623,GO:0006928,GO:0007162,GO:0007275,GO:0007276,GO:0007281,GO:0007292,GO:0007297,GO:0007298,GO:0007591,GO:0007593,GO:0008150,GO:0009888,GO:0009966,GO:0009987,GO:0010469,GO:0010631,GO:0010646,GO:0016477,GO:0019953,GO:0021700,GO:0022404,GO:…	-	-	-	-	-	-	-	-	-	-	DAN
NP_001106707.1	9767.XP_007188643.1	0	956	COG0531@1|root,KOG2083@2759|Eukaryota,3AKK3@33154|Opisthokonta,3BCJ8@33208|Metazoa,3CU2U@33213|Bilateria,47Z46@7711|Chordata,4914M@7742|Vertebrata,3J3PY@40674|Mammalia,4IWAE@91561|Cetartiodactyla	33208|Metazoa	P	Solute carrier family 12	SLC12A2	GO:0001763,GO:0002009,GO:0003008,GO:0003333,GO:0003674,GO:0005215,GO:0005342,GO:0005488,GO:0005515,GO:0005575,GO:0005623,GO:0005886,GO:0005887,GO:0006810,GO:0006811,GO:0006812,GO:0006813,GO:0006814,GO:0006820,GO:0006821,GO:0006865,GO:0006884,GO:0006950,GO:0006970,GO:0006972,GO:0007275,GO:0007600,GO:0007605,GO:0008150,GO:0008324,GO:0008361,GO:0008509,GO:0008511,GO:0008514,GO:0008519,GO:0009581,GO:…	-	ko:K10951,ko:K14425	ko04970,ko04972,ko05110,map04970,map04972,map05110	-	-	-	ko00000,ko00001,ko01009,ko02000,ko04147	2.A.30.1,2.A.30.2,2.A.30.3	-	-	AA_permease,AA_permease_N,SLC12
NP_001107668.1	7668.SPU_010020-tr	0	1208	2CMVD@1|root,2QS6T@2759|Eukaryota,38ITZ@33154|Opisthokonta,3BGFP@33208|Metazoa,3D162@33213|Bilateria	33208|Metazoa	S	DNA-binding transcription factor activity, RNA polymerase II-specific	-	-	2.7.10.1	ko:K05100	-	-	-	-	ko00000,ko01000,ko01001,ko01020,ko04050,ko04090	-	-	-	DUF4371,Dimer_Tnp_hAT
NP_001107669.1	7668.SPU_000296-tr	0	1096	KOG0443@1|root,KOG0443@2759|Eukaryota,38BDF@33154|Opisthokonta,3B9RZ@33208|Metazoa,3CXQR@33213|Bilateria	33208|Metazoa	Z	actin filament capping	VILL	GO:0001101,GO:0001726,GO:0001775,GO:0001951,GO:0002009,GO:0002102,GO:0002165,GO:0002252,GO:0002263,GO:0002274,GO:0002275,GO:0002283,GO:0002366,GO:0002376,GO:0002443,GO:0002444,GO:0002446,GO:0002682,GO:0002694,GO:0003008,GO:0003012,GO:0003014,GO:0003674,GO:0003779,GO:0004857,GO:0004866,GO:0004869,GO:0005198,GO:0005200,GO:0005488,GO:0005509,GO:0005515,GO:0005543,GO:0005546,GO:0005575,GO:0005576,GO:…	-	ko:K05761,ko:K05768,ko:K08017,ko:K10368	ko04666,ko04810,ko05203,map04666,map04810,map05203	-	-	-	ko00000,ko00001,ko04147,ko04812	-	-	-	Gelsolin,VHP
NP_001116967.1	7739.XP_002605950.1	2.71e-130	372	KOG0093@1|root,KOG0093@2759|Eukaryota,38F35@33154|Opisthokonta,3BAAA@33208|Metazoa,3CREC@33213|Bilateria,482AR@7711|Chordata	33208|Metazoa	U	evoked neurotransmitter secretion	RAB3B	GO:0000003,GO:0000166,GO:0000902,GO:0000904,GO:0001505,GO:0001669,GO:0001671,GO:0001775,GO:0001882,GO:0001883,GO:0002252,GO:0002263,GO:0002274,GO:0002275,GO:0002283,GO:0002366,GO:0002376,GO:0002443,GO:0002444,GO:0002446,GO:0003008,GO:0003016,GO:0003674,GO:0003824,GO:0003924,GO:0005488,GO:0005515,GO:0005525,GO:0005575,GO:0005622,GO:0005623,GO:0005737,GO:0005768,GO:0005829,GO:0005886,GO:0006464,GO:…	-	ko:K06108,ko:K07882,ko:K07883	ko04721,ko04911,map04721,map04911	-	-	-	ko00000,ko00001,ko04031,ko04131,ko04147	-	-	-	Ras
NP_001116968.1	7668.SPU_008117-tr	0	1085	KOG3575@1|root,KOG3575@2759|Eukaryota,38GID@33154|Opisthokonta,3B97G@33208|Metazoa,3CT0C@33213|Bilateria	33208|Metazoa	K	steroid hormone receptor activity	NR2C2	GO:0000003,GO:0000122,GO:0000165,GO:0000976,GO:0000977,GO:0000978,GO:0000981,GO:0000982,GO:0000987,GO:0001012,GO:0001067,GO:0001077,GO:0001078,GO:0001227,GO:0001228,GO:0003674,GO:0003676,GO:0003677,GO:0003690,GO:0003700,GO:0003707,GO:0003712,GO:0003713,GO:0004879,GO:0005488,GO:0005515,GO:0005575,GO:0005622,GO:0005623,GO:0005634,GO:0005652,GO:0005654,GO:0005737,GO:0006139,GO:0006351,GO:0006352,GO:…	-	ko:K08543,ko:K08544,ko:K14031	-	-	-	-	ko00000,ko03000,ko03310	-	-	-	Hormone_recep,zf-C4
NP_001116969.1	7668.SPU_000595-tr	0	920	COG5256@1|root,KOG0052@2759|Eukaryota,38G33@33154|Opisthokonta,3BB5I@33208|Metazoa,3CZIS@33213|Bilateria	33208|Metazoa	J	This protein promotes the GTP-dependent binding of aminoacyl-tRNA to the A-site of ribosomes during protein biosynthesis	EEF1A1	GO:0000049,GO:0000166,GO:0000323,GO:0001726,GO:0001775,GO:0001882,GO:0001883,GO:0002252,GO:0002263,GO:0002274,GO:0002275,GO:0002283,GO:0002366,GO:0002376,GO:0002443,GO:0002444,GO:0002446,GO:0003674,GO:0003676,GO:0003723,GO:0003729,GO:0003746,GO:0003824,GO:0003924,GO:0005488,GO:0005515,GO:0005516,GO:0005525,GO:0005575,GO:0005576,GO:0005622,GO:0005623,GO:0005634,GO:0005730,GO:0005737,GO:0005764,GO:…	-	ko:K03231,ko:K13199	ko03013,ko05134,map03013,map05134	-	-	-	ko00000,ko00001,ko03012,ko03016,ko03019,ko03041,ko04131,ko04147	-	-	-	GTP_EFTU,GTP_EFTU_D2,GTP_EFTU_D3
NP_001116970.1	10224.XP_006825592.1	1.31e-135	395	COG0052@1|root,KOG0830@2759|Eukaryota,38E10@33154|Opisthokonta,3BAV4@33208|Metazoa,3CSAI@33213|Bilateria	33208|Metazoa	J	rRNA export from nucleus	RPSA	GO:0000028,GO:0000184,GO:0000447,GO:0000460,GO:0000461,GO:0000462,GO:0000466,GO:0000469,GO:0000478,GO:0000479,GO:0000956,GO:0002181,GO:0003674,GO:0003735,GO:0005055,GO:0005198,GO:0005488,GO:0005515,GO:0005575,GO:0005576,GO:0005604,GO:0005622,GO:0005623,GO:0005634,GO:0005654,GO:0005737,GO:0005783,GO:0005789,GO:0005791,GO:0005829,GO:0005840,GO:0005886,GO:0006139,GO:0006364,GO:0006396,GO:0006401,GO:…	-	ko:K02998,ko:K21848	ko03010,map03010	M00177	-	-	br01610,ko00000,ko00001,ko00002,ko03011,ko04131	9.A.19.1	-	-	40S_SA_C,Ribosomal_S2
NP_001116971.1	7668.SPU_010853-tr	0	1428	COG1643@1|root,KOG0925@2759|Eukaryota,3API8@33154|Opisthokonta,3CNW1@33208|Metazoa,3E522@33213|Bilateria	33208|Metazoa	A	ATP-dependent RNA helicase activity	DHX15	GO:0000375,GO:0000377,GO:0000398,GO:0001932,GO:0001934,GO:0003674,GO:0003676,GO:0003723,GO:0003724,GO:0003725,GO:0003824,GO:0004004,GO:0004386,GO:0005488,GO:0005575,GO:0005622,GO:0005623,GO:0005634,GO:0005654,GO:0005681,GO:0005689,GO:0005730,GO:0005737,GO:0006139,GO:0006364,GO:0006396,GO:0006397,GO:0006725,GO:0006807,GO:0008026,GO:0008150,GO:0008152,GO:0008186,GO:0008380,GO:0009893,GO:0009966,GO:…	3.6.4.13	ko:K12820,ko:K14305	ko03013,ko03040,map03013,map03040	M00427	-	-	ko00000,ko00001,ko00002,ko01000,ko03009,ko03019,ko03036,ko03041	1.l.1	-	-	DEAD,HA2,Helicase_C,OB_NTP_bind
NP_001116972.1	7668.SPU_011756-tr	6.31e-275	751	KOG3913@1|root,KOG3913@2759|Eukaryota,38GKI@33154|Opisthokonta,3BBBB@33208|Metazoa,3CS0K@33213|Bilateria	33208|Metazoa	T	midbrain-hindbrain boundary maturation	WNT1	GO:0000003,GO:0000578,GO:0000768,GO:0000902,GO:0001067,GO:0001501,GO:0001654,GO:0001655,GO:0001657,GO:0001658,GO:0001664,GO:0001700,GO:0001708,GO:0001709,GO:0001745,GO:0001763,GO:0001775,GO:0001822,GO:0001823,GO:0001889,GO:0001932,GO:0001934,GO:0002009,GO:0002064,GO:0002065,GO:0002066,GO:0002164,GO:0002165,GO:0002168,GO:0002376,GO:0002520,GO:0002521,GO:0002682,GO:0002683,GO:0002684,GO:0003002,GO:…	-	ko:K03209	ko04150,ko04310,ko04390,ko04391,ko04550,ko04916,ko04934,ko05165,ko05166,ko05200,ko05205,ko05217,ko05224,ko05225,ko05226,map04150,map04310,map04390,map04391,map04550,map04916,map04934,map05165,map05166,map05200,map05205,map05217,map05224,map05225,map05226	M00677	-	-	ko00000,ko00001,ko00002,ko00536	-	-	-	wnt
NP_001116973.1	7668.SPU_020709-tr	4.21e-287	783	COG0192@1|root,KOG1506@2759|Eukaryota,38DWH@33154|Opisthokonta,3BATU@33208|Metazoa,3CTMA@33213|Bilateria	33208|Metazoa	H	methionine adenosyltransferase activity	MAT1A	GO:0000096,GO:0000098,GO:0000166,GO:0000287,GO:0001887,GO:0003674,GO:0003824,GO:0004478,GO:0005488,GO:0005515,GO:0005524,GO:0005575,GO:0005622,GO:0005623,GO:0005634,GO:0005737,GO:0005829,GO:0006082,GO:0006520,GO:0006555,GO:0006556,GO:0006732,GO:0006790,GO:0006807,GO:0007275,GO:0007568,GO:0007623,GO:0008144,GO:0008150,GO:0008152,GO:0008340,GO:0009056,GO:0009058,GO:0009063,GO:0009066,GO:0009068,GO:…	2.5.1.6	ko:K00789	ko00270,ko01100,ko01110,ko01230,map00270,map01100,map01110,map01230	M00034,M00035,M00368,M00609	R00177,R04771	RC00021,RC01211	ko00000,ko00001,ko00002,ko01000	-	-	-	S-AdoMet_synt_C,S-AdoMet_synt_M,S-AdoMet_synt_N
NP_001116974.1	7668.SPU_005296-tr	0	1001	COG0055@1|root,KOG1350@2759|Eukaryota,38CQ6@33154|Opisthokonta,3BAHK@33208|Metazoa,3CV2G@33213|Bilateria	33208|Metazoa	C	ATPase activity, coupled to transmembrane movement of ions, rotational mechanism	ATP5B	GO:0000003,GO:0000166,GO:0000275,GO:0001525,GO:0001568,GO:0001944,GO:0002119,GO:0002164,GO:0003006,GO:0003008,GO:0003674,GO:0003824,GO:0005102,GO:0005215,GO:0005488,GO:0005509,GO:0005515,GO:0005524,GO:0005575,GO:0005622,GO:0005623,GO:0005737,GO:0005739,GO:0005740,GO:0005743,GO:0005753,GO:0005754,GO:0005759,GO:0005886,GO:0005929,GO:0006091,GO:0006119,GO:0006139,GO:0006163,GO:0006164,GO:0006629,GO:…	3.6.3.14	ko:K02133	ko00190,ko01100,ko04714,ko05010,ko05012,ko05016,map00190,map01100,map04714,map05010,map05012,map05016	M00158	-	-	ko00000,ko00001,ko00002,ko01000	3.A.2.1	-	-	ATP-synt_ab,ATP-synt_ab_N
NP_001116975.1	7668.SPU_017072-tr	1.07e-144	408	KOG0078@1|root,KOG0078@2759|Eukaryota,38GT3@33154|Opisthokonta,3B94Q@33208|Metazoa,3CR6T@33213|Bilateria	33208|Metazoa	U	Golgi vesicle fusion to target membrane	Rab8a	GO:0000003,GO:0002790,GO:0003006,GO:0003674,GO:0003824,GO:0003924,GO:0005488,GO:0005515,GO:0005575,GO:0005622,GO:0005623,GO:0005737,GO:0005768,GO:0005794,GO:0005886,GO:0005938,GO:0006810,GO:0006887,GO:0006904,GO:0007154,GO:0007165,GO:0007264,GO:0007265,GO:0007275,GO:0007548,GO:0008104,GO:0008150,GO:0008582,GO:0009306,GO:0009653,GO:0009790,GO:0009887,GO:0009889,GO:0009890,GO:0009892,GO:0009987,GO:…	-	ko:K07901	ko04144,ko04152,ko04530,ko04972,map04144,map04152,map04530,map04972	-	-	-	ko00000,ko00001,ko03036,ko04031,ko04131,ko04147	-	-	-	Ras
NP_001116977.1	7668.SPU_000669-tr	1.39e-294	805	KOG3900@1|root,KOG3900@2759|Eukaryota,38DMH@33154|Opisthokonta,3BDZD@33208|Metazoa,3CYBF@33213|Bilateria	33208|Metazoa	T	bone morphogenetic protein	BMP2	GO:0000003,GO:0000122,GO:0000186,GO:0000187,GO:0000302,GO:0000578,GO:0001101,GO:0001501,GO:0001503,GO:0001525,GO:0001541,GO:0001568,GO:0001649,GO:0001654,GO:0001655,GO:0001656,GO:0001657,GO:0001658,GO:0001666,GO:0001667,GO:0001700,GO:0001701,GO:0001703,GO:0001704,GO:0001705,GO:0001707,GO:0001708,GO:0001709,GO:0001710,GO:0001712,GO:0001715,GO:0001745,GO:0001759,GO:0001763,GO:0001822,GO:0001823,GO:…	-	ko:K04662,ko:K21283	ko04013,ko04060,ko04341,ko04350,ko04390,ko04550,ko04919,ko05200,ko05217,ko05418,map04013,map04060,map04341,map04350,map04390,map04550,map04919,map05200,map05217,map05418	M00679	-	-	ko00000,ko00001,ko00002,ko00536,ko04052	-	-	-	TGF_beta,TGFb_propeptide
NP_001116978.1	7668.SPU_027563-tr	1.85e-265	726	COG3588@1|root,KOG1557@2759|Eukaryota,38BBC@33154|Opisthokonta,3BAP7@33208|Metazoa,3CT8M@33213|Bilateria	33208|Metazoa	G	fructose-bisphosphate aldolase activity	-	GO:0000228,GO:0000785,GO:0000790,GO:0000792,GO:0003674,GO:0003824,GO:0004332,GO:0005488,GO:0005515,GO:0005575,GO:0005622,GO:0005623,GO:0005634,GO:0005694,GO:0005720,GO:0005737,GO:0005975,GO:0006082,GO:0006090,GO:0006091,GO:0006096,GO:0006139,GO:0006163,GO:0006164,GO:0006165,GO:0006725,GO:0006732,GO:0006733,GO:0006753,GO:0006754,GO:0006757,GO:0006793,GO:0006796,GO:0006807,GO:0007498,GO:0008150,GO:…	4.1.2.13	ko:K01623	ko00010,ko00030,ko00051,ko00680,ko00710,ko01100,ko01110,ko01120,ko01130,ko01200,ko01230,map00010,map00030,map00051,map00680,map00710,map01100,map01110,map01120,map01130,map01200,map01230	M00001,M00003,M00165,M00167	R01068,R01070,R01829,R02568	RC00438,RC00439,RC00603,RC00604	ko00000,ko00001,ko00002,ko01000,ko03036,ko04131,ko04147	-	-	-	Glycolytic
NP_001116979.1	7668.SPU_012575-tr	4.69e-72	218	COG5262@1|root,KOG1756@2759|Eukaryota,3A1K0@33154|Opisthokonta,3BQBZ@33208|Metazoa,3D75E@33213|Bilateria	33208|Metazoa	B	Histone H2A	-	GO:0000228,GO:0000785,GO:0000786,GO:0000788,GO:0000790,GO:0002376,GO:0003674,GO:0003676,GO:0003677,GO:0005488,GO:0005575,GO:0005622,GO:0005623,GO:0005634,GO:0005694,GO:0006139,GO:0006259,GO:0006281,GO:0006325,GO:0006342,GO:0006355,GO:0006725,GO:0006807,GO:0006950,GO:0006952,GO:0006955,GO:0006974,GO:0006996,GO:0008150,GO:0008152,GO:0009605,GO:0009607,GO:0009617,GO:0009889,GO:0009890,GO:0009892,GO:…	-	ko:K11251	ko04217,ko05034,ko05322,map04217,map05034,map05322	-	-	-	ko00000,ko00001,ko03036,ko04147	-	-	-	Histone,Histone_H2A_C
NP_001116980.1	10224.XP_002739823.1	8.36e-81	240	COG5262@1|root,KOG1757@2759|Eukaryota,39ZW3@33154|Opisthokonta,3BPC4@33208|Metazoa,3D68R@33213|Bilateria	33208|Metazoa	B	protein heterodimerization activity	H2AFZ	GO:0000228,GO:0000785,GO:0000786,GO:0000790,GO:0000791,GO:0000792,GO:0000976,GO:0000977,GO:0000978,GO:0000979,GO:0000980,GO:0000987,GO:0001012,GO:0001046,GO:0001047,GO:0001067,GO:0001158,GO:0003674,GO:0003676,GO:0003677,GO:0003682,GO:0003690,GO:0005488,GO:0005575,GO:0005622,GO:0005623,GO:0005634,GO:0005694,GO:0005700,GO:0005701,GO:0005719,GO:0005720,GO:0006325,GO:0006342,GO:0006355,GO:0006357,GO:…	-	ko:K11251,ko:K21799	ko04217,ko05034,ko05322,map04217,map05034,map05322	-	-	-	ko00000,ko00001,ko03019,ko03036,ko04147	-	-	-	Histone,Histone_H2A_C
NP_001116981.1	7668.SPU_027281-tr	1.57e-181	504	COG0149@1|root,KOG1643@2759|Eukaryota,38ETQ@33154|Opisthokonta,3B9YV@33208|Metazoa,3CW21@33213|Bilateria	33208|Metazoa	G	triose-phosphate isomerase activity	TPI1	GO:0000768,GO:0003008,GO:0003674,GO:0003824,GO:0004807,GO:0005488,GO:0005515,GO:0005575,GO:0005622,GO:0005623,GO:0005634,GO:0005737,GO:0005829,GO:0005975,GO:0005996,GO:0006006,GO:0006007,GO:0006066,GO:0006071,GO:0006081,GO:0006082,GO:0006090,GO:0006091,GO:0006094,GO:0006096,GO:0006139,GO:0006163,GO:0006164,GO:0006165,GO:0006725,GO:0006732,GO:0006733,GO:0006734,GO:0006735,GO:0006753,GO:0006754,GO:…	5.3.1.1	ko:K01803	ko00010,ko00051,ko00562,ko00710,ko01100,ko01110,ko01120,ko01130,ko01200,ko01230,map00010,map00051,map00562,map00710,map01100,map01110,map01120,map01130,map01200,map01230	M00001,M00002,M00003	R01015	RC00423	ko00000,ko00001,ko00002,ko01000,ko04147	-	-	-	TIM
NP_001116982.1	7668.SPU_025815-tr	0	1947	COG0474@1|root,KOG0203@2759|Eukaryota,38BIP@33154|Opisthokonta,3BAR6@33208|Metazoa,3CTGX@33213|Bilateria	33208|Metazoa	P	sodium:potassium-exchanging ATPase activity	ATP1A1	GO:0000003,GO:0000166,GO:0001101,GO:0001504,GO:0001505,GO:0001508,GO:0001540,GO:0001664,GO:0001700,GO:0001894,GO:0002026,GO:0002028,GO:0002036,GO:0002087,GO:0003008,GO:0003012,GO:0003013,GO:0003015,GO:0003018,GO:0003674,GO:0003824,GO:0005102,GO:0005215,GO:0005391,GO:0005488,GO:0005496,GO:0005515,GO:0005524,GO:0005575,GO:0005622,GO:0005623,GO:0005634,GO:0005737,GO:0005768,GO:0005783,GO:0005794,GO:…	3.6.3.9	ko:K01539	ko04022,ko04024,ko04260,ko04261,ko04911,ko04918,ko04919,ko04925,ko04960,ko04961,ko04964,ko04970,ko04971,ko04972,ko04973,ko04974,ko04976,ko04978,map04022,map04024,map04260,map04261,map04911,map04918,map04919,map04925,map04960,map04961,map04964,map04970,map04971,map04972,map04973,map04974,map04976,map04978	-	-	-	ko00000,ko00001,ko01000,ko04147	3.A.3.1	-	-	Cation_ATPase,Cation_ATPase_C,Cation_ATPase_N,E1-E2_ATPase,Hydrolase
NP_001116983.1	7668.SPU_019087-tr	3.32e-147	414	KOG0394@1|root,KOG0394@2759|Eukaryota,38C61@33154|Opisthokonta,3BESI@33208|Metazoa,3CTEB@33213|Bilateria	33208|Metazoa	U	lipophagy	Rab7	GO:0000003,GO:0000323,GO:0001555,GO:0001667,GO:0001845,GO:0002064,GO:0002065,GO:0002066,GO:0003002,GO:0003006,GO:0003674,GO:0003824,GO:0003924,GO:0005488,GO:0005575,GO:0005622,GO:0005623,GO:0005737,GO:0005764,GO:0005768,GO:0005770,GO:0005773,GO:0005938,GO:0006403,GO:0006810,GO:0006887,GO:0006897,GO:0006898,GO:0006909,GO:0006928,GO:0006996,GO:0007028,GO:0007033,GO:0007034,GO:0007040,GO:0007041,GO:…	-	ko:K07897	ko04137,ko04138,ko04140,ko04144,ko04145,ko05132,ko05146,ko05152,map04137,map04138,map04140,map04144,map04145,map05132,map05146,map05152	-	-	-	ko00000,ko00001,ko04031,ko04131,ko04147	-	-	-	Ras
NP_001116984.1	7668.SPU_000503-tr	1.98e-154	433	COG1100@1|root,KOG0087@2759|Eukaryota,38FAA@33154|Opisthokonta,3BE79@33208|Metazoa,3CY4B@33213|Bilateria	33208|Metazoa	U	melanosome transport	RAB11A	GO:0000003,GO:0000041,GO:0000070,GO:0000149,GO:0000166,GO:0000226,GO:0000278,GO:0000280,GO:0000819,GO:0000902,GO:0000910,GO:0000916,GO:0000922,GO:0001558,GO:0001654,GO:0001667,GO:0001678,GO:0001700,GO:0001709,GO:0001745,GO:0001751,GO:0001754,GO:0001775,GO:0001881,GO:0001882,GO:0001883,GO:0002009,GO:0002064,GO:0002065,GO:0002066,GO:0002376,GO:0002790,GO:0003002,GO:0003006,GO:0003008,GO:0003014,GO:…	-	ko:K07904,ko:K07905	ko04144,ko04152,ko04961,ko04962,ko04972,map04144,map04152,map04961,map04962,map04972	-	-	-	ko00000,ko00001,ko04031,ko04131,ko04147	-	-	-	Ras
NP_001116985.2	7668.SPU_018400-tr	0	2016	COG1282@1|root,2QQ0A@2759|Eukaryota,38CB0@33154|Opisthokonta,3BDQK@33208|Metazoa,3CWZ6@33213|Bilateria	33208|Metazoa	C	NAD(P)+ transhydrogenase (AB-specific) activity	NNT	GO:0000166,GO:0003674,GO:0003824,GO:0003957,GO:0005215,GO:0005488,GO:0005575,GO:0005622,GO:0005623,GO:0005737,GO:0005739,GO:0005740,GO:0005743,GO:0005746,GO:0006082,GO:0006091,GO:0006099,GO:0006101,GO:0006139,GO:0006725,GO:0006732,GO:0006733,GO:0006739,GO:0006740,GO:0006753,GO:0006793,GO:0006796,GO:0006807,GO:0006810,GO:0006811,GO:0006812,GO:0008150,GO:0008152,GO:0008324,GO:0008746,GO:0008750,GO:…	1.6.1.2	ko:K00323	ko00760,ko01100,map00760,map01100	-	R00112	RC00001	ko00000,ko00001,ko01000	-	-	-	AlaDh_PNT_C,AlaDh_PNT_N,PNTB,PNTB_4TM
NP_001116986.1	7668.SPU_013821-tr	0	1349	2AY90@1|root,2S02S@2759|Eukaryota,3A73A@33154|Opisthokonta,3BTQ2@33208|Metazoa,3DA7U@33213|Bilateria	33208|Metazoa	-	-	-	-	-	-	-	-	-	-	-	-	-	-	-
NP_001116989.1	7668.SPU_000881-tr	0	1576	2CM9A@1|root,2QPP0@2759|Eukaryota,38CDF@33154|Opisthokonta,3BGGD@33208|Metazoa,3CRH0@33213|Bilateria	33208|Metazoa	Z	regulation of signaling	MVP	GO:0001654,GO:0001775,GO:0001932,GO:0001933,GO:0002252,GO:0002263,GO:0002274,GO:0002275,GO:0002283,GO:0002366,GO:0002376,GO:0002443,GO:0002444,GO:0002446,GO:0003674,GO:0005488,GO:0005515,GO:0005575,GO:0005576,GO:0005622,GO:0005623,GO:0005634,GO:0005737,GO:0005829,GO:0005856,GO:0006469,GO:0006807,GO:0006810,GO:0006887,GO:0006950,GO:0006955,GO:0007154,GO:0007165,GO:0007166,GO:0007167,GO:0007169,GO:…	-	ko:K17266	-	-	-	-	ko00000,ko04147	-	-	-	MVP_shoulder,Vault
NP_001116990.1	7668.SPU_001537-tr	1.65e-144	426	KOG3656@1|root,KOG3656@2759|Eukaryota,39UKM@33154|Opisthokonta,3BFSB@33208|Metazoa,3CYJB@33213|Bilateria	33208|Metazoa	T	gonadotropin-releasing hormone receptor activity	GNRHR	GO:0001653,GO:0003674,GO:0004888,GO:0004930,GO:0004968,GO:0005488,GO:0005575,GO:0005623,GO:0005886,GO:0005887,GO:0006629,GO:0007154,GO:0007165,GO:0007186,GO:0007218,GO:0007275,GO:0007610,GO:0007623,GO:0007631,GO:0008150,GO:0008152,GO:0008188,GO:0008285,GO:0008528,GO:0009056,GO:0009719,GO:0009725,GO:0009987,GO:0010033,GO:0010243,GO:0016020,GO:0016021,GO:0016042,GO:0016499,GO:0016500,GO:0016520,GO:…	-	ko:K04280	ko04080,ko04912,map04080,map04912	-	-	-	ko00000,ko00001,ko04030	-	-	-	7tm_1
NP_001116991.1	7668.SPU_001531-tr	3.77e-154	456	COG0814@1|root,KOG3656@1|root,KOG1303@2759|Eukaryota,KOG3656@2759|Eukaryota,39UKM@33154|Opisthokonta,3BFSB@33208|Metazoa,3CYJB@33213|Bilateria	33208|Metazoa	T	gonadotropin-releasing hormone receptor activity	GNRHR	GO:0001653,GO:0003674,GO:0004888,GO:0004930,GO:0004968,GO:0005488,GO:0005575,GO:0005623,GO:0005886,GO:0005887,GO:0006629,GO:0007154,GO:0007165,GO:0007186,GO:0007218,GO:0007275,GO:0007610,GO:0007623,GO:0007631,GO:0008150,GO:0008152,GO:0008188,GO:0008285,GO:0008528,GO:0009056,GO:0009719,GO:0009725,GO:0009987,GO:0010033,GO:0010243,GO:0016020,GO:0016021,GO:0016042,GO:0016499,GO:0016500,GO:0016520,GO:…	-	ko:K04280	ko04080,ko04912,map04080,map04912	-	-	-	ko00000,ko00001,ko04030	-	-	-	7tm_1
NP_001116992.1	7668.SPU_001537-tr	1.96e-311	848	KOG3656@1|root,KOG3656@2759|Eukaryota,39UKM@33154|Opisthokonta,3BFSB@33208|Metazoa,3CYJB@33213|Bilateria	33208|Metazoa	T	gonadotropin-releasing hormone receptor activity	GNRHR	GO:0001653,GO:0003674,GO:0004888,GO:0004930,GO:0004968,GO:0005488,GO:0005575,GO:0005623,GO:0005886,GO:0005887,GO:0006629,GO:0007154,GO:0007165,GO:0007186,GO:0007218,GO:0007275,GO:0007610,GO:0007623,GO:0007631,GO:0008150,GO:0008152,GO:0008188,GO:0008285,GO:0008528,GO:0009056,GO:0009719,GO:0009725,GO:0009987,GO:0010033,GO:0010243,GO:0016020,GO:0016021,GO:0016042,GO:0016499,GO:0016500,GO:0016520,GO:…	-	ko:K04280	ko04080,ko04912,map04080,map04912	-	-	-	ko00000,ko00001,ko04030	-	-	-	7tm_1
NP_001116993.1	7668.SPU_008352-tr	7.04e-101	305	2F7FA@1|root,2T8IM@2759|Eukaryota,3933U@33154|Opisthokonta,3BWK1@33208|Metazoa,3DCDW@33213|Bilateria	33208|Metazoa	-	-	-	-	-	-	-	-	-	-	-	-	-	-	-
NP_001118229.1	10224.XP_006815755.1	5.95e-56	188	KOG3882@1|root,KOG3882@2759|Eukaryota,38HTQ@33154|Opisthokonta,3BFP7@33208|Metazoa,3CXBB@33213|Bilateria	33208|Metazoa	S	tetraspanin	TSPAN18	GO:0005575,GO:0005623,GO:0005886,GO:0005887,GO:0007154,GO:0007165,GO:0007166,GO:0008150,GO:0009987,GO:0016020,GO:0016021,GO:0023052,GO:0031224,GO:0031226,GO:0044425,GO:0044459,GO:0044464,GO:0050789,GO:0050794,GO:0050896,GO:0051716,GO:0065007,GO:0071944	-	ko:K06537,ko:K17353	-	-	-	-	ko00000,ko04090	-	-	-	Tetraspannin
NP_001118232.1	7668.SPU_015867-tr	1.67e-142	403	COG2092@1|root,KOG1668@2759|Eukaryota,38BNW@33154|Opisthokonta,3BGBS@33208|Metazoa,3CXWZ@33213|Bilateria	33208|Metazoa	J	translation elongation factor activity	EEF1B2	GO:0003674,GO:0003676,GO:0003723,GO:0003746,GO:0005488,GO:0005575,GO:0005622,GO:0005623,GO:0005737,GO:0005829,GO:0005853,GO:0006412,GO:0006414,GO:0006518,GO:0006807,GO:0008135,GO:0008150,GO:0008152,GO:0009058,GO:0009059,GO:0009636,GO:0009987,GO:0010033,GO:0010467,GO:0019538,GO:0032991,GO:0034641,GO:0034645,GO:0042221,GO:0042493,GO:0043043,GO:0043170,GO:0043603,GO:0043604,GO:0044237,GO:0044238,GO:…	-	ko:K03232,ko:K15410	ko05168,map05168	-	-	-	ko00000,ko00001,ko03012	-	-	-	EF-1_beta_acid,EF1_GNE
NP_001118233.1	7668.SPU_003402-tr	3.04e-140	397	28KWH@1|root,2RZ6V@2759|Eukaryota	2759|Eukaryota	S	PDZ domain binding	SDC2	GO:0000323,GO:0000902,GO:0000904,GO:0001523,GO:0002009,GO:0002119,GO:0002164,GO:0002376,GO:0003674,GO:0005488,GO:0005515,GO:0005575,GO:0005622,GO:0005623,GO:0005737,GO:0005764,GO:0005773,GO:0005775,GO:0005783,GO:0005788,GO:0005794,GO:0005796,GO:0005886,GO:0006022,GO:0006023,GO:0006024,GO:0006026,GO:0006027,GO:0006464,GO:0006629,GO:0006720,GO:0006721,GO:0006807,GO:0006928,GO:0007154,GO:0007165,GO:…	-	ko:K16336	ko04514,ko05144,ko05205,ko05418,map04514,map05144,map05205,map05418	-	-	-	ko00000,ko00001,ko00535,ko04090,ko04516	-	-	-	Syndecan
NP_001118234.1	7668.SPU_006811-tr	0	2069	COG5022@1|root,KOG0162@2759|Eukaryota,39J88@33154|Opisthokonta,3CNUX@33208|Metazoa,3E57C@33213|Bilateria	33208|Metazoa	Z	Belongs to the TRAFAC class myosin-kinesin ATPase superfamily. Myosin family	MYO1E	GO:0000146,GO:0000166,GO:0001568,GO:0001570,GO:0001655,GO:0001701,GO:0001775,GO:0001822,GO:0001944,GO:0002064,GO:0002252,GO:0002263,GO:0002274,GO:0002275,GO:0002283,GO:0002366,GO:0002376,GO:0002443,GO:0002444,GO:0002446,GO:0002520,GO:0002682,GO:0003008,GO:0003014,GO:0003094,GO:0003674,GO:0003774,GO:0003779,GO:0003824,GO:0005488,GO:0005515,GO:0005516,GO:0005524,GO:0005543,GO:0005575,GO:0005622,GO:…	-	ko:K10356	-	-	-	-	ko00000,ko01009,ko03036,ko04131,ko04147,ko04812	-	-	-	Myosin_TH1,Myosin_head,SH3_1,SH3_9
NP_001118235.1	7668.SPU_007770-tr	0	3707	KOG2301@1|root,KOG2301@2759|Eukaryota,38BYK@33154|Opisthokonta,3BAHQ@33208|Metazoa,3CSUW@33213|Bilateria	33208|Metazoa	P	high voltage-gated calcium channel activity	CACNA1D	GO:0000768,GO:0000902,GO:0000904,GO:0001501,GO:0001503,GO:0001508,GO:0001654,GO:0001750,GO:0002027,GO:0002074,GO:0002095,GO:0002376,GO:0002520,GO:0002790,GO:0002791,GO:0002793,GO:0003008,GO:0003012,GO:0003013,GO:0003014,GO:0003015,GO:0003018,GO:0003674,GO:0005215,GO:0005216,GO:0005244,GO:0005245,GO:0005261,GO:0005262,GO:0005488,GO:0005515,GO:0005516,GO:0005575,GO:0005622,GO:0005623,GO:0005634,GO:…	-	ko:K04850,ko:K04851,ko:K04853,ko:K04857	ko04010,ko04020,ko04022,ko04024,ko04218,ko04260,ko04261,ko04270,ko04530,ko04713,ko04720,ko04723,ko04724,ko04725,ko04726,ko04727,ko04728,ko04742,ko04911,ko04912,ko04921,ko04924,ko04925,ko04927,ko04930,ko04934,ko04973,ko05010,ko05031,ko05410,ko05412,ko05414,map04010,map04020,map04022,map04024,map04218,map04260,map04261,map04270,map04530,map04713,map04720,map04723,map04724,map04725,map04726,map04727…	-	-	-	ko00000,ko00001,ko04040	1.A.1.11.1,1.A.1.11.11,1.A.1.11.2,1.A.1.11.20,1.A.1.11.21,1.A.1.11.4,1.A.1.11.6	-	-	CAC1F_C,Ca_chan_IQ,GPHH,Ion_trans
NP_001118236.1	7668.SPU_006242-tr	3.09e-221	614	KOG3885@1|root,KOG3885@2759|Eukaryota	2759|Eukaryota	S	fibroblast growth factor receptor binding	-	-	-	ko:K04358	ko04010,ko04014,ko04015,ko04151,ko04810,ko05200,ko05218,ko05224,ko05226,map04010,map04014,map04015,map04151,map04810,map05200,map05218,map05224,map05226	-	-	-	ko00000,ko00001,ko00536,ko04052,ko04516	-	-	-	FGF
NP_001118237.1	7668.SPU_000513-tr	0	3240	KOG0039@1|root,KOG0039@2759|Eukaryota,38CEX@33154|Opisthokonta,3BDMU@33208|Metazoa,3CTQ7@33213|Bilateria	33208|Metazoa	PQ	NAD(P)H oxidase activity	-	-	1.6.3.1	ko:K13411	ko04013,ko04624,map04013,map04624	-	-	-	ko00000,ko00001,ko01000,ko04131	5.B.1.2	-	-	An_peroxidase,EF-hand_1,EF-hand_5,EF-hand_7,EF-hand_8,FAD_binding_8,Ferric_reduct,NAD_binding_6
NP_001118238.1	7668.SPU_016157-tr	0	1321	COG0529@1|root,KOG4238@2759|Eukaryota,38GMU@33154|Opisthokonta,3BDIX@33208|Metazoa,3CVIK@33213|Bilateria	33208|Metazoa	F	sulfate adenylyltransferase (ATP) activity	PAPSS2	GO:0000103,GO:0001501,GO:0003674,GO:0003824,GO:0004020,GO:0004779,GO:0004781,GO:0005488,GO:0005515,GO:0005575,GO:0005622,GO:0005623,GO:0005634,GO:0005737,GO:0005829,GO:0006082,GO:0006139,GO:0006163,GO:0006164,GO:0006725,GO:0006753,GO:0006790,GO:0006793,GO:0006796,GO:0006807,GO:0006950,GO:0007275,GO:0007596,GO:0007599,GO:0008150,GO:0008152,GO:0009058,GO:0009117,GO:0009150,GO:0009152,GO:0009165,GO:…	2.7.1.25,2.7.7.4	ko:K13811	ko00230,ko00261,ko00450,ko00920,ko01100,ko01120,ko01130,map00230,map00261,map00450,map00920,map01100,map01120,map01130	M00176	R00509,R00529,R04928,R04929	RC00002,RC00078,RC02809,RC02889	ko00000,ko00001,ko00002,ko01000	-	-	-	APS_kinase,ATP-sulfurylase,PUA_2
NP_001119596.2	7668.SPU_015169-tr	2.2e-292	799	KOG2692@1|root,KOG2692@2759|Eukaryota,3A2YA@33154|Opisthokonta,3BQMN@33208|Metazoa,3D7GB@33213|Bilateria	33208|Metazoa	G	Glycosyltransferase family 29 (sialyltransferase)	-	-	-	ko:K06613,ko:K06615	-	-	-	-	ko00000,ko01000,ko01003	-	GT29	-	Glyco_transf_29
NP_001119777.1	7668.SPU_006797-tr	1.12e-267	733	COG5277@1|root,KOG0676@2759|Eukaryota,38C0D@33154|Opisthokonta,3BBGP@33208|Metazoa,3CRBJ@33213|Bilateria	33208|Metazoa	Z	ATP binding	ACTG2	GO:0000166,GO:0000287,GO:0001568,GO:0001655,GO:0001725,GO:0001822,GO:0001932,GO:0001934,GO:0001944,GO:0002064,GO:0002119,GO:0002164,GO:0003007,GO:0003008,GO:0003012,GO:0003013,GO:0003015,GO:0003018,GO:0003674,GO:0003779,GO:0003785,GO:0003824,GO:0005198,GO:0005200,GO:0005488,GO:0005509,GO:0005515,GO:0005523,GO:0005524,GO:0005575,GO:0005622,GO:0005623,GO:0005737,GO:0005829,GO:0005856,GO:0005865,GO:…	-	ko:K05692,ko:K10354,ko:K12313,ko:K12314,ko:K12315	ko04015,ko04145,ko04210,ko04260,ko04261,ko04270,ko04371,ko04390,ko04391,ko04510,ko04520,ko04530,ko04611,ko04670,ko04714,ko04745,ko04810,ko04919,ko04921,ko04926,ko05100,ko05110,ko05130,ko05131,ko05132,ko05164,ko05205,ko05225,ko05410,ko05412,ko05414,ko05416,ko05418,map04015,map04145,map04210,map04260,map04261,map04270,map04371,map04390,map04391,map04510,map04520,map04530,map04611,map04670,map04714,…	-	-	-	ko00000,ko00001,ko03019,ko03021,ko03029,ko03036,ko04147,ko04812	-	-	-	Actin
NP_001119778.1	7668.SPU_018659-tr	2.24e-209	587	KOG2692@1|root,KOG2692@2759|Eukaryota	2759|Eukaryota	M	sialyltransferase activity	-	-	2.4.99.8	ko:K03369,ko:K03371,ko:K06612,ko:K06613,ko:K06615	ko00601,ko00603,ko00604,ko01100,map00601,map00603,map00604,map01100	M00069	R05940,R05943,R05947,R05950,R05958,R06032	-	ko00000,ko00001,ko00002,ko01000,ko01003	-	GT29	-	Glyco_transf_29
NP_001119779.1	7668.SPU_021737-tr	3.85e-211	589	29QCU@1|root,2RX8B@2759|Eukaryota,38I2K@33154|Opisthokonta,3BHQ5@33208|Metazoa,3CWIF@33213|Bilateria	33208|Metazoa	P	voltage-gated proton channel activity	HVCN1	GO:0000003,GO:0001775,GO:0002252,GO:0002263,GO:0002274,GO:0002275,GO:0002283,GO:0002366,GO:0002376,GO:0002443,GO:0002444,GO:0002446,GO:0003674,GO:0005215,GO:0005216,GO:0005244,GO:0005261,GO:0005488,GO:0005515,GO:0005575,GO:0005622,GO:0005623,GO:0005737,GO:0005886,GO:0005887,GO:0006810,GO:0006811,GO:0006812,GO:0006887,GO:0006955,GO:0007338,GO:0008037,GO:0008150,GO:0008270,GO:0008324,GO:0009268,GO:…	-	-	-	-	-	-	-	-	-	-	Ion_trans,VGPC1_C
NP_001119780.1	7668.SPU_017220-tr	9.07e-197	551	COG1083@1|root,2QQH3@2759|Eukaryota,38I3B@33154|Opisthokonta,3BE3I@33208|Metazoa,3CSEW@33213|Bilateria	33208|Metazoa	M	N-acylneuraminate cytidylyltransferase activity	CMAS	GO:0003674,GO:0003824,GO:0005575,GO:0005622,GO:0005623,GO:0005634,GO:0005654,GO:0005737,GO:0005794,GO:0005802,GO:0006055,GO:0006139,GO:0006725,GO:0006793,GO:0006807,GO:0006950,GO:0007154,GO:0007267,GO:0007268,GO:0008150,GO:0008152,GO:0008781,GO:0009058,GO:0009225,GO:0009226,GO:0009266,GO:0009408,GO:0009628,GO:0009987,GO:0012505,GO:0016740,GO:0016772,GO:0016779,GO:0018130,GO:0019438,GO:0023052,GO:…	2.7.7.43,2.7.7.92	ko:K21749	ko00520,ko01100,map00520,map01100	-	R01117,R04215	RC00152	ko00000,ko00001,ko01000	-	-	-	CTP_transf_3
NP_001119781.1	7668.SPU_012157-tr	2.5e-233	645	KOG2692@1|root,KOG2692@2759|Eukaryota	2759|Eukaryota	M	sialyltransferase activity	-	-	2.4.99.8	ko:K03369,ko:K03371,ko:K06612,ko:K06613,ko:K06615	ko00601,ko00603,ko00604,ko01100,map00601,map00603,map00604,map01100	M00069	R05940,R05943,R05947,R05950,R05958,R06032	-	ko00000,ko00001,ko00002,ko01000,ko01003	-	GT29	-	Glyco_transf_29
NP_001119782.1	7668.SPU_015095-tr	1.01e-97	292	KOG2692@1|root,KOG2692@2759|Eukaryota	2759|Eukaryota	M	sialyltransferase activity	-	-	2.4.99.8	ko:K03369,ko:K03371,ko:K06612,ko:K06613,ko:K06615	ko00601,ko00603,ko00604,ko01100,map00601,map00603,map00604,map01100	M00069	R05940,R05943,R05947,R05950,R05958,R06032	-	ko00000,ko00001,ko00002,ko01000,ko01003	-	GT29	-	Glyco_transf_29
NP_001121538.1	7668.SPU_027344-tr	0	988	COG0596@1|root,COG1011@1|root,KOG3085@2759|Eukaryota,KOG4178@2759|Eukaryota,39WAD@33154|Opisthokonta,3BACN@33208|Metazoa,3CVBC@33213|Bilateria	33208|Metazoa	I	prostaglandin production involved in inflammatory response	EPHX2	GO:0000287,GO:0001676,GO:0002532,GO:0002538,GO:0002539,GO:0003008,GO:0003013,GO:0003018,GO:0003674,GO:0003824,GO:0004301,GO:0005102,GO:0005488,GO:0005515,GO:0005575,GO:0005622,GO:0005623,GO:0005737,GO:0005777,GO:0005782,GO:0005829,GO:0006082,GO:0006605,GO:0006625,GO:0006629,GO:0006631,GO:0006633,GO:0006690,GO:0006725,GO:0006793,GO:0006796,GO:0006805,GO:0006810,GO:0006873,GO:0006874,GO:0006875,GO:…	3.1.3.76,3.3.2.10	ko:K08726,ko:K10089	ko00590,ko00625,ko01100,ko01120,ko04142,ko04145,ko04146,map00590,map00625,map01100,map01120,map04142,map04145,map04146	-	R05842,R07108,R07109,R07110,R07111	RC01477,RC01757	ko00000,ko00001,ko01000,ko01002,ko01009,ko04091,ko04147	-	-	-	Abhydrolase_1,HAD_2
NP_001121539.1	7668.SPU_004137-tr	0	972	COG0596@1|root,COG1011@1|root,KOG3085@2759|Eukaryota,KOG4178@2759|Eukaryota,39WAD@33154|Opisthokonta,3BACN@33208|Metazoa,3CVBC@33213|Bilateria	33208|Metazoa	I	prostaglandin production involved in inflammatory response	EPHX2	GO:0000287,GO:0001676,GO:0002532,GO:0002538,GO:0002539,GO:0003008,GO:0003013,GO:0003018,GO:0003674,GO:0003824,GO:0004301,GO:0005102,GO:0005488,GO:0005515,GO:0005575,GO:0005622,GO:0005623,GO:0005737,GO:0005777,GO:0005782,GO:0005829,GO:0006082,GO:0006605,GO:0006625,GO:0006629,GO:0006631,GO:0006633,GO:0006690,GO:0006725,GO:0006793,GO:0006796,GO:0006805,GO:0006810,GO:0006873,GO:0006874,GO:0006875,GO:…	3.1.3.76,3.3.2.10	ko:K08726,ko:K10089	ko00590,ko00625,ko01100,ko01120,ko04142,ko04145,ko04146,map00590,map00625,map01100,map01120,map04142,map04145,map04146	-	R05842,R07108,R07109,R07110,R07111	RC01477,RC01757	ko00000,ko00001,ko01000,ko01002,ko01009,ko04091,ko04147	-	-	-	Abhydrolase_1,HAD_2
NP_001121540.1	7668.SPU_007004-tr	0	1069	KOG3900@1|root,KOG3900@2759|Eukaryota,398IG@33154|Opisthokonta,3BIDE@33208|Metazoa,3D38U@33213|Bilateria	33208|Metazoa	T	Transforming growth factor-beta (TGF-beta) family	daw	GO:0000902,GO:0000904,GO:0001932,GO:0001934,GO:0002791,GO:0003674,GO:0005102,GO:0005125,GO:0005126,GO:0005160,GO:0005488,GO:0005515,GO:0005575,GO:0005576,GO:0005615,GO:0006928,GO:0006935,GO:0007154,GO:0007165,GO:0007166,GO:0007167,GO:0007178,GO:0007179,GO:0007275,GO:0007399,GO:0007409,GO:0007411,GO:0007568,GO:0008150,GO:0008340,GO:0009605,GO:0009653,GO:0009719,GO:0009892,GO:0009893,GO:0009894,GO:…	-	ko:K04667,ko:K04669	ko04350,ko04550,map04350,map04550	M00681	-	-	ko00000,ko00001,ko00002,ko01001,ko03110,ko04052	-	-	-	TGF_beta,TGFb_propeptide
NP_001123278.1	7668.SPU_011174-tr	0	1147	KOG3863@1|root,KOG3863@2759|Eukaryota,396KH@33154|Opisthokonta,3BHF0@33208|Metazoa,3CSNI@33213|Bilateria	33208|Metazoa	K	regulation of odontoblast differentiation	NFE2L1	GO:0000003,GO:0000122,GO:0000226,GO:0000302,GO:0000303,GO:0000305,GO:0000578,GO:0000785,GO:0000902,GO:0000904,GO:0000976,GO:0000977,GO:0000978,GO:0000980,GO:0000981,GO:0000982,GO:0000987,GO:0000988,GO:0000989,GO:0001012,GO:0001067,GO:0001076,GO:0001077,GO:0001078,GO:0001085,GO:0001102,GO:0001158,GO:0001190,GO:0001205,GO:0001221,GO:0001227,GO:0001228,GO:0001666,GO:0001704,GO:0001706,GO:0001708,GO:…	-	ko:K05638,ko:K09039,ko:K09040,ko:K09041	ko04141,ko04212,ko05200,ko05225,ko05418,map04141,map04212,map05200,map05225,map05418	-	-	-	ko00000,ko00001,ko03000,ko03029	-	-	-	bZIP_Maf
NP_001123279.1	7668.SPU_011348-tr	3.2e-296	812	KOG3575@1|root,KOG3575@2759|Eukaryota,38H9G@33154|Opisthokonta,3BAC4@33208|Metazoa,3CX27@33213|Bilateria	33208|Metazoa	K	nuclear receptor subfamily 1, group H, member	NR1H3	GO:0000003,GO:0000122,GO:0000228,GO:0000785,GO:0000790,GO:0000902,GO:0000904,GO:0000976,GO:0000977,GO:0000978,GO:0000981,GO:0000982,GO:0000987,GO:0001012,GO:0001067,GO:0001077,GO:0001221,GO:0001223,GO:0001224,GO:0001225,GO:0001228,GO:0001655,GO:0001667,GO:0001700,GO:0001959,GO:0001960,GO:0002009,GO:0002064,GO:0002065,GO:0002066,GO:0002165,GO:0002237,GO:0002682,GO:0002683,GO:0002684,GO:0002694,GO:…	-	ko:K08535,ko:K08536,ko:K14034	ko03320,ko04214,ko04931,ko04932,ko05160,map03320,map04214,map04931,map04932,map05160	-	-	-	ko00000,ko00001,ko03000,ko03310	-	-	-	Hormone_recep,zf-C4
NP_001123280.1	7668.SPU_023386-tr	0	1202	KOG3585@1|root,KOG3585@2759|Eukaryota,38XFZ@33154|Opisthokonta,3BAHC@33208|Metazoa,3CRUC@33213|Bilateria	33208|Metazoa	K	negative regulation of cardiac chamber formation	-	-	-	ko:K10176,ko:K10177	ko04013,ko04550,map04013,map04550	-	-	-	ko00000,ko00001,ko03000	-	-	-	T-box
NP_001123281.1	7668.SPU_009911-tr	1.43e-293	800	KOG3900@1|root,KOG3900@2759|Eukaryota,39N1J@33154|Opisthokonta,3BDDP@33208|Metazoa,3CV21@33213|Bilateria	33208|Metazoa	T	positive regulation of pathway-restricted SMAD protein phosphorylation	LEFTY2	GO:0000122,GO:0001101,GO:0001667,GO:0001932,GO:0001934,GO:0002576,GO:0003002,GO:0003007,GO:0003674,GO:0005102,GO:0005125,GO:0005126,GO:0005160,GO:0005488,GO:0005515,GO:0005575,GO:0005576,GO:0005615,GO:0005622,GO:0005623,GO:0005737,GO:0006355,GO:0006357,GO:0006810,GO:0006887,GO:0006928,GO:0007154,GO:0007165,GO:0007166,GO:0007167,GO:0007178,GO:0007179,GO:0007275,GO:0007368,GO:0007369,GO:0007389,GO:…	-	ko:K04668	ko04350,map04350	-	-	-	ko00000,ko00001,ko04052	-	-	-	TGF_beta,TGFb_propeptide
NP_001123282.1	7668.SPU_002815-tr	3.89e-156	450	KOG0850@1|root,KOG0850@2759|Eukaryota,38EXM@33154|Opisthokonta,3BGAP@33208|Metazoa,3E4AG@33213|Bilateria	33208|Metazoa	K	Homeodomain	Dll	GO:0000003,GO:0002009,GO:0002165,GO:0003002,GO:0003006,GO:0003674,GO:0003700,GO:0005575,GO:0005622,GO:0005623,GO:0005634,GO:0006355,GO:0007155,GO:0007275,GO:0007389,GO:0007399,GO:0007417,GO:0007420,GO:0007444,GO:0007447,GO:0007449,GO:0007469,GO:0007472,GO:0007476,GO:0007478,GO:0007479,GO:0007480,GO:0007484,GO:0007485,GO:0007487,GO:0007548,GO:0007552,GO:0007560,GO:0007610,GO:0007635,GO:0008150,GO:…	-	ko:K09314,ko:K18488,ko:K18489	ko04550,map04550	-	-	-	ko00000,ko00001,ko03000	-	-	-	Homeobox
NP_001123283.1	7668.SPU_000756-tr	7.32e-265	731	KOG0489@1|root,KOG0842@2759|Eukaryota,39P9G@33154|Opisthokonta,3BFQW@33208|Metazoa,3CTZR@33213|Bilateria	33208|Metazoa	K	ventral spinal cord interneuron fate determination	NKX2-2	GO:0000122,GO:0000902,GO:0000904,GO:0000976,GO:0000981,GO:0000987,GO:0001067,GO:0001708,GO:0001709,GO:0002064,GO:0002065,GO:0002066,GO:0002067,GO:0002068,GO:0003002,GO:0003309,GO:0003310,GO:0003312,GO:0003323,GO:0003326,GO:0003327,GO:0003329,GO:0003674,GO:0003676,GO:0003677,GO:0003682,GO:0003690,GO:0003700,GO:0003712,GO:0003713,GO:0005488,GO:0005515,GO:0005575,GO:0005622,GO:0005623,GO:0005634,GO:…	-	ko:K08029,ko:K09995	ko04950,map04950	-	-	-	ko00000,ko00001,ko03000	-	-	-	Homeobox
NP_001123284.1	7668.SPU_009771-tr	0	897	COG5025@1|root,KOG2294@2759|Eukaryota,38C83@33154|Opisthokonta,3BDBY@33208|Metazoa,3CYJT@33213|Bilateria	33208|Metazoa	K	pyramidal neuron migration	FOXG1	GO:0000122,GO:0000902,GO:0000904,GO:0000981,GO:0001227,GO:0001708,GO:0001709,GO:0001764,GO:0002052,GO:0002119,GO:0002164,GO:0003002,GO:0003674,GO:0003676,GO:0003677,GO:0003700,GO:0005488,GO:0005575,GO:0005622,GO:0005623,GO:0005634,GO:0006355,GO:0006357,GO:0006928,GO:0006935,GO:0006996,GO:0007275,GO:0007346,GO:0007389,GO:0007399,GO:0007409,GO:0007411,GO:0007417,GO:0007420,GO:0007423,GO:0007568,GO:…	-	ko:K09385	ko04068,map04068	-	-	-	ko00000,ko00001,ko03000	-	-	-	Forkhead
NP_001123285.1	7668.SPU_010351-tr	0	1118	KOG0773@1|root,KOG0773@2759|Eukaryota,39VGJ@33154|Opisthokonta,3BJAP@33208|Metazoa,3CZN6@33213|Bilateria	33208|Metazoa	K	establishment of animal organ orientation	IRX4	GO:0000902,GO:0000904,GO:0000981,GO:0001654,GO:0001708,GO:0001736,GO:0001738,GO:0001745,GO:0002009,GO:0002165,GO:0003002,GO:0003674,GO:0003700,GO:0003705,GO:0005575,GO:0005622,GO:0005623,GO:0005634,GO:0005667,GO:0006355,GO:0006357,GO:0007163,GO:0007164,GO:0007275,GO:0007346,GO:0007389,GO:0007399,GO:0007423,GO:0007444,GO:0007472,GO:0007474,GO:0007476,GO:0007507,GO:0007552,GO:0007560,GO:0008150,GO:…	-	-	-	-	-	-	-	-	-	-	Homeobox_KN
NP_001123286.1	7668.SPU_004414-tr	6.37e-205	568	KOG3119@1|root,KOG3119@2759|Eukaryota,39U78@33154|Opisthokonta,3BHV1@33208|Metazoa,3CYF0@33213|Bilateria	33208|Metazoa	K	proximal promoter DNA-binding transcription activator activity, RNA polymerase II-specific	HLF	GO:0000278,GO:0000976,GO:0000977,GO:0000981,GO:0000982,GO:0001012,GO:0001067,GO:0001077,GO:0001228,GO:0003674,GO:0003676,GO:0003677,GO:0003690,GO:0003700,GO:0005488,GO:0005575,GO:0005622,GO:0005623,GO:0005634,GO:0006139,GO:0006259,GO:0006260,GO:0006261,GO:0006351,GO:0006355,GO:0006357,GO:0006366,GO:0006725,GO:0006807,GO:0007049,GO:0007275,GO:0007517,GO:0007519,GO:0007584,GO:0007623,GO:0008150,GO:…	-	ko:K09057	ko04711,map04711	-	-	-	ko00000,ko00001,ko03000	-	-	-	bZIP_2
NP_001123287.1	7668.SPU_006753-tr	1.57e-279	765	KOG2577@1|root,KOG2577@2759|Eukaryota,399GZ@33154|Opisthokonta,3BDC4@33208|Metazoa,3CRJD@33213|Bilateria	33208|Metazoa	K	Transcription factor	E2F3	GO:0000976,GO:0000981,GO:0000987,GO:0001047,GO:0001067,GO:0001228,GO:0003674,GO:0003676,GO:0003677,GO:0003690,GO:0003700,GO:0005488,GO:0005575,GO:0005622,GO:0005623,GO:0005634,GO:0005654,GO:0005667,GO:0006139,GO:0006351,GO:0006352,GO:0006355,GO:0006357,GO:0006366,GO:0006367,GO:0006725,GO:0006807,GO:0008150,GO:0008152,GO:0008284,GO:0008285,GO:0009058,GO:0009059,GO:0009889,GO:0009891,GO:0009893,GO:…	-	ko:K06620	ko01522,ko04110,ko04218,ko04934,ko05161,ko05166,ko05167,ko05200,ko05206,ko05212,ko05214,ko05215,ko05218,ko05219,ko05220,ko05222,ko05223,ko05224,ko05225,ko05226,map01522,map04110,map04218,map04934,map05161,map05166,map05167,map05200,map05206,map05212,map05214,map05215,map05218,map05219,map05220,map05222,map05223,map05224,map05225,map05226	M00692	-	-	ko00000,ko00001,ko00002,ko03000	-	-	-	E2F_CC-MB,E2F_TDP
NP_001123288.3	7668.SPU_026612-tr	0	2331	KOG1005@1|root,KOG1005@2759|Eukaryota,39QU0@33154|Opisthokonta,3BEIN@33208|Metazoa,3CT00@33213|Bilateria	33208|Metazoa	BL	Telomerase reverse transcriptase	TERT	GO:0000049,GO:0000228,GO:0000333,GO:0000723,GO:0000781,GO:0000782,GO:0000783,GO:0000784,GO:0001172,GO:0001221,GO:0001223,GO:0001666,GO:0003674,GO:0003676,GO:0003677,GO:0003720,GO:0003721,GO:0003723,GO:0003824,GO:0003964,GO:0003968,GO:0005488,GO:0005515,GO:0005575,GO:0005622,GO:0005623,GO:0005634,GO:0005654,GO:0005694,GO:0005697,GO:0005730,GO:0005737,GO:0005739,GO:0005759,GO:0005829,GO:0005886,GO:…	2.7.7.49	ko:K11126	ko05165,ko05166,ko05200,ko05225,ko05226,map05165,map05166,map05200,map05225,map05226	-	-	-	ko00000,ko00001,ko01000,ko03032	-	-	-	RVT_1,Telomerase_RBD
NP_001124190.1	7668.SPU_019389-tr	0	1494	KOG1041@1|root,KOG1041@2759|Eukaryota,38CFV@33154|Opisthokonta,3BA6S@33208|Metazoa,3CRF4@33213|Bilateria	33208|Metazoa	J	endoribonuclease activity, cleaving siRNA-paired mRNA	AGO1	GO:0000003,GO:0000280,GO:0000339,GO:0000340,GO:0000932,GO:0000956,GO:0000976,GO:0000977,GO:0000978,GO:0000987,GO:0000993,GO:0001012,GO:0001047,GO:0001067,GO:0001098,GO:0001099,GO:0001709,GO:0002119,GO:0002164,GO:0002682,GO:0003002,GO:0003006,GO:0003008,GO:0003674,GO:0003676,GO:0003677,GO:0003690,GO:0003723,GO:0003725,GO:0003727,GO:0003729,GO:0003743,GO:0003824,GO:0004518,GO:0004519,GO:0004521,GO:…	-	ko:K11593	-	-	-	-	ko00000,ko03019,ko03036	-	-	-	ArgoL1,ArgoL2,ArgoMid,ArgoN,PAZ,Piwi
NP_001135850.1	7668.SPU_005419-tr	0	959	COG0515@1|root,KOG0197@2759|Eukaryota,38E1B@33154|Opisthokonta,3BAZR@33208|Metazoa,3CTKV@33213|Bilateria	33208|Metazoa	T	tyrosine-protein kinase	-	-	-	-	-	-	-	-	-	-	-	-	Pkinase_Tyr,SH2,SH3_1
NP_001135851.1	7668.SPU_024525-tr	0	1082	COG0515@1|root,KOG0197@2759|Eukaryota,38E1B@33154|Opisthokonta,3BAZR@33208|Metazoa,3CTKV@33213|Bilateria	33208|Metazoa	T	tyrosine-protein kinase	-	-	2.7.10.2	ko:K05704,ko:K05705	ko01521,ko01522,ko04012,ko04013,ko04015,ko04062,ko04137,ko04144,ko04360,ko04370,ko04510,ko04520,ko04530,ko04540,ko04611,ko04727,ko04750,ko04810,ko04912,ko04915,ko04917,ko04919,ko04921,ko04926,ko05100,ko05120,ko05131,ko05152,ko05161,ko05167,ko05203,ko05205,ko05219,ko05418,map01521,map01522,map04012,map04013,map04015,map04062,map04137,map04144,map04360,map04370,map04510,map04520,map04530,map04540,m…	-	-	-	ko00000,ko00001,ko01000,ko01001,ko04131	-	-	-	Pkinase_Tyr,SH2,SH3_1
NP_001135853.2	7668.SPU_026766-tr	0	1030	COG0515@1|root,KOG0197@2759|Eukaryota,38E1B@33154|Opisthokonta,3BAZR@33208|Metazoa,3CTKV@33213|Bilateria	33208|Metazoa	T	tyrosine-protein kinase	-	-	2.7.10.2	ko:K05704,ko:K05705	ko01521,ko01522,ko04012,ko04013,ko04015,ko04062,ko04137,ko04144,ko04360,ko04370,ko04510,ko04520,ko04530,ko04540,ko04611,ko04727,ko04750,ko04810,ko04912,ko04915,ko04917,ko04919,ko04921,ko04926,ko05100,ko05120,ko05131,ko05152,ko05161,ko05167,ko05203,ko05205,ko05219,ko05418,map01521,map01522,map04012,map04013,map04015,map04062,map04137,map04144,map04360,map04370,map04510,map04520,map04530,map04540,m…	-	-	-	ko00000,ko00001,ko01000,ko01001,ko04131	-	-	-	Pkinase_Tyr,SH2,SH3_1
NP_001138446.2	7668.SPU_012328-tr	2.41e-268	757	KOG2301@1|root,KOG2301@2759|Eukaryota,38C6H@33154|Opisthokonta,3B9ZU@33208|Metazoa,3CSBT@33213|Bilateria	33208|Metazoa	PT	NAADP-sensitive calcium-release channel activity	-	-	-	ko:K16896	-	-	-	-	ko00000,ko04040	1.A.1.11.22,1.A.1.11.25	-	-	Ion_trans
NP_001138447.1	7668.SPU_015362-tr	3.5e-299	829	KOG1721@1|root,KOG1721@2759|Eukaryota,3931M@33154|Opisthokonta,3BIHU@33208|Metazoa,3D4K2@33213|Bilateria	33208|Metazoa	K	nucleic acid binding	-	-	-	-	-	-	-	-	-	-	-	-	zf-C2H2
NP_001138448.1	7668.SPU_010010-tr	0	1201	KOG2301@1|root,KOG2301@2759|Eukaryota,38BFT@33154|Opisthokonta,3BDNX@33208|Metazoa,3CY0A@33213|Bilateria	33208|Metazoa	PT	two pore calcium channel protein	TPCN2	GO:0000323,GO:0001508,GO:0003008,GO:0003012,GO:0003674,GO:0005215,GO:0005216,GO:0005217,GO:0005244,GO:0005245,GO:0005261,GO:0005262,GO:0005488,GO:0005515,GO:0005575,GO:0005622,GO:0005623,GO:0005737,GO:0005764,GO:0005765,GO:0005768,GO:0005773,GO:0005774,GO:0005886,GO:0006810,GO:0006811,GO:0006812,GO:0006816,GO:0006873,GO:0006874,GO:0006875,GO:0006936,GO:0006939,GO:0006996,GO:0007010,GO:0007033,GO:…	-	ko:K14077	ko04972,map04972	-	-	-	ko00000,ko00001,ko04040	1.A.1.11.19	-	-	Ion_trans
NP_001138449.1	7668.SPU_026489-tr	0	1169	KOG2301@1|root,KOG2301@2759|Eukaryota,38FH0@33154|Opisthokonta,3BDW6@33208|Metazoa,3CZBA@33213|Bilateria	33208|Metazoa	PT	Ion transport protein	TPCN3	-	-	ko:K16896,ko:K16897	-	-	-	-	ko00000,ko04040	1.A.1.11.18,1.A.1.11.22,1.A.1.11.25	-	-	Ion_trans
NP_001138965.1	7668.SPU_003084-tr	0	1214	KOG3821@1|root,KOG3821@2759|Eukaryota,38HTJ@33154|Opisthokonta,3BA1Y@33208|Metazoa,3CRRZ@33213|Bilateria	33208|Metazoa	T	regulation of signal transduction	GPC4	GO:0000323,GO:0000902,GO:0000904,GO:0001523,GO:0001654,GO:0001764,GO:0002009,GO:0002119,GO:0002164,GO:0002165,GO:0003002,GO:0003008,GO:0003674,GO:0005488,GO:0005515,GO:0005575,GO:0005576,GO:0005622,GO:0005623,GO:0005737,GO:0005764,GO:0005773,GO:0005775,GO:0005783,GO:0005794,GO:0005796,GO:0005886,GO:0005887,GO:0006022,GO:0006023,GO:0006024,GO:0006026,GO:0006027,GO:0006629,GO:0006720,GO:0006721,GO:…	2.7.1.83,4.2.1.70	ko:K08108,ko:K08110,ko:K08112,ko:K16330	ko00240,ko04310,map00240,map04310	-	R01055,R03315	RC00002,RC00017,RC00432,RC00433	ko00000,ko00001,ko00535,ko00537,ko01000	-	-	-	Glypican
NP_001138966.1	7668.SPU_003874-tr	0	1156	KOG3821@1|root,KOG3821@2759|Eukaryota,38D4C@33154|Opisthokonta,3B942@33208|Metazoa,3CXKE@33213|Bilateria	33208|Metazoa	T	Cell surface proteoglycan that bears heparan sulfate	GPC5	GO:0000003,GO:0000323,GO:0000902,GO:0000904,GO:0001503,GO:0001523,GO:0001568,GO:0001654,GO:0001655,GO:0001656,GO:0001657,GO:0001658,GO:0001763,GO:0001822,GO:0001823,GO:0001944,GO:0002009,GO:0002165,GO:0002376,GO:0002520,GO:0002521,GO:0002573,GO:0003002,GO:0003006,GO:0003674,GO:0004857,GO:0005488,GO:0005515,GO:0005575,GO:0005576,GO:0005622,GO:0005623,GO:0005737,GO:0005764,GO:0005773,GO:0005775,GO:…	-	ko:K02306,ko:K08109,ko:K08111	ko04310,ko04391,ko05205,map04310,map04391,map05205	-	-	-	ko00000,ko00001,ko00535,ko00537	-	-	-	Glypican
NP_001139665.1	7668.SPU_008908-tr	0	1087	COG0513@1|root,COG1278@1|root,KOG0335@2759|Eukaryota,KOG3070@2759|Eukaryota,38E7Z@33154|Opisthokonta,3B9JU@33208|Metazoa,3D0JF@33213|Bilateria	33208|Metazoa	A	piRNA biosynthetic process	DDX4	GO:0000003,GO:0000280,GO:0003006,GO:0003674,GO:0003724,GO:0003824,GO:0004004,GO:0004386,GO:0005488,GO:0005515,GO:0005575,GO:0005622,GO:0005623,GO:0005634,GO:0005730,GO:0005737,GO:0005829,GO:0006139,GO:0006259,GO:0006304,GO:0006305,GO:0006306,GO:0006725,GO:0006807,GO:0006928,GO:0006996,GO:0007049,GO:0007127,GO:0007140,GO:0007141,GO:0007275,GO:0007276,GO:0007281,GO:0007283,GO:0008026,GO:0008150,GO:…	3.6.4.13	ko:K13982	-	-	-	-	ko00000,ko01000,ko03036	-	-	-	DEAD,Helicase_C,zf-CCHC
NP_001139666.1	10224.NP_001161606.1	2.45e-225	645	COG0733@1|root,KOG3660@2759|Eukaryota,38GZ6@33154|Opisthokonta,3BJJ1@33208|Metazoa,3CZ23@33213|Bilateria	33208|Metazoa	P	Belongs to the sodium neurotransmitter symporter (SNF) (TC 2.A.22) family	-	GO:0001101,GO:0003008,GO:0003674,GO:0004888,GO:0005034,GO:0005215,GO:0005326,GO:0005328,GO:0005575,GO:0005623,GO:0005886,GO:0005887,GO:0006810,GO:0006811,GO:0006812,GO:0006814,GO:0006836,GO:0006950,GO:0007154,GO:0007165,GO:0007275,GO:0007399,GO:0008150,GO:0008324,GO:0009414,GO:0009415,GO:0009628,GO:0009987,GO:0010035,GO:0015075,GO:0015077,GO:0015081,GO:0015291,GO:0015293,GO:0015294,GO:0015318,GO:…	-	ko:K05039	-	-	-	-	ko00000,ko02000	2.A.22.3	-	-	SNF
NP_001139667.1	7668.SPU_014977-tr	0	1095	COG0733@1|root,KOG3660@2759|Eukaryota,38E26@33154|Opisthokonta,3BBRV@33208|Metazoa,3CRC1@33213|Bilateria	33208|Metazoa	T	neurotransmitter:sodium symporter activity	-	-	-	ko:K05038	-	-	-	-	ko00000,ko02000	2.A.22.2	-	-	SNF
NP_001154909.1	7668.SPU_005702-tr	0	1446	2CD5G@1|root,2QQ46@2759|Eukaryota,38DTB@33154|Opisthokonta,3B9AA@33208|Metazoa,3CRPR@33213|Bilateria	33208|Metazoa	S	coagulation factor XIII	F13A1	GO:0001533,GO:0002576,GO:0003674,GO:0003810,GO:0003824,GO:0005575,GO:0005576,GO:0005622,GO:0005623,GO:0005737,GO:0005829,GO:0005886,GO:0005911,GO:0005912,GO:0005913,GO:0006464,GO:0006807,GO:0006810,GO:0006887,GO:0006950,GO:0007154,GO:0007165,GO:0007166,GO:0007275,GO:0007596,GO:0007599,GO:0008150,GO:0008152,GO:0008219,GO:0008284,GO:0008544,GO:0009611,GO:0009653,GO:0009887,GO:0009888,GO:0009913,GO:…	2.3.2.13	ko:K03917,ko:K05619	ko04610,map04610	-	-	-	ko00000,ko00001,ko01000,ko04516	-	-	-	Transglut_C,Transglut_N,Transglut_core
NP_001154910.1	7668.SPU_026156-tr	3.12e-277	763	COG0061@1|root,KOG2178@2759|Eukaryota,38C2Y@33154|Opisthokonta,3BH73@33208|Metazoa,3CUWQ@33213|Bilateria	33208|Metazoa	G	nad kinase	NADK	GO:0003674,GO:0003824,GO:0003951,GO:0005575,GO:0005622,GO:0005623,GO:0005634,GO:0005737,GO:0005829,GO:0006139,GO:0006163,GO:0006725,GO:0006732,GO:0006733,GO:0006739,GO:0006741,GO:0006753,GO:0006793,GO:0006796,GO:0006807,GO:0008150,GO:0008152,GO:0009058,GO:0009108,GO:0009117,GO:0009123,GO:0009126,GO:0009141,GO:0009144,GO:0009150,GO:0009161,GO:0009165,GO:0009167,GO:0009199,GO:0009205,GO:0009259,GO:…	2.7.1.23	ko:K00858	ko00760,ko01100,map00760,map01100	-	R00104	RC00002,RC00078	ko00000,ko00001,ko01000	-	-	-	NAD_kinase
NP_001154911.1	7668.SPU_024337-tr	0	1512	2CD5G@1|root,2QQ46@2759|Eukaryota,38DTB@33154|Opisthokonta,3B9AA@33208|Metazoa,3CRPR@33213|Bilateria	33208|Metazoa	S	coagulation factor XIII	F13A1	GO:0001533,GO:0002576,GO:0003674,GO:0003810,GO:0003824,GO:0005575,GO:0005576,GO:0005622,GO:0005623,GO:0005737,GO:0005829,GO:0005886,GO:0005911,GO:0005912,GO:0005913,GO:0006464,GO:0006807,GO:0006810,GO:0006887,GO:0006950,GO:0007154,GO:0007165,GO:0007166,GO:0007275,GO:0007596,GO:0007599,GO:0008150,GO:0008152,GO:0008219,GO:0008284,GO:0008544,GO:0009611,GO:0009653,GO:0009887,GO:0009888,GO:0009913,GO:…	2.3.2.13	ko:K03917,ko:K05619	ko04610,map04610	-	-	-	ko00000,ko00001,ko01000,ko04516	-	-	-	Transglut_C,Transglut_N,Transglut_core
NP_001157279.1	7668.SPU_013565-tr	0	1640	KOG2161@1|root,KOG2161@2759|Eukaryota,38CWF@33154|Opisthokonta,3BBTF@33208|Metazoa,3CWCD@33213|Bilateria	33208|Metazoa	G	mannosyl-oligosaccharide glucosidase activity	MOGS	GO:0003674,GO:0003824,GO:0004553,GO:0004573,GO:0005575,GO:0005622,GO:0005623,GO:0005737,GO:0005783,GO:0005789,GO:0006457,GO:0006464,GO:0006486,GO:0006487,GO:0006807,GO:0008150,GO:0008152,GO:0009058,GO:0009059,GO:0009100,GO:0009101,GO:0009987,GO:0012505,GO:0015926,GO:0016020,GO:0016787,GO:0016798,GO:0019538,GO:0031984,GO:0034645,GO:0036211,GO:0042175,GO:0043170,GO:0043226,GO:0043227,GO:0043229,GO:…	3.2.1.106	ko:K01228	ko00510,ko01100,ko04141,map00510,map01100,map04141	M00073	R05979	-	ko00000,ko00001,ko00002,ko01000,ko04147	-	-	-	Glyco_hydro_63,Glyco_hydro_63N
NP_001159462.1	10224.NP_001161667.1	1.29e-211	595	KOG1028@1|root,KOG1028@2759|Eukaryota,38G8V@33154|Opisthokonta,3BAM7@33208|Metazoa,3CSPC@33213|Bilateria	33208|Metazoa	TU	fast, calcium ion-dependent exocytosis of neurotransmitter	SYT2	GO:0000149,GO:0001505,GO:0001558,GO:0001786,GO:0003008,GO:0003674,GO:0005102,GO:0005488,GO:0005509,GO:0005513,GO:0005515,GO:0005516,GO:0005543,GO:0005544,GO:0005545,GO:0005546,GO:0005575,GO:0005622,GO:0005623,GO:0005737,GO:0005794,GO:0005829,GO:0005886,GO:0006810,GO:0006811,GO:0006820,GO:0006835,GO:0006836,GO:0006865,GO:0006887,GO:0006897,GO:0006906,GO:0006996,GO:0007154,GO:0007267,GO:0007268,GO:…	-	ko:K15290,ko:K19902,ko:K19905	ko04721,map04721	-	-	-	ko00000,ko00001,ko04131	-	-	-	C2
NP_001164286.1	7668.SPU_024925-tr	1.69e-249	754	KOG3509@1|root,KOG3509@2759|Eukaryota	2759|Eukaryota	S	calcium ion binding	-	-	-	ko:K20049	-	-	-	-	ko00000,ko04131	-	-	-	F5_F8_type_C,Ldl_recept_a
NP_001164287.1	7668.SPU_020611-tr	2.04e-298	820	KOG0582@1|root,KOG0582@2759|Eukaryota,38BXD@33154|Opisthokonta,3BFDP@33208|Metazoa,3CS0T@33213|Bilateria	33208|Metazoa	T	cellular hypotonic response	STK39	GO:0000166,GO:0000187,GO:0000287,GO:0001885,GO:0001894,GO:0001932,GO:0001933,GO:0001934,GO:0002009,GO:0002028,GO:0002064,GO:0003008,GO:0003013,GO:0003158,GO:0003674,GO:0003824,GO:0004672,GO:0004674,GO:0005488,GO:0005515,GO:0005524,GO:0005575,GO:0005622,GO:0005623,GO:0005634,GO:0005654,GO:0005737,GO:0005829,GO:0005856,GO:0005886,GO:0006355,GO:0006357,GO:0006464,GO:0006468,GO:0006793,GO:0006796,GO:…	2.7.11.1	ko:K08835	-	-	-	-	ko00000,ko01000,ko01001	-	-	-	OSR1_C,Pkinase
NP_001165523.1	7668.SPU_020680-tr	0	991	KOG0200@1|root,KOG0200@2759|Eukaryota,38D55@33154|Opisthokonta,3BBNI@33208|Metazoa,3CWE2@33213|Bilateria	33208|Metazoa	T	Fibroblast growth factor receptor-like	FGFRL1	GO:0001501,GO:0001571,GO:0003007,GO:0003170,GO:0003179,GO:0003205,GO:0003206,GO:0003231,GO:0003279,GO:0003281,GO:0003674,GO:0003824,GO:0004672,GO:0004713,GO:0004714,GO:0004888,GO:0005007,GO:0005488,GO:0005515,GO:0005539,GO:0005575,GO:0005622,GO:0005623,GO:0005737,GO:0005794,GO:0005886,GO:0005887,GO:0005911,GO:0006464,GO:0006468,GO:0006793,GO:0006796,GO:0006807,GO:0007154,GO:0007155,GO:0007165,GO:…	-	-	-	-	-	-	-	-	-	-	I-set,Ig_3
NP_001171981.1	7668.SPU_024526-tr	0	2373	COG0515@1|root,KOG0612@2759|Eukaryota,38BFH@33154|Opisthokonta,3BATS@33208|Metazoa,3CXFD@33213|Bilateria	33208|Metazoa	T	regulation of angiotensin-activated signaling pathway	ROCK2	GO:0000003,GO:0000022,GO:0000070,GO:0000226,GO:0000278,GO:0000280,GO:0000281,GO:0000819,GO:0000902,GO:0000904,GO:0000910,GO:0000922,GO:0001654,GO:0001700,GO:0001726,GO:0001736,GO:0001737,GO:0001738,GO:0001745,GO:0001775,GO:0001816,GO:0001817,GO:0001819,GO:0001838,GO:0001841,GO:0001843,GO:0001932,GO:0001934,GO:0001952,GO:0001954,GO:0002009,GO:0002064,GO:0002119,GO:0002164,GO:0002165,GO:0002252,GO:…	2.7.11.1	ko:K04514,ko:K16307,ko:K17388	ko04022,ko04024,ko04062,ko04071,ko04270,ko04310,ko04350,ko04360,ko04510,ko04530,ko04611,ko04670,ko04810,ko04921,ko05130,ko05131,ko05132,ko05200,ko05205,ko05206,map04022,map04024,map04062,map04071,map04270,map04310,map04350,map04360,map04510,map04530,map04611,map04670,map04810,map04921,map05130,map05131,map05132,map05200,map05205,map05206	-	-	-	ko00000,ko00001,ko01000,ko01001,ko03036	-	-	-	Pkinase,Rho_Binding
NP_001186878.1	7668.SPU_005710-tr	1.22e-121	370	28MXV@1|root,2QUGC@2759|Eukaryota,39TQU@33154|Opisthokonta,3B94B@33208|Metazoa,3CY7H@33213|Bilateria	33208|Metazoa	S	positive regulation of dendritic spine morphogenesis	CAPRIN1	GO:0000932,GO:0003674,GO:0003676,GO:0003723,GO:0005488,GO:0005575,GO:0005622,GO:0005623,GO:0005737,GO:0005829,GO:0006417,GO:0007275,GO:0007346,GO:0007349,GO:0007399,GO:0008150,GO:0009653,GO:0009794,GO:0009889,GO:0009890,GO:0009892,GO:0009987,GO:0010468,GO:0010494,GO:0010556,GO:0010558,GO:0010605,GO:0010608,GO:0010629,GO:0010720,GO:0010769,GO:0010770,GO:0010975,GO:0010976,GO:0017148,GO:0019222,GO:…	-	ko:K18743	-	-	-	-	ko00000,ko03019	-	-	-	Caprin-1_C
NP_001189420.1	7668.SPU_012772-tr	2.55e-164	464	KOG1721@1|root,KOG1721@2759|Eukaryota,39F45@33154|Opisthokonta,3BC0U@33208|Metazoa,3D15Q@33213|Bilateria	33208|Metazoa	S	DNA binding	KLF7	GO:0000070,GO:0000278,GO:0000280,GO:0000302,GO:0000819,GO:0000902,GO:0000904,GO:0000976,GO:0000977,GO:0000978,GO:0000981,GO:0000982,GO:0000987,GO:0001012,GO:0001067,GO:0001077,GO:0001228,GO:0001650,GO:0001775,GO:0002376,GO:0002520,GO:0002521,GO:0003674,GO:0003676,GO:0003677,GO:0003690,GO:0003700,GO:0003712,GO:0003713,GO:0005488,GO:0005575,GO:0005622,GO:0005623,GO:0005634,GO:0005730,GO:0005737,GO:…	-	ko:K09207	-	-	-	-	ko00000,ko03000	-	-	-	zf-C2H2
NP_001191242.1	7668.SPU_024961-tr	0	937	COG0666@1|root,KOG4177@2759|Eukaryota	2759|Eukaryota	I	spectrin binding	-	-	-	-	-	-	-	-	-	-	-	-	Ank_2,Ank_3,Ank_4,Ank_5,Peptidase_S8,RabGAP-TBC
NP_001229579.1	7668.SPU_028247-tr	2.01e-65	200	COG5051@1|root,KOG3452@2759|Eukaryota,3A5S5@33154|Opisthokonta,3BRDP@33208|Metazoa,3D75Q@33213|Bilateria	33208|Metazoa	J	cytoplasmic translation	RPL36	GO:0000184,GO:0000956,GO:0002181,GO:0003674,GO:0003676,GO:0003723,GO:0003735,GO:0005198,GO:0005488,GO:0005515,GO:0005575,GO:0005622,GO:0005623,GO:0005634,GO:0005730,GO:0005737,GO:0005829,GO:0005840,GO:0005844,GO:0006139,GO:0006401,GO:0006402,GO:0006412,GO:0006413,GO:0006518,GO:0006605,GO:0006612,GO:0006613,GO:0006614,GO:0006725,GO:0006807,GO:0006810,GO:0006886,GO:0007275,GO:0007399,GO:0007417,GO:…	-	ko:K02920	ko03010,map03010	M00177	-	-	br01610,ko00000,ko00001,ko00002,ko03011	-	-	-	Ribosomal_L36e
NP_001229580.1	7668.SPU_025574-tr	2.52e-102	296	COG0100@1|root,KOG0407@2759|Eukaryota,39ZVS@33154|Opisthokonta,3BGE7@33208|Metazoa,3CRT1@33213|Bilateria	33208|Metazoa	J	structural constituent of ribosome	RPS14	GO:0000028,GO:0000122,GO:0000184,GO:0000462,GO:0000956,GO:0002181,GO:0002262,GO:0002376,GO:0002520,GO:0003674,GO:0003676,GO:0003723,GO:0003729,GO:0003735,GO:0005198,GO:0005488,GO:0005575,GO:0005622,GO:0005623,GO:0005634,GO:0005654,GO:0005730,GO:0005737,GO:0005829,GO:0005840,GO:0006139,GO:0006355,GO:0006357,GO:0006364,GO:0006396,GO:0006401,GO:0006402,GO:0006412,GO:0006413,GO:0006417,GO:0006518,GO:…	-	ko:K02955	ko03010,map03010	M00177	-	-	br01610,ko00000,ko00001,ko00002,ko03011	-	-	-	Ribosomal_S11
NP_001229581.1	7668.SPU_022370-tr	2.94e-204	566	COG1024@1|root,KOG1680@2759|Eukaryota,38F58@33154|Opisthokonta,3BC2F@33208|Metazoa,3D1QF@33213|Bilateria	33208|Metazoa	I	enoyl-CoA hydratase activity	ECHS1	GO:0003674,GO:0003824,GO:0004300,GO:0005575,GO:0005622,GO:0005623,GO:0005737,GO:0005739,GO:0005759,GO:0006082,GO:0006629,GO:0006631,GO:0006635,GO:0008150,GO:0008152,GO:0009056,GO:0009062,GO:0009987,GO:0016042,GO:0016054,GO:0016829,GO:0016835,GO:0016836,GO:0019395,GO:0019752,GO:0030258,GO:0031974,GO:0032787,GO:0034440,GO:0043226,GO:0043227,GO:0043229,GO:0043231,GO:0043233,GO:0043436,GO:0044237,GO:…	4.2.1.17	ko:K07511	ko00062,ko00071,ko00280,ko00310,ko00380,ko00410,ko00627,ko00640,ko00650,ko00930,ko01100,ko01110,ko01120,ko01130,ko01200,ko01212,map00062,map00071,map00280,map00310,map00380,map00410,map00627,map00640,map00650,map00930,map01100,map01110,map01120,map01130,map01200,map01212	M00013,M00032,M00085,M00087	R02685,R03026,R03045,R04137,R04170,R04204,R04224,R04738,R04740,R04744,R04746,R04749,R05595,R06942	RC00770,RC00831,RC00834,RC01086,RC01095,RC01098,RC01103	ko00000,ko00001,ko00002,ko01000	-	-	-	ECH_1
NP_001229582.1	7668.SPU_003514-tr	2.4e-131	379	COG1100@1|root,KOG0393@2759|Eukaryota,38B7E@33154|Opisthokonta,3BG87@33208|Metazoa,3CUE7@33213|Bilateria	33208|Metazoa	U	skeletal muscle satellite cell migration	RHOA	GO:0000003,GO:0000166,GO:0000226,GO:0000278,GO:0000280,GO:0000281,GO:0000902,GO:0000904,GO:0000910,GO:0000912,GO:0000915,GO:0001101,GO:0001501,GO:0001503,GO:0001505,GO:0001558,GO:0001654,GO:0001655,GO:0001666,GO:0001667,GO:0001700,GO:0001703,GO:0001726,GO:0001736,GO:0001738,GO:0001745,GO:0001775,GO:0001882,GO:0001883,GO:0001932,GO:0001934,GO:0001952,GO:0001956,GO:0001990,GO:0001998,GO:0002009,GO:…	-	ko:K04513,ko:K07857	ko04011,ko04014,ko04015,ko04022,ko04024,ko04062,ko04071,ko04072,ko04144,ko04150,ko04270,ko04310,ko04350,ko04360,ko04510,ko04520,ko04530,ko04611,ko04621,ko04660,ko04670,ko04722,ko04810,ko04921,ko04972,ko05100,ko05130,ko05133,ko05152,ko05200,ko05203,ko05205,ko05206,ko05210,ko05418,map04011,map04014,map04015,map04022,map04024,map04062,map04071,map04072,map04144,map04150,map04270,map04310,map04350,ma…	-	-	-	ko00000,ko00001,ko04031,ko04131,ko04147	-	-	-	Ras
NP_001229584.1	7668.SPU_025771-tr	3.33e-140	396	KOG3205@1|root,KOG3205@2759|Eukaryota,38ETA@33154|Opisthokonta,3BFQ5@33208|Metazoa,3CTBS@33213|Bilateria	33208|Metazoa	T	Rho GDP-dissociation inhibitor activity	ARHGDIA	GO:0001772,GO:0003674,GO:0005092,GO:0005094,GO:0005488,GO:0005504,GO:0005515,GO:0005575,GO:0005576,GO:0005615,GO:0005622,GO:0005623,GO:0005634,GO:0005737,GO:0005829,GO:0005856,GO:0005886,GO:0007154,GO:0007162,GO:0007165,GO:0007166,GO:0007264,GO:0007265,GO:0007266,GO:0007275,GO:0007399,GO:0008150,GO:0008289,GO:0008360,GO:0009605,GO:0009612,GO:0009628,GO:0009966,GO:0009987,GO:0010033,GO:0010646,GO:…	-	ko:K12462	ko04722,ko04962,map04722,map04962	-	-	-	ko00000,ko00001,ko04147	-	-	-	Rho_GDI
NP_001229589.1	7668.SPU_016441-tr	0	1238	COG0021@1|root,KOG0523@2759|Eukaryota,38B8B@33154|Opisthokonta,3BG4D@33208|Metazoa,3CXK5@33213|Bilateria	33208|Metazoa	G	Transketolase	TKT	GO:0000287,GO:0003674,GO:0003824,GO:0004802,GO:0005488,GO:0005515,GO:0005575,GO:0005622,GO:0005623,GO:0005634,GO:0005654,GO:0005737,GO:0005777,GO:0005783,GO:0005789,GO:0005829,GO:0005975,GO:0005996,GO:0005997,GO:0005999,GO:0006081,GO:0006098,GO:0006139,GO:0006355,GO:0006725,GO:0006732,GO:0006733,GO:0006739,GO:0006753,GO:0006793,GO:0006796,GO:0006807,GO:0008150,GO:0008152,GO:0009052,GO:0009058,GO:…	2.2.1.1	ko:K00615	ko00030,ko00710,ko01051,ko01100,ko01110,ko01120,ko01130,ko01200,ko01230,map00030,map00710,map01051,map01100,map01110,map01120,map01130,map01200,map01230	M00004,M00007,M00165,M00167	R01067,R01641,R01830,R06590	RC00032,RC00226,RC00571,RC01560	ko00000,ko00001,ko00002,ko01000	-	-	-	Transket_pyr,Transketolase_C,Transketolase_N
NP_001229590.1	7668.SPU_004443-tr	0	1169	COG0661@1|root,KOG1236@2759|Eukaryota,38CUG@33154|Opisthokonta,3BDTY@33208|Metazoa,3D06U@33213|Bilateria	33208|Metazoa	S	protein serine/threonine kinase activity	ADCK2	-	-	ko:K08869	-	-	-	-	ko00000,ko01001	-	-	-	ABC1
NP_001229591.1	7668.SPU_027420-tr	3.34e-195	544	COG1798@1|root,KOG3123@2759|Eukaryota,38H6T@33154|Opisthokonta,3B9QJ@33208|Metazoa,3CSVB@33213|Bilateria	33208|Metazoa	J	Diphthine synthase	DPH5	GO:0003674,GO:0003824,GO:0004164,GO:0005575,GO:0005622,GO:0005623,GO:0005737,GO:0005829,GO:0006417,GO:0006448,GO:0006464,GO:0006807,GO:0008150,GO:0008152,GO:0008168,GO:0008757,GO:0009058,GO:0009889,GO:0009987,GO:0010468,GO:0010556,GO:0010608,GO:0016740,GO:0016741,GO:0017182,GO:0017183,GO:0018193,GO:0018202,GO:0019222,GO:0019538,GO:0031323,GO:0031326,GO:0032259,GO:0032268,GO:0034248,GO:0036211,GO:…	2.1.1.314	ko:K00586	-	-	R11165	RC00003,RC03382	ko00000,ko01000,ko03012	-	-	-	TP_methylase
NP_001229593.1	7668.SPU_002880-tr	2.03e-111	320	COG2139@1|root,KOG1732@2759|Eukaryota,39YIF@33154|Opisthokonta,3BEIQ@33208|Metazoa,3CYDB@33213|Bilateria	33208|Metazoa	J	structural constituent of ribosome	RPL21	GO:0000184,GO:0000956,GO:0002181,GO:0003674,GO:0003735,GO:0005198,GO:0005575,GO:0005622,GO:0005623,GO:0005737,GO:0005829,GO:0005840,GO:0006139,GO:0006401,GO:0006402,GO:0006412,GO:0006413,GO:0006518,GO:0006605,GO:0006612,GO:0006613,GO:0006614,GO:0006725,GO:0006807,GO:0006810,GO:0006886,GO:0008104,GO:0008150,GO:0008152,GO:0009056,GO:0009057,GO:0009058,GO:0009059,GO:0009892,GO:0009987,GO:0010467,GO:…	-	ko:K02889	ko03010,map03010	M00177,M00179	-	-	br01610,ko00000,ko00001,ko00002,ko03011	-	-	-	Ribosomal_L21e
NP_001229594.1	7668.SPU_022263-tr	7.22e-169	474	KOG1681@1|root,KOG1681@2759|Eukaryota,38TRP@33154|Opisthokonta,3BCWE@33208|Metazoa,3CZK6@33213|Bilateria	33208|Metazoa	I	Belongs to the enoyl-CoA hydratase isomerase family	ECH1	GO:0003674,GO:0005102,GO:0005488,GO:0005515,GO:0005575,GO:0005622,GO:0005623,GO:0005737,GO:0005739,GO:0005777,GO:0005782,GO:0005829,GO:0006082,GO:0006605,GO:0006625,GO:0006629,GO:0006631,GO:0006635,GO:0006810,GO:0006886,GO:0006996,GO:0007031,GO:0008104,GO:0008150,GO:0008152,GO:0009056,GO:0009062,GO:0009987,GO:0015031,GO:0015833,GO:0016042,GO:0016043,GO:0016054,GO:0019395,GO:0019752,GO:0030258,GO:…	-	ko:K12663	ko04146,map04146	-	-	-	ko00000,ko00001,ko01000	-	-	-	ECH_1
NP_001229595.1	7668.SPU_019147-tr	2.52e-66	201	COG1958@1|root,KOG1774@2759|Eukaryota,3A3J0@33154|Opisthokonta,3BRF6@33208|Metazoa,3D83T@33213|Bilateria	33208|Metazoa	A	Small nuclear ribonucleoprotein	SNRPE	GO:0000245,GO:0000375,GO:0000377,GO:0000387,GO:0000398,GO:0003674,GO:0005488,GO:0005575,GO:0005622,GO:0005623,GO:0005634,GO:0005654,GO:0005681,GO:0005682,GO:0005683,GO:0005684,GO:0005685,GO:0005686,GO:0005687,GO:0005689,GO:0005697,GO:0005737,GO:0005829,GO:0006139,GO:0006351,GO:0006353,GO:0006366,GO:0006369,GO:0006396,GO:0006397,GO:0006725,GO:0006807,GO:0006810,GO:0006913,GO:0008150,GO:0008152,GO:…	-	ko:K11097	ko03040,map03040	M00351,M00352,M00354,M00355,M00398	-	-	ko00000,ko00001,ko00002,ko03032,ko03041	-	-	-	LSM
NP_001229596.1	7668.SPU_016790-tr	2.19e-142	401	COG1100@1|root,KOG0393@2759|Eukaryota,38BJN@33154|Opisthokonta,3BE5W@33208|Metazoa,3CXWR@33213|Bilateria	33208|Metazoa	U	Ras-related C3 botulinum toxin substrate	-	-	-	ko:K04392	ko04010,ko04013,ko04014,ko04015,ko04024,ko04062,ko04071,ko04145,ko04151,ko04310,ko04360,ko04370,ko04380,ko04510,ko04520,ko04530,ko04620,ko04650,ko04662,ko04664,ko04666,ko04670,ko04722,ko04810,ko04932,ko04933,ko04972,ko05014,ko05100,ko05120,ko05131,ko05132,ko05167,ko05200,ko05203,ko05205,ko05210,ko05211,ko05212,ko05231,ko05416,ko05418,map04010,map04013,map04014,map04015,map04024,map04062,map04071,…	-	-	-	ko00000,ko00001,ko04031,ko04131,ko04147	-	-	-	Ras
NP_001229598.1	7668.SPU_011656-tr	7.37e-223	612	COG3000@1|root,KOG0873@2759|Eukaryota,38C6I@33154|Opisthokonta,3BF0U@33208|Metazoa,3CREK@33213|Bilateria	33208|Metazoa	I	C-4 methylsterol oxidase activity	MSMO1	GO:0000254,GO:0003674,GO:0003824,GO:0004497,GO:0005575,GO:0005622,GO:0005623,GO:0005737,GO:0005783,GO:0005789,GO:0005886,GO:0006066,GO:0006082,GO:0006629,GO:0006631,GO:0006694,GO:0006695,GO:0008150,GO:0008152,GO:0008202,GO:0008203,GO:0008610,GO:0009058,GO:0009987,GO:0012505,GO:0016020,GO:0016021,GO:0016125,GO:0016126,GO:0016491,GO:0016705,GO:0016709,GO:0019752,GO:0031224,GO:0031984,GO:0032787,GO:…	1.14.18.9	ko:K07750,ko:K22282	ko00100,ko01100,ko01130,map00100,map01100,map01130	M00101	R07509,R10057	RC01952	ko00000,ko00001,ko00002,ko01000	-	-	-	FA_hydroxylase
NP_001229606.1	7668.SPU_009738-tr	2.42e-161	451	COG0563@1|root,KOG3078@2759|Eukaryota,38DAF@33154|Opisthokonta,3BJTC@33208|Metazoa,3CTGP@33213|Bilateria	33208|Metazoa	F	Involved in maintaining the homeostasis of cellular nucleotides by catalyzing the interconversion of nucleoside phosphates. Has GTP AMP phosphotransferase and ITP AMP phosphotransferase activities	AK3	GO:0001889,GO:0003674,GO:0003824,GO:0004017,GO:0005488,GO:0005515,GO:0005575,GO:0005622,GO:0005623,GO:0005737,GO:0005739,GO:0005740,GO:0005758,GO:0005759,GO:0006139,GO:0006163,GO:0006164,GO:0006172,GO:0006213,GO:0006220,GO:0006725,GO:0006753,GO:0006754,GO:0006756,GO:0006793,GO:0006796,GO:0006807,GO:0006950,GO:0007275,GO:0007399,GO:0007417,GO:0007420,GO:0007517,GO:0007596,GO:0007599,GO:0008150,GO:…	2.7.4.10,2.7.4.3	ko:K00939,ko:K00944	ko00230,ko00730,ko01100,ko01110,ko01130,map00230,map00730,map01100,map01110,map01130	M00049	R00127,R00157,R00333,R01547,R11319	RC00002	ko00000,ko00001,ko00002,ko01000,ko04147	-	-	-	ADK,ADK_lid
NP_001229607.1	7668.SPU_019494-tr	6.54e-138	389	COG1100@1|root,KOG0393@2759|Eukaryota,38BJN@33154|Opisthokonta,3BESP@33208|Metazoa,3CZP3@33213|Bilateria	33208|Metazoa	U	imaginal disc-derived wing hair outgrowth	CDC42	GO:0000003,GO:0000132,GO:0000139,GO:0000165,GO:0000166,GO:0000226,GO:0000278,GO:0000322,GO:0000902,GO:0000904,GO:0001525,GO:0001558,GO:0001568,GO:0001700,GO:0001709,GO:0001738,GO:0001763,GO:0001882,GO:0001883,GO:0001932,GO:0001934,GO:0001942,GO:0001944,GO:0002009,GO:0002040,GO:0002064,GO:0002065,GO:0002066,GO:0002165,GO:0002252,GO:0002253,GO:0002376,GO:0002429,GO:0002431,GO:0002433,GO:0002520,GO:…	3.4.19.12	ko:K04393,ko:K11366	ko04010,ko04011,ko04014,ko04015,ko04062,ko04144,ko04360,ko04370,ko04510,ko04520,ko04530,ko04660,ko04666,ko04670,ko04722,ko04810,ko04912,ko04932,ko04933,ko05100,ko05120,ko05130,ko05131,ko05132,ko05165,ko05200,ko05203,ko05205,ko05211,ko05212,map04010,map04011,map04014,map04015,map04062,map04144,map04360,map04370,map04510,map04520,map04530,map04660,map04666,map04670,map04722,map04810,map04912,map049…	-	-	-	ko00000,ko00001,ko01000,ko01002,ko03021,ko03036,ko04031,ko04121,ko04131,ko04147	-	-	-	Ras
NP_001229608.1	7668.SPU_011029-tr	8.24e-137	387	COG1100@1|root,KOG0393@2759|Eukaryota,38B7E@33154|Opisthokonta,3BG87@33208|Metazoa,3CUE7@33213|Bilateria	33208|Metazoa	U	skeletal muscle satellite cell migration	RHOA	GO:0000003,GO:0000166,GO:0000226,GO:0000278,GO:0000280,GO:0000281,GO:0000902,GO:0000904,GO:0000910,GO:0000912,GO:0000915,GO:0001101,GO:0001501,GO:0001503,GO:0001505,GO:0001558,GO:0001654,GO:0001655,GO:0001666,GO:0001667,GO:0001700,GO:0001703,GO:0001726,GO:0001736,GO:0001738,GO:0001745,GO:0001775,GO:0001882,GO:0001883,GO:0001932,GO:0001934,GO:0001952,GO:0001956,GO:0001990,GO:0001998,GO:0002009,GO:…	-	ko:K04513,ko:K07857	ko04011,ko04014,ko04015,ko04022,ko04024,ko04062,ko04071,ko04072,ko04144,ko04150,ko04270,ko04310,ko04350,ko04360,ko04510,ko04520,ko04530,ko04611,ko04621,ko04660,ko04670,ko04722,ko04810,ko04921,ko04972,ko05100,ko05130,ko05133,ko05152,ko05200,ko05203,ko05205,ko05206,ko05210,ko05418,map04011,map04014,map04015,map04022,map04024,map04062,map04071,map04072,map04144,map04150,map04270,map04310,map04350,ma…	-	-	-	ko00000,ko00001,ko04031,ko04131,ko04147	-	-	-	Ras
NP_001229612.1	7668.SPU_007210-tr	3.62e-298	818	COG1804@1|root,KOG3957@2759|Eukaryota,38CWZ@33154|Opisthokonta,3BB7M@33208|Metazoa,3D0JC@33213|Bilateria	33208|Metazoa	I	succinate-hydroxymethylglutarate CoA-transferase activity	SUGCT	GO:0003674,GO:0003824,GO:0005575,GO:0005622,GO:0005623,GO:0005737,GO:0005739,GO:0008410,GO:0016740,GO:0016782,GO:0043226,GO:0043227,GO:0043229,GO:0043231,GO:0044424,GO:0044444,GO:0044464,GO:0047369	2.8.3.13	ko:K18703	-	-	-	-	ko00000,ko01000	-	-	-	CoA_transf_3
NP_001229613.1	7668.SPU_026470-tr	5.38e-242	665	COG0031@1|root,KOG1481@2759|Eukaryota,38EU0@33154|Opisthokonta,3BNAB@33208|Metazoa,3E5H6@33213|Bilateria	33208|Metazoa	E	Pyridoxal-phosphate dependent enzyme	-	-	2.5.1.47	ko:K01738	ko00270,ko00920,ko01100,ko01110,ko01120,ko01130,ko01200,ko01230,map00270,map00920,map01100,map01110,map01120,map01130,map01200,map01230	M00021	R00897,R03601,R04859	RC00020,RC02814,RC02821	ko00000,ko00001,ko00002,ko01000	-	-	-	PALP
NP_001229614.1	7668.SPU_018542-tr	2.79e-175	489	COG1028@1|root,KOG0725@2759|Eukaryota,395BZ@33154|Opisthokonta,3BCHN@33208|Metazoa,3CYSE@33213|Bilateria	33208|Metazoa	Q	testosterone 17-beta-dehydrogenase (NADP+) activity	-	-	-	-	-	-	-	-	-	-	-	-	adh_short,adh_short_C2
NP_001229615.1	7668.SPU_000972-tr	7.28e-75	224	KOG1744@1|root,KOG1744@2759|Eukaryota,3A1HW@33154|Opisthokonta,3BQEI@33208|Metazoa,3D7NQ@33213|Bilateria	33208|Metazoa	B	protein heterodimerization activity	-	GO:0000785,GO:0002376,GO:0003674,GO:0003676,GO:0003677,GO:0005488,GO:0005575,GO:0005622,GO:0005623,GO:0005634,GO:0005694,GO:0006323,GO:0006325,GO:0006333,GO:0006334,GO:0006950,GO:0006952,GO:0006955,GO:0006996,GO:0008150,GO:0009987,GO:0016043,GO:0022607,GO:0031497,GO:0034622,GO:0034728,GO:0043226,GO:0043227,GO:0043228,GO:0043229,GO:0043231,GO:0043232,GO:0043933,GO:0044085,GO:0044422,GO:0044424,GO:…	-	ko:K11252,ko:K11254	ko05034,ko05203,ko05322,map05034,map05203,map05322	-	-	-	ko00000,ko00001,ko03036,ko04147	-	-	-	Histone
NP_001229616.1	7668.SPU_028593-tr	7.19e-298	815	COG0554@1|root,KOG0726@2759|Eukaryota,38B4Z@33154|Opisthokonta,3BD3V@33208|Metazoa,3D1AC@33213|Bilateria	33208|Metazoa	O	Belongs to the AAA ATPase family	PSMC1	GO:0000502,GO:0003674,GO:0003824,GO:0005488,GO:0005515,GO:0005575,GO:0005622,GO:0005623,GO:0005634,GO:0005654,GO:0005737,GO:0005829,GO:0005838,GO:0006355,GO:0006357,GO:0006457,GO:0006464,GO:0006508,GO:0006511,GO:0006807,GO:0006950,GO:0008134,GO:0008150,GO:0008152,GO:0008540,GO:0009056,GO:0009057,GO:0009889,GO:0009891,GO:0009892,GO:0009893,GO:0009894,GO:0009896,GO:0009987,GO:0010033,GO:0010243,GO:…	-	ko:K03062	ko03050,ko05165,ko05169,ko05203,map03050,map05165,map05169,map05203	M00341	-	-	ko00000,ko00001,ko00002,ko03051	-	-	-	AAA
NP_001229617.1	7668.SPU_013326-tr	2.4e-158	446	COG0563@1|root,KOG3078@2759|Eukaryota,38FS5@33154|Opisthokonta,3B9GS@33208|Metazoa,3CY1W@33213|Bilateria	33208|Metazoa	F	ADP biosynthetic process	AK2	GO:0001889,GO:0002244,GO:0002376,GO:0002520,GO:0002521,GO:0003674,GO:0003824,GO:0004017,GO:0005575,GO:0005622,GO:0005623,GO:0005634,GO:0005737,GO:0005739,GO:0005740,GO:0005743,GO:0005758,GO:0005829,GO:0005929,GO:0006091,GO:0006119,GO:0006139,GO:0006144,GO:0006163,GO:0006164,GO:0006172,GO:0006725,GO:0006753,GO:0006793,GO:0006796,GO:0006807,GO:0007275,GO:0007399,GO:0007417,GO:0007420,GO:0008150,GO:…	2.7.4.3	ko:K00939	ko00230,ko00730,ko01100,ko01110,ko01130,map00230,map00730,map01100,map01110,map01130	M00049	R00127,R01547,R11319	RC00002	ko00000,ko00001,ko00002,ko01000,ko04147	-	-	-	ADK,ADK_lid
NP_001229618.1	7668.SPU_001673-tr	7.17e-281	766	COG2515@1|root,2QPS1@2759|Eukaryota,38G9B@33154|Opisthokonta,3BJTM@33208|Metazoa,3D5PJ@33213|Bilateria	33208|Metazoa	E	Pyridoxal-phosphate dependent enzyme	-	-	4.4.1.15	ko:K05396	ko00270,map00270	-	R01874	RC00382	ko00000,ko00001,ko01000	-	-	-	PALP
NP_001229623.1	7668.SPU_028036-tr	0	989	KOG0310@1|root,KOG3417@1|root,KOG0310@2759|Eukaryota,KOG3417@2759|Eukaryota,38I5C@33154|Opisthokonta,3BC6C@33208|Metazoa,3CTIN@33213|Bilateria	33208|Metazoa	T	guanine nucleotide-releasing factor	RASGRF1	GO:0000165,GO:0001975,GO:0003008,GO:0003674,GO:0005085,GO:0005088,GO:0005089,GO:0005096,GO:0005102,GO:0005488,GO:0005515,GO:0005575,GO:0005622,GO:0005623,GO:0005737,GO:0005783,GO:0005789,GO:0005829,GO:0005886,GO:0006464,GO:0006468,GO:0006793,GO:0006796,GO:0006807,GO:0006950,GO:0007154,GO:0007165,GO:0007186,GO:0007275,GO:0007399,GO:0007610,GO:0007611,GO:0007613,GO:0007616,GO:0008022,GO:0008047,GO:…	-	ko:K04349,ko:K12326,ko:K14549	ko03008,ko04010,ko04014,ko04510,map03008,map04010,map04014,map04510	-	-	-	ko00000,ko00001,ko03009	-	-	-	PH,RasGEF,RasGEF_N,RhoGEF
NP_001229629.1	7668.SPU_027090-tr	1.94e-143	458	KOG1217@1|root,KOG1217@2759|Eukaryota,3AFUZ@33154|Opisthokonta,3BXED@33208|Metazoa,3DFFB@33213|Bilateria	33208|Metazoa	T	Domain first found in C1r, C1s, uEGF, and bone morphogenetic protein.	-	-	-	ko:K02599	ko01522,ko04320,ko04330,ko04658,ko04919,ko05020,ko05165,ko05200,ko05206,ko05224,map01522,map04320,map04330,map04658,map04919,map05020,map05165,map05200,map05206,map05224	M00682	-	-	ko00000,ko00001,ko00002	-	-	-	CUB,EGF
NP_001229632.1	7668.SPU_000566-tr	0	1055	KOG1565@1|root,KOG1565@2759|Eukaryota,38CRR@33154|Opisthokonta,3BPTQ@33208|Metazoa,3D6Q2@33213|Bilateria	33208|Metazoa	O	Zinc-dependent metalloprotease	zmp-3	GO:0003674,GO:0003824,GO:0006508,GO:0006807,GO:0008150,GO:0008152,GO:0008233,GO:0008237,GO:0016787,GO:0019538,GO:0043170,GO:0044238,GO:0070011,GO:0071704,GO:0140096,GO:1901564	3.4.24.12,3.4.24.80	ko:K07763,ko:K19957	ko04668,ko04912,map04668,map04912	-	-	-	ko00000,ko00001,ko01000,ko01002	-	-	-	PG_binding_1,Peptidase_M10
NP_001232900.1	7668.SPU_026358-tr	0	1407	KOG2513@1|root,KOG2513@2759|Eukaryota	2759|Eukaryota	S	intracellular chloride channel activity	ANO10	GO:0000003,GO:0000212,GO:0000226,GO:0000280,GO:0003674,GO:0005215,GO:0005216,GO:0005227,GO:0005229,GO:0005253,GO:0005254,GO:0005261,GO:0005575,GO:0005622,GO:0005623,GO:0005634,GO:0005635,GO:0005640,GO:0005737,GO:0005783,GO:0005819,GO:0005856,GO:0005886,GO:0005938,GO:0006810,GO:0006811,GO:0006812,GO:0006820,GO:0006821,GO:0006996,GO:0007010,GO:0007017,GO:0007049,GO:0007051,GO:0007059,GO:0007143,GO:…	-	ko:K19327,ko:K19502	-	-	-	-	ko00000,ko04040	1.A.17.1	-	-	Anoctamin
NP_001232902.1	136037.KDR07370	0	904	KOG2514@1|root,KOG2514@2759|Eukaryota,38BGH@33154|Opisthokonta,3B9GR@33208|Metazoa,3CS29@33213|Bilateria,41UMY@6656|Arthropoda,3SIUZ@50557|Insecta	33208|Metazoa	S	Calcium-activated chloride channel	ANO7	GO:0003674,GO:0005215,GO:0005216,GO:0005229,GO:0005253,GO:0005254,GO:0005319,GO:0005548,GO:0005575,GO:0005622,GO:0005623,GO:0005634,GO:0005737,GO:0005783,GO:0005886,GO:0006810,GO:0006811,GO:0006820,GO:0006821,GO:0006869,GO:0007009,GO:0008150,GO:0008509,GO:0009987,GO:0010256,GO:0010876,GO:0012505,GO:0015075,GO:0015103,GO:0015108,GO:0015267,GO:0015318,GO:0015698,GO:0015711,GO:0015748,GO:0015914,GO:…	-	ko:K17550,ko:K19499,ko:K19501	-	-	-	-	ko00000,ko01009,ko04040	1.A.17.1,1.A.17.1.23	-	-	Anoct_dimer,Anoctamin
NP_001239013.1	7668.SPU_028395-tr	0	5180	COG3321@1|root,KOG1202@2759|Eukaryota,38D6P@33154|Opisthokonta,3BF8B@33208|Metazoa,3D38J@33213|Bilateria	33208|Metazoa	Q	PKS_DH	-	-	-	-	-	-	-	-	-	-	-	-	Acyl_transf_1,KAsynt_C_assoc,PS-DH,ketoacyl-synt
NP_001242990.1	7668.SPU_007247-tr	3.83e-103	301	KOG4387@1|root,KOG4387@2759|Eukaryota,38HH6@33154|Opisthokonta,3BI34@33208|Metazoa,3CSYR@33213|Bilateria	33208|Metazoa	E	Ornithine decarboxylase antizyme	OAZ1	GO:0003674,GO:0004857,GO:0005488,GO:0005515,GO:0005575,GO:0005622,GO:0005623,GO:0005634,GO:0005737,GO:0005829,GO:0006521,GO:0006576,GO:0006595,GO:0006596,GO:0006807,GO:0008073,GO:0008150,GO:0008152,GO:0009058,GO:0009308,GO:0009309,GO:0009893,GO:0009894,GO:0009896,GO:0009987,GO:0010565,GO:0010604,GO:0019222,GO:0019899,GO:0030234,GO:0031323,GO:0032386,GO:0032388,GO:0032879,GO:0032880,GO:0033157,GO:…	-	ko:K16548,ko:K16613	-	-	-	-	ko00000,ko03036	-	-	-	ODC_AZ
NP_001243005.1	9365.XP_007517945.1	1.56e-43	159	2BK5A@1|root,2S1HV@2759|Eukaryota,38EFH@33154|Opisthokonta,3BA1N@33208|Metazoa,3CTJ4@33213|Bilateria,48AGT@7711|Chordata,499MP@7742|Vertebrata,3J5PX@40674|Mammalia	33208|Metazoa	S	Bone marrow stromal cell antigen 1	BST1	GO:0001775,GO:0001931,GO:0001932,GO:0001952,GO:0002252,GO:0002263,GO:0002274,GO:0002275,GO:0002283,GO:0002366,GO:0002376,GO:0002443,GO:0002444,GO:0002446,GO:0002682,GO:0002684,GO:0002685,GO:0002688,GO:0002691,GO:0002694,GO:0002696,GO:0003674,GO:0003824,GO:0003953,GO:0005575,GO:0005576,GO:0005622,GO:0005623,GO:0005737,GO:0005886,GO:0006139,GO:0006725,GO:0006732,GO:0006733,GO:0006753,GO:0006793,GO:…	2.4.99.20,3.2.2.6	ko:K18152	ko00760,ko01100,ko04970,ko04972,map00760,map01100,map04970,map04972	-	R00102,R00119,R10629,R10630,R10631,R10632	RC00033,RC00485,RC03215,RC03216	ko00000,ko00001,ko00537,ko01000,ko04090	-	-	-	Rib_hydrolayse
NP_001268680.1	7668.SPU_007014-tr	0	2315	COG1132@1|root,KOG0055@2759|Eukaryota,38E88@33154|Opisthokonta,3B958@33208|Metazoa,3CVKH@33213|Bilateria	33208|Metazoa	Q	ATPase activity, coupled to transmembrane movement of substances	pgp-2	GO:0005575,GO:0005622,GO:0005623,GO:0005737,GO:0006996,GO:0008150,GO:0009987,GO:0010876,GO:0016020,GO:0016043,GO:0019915,GO:0031090,GO:0031410,GO:0031982,GO:0033036,GO:0043226,GO:0043227,GO:0043229,GO:0044422,GO:0044424,GO:0044433,GO:0044444,GO:0044446,GO:0044464,GO:0044840,GO:0044841,GO:0051179,GO:0051235,GO:0065007,GO:0065008,GO:0071840,GO:0097708	3.6.3.44	ko:K05658,ko:K05659	ko02010,ko04976,ko05206,ko05226,map02010,map04976,map05206,map05226	-	-	-	ko00000,ko00001,ko01000,ko02000,ko04090,ko04147	3.A.1.201	-	-	ABC_membrane,ABC_tran
NP_001268681.1	7668.SPU_028422-tr	4.98e-285	806	KOG1721@1|root,KOG3575@1|root,KOG1721@2759|Eukaryota,KOG3575@2759|Eukaryota,38I2G@33154|Opisthokonta,3BA8J@33208|Metazoa,3CTM5@33213|Bilateria	33208|Metazoa	K	9-cis retinoic acid receptor activity	RXRA	GO:0000003,GO:0000122,GO:0000228,GO:0000785,GO:0000790,GO:0000902,GO:0000904,GO:0000976,GO:0000977,GO:0000978,GO:0000980,GO:0000981,GO:0000987,GO:0001012,GO:0001067,GO:0001101,GO:0001158,GO:0001228,GO:0001525,GO:0001568,GO:0001654,GO:0001655,GO:0001667,GO:0001701,GO:0001889,GO:0001890,GO:0001893,GO:0001944,GO:0001972,GO:0002064,GO:0002065,GO:0002066,GO:0002067,GO:0002165,GO:0003006,GO:0003007,GO:…	-	ko:K07295,ko:K08524,ko:K08525,ko:K08526,ko:K14030	ko03320,ko04151,ko04214,ko04659,ko04919,ko04920,ko04932,ko04976,ko05160,ko05200,ko05202,ko05216,ko05222,ko05223,ko05226,map03320,map04151,map04214,map04659,map04919,map04920,map04932,map04976,map05160,map05200,map05202,map05216,map05222,map05223,map05226	-	-	-	ko00000,ko00001,ko03000,ko03310	-	-	-	Hormone_recep,Nuc_recep-AF1,zf-C4
NP_001268682.1	7668.SPU_015344-tr	1.68e-94	275	2BEGF@1|root,2S14Q@2759|Eukaryota,3A8MP@33154|Opisthokonta,3BUD3@33208|Metazoa,3DB31@33213|Bilateria	33208|Metazoa	O	DAN domain	-	-	-	-	-	-	-	-	-	-	-	-	DAN
NP_001268683.1	7668.SPU_005842-tr	3.9e-100	289	2BXTN@1|root,2S3PS@2759|Eukaryota,3A6G0@33154|Opisthokonta,3BTCX@33208|Metazoa,3D9MW@33213|Bilateria	33208|Metazoa	O	glycoprotein hormone	gpb5	GO:0003674,GO:0005488,GO:0005515,GO:0005575,GO:0005576,GO:0005615,GO:0005622,GO:0005623,GO:0005737,GO:0007154,GO:0007165,GO:0007186,GO:0007267,GO:0008150,GO:0009719,GO:0009725,GO:0009755,GO:0009987,GO:0010033,GO:0023052,GO:0032870,GO:0042221,GO:0044421,GO:0044424,GO:0044464,GO:0046982,GO:0046983,GO:0050789,GO:0050794,GO:0050896,GO:0051716,GO:0065007,GO:0070887,GO:0071310,GO:0071495	-	-	-	-	-	-	-	-	-	-	Cys_knot
NP_001268684.1	7668.SPU_017379-tr	1.66e-129	382	KOG0775@1|root,KOG0775@2759|Eukaryota,38CWW@33154|Opisthokonta,3BENU@33208|Metazoa,3CVHT@33213|Bilateria	33208|Metazoa	K	mesenchymal stem cell proliferation	SIX2	GO:0000003,GO:0000122,GO:0000976,GO:0000977,GO:0000978,GO:0000981,GO:0000982,GO:0000987,GO:0001012,GO:0001067,GO:0001077,GO:0001101,GO:0001221,GO:0001223,GO:0001228,GO:0001501,GO:0001568,GO:0001654,GO:0001655,GO:0001656,GO:0001657,GO:0001658,GO:0001704,GO:0001707,GO:0001708,GO:0001710,GO:0001744,GO:0001745,GO:0001746,GO:0001759,GO:0001763,GO:0001822,GO:0001823,GO:0001838,GO:0001944,GO:0002009,GO:…	-	ko:K15614,ko:K19472	ko05202,map05202	-	-	-	ko00000,ko00001,ko03000	-	-	-	Homeobox,SIX1_SD
NP_001268685.1	7668.SPU_004746-tr	0	986	KOG3510@1|root,KOG3510@2759|Eukaryota,38UG7@33154|Opisthokonta,3BHMB@33208|Metazoa,3D01M@33213|Bilateria	33208|Metazoa	T	Neural cell adhesion molecule	Fas2	GO:0000003,GO:0000902,GO:0000904,GO:0001654,GO:0001746,GO:0002009,GO:0002165,GO:0003006,GO:0003008,GO:0003674,GO:0005488,GO:0005515,GO:0005575,GO:0005622,GO:0005623,GO:0005737,GO:0005886,GO:0006928,GO:0006935,GO:0007155,GO:0007156,GO:0007275,GO:0007399,GO:0007409,GO:0007411,GO:0007413,GO:0007417,GO:0007420,GO:0007423,GO:0007424,GO:0007444,GO:0007483,GO:0007484,GO:0007485,GO:0007528,GO:0007548,GO:…	-	ko:K06491	ko04514,ko05020,map04514,map05020	-	-	-	ko00000,ko00001,ko00536,ko00537,ko04090,ko04131,ko04516	-	-	-	I-set,Ig_3,fn3,ig
NP_001268686.1	7668.SPU_000931-tr	1.24e-249	684	KOG2692@1|root,KOG2692@2759|Eukaryota,38CTQ@33154|Opisthokonta,3BI3Y@33208|Metazoa,3CXGA@33213|Bilateria	33208|Metazoa	G	protein sialylation	-	-	-	ko:K06613	-	-	-	-	ko00000,ko01000,ko01003	-	GT29	-	Glyco_transf_29
NP_001268687.1	7668.SPU_015344-tr	9.63e-37	129	2BEGF@1|root,2S14Q@2759|Eukaryota,3A8MP@33154|Opisthokonta,3BUD3@33208|Metazoa,3DB31@33213|Bilateria	33208|Metazoa	O	DAN domain	-	-	-	-	-	-	-	-	-	-	-	-	DAN
NP_001268688.1	7668.SPU_025903-tr	0	3004	COG1132@1|root,KOG0054@2759|Eukaryota,38CH6@33154|Opisthokonta,3BA19@33208|Metazoa,3CSDY@33213|Bilateria	33208|Metazoa	Q	ATPase activity, coupled to transmembrane movement of substances	Sur	GO:0001666,GO:0003674,GO:0003824,GO:0005215,GO:0005575,GO:0005623,GO:0005886,GO:0005887,GO:0006810,GO:0006950,GO:0007275,GO:0007507,GO:0008150,GO:0009628,GO:0015399,GO:0015405,GO:0016020,GO:0016021,GO:0016462,GO:0016787,GO:0016817,GO:0016818,GO:0016887,GO:0017111,GO:0022804,GO:0022857,GO:0031224,GO:0031226,GO:0032501,GO:0032502,GO:0036293,GO:0042623,GO:0042626,GO:0043492,GO:0044425,GO:0044459,GO:…	-	ko:K05032,ko:K05033	ko02010,ko04911,ko04930,map02010,map04911,map04930	-	-	-	ko00000,ko00001,ko02000,ko04147	3.A.1.208,3.A.1.208.4	-	-	ABC_membrane,ABC_tran
NP_001268689.1	7668.SPU_023723-tr	0	2583	COG1132@1|root,KOG0054@2759|Eukaryota,38CH6@33154|Opisthokonta,3BAG8@33208|Metazoa,3CSJ8@33213|Bilateria	33208|Metazoa	Q	Multidrug resistance-associated protein	mrp-5	-	-	ko:K05668,ko:K05673,ko:K21863	ko01523,ko02010,ko04024,ko04976,map01523,map02010,map04024,map04976	-	-	-	ko00000,ko00001,ko02000,ko04040	1.A.1.11.15,3.A.1.208.15,3.A.1.208.7	-	-	ABC_membrane,ABC_tran
NP_001268690.1	7668.SPU_026395-tr	0	1852	COG1132@1|root,KOG0054@2759|Eukaryota,38CH6@33154|Opisthokonta,3BA19@33208|Metazoa,3CSDY@33213|Bilateria	33208|Metazoa	Q	ATPase activity, coupled to transmembrane movement of substances	ABCC1	GO:0000003,GO:0000166,GO:0001678,GO:0001817,GO:0001819,GO:0002237,GO:0002791,GO:0002792,GO:0003008,GO:0003674,GO:0003824,GO:0004012,GO:0005215,GO:0005216,GO:0005242,GO:0005244,GO:0005249,GO:0005261,GO:0005267,GO:0005319,GO:0005324,GO:0005342,GO:0005488,GO:0005515,GO:0005524,GO:0005548,GO:0005575,GO:0005622,GO:0005623,GO:0005737,GO:0005886,GO:0005887,GO:0006082,GO:0006690,GO:0006691,GO:0006725,GO:…	-	ko:K05032,ko:K05665,ko:K05667,ko:K05669	ko01523,ko02010,ko04071,ko04911,ko04930,ko04976,ko04977,ko05206,map01523,map02010,map04071,map04911,map04930,map04976,map04977,map05206	-	-	-	ko00000,ko00001,ko02000	3.A.1.208.1,3.A.1.208.10,3.A.1.208.4,3.A.1.208.8,3.A.1.208.9	-	-	ABC_membrane,ABC_tran
NP_001278230.1	7668.SPU_027888-tr	3.74e-316	865	KOG1339@1|root,KOG1339@2759|Eukaryota,38EMZ@33154|Opisthokonta,3BF1B@33208|Metazoa,3CYBB@33213|Bilateria	33208|Metazoa	O	amyloid-beta metabolic process	BACE1	GO:0001540,GO:0003008,GO:0003674,GO:0003824,GO:0004175,GO:0004190,GO:0005488,GO:0005515,GO:0005575,GO:0005622,GO:0005623,GO:0005737,GO:0005768,GO:0005769,GO:0005770,GO:0005771,GO:0005783,GO:0005788,GO:0005794,GO:0005798,GO:0005802,GO:0005886,GO:0005887,GO:0006508,GO:0006509,GO:0006518,GO:0006807,GO:0007610,GO:0007611,GO:0007613,GO:0008150,GO:0008152,GO:0008233,GO:0008238,GO:0008242,GO:0008798,GO:…	3.4.23.45,3.4.23.46	ko:K04521,ko:K07747	ko05010,map05010	-	-	-	ko00000,ko00001,ko01000,ko01002	-	-	-	Asp
NP_001292601.1	10224.XP_006819458.1	9.45e-244	701	COG1131@1|root,KOG0061@2759|Eukaryota,38CVQ@33154|Opisthokonta,3BCP7@33208|Metazoa,3CWB5@33213|Bilateria	33208|Metazoa	Q	ATPase activity	ABCG2	GO:0000003,GO:0000166,GO:0001101,GO:0002237,GO:0003008,GO:0003674,GO:0003824,GO:0005215,GO:0005488,GO:0005515,GO:0005524,GO:0005575,GO:0005622,GO:0005623,GO:0005634,GO:0005886,GO:0005975,GO:0006082,GO:0006725,GO:0006807,GO:0006810,GO:0006811,GO:0006820,GO:0006855,GO:0006869,GO:0006873,GO:0006875,GO:0006879,GO:0007275,GO:0007565,GO:0007568,GO:0007584,GO:0007588,GO:0008092,GO:0008144,GO:0008150,GO:…	-	ko:K05681,ko:K05682	ko01523,ko02010,ko04976,map01523,map02010,map04976	-	-	-	ko00000,ko00001,ko02000,ko04090,ko04147	3.A.1.204	-	-	ABC2_membrane,ABC_tran
NP_001295587.1	7668.SPU_015984-tr	0	1319	KOG3779@1|root,KOG3779@2759|Eukaryota,3996N@33154|Opisthokonta,3BJAS@33208|Metazoa,3CT32@33213|Bilateria	33208|Metazoa	K	acinar cell differentiation	PROX1	GO:0000003,GO:0000079,GO:0000122,GO:0000902,GO:0000904,GO:0000976,GO:0000977,GO:0000978,GO:0000981,GO:0000982,GO:0000987,GO:0001012,GO:0001067,GO:0001078,GO:0001227,GO:0001568,GO:0001654,GO:0001655,GO:0001708,GO:0001709,GO:0001743,GO:0001745,GO:0001751,GO:0001752,GO:0001754,GO:0001763,GO:0001822,GO:0001889,GO:0001932,GO:0001934,GO:0001936,GO:0001938,GO:0001944,GO:0001945,GO:0001946,GO:0002009,GO:…	-	ko:K20211,ko:K20212	ko04013,map04013	-	-	-	ko00000,ko00001,ko03000	-	-	-	HPD
NP_001295590.1	7668.SPU_019389-tr	0	1692	KOG1041@1|root,KOG1041@2759|Eukaryota,38CFV@33154|Opisthokonta,3BA6S@33208|Metazoa,3CRF4@33213|Bilateria	33208|Metazoa	J	endoribonuclease activity, cleaving siRNA-paired mRNA	AGO1	GO:0000003,GO:0000280,GO:0000339,GO:0000340,GO:0000932,GO:0000956,GO:0000976,GO:0000977,GO:0000978,GO:0000987,GO:0000993,GO:0001012,GO:0001047,GO:0001067,GO:0001098,GO:0001099,GO:0001709,GO:0002119,GO:0002164,GO:0002682,GO:0003002,GO:0003006,GO:0003008,GO:0003674,GO:0003676,GO:0003677,GO:0003690,GO:0003723,GO:0003725,GO:0003727,GO:0003729,GO:0003743,GO:0003824,GO:0004518,GO:0004519,GO:0004521,GO:…	-	ko:K11593	-	-	-	-	ko00000,ko03019,ko03036	-	-	-	ArgoL1,ArgoL2,ArgoMid,ArgoN,PAZ,Piwi
NP_001306793.1	7668.SPU_021291-tr	0	877	KOG3656@1|root,KOG3656@2759|Eukaryota,38HZ5@33154|Opisthokonta,3BIK5@33208|Metazoa,3D22X@33213|Bilateria	33208|Metazoa	T	vasopressin receptor activity	NPSR1	GO:0001653,GO:0001932,GO:0001934,GO:0003674,GO:0004888,GO:0004930,GO:0005575,GO:0005622,GO:0005623,GO:0005737,GO:0005886,GO:0005887,GO:0006873,GO:0006874,GO:0006875,GO:0007154,GO:0007165,GO:0007186,GO:0007204,GO:0007218,GO:0007591,GO:0007610,GO:0007631,GO:0008150,GO:0008188,GO:0008528,GO:0009605,GO:0009893,GO:0009966,GO:0009967,GO:0009987,GO:0010522,GO:0010524,GO:0010562,GO:0010604,GO:0010646,GO:…	-	ko:K08376	-	-	-	-	ko00000,ko04030	-	-	-	7tm_1
NP_001335957.1	7668.SPU_015335-tr	1.74e-44	148	COG5143@1|root,KOG0860@2759|Eukaryota,3A1KN@33154|Opisthokonta,3BQTB@33208|Metazoa,3D74V@33213|Bilateria	33208|Metazoa	U	SNAP receptor activity	VAMP2	GO:0000149,GO:0000322,GO:0000323,GO:0001505,GO:0001775,GO:0002252,GO:0002263,GO:0002274,GO:0002275,GO:0002278,GO:0002366,GO:0002376,GO:0002443,GO:0002444,GO:0002447,GO:0003008,GO:0003013,GO:0003018,GO:0003674,GO:0005484,GO:0005488,GO:0005515,GO:0005516,GO:0005543,GO:0005575,GO:0005622,GO:0005623,GO:0005737,GO:0005739,GO:0005740,GO:0005741,GO:0005764,GO:0005765,GO:0005773,GO:0005774,GO:0005794,GO:…	-	ko:K08510,ko:K13504	ko04130,ko04721,ko04911,ko04962,ko04970,map04130,map04721,map04911,map04962,map04970	-	-	-	ko00000,ko00001,ko04131	-	-	-	Synaptobrevin
NP_001335958.1	7668.SPU_015335-tr	1.19e-41	141	COG5143@1|root,KOG0860@2759|Eukaryota,3A1KN@33154|Opisthokonta,3BQTB@33208|Metazoa,3D74V@33213|Bilateria	33208|Metazoa	U	SNAP receptor activity	VAMP2	GO:0000149,GO:0000322,GO:0000323,GO:0001505,GO:0001775,GO:0002252,GO:0002263,GO:0002274,GO:0002275,GO:0002278,GO:0002366,GO:0002376,GO:0002443,GO:0002444,GO:0002447,GO:0003008,GO:0003013,GO:0003018,GO:0003674,GO:0005484,GO:0005488,GO:0005515,GO:0005516,GO:0005543,GO:0005575,GO:0005622,GO:0005623,GO:0005737,GO:0005739,GO:0005740,GO:0005741,GO:0005764,GO:0005765,GO:0005773,GO:0005774,GO:0005794,GO:…	-	ko:K08510,ko:K13504	ko04130,ko04721,ko04911,ko04962,ko04970,map04130,map04721,map04911,map04962,map04970	-	-	-	ko00000,ko00001,ko04131	-	-	-	Synaptobrevin
NP_001353271.1	7668.SPU_003528-tr	0	889	COG5024@1|root,KOG0654@2759|Eukaryota,38E7Y@33154|Opisthokonta,3BCMY@33208|Metazoa,3CXZH@33213|Bilateria	33208|Metazoa	D	cell division	CCNA2	GO:0000003,GO:0000082,GO:0000083,GO:0000086,GO:0000278,GO:0000280,GO:0000307,GO:0001939,GO:0001940,GO:0003674,GO:0005488,GO:0005515,GO:0005575,GO:0005622,GO:0005623,GO:0005634,GO:0005654,GO:0005737,GO:0005819,GO:0005829,GO:0005856,GO:0006325,GO:0006355,GO:0006464,GO:0006468,GO:0006508,GO:0006793,GO:0006796,GO:0006807,GO:0006996,GO:0007049,GO:0007127,GO:0007140,GO:0007141,GO:0007154,GO:0007165,GO:…	-	ko:K06627	ko04110,ko04152,ko04218,ko04914,ko05161,ko05165,ko05169,ko05203,map04110,map04152,map04218,map04914,map05161,map05165,map05169,map05203	M00693	-	-	ko00000,ko00001,ko00002,ko03032,ko03036	-	-	-	Cyclin_C,Cyclin_N,Cyclin_N2
NP_001353340.1	7668.SPU_020545-tr	0	1589	KOG3607@1|root,KOG3607@2759|Eukaryota,38B6W@33154|Opisthokonta,3B9I0@33208|Metazoa,3CU5P@33213|Bilateria	33208|Metazoa	O	Disintegrin and metalloproteinase domain-containing protein	ADAM33	GO:0000003,GO:0000186,GO:0000302,GO:0000768,GO:0001558,GO:0001775,GO:0001817,GO:0001837,GO:0001890,GO:0001932,GO:0001934,GO:0001952,GO:0001953,GO:0002237,GO:0002274,GO:0002347,GO:0002376,GO:0002418,GO:0002791,GO:0002793,GO:0003006,GO:0003007,GO:0003674,GO:0003824,GO:0004175,GO:0004222,GO:0005080,GO:0005102,GO:0005178,GO:0005488,GO:0005515,GO:0005518,GO:0005575,GO:0005576,GO:0005615,GO:0005622,GO:…	-	ko:K06834,ko:K06835,ko:K06836,ko:K08608,ko:K08609,ko:K08616	-	-	-	-	ko00000,ko01000,ko01002,ko04516	-	-	-	ADAM_CR,Disintegrin,Pep_M12B_propep,Reprolysin
NP_001353670.1	7668.SPU_002080-tr	2.42e-282	813	KOG1215@1|root,KOG1217@1|root,KOG1215@2759|Eukaryota,KOG1217@2759|Eukaryota,38BUP@33154|Opisthokonta,3BAFT@33208|Metazoa,3CRZB@33213|Bilateria	33208|Metazoa	T	negative regulation of growth rate	-	-	-	ko:K02599	ko01522,ko04320,ko04330,ko04658,ko04919,ko05020,ko05165,ko05200,ko05206,ko05224,map01522,map04320,map04330,map04658,map04919,map05020,map05165,map05200,map05206,map05224	M00682	-	-	ko00000,ko00001,ko00002	-	-	-	CUB,DSL,EGF,EGF_CA,FXa_inhibition,Ldl_recept_b,Lectin_C,MAM,fn3,hEGF
NP_001354494.1	7668.SPU_012328-tr	2.41e-268	757	KOG2301@1|root,KOG2301@2759|Eukaryota,38C6H@33154|Opisthokonta,3B9ZU@33208|Metazoa,3CSBT@33213|Bilateria	33208|Metazoa	PT	NAADP-sensitive calcium-release channel activity	-	-	-	ko:K16896	-	-	-	-	ko00000,ko04040	1.A.1.11.22,1.A.1.11.25	-	-	Ion_trans
NP_001354909.1	7668.SPU_004114-tr	0	1153	KOG3714@1|root,KOG3714@2759|Eukaryota,3A025@33154|Opisthokonta,3BQ15@33208|Metazoa,3D6PP@33213|Bilateria	33208|Metazoa	O	metalloendopeptidase activity	hch-1	GO:0001764,GO:0006928,GO:0007275,GO:0007399,GO:0008150,GO:0009987,GO:0016477,GO:0018996,GO:0022008,GO:0030154,GO:0032501,GO:0032502,GO:0035188,GO:0040002,GO:0040011,GO:0042303,GO:0042335,GO:0042338,GO:0048699,GO:0048731,GO:0048856,GO:0048869,GO:0048870,GO:0051179,GO:0051674,GO:0071684	3.4.24.21,3.4.24.63	ko:K08076,ko:K08606	ko04974,map04974	-	-	-	ko00000,ko00001,ko01000,ko01002	-	-	-	Astacin,CUB,MAM,SRCR,TSP_1
NP_006965.1	8083.ENSXMAP00000020456	3.6e-116	345	COG1005@1|root,KOG4770@2759|Eukaryota,39SC3@33154|Opisthokonta,3BGSE@33208|Metazoa,3D3H4@33213|Bilateria,48BEV@7711|Chordata,499PZ@7742|Vertebrata,49RFM@7898|Actinopterygii	33208|Metazoa	C	NADH dehydrogenase subunit 1	ND1	GO:0003674,GO:0003824,GO:0003954,GO:0005575,GO:0005622,GO:0005623,GO:0005737,GO:0005739,GO:0005740,GO:0005743,GO:0005746,GO:0005747,GO:0006091,GO:0006119,GO:0006120,GO:0006139,GO:0006163,GO:0006725,GO:0006753,GO:0006793,GO:0006796,GO:0006807,GO:0006950,GO:0006979,GO:0006996,GO:0007005,GO:0008137,GO:0008150,GO:0008152,GO:0009117,GO:0009123,GO:0009126,GO:0009141,GO:0009144,GO:0009150,GO:0009161,GO:…	1.6.5.3	ko:K03878	ko00190,ko01100,ko04714,ko04723,ko05012,map00190,map01100,map04714,map04723,map05012	M00142	R11945	RC00061	ko00000,ko00001,ko00002,ko01000,ko03029	3.D.1.6	-	-	NADHdh
NP_006966.1	9685.ENSFCAP00000025710	7.86e-82	259	COG1007@1|root,KOG4668@2759|Eukaryota,3940U@33154|Opisthokonta,3BFHH@33208|Metazoa,3D425@33213|Bilateria,4882A@7711|Chordata,496FV@7742|Vertebrata,3JA26@40674|Mammalia,3ENZ7@33554|Carnivora	33208|Metazoa	C	Core subunit of the mitochondrial membrane respiratory chain NADH dehydrogenase (Complex I) that is believed to belong to the minimal assembly required for catalysis. Complex I functions in the transfer of electrons from NADH to the respiratory chain. The immediate electron acceptor for the enzyme is believed to be ubiquinone (By similarity)	ND2	GO:0003674,GO:0003824,GO:0003954,GO:0005102,GO:0005488,GO:0005515,GO:0005575,GO:0005622,GO:0005623,GO:0005737,GO:0005739,GO:0005740,GO:0005743,GO:0005746,GO:0005747,GO:0006091,GO:0006119,GO:0006120,GO:0006139,GO:0006163,GO:0006725,GO:0006753,GO:0006793,GO:0006796,GO:0006807,GO:0006996,GO:0007005,GO:0008137,GO:0008150,GO:0008152,GO:0009117,GO:0009123,GO:0009126,GO:0009141,GO:0009144,GO:0009150,GO:…	1.6.5.3	ko:K03879	ko00190,ko01100,ko04714,ko04723,ko05012,map00190,map01100,map04714,map04723,map05012	M00142	R11945	RC00061	ko00000,ko00001,ko00002,ko01000,ko03029	3.D.1.6	-	-	NADH_dehy_S2_C,Proton_antipo_M
NP_006967.1	69293.ENSGACP00000027662	0	848	COG0843@1|root,KOG4769@2759|Eukaryota,38JQ7@33154|Opisthokonta,3BGCX@33208|Metazoa,3CVN2@33213|Bilateria,484GM@7711|Chordata,490P8@7742|Vertebrata,49X0S@7898|Actinopterygii	33208|Metazoa	C	Cytochrome c oxidase is the component of the respiratory chain that catalyzes the reduction of oxygen to water. Subunits 1- 3 form the functional core of the enzyme complex. CO I is the catalytic subunit of the enzyme. Electrons originating in cytochrome c are transferred via the copper A center of subunit 2 and heme A of subunit 1 to the bimetallic center formed by heme A3 and copper B	COX1	GO:0003674,GO:0003824,GO:0004129,GO:0005215,GO:0005575,GO:0005622,GO:0005623,GO:0005737,GO:0005739,GO:0005740,GO:0005743,GO:0005746,GO:0005750,GO:0005751,GO:0006091,GO:0006119,GO:0006123,GO:0006139,GO:0006163,GO:0006725,GO:0006753,GO:0006793,GO:0006796,GO:0006807,GO:0006810,GO:0006811,GO:0006812,GO:0006950,GO:0006979,GO:0007275,GO:0007399,GO:0007417,GO:0007420,GO:0007568,GO:0008150,GO:0008152,GO:…	1.9.3.1	ko:K02256	ko00190,ko01100,ko04260,ko04714,ko04932,ko05010,ko05012,ko05016,map00190,map01100,map04260,map04714,map04932,map05010,map05012,map05016	M00154	-	-	ko00000,ko00001,ko00002,ko01000,ko03029	3.D.4.11,3.D.4.7,3.D.4.8	-	-	COX1,COX2
NP_006968.1	8083.ENSXMAP00000020464	1.66e-15	72.8	KOG4669@1|root,KOG4669@2759|Eukaryota,3A6ST@33154|Opisthokonta,3BTQI@33208|Metazoa,3D9QQ@33213|Bilateria,48G1C@7711|Chordata,49CRN@7742|Vertebrata,4A4DT@7898|Actinopterygii	33208|Metazoa	C	Core subunit of the mitochondrial membrane respiratory chain NADH dehydrogenase (Complex I) that is believed to belong to the minimal assembly required for catalysis. Complex I functions in the transfer of electrons from NADH to the respiratory chain. The immediate electron acceptor for the enzyme is believed to be ubiquinone	ND4L	GO:0003674,GO:0003824,GO:0003954,GO:0005575,GO:0005622,GO:0005623,GO:0005737,GO:0005739,GO:0005740,GO:0005743,GO:0005746,GO:0005747,GO:0006091,GO:0006119,GO:0006120,GO:0006139,GO:0006163,GO:0006725,GO:0006753,GO:0006793,GO:0006796,GO:0006807,GO:0008137,GO:0008150,GO:0008152,GO:0009117,GO:0009123,GO:0009126,GO:0009141,GO:0009144,GO:0009150,GO:0009161,GO:0009167,GO:0009199,GO:0009205,GO:0009259,GO:…	1.6.5.3	ko:K03882	ko00190,ko01100,ko04714,ko04723,ko05012,map00190,map01100,map04714,map04723,map05012	M00142	R11945	RC00061	ko00000,ko00001,ko00002,ko01000,ko03029	3.D.1.6	-	-	Oxidored_q2
NP_006969.1	7918.ENSLOCP00000022474	1.57e-109	321	COG1622@1|root,KOG4767@2759|Eukaryota,38FF8@33154|Opisthokonta,3BEBX@33208|Metazoa,3D20G@33213|Bilateria,48627@7711|Chordata,4991G@7742|Vertebrata,4A0UM@7898|Actinopterygii	33208|Metazoa	C	Cytochrome c oxidase is the component of the respiratory chain that catalyzes the reduction of oxygen to water. Subunits 1- 3 form the functional core of the enzyme complex. Subunit 2 transfers the electrons from cytochrome c via its binuclear copper A center to the bimetallic center of the catalytic subunit 1	COX2	GO:0003674,GO:0003824,GO:0004129,GO:0005215,GO:0005575,GO:0005622,GO:0005623,GO:0005737,GO:0005739,GO:0005740,GO:0005743,GO:0005746,GO:0005751,GO:0006091,GO:0006119,GO:0006123,GO:0006139,GO:0006140,GO:0006163,GO:0006725,GO:0006753,GO:0006793,GO:0006796,GO:0006807,GO:0006810,GO:0006811,GO:0006812,GO:0006950,GO:0006979,GO:0007275,GO:0007589,GO:0007595,GO:0008150,GO:0008152,GO:0008324,GO:0009055,GO:…	-	ko:K02261	ko00190,ko01100,ko04260,ko04714,ko04932,ko05010,ko05012,ko05016,map00190,map01100,map04260,map04714,map04932,map05010,map05012,map05016	M00154	-	-	ko00000,ko00001,ko00002,ko03029	3.D.4.11,3.D.4.7,3.D.4.8	-	-	COX2,COX2_TM
NP_006971.2	8090.ENSORLP00000025886	3.56e-43	152	COG0356@1|root,KOG4665@2759|Eukaryota,38D9B@33154|Opisthokonta,3BKF8@33208|Metazoa,3CY1J@33213|Bilateria,48DEY@7711|Chordata,49214@7742|Vertebrata,4A56W@7898|Actinopterygii	33208|Metazoa	C	ATP synthase F0 subunit 6	ATP6	GO:0000276,GO:0003674,GO:0003824,GO:0005215,GO:0005575,GO:0005622,GO:0005623,GO:0005737,GO:0005739,GO:0005740,GO:0005743,GO:0005753,GO:0006091,GO:0006119,GO:0006139,GO:0006163,GO:0006164,GO:0006725,GO:0006753,GO:0006754,GO:0006793,GO:0006796,GO:0006807,GO:0006810,GO:0006811,GO:0006812,GO:0006839,GO:0006996,GO:0007005,GO:0007006,GO:0007007,GO:0007275,GO:0007568,GO:0008150,GO:0008152,GO:0008324,GO:…	-	ko:K02126	ko00190,ko01100,ko04714,ko05010,ko05012,ko05016,map00190,map01100,map04714,map05010,map05012,map05016	M00158	-	-	ko00000,ko00001,ko00002,ko03029	3.A.2.1	-	-	ATP-synt_A
NP_006972.1	13735.ENSPSIP00000020662	1.57e-131	379	COG1845@1|root,KOG4664@2759|Eukaryota,39ASV@33154|Opisthokonta,3BF9J@33208|Metazoa,3CUZX@33213|Bilateria,488M1@7711|Chordata,499D3@7742|Vertebrata	33208|Metazoa	C	Subunits I, II and III form the functional core of the enzyme complex	COX3	GO:0005575,GO:0005622,GO:0005623,GO:0005737,GO:0005739,GO:0005740,GO:0005743,GO:0008150,GO:0008535,GO:0009987,GO:0016020,GO:0016043,GO:0017004,GO:0019866,GO:0022607,GO:0031090,GO:0031966,GO:0031967,GO:0031975,GO:0032991,GO:0034622,GO:0043226,GO:0043227,GO:0043229,GO:0043231,GO:0043933,GO:0044085,GO:0044422,GO:0044424,GO:0044425,GO:0044429,GO:0044444,GO:0044446,GO:0044464,GO:0045277,GO:0065003,GO:…	-	ko:K02262	ko00190,ko01100,ko04260,ko04714,ko04932,ko05010,ko05012,ko05016,map00190,map01100,map04260,map04714,map04932,map05010,map05012,map05016	M00154	-	-	ko00000,ko00001,ko00002,ko03029	3.D.4.11,3.D.4.7,3.D.4.8	-	-	COX3
NP_006973.1	7918.ENSLOCP00000022478	1.34e-37	130	COG0838@1|root,KOG4662@2759|Eukaryota,3A4DT@33154|Opisthokonta,3BRKD@33208|Metazoa,3D86G@33213|Bilateria,48FC7@7711|Chordata,49C3P@7742|Vertebrata,4A48Y@7898|Actinopterygii	33208|Metazoa	C	Core subunit of the mitochondrial membrane respiratory chain NADH dehydrogenase (Complex I) that is believed to belong to the minimal assembly required for catalysis. Complex I functions in the transfer of electrons from NADH to the respiratory chain. The immediate electron acceptor for the enzyme is believed to be ubiquinone	ND3	GO:0003674,GO:0003824,GO:0003954,GO:0005575,GO:0005622,GO:0005623,GO:0005737,GO:0005739,GO:0005740,GO:0005743,GO:0005746,GO:0005747,GO:0006091,GO:0006119,GO:0006120,GO:0006139,GO:0006163,GO:0006725,GO:0006753,GO:0006793,GO:0006796,GO:0006807,GO:0006950,GO:0006979,GO:0006996,GO:0007005,GO:0008137,GO:0008150,GO:0008152,GO:0009117,GO:0009123,GO:0009126,GO:0009141,GO:0009144,GO:0009150,GO:0009161,GO:…	1.6.5.3	ko:K03880	ko00190,ko01100,ko04714,ko04723,ko05012,map00190,map01100,map04714,map04723,map05012	M00142	R11945	RC00061	ko00000,ko00001,ko00002,ko01000,ko03029	3.D.1.6	-	iJN746.PP_4119	Oxidored_q4
NP_006974.2	8083.ENSXMAP00000020465	3.83e-132	396	COG1008@1|root,KOG4845@2759|Eukaryota,39UFQ@33154|Opisthokonta,3BDEW@33208|Metazoa,3D0T7@33213|Bilateria,48A2W@7711|Chordata,491ZN@7742|Vertebrata,49ZRJ@7898|Actinopterygii	33208|Metazoa	C	NADH dehydrogenase subunit 4	ND4	GO:0001666,GO:0001701,GO:0003674,GO:0003824,GO:0003954,GO:0005575,GO:0005622,GO:0005623,GO:0005737,GO:0005739,GO:0005740,GO:0005743,GO:0005746,GO:0005747,GO:0006091,GO:0006119,GO:0006120,GO:0006139,GO:0006163,GO:0006725,GO:0006753,GO:0006793,GO:0006796,GO:0006807,GO:0006950,GO:0006996,GO:0007005,GO:0007275,GO:0007399,GO:0007417,GO:0007420,GO:0007568,GO:0008137,GO:0008150,GO:0008152,GO:0009117,GO:…	1.6.5.3	ko:K03881	ko00190,ko01100,ko04714,ko04723,ko05012,map00190,map01100,map04714,map04723,map05012	M00142	R11945	RC00061	ko00000,ko00001,ko00002,ko01000,ko03029	3.D.1.6	-	-	Oxidored_q5_N,Proton_antipo_M
NP_006975.1	10141.ENSCPOP00000014218	7.41e-152	458	COG1007@1|root,KOG4668@2759|Eukaryota,38F5W@33154|Opisthokonta,3BEVW@33208|Metazoa,3CTS4@33213|Bilateria,48A2B@7711|Chordata,48WJ8@7742|Vertebrata,3JBRY@40674|Mammalia,35F6Y@314146|Euarchontoglires,4Q7H2@9989|Rodentia	33208|Metazoa	C	NADH dehydrogenase (quinone) activity	ND5	GO:0000302,GO:0001666,GO:0003674,GO:0003824,GO:0003954,GO:0005575,GO:0005622,GO:0005623,GO:0005737,GO:0005739,GO:0005740,GO:0005743,GO:0005746,GO:0005747,GO:0006091,GO:0006119,GO:0006120,GO:0006139,GO:0006163,GO:0006725,GO:0006753,GO:0006793,GO:0006796,GO:0006807,GO:0006950,GO:0006979,GO:0006996,GO:0007005,GO:0008137,GO:0008150,GO:0008152,GO:0009117,GO:0009123,GO:0009126,GO:0009141,GO:0009144,GO:…	1.6.5.3	ko:K03883	ko00190,ko01100,ko04714,ko04723,ko05012,map00190,map01100,map04714,map04723,map05012	M00142	R11945	RC00061	ko00000,ko00001,ko00002,ko01000,ko03029	3.D.1.6	-	-	NADH5_C,Proton_antipo_M,Proton_antipo_N
NP_006976.1	8364.ENSXETP00000064143	5.03e-16	78.6	2C1NJ@1|root,2S2Q2@2759|Eukaryota,3A3DS@33154|Opisthokonta,3BS83@33208|Metazoa,3D7UJ@33213|Bilateria,48ESN@7711|Chordata,49BMT@7742|Vertebrata	33208|Metazoa	C	Core subunit of the mitochondrial membrane respiratory chain NADH dehydrogenase (Complex I) that is believed to belong to the minimal assembly required for catalysis. Complex I functions in the transfer of electrons from NADH to the respiratory chain. The immediate electron acceptor for the enzyme is believed to be ubiquinone	ND6	GO:0000302,GO:0005575,GO:0005622,GO:0005623,GO:0005737,GO:0005739,GO:0005740,GO:0005743,GO:0006950,GO:0006979,GO:0006996,GO:0007005,GO:0008150,GO:0009410,GO:0009636,GO:0009987,GO:0010033,GO:0010035,GO:0010243,GO:0010257,GO:0014070,GO:0016020,GO:0016043,GO:0019866,GO:0022607,GO:0031090,GO:0031966,GO:0031967,GO:0031975,GO:0032981,GO:0033108,GO:0034622,GO:0035094,GO:0042220,GO:0042221,GO:0042493,GO:…	1.6.5.3	ko:K03884	ko00190,ko01100,ko04714,ko04723,ko05012,map00190,map01100,map04714,map04723,map05012	M00142	R11945	RC00061	ko00000,ko00001,ko00002,ko01000,ko03029	3.D.1.6	-	-	Oxidored_q3
NP_006977.1	8083.ENSXMAP00000020468	1.62e-195	551	COG1290@1|root,KOG4663@2759|Eukaryota,38FBZ@33154|Opisthokonta,3BCGI@33208|Metazoa,3CZ4H@33213|Bilateria,481QH@7711|Chordata,495PH@7742|Vertebrata,49W2E@7898|Actinopterygii	33208|Metazoa	C	Component of the ubiquinol-cytochrome c reductase complex (complex III or cytochrome b-c1 complex) that is part of the mitochondrial respiratory chain. The b-c1 complex mediates electron transfer from ubiquinol to cytochrome c. Contributes to the generation of a proton gradient across the mitochondrial membrane that is then used for ATP synthesis	CYTB	GO:0000003,GO:0001666,GO:0003674,GO:0003824,GO:0005488,GO:0005575,GO:0005622,GO:0005623,GO:0005737,GO:0005739,GO:0005740,GO:0005743,GO:0005746,GO:0005750,GO:0006091,GO:0006119,GO:0006122,GO:0006139,GO:0006163,GO:0006725,GO:0006753,GO:0006793,GO:0006796,GO:0006807,GO:0006810,GO:0006811,GO:0006812,GO:0006950,GO:0006970,GO:0006972,GO:0006979,GO:0007275,GO:0007276,GO:0007283,GO:0007584,GO:0008121,GO:…	-	ko:K00412	ko00190,ko01100,ko02020,ko04260,ko04714,ko04932,ko05010,ko05012,ko05016,map00190,map01100,map02020,map04260,map04714,map04932,map05010,map05012,map05016	M00151,M00152	-	-	ko00000,ko00001,ko00002,ko03029	-	-	-	Cytochrom_B_C,Cytochrome_B
NP_999628.1	7668.SPU_021656-tr	0	1562	COG5059@1|root,KOG0240@2759|Eukaryota,38BVM@33154|Opisthokonta,3BA44@33208|Metazoa,3CTF6@33213|Bilateria	33208|Metazoa	Z	ATP-dependent microtubule motor activity, plus-end-directed	KIF5B	GO:0000003,GO:0000226,GO:0000280,GO:0000578,GO:0000902,GO:0000904,GO:0000910,GO:0000932,GO:0001654,GO:0001754,GO:0002028,GO:0002064,GO:0002065,GO:0002066,GO:0002376,GO:0002478,GO:0002495,GO:0002504,GO:0002791,GO:0002793,GO:0003002,GO:0003006,GO:0003674,GO:0003774,GO:0003777,GO:0003824,GO:0005102,GO:0005488,GO:0005515,GO:0005523,GO:0005575,GO:0005622,GO:0005623,GO:0005634,GO:0005635,GO:0005737,GO:…	-	ko:K10396	ko04144,ko04728,map04144,map04728	-	-	-	ko00000,ko00001,ko04131,ko04147,ko04812	-	-	-	Kinesin
NP_999630.1	7739.XP_002601392.1	3.16e-08	58.9	KOG4297@1|root,KOG4297@2759|Eukaryota,39TWF@33154|Opisthokonta,3BFQ9@33208|Metazoa,3CX0X@33213|Bilateria	33208|Metazoa	TV	mannose binding	-	-	-	ko:K17513,ko:K22244	ko05226,map05226	-	-	-	ko00000,ko00001,ko04091	-	-	-	Lectin_C,Trypsin,fn3
NP_999631.1	10224.XP_006825880.1	5.29e-105	380	KOG3544@1|root,KOG3544@2759|Eukaryota,38CJN@33154|Opisthokonta,3BAFZ@33208|Metazoa,3CRU5@33213|Bilateria	33208|Metazoa	W	Belongs to the type IV collagen family	COL4A1	GO:0001101,GO:0001525,GO:0001568,GO:0001569,GO:0001654,GO:0001655,GO:0001763,GO:0001944,GO:0002009,GO:0002119,GO:0002164,GO:0002791,GO:0002793,GO:0003674,GO:0005198,GO:0005201,GO:0005488,GO:0005515,GO:0005575,GO:0005576,GO:0005581,GO:0005587,GO:0005604,GO:0005622,GO:0005623,GO:0005737,GO:0005783,GO:0005788,GO:0007154,GO:0007165,GO:0007166,GO:0007167,GO:0007169,GO:0007275,GO:0007399,GO:0007417,GO:…	-	ko:K06237	ko04151,ko04510,ko04512,ko04926,ko04933,ko04974,ko05146,ko05165,ko05200,ko05222,map04151,map04510,map04512,map04926,map04933,map04974,map05146,map05165,map05200,map05222	-	-	-	ko00000,ko00001,ko00536,ko04147,ko04516	-	-	-	C4,Collagen
NP_999632.1	7668.SPU_002849-tr	0	930	2CW6F@1|root,2RTRX@2759|Eukaryota,3AS1P@33154|Opisthokonta,3C4F3@33208|Metazoa,3DKQC@33213|Bilateria	33208|Metazoa	T	Domain found in sea urchin sperm protein, enterokinase, agrin	-	-	-	-	-	-	-	-	-	-	-	-	SEA
NP_999633.1	8469.XP_007065019.1	1.95e-306	861	COG2319@1|root,KOG2106@2759|Eukaryota,38B67@33154|Opisthokonta,3BAU9@33208|Metazoa,3CRT7@33213|Bilateria,48167@7711|Chordata,48WAN@7742|Vertebrata,4CB1P@8459|Testudines	33208|Metazoa	S	Echinoderm microtubule associated protein like 1	EML1	GO:0000226,GO:0000278,GO:0002244,GO:0002376,GO:0002520,GO:0003674,GO:0005488,GO:0005509,GO:0005515,GO:0005575,GO:0005622,GO:0005623,GO:0005737,GO:0005829,GO:0005856,GO:0005875,GO:0006996,GO:0007010,GO:0007017,GO:0007049,GO:0007051,GO:0007052,GO:0007275,GO:0007399,GO:0007405,GO:0007417,GO:0007420,GO:0008017,GO:0008092,GO:0008150,GO:0008283,GO:0009987,GO:0015630,GO:0015631,GO:0016043,GO:0022008,GO:…	-	ko:K18595	-	-	-	-	ko00000,ko04812	-	-	-	HELP,WD40
NP_999634.1	7668.SPU_009481-tr	4.83e-278	759	COG5277@1|root,KOG0676@2759|Eukaryota,38C0D@33154|Opisthokonta,3BBGP@33208|Metazoa,3CRBJ@33213|Bilateria	33208|Metazoa	Z	ATP binding	ACTBL2	GO:0000123,GO:0000278,GO:0000281,GO:0000910,GO:0003674,GO:0005198,GO:0005200,GO:0005575,GO:0005622,GO:0005623,GO:0005634,GO:0005654,GO:0005737,GO:0005856,GO:0005884,GO:0006325,GO:0006338,GO:0006464,GO:0006473,GO:0006475,GO:0006807,GO:0006996,GO:0007010,GO:0007015,GO:0007049,GO:0007275,GO:0007507,GO:0007517,GO:0007519,GO:0007528,GO:0008150,GO:0008152,GO:0009653,GO:0009888,GO:0009987,GO:0010927,GO:…	-	ko:K05692	ko04015,ko04145,ko04210,ko04390,ko04391,ko04510,ko04520,ko04530,ko04611,ko04670,ko04714,ko04745,ko04810,ko04919,ko04921,ko05100,ko05110,ko05130,ko05131,ko05132,ko05164,ko05205,ko05225,ko05410,ko05412,ko05414,ko05416,ko05418,map04015,map04145,map04210,map04390,map04391,map04510,map04520,map04530,map04611,map04670,map04714,map04745,map04810,map04919,map04921,map05100,map05110,map05130,map05131,map0…	-	-	-	ko00000,ko00001,ko03019,ko03021,ko03029,ko03036,ko04147,ko04812	-	-	-	Actin
NP_999635.2	7668.SPU_020545-tr	0	1604	KOG3607@1|root,KOG3607@2759|Eukaryota,38B6W@33154|Opisthokonta,3B9I0@33208|Metazoa,3CU5P@33213|Bilateria	33208|Metazoa	O	Disintegrin and metalloproteinase domain-containing protein	ADAM33	GO:0000003,GO:0000186,GO:0000302,GO:0000768,GO:0001558,GO:0001775,GO:0001817,GO:0001837,GO:0001890,GO:0001932,GO:0001934,GO:0001952,GO:0001953,GO:0002237,GO:0002274,GO:0002347,GO:0002376,GO:0002418,GO:0002791,GO:0002793,GO:0003006,GO:0003007,GO:0003674,GO:0003824,GO:0004175,GO:0004222,GO:0005080,GO:0005102,GO:0005178,GO:0005488,GO:0005515,GO:0005518,GO:0005575,GO:0005576,GO:0005615,GO:0005622,GO:…	-	ko:K06834,ko:K06835,ko:K06836,ko:K08608,ko:K08609,ko:K08616	-	-	-	-	ko00000,ko01000,ko01002,ko04516	-	-	-	ADAM_CR,Disintegrin,Pep_M12B_propep,Reprolysin
NP_999636.2	7668.SPU_019872-tr	0	981	COG5640@1|root,KOG3627@2759|Eukaryota,3A0BA@33154|Opisthokonta,3BPMS@33208|Metazoa,3D6GH@33213|Bilateria	33208|Metazoa	O	Trypsin-like serine protease	-	-	-	-	-	-	-	-	-	-	-	-	Ldl_recept_a,TSP_1,Trypsin
NP_999637.2	7668.SPU_004217-tr	0	1068	KOG0527@1|root,KOG0528@2759|Eukaryota,38J4G@33154|Opisthokonta,3BD9T@33208|Metazoa,3CSUD@33213|Bilateria	33208|Metazoa	K	positive regulation of mesenchymal stem cell differentiation	SOX6	GO:0000122,GO:0000902,GO:0000976,GO:0000977,GO:0000978,GO:0000981,GO:0000982,GO:0000987,GO:0001012,GO:0001067,GO:0001078,GO:0001227,GO:0001501,GO:0001701,GO:0001708,GO:0001709,GO:0002119,GO:0002164,GO:0002262,GO:0002376,GO:0002520,GO:0003674,GO:0003676,GO:0003677,GO:0003690,GO:0003700,GO:0005488,GO:0005515,GO:0005575,GO:0005622,GO:0005623,GO:0005634,GO:0005654,GO:0005667,GO:0006139,GO:0006351,GO:…	-	ko:K09269	-	-	-	-	ko00000,ko03000	-	-	-	HMG_box
NP_999638.1	7668.SPU_025113-tr	2.53e-174	488	KOG0527@1|root,KOG0527@2759|Eukaryota,3931A@33154|Opisthokonta,3BJ6K@33208|Metazoa,3CUUC@33213|Bilateria	33208|Metazoa	K	DNA binding	SOX21	GO:0000122,GO:0000976,GO:0000977,GO:0000978,GO:0000981,GO:0000982,GO:0000987,GO:0001012,GO:0001067,GO:0001077,GO:0001228,GO:0001654,GO:0001942,GO:0002065,GO:0002088,GO:0003002,GO:0003674,GO:0003676,GO:0003677,GO:0003690,GO:0003700,GO:0005488,GO:0005575,GO:0005622,GO:0005623,GO:0005634,GO:0006139,GO:0006351,GO:0006355,GO:0006357,GO:0006366,GO:0006725,GO:0006807,GO:0007275,GO:0007389,GO:0007423,GO:…	-	ko:K09267,ko:K16796	ko04390,ko04550,map04390,map04550	-	-	-	ko00000,ko00001,ko03000	-	-	-	HMG_box,SOXp
NP_999639.1	7668.SPU_022820-tr	2.64e-243	669	KOG0527@1|root,KOG0527@2759|Eukaryota,3931A@33154|Opisthokonta,3B9QG@33208|Metazoa,3D0C7@33213|Bilateria	33208|Metazoa	K	pineal gland development	SOX2	GO:0000003,GO:0000122,GO:0000902,GO:0000904,GO:0000976,GO:0000981,GO:0001067,GO:0001101,GO:0001503,GO:0001649,GO:0001654,GO:0001704,GO:0001706,GO:0001708,GO:0001709,GO:0001711,GO:0001714,GO:0001763,GO:0001932,GO:0001934,GO:0002009,GO:0002052,GO:0002088,GO:0002089,GO:0002164,GO:0002165,GO:0002168,GO:0003002,GO:0003006,GO:0003008,GO:0003674,GO:0003676,GO:0003677,GO:0003682,GO:0003690,GO:0003700,GO:…	-	ko:K09267,ko:K16796	ko04390,ko04550,map04390,map04550	-	-	-	ko00000,ko00001,ko03000	-	-	-	HMG_box,SOXp
NP_999641.1	60711.ENSCSAP00000013179	2.08e-08	60.1	28K5F@1|root,2QSK2@2759|Eukaryota,39RUJ@33154|Opisthokonta,3B9WX@33208|Metazoa,3CUJK@33213|Bilateria,486XE@7711|Chordata,48W9K@7742|Vertebrata,3J29N@40674|Mammalia,35DWQ@314146|Euarchontoglires,4MC7B@9443|Primates,362K6@314294|Cercopithecoidea	33208|Metazoa	W	Complement C1q tumor necrosis factor-related protein 3 isoform	C1QTNF3	GO:0001817,GO:0001818,GO:0001819,GO:0001932,GO:0001934,GO:0002791,GO:0002792,GO:0002793,GO:0003674,GO:0005488,GO:0005515,GO:0005575,GO:0005576,GO:0005615,GO:0006109,GO:0006111,GO:0008150,GO:0009889,GO:0009890,GO:0009892,GO:0009893,GO:0009966,GO:0009967,GO:0009968,GO:0009987,GO:0010468,GO:0010562,GO:0010604,GO:0010605,GO:0010629,GO:0010646,GO:0010647,GO:0010648,GO:0010675,GO:0010677,GO:0010817,GO:…	-	-	-	-	-	-	-	-	-	-	C1q,Collagen
NP_999642.1	7668.SPU_013536-tr	0	1240	KOG3637@1|root,KOG3637@2759|Eukaryota,38CFX@33154|Opisthokonta,3B96W@33208|Metazoa,3CUDX@33213|Bilateria	33208|Metazoa	W	integrin-mediated signaling pathway	ITGAV	GO:0000003,GO:0000165,GO:0000302,GO:0000902,GO:0000904,GO:0001525,GO:0001568,GO:0001655,GO:0001656,GO:0001667,GO:0001701,GO:0001704,GO:0001706,GO:0001707,GO:0001708,GO:0001726,GO:0001775,GO:0001816,GO:0001822,GO:0001890,GO:0001892,GO:0001894,GO:0001932,GO:0001934,GO:0001944,GO:0001968,GO:0002009,GO:0002011,GO:0002020,GO:0002064,GO:0002065,GO:0002066,GO:0002119,GO:0002164,GO:0002165,GO:0002237,GO:…	-	ko:K06484,ko:K06487,ko:K06584	ko04145,ko04151,ko04510,ko04512,ko04514,ko04640,ko04810,ko04919,ko05100,ko05131,ko05133,ko05165,ko05200,ko05205,ko05206,ko05222,ko05410,ko05412,ko05414,ko05418,map04145,map04151,map04510,map04512,map04514,map04640,map04810,map04919,map05100,map05131,map05133,map05165,map05200,map05205,map05206,map05222,map05410,map05412,map05414,map05418	-	-	-	ko00000,ko00001,ko04090,ko04131,ko04147,ko04516	-	-	-	FG-GAP,Integrin_alpha,Integrin_alpha2
NP_999643.1	7668.SPU_004887-tr	1.66e-188	536	KOG0674@1|root,KOG0674@2759|Eukaryota,38DI3@33154|Opisthokonta,3BFR1@33208|Metazoa,3CX8Y@33213|Bilateria	33208|Metazoa	O	peptide antigen assembly with MHC class I protein complex	CALR	GO:0000003,GO:0000122,GO:0001669,GO:0001846,GO:0001848,GO:0001849,GO:0002376,GO:0002396,GO:0002397,GO:0002474,GO:0002478,GO:0002479,GO:0002501,GO:0002502,GO:0002682,GO:0002684,GO:0002685,GO:0002687,GO:0002688,GO:0002690,GO:0003008,GO:0003674,GO:0003676,GO:0003677,GO:0003723,GO:0003729,GO:0005102,GO:0005178,GO:0005488,GO:0005506,GO:0005509,GO:0005515,GO:0005575,GO:0005576,GO:0005615,GO:0005622,GO:…	-	ko:K08057	ko04141,ko04145,ko04612,ko05142,ko05166,map04141,map04145,map04612,map05142,map05166	-	-	-	ko00000,ko00001,ko03110,ko04091	-	-	-	Calreticulin
NP_999647.2	7668.SPU_020650-tr	1.66e-282	776	28MRC@1|root,2QU9F@2759|Eukaryota	2759|Eukaryota	S	scavenger receptor activity	SSC4D	-	-	ko:K13912	ko04970,map04970	-	-	-	ko00000,ko00001	-	-	-	SRCR
NP_999649.1	7668.SPU_019370-tr	0	1480	2CMEU@1|root,2QQ5W@2759|Eukaryota,38E7N@33154|Opisthokonta,3BF2D@33208|Metazoa	33154|Opisthokonta	T	Deleted in malignant brain tumors 1	-	-	-	ko:K13912	ko04970,map04970	-	-	-	ko00000,ko00001	-	-	-	Kringle,SRCR,TSP_1
NP_999651.1	400682.PAC_15725989	2.31e-07	58.5	2CXHJ@1|root,2RXJR@2759|Eukaryota,3A3G0@33154|Opisthokonta,3BRJH@33208|Metazoa	33208|Metazoa	S	SOUL heme-binding protein	-	-	-	-	-	-	-	-	-	-	-	-	SOUL
NP_999653.2	338963.Pcar_0370	3.9e-11	64.7	COG4640@1|root,COG4640@2|Bacteria,1P7UN@1224|Proteobacteria	1224|Proteobacteria	S	Interferon-induced transmembrane protein	-	-	-	-	-	-	-	-	-	-	-	-	CD225
NP_999654.1	7668.SPU_002723-tr	0	1949	COG5022@1|root,KOG0163@2759|Eukaryota,38FVA@33154|Opisthokonta,3BAMV@33208|Metazoa,3CW69@33213|Bilateria	33208|Metazoa	Z	motor activity	MYO6	GO:0000003,GO:0000139,GO:0000146,GO:0000166,GO:0000226,GO:0000278,GO:0000323,GO:0000428,GO:0001667,GO:0001700,GO:0001709,GO:0001726,GO:0002009,GO:0002064,GO:0002065,GO:0002066,GO:0002164,GO:0002165,GO:0002168,GO:0003006,GO:0003008,GO:0003674,GO:0003774,GO:0003779,GO:0003824,GO:0005488,GO:0005515,GO:0005516,GO:0005575,GO:0005576,GO:0005622,GO:0005623,GO:0005634,GO:0005635,GO:0005654,GO:0005737,GO:…	-	ko:K10358	-	-	-	-	ko00000,ko04131,ko04147,ko04812	-	-	-	IQ,Myosin-VI_CBD,Myosin_N,Myosin_head
NP_999655.1	7668.SPU_000832-tr	0	1797	COG5022@1|root,KOG0160@2759|Eukaryota,3A94J@33154|Opisthokonta,3BBYK@33208|Metazoa,3CV46@33213|Bilateria	33208|Metazoa	Z	establishment of endoplasmic reticulum localization to postsynapse	MYO5A	GO:0000003,GO:0000146,GO:0000149,GO:0000166,GO:0000902,GO:0000904,GO:0001101,GO:0001558,GO:0001654,GO:0001676,GO:0001726,GO:0001745,GO:0001750,GO:0001751,GO:0001754,GO:0001942,GO:0002790,GO:0003006,GO:0003008,GO:0003014,GO:0003091,GO:0003674,GO:0003774,GO:0003779,GO:0003824,GO:0005102,GO:0005488,GO:0005509,GO:0005515,GO:0005516,GO:0005524,GO:0005575,GO:0005622,GO:0005623,GO:0005737,GO:0005768,GO:…	-	ko:K10357	-	-	-	-	ko00000,ko03019,ko03029,ko04131,ko04812	-	-	-	DIL,IQ,Myosin_head
NP_999656.2	7668.SPU_021317-tr	0	1858	COG5059@1|root,KOG4280@2759|Eukaryota,39S5D@33154|Opisthokonta,3BH9E@33208|Metazoa,3CW0M@33213|Bilateria	33208|Metazoa	Z	Belongs to the TRAFAC class myosin-kinesin ATPase superfamily. Kinesin family	KIF15	GO:0000003,GO:0000212,GO:0000226,GO:0000278,GO:0000280,GO:0000922,GO:0002376,GO:0002478,GO:0002495,GO:0002504,GO:0003674,GO:0003676,GO:0003677,GO:0003774,GO:0003777,GO:0003824,GO:0005488,GO:0005575,GO:0005622,GO:0005623,GO:0005737,GO:0005813,GO:0005815,GO:0005819,GO:0005829,GO:0005856,GO:0005871,GO:0005873,GO:0005874,GO:0005875,GO:0005938,GO:0006810,GO:0006890,GO:0006928,GO:0006996,GO:0007010,GO:…	-	ko:K10400	-	-	-	-	ko00000,ko04812	-	-	-	HMMR_C,Kinesin
NP_999657.1	7668.SPU_020943-tr	0	868	COG5023@1|root,KOG1374@2759|Eukaryota,38EF0@33154|Opisthokonta,3BAIB@33208|Metazoa,3CSWX@33213|Bilateria	33208|Metazoa	Z	microtubule nucleation	TUBG2	GO:0000003,GO:0000070,GO:0000086,GO:0000166,GO:0000212,GO:0000226,GO:0000228,GO:0000242,GO:0000278,GO:0000280,GO:0000793,GO:0000794,GO:0000819,GO:0000922,GO:0000930,GO:0000931,GO:0001882,GO:0001883,GO:0003002,GO:0003006,GO:0003674,GO:0005198,GO:0005200,GO:0005488,GO:0005515,GO:0005525,GO:0005575,GO:0005622,GO:0005623,GO:0005634,GO:0005694,GO:0005737,GO:0005768,GO:0005813,GO:0005814,GO:0005815,GO:…	-	ko:K10389	ko05165,map05165	-	-	-	ko00000,ko00001,ko03036,ko04812	-	-	-	Tubulin,Tubulin_C
NP_999658.2	7668.SPU_016866-tr	1.43e-217	603	COG2335@1|root,KOG1437@2759|Eukaryota,39TTE@33154|Opisthokonta	33154|Opisthokonta	MW	Four repeated domains in the Fasciclin I family of proteins, present in many other contexts.	-	GO:0005575,GO:0005576,GO:0005615,GO:0007155,GO:0008150,GO:0009987,GO:0016043,GO:0022610,GO:0030198,GO:0043062,GO:0044421,GO:0071840	-	ko:K19519	-	-	-	-	ko00000,ko04516	-	-	-	Fasciclin
NP_999659.1	7668.SPU_019165-tr	0	1135	COG5059@1|root,KOG0247@2759|Eukaryota,38FXQ@33154|Opisthokonta,3BAN0@33208|Metazoa,3CRVQ@33213|Bilateria	33208|Metazoa	Z	plus-end-directed vesicle transport along microtubule	KIF23	GO:0000003,GO:0000022,GO:0000070,GO:0000166,GO:0000226,GO:0000278,GO:0000280,GO:0000281,GO:0000819,GO:0000910,GO:0000912,GO:0000915,GO:0000916,GO:0001578,GO:0001709,GO:0002376,GO:0002478,GO:0002495,GO:0002504,GO:0003674,GO:0003774,GO:0003777,GO:0003824,GO:0005488,GO:0005515,GO:0005524,GO:0005575,GO:0005576,GO:0005622,GO:0005623,GO:0005634,GO:0005654,GO:0005737,GO:0005813,GO:0005815,GO:0005819,GO:…	-	ko:K17387	ko05206,map05206	-	-	-	ko00000,ko00001,ko03036,ko04131,ko04812	-	-	-	Kinesin,MKLP1_Arf_bdg
NP_999660.1	7668.SPU_020414-tr	0	1761	COG5059@1|root,KOG0243@2759|Eukaryota,39J7K@33154|Opisthokonta,3BFQS@33208|Metazoa,3CRYP@33213|Bilateria	33208|Metazoa	Z	ATP-dependent microtubule motor activity, plus-end-directed	KIF11	GO:0000003,GO:0000226,GO:0000278,GO:0000280,GO:0000922,GO:0001578,GO:0002376,GO:0002478,GO:0002495,GO:0002504,GO:0002790,GO:0003674,GO:0003774,GO:0003777,GO:0003824,GO:0005488,GO:0005515,GO:0005575,GO:0005622,GO:0005623,GO:0005634,GO:0005737,GO:0005783,GO:0005794,GO:0005813,GO:0005815,GO:0005818,GO:0005819,GO:0005829,GO:0005856,GO:0005871,GO:0005874,GO:0005875,GO:0005876,GO:0006810,GO:0006890,GO:…	-	ko:K10398	-	-	-	-	ko00000,ko03036,ko04812	-	-	-	Kinesin,Microtub_bind
NP_999661.1	7668.SPU_021581-tr	0	2309	COG5069@1|root,KOG4286@2759|Eukaryota,38H9P@33154|Opisthokonta,3B9ZQ@33208|Metazoa,3CSW5@33213|Bilateria	33208|Metazoa	Z	May play a role in anchoring the cytoskeleton to the plasma membrane	-	-	-	ko:K10366	ko05410,ko05412,ko05414,ko05416,map05410,map05412,map05414,map05416	-	-	-	ko00000,ko00001,ko04812	-	-	-	EF-hand_2,EF-hand_3,Spectrin,ZZ
NP_999662.2	7668.SPU_004148-tr	1.82e-144	419	KOG1721@1|root,KOG1721@2759|Eukaryota,3931M@33154|Opisthokonta	33154|Opisthokonta	K	metal ion binding	ZSCAN5B	GO:0000981,GO:0003674,GO:0003700,GO:0005575,GO:0005622,GO:0005623,GO:0005634,GO:0006355,GO:0006357,GO:0008150,GO:0009889,GO:0010468,GO:0010556,GO:0019219,GO:0019222,GO:0031323,GO:0031326,GO:0043226,GO:0043227,GO:0043229,GO:0043231,GO:0044424,GO:0044464,GO:0050789,GO:0050794,GO:0051171,GO:0051252,GO:0060255,GO:0065007,GO:0080090,GO:0140110,GO:1903506,GO:2000112,GO:2001141	-	ko:K09229,ko:K09230	-	-	-	-	ko00000,ko03000	-	-	-	KRAB,SCAN,zf-C2H2,zf-C2H2_6,zf-met
NP_999663.1	7668.SPU_015982-tr	9.8e-211	584	KOG0490@1|root,KOG0490@2759|Eukaryota,38CMJ@33154|Opisthokonta,3BHCT@33208|Metazoa,3CW03@33213|Bilateria	33208|Metazoa	K	neural crest cell fate specification	GSC	GO:0000122,GO:0000976,GO:0000977,GO:0000978,GO:0000981,GO:0000982,GO:0000987,GO:0001012,GO:0001067,GO:0001078,GO:0001085,GO:0001103,GO:0001227,GO:0001501,GO:0001708,GO:0001837,GO:0003002,GO:0003674,GO:0003676,GO:0003677,GO:0003690,GO:0003700,GO:0005488,GO:0005515,GO:0005575,GO:0005622,GO:0005623,GO:0005634,GO:0005654,GO:0005667,GO:0006355,GO:0006357,GO:0007154,GO:0007162,GO:0007165,GO:0007275,GO:…	-	ko:K09324	-	-	-	-	ko00000,ko03000	-	-	-	Homeobox
NP_999664.1	7668.SPU_007013-tr	5.35e-215	593	KOG0656@1|root,KOG0656@2759|Eukaryota,39VHD@33154|Opisthokonta,3BD84@33208|Metazoa,3CXCC@33213|Bilateria	33208|Metazoa	D	Belongs to the cyclin family	CCND3	GO:0000003,GO:0000079,GO:0000082,GO:0000122,GO:0000278,GO:0000307,GO:0000785,GO:0001541,GO:0001558,GO:0001775,GO:0001889,GO:0001932,GO:0001934,GO:0002119,GO:0002164,GO:0002376,GO:0003006,GO:0003008,GO:0003674,GO:0003824,GO:0004672,GO:0004674,GO:0004693,GO:0005488,GO:0005515,GO:0005575,GO:0005622,GO:0005623,GO:0005634,GO:0005635,GO:0005654,GO:0005694,GO:0005730,GO:0005737,GO:0005829,GO:0006022,GO:…	-	ko:K04503,ko:K10151,ko:K10152	ko01522,ko04068,ko04110,ko04115,ko04151,ko04152,ko04218,ko04310,ko04340,ko04371,ko04390,ko04510,ko04530,ko04630,ko04917,ko04919,ko04921,ko04933,ko04934,ko05161,ko05162,ko05165,ko05166,ko05167,ko05200,ko05202,ko05203,ko05205,ko05206,ko05210,ko05212,ko05213,ko05214,ko05215,ko05216,ko05218,ko05219,ko05220,ko05221,ko05222,ko05223,ko05224,ko05225,ko05226,ko05416,map01522,map04068,map04110,map04115,map…	M00692	-	-	ko00000,ko00001,ko00002	-	-	-	Cyclin_C,Cyclin_N
NP_999665.1	7668.SPU_002219-tr	0	899	KOG0977@1|root,KOG0977@2759|Eukaryota,38FB1@33154|Opisthokonta,3BCBQ@33208|Metazoa,3CTT5@33213|Bilateria	33208|Metazoa	DY	Belongs to the intermediate filament family	LMNB1	GO:0000003,GO:0000226,GO:0000278,GO:0000280,GO:0000910,GO:0001654,GO:0001666,GO:0001745,GO:0001763,GO:0001932,GO:0001934,GO:0002009,GO:0002682,GO:0002683,GO:0003006,GO:0003674,GO:0005102,GO:0005198,GO:0005488,GO:0005515,GO:0005575,GO:0005622,GO:0005623,GO:0005634,GO:0005635,GO:0005637,GO:0005638,GO:0005652,GO:0005654,GO:0005737,GO:0005829,GO:0005856,GO:0005882,GO:0006325,GO:0006342,GO:0006355,GO:…	-	ko:K07611,ko:K12641,ko:K20478	ko04210,ko04214,ko05410,ko05412,ko05414,map04210,map04214,map05410,map05412,map05414	-	-	-	ko00000,ko00001,ko04131,ko04812	-	-	-	Filament,LTD
NP_999666.1	7668.SPU_010595-tr	0	989	COG1474@1|root,KOG2227@2759|Eukaryota,39N5C@33154|Opisthokonta,3BC3Y@33208|Metazoa,3CR9G@33213|Bilateria	33208|Metazoa	L	DNA replication initiation	CDC6	GO:0000075,GO:0000076,GO:0000079,GO:0000082,GO:0000083,GO:0000166,GO:0000228,GO:0000278,GO:0000793,GO:0000794,GO:0000922,GO:0001932,GO:0001934,GO:0003674,GO:0003682,GO:0005488,GO:0005515,GO:0005575,GO:0005622,GO:0005623,GO:0005634,GO:0005654,GO:0005694,GO:0005730,GO:0005737,GO:0005819,GO:0005829,GO:0005856,GO:0006139,GO:0006259,GO:0006260,GO:0006275,GO:0006355,GO:0006725,GO:0006807,GO:0007049,GO:…	-	ko:K02213	ko04110,ko04111,ko04113,map04110,map04111,map04113	-	-	-	ko00000,ko00001,ko03032	-	-	-	AAA,AAA_16,AAA_22,Cdc6_C
NP_999669.2	8090.ENSORLP00000019669	3.62e-05	52.4	28K69@1|root,2QU65@2759|Eukaryota,39YFW@33154|Opisthokonta,3BHCY@33208|Metazoa,3D5XD@33213|Bilateria,488QW@7711|Chordata,495HS@7742|Vertebrata,4A1M0@7898|Actinopterygii	33208|Metazoa	S	Cerebellin 20	-	-	-	-	-	-	-	-	-	-	-	-	C1q
NP_999670.1	7668.SPU_014266-tr	0	1439	COG4886@1|root,KOG4641@2759|Eukaryota	2759|Eukaryota	KLT	MyD88-dependent toll-like receptor signaling pathway	TLR5	GO:0001505,GO:0001817,GO:0001819,GO:0002218,GO:0002221,GO:0002224,GO:0002253,GO:0002376,GO:0002682,GO:0002684,GO:0002755,GO:0002757,GO:0002758,GO:0002764,GO:0003674,GO:0005102,GO:0005126,GO:0005149,GO:0005488,GO:0005515,GO:0005575,GO:0005623,GO:0005886,GO:0007154,GO:0007165,GO:0008150,GO:0009605,GO:0009612,GO:0009628,GO:0009889,GO:0009891,GO:0009893,GO:0009966,GO:0009967,GO:0009987,GO:0010646,GO:…	-	ko:K06261,ko:K10168	ko04512,ko04611,ko04620,ko04640,ko05130,ko05132,ko05134,ko05321,map04512,map04611,map04620,map04640,map05130,map05132,map05134,map05321	-	-	-	ko00000,ko00001,ko04090	-	-	-	LRR_1,LRR_5,LRR_8,TIR
NP_999671.1	7668.SPU_008963-tr	0	1121	COG4886@1|root,KOG4641@2759|Eukaryota	2759|Eukaryota	KLT	MyD88-dependent toll-like receptor signaling pathway	TLR5	GO:0001505,GO:0001817,GO:0001819,GO:0002218,GO:0002221,GO:0002224,GO:0002253,GO:0002376,GO:0002682,GO:0002684,GO:0002755,GO:0002757,GO:0002758,GO:0002764,GO:0003674,GO:0005102,GO:0005126,GO:0005149,GO:0005488,GO:0005515,GO:0005575,GO:0005623,GO:0005886,GO:0007154,GO:0007165,GO:0008150,GO:0009605,GO:0009612,GO:0009628,GO:0009889,GO:0009891,GO:0009893,GO:0009966,GO:0009967,GO:0009987,GO:0010646,GO:…	-	ko:K06261,ko:K10168	ko04512,ko04611,ko04620,ko04640,ko05130,ko05132,ko05134,ko05321,map04512,map04611,map04620,map04640,map05130,map05132,map05134,map05321	-	-	-	ko00000,ko00001,ko04090	-	-	-	LRR_1,LRR_5,LRR_8,TIR
NP_999672.1	7668.SPU_004062-tr	0	1011	KOG3577@1|root,KOG3577@2759|Eukaryota,3A55X@33154|Opisthokonta,3BRYV@33208|Metazoa,3D8U7@33213|Bilateria	33208|Metazoa	T	Frizzled	-	-	2.7.10.1	ko:K05094,ko:K09614	ko01521,ko04010,ko04014,ko04015,ko04144,ko04151,ko04550,ko04810,ko05200,ko05206,ko05219,ko05230,map01521,map04010,map04014,map04015,map04144,map04151,map04550,map04810,map05200,map05206,map05219,map05230	-	-	-	ko00000,ko00001,ko01000,ko01001,ko01002,ko01020,ko04050,ko04090	-	-	-	Fz
NP_999673.2	7668.SPU_014722-tr	9.21e-138	393	KOG0849@1|root,KOG0849@2759|Eukaryota	2759|Eukaryota	K	DNA binding	SEBOX	GO:0003007,GO:0006355,GO:0007275,GO:0007492,GO:0007507,GO:0008150,GO:0009653,GO:0009887,GO:0009888,GO:0009889,GO:0010468,GO:0010556,GO:0019219,GO:0019222,GO:0031323,GO:0031326,GO:0032501,GO:0032502,GO:0048513,GO:0048731,GO:0048856,GO:0050789,GO:0050794,GO:0051171,GO:0051252,GO:0060255,GO:0065007,GO:0072359,GO:0080090,GO:1903506,GO:2000112,GO:2001141	-	ko:K09326	ko04550,map04550	-	-	-	ko00000,ko00001,ko03000	-	-	-	Homeobox
NP_999674.1	7668.SPU_026008-tr	2.8e-152	521	KOG3544@1|root,KOG3544@2759|Eukaryota,38CJN@33154|Opisthokonta,3BAFZ@33208|Metazoa,3CU1R@33213|Bilateria	33208|Metazoa	W	collagen fibril organization	COL5A2	GO:0000302,GO:0001101,GO:0001501,GO:0001502,GO:0001503,GO:0001568,GO:0001649,GO:0001654,GO:0001775,GO:0001894,GO:0001944,GO:0001957,GO:0001958,GO:0002020,GO:0002062,GO:0002376,GO:0002682,GO:0002683,GO:0003007,GO:0003008,GO:0003416,GO:0003417,GO:0003674,GO:0005102,GO:0005178,GO:0005198,GO:0005201,GO:0005488,GO:0005515,GO:0005575,GO:0005576,GO:0005581,GO:0005583,GO:0005584,GO:0005585,GO:0005586,GO:…	-	ko:K06236,ko:K19719,ko:K19720,ko:K19721	ko04151,ko04510,ko04512,ko04611,ko04926,ko04933,ko04974,ko05146,ko05165,map04151,map04510,map04512,map04611,map04926,map04933,map04974,map05146,map05165	-	-	-	ko00000,ko00001,ko00536,ko04516	-	-	-	COLFI,Collagen,VWC
NP_999675.1	7668.SPU_026009-tr	0	3893	KOG3544@1|root,KOG3544@2759|Eukaryota,38CJN@33154|Opisthokonta,3BAFZ@33208|Metazoa	33208|Metazoa	W	collagen	-	-	-	ko:K19719	ko04151,ko04510,ko04512,ko04974,ko05165,map04151,map04510,map04512,map04974,map05165	-	-	-	ko00000,ko00001,ko00536	-	-	-	COLFI,Collagen,VWC
NP_999676.1	7668.SPU_015708-tr	5.37e-161	501	KOG3544@1|root,KOG3544@2759|Eukaryota,38CJN@33154|Opisthokonta,3BAFZ@33208|Metazoa,3CRU5@33213|Bilateria	33208|Metazoa	W	Belongs to the type IV collagen family	COL4A2	GO:0000003,GO:0001101,GO:0001525,GO:0001568,GO:0001569,GO:0001654,GO:0001655,GO:0001700,GO:0001704,GO:0001706,GO:0001763,GO:0001822,GO:0001894,GO:0001944,GO:0002009,GO:0002119,GO:0002164,GO:0002791,GO:0002793,GO:0003006,GO:0003008,GO:0003674,GO:0005198,GO:0005201,GO:0005488,GO:0005515,GO:0005575,GO:0005576,GO:0005581,GO:0005587,GO:0005604,GO:0005605,GO:0005622,GO:0005623,GO:0005737,GO:0005783,GO:…	-	ko:K06237,ko:K19720,ko:K19721	ko04151,ko04510,ko04512,ko04611,ko04926,ko04933,ko04974,ko05146,ko05165,ko05200,ko05222,map04151,map04510,map04512,map04611,map04926,map04933,map04974,map05146,map05165,map05200,map05222	-	-	-	ko00000,ko00001,ko00536,ko04147,ko04516	-	-	-	C4,Collagen
NP_999677.1	7668.SPU_023353-tr	0	1157	COG3119@1|root,KOG3867@2759|Eukaryota,38DUV@33154|Opisthokonta,3B9HA@33208|Metazoa,3CXPV@33213|Bilateria	33208|Metazoa	P	steryl-sulfatase activity	sul-2	GO:0005575,GO:0005576	3.1.6.2,3.1.6.4,3.1.6.8	ko:K01131,ko:K01132,ko:K01134,ko:K18222	ko00140,ko00531,ko00600,ko01100,ko04142,map00140,map00531,map00600,map01100,map04142	M00077,M00079	R03404,R04856,R07806,R08941,R08942	RC00231	ko00000,ko00001,ko00002,ko01000,ko04147	-	-	-	Sulfatase,Sulfatase_C
NP_999680.1	7668.SPU_015320-tr	4.96e-174	486	KOG4001@1|root,KOG4001@2759|Eukaryota,39I1B@33154|Opisthokonta,3BAXU@33208|Metazoa,3CREG@33213|Bilateria	33208|Metazoa	Z	Dynein axonemal light intermediate chain 1	DNALI1	GO:0000226,GO:0001578,GO:0003341,GO:0003674,GO:0005488,GO:0005515,GO:0005575,GO:0005622,GO:0005623,GO:0005737,GO:0005856,GO:0005858,GO:0005875,GO:0005929,GO:0005930,GO:0006928,GO:0006996,GO:0007010,GO:0007017,GO:0007018,GO:0008150,GO:0009987,GO:0015630,GO:0016043,GO:0022607,GO:0030030,GO:0030031,GO:0030175,GO:0030286,GO:0031514,GO:0032838,GO:0032991,GO:0034622,GO:0035082,GO:0036156,GO:0036159,GO:…	-	ko:K10410	ko05016,map05016	-	-	-	ko00000,ko00001,ko04812	-	-	-	Ax_dynein_light
NP_999681.1	7668.SPU_006529-tr	0	960	COG2273@1|root,2QRX5@2759|Eukaryota,38FWG@33154|Opisthokonta,3BF4Y@33208|Metazoa,3D1TU@33213|Bilateria	33208|Metazoa	G	Glycosyl hydrolases family 16	GNBPB1	-	-	-	-	-	-	-	-	-	-	-	CBM39,Glyco_hydro_16
NP_999683.1	7668.SPU_014051-tr	3.78e-287	791	2EVMN@1|root,2SXKB@2759|Eukaryota,39IP3@33154|Opisthokonta,3C3ZD@33208|Metazoa,3DKK8@33213|Bilateria	7668.SPU_014051-tr|-	A	fusion of sperm to egg plasma membrane involved in single fertilization	-	GO:0000323,GO:0001669,GO:0005575,GO:0005622,GO:0005623,GO:0005737,GO:0005764,GO:0005773,GO:0005775,GO:0012505,GO:0030141,GO:0031410,GO:0031974,GO:0031982,GO:0031983,GO:0034774,GO:0043160,GO:0043202,GO:0043226,GO:0043227,GO:0043229,GO:0043231,GO:0043233,GO:0044422,GO:0044424,GO:0044433,GO:0044437,GO:0044444,GO:0044446,GO:0044464,GO:0060205,GO:0070013,GO:0097223,GO:0097708,GO:0099503	-	-	-	-	-	-	-	-	-	-	-
NP_999684.1	7739.XP_002593793.1	0.000539	53.9	2E9YG@1|root,2SG8K@2759|Eukaryota,3ACCK@33154|Opisthokonta,3BVNZ@33208|Metazoa,3DCN3@33213|Bilateria	33208|Metazoa	S	Reeler domain	-	-	-	-	-	-	-	-	-	-	-	-	Reeler
NP_999685.1	126957.SMAR006511-PA	3.44e-61	196	COG2036@1|root,KOG0869@2759|Eukaryota,3A3IS@33154|Opisthokonta,3BH41@33208|Metazoa,3CZU7@33213|Bilateria,41ZMV@6656|Arthropoda	33208|Metazoa	K	Protein heterodimerization activity	NFYB	GO:0000976,GO:0000981,GO:0001067,GO:0001654,GO:0001932,GO:0001934,GO:0003674,GO:0003676,GO:0003677,GO:0003690,GO:0003700,GO:0005488,GO:0005515,GO:0005575,GO:0005622,GO:0005623,GO:0005634,GO:0005654,GO:0005667,GO:0006139,GO:0006351,GO:0006355,GO:0006357,GO:0006366,GO:0006725,GO:0006807,GO:0007275,GO:0007399,GO:0007423,GO:0008134,GO:0008150,GO:0008152,GO:0009058,GO:0009059,GO:0009889,GO:0009891,GO:…	-	ko:K08065	ko04612,ko05152,ko05166,map04612,map05152,map05166	-	-	-	ko00000,ko00001,ko03000	-	-	-	CBFD_NFYB_HMF
NP_999686.1	7668.SPU_005182-tr	0	1155	COG2373@1|root,KOG1366@2759|Eukaryota,38EBJ@33154|Opisthokonta,3BBY3@33208|Metazoa,3CRK1@33213|Bilateria	33208|Metazoa	O	complement activation, alternative pathway	C5	GO:0000187,GO:0000323,GO:0001664,GO:0001701,GO:0001775,GO:0001796,GO:0001798,GO:0001817,GO:0001819,GO:0001846,GO:0001848,GO:0001849,GO:0001932,GO:0001934,GO:0001969,GO:0001970,GO:0002237,GO:0002250,GO:0002252,GO:0002253,GO:0002263,GO:0002274,GO:0002275,GO:0002283,GO:0002366,GO:0002376,GO:0002443,GO:0002444,GO:0002446,GO:0002449,GO:0002455,GO:0002460,GO:0002507,GO:0002520,GO:0002523,GO:0002673,GO:…	-	ko:K03989,ko:K03990,ko:K03994,ko:K06530	ko04145,ko04610,ko05020,ko05133,ko05134,ko05140,ko05142,ko05150,ko05152,ko05167,ko05168,ko05203,ko05322,map04145,map04610,map05020,map05133,map05134,map05140,map05142,map05150,map05152,map05167,map05168,map05203,map05322	-	-	-	ko00000,ko00001,ko04090,ko04131,ko04147,ko04516	-	-	-	A2M,A2M_N,A2M_N_2,A2M_comp,A2M_recep,ANATO,NTR,Thiol-ester_cl
NP_999687.1	7668.SPU_014785-tr	0	2418	COG3869@1|root,KOG3581@2759|Eukaryota,38BGZ@33154|Opisthokonta,3BB2K@33208|Metazoa,3CRR7@33213|Bilateria	33208|Metazoa	C	phosphotransferase activity, nitrogenous group as acceptor	CKM	GO:0003674,GO:0003824,GO:0004111,GO:0005488,GO:0005515,GO:0005575,GO:0005576,GO:0005615,GO:0005622,GO:0005623,GO:0005634,GO:0005737,GO:0005739,GO:0005829,GO:0006082,GO:0006139,GO:0006163,GO:0006164,GO:0006520,GO:0006575,GO:0006599,GO:0006600,GO:0006603,GO:0006725,GO:0006753,GO:0006754,GO:0006793,GO:0006796,GO:0006807,GO:0006873,GO:0006950,GO:0007275,GO:0007399,GO:0007417,GO:0007420,GO:0008150,GO:…	2.7.3.2	ko:K00933	ko00330,ko01100,map00330,map01100	M00047	R01881	RC00002,RC00203	ko00000,ko00001,ko00002,ko01000,ko04147	-	-	-	ATP-gua_Ptrans,ATP-gua_PtransN
NP_999688.1	7668.SPU_018419-tr	6.19e-264	723	COG0664@1|root,KOG1113@2759|Eukaryota,38GS1@33154|Opisthokonta,3BESA@33208|Metazoa,3CWK8@33213|Bilateria	33208|Metazoa	T	Camp-dependent protein kinase type	PRKAR2B	GO:0000086,GO:0000166,GO:0000278,GO:0000902,GO:0000904,GO:0001664,GO:0001674,GO:0001932,GO:0001933,GO:0001934,GO:0003008,GO:0003014,GO:0003091,GO:0003674,GO:0004857,GO:0004860,GO:0004862,GO:0005102,GO:0005488,GO:0005515,GO:0005575,GO:0005622,GO:0005623,GO:0005634,GO:0005737,GO:0005739,GO:0005740,GO:0005743,GO:0005813,GO:0005815,GO:0005829,GO:0005856,GO:0005886,GO:0005929,GO:0005952,GO:0006082,GO:…	-	ko:K04739	ko04910,map04910	-	-	-	ko00000,ko00001	-	-	-	RIIa,cNMP_binding
NP_999689.1	7668.SPU_000151-tr	7.5e-244	672	KOG0594@1|root,KOG0594@2759|Eukaryota,38I5W@33154|Opisthokonta,3BC5E@33208|Metazoa,3CVB1@33213|Bilateria	33208|Metazoa	T	cyclin-dependent protein serine/threonine kinase activity	CDK6	GO:0000003,GO:0000079,GO:0000082,GO:0000122,GO:0000166,GO:0000278,GO:0000307,GO:0000785,GO:0001101,GO:0001558,GO:0001654,GO:0001726,GO:0001775,GO:0001932,GO:0001933,GO:0001952,GO:0001954,GO:0002064,GO:0002065,GO:0002066,GO:0002067,GO:0002068,GO:0002088,GO:0002119,GO:0002164,GO:0002237,GO:0002244,GO:0002376,GO:0002520,GO:0002521,GO:0002682,GO:0002683,GO:0002761,GO:0002762,GO:0003002,GO:0003006,GO:…	2.7.11.22	ko:K02089,ko:K02091,ko:K02503	ko01522,ko04110,ko04115,ko04151,ko04218,ko04530,ko04660,ko04933,ko04934,ko05161,ko05162,ko05165,ko05166,ko05167,ko05200,ko05203,ko05206,ko05212,ko05214,ko05218,ko05219,ko05220,ko05222,ko05223,ko05224,ko05225,map01522,map04110,map04115,map04151,map04218,map04530,map04660,map04933,map04934,map05161,map05162,map05165,map05166,map05167,map05200,map05203,map05206,map05212,map05214,map05218,map05219,ma…	M00692	-	-	ko00000,ko00001,ko00002,ko01000,ko01001,ko04147	-	-	-	Pkinase
NP_999692.1	7668.SPU_009433-tr	7.12e-271	748	COG5277@1|root,KOG0676@2759|Eukaryota,38FH3@33154|Opisthokonta,3BID7@33208|Metazoa,3D38N@33213|Bilateria	33208|Metazoa	Z	Belongs to the actin family	-	GO:0005575,GO:0005622,GO:0005623,GO:0005737,GO:0005856,GO:0043226,GO:0043228,GO:0043229,GO:0043232,GO:0044424,GO:0044464	-	ko:K05692	ko04015,ko04145,ko04210,ko04390,ko04391,ko04510,ko04520,ko04530,ko04611,ko04670,ko04714,ko04745,ko04810,ko04919,ko04921,ko05100,ko05110,ko05130,ko05131,ko05132,ko05164,ko05205,ko05225,ko05410,ko05412,ko05414,ko05416,ko05418,map04015,map04145,map04210,map04390,map04391,map04510,map04520,map04530,map04611,map04670,map04714,map04745,map04810,map04919,map04921,map05100,map05110,map05130,map05131,map0…	-	-	-	ko00000,ko00001,ko03019,ko03021,ko03029,ko03036,ko04147,ko04812	-	-	-	Actin
NP_999694.1	7668.SPU_009483-tr	2.64e-266	729	COG5277@1|root,KOG0676@2759|Eukaryota,38C0D@33154|Opisthokonta,3BBGP@33208|Metazoa,3CRBJ@33213|Bilateria	33208|Metazoa	Z	ATP binding	ACTBL2	GO:0000123,GO:0000278,GO:0000281,GO:0000910,GO:0003674,GO:0005198,GO:0005200,GO:0005575,GO:0005622,GO:0005623,GO:0005634,GO:0005654,GO:0005737,GO:0005856,GO:0005884,GO:0006325,GO:0006338,GO:0006464,GO:0006473,GO:0006475,GO:0006807,GO:0006996,GO:0007010,GO:0007015,GO:0007049,GO:0007275,GO:0007507,GO:0007517,GO:0007519,GO:0007528,GO:0008150,GO:0008152,GO:0009653,GO:0009888,GO:0009987,GO:0010927,GO:…	-	ko:K05692	ko04015,ko04145,ko04210,ko04390,ko04391,ko04510,ko04520,ko04530,ko04611,ko04670,ko04714,ko04745,ko04810,ko04919,ko04921,ko05100,ko05110,ko05130,ko05131,ko05132,ko05164,ko05205,ko05225,ko05410,ko05412,ko05414,ko05416,ko05418,map04015,map04145,map04210,map04390,map04391,map04510,map04520,map04530,map04611,map04670,map04714,map04745,map04810,map04919,map04921,map05100,map05110,map05130,map05131,map0…	-	-	-	ko00000,ko00001,ko03019,ko03021,ko03029,ko03036,ko04147,ko04812	-	-	-	Actin
NP_999695.1	7668.SPU_002779-tr	0	1622	COG0443@1|root,KOG0103@2759|Eukaryota,38HTW@33154|Opisthokonta,3B9EM@33208|Metazoa,3CSN8@33213|Bilateria	33208|Metazoa	O	ATP binding	HSPA4L	GO:0000166,GO:0000774,GO:0001085,GO:0001655,GO:0001822,GO:0001932,GO:0001933,GO:0001934,GO:0002682,GO:0002684,GO:0002694,GO:0002696,GO:0003674,GO:0005488,GO:0005515,GO:0005524,GO:0005575,GO:0005576,GO:0005615,GO:0005622,GO:0005623,GO:0005634,GO:0005654,GO:0005737,GO:0005811,GO:0005829,GO:0006355,GO:0006357,GO:0006457,GO:0006458,GO:0006605,GO:0006626,GO:0006810,GO:0006839,GO:0006886,GO:0006897,GO:…	-	ko:K09485,ko:K09489	ko04141,ko04530,ko04612,map04141,map04530,map04612	-	-	-	ko00000,ko00001,ko03110	1.A.33	-	-	HSP70,MreB_Mbl
NP_999696.1	7209.EJD74090.1	3.98e-07	60.5	KOG1217@1|root,KOG1217@2759|Eukaryota,38BUP@33154|Opisthokonta,3BA2W@33208|Metazoa,3CUNH@33213|Bilateria,40AIE@6231|Nematoda,1KV5Q@119089|Chromadorea	33208|Metazoa	T	EGF-like domain	MATN4	GO:0003674,GO:0005488,GO:0005518,GO:0005575,GO:0005576,GO:0005622,GO:0005623,GO:0005856,GO:0005882,GO:0006950,GO:0007155,GO:0007160,GO:0008150,GO:0009611,GO:0019215,GO:0022610,GO:0030054,GO:0030055,GO:0030056,GO:0031589,GO:0043226,GO:0043228,GO:0043229,GO:0043232,GO:0044422,GO:0044424,GO:0044430,GO:0044446,GO:0044464,GO:0044877,GO:0045111,GO:0048678,GO:0050896,GO:0099080,GO:0099081,GO:0099512,GO:…	-	ko:K17307	-	-	-	-	ko00000,ko04147	-	-	-	EGF,EGF_CA,FXa_inhibition,Matrilin_ccoil,SEA,VWA,hEGF
NP_999697.1	7668.SPU_025772-tr	1.51e-254	706	COG0526@1|root,KOG0190@2759|Eukaryota,38GTB@33154|Opisthokonta,3BBAA@33208|Metazoa,3CY8R@33213|Bilateria	33208|Metazoa	O	protein disulfide isomerase activity	P4HB	GO:0001666,GO:0003674,GO:0003756,GO:0003810,GO:0003824,GO:0004656,GO:0005102,GO:0005178,GO:0005488,GO:0005515,GO:0005575,GO:0005576,GO:0005622,GO:0005623,GO:0005737,GO:0005783,GO:0005788,GO:0005793,GO:0005886,GO:0006082,GO:0006457,GO:0006464,GO:0006520,GO:0006575,GO:0006807,GO:0006950,GO:0007154,GO:0007165,GO:0007166,GO:0008150,GO:0008152,GO:0009628,GO:0009897,GO:0009966,GO:0009986,GO:0009987,GO:…	5.3.4.1	ko:K09580	ko04141,map04141	-	-	-	ko00000,ko00001,ko01000,ko03110,ko04131,ko04147	-	-	-	Thioredoxin,Thioredoxin_6
NP_999698.1	7668.SPU_002874-tr	0	1048	KOG3806@1|root,KOG3806@2759|Eukaryota,38EII@33154|Opisthokonta,3BBGE@33208|Metazoa,3CSSW@33213|Bilateria	33208|Metazoa	K	PML body organization	ETS1	GO:0000003,GO:0000122,GO:0000302,GO:0000578,GO:0000976,GO:0000977,GO:0000978,GO:0000981,GO:0000982,GO:0000987,GO:0001012,GO:0001067,GO:0001077,GO:0001078,GO:0001227,GO:0001228,GO:0001501,GO:0001525,GO:0001568,GO:0001569,GO:0001654,GO:0001655,GO:0001666,GO:0001667,GO:0001702,GO:0001704,GO:0001705,GO:0001712,GO:0001736,GO:0001738,GO:0001742,GO:0001745,GO:0001751,GO:0001752,GO:0001754,GO:0001763,GO:…	-	ko:K02678,ko:K21932	ko04013,ko04014,ko04218,ko04320,ko05166,ko05200,ko05211,map04013,map04014,map04218,map04320,map05166,map05200,map05211	-	-	-	ko00000,ko00001,ko03000	-	-	-	Ets,SAM_PNT
NP_999699.1	7668.SPU_008528-tr	2.01e-268	734	KOG3805@1|root,KOG3805@2759|Eukaryota,38FF9@33154|Opisthokonta,3BI7B@33208|Metazoa,3CR50@33213|Bilateria	33208|Metazoa	K	lung goblet cell differentiation	SPDEF	GO:0000122,GO:0000981,GO:0001227,GO:0002064,GO:0002065,GO:0002066,GO:0002067,GO:0003674,GO:0003676,GO:0003677,GO:0003700,GO:0005488,GO:0005575,GO:0005622,GO:0005623,GO:0005634,GO:0006355,GO:0006357,GO:0007275,GO:0008150,GO:0009888,GO:0009889,GO:0009890,GO:0009891,GO:0009892,GO:0009893,GO:0009987,GO:0010453,GO:0010454,GO:0010455,GO:0010468,GO:0010556,GO:0010557,GO:0010558,GO:0010604,GO:0010605,GO:…	-	ko:K09442	-	-	-	-	ko00000,ko03000	-	-	-	Ets,SAM_PNT
NP_999701.1	7668.SPU_010943-tr	0	949	2CMA3@1|root,2QPRX@2759|Eukaryota,38FT8@33154|Opisthokonta,3BH0F@33208|Metazoa,3CW6M@33213|Bilateria	33208|Metazoa	Z	actin filament bundle assembly	FSCN1	GO:0000902,GO:0001654,GO:0001725,GO:0001726,GO:0001754,GO:0002009,GO:0002102,GO:0002165,GO:0002376,GO:0002520,GO:0003002,GO:0003008,GO:0003674,GO:0003779,GO:0005488,GO:0005515,GO:0005575,GO:0005622,GO:0005623,GO:0005737,GO:0005829,GO:0005856,GO:0005884,GO:0005886,GO:0005902,GO:0005911,GO:0006928,GO:0006950,GO:0006996,GO:0007010,GO:0007015,GO:0007043,GO:0007154,GO:0007163,GO:0007165,GO:0007166,GO:…	-	ko:K17455	-	-	-	-	ko00000,ko04131,ko04812	-	-	-	Fascin
NP_999702.1	7668.SPU_020677-tr	0	1674	KOG0200@1|root,KOG0200@2759|Eukaryota,38BHI@33154|Opisthokonta,3BAU7@33208|Metazoa,3CRP7@33213|Bilateria	33208|Metazoa	T	fibroblast growth factor-activated receptor activity	FGFR4	GO:0000003,GO:0000122,GO:0000165,GO:0000323,GO:0000902,GO:0000904,GO:0001501,GO:0001503,GO:0001525,GO:0001568,GO:0001570,GO:0001654,GO:0001655,GO:0001657,GO:0001701,GO:0001759,GO:0001763,GO:0001764,GO:0001816,GO:0001817,GO:0001818,GO:0001822,GO:0001823,GO:0001837,GO:0001889,GO:0001890,GO:0001892,GO:0001932,GO:0001934,GO:0001936,GO:0001938,GO:0001942,GO:0001944,GO:0001958,GO:0002009,GO:0002053,GO:…	2.7.10.1	ko:K04362,ko:K05093,ko:K05094,ko:K05095	ko01521,ko04010,ko04014,ko04015,ko04144,ko04151,ko04520,ko04550,ko04714,ko04810,ko05200,ko05205,ko05206,ko05215,ko05218,ko05219,ko05224,ko05226,ko05230,map01521,map04010,map04014,map04015,map04144,map04151,map04520,map04550,map04714,map04810,map05200,map05205,map05206,map05215,map05218,map05219,map05224,map05226,map05230	-	-	-	ko00000,ko00001,ko00536,ko01000,ko01001,ko01020,ko04050,ko04090,ko04516	-	-	-	I-set,Ig_3,Pkinase_Tyr
NP_999703.1	7668.SPU_022557-tr	1.69e-146	438	KOG1217@1|root,KOG1217@2759|Eukaryota	2759|Eukaryota	O	calcium ion binding	EYS	GO:0003008,GO:0005575,GO:0005576,GO:0005615,GO:0006950,GO:0007600,GO:0007601,GO:0008150,GO:0009314,GO:0009416,GO:0009581,GO:0009582,GO:0009583,GO:0009584,GO:0009605,GO:0009611,GO:0009628,GO:0009888,GO:0031012,GO:0031099,GO:0032501,GO:0032502,GO:0032579,GO:0033166,GO:0040007,GO:0042060,GO:0042246,GO:0043403,GO:0044420,GO:0044421,GO:0048589,GO:0048856,GO:0050877,GO:0050896,GO:0050906,GO:0050908,GO:…	-	ko:K19601	-	-	-	-	ko00000	-	-	-	Avidin,CUB,EGF,Laminin_G_2,hEGF
NP_999704.1	7668.SPU_027015-tr	0	869	COG5641@1|root,KOG1601@2759|Eukaryota,38D41@33154|Opisthokonta,3BC4M@33208|Metazoa,3CX72@33213|Bilateria	33208|Metazoa	K	regulation of cell proliferation involved in mesonephros development	GATA3	GO:0000003,GO:0000122,GO:0000228,GO:0000785,GO:0000790,GO:0000902,GO:0000904,GO:0000976,GO:0000977,GO:0000978,GO:0000980,GO:0000981,GO:0000982,GO:0000987,GO:0001012,GO:0001046,GO:0001047,GO:0001067,GO:0001077,GO:0001078,GO:0001085,GO:0001158,GO:0001161,GO:0001162,GO:0001227,GO:0001228,GO:0001501,GO:0001654,GO:0001655,GO:0001656,GO:0001657,GO:0001701,GO:0001708,GO:0001709,GO:0001764,GO:0001775,GO:…	-	ko:K09182,ko:K17894,ko:K17895	ko04658,ko04659,map04658,map04659	-	-	-	ko00000,ko00001,ko03000	-	-	-	GATA
NP_999705.1	7668.SPU_024339-tr	0	2249	COG2114@1|root,KOG1023@2759|Eukaryota,38E22@33154|Opisthokonta,3B9DY@33208|Metazoa,3CT6K@33213|Bilateria	33208|Metazoa	T	guanylate cyclase activity	-	GO:0003674,GO:0003824,GO:0004383,GO:0005575,GO:0005622,GO:0005623,GO:0005737,GO:0005829,GO:0005886,GO:0006139,GO:0006163,GO:0006164,GO:0006182,GO:0006725,GO:0006753,GO:0006793,GO:0006796,GO:0006807,GO:0007154,GO:0007165,GO:0008074,GO:0008150,GO:0008152,GO:0009058,GO:0009117,GO:0009150,GO:0009152,GO:0009165,GO:0009187,GO:0009190,GO:0009259,GO:0009260,GO:0009975,GO:0009987,GO:0016020,GO:0016829,GO:…	4.6.1.2	ko:K01769,ko:K12323	ko00230,ko04022,ko04024,ko04270,ko04714,ko04921,ko04923,ko04924,ko04925,map00230,map04022,map04024,map04270,map04714,map04921,map04923,map04924,map04925	M00694	R00434	RC00295	ko00000,ko00001,ko00002,ko01000,ko01001	-	-	-	ANF_receptor,Guanylate_cyc,HNOBA,Pkinase_Tyr
NP_999706.1	7668.SPU_028171-tr	5.99e-73	221	KOG1744@1|root,KOG1744@2759|Eukaryota,3A1HW@33154|Opisthokonta,3BAD0@33208|Metazoa,3CXPH@33213|Bilateria	33208|Metazoa	B	Histone H2B	-	GO:0003674,GO:0003676,GO:0003677,GO:0005488,GO:0005575,GO:0005622,GO:0005623,GO:0005634,GO:0005694,GO:0006323,GO:0006325,GO:0006333,GO:0006334,GO:0006996,GO:0008150,GO:0009987,GO:0016043,GO:0022607,GO:0031497,GO:0034622,GO:0034728,GO:0043226,GO:0043227,GO:0043228,GO:0043229,GO:0043231,GO:0043232,GO:0043933,GO:0044085,GO:0044424,GO:0044464,GO:0051276,GO:0065003,GO:0065004,GO:0071103,GO:0071824,GO:…	-	ko:K11252	ko05034,ko05203,ko05322,map05034,map05203,map05322	-	-	-	ko00000,ko00001,ko03036,ko04147	-	-	-	Histone
NP_999707.1	135651.CBN00386	3.95e-65	198	COG2036@1|root,KOG3467@2759|Eukaryota,3A1HI@33154|Opisthokonta,3BQAA@33208|Metazoa,3D789@33213|Bilateria,40D3R@6231|Nematoda,1KVSY@119089|Chromadorea,412E7@6236|Rhabditida	33208|Metazoa	B	Core component of nucleosome. Nucleosomes wrap and compact DNA into chromatin, limiting DNA accessibility to the cellular machineries which require DNA as a template. Histones thereby play a central role in transcription regulation, DNA repair, DNA replication and chromosomal stability. DNA accessibility is regulated via a complex set of post-translational modifications of histones, also called h…	-	-	-	ko:K11252,ko:K11254	ko05034,ko05203,ko05322,map05034,map05203,map05322	-	-	-	ko00000,ko00001,ko03036,ko04147	-	-	-	CENP-T_C,Histone
NP_999708.1	7668.SPU_027981-tr	1.45e-112	329	COG5648@1|root,KOG0381@2759|Eukaryota,39V7D@33154|Opisthokonta,3BI6Q@33208|Metazoa,3CZDN@33213|Bilateria	33208|Metazoa	K	high mobility group	HMGB1	GO:0000003,GO:0000122,GO:0000217,GO:0000228,GO:0000400,GO:0000401,GO:0000402,GO:0000405,GO:0000737,GO:0000785,GO:0000790,GO:0000793,GO:0000902,GO:0000976,GO:0001067,GO:0001158,GO:0001530,GO:0001654,GO:0001667,GO:0001708,GO:0001773,GO:0001775,GO:0001776,GO:0001780,GO:0001786,GO:0001816,GO:0001817,GO:0001818,GO:0001819,GO:0001932,GO:0001934,GO:0001935,GO:0001936,GO:0001938,GO:0002053,GO:0002119,GO:…	-	ko:K10802,ko:K11295	ko03410,ko04140,ko04217,map03410,map04140,map04217	-	-	-	ko00000,ko00001,ko03036,ko03400,ko04147	-	-	-	HMG_box,HMG_box_2
NP_999711.1	7668.SPU_008768-tr	0	1009	COG0123@1|root,KOG1342@2759|Eukaryota,38BIK@33154|Opisthokonta,3B95P@33208|Metazoa,3CUTB@33213|Bilateria	33208|Metazoa	B	histone deacetylase activity (H3-K14 specific)	HDAC2	GO:0000003,GO:0000118,GO:0000122,GO:0000228,GO:0000302,GO:0000785,GO:0000790,GO:0000792,GO:0000902,GO:0000904,GO:0000976,GO:0000977,GO:0000978,GO:0000987,GO:0001012,GO:0001046,GO:0001047,GO:0001067,GO:0001085,GO:0001103,GO:0001221,GO:0001222,GO:0001224,GO:0001226,GO:0001654,GO:0001817,GO:0001819,GO:0001932,GO:0001934,GO:0001942,GO:0001975,GO:0002039,GO:0002237,GO:0002682,GO:0002791,GO:0002792,GO:…	3.5.1.98	ko:K06067	ko04110,ko04213,ko04330,ko04919,ko05016,ko05034,ko05165,ko05169,ko05200,ko05202,ko05203,ko05220,map04110,map04213,map04330,map04919,map05016,map05034,map05165,map05169,map05200,map05202,map05203,map05220	-	-	-	ko00000,ko00001,ko01000,ko03036	-	-	-	Hist_deacetyl
NP_999712.1	7668.SPU_000464-tr	1.11e-82	245	COG2036@1|root,KOG1745@2759|Eukaryota,39ZTV@33154|Opisthokonta,3BPDH@33208|Metazoa,3D6BK@33213|Bilateria	33208|Metazoa	B	nucleosomal DNA binding	-	GO:0000785,GO:0000786,GO:0003674,GO:0003676,GO:0003677,GO:0003682,GO:0005488,GO:0005575,GO:0005622,GO:0005623,GO:0005634,GO:0005694,GO:0006323,GO:0006325,GO:0006333,GO:0006334,GO:0006996,GO:0008150,GO:0009987,GO:0016043,GO:0022607,GO:0031490,GO:0031491,GO:0031492,GO:0031497,GO:0032991,GO:0032993,GO:0034622,GO:0034728,GO:0043226,GO:0043227,GO:0043228,GO:0043229,GO:0043231,GO:0043232,GO:0043933,GO:…	-	ko:K11253	ko05034,ko05202,ko05322,map05034,map05202,map05322	-	-	-	ko00000,ko00001,ko03036,ko04147	-	-	-	Histone
NP_999713.1	135651.CBN00386	3.95e-65	198	COG2036@1|root,KOG3467@2759|Eukaryota,3A1HI@33154|Opisthokonta,3BQAA@33208|Metazoa,3D789@33213|Bilateria,40D3R@6231|Nematoda,1KVSY@119089|Chromadorea,412E7@6236|Rhabditida	33208|Metazoa	B	Core component of nucleosome. Nucleosomes wrap and compact DNA into chromatin, limiting DNA accessibility to the cellular machineries which require DNA as a template. Histones thereby play a central role in transcription regulation, DNA repair, DNA replication and chromosomal stability. DNA accessibility is regulated via a complex set of post-translational modifications of histones, also called h…	-	-	-	ko:K11252,ko:K11254	ko05034,ko05203,ko05322,map05034,map05203,map05322	-	-	-	ko00000,ko00001,ko03036,ko04147	-	-	-	CENP-T_C,Histone
NP_999714.1	7668.SPU_020433-tr	2.93e-49	166	KOG4012@1|root,KOG4012@2759|Eukaryota,38FHA@33154|Opisthokonta,3BSPC@33208|Metazoa,3CY9X@33213|Bilateria	33208|Metazoa	B	nucleosome assembly	-	GO:0005575,GO:0005622,GO:0005623,GO:0005634,GO:0005694,GO:0043226,GO:0043227,GO:0043228,GO:0043229,GO:0043231,GO:0043232,GO:0044424,GO:0044464	-	ko:K11275	-	-	-	-	ko00000,ko03036	-	-	-	Linker_histone
NP_999715.1	135651.CBN00386	3.95e-65	198	COG2036@1|root,KOG3467@2759|Eukaryota,3A1HI@33154|Opisthokonta,3BQAA@33208|Metazoa,3D789@33213|Bilateria,40D3R@6231|Nematoda,1KVSY@119089|Chromadorea,412E7@6236|Rhabditida	33208|Metazoa	B	Core component of nucleosome. Nucleosomes wrap and compact DNA into chromatin, limiting DNA accessibility to the cellular machineries which require DNA as a template. Histones thereby play a central role in transcription regulation, DNA repair, DNA replication and chromosomal stability. DNA accessibility is regulated via a complex set of post-translational modifications of histones, also called h…	-	-	-	ko:K11252,ko:K11254	ko05034,ko05203,ko05322,map05034,map05203,map05322	-	-	-	ko00000,ko00001,ko03036,ko04147	-	-	-	CENP-T_C,Histone
NP_999716.1	135651.CBN00386	3.95e-65	198	COG2036@1|root,KOG3467@2759|Eukaryota,3A1HI@33154|Opisthokonta,3BQAA@33208|Metazoa,3D789@33213|Bilateria,40D3R@6231|Nematoda,1KVSY@119089|Chromadorea,412E7@6236|Rhabditida	33208|Metazoa	B	Core component of nucleosome. Nucleosomes wrap and compact DNA into chromatin, limiting DNA accessibility to the cellular machineries which require DNA as a template. Histones thereby play a central role in transcription regulation, DNA repair, DNA replication and chromosomal stability. DNA accessibility is regulated via a complex set of post-translational modifications of histones, also called h…	-	-	-	ko:K11252,ko:K11254	ko05034,ko05203,ko05322,map05034,map05203,map05322	-	-	-	ko00000,ko00001,ko03036,ko04147	-	-	-	CENP-T_C,Histone
NP_999717.1	7668.SPU_024343-tr	5.75e-72	217	KOG1744@1|root,KOG1744@2759|Eukaryota,3A1HW@33154|Opisthokonta,3BQEI@33208|Metazoa,3D7NQ@33213|Bilateria	33208|Metazoa	B	protein heterodimerization activity	-	GO:0000785,GO:0002376,GO:0003674,GO:0003676,GO:0003677,GO:0005488,GO:0005575,GO:0005622,GO:0005623,GO:0005634,GO:0005694,GO:0006323,GO:0006325,GO:0006333,GO:0006334,GO:0006950,GO:0006952,GO:0006955,GO:0006996,GO:0008150,GO:0009987,GO:0016043,GO:0022607,GO:0031497,GO:0034622,GO:0034728,GO:0043226,GO:0043227,GO:0043228,GO:0043229,GO:0043231,GO:0043232,GO:0043933,GO:0044085,GO:0044422,GO:0044424,GO:…	-	ko:K11252,ko:K11254	ko05034,ko05203,ko05322,map05034,map05203,map05322	-	-	-	ko00000,ko00001,ko03036,ko04147	-	-	-	Histone
NP_999718.1	7668.SPU_023663-tr	5.66e-69	210	COG5262@1|root,KOG1756@2759|Eukaryota,3A1K0@33154|Opisthokonta,3BQBZ@33208|Metazoa,3D75E@33213|Bilateria	33208|Metazoa	B	Histone H2A	HIST2H2AB	GO:0000228,GO:0000785,GO:0000790,GO:0003674,GO:0003676,GO:0003677,GO:0005488,GO:0005515,GO:0005575,GO:0005622,GO:0005623,GO:0005634,GO:0005694,GO:0006325,GO:0006342,GO:0006355,GO:0006996,GO:0008150,GO:0009889,GO:0009890,GO:0009892,GO:0009987,GO:0010468,GO:0010556,GO:0010558,GO:0010605,GO:0010629,GO:0016043,GO:0016458,GO:0019219,GO:0019222,GO:0019899,GO:0031323,GO:0031324,GO:0031326,GO:0031327,GO:…	-	ko:K11251	ko04217,ko05034,ko05322,map04217,map05034,map05322	-	-	-	ko00000,ko00001,ko03036,ko04147	-	-	-	Histone,Histone_H2A_C
NP_999719.1	7668.SPU_023661-tr	4.05e-72	218	KOG1744@1|root,KOG1744@2759|Eukaryota,3A1HW@33154|Opisthokonta,3BQEI@33208|Metazoa,3D7NQ@33213|Bilateria	33208|Metazoa	B	protein heterodimerization activity	-	GO:0000785,GO:0002376,GO:0003674,GO:0003676,GO:0003677,GO:0005488,GO:0005575,GO:0005622,GO:0005623,GO:0005634,GO:0005694,GO:0006323,GO:0006325,GO:0006333,GO:0006334,GO:0006950,GO:0006952,GO:0006955,GO:0006996,GO:0008150,GO:0009987,GO:0016043,GO:0022607,GO:0031497,GO:0034622,GO:0034728,GO:0043226,GO:0043227,GO:0043228,GO:0043229,GO:0043231,GO:0043232,GO:0043933,GO:0044085,GO:0044422,GO:0044424,GO:…	-	ko:K11252,ko:K11254	ko05034,ko05203,ko05322,map05034,map05203,map05322	-	-	-	ko00000,ko00001,ko03036,ko04147	-	-	-	Histone
NP_999720.1	7668.SPU_011223-tr	2.59e-66	210	KOG4012@1|root,KOG4012@2759|Eukaryota,3A73W@33154|Opisthokonta,3BSV0@33208|Metazoa,3D97P@33213|Bilateria	33208|Metazoa	B	DNA binding. It is involved in the biological process described with	HIST1H1A	GO:0000003,GO:0000228,GO:0000785,GO:0000790,GO:0000791,GO:0003674,GO:0003676,GO:0003677,GO:0003682,GO:0005488,GO:0005539,GO:0005575,GO:0005622,GO:0005623,GO:0005634,GO:0005694,GO:0005719,GO:0007276,GO:0007283,GO:0008150,GO:0008201,GO:0009986,GO:0019953,GO:0022414,GO:0030100,GO:0031490,GO:0031974,GO:0031981,GO:0031982,GO:0032501,GO:0032504,GO:0032879,GO:0043167,GO:0043168,GO:0043226,GO:0043227,GO:…	-	ko:K11275	-	-	-	-	ko00000,ko03036	-	-	-	Linker_histone
NP_999721.1	7668.SPU_016565-tr	2.51e-76	230	KOG1744@1|root,KOG1744@2759|Eukaryota,3AMF1@33154|Opisthokonta,3C0E4@33208|Metazoa	33208|Metazoa	B	Histone H2B	-	GO:0003674,GO:0003676,GO:0003677,GO:0005488,GO:0005575,GO:0005622,GO:0005623,GO:0005634,GO:0005694,GO:0006323,GO:0006325,GO:0006333,GO:0006334,GO:0006996,GO:0008150,GO:0009987,GO:0016043,GO:0022607,GO:0031497,GO:0034622,GO:0034728,GO:0043226,GO:0043227,GO:0043228,GO:0043229,GO:0043231,GO:0043232,GO:0043933,GO:0044085,GO:0044424,GO:0044464,GO:0051276,GO:0065003,GO:0065004,GO:0071103,GO:0071824,GO:…	-	ko:K11252	ko05034,ko05203,ko05322,map05034,map05203,map05322	-	-	-	ko00000,ko00001,ko03036,ko04147	-	-	-	Histone
NP_999722.1	7668.SPU_028135-tr	5.31e-65	204	KOG4012@1|root,KOG4012@2759|Eukaryota,38FHA@33154|Opisthokonta,3BS6T@33208|Metazoa,3E414@33213|Bilateria	33208|Metazoa	B	Histone H1-delta-like	-	GO:0000228,GO:0000781,GO:0000784,GO:0005575,GO:0005622,GO:0005623,GO:0005634,GO:0005694,GO:0005737,GO:0031974,GO:0031981,GO:0043226,GO:0043227,GO:0043228,GO:0043229,GO:0043231,GO:0043232,GO:0043233,GO:0044422,GO:0044424,GO:0044427,GO:0044428,GO:0044446,GO:0044454,GO:0044464,GO:0070013,GO:0098687	-	ko:K11275	-	-	-	-	ko00000,ko03036	-	-	-	Linker_histone
NP_999723.1	7668.SPU_016087-tr	5.99e-57	186	KOG4012@1|root,KOG4012@2759|Eukaryota,3A73W@33154|Opisthokonta,3BSV0@33208|Metazoa,3D97P@33213|Bilateria	33208|Metazoa	B	DNA binding. It is involved in the biological process described with	HIST1H1A	GO:0000003,GO:0000228,GO:0000785,GO:0000790,GO:0000791,GO:0003674,GO:0003676,GO:0003677,GO:0003682,GO:0005488,GO:0005539,GO:0005575,GO:0005622,GO:0005623,GO:0005634,GO:0005694,GO:0005719,GO:0007276,GO:0007283,GO:0008150,GO:0008201,GO:0009986,GO:0019953,GO:0022414,GO:0030100,GO:0031490,GO:0031974,GO:0031981,GO:0031982,GO:0032501,GO:0032504,GO:0032879,GO:0043167,GO:0043168,GO:0043226,GO:0043227,GO:…	-	ko:K11275	-	-	-	-	ko00000,ko03036	-	-	-	Linker_histone
NP_999724.1	7668.SPU_005963-tr	0	1662	COG1257@1|root,KOG2480@2759|Eukaryota,38D74@33154|Opisthokonta,3BF6P@33208|Metazoa,3CYUH@33213|Bilateria	33208|Metazoa	I	3-hydroxy-3-methylglutaryl-coenzyme A reductase	HMGCR	GO:0000003,GO:0000166,GO:0001932,GO:0001933,GO:0001934,GO:0002791,GO:0002792,GO:0003006,GO:0003008,GO:0003013,GO:0003018,GO:0003674,GO:0003824,GO:0004420,GO:0005488,GO:0005515,GO:0005575,GO:0005622,GO:0005623,GO:0005737,GO:0005777,GO:0005778,GO:0005783,GO:0005789,GO:0006066,GO:0006469,GO:0006629,GO:0006644,GO:0006694,GO:0006695,GO:0006720,GO:0006721,GO:0006732,GO:0006733,GO:0006743,GO:0006793,GO:…	1.1.1.34	ko:K00021	ko00900,ko01100,ko01110,ko01130,ko04152,ko04976,map00900,map01100,map01110,map01130,map04152,map04976	M00095	R02082	RC00004,RC00644	ko00000,ko00001,ko00002,ko01000	-	-	-	HMG-CoA_red,Sterol-sensing
NP_999725.1	10224.NP_001158380.1	5.89e-40	147	KOG0489@1|root,KOG0489@2759|Eukaryota,39UNQ@33154|Opisthokonta,3BDY1@33208|Metazoa,3CT0N@33213|Bilateria	33208|Metazoa	K	sequence-specific DNA binding	HOXC8	GO:0000122,GO:0000981,GO:0001501,GO:0003002,GO:0003674,GO:0003676,GO:0003677,GO:0003700,GO:0005488,GO:0005575,GO:0005622,GO:0005623,GO:0005634,GO:0005654,GO:0005856,GO:0006355,GO:0006357,GO:0007275,GO:0007389,GO:0007399,GO:0008150,GO:0009653,GO:0009790,GO:0009887,GO:0009889,GO:0009890,GO:0009892,GO:0009952,GO:0009987,GO:0010468,GO:0010556,GO:0010558,GO:0010605,GO:0010629,GO:0015630,GO:0019219,GO:…	-	ko:K09308	-	-	-	-	ko00000,ko03000	-	-	-	Homeobox
NP_999726.1	9365.XP_007519744.1	2.21e-38	148	KOG0485@1|root,KOG0485@2759|Eukaryota,3A449@33154|Opisthokonta,3BRDX@33208|Metazoa,3CVNT@33213|Bilateria,484JI@7711|Chordata,48YM2@7742|Vertebrata,3J6Q6@40674|Mammalia	33208|Metazoa	K	homeobox	HMX3	GO:0000003,GO:0000976,GO:0000977,GO:0000981,GO:0001012,GO:0001067,GO:0003008,GO:0003674,GO:0003676,GO:0003677,GO:0003690,GO:0003700,GO:0005488,GO:0006355,GO:0006357,GO:0007275,GO:0007399,GO:0007417,GO:0007420,GO:0007423,GO:0007565,GO:0007566,GO:0008150,GO:0009653,GO:0009790,GO:0009887,GO:0009888,GO:0009889,GO:0009890,GO:0009892,GO:0010468,GO:0010556,GO:0010558,GO:0010605,GO:0010629,GO:0019219,GO:…	-	ko:K09349	-	-	-	-	ko00000,ko03000	-	-	-	Homeobox
NP_999727.1	7668.SPU_002129-tr	0	897	KOG0850@1|root,KOG0843@2759|Eukaryota,3AA09@33154|Opisthokonta,3BTXF@33208|Metazoa,3D6QB@33213|Bilateria	33208|Metazoa	K	DNA binding	Noto	GO:0001947,GO:0002009,GO:0003002,GO:0003007,GO:0003143,GO:0006996,GO:0007275,GO:0007368,GO:0007389,GO:0007507,GO:0008150,GO:0009653,GO:0009790,GO:0009799,GO:0009855,GO:0009880,GO:0009887,GO:0009888,GO:0009953,GO:0009987,GO:0016043,GO:0022607,GO:0030030,GO:0030031,GO:0030903,GO:0031344,GO:0032501,GO:0032502,GO:0033043,GO:0035050,GO:0035239,GO:0035295,GO:0044085,GO:0044087,GO:0044458,GO:0044782,GO:…	-	-	-	-	-	-	-	-	-	-	Homeobox
NP_999728.1	7668.SPU_007317-tr	0	1132	KOG3714@1|root,KOG3714@2759|Eukaryota,38H9H@33154|Opisthokonta,3BFXI@33208|Metazoa,3CRSI@33213|Bilateria	33208|Metazoa	O	bone morphogenetic protein	BMP1	GO:0000003,GO:0000578,GO:0000902,GO:0000904,GO:0001501,GO:0001502,GO:0001568,GO:0001703,GO:0001704,GO:0001707,GO:0001885,GO:0001944,GO:0002009,GO:0002064,GO:0002165,GO:0002376,GO:0002520,GO:0003002,GO:0003006,GO:0003158,GO:0003674,GO:0003824,GO:0004175,GO:0004222,GO:0004252,GO:0005488,GO:0005515,GO:0005518,GO:0005575,GO:0005576,GO:0006355,GO:0006357,GO:0006508,GO:0006807,GO:0006928,GO:0006935,GO:…	3.4.24.19,3.4.24.21	ko:K05502,ko:K08076,ko:K09608,ko:K13045,ko:K13046,ko:K13047	-	-	-	-	ko00000,ko01000,ko01002,ko04052	-	-	-	Astacin,CUB,EGF_CA,FXa_inhibition
NP_999729.1	7668.SPU_026288-tr	0	1479	KOG0498@1|root,KOG0498@2759|Eukaryota,38C5X@33154|Opisthokonta,3BBK2@33208|Metazoa,3CZ4A@33213|Bilateria	33208|Metazoa	P	voltage-gated potassium channel activity involved in SA node cell action potential depolarization	HCN3	GO:0001505,GO:0001508,GO:0001701,GO:0002027,GO:0003008,GO:0003012,GO:0003013,GO:0003254,GO:0003674,GO:0005198,GO:0005215,GO:0005216,GO:0005217,GO:0005221,GO:0005222,GO:0005244,GO:0005248,GO:0005249,GO:0005261,GO:0005267,GO:0005272,GO:0005488,GO:0005515,GO:0005575,GO:0005622,GO:0005623,GO:0005737,GO:0005886,GO:0005887,GO:0006810,GO:0006811,GO:0006812,GO:0006813,GO:0006814,GO:0006936,GO:0006937,GO:…	-	ko:K04955,ko:K04956,ko:K04957	ko04024,ko04742,map04024,map04742	-	-	-	ko00000,ko00001,ko04040	1.A.1.5,1.A.1.5.10,1.A.1.5.11	-	-	Ion_trans,Ion_trans_N,cNMP_binding
NP_999730.1	7668.SPU_020342-tr	1.93e-288	805	KOG1226@1|root,KOG1226@2759|Eukaryota,38DSI@33154|Opisthokonta,3BA6T@33208|Metazoa,3CTSN@33213|Bilateria	33208|Metazoa	TW	regulation of collagen catabolic process	ITGB1	GO:0000003,GO:0000082,GO:0000278,GO:0000902,GO:0000904,GO:0001525,GO:0001568,GO:0001667,GO:0001669,GO:0001700,GO:0001701,GO:0001703,GO:0001704,GO:0001707,GO:0001708,GO:0001726,GO:0001775,GO:0001894,GO:0001932,GO:0001934,GO:0001936,GO:0001938,GO:0001944,GO:0001952,GO:0001954,GO:0001968,GO:0002009,GO:0002011,GO:0002020,GO:0002040,GO:0002042,GO:0002064,GO:0002065,GO:0002066,GO:0002119,GO:0002164,GO:…	-	ko:K05719,ko:K06493,ko:K09884	ko04015,ko04145,ko04151,ko04360,ko04380,ko04510,ko04512,ko04514,ko04530,ko04611,ko04640,ko04670,ko04810,ko04919,ko05100,ko05130,ko05131,ko05133,ko05140,ko05145,ko05165,ko05200,ko05205,ko05206,ko05222,ko05410,ko05412,ko05414,ko05418,map04015,map04145,map04151,map04360,map04380,map04510,map04512,map04514,map04530,map04611,map04640,map04670,map04810,map04919,map05100,map05130,map05131,map05133,map05…	-	-	-	ko00000,ko00001,ko02000,ko04090,ko04131,ko04147,ko04516	1.A.8	-	-	EGF_2,Integrin_B_tail,Integrin_b_cyt,Integrin_beta,PSI_integrin
NP_999731.2	7668.SPU_016009-tr	0	1606	KOG1226@1|root,KOG1226@2759|Eukaryota,38DSI@33154|Opisthokonta,3BA6T@33208|Metazoa,3CTSN@33213|Bilateria	33208|Metazoa	TW	regulation of collagen catabolic process	ITGB1	GO:0000003,GO:0000082,GO:0000278,GO:0000902,GO:0000904,GO:0001525,GO:0001568,GO:0001667,GO:0001669,GO:0001700,GO:0001701,GO:0001703,GO:0001704,GO:0001707,GO:0001708,GO:0001726,GO:0001775,GO:0001894,GO:0001932,GO:0001934,GO:0001936,GO:0001938,GO:0001944,GO:0001952,GO:0001954,GO:0001968,GO:0002009,GO:0002011,GO:0002020,GO:0002040,GO:0002042,GO:0002064,GO:0002065,GO:0002066,GO:0002119,GO:0002164,GO:…	-	ko:K05719,ko:K06493,ko:K09884	ko04015,ko04145,ko04151,ko04360,ko04380,ko04510,ko04512,ko04514,ko04530,ko04611,ko04640,ko04670,ko04810,ko04919,ko05100,ko05130,ko05131,ko05133,ko05140,ko05145,ko05165,ko05200,ko05205,ko05206,ko05222,ko05410,ko05412,ko05414,ko05418,map04015,map04145,map04151,map04360,map04380,map04510,map04512,map04514,map04530,map04611,map04640,map04670,map04810,map04919,map05100,map05130,map05131,map05133,map05…	-	-	-	ko00000,ko00001,ko02000,ko04090,ko04131,ko04147,ko04516	1.A.8	-	-	EGF_2,Integrin_B_tail,Integrin_b_cyt,Integrin_beta,PSI_integrin
NP_999733.1	7668.SPU_001000-tr	4.49e-305	840	COG0554@1|root,KOG0738@2759|Eukaryota,38EF3@33154|Opisthokonta,3BA82@33208|Metazoa,3CSKU@33213|Bilateria	33208|Metazoa	O	microtubule-severing ATPase activity	KATNA1	GO:0000003,GO:0000070,GO:0000151,GO:0000166,GO:0000212,GO:0000226,GO:0000278,GO:0000280,GO:0000819,GO:0000902,GO:0000904,GO:0000922,GO:0001578,GO:0001764,GO:0003674,GO:0003824,GO:0005488,GO:0005515,GO:0005524,GO:0005575,GO:0005622,GO:0005623,GO:0005634,GO:0005694,GO:0005737,GO:0005811,GO:0005813,GO:0005815,GO:0005819,GO:0005856,GO:0005874,GO:0005875,GO:0005881,GO:0005886,GO:0005938,GO:0006928,GO:…	3.6.4.3	ko:K07767	-	-	-	-	ko00000,ko01000,ko04812	-	-	-	AAA,Vps4_C
NP_999735.1	7668.SPU_018898-tr	2.69e-168	496	COG0457@1|root,KOG1840@2759|Eukaryota,38CFM@33154|Opisthokonta,3BC82@33208|Metazoa,3CWNT@33213|Bilateria	33208|Metazoa	Z	microtubule motor activity	KLC4	GO:0000003,GO:0000226,GO:0000280,GO:0000902,GO:0000904,GO:0000910,GO:0002064,GO:0002065,GO:0002066,GO:0002119,GO:0002164,GO:0002376,GO:0002478,GO:0002495,GO:0002504,GO:0003006,GO:0003674,GO:0003774,GO:0003777,GO:0003824,GO:0005488,GO:0005515,GO:0005575,GO:0005622,GO:0005623,GO:0005634,GO:0005635,GO:0005737,GO:0005829,GO:0005856,GO:0005871,GO:0005875,GO:0005929,GO:0006810,GO:0006886,GO:0006890,GO:…	-	ko:K10407	ko05132,map05132	-	-	-	ko00000,ko00001,ko03019,ko04812	-	-	-	DUF2315,TPR_10,TPR_12,TPR_7,TPR_8
NP_999736.1	7668.SPU_018898-tr	0	954	COG0457@1|root,KOG1840@2759|Eukaryota,38CFM@33154|Opisthokonta,3BC82@33208|Metazoa,3CWNT@33213|Bilateria	33208|Metazoa	Z	microtubule motor activity	KLC4	GO:0000003,GO:0000226,GO:0000280,GO:0000902,GO:0000904,GO:0000910,GO:0002064,GO:0002065,GO:0002066,GO:0002119,GO:0002164,GO:0002376,GO:0002478,GO:0002495,GO:0002504,GO:0003006,GO:0003674,GO:0003774,GO:0003777,GO:0003824,GO:0005488,GO:0005515,GO:0005575,GO:0005622,GO:0005623,GO:0005634,GO:0005635,GO:0005737,GO:0005829,GO:0005856,GO:0005871,GO:0005875,GO:0005929,GO:0006810,GO:0006886,GO:0006890,GO:…	-	ko:K10407	ko05132,map05132	-	-	-	ko00000,ko00001,ko03019,ko04812	-	-	-	DUF2315,TPR_10,TPR_12,TPR_7,TPR_8
NP_999737.1	7668.SPU_018898-tr	0	928	COG0457@1|root,KOG1840@2759|Eukaryota,38CFM@33154|Opisthokonta,3BC82@33208|Metazoa,3CWNT@33213|Bilateria	33208|Metazoa	Z	microtubule motor activity	KLC4	GO:0000003,GO:0000226,GO:0000280,GO:0000902,GO:0000904,GO:0000910,GO:0002064,GO:0002065,GO:0002066,GO:0002119,GO:0002164,GO:0002376,GO:0002478,GO:0002495,GO:0002504,GO:0003006,GO:0003674,GO:0003774,GO:0003777,GO:0003824,GO:0005488,GO:0005515,GO:0005575,GO:0005622,GO:0005623,GO:0005634,GO:0005635,GO:0005737,GO:0005829,GO:0005856,GO:0005871,GO:0005875,GO:0005929,GO:0006810,GO:0006886,GO:0006890,GO:…	-	ko:K10407	ko05132,map05132	-	-	-	ko00000,ko00001,ko03019,ko04812	-	-	-	DUF2315,TPR_10,TPR_12,TPR_7,TPR_8
NP_999738.1	7668.SPU_018898-tr	1.65e-295	828	COG0457@1|root,KOG1840@2759|Eukaryota,38CFM@33154|Opisthokonta,3BC82@33208|Metazoa,3CWNT@33213|Bilateria	33208|Metazoa	Z	microtubule motor activity	KLC4	GO:0000003,GO:0000226,GO:0000280,GO:0000902,GO:0000904,GO:0000910,GO:0002064,GO:0002065,GO:0002066,GO:0002119,GO:0002164,GO:0002376,GO:0002478,GO:0002495,GO:0002504,GO:0003006,GO:0003674,GO:0003774,GO:0003777,GO:0003824,GO:0005488,GO:0005515,GO:0005575,GO:0005622,GO:0005623,GO:0005634,GO:0005635,GO:0005737,GO:0005829,GO:0005856,GO:0005871,GO:0005875,GO:0005929,GO:0006810,GO:0006886,GO:0006890,GO:…	-	ko:K10407	ko05132,map05132	-	-	-	ko00000,ko00001,ko03019,ko04812	-	-	-	DUF2315,TPR_10,TPR_12,TPR_7,TPR_8
NP_999739.2	7668.SPU_027235-tr	0	1189	KOG2461@1|root,KOG2461@2759|Eukaryota,38HX4@33154|Opisthokonta,3BEN7@33208|Metazoa,3CRW3@33213|Bilateria	33208|Metazoa	K	sebum secreting cell proliferation	-	-	-	-	-	-	-	-	-	-	-	-	zf-C2H2
NP_999740.1	7668.SPU_013301-tr	0	2768	28KI0@1|root,2QRSZ@2759|Eukaryota,39SY2@33154|Opisthokonta,3BKNW@33208|Metazoa,3D5Y8@33213|Bilateria	33208|Metazoa	W	Transferrin	-	GO:0003674,GO:0005047,GO:0005488,GO:0005575,GO:0005576,GO:0005622,GO:0005623,GO:0005737,GO:0005783,GO:0005785,GO:0005789,GO:0005791,GO:0012505,GO:0016020,GO:0030867,GO:0031090,GO:0031984,GO:0032991,GO:0042175,GO:0043021,GO:0043226,GO:0043227,GO:0043229,GO:0043231,GO:0044422,GO:0044424,GO:0044425,GO:0044432,GO:0044444,GO:0044446,GO:0044464,GO:0044877,GO:0098588,GO:0098796,GO:0098827	-	ko:K06569	-	-	-	-	ko00000,ko04090	-	-	-	Transferrin
NP_999743.2	7668.SPU_017605-tr	0	1026	COG0056@1|root,KOG1353@2759|Eukaryota,38ERH@33154|Opisthokonta,3BCEE@33208|Metazoa,3CU79@33213|Bilateria	33208|Metazoa	C	Produces ATP from ADP in the presence of a proton gradient across the membrane	ATP5A1	GO:0000275,GO:0003674,GO:0003824,GO:0005215,GO:0005575,GO:0005622,GO:0005623,GO:0005737,GO:0005739,GO:0005740,GO:0005743,GO:0005753,GO:0006091,GO:0006139,GO:0006163,GO:0006164,GO:0006725,GO:0006753,GO:0006754,GO:0006793,GO:0006796,GO:0006807,GO:0006810,GO:0006811,GO:0006812,GO:0008150,GO:0008152,GO:0008324,GO:0009058,GO:0009117,GO:0009123,GO:0009124,GO:0009126,GO:0009127,GO:0009141,GO:0009142,GO:…	-	ko:K02132	ko00190,ko01100,ko04714,ko05010,ko05012,ko05016,map00190,map01100,map04714,map05010,map05012,map05016	M00158	-	-	ko00000,ko00001,ko00002	3.A.2.1	-	-	ATP-synt_ab,ATP-synt_ab_C,ATP-synt_ab_N
NP_999744.1	7668.SPU_003166-tr	6.76e-275	756	KOG2588@1|root,KOG2588@2759|Eukaryota,38I52@33154|Opisthokonta,3BG7R@33208|Metazoa,3CWHT@33213|Bilateria	33208|Metazoa	K	DNA-binding transcription factor activity	MYCN	GO:0000785,GO:0000976,GO:0000977,GO:0000978,GO:0000981,GO:0000982,GO:0000987,GO:0001012,GO:0001067,GO:0001077,GO:0001228,GO:0001501,GO:0001502,GO:0001763,GO:0002009,GO:0002053,GO:0003674,GO:0003676,GO:0003677,GO:0003690,GO:0003700,GO:0005488,GO:0005515,GO:0005575,GO:0005622,GO:0005623,GO:0005634,GO:0005694,GO:0005730,GO:0006139,GO:0006351,GO:0006355,GO:0006357,GO:0006366,GO:0006725,GO:0006807,GO:…	-	ko:K04377,ko:K09109,ko:K09112	ko04010,ko04012,ko04110,ko04151,ko04218,ko04310,ko04350,ko04390,ko04391,ko04550,ko04630,ko04919,ko05161,ko05166,ko05167,ko05169,ko05200,ko05202,ko05205,ko05206,ko05210,ko05213,ko05216,ko05219,ko05220,ko05221,ko05222,ko05224,ko05225,ko05226,ko05230,map04010,map04012,map04110,map04151,map04218,map04310,map04350,map04390,map04391,map04550,map04630,map04919,map05161,map05166,map05167,map05169,map0520…	-	-	-	ko00000,ko00001,ko03000,ko03019	-	-	-	HLH,Myc_N
NP_999752.1	7668.SPU_021816-tr	0	1144	COG0464@1|root,KOG0741@2759|Eukaryota,38CBE@33154|Opisthokonta,3B9KB@33208|Metazoa,3CUQF@33213|Bilateria	33208|Metazoa	O	SNARE complex disassembly	NSF	GO:0000149,GO:0001505,GO:0001664,GO:0001919,GO:0001921,GO:0002090,GO:0003674,GO:0003824,GO:0005102,GO:0005488,GO:0005515,GO:0005575,GO:0005622,GO:0005623,GO:0005737,GO:0005794,GO:0005795,GO:0005829,GO:0005886,GO:0006810,GO:0006811,GO:0006812,GO:0006813,GO:0006836,GO:0006886,GO:0006887,GO:0006888,GO:0006890,GO:0006892,GO:0006896,GO:0006900,GO:0006901,GO:0006903,GO:0006906,GO:0006914,GO:0006996,GO:…	3.6.4.6	ko:K06027	ko04138,ko04721,ko04727,ko04962,map04138,map04721,map04727,map04962	-	-	-	ko00000,ko00001,ko01000,ko04131	1.F.1.1	-	-	AAA,CDC48_2,CDC48_N
NP_999753.2	7668.SPU_010424.a-tr	2.97e-233	645	KOG2251@1|root,KOG2251@2759|Eukaryota,38YWY@33154|Opisthokonta,3B9N6@33208|Metazoa,3CW4M@33213|Bilateria	33208|Metazoa	K	DNA binding	OTX2	GO:0000578,GO:0000902,GO:0000904,GO:0000976,GO:0000977,GO:0000978,GO:0000981,GO:0000982,GO:0000987,GO:0001012,GO:0001067,GO:0001077,GO:0001228,GO:0001654,GO:0001702,GO:0001708,GO:0001709,GO:0001754,GO:0001756,GO:0003002,GO:0003406,GO:0003674,GO:0003676,GO:0003677,GO:0003690,GO:0003700,GO:0005488,GO:0005515,GO:0005575,GO:0005622,GO:0005623,GO:0005634,GO:0005737,GO:0006139,GO:0006351,GO:0006355,GO:…	-	ko:K09326,ko:K09337,ko:K18490	ko04550,map04550	-	-	-	ko00000,ko00001,ko03000	-	-	-	Homeobox,TF_Otx
NP_999754.1	7668.SPU_006859-tr	2.13e-142	402	KOG3065@1|root,KOG3065@2759|Eukaryota,38DW2@33154|Opisthokonta,3BCWD@33208|Metazoa,3CUWE@33213|Bilateria	33208|Metazoa	U	short-term synaptic potentiation	SNAP25	GO:0000149,GO:0000278,GO:0000281,GO:0000902,GO:0000904,GO:0000910,GO:0001504,GO:0001505,GO:0001775,GO:0002252,GO:0002263,GO:0002274,GO:0002275,GO:0002283,GO:0002366,GO:0002376,GO:0002443,GO:0002444,GO:0002446,GO:0002790,GO:0002791,GO:0002793,GO:0003008,GO:0003674,GO:0005215,GO:0005216,GO:0005244,GO:0005249,GO:0005261,GO:0005267,GO:0005484,GO:0005488,GO:0005515,GO:0005575,GO:0005622,GO:0005623,GO:…	-	ko:K08508,ko:K18211	ko04130,ko04611,ko04721,ko04911,map04130,map04611,map04721,map04911	-	-	-	ko00000,ko00001,ko04131,ko04147	-	-	-	SNAP-25
NP_999758.1	7668.SPU_017725-tr	1.04e-305	836	2C0QX@1|root,2QTK1@2759|Eukaryota,38CGA@33154|Opisthokonta,3BA09@33208|Metazoa,3CYRS@33213|Bilateria	33208|Metazoa	S	nuclear respiratory factor 1	NRF1	GO:0000976,GO:0000977,GO:0000978,GO:0000981,GO:0000982,GO:0000987,GO:0001012,GO:0001046,GO:0001047,GO:0001067,GO:0001077,GO:0001228,GO:0001654,GO:0001894,GO:0001895,GO:0002009,GO:0002165,GO:0003407,GO:0003674,GO:0003676,GO:0003677,GO:0003690,GO:0003700,GO:0005488,GO:0005515,GO:0005575,GO:0005622,GO:0005623,GO:0005634,GO:0005654,GO:0005737,GO:0005829,GO:0006091,GO:0006139,GO:0006351,GO:0006355,GO:…	-	ko:K11831	ko04371,ko05016,map04371,map05016	-	-	-	ko00000,ko00001,ko03029	-	-	-	Nrf1_DNA-bind,Nrf1_activ_bdg
NP_999759.1	7668.SPU_018351-tr	1.19e-286	800	KOG0849@1|root,KOG3862@2759|Eukaryota,38RYK@33154|Opisthokonta,3BDFE@33208|Metazoa,3CVQQ@33213|Bilateria	33208|Metazoa	K	optic chiasma development	-	GO:0000003,GO:0000976,GO:0000977,GO:0000981,GO:0001012,GO:0001067,GO:0001158,GO:0001654,GO:0001708,GO:0001745,GO:0002119,GO:0002164,GO:0003006,GO:0003674,GO:0003676,GO:0003677,GO:0003690,GO:0003700,GO:0003705,GO:0005488,GO:0005575,GO:0005622,GO:0005623,GO:0005634,GO:0006355,GO:0006357,GO:0007275,GO:0007399,GO:0007423,GO:0007548,GO:0008150,GO:0009653,GO:0009790,GO:0009791,GO:0009792,GO:0009887,GO:…	-	ko:K09383,ko:K15608	ko05202,map05202	-	-	-	ko00000,ko00001,ko03000,ko03036,ko04131	-	-	-	PAX
NP_999760.1	45351.EDO34163	3.48e-61	191	KOG1755@1|root,KOG1755@2759|Eukaryota,3A4ZE@33154|Opisthokonta,3BSDK@33208|Metazoa	33208|Metazoa	Z	actin binding	-	GO:0006996,GO:0007010,GO:0007015,GO:0008150,GO:0009653,GO:0009987,GO:0010927,GO:0016043,GO:0022607,GO:0030029,GO:0030036,GO:0030154,GO:0030239,GO:0031032,GO:0032502,GO:0032989,GO:0042692,GO:0044085,GO:0048468,GO:0048646,GO:0048856,GO:0048869,GO:0051146,GO:0055001,GO:0055002,GO:0061061,GO:0070925,GO:0071689,GO:0071840,GO:0097435	-	ko:K05759	ko04013,ko04015,ko04810,ko05131,ko05132,map04013,map04015,map04810,map05131,map05132	-	-	-	ko00000,ko00001,ko04131,ko04147,ko04812	-	-	-	Profilin
NP_999761.1	7668.SPU_014801-tr	0	940	28KDA@1|root,2QSU4@2759|Eukaryota,38HRQ@33154|Opisthokonta,3BAJQ@33208|Metazoa,3CYWH@33213|Bilateria	33208|Metazoa	S	microtubule-based process	RSPH4A	GO:0000226,GO:0001534,GO:0001578,GO:0003341,GO:0003674,GO:0005488,GO:0005515,GO:0005575,GO:0005622,GO:0005623,GO:0005634,GO:0005654,GO:0005730,GO:0005737,GO:0005856,GO:0005875,GO:0005929,GO:0005930,GO:0006928,GO:0006996,GO:0007010,GO:0007017,GO:0007018,GO:0008017,GO:0008092,GO:0008150,GO:0009987,GO:0015630,GO:0015631,GO:0016043,GO:0022607,GO:0030030,GO:0030031,GO:0031514,GO:0031974,GO:0031981,GO:…	-	ko:K19756	-	-	-	-	ko00000,ko04812	-	-	-	Radial_spoke
NP_999762.1	7668.SPU_027288-tr	0	3662	2CMEU@1|root,2QQ5W@2759|Eukaryota,38E7N@33154|Opisthokonta,3BF2D@33208|Metazoa,3CTMS@33213|Bilateria	33208|Metazoa	T	scavenger receptor activity	DMBT1	GO:0001530,GO:0002218,GO:0002221,GO:0002253,GO:0002376,GO:0002682,GO:0002684,GO:0002757,GO:0002758,GO:0002764,GO:0003674,GO:0003676,GO:0003677,GO:0005044,GO:0005488,GO:0005515,GO:0005539,GO:0005575,GO:0005576,GO:0005622,GO:0005623,GO:0005737,GO:0006807,GO:0006810,GO:0006897,GO:0006898,GO:0006950,GO:0006952,GO:0006955,GO:0006959,GO:0007154,GO:0007165,GO:0008150,GO:0008152,GO:0008289,GO:0008329,GO:…	-	ko:K13912	ko04970,map04970	-	-	-	ko00000,ko00001	-	-	-	CUB,SRCR,Zona_pellucida
NP_999763.1	7668.SPU_007840-tr	0	979	KOG3714@1|root,KOG3714@2759|Eukaryota	2759|Eukaryota	O	metalloendopeptidase activity	-	-	-	ko:K02599	ko01522,ko04320,ko04330,ko04658,ko04919,ko05020,ko05165,ko05200,ko05206,ko05224,map01522,map04320,map04330,map04658,map04919,map05020,map05165,map05200,map05206,map05224	M00682	-	-	ko00000,ko00001,ko00002	-	-	-	7tm_1,CUB,Ldl_recept_a
NP_999764.1	7668.SPU_027372-tr	0	994	28MKJ@1|root,2QU48@2759|Eukaryota	2759|Eukaryota	S	scavenger receptor activity	-	-	-	ko:K17300	-	-	-	-	ko00000,ko04147	-	-	-	BACK,SRCR
NP_999765.1	7668.SPU_016689-tr	0	1611	KOG1042@1|root,KOG1042@2759|Eukaryota,38BVC@33154|Opisthokonta,3BG0U@33208|Metazoa,3CTIP@33213|Bilateria	33208|Metazoa	D	piRNA binding	PIWIL1	GO:0000003,GO:0003006,GO:0003674,GO:0003676,GO:0003723,GO:0003727,GO:0003729,GO:0003824,GO:0004518,GO:0004519,GO:0004521,GO:0004540,GO:0005488,GO:0005515,GO:0005575,GO:0005622,GO:0005623,GO:0005634,GO:0005654,GO:0005737,GO:0005829,GO:0006139,GO:0006259,GO:0006304,GO:0006305,GO:0006306,GO:0006323,GO:0006325,GO:0006338,GO:0006417,GO:0006725,GO:0006807,GO:0006996,GO:0006997,GO:0007276,GO:0007281,GO:…	-	ko:K02156	ko04320,map04320	-	-	-	ko00000,ko00001,ko03036	-	-	-	ArgoL1,GAGE,PAZ,Piwi
NP_999766.1	7668.SPU_004867-tr	1.75e-107	329	KOG3544@1|root,KOG3544@2759|Eukaryota,3A943@33154|Opisthokonta,3BUQV@33208|Metazoa,3DB1W@33213|Bilateria	33208|Metazoa	S	structural constituent of cuticle	-	-	-	-	-	-	-	-	-	-	-	-	-
NP_999767.2	7668.SPU_004113-tr	0	1175	KOG3714@1|root,KOG3714@2759|Eukaryota,3A025@33154|Opisthokonta,3BQ15@33208|Metazoa,3D6PP@33213|Bilateria	33208|Metazoa	O	metalloendopeptidase activity	hch-1	GO:0001764,GO:0006928,GO:0007275,GO:0007399,GO:0008150,GO:0009987,GO:0016477,GO:0018996,GO:0022008,GO:0030154,GO:0032501,GO:0032502,GO:0035188,GO:0040002,GO:0040011,GO:0042303,GO:0042335,GO:0042338,GO:0048699,GO:0048731,GO:0048856,GO:0048869,GO:0048870,GO:0051179,GO:0051674,GO:0071684	3.4.24.21,3.4.24.63	ko:K08076,ko:K08606	ko04974,map04974	-	-	-	ko00000,ko00001,ko01000,ko01002	-	-	-	Astacin,CUB,MAM,SRCR,TSP_1
NP_999768.1	7668.SPU_007452-tr	1.84e-100	291	COG5126@1|root,KOG0027@2759|Eukaryota	2759|Eukaryota	DTZ	Calcium-binding protein	-	GO:0003674,GO:0005215,GO:0005432,GO:0005488,GO:0005509,GO:0006810,GO:0006811,GO:0006812,GO:0006814,GO:0006816,GO:0008150,GO:0008324,GO:0015075,GO:0015077,GO:0015081,GO:0015085,GO:0015291,GO:0015297,GO:0015298,GO:0015318,GO:0015368,GO:0015491,GO:0015672,GO:0022804,GO:0022857,GO:0022890,GO:0030001,GO:0034220,GO:0035725,GO:0042592,GO:0043167,GO:0043169,GO:0046872,GO:0046873,GO:0048878,GO:0050801,GO:…	-	ko:K02183	ko04014,ko04015,ko04016,ko04020,ko04022,ko04024,ko04070,ko04114,ko04218,ko04261,ko04270,ko04371,ko04626,ko04713,ko04720,ko04722,ko04728,ko04740,ko04744,ko04745,ko04750,ko04910,ko04912,ko04915,ko04916,ko04921,ko04922,ko04924,ko04925,ko04970,ko04971,ko05010,ko05031,ko05034,ko05133,ko05152,ko05167,ko05200,ko05214,ko05418,map04014,map04015,map04016,map04020,map04022,map04024,map04070,map04114,map0421…	-	-	-	ko00000,ko00001,ko01009,ko03036,ko04131,ko04147	-	-	-	EF-hand_1,EF-hand_5,EF-hand_7,EF-hand_8
NP_999769.1	7668.SPU_007449-tr	1.99e-99	289	COG5126@1|root,KOG0027@2759|Eukaryota	2759|Eukaryota	DTZ	Calcium-binding protein	-	GO:0003674,GO:0005215,GO:0005432,GO:0005488,GO:0005509,GO:0006810,GO:0006811,GO:0006812,GO:0006814,GO:0006816,GO:0008150,GO:0008324,GO:0015075,GO:0015077,GO:0015081,GO:0015085,GO:0015291,GO:0015297,GO:0015298,GO:0015318,GO:0015368,GO:0015491,GO:0015672,GO:0022804,GO:0022857,GO:0022890,GO:0030001,GO:0034220,GO:0035725,GO:0042592,GO:0043167,GO:0043169,GO:0046872,GO:0046873,GO:0048878,GO:0050801,GO:…	-	ko:K02183	ko04014,ko04015,ko04016,ko04020,ko04022,ko04024,ko04070,ko04114,ko04218,ko04261,ko04270,ko04371,ko04626,ko04713,ko04720,ko04722,ko04728,ko04740,ko04744,ko04745,ko04750,ko04910,ko04912,ko04915,ko04916,ko04921,ko04922,ko04924,ko04925,ko04970,ko04971,ko05010,ko05031,ko05034,ko05133,ko05152,ko05167,ko05200,ko05214,ko05418,map04014,map04015,map04016,map04020,map04022,map04024,map04070,map04114,map0421…	-	-	-	ko00000,ko00001,ko01009,ko03036,ko04131,ko04147	-	-	-	EF-hand_1,EF-hand_5,EF-hand_7,EF-hand_8
NP_999770.2	7668.SPU_003175-tr	3.98e-92	270	COG5126@1|root,KOG0027@2759|Eukaryota	2759|Eukaryota	DTZ	Calcium-binding protein	-	GO:0003674,GO:0005215,GO:0005432,GO:0005488,GO:0005509,GO:0006810,GO:0006811,GO:0006812,GO:0006814,GO:0006816,GO:0008150,GO:0008324,GO:0015075,GO:0015077,GO:0015081,GO:0015085,GO:0015291,GO:0015297,GO:0015298,GO:0015318,GO:0015368,GO:0015491,GO:0015672,GO:0022804,GO:0022857,GO:0022890,GO:0030001,GO:0034220,GO:0035725,GO:0042592,GO:0043167,GO:0043169,GO:0046872,GO:0046873,GO:0048878,GO:0050801,GO:…	-	ko:K02183	ko04014,ko04015,ko04016,ko04020,ko04022,ko04024,ko04070,ko04114,ko04218,ko04261,ko04270,ko04371,ko04626,ko04713,ko04720,ko04722,ko04728,ko04740,ko04744,ko04745,ko04750,ko04910,ko04912,ko04915,ko04916,ko04921,ko04922,ko04924,ko04925,ko04970,ko04971,ko05010,ko05031,ko05034,ko05133,ko05152,ko05167,ko05200,ko05214,ko05418,map04014,map04015,map04016,map04020,map04022,map04024,map04070,map04114,map0421…	-	-	-	ko00000,ko00001,ko01009,ko03036,ko04131,ko04147	-	-	-	EF-hand_1,EF-hand_5,EF-hand_7,EF-hand_8
NP_999772.1	7668.SPU_001266-tr	5.41e-87	289	COG5640@1|root,KOG3627@2759|Eukaryota,38EWN@33154|Opisthokonta,3BC1C@33208|Metazoa,3CVCK@33213|Bilateria	33208|Metazoa	O	scavenger receptor activity	PRSS12	GO:0003674,GO:0003824,GO:0004175,GO:0004252,GO:0005575,GO:0005576,GO:0005622,GO:0005623,GO:0005737,GO:0005886,GO:0006508,GO:0006807,GO:0006810,GO:0006887,GO:0008150,GO:0008152,GO:0008233,GO:0008236,GO:0009987,GO:0010467,GO:0016020,GO:0016192,GO:0016485,GO:0016787,GO:0017171,GO:0019538,GO:0030424,GO:0030425,GO:0031410,GO:0031638,GO:0031982,GO:0032940,GO:0033267,GO:0036477,GO:0042995,GO:0043005,GO:…	-	ko:K09624,ko:K13912	ko04970,map04970	-	-	-	ko00000,ko00001,ko01000,ko01002	-	-	-	Kringle,SRCR,Trypsin
NP_999773.1	7668.SPU_023767-tr	0	2841	KOG3599@1|root,KOG4297@1|root,KOG3599@2759|Eukaryota,KOG4297@2759|Eukaryota	2759|Eukaryota	S	carbohydrate binding	PKD1L2	GO:0003674,GO:0005215,GO:0005216,GO:0005261,GO:0005262,GO:0005575,GO:0005623,GO:0005886,GO:0006810,GO:0006811,GO:0006812,GO:0006816,GO:0008150,GO:0008324,GO:0009581,GO:0009582,GO:0009605,GO:0009612,GO:0009628,GO:0015075,GO:0015085,GO:0015267,GO:0015318,GO:0016020,GO:0022803,GO:0022838,GO:0022857,GO:0022890,GO:0030001,GO:0034220,GO:0044464,GO:0046873,GO:0050896,GO:0050982,GO:0051179,GO:0051234,GO:…	2.3.2.13	ko:K04988,ko:K05619,ko:K08465	-	-	-	-	ko00000,ko01000,ko04030,ko04040	1.A.5.1	-	-	7tm_2,GPS,Gal_Lectin,Lectin_C,PKD_channel,PLAT,REJ,Sushi,fn3
NP_999774.1	7668.SPU_002631-tr	7.78e-171	485	KOG0487@1|root,KOG0487@2759|Eukaryota,3ANYS@33154|Opisthokonta,3C1D6@33208|Metazoa,3DHWG@33213|Bilateria	33208|Metazoa	K	Homeodomain	-	-	-	-	-	-	-	-	-	-	-	-	Homeobox
NP_999775.2	7668.SPU_018811-tr	2.04e-162	472	KOG3544@1|root,KOG3544@2759|Eukaryota	2759|Eukaryota	D	structural constituent of cuticle	-	-	-	ko:K19720	ko04611,ko04926,ko04933,ko04974,ko05146,map04611,map04926,map04933,map04974,map05146	-	-	-	ko00000,ko00001,ko00536	-	-	-	Collagen,Hydrophob_seed,Pericardin_rpt
NP_999777.1	215358.XP_010752985.1	8.49e-314	877	COG5059@1|root,KOG4280@2759|Eukaryota,39M8E@33154|Opisthokonta,3BA0S@33208|Metazoa,3CRJG@33213|Bilateria,480MR@7711|Chordata,4903N@7742|Vertebrata,49SGJ@7898|Actinopterygii	33208|Metazoa	Z	Belongs to the TRAFAC class myosin-kinesin ATPase superfamily. Kinesin family	KIF3A	GO:0000226,GO:0000902,GO:0000904,GO:0001655,GO:0001701,GO:0001822,GO:0001947,GO:0002009,GO:0002376,GO:0002478,GO:0002495,GO:0002504,GO:0003002,GO:0003007,GO:0003008,GO:0003143,GO:0003674,GO:0003774,GO:0003777,GO:0003824,GO:0005488,GO:0005515,GO:0005575,GO:0005622,GO:0005623,GO:0005737,GO:0005768,GO:0005769,GO:0005813,GO:0005814,GO:0005815,GO:0005829,GO:0005856,GO:0005871,GO:0005875,GO:0005886,GO:…	-	ko:K10394,ko:K20196,ko:K20197,ko:K20198	ko04340,map04340	-	-	-	ko00000,ko00001,ko04812	-	-	-	Kinesin
NP_999778.1	7668.SPU_022049-tr	6.86e-165	468	KOG0850@1|root,KOG0492@2759|Eukaryota,3A3M9@33154|Opisthokonta,3BD8S@33208|Metazoa,3CVQY@33213|Bilateria	33208|Metazoa	K	homeobox	MSX2	GO:0000003,GO:0000122,GO:0000902,GO:0000976,GO:0000977,GO:0000978,GO:0000981,GO:0000982,GO:0000987,GO:0000988,GO:0000989,GO:0001012,GO:0001067,GO:0001227,GO:0001228,GO:0001501,GO:0001503,GO:0001558,GO:0001649,GO:0001701,GO:0001709,GO:0001763,GO:0001837,GO:0002009,GO:0002011,GO:0002039,GO:0002062,GO:0002063,GO:0002076,GO:0002165,GO:0003002,GO:0003006,GO:0003007,GO:0003148,GO:0003151,GO:0003197,GO:…	-	ko:K09341	ko05166,map05166	-	-	-	ko00000,ko00001,ko03000	-	-	-	Homeobox
NP_999779.1	7668.SPU_006917-tr	0	1051	KOG3982@1|root,KOG3982@2759|Eukaryota,38I9F@33154|Opisthokonta,3B9F8@33208|Metazoa,3D3DG@33213|Bilateria	33208|Metazoa	K	Runt-related transcription factor	RUNX2	GO:0000003,GO:0000228,GO:0000785,GO:0000790,GO:0000902,GO:0000904,GO:0000976,GO:0000977,GO:0000978,GO:0000981,GO:0000982,GO:0000987,GO:0001012,GO:0001067,GO:0001077,GO:0001228,GO:0001501,GO:0001503,GO:0001649,GO:0001654,GO:0001703,GO:0001709,GO:0001775,GO:0001958,GO:0002051,GO:0002062,GO:0002063,GO:0002076,GO:0002376,GO:0002520,GO:0002521,GO:0003002,GO:0003006,GO:0003674,GO:0003676,GO:0003677,GO:…	-	ko:K08367,ko:K09278,ko:K09280,ko:K20213,ko:K20214	ko04013,ko04530,ko04659,ko05200,ko05202,ko05220,ko05221,map04013,map04530,map04659,map05200,map05202,map05220,map05221	-	-	-	ko00000,ko00001,ko03000	-	-	-	Runt,RunxI
NP_999780.1	7668.SPU_004996-tr	2.9e-91	266	COG0096@1|root,KOG1754@2759|Eukaryota,3A1RU@33154|Opisthokonta,3BPBA@33208|Metazoa,3D6C5@33213|Bilateria	33208|Metazoa	J	Belongs to the universal ribosomal protein uS8 family	rps15a	GO:0002181,GO:0003674,GO:0003735,GO:0005198,GO:0005575,GO:0005622,GO:0005623,GO:0005737,GO:0005829,GO:0005840,GO:0006412,GO:0006518,GO:0006807,GO:0007275,GO:0007568,GO:0008150,GO:0008152,GO:0008340,GO:0009058,GO:0009059,GO:0009987,GO:0010259,GO:0010467,GO:0015935,GO:0019538,GO:0022626,GO:0022627,GO:0032501,GO:0032502,GO:0032991,GO:0034641,GO:0034645,GO:0043043,GO:0043170,GO:0043226,GO:0043228,GO:…	-	ko:K02957	ko03010,map03010	M00177	-	-	br01610,ko00000,ko00001,ko00002,ko03011	-	-	-	Ribosomal_S8
NP_999782.1	7668.SPU_024620-tr	2.44e-73	250	28JSJ@1|root,2QS6C@2759|Eukaryota,38E61@33154|Opisthokonta,3BED4@33208|Metazoa,3CRQ4@33213|Bilateria	33208|Metazoa	T	actin filament polymerization	HCLS1	GO:0000003,GO:0000122,GO:0000902,GO:0001085,GO:0001558,GO:0001667,GO:0001726,GO:0001932,GO:0001934,GO:0002064,GO:0002065,GO:0002066,GO:0002102,GO:0002262,GO:0002376,GO:0002520,GO:0002682,GO:0002684,GO:0002761,GO:0002763,GO:0003006,GO:0003674,GO:0005488,GO:0005515,GO:0005522,GO:0005575,GO:0005622,GO:0005623,GO:0005634,GO:0005667,GO:0005737,GO:0005794,GO:0005819,GO:0005829,GO:0005856,GO:0005886,GO:…	-	ko:K06106	ko04530,ko05100,ko05130,ko05131,ko05205,map04530,map05100,map05130,map05131,map05205	-	-	-	ko00000,ko00001,ko04131,ko04812	-	-	-	HS1_rep,SH3_1,SH3_9
NP_999783.1	7668.SPU_013522-tr	0	1047	COG0515@1|root,KOG0197@2759|Eukaryota,38E1B@33154|Opisthokonta,3BAZR@33208|Metazoa,3CTKV@33213|Bilateria	33208|Metazoa	T	tyrosine-protein kinase	-	-	2.7.10.2	ko:K05704,ko:K05705	ko01521,ko01522,ko04012,ko04013,ko04015,ko04062,ko04137,ko04144,ko04360,ko04370,ko04510,ko04520,ko04530,ko04540,ko04611,ko04727,ko04750,ko04810,ko04912,ko04915,ko04917,ko04919,ko04921,ko04926,ko05100,ko05120,ko05131,ko05152,ko05161,ko05167,ko05203,ko05205,ko05219,ko05418,map01521,map01522,map04012,map04013,map04015,map04062,map04137,map04144,map04360,map04370,map04510,map04520,map04530,map04540,m…	-	-	-	ko00000,ko00001,ko01000,ko01001,ko04131	-	-	-	Pkinase_Tyr,SH2,SH3_1
NP_999784.1	7668.SPU_024306-tr	3.01e-162	468	KOG4205@1|root,KOG4205@2759|Eukaryota,38F25@33154|Opisthokonta,3BIB5@33208|Metazoa,3CT1F@33213|Bilateria	33208|Metazoa	A	DAZ associated protein 1	DAZAP1	GO:0000003,GO:0000578,GO:0000902,GO:0000904,GO:0001667,GO:0001890,GO:0001893,GO:0002064,GO:0002065,GO:0002066,GO:0003002,GO:0003006,GO:0003674,GO:0003676,GO:0003677,GO:0003697,GO:0003723,GO:0003727,GO:0003729,GO:0003730,GO:0005488,GO:0005515,GO:0005575,GO:0005622,GO:0005623,GO:0005634,GO:0005654,GO:0005737,GO:0005829,GO:0006403,GO:0006417,GO:0006928,GO:0006935,GO:0007028,GO:0007275,GO:0007276,GO:…	-	ko:K12741,ko:K14411	ko03015,ko03040,map03015,map03040	-	-	-	ko00000,ko00001,ko03019,ko03041	-	-	-	RRM_1
NP_999785.1	7668.SPU_012329-tr	4.21e-137	394	COG5074@1|root,KOG0810@2759|Eukaryota,38EQZ@33154|Opisthokonta,3BCMC@33208|Metazoa,3CRNH@33213|Bilateria	33208|Metazoa	U	positive regulation of spontaneous neurotransmitter secretion	STX1A	GO:0000149,GO:0000278,GO:0000281,GO:0000910,GO:0001505,GO:0001956,GO:0002791,GO:0003674,GO:0005102,GO:0005246,GO:0005484,GO:0005488,GO:0005515,GO:0005575,GO:0005622,GO:0005623,GO:0005634,GO:0005635,GO:0005652,GO:0005654,GO:0005737,GO:0005813,GO:0005815,GO:0005829,GO:0005856,GO:0005886,GO:0005887,GO:0006810,GO:0006836,GO:0006886,GO:0006887,GO:0006904,GO:0006906,GO:0006996,GO:0007049,GO:0007154,GO:…	-	ko:K04560,ko:K08486	ko04130,ko04721,ko04911,ko05031,map04130,map04721,map04911,map05031	-	-	-	ko00000,ko00001,ko04131,ko04147	-	-	-	SNARE,Syntaxin
NP_999786.1	7668.SPU_012621-tr	5.02e-165	464	COG2101@1|root,KOG3302@2759|Eukaryota,38BPR@33154|Opisthokonta,3BBTG@33208|Metazoa,3CX9C@33213|Bilateria	33208|Metazoa	K	GO:0001034	TBP	GO:0000120,GO:0000126,GO:0000228,GO:0000428,GO:0000785,GO:0000790,GO:0000791,GO:0000976,GO:0000977,GO:0000978,GO:0000981,GO:0000987,GO:0000988,GO:0000989,GO:0000992,GO:0001006,GO:0001012,GO:0001016,GO:0001032,GO:0001034,GO:0001047,GO:0001067,GO:0001076,GO:0001085,GO:0001091,GO:0001092,GO:0001093,GO:0001098,GO:0001099,GO:0001103,GO:0001129,GO:0001132,GO:0001939,GO:0001940,GO:0002376,GO:0002520,GO:…	-	ko:K03120	ko03022,ko05016,ko05165,ko05166,ko05168,ko05169,ko05203,map03022,map05016,map05165,map05166,map05168,map05169,map05203	-	-	-	ko00000,ko00001,ko03000,ko03021	-	-	-	TBP
NP_999787.1	7668.SPU_019591-tr	0	881	KOG2685@1|root,KOG2685@2759|Eukaryota,39R0Y@33154|Opisthokonta,3BEGY@33208|Metazoa,3CXMJ@33213|Bilateria	33208|Metazoa	Z	cilium movement involved in cell motility	TEKT4	GO:0000003,GO:0001539,GO:0003341,GO:0005575,GO:0005622,GO:0005623,GO:0005634,GO:0005929,GO:0006928,GO:0006996,GO:0007017,GO:0007018,GO:0008150,GO:0009987,GO:0016043,GO:0022414,GO:0022607,GO:0030030,GO:0030031,GO:0030317,GO:0031514,GO:0032501,GO:0032504,GO:0036126,GO:0040011,GO:0042995,GO:0043226,GO:0043227,GO:0043229,GO:0043231,GO:0044085,GO:0044422,GO:0044424,GO:0044441,GO:0044463,GO:0044464,GO:…	-	ko:K18628,ko:K18631	-	-	-	-	ko00000,ko04812	-	-	-	Tektin
NP_999789.1	7668.SPU_020728-tr	1.33e-251	696	KOG2685@1|root,KOG2685@2759|Eukaryota,38FQN@33154|Opisthokonta,3BE1P@33208|Metazoa,3CWV2@33213|Bilateria	33208|Metazoa	Z	cilium movement involved in cell motility	TEKT2	GO:0000226,GO:0001539,GO:0001578,GO:0003341,GO:0003674,GO:0005198,GO:0005200,GO:0005575,GO:0005622,GO:0005623,GO:0005634,GO:0005737,GO:0005815,GO:0005856,GO:0005929,GO:0006928,GO:0006996,GO:0007010,GO:0007017,GO:0007018,GO:0007020,GO:0008150,GO:0009987,GO:0015630,GO:0016043,GO:0022607,GO:0030030,GO:0030031,GO:0030317,GO:0031109,GO:0031514,GO:0034622,GO:0035082,GO:0036126,GO:0036159,GO:0040011,GO:…	-	ko:K18629	-	-	-	-	ko00000,ko04812	-	-	-	Tektin
NP_999790.1	7668.SPU_009526-tr	0	1190	COG0530@1|root,KOG1307@2759|Eukaryota,39UQI@33154|Opisthokonta,3BGMZ@33208|Metazoa,3D2CR@33213|Bilateria	33208|Metazoa	PT	Sodium/calcium exchanger protein	-	-	-	-	-	-	-	-	-	-	-	-	Na_Ca_ex
NP_999791.2	7668.SPU_026031-tr	3.57e-16	70.5	KOG4794@1|root,KOG4794@2759|Eukaryota,3ABH9@33154|Opisthokonta,3BVKJ@33208|Metazoa,3DC35@33213|Bilateria	33208|Metazoa	N	Thymosin	TMSB10	GO:0000003,GO:0003006,GO:0003674,GO:0003779,GO:0003785,GO:0005488,GO:0005515,GO:0005575,GO:0005622,GO:0005623,GO:0005737,GO:0005856,GO:0006996,GO:0007010,GO:0007276,GO:0007281,GO:0007283,GO:0007286,GO:0008092,GO:0008150,GO:0009987,GO:0016043,GO:0019953,GO:0022412,GO:0022414,GO:0030029,GO:0030036,GO:0030154,GO:0032501,GO:0032502,GO:0032504,GO:0043226,GO:0043228,GO:0043229,GO:0043232,GO:0044424,GO:…	-	ko:K05764,ko:K13785	ko04810,map04810	-	-	-	ko00000,ko00001,ko04812	-	-	-	Thymosin
NP_999792.1	7668.SPU_012469-tr	2.47e-315	860	KOG3806@1|root,KOG3806@2759|Eukaryota,38DI1@33154|Opisthokonta,3BEHJ@33208|Metazoa,3CWEN@33213|Bilateria	33208|Metazoa	K	purine-rich negative regulatory element binding	ELK3	GO:0000003,GO:0000122,GO:0000976,GO:0000977,GO:0000978,GO:0000981,GO:0000982,GO:0000987,GO:0001012,GO:0001067,GO:0001077,GO:0001228,GO:0001525,GO:0001568,GO:0001944,GO:0002119,GO:0002164,GO:0003674,GO:0003676,GO:0003677,GO:0003690,GO:0003700,GO:0003712,GO:0003714,GO:0005488,GO:0005515,GO:0005575,GO:0005622,GO:0005623,GO:0005634,GO:0005654,GO:0005737,GO:0005739,GO:0006139,GO:0006351,GO:0006355,GO:…	-	ko:K04375,ko:K04376,ko:K09430	ko04010,ko04012,ko04014,ko04510,ko04910,ko04912,ko04921,ko05020,ko05140,ko05161,ko05166,ko05200,ko05202,ko05205,ko05213,ko05225,map04010,map04012,map04014,map04510,map04910,map04912,map04921,map05020,map05140,map05161,map05166,map05200,map05202,map05205,map05213,map05225	-	-	-	ko00000,ko00001,ko03000	-	-	-	Ets
NP_999793.1	7668.SPU_000668-tr	1.57e-279	764	KOG3900@1|root,KOG3900@2759|Eukaryota,38GS0@33154|Opisthokonta,3BK24@33208|Metazoa,3D1YG@33213|Bilateria	33208|Metazoa	T	growth differentiation factor	GDF3	GO:0000578,GO:0001501,GO:0001654,GO:0001701,GO:0001702,GO:0001704,GO:0001707,GO:0001756,GO:0001932,GO:0001934,GO:0001947,GO:0002009,GO:0002021,GO:0003002,GO:0003007,GO:0003143,GO:0003674,GO:0005102,GO:0005125,GO:0005126,GO:0005160,GO:0005488,GO:0005515,GO:0005575,GO:0005576,GO:0005615,GO:0005622,GO:0005623,GO:0005737,GO:0006355,GO:0006357,GO:0007154,GO:0007165,GO:0007166,GO:0007167,GO:0007178,GO:…	2.3.1.24	ko:K04710,ko:K05495,ko:K21283	ko00600,ko01100,ko04060,ko04071,ko04350,ko04390,ko05200,ko05217,map00600,map01100,map04060,map04071,map04350,map04390,map05200,map05217	M00094,M00099,M00679	R01496,R06517	RC00004,RC00064	ko00000,ko00001,ko00002,ko00536,ko01000,ko03019,ko04052	-	-	-	TGF_beta,TGFb_propeptide
NP_999796.1	7668.SPU_027012-tr	1.12e-314	868	KOG0601@1|root,KOG0601@2759|Eukaryota,38P8Y@33154|Opisthokonta,3BHCV@33208|Metazoa,3CW92@33213|Bilateria	33208|Metazoa	D	non-membrane spanning protein tyrosine kinase activity	WEE1	GO:0000003,GO:0000075,GO:0000079,GO:0000082,GO:0000086,GO:0000226,GO:0000278,GO:0000280,GO:0000902,GO:0001700,GO:0001932,GO:0001933,GO:0003674,GO:0003824,GO:0004672,GO:0004713,GO:0005488,GO:0005515,GO:0005575,GO:0005622,GO:0005623,GO:0005634,GO:0005654,GO:0005730,GO:0005737,GO:0005829,GO:0006464,GO:0006468,GO:0006469,GO:0006793,GO:0006796,GO:0006807,GO:0006996,GO:0006997,GO:0007010,GO:0007017,GO:…	2.7.11.1	ko:K06632	ko04110,map04110	M00693	-	-	ko00000,ko00001,ko00002,ko01000,ko01001,ko03400	-	-	-	Pkinase
NP_999797.1	7668.SPU_004551-tr	2.25e-172	489	COG5025@1|root,KOG3562@2759|Eukaryota,39TFN@33154|Opisthokonta,3BQB4@33208|Metazoa,3D35J@33213|Bilateria	33208|Metazoa	K	mammillothalamic axonal tract development	FOXB1	GO:0000902,GO:0000904,GO:0000981,GO:0001655,GO:0001756,GO:0002119,GO:0002164,GO:0003002,GO:0003008,GO:0003674,GO:0003676,GO:0003677,GO:0003700,GO:0005488,GO:0005575,GO:0005622,GO:0005623,GO:0005634,GO:0006355,GO:0006357,GO:0006810,GO:0006928,GO:0007154,GO:0007275,GO:0007389,GO:0007399,GO:0007409,GO:0007412,GO:0007417,GO:0007420,GO:0007589,GO:0007595,GO:0007610,GO:0007611,GO:0007612,GO:0007632,GO:…	-	ko:K09395,ko:K09411	-	-	-	-	ko00000,ko03000	-	-	-	Forkhead
NP_999798.1	7668.SPU_021526-tr	0	971	KOG3545@1|root,KOG3545@2759|Eukaryota,39TNE@33154|Opisthokonta,3BK1M@33208|Metazoa,3CZEG@33213|Bilateria	33208|Metazoa	W	Olfactomedin 1	OLFM1	GO:0001540,GO:0001558,GO:0001837,GO:0003007,GO:0003170,GO:0003171,GO:0003179,GO:0003181,GO:0003188,GO:0003190,GO:0003674,GO:0005488,GO:0005575,GO:0005576,GO:0005615,GO:0005622,GO:0005623,GO:0005737,GO:0005783,GO:0005886,GO:0005887,GO:0007154,GO:0007165,GO:0007275,GO:0007399,GO:0007507,GO:0008150,GO:0008328,GO:0008361,GO:0009653,GO:0009887,GO:0009888,GO:0009892,GO:0009893,GO:0009987,GO:0010468,GO:…	-	-	-	-	-	-	-	-	-	-	Noelin-1,OLF
NP_999800.1	7668.SPU_000757-tr	8.45e-244	676	KOG0489@1|root,KOG0842@2759|Eukaryota,38GSQ@33154|Opisthokonta,3BDQ9@33208|Metazoa,3CTDW@33213|Bilateria	33208|Metazoa	K	homeobox	NKX2-1	GO:0000003,GO:0000122,GO:0000902,GO:0000904,GO:0000976,GO:0000977,GO:0000978,GO:0000980,GO:0000981,GO:0000987,GO:0001012,GO:0001047,GO:0001067,GO:0001158,GO:0001161,GO:0001228,GO:0001763,GO:0001764,GO:0001990,GO:0002009,GO:0002016,GO:0002237,GO:0003002,GO:0003006,GO:0003008,GO:0003013,GO:0003044,GO:0003073,GO:0003081,GO:0003674,GO:0003676,GO:0003677,GO:0003690,GO:0003700,GO:0003705,GO:0005488,GO:…	-	ko:K09342,ko:K09343,ko:K09344,ko:K09345	-	-	-	-	ko00000,ko03000	-	-	-	Homeobox
NP_999801.1	7668.SPU_009002-tr	0	5176	KOG3599@1|root,KOG4297@1|root,KOG4729@1|root,KOG3599@2759|Eukaryota,KOG4297@2759|Eukaryota,KOG4729@2759|Eukaryota,393HE@33154|Opisthokonta,3BCY5@33208|Metazoa,3CUZR@33213|Bilateria	33208|Metazoa	PT	detection of mechanical stimulus	PKD1L2	GO:0001965,GO:0003008,GO:0003674,GO:0005215,GO:0005216,GO:0005261,GO:0005262,GO:0005488,GO:0005515,GO:0005575,GO:0006810,GO:0006811,GO:0006812,GO:0006816,GO:0006950,GO:0007600,GO:0008150,GO:0008324,GO:0009266,GO:0009409,GO:0009581,GO:0009582,GO:0009605,GO:0009612,GO:0009628,GO:0009987,GO:0015075,GO:0015085,GO:0015267,GO:0015318,GO:0016020,GO:0016048,GO:0022803,GO:0022838,GO:0022857,GO:0022890,GO:…	-	ko:K04986,ko:K04988,ko:K04989,ko:K19921	ko04742,map04742	-	-	-	ko00000,ko00001,ko03036,ko04040,ko04131	1.A.5.1,1.A.5.1.2,1.A.5.2.1,1.A.5.2.4	-	-	GPS,Gal_Lectin,Lectin_C,PKD_channel,PLAT,REJ
NP_999802.1	7668.SPU_020620-tr	0	2686	KOG3599@1|root,KOG3599@2759|Eukaryota	2759|Eukaryota	E	detection of mechanical stimulus	-	GO:0003674,GO:0005215,GO:0005216,GO:0005261,GO:0005262,GO:0005575,GO:0005623,GO:0005886,GO:0006810,GO:0006811,GO:0006812,GO:0006816,GO:0008150,GO:0008324,GO:0009581,GO:0009582,GO:0009605,GO:0009612,GO:0009628,GO:0015075,GO:0015085,GO:0015267,GO:0015318,GO:0016020,GO:0022803,GO:0022838,GO:0022857,GO:0022890,GO:0030001,GO:0034220,GO:0044464,GO:0046873,GO:0050896,GO:0050982,GO:0051179,GO:0051234,GO:…	2.3.2.13	ko:K05619	-	-	-	-	ko00000,ko01000	-	-	-	GPS,Lectin_C,PLAT,REJ
NP_999804.1	10090.ENSMUSP00000023906	7.39e-08	58.9	KOG4297@1|root,KOG4297@2759|Eukaryota,3AFPN@33154|Opisthokonta,3BYVP@33208|Metazoa,3D6YK@33213|Bilateria,48DYT@7711|Chordata,49C1H@7742|Vertebrata,3JGRI@40674|Mammalia,35PTX@314146|Euarchontoglires,4Q5NZ@9989|Rodentia	33208|Metazoa	T	Might act as an inhibitor of spontaneous calcium carbonate precipitation	REG1B	GO:0001558,GO:0001967,GO:0003674,GO:0005102,GO:0005488,GO:0005515,GO:0005575,GO:0005576,GO:0005615,GO:0005622,GO:0005623,GO:0005737,GO:0005829,GO:0005886,GO:0007272,GO:0007275,GO:0007399,GO:0007610,GO:0007631,GO:0008083,GO:0008150,GO:0008283,GO:0008284,GO:0008285,GO:0008366,GO:0009893,GO:0009966,GO:0009987,GO:0010468,GO:0010469,GO:0010604,GO:0010628,GO:0010646,GO:0010720,GO:0010975,GO:0010976,GO:…	-	ko:K06721,ko:K22244	ko05226,map05226	-	-	-	ko00000,ko00001,ko04090,ko04091	-	-	-	Lectin_C
NP_999805.1	7668.SPU_007882-tr	6.09e-145	407	KOG4297@1|root,KOG4297@2759|Eukaryota,39TWF@33154|Opisthokonta,3BFQ9@33208|Metazoa,3CX0X@33213|Bilateria	33208|Metazoa	TV	mannose binding	CLEC19A	-	-	ko:K22244	ko05226,map05226	-	-	-	ko00000,ko00001	-	-	-	Lectin_C,Trypsin,fn3
NP_999806.1	7668.SPU_013822-tr	0	1261	2AY90@1|root,2S02S@2759|Eukaryota,3A73A@33154|Opisthokonta,3BTQ2@33208|Metazoa,3DA7U@33213|Bilateria	33208|Metazoa	-	-	-	-	-	-	-	-	-	-	-	-	-	-	-
NP_999807.1	7668.SPU_016506-tr	0	977	2AY90@1|root,2S02S@2759|Eukaryota,3A73A@33154|Opisthokonta,3BTQ2@33208|Metazoa,3DA7U@33213|Bilateria	33208|Metazoa	-	-	-	-	-	-	-	-	-	-	-	-	-	-	-
NP_999808.1	7668.SPU_027527-tr	0	1337	COG0326@1|root,KOG0020@2759|Eukaryota,39KMU@33154|Opisthokonta,3CNVB@33208|Metazoa,3E51N@33213|Bilateria	33208|Metazoa	O	heat shock protein 90kDa beta (Grp94), member 1	HSP90B1	GO:0001666,GO:0002218,GO:0002221,GO:0002224,GO:0002253,GO:0002376,GO:0002682,GO:0002684,GO:0002757,GO:0002758,GO:0002764,GO:0003674,GO:0003676,GO:0003723,GO:0005102,GO:0005488,GO:0005509,GO:0005515,GO:0005575,GO:0005576,GO:0005615,GO:0005622,GO:0005623,GO:0005737,GO:0005783,GO:0005788,GO:0005789,GO:0005790,GO:0005829,GO:0005886,GO:0006457,GO:0006464,GO:0006508,GO:0006511,GO:0006807,GO:0006810,GO:…	-	ko:K09487	ko04141,ko04151,ko04626,ko04657,ko04915,ko04918,ko05200,ko05215,ko05418,map04141,map04151,map04626,map04657,map04915,map04918,map05200,map05215,map05418	-	-	-	ko00000,ko00001,ko03110	-	-	-	HATPase_c,HSP90
NP_999809.1	7668.SPU_025302-tr	4.42e-290	794	KOG0490@1|root,KOG0490@2759|Eukaryota,38FGG@33154|Opisthokonta,3BCUP@33208|Metazoa,3CXHJ@33213|Bilateria	33208|Metazoa	K	HMG box domain binding	ALX4	GO:0000976,GO:0000977,GO:0000981,GO:0001012,GO:0001067,GO:0001228,GO:0001501,GO:0001942,GO:0003002,GO:0003674,GO:0003676,GO:0003677,GO:0003690,GO:0003700,GO:0005488,GO:0005515,GO:0005575,GO:0005622,GO:0005623,GO:0005634,GO:0005667,GO:0006139,GO:0006351,GO:0006355,GO:0006357,GO:0006366,GO:0006725,GO:0006807,GO:0007275,GO:0007389,GO:0007517,GO:0008150,GO:0008152,GO:0008544,GO:0009058,GO:0009059,GO:…	-	ko:K09451,ko:K09452	-	-	-	-	ko00000,ko03000	-	-	-	Homeobox,OAR
NP_999810.1	7668.SPU_006991-tr	0	969	KOG0490@1|root,KOG0490@2759|Eukaryota,39EEG@33154|Opisthokonta,3B9QY@33208|Metazoa,3CRVM@33213|Bilateria	33208|Metazoa	K	cerebellar Purkinje cell-granule cell precursor cell signaling involved in regulation of granule cell precursor cell proliferation	LHX1	GO:0000003,GO:0000578,GO:0000902,GO:0000904,GO:0000981,GO:0001101,GO:0001501,GO:0001654,GO:0001655,GO:0001656,GO:0001657,GO:0001658,GO:0001702,GO:0001704,GO:0001705,GO:0001706,GO:0001708,GO:0001756,GO:0001763,GO:0001764,GO:0001822,GO:0001823,GO:0002009,GO:0002165,GO:0003002,GO:0003006,GO:0003338,GO:0003407,GO:0003674,GO:0003700,GO:0003712,GO:0003714,GO:0005575,GO:0005622,GO:0005623,GO:0005634,GO:…	-	ko:K09372,ko:K18493	ko04550,map04550	-	-	-	ko00000,ko00001,ko03000	-	-	-	Homeobox,LIM
NP_999813.1	28377.ENSACAP00000014825	1.64e-212	593	KOG0660@1|root,KOG0660@2759|Eukaryota,38BZX@33154|Opisthokonta,3BAI5@33208|Metazoa,3CT2F@33213|Bilateria,483CE@7711|Chordata,4919W@7742|Vertebrata	33208|Metazoa	T	mitogen-activated protein kinase	MAPK3	GO:0000165,GO:0000166,GO:0000187,GO:0000302,GO:0000902,GO:0000904,GO:0001501,GO:0001676,GO:0001775,GO:0001784,GO:0001817,GO:0001819,GO:0001932,GO:0001934,GO:0002237,GO:0002252,GO:0002253,GO:0002376,GO:0002429,GO:0002431,GO:0002433,GO:0002520,GO:0002682,GO:0002684,GO:0002685,GO:0002687,GO:0002688,GO:0002690,GO:0002697,GO:0002699,GO:0002700,GO:0002702,GO:0002718,GO:0002720,GO:0002739,GO:0002741,GO:…	2.7.11.24,3.1.4.39	ko:K04371,ko:K22387	ko00565,ko01521,ko01522,ko01524,ko04010,ko04011,ko04012,ko04013,ko04014,ko04015,ko04022,ko04024,ko04062,ko04066,ko04068,ko04071,ko04072,ko04114,ko04140,ko04150,ko04151,ko04210,ko04214,ko04218,ko04261,ko04270,ko04320,ko04350,ko04360,ko04370,ko04371,ko04380,ko04510,ko04520,ko04540,ko04550,ko04611,ko04620,ko04621,ko04650,ko04657,ko04658,ko04659,ko04660,ko04662,ko04664,ko04666,ko04668,ko04713,ko04720…	M00687	R07388	RC00017,RC00425	ko00000,ko00001,ko00002,ko01000,ko01001,ko03036,ko04147	-	-	-	Pkinase
NP_999814.1	7668.SPU_023638-tr	0	2712	COG1131@1|root,KOG0059@2759|Eukaryota,38BPG@33154|Opisthokonta,3BBB4@33208|Metazoa,3CSBI@33213|Bilateria	33208|Metazoa	I	ATPase activity, coupled to transmembrane movement of substances	-	-	-	ko:K05643	ko02010,map02010	-	-	-	ko00000,ko00001,ko02000	3.A.1.211	-	-	ABC2_membrane_3,ABC_tran
NP_999815.2	7668.SPU_026099-tr	3.45e-285	778	KOG0489@1|root,KOG0489@2759|Eukaryota,3919M@33154|Opisthokonta,3BG68@33208|Metazoa,3CUWJ@33213|Bilateria	33208|Metazoa	K	negative regulation of type B pancreatic cell apoptotic process	PDX1	GO:0000122,GO:0000976,GO:0000977,GO:0000978,GO:0000981,GO:0000982,GO:0000987,GO:0001012,GO:0001067,GO:0001077,GO:0001101,GO:0001228,GO:0001889,GO:0002009,GO:0002065,GO:0002067,GO:0002790,GO:0002791,GO:0002793,GO:0003309,GO:0003674,GO:0003676,GO:0003677,GO:0003682,GO:0003690,GO:0003700,GO:0005488,GO:0005515,GO:0005575,GO:0005622,GO:0005623,GO:0005634,GO:0005654,GO:0005737,GO:0005829,GO:0005975,GO:…	-	ko:K07594	ko04911,ko04930,ko04950,map04911,map04930,map04950	-	-	-	ko00000,ko00001,ko03000	-	-	-	Homeobox
NP_999816.1	7668.SPU_012253-tr	1.54e-216	597	KOG0844@1|root,KOG0844@2759|Eukaryota,38FFE@33154|Opisthokonta,3BGUT@33208|Metazoa,3CR85@33213|Bilateria	33208|Metazoa	K	regulation of transcription from RNA polymerase II promoter involved in ventral spinal cord interneuron specification	EVX1	GO:0000122,GO:0000578,GO:0000902,GO:0000904,GO:0000976,GO:0000977,GO:0000980,GO:0000981,GO:0001012,GO:0001067,GO:0001158,GO:0001703,GO:0001708,GO:0001709,GO:0003002,GO:0003007,GO:0003674,GO:0003676,GO:0003677,GO:0003690,GO:0003700,GO:0003705,GO:0005488,GO:0005575,GO:0005622,GO:0005623,GO:0005634,GO:0005654,GO:0006355,GO:0006357,GO:0006928,GO:0006935,GO:0007275,GO:0007350,GO:0007351,GO:0007365,GO:…	-	ko:K09320	-	-	-	-	ko00000,ko03000	-	-	-	Homeobox
NP_999818.2	7668.SPU_014332-tr	1.61e-199	554	KOG1318@1|root,KOG1318@2759|Eukaryota,38FKI@33154|Opisthokonta,3BGCN@33208|Metazoa,3CRDF@33213|Bilateria	33208|Metazoa	K	upstream transcription factor 2, c-fos interacting	USF2	GO:0000429,GO:0000430,GO:0000432,GO:0000436,GO:0000976,GO:0000977,GO:0000978,GO:0000981,GO:0000987,GO:0001012,GO:0001067,GO:0003674,GO:0003676,GO:0003677,GO:0003690,GO:0003700,GO:0003705,GO:0005488,GO:0005515,GO:0005575,GO:0005622,GO:0005623,GO:0005634,GO:0005654,GO:0006139,GO:0006351,GO:0006355,GO:0006357,GO:0006366,GO:0006725,GO:0006807,GO:0006810,GO:0007154,GO:0007275,GO:0007584,GO:0007589,GO:…	-	ko:K09106	-	-	-	-	ko00000,ko03000	-	-	-	HLH
NP_999819.1	7668.SPU_008177-tr	0	1848	COG0666@1|root,KOG0504@2759|Eukaryota,38EM0@33154|Opisthokonta,3BACK@33208|Metazoa,3CUN1@33213|Bilateria	33208|Metazoa	K	response to diterpene	NFKB1	GO:0000122,GO:0000165,GO:0000228,GO:0000785,GO:0000790,GO:0000791,GO:0000902,GO:0000904,GO:0000976,GO:0000977,GO:0000978,GO:0000980,GO:0000981,GO:0000982,GO:0000987,GO:0001012,GO:0001067,GO:0001077,GO:0001158,GO:0001205,GO:0001227,GO:0001228,GO:0001505,GO:0001775,GO:0001817,GO:0001818,GO:0001819,GO:0002218,GO:0002220,GO:0002223,GO:0002225,GO:0002230,GO:0002237,GO:0002250,GO:0002252,GO:0002253,GO:…	-	ko:K02580,ko:K04469	ko01523,ko04010,ko04014,ko04024,ko04062,ko04064,ko04066,ko04071,ko04151,ko04210,ko04211,ko04218,ko04380,ko04620,ko04621,ko04622,ko04623,ko04624,ko04657,ko04658,ko04659,ko04660,ko04662,ko04668,ko04722,ko04917,ko04920,ko04926,ko04931,ko04932,ko04933,ko05030,ko05120,ko05131,ko05132,ko05133,ko05134,ko05140,ko05142,ko05145,ko05146,ko05152,ko05160,ko05161,ko05162,ko05164,ko05165,ko05166,ko05167,ko05168…	M00686	-	-	ko00000,ko00001,ko00002,ko03000	-	-	-	Ank,Ank_2,Ank_3,Ank_4,Death,RHD_DNA_bind,RHD_dimer
NP_999820.1	7668.SPU_012786-tr	3.86e-192	572	KOG3900@1|root,KOG3900@2759|Eukaryota,38C5N@33154|Opisthokonta,3BCE8@33208|Metazoa,3CVAR@33213|Bilateria	33208|Metazoa	T	allantois development	BMP5	GO:0000003,GO:0000122,GO:0000578,GO:0000902,GO:0000904,GO:0001101,GO:0001501,GO:0001503,GO:0001505,GO:0001649,GO:0001654,GO:0001655,GO:0001656,GO:0001657,GO:0001666,GO:0001700,GO:0001701,GO:0001703,GO:0001704,GO:0001707,GO:0001708,GO:0001763,GO:0001822,GO:0001823,GO:0001837,GO:0001838,GO:0001841,GO:0001842,GO:0001890,GO:0001892,GO:0001932,GO:0001933,GO:0001934,GO:0001936,GO:0001938,GO:0001958,GO:…	-	ko:K04663,ko:K04669,ko:K16620,ko:K16621	ko04060,ko04350,ko04360,ko04390,ko04913,map04060,map04350,map04360,map04390,map04913	M00679	-	-	ko00000,ko00001,ko00002,ko00536,ko01001,ko04052	-	-	-	TGF_beta,TGFb_propeptide
NP_999823.1	7668.SPU_010954-tr	0	1414	KOG1222@1|root,KOG1222@2759|Eukaryota,38BDP@33154|Opisthokonta,3BA64@33208|Metazoa,3CYW2@33213|Bilateria	33208|Metazoa	U	positive regulation of calcium-dependent cell-cell adhesion	KIFAP3	GO:0000226,GO:0000228,GO:0000793,GO:0000794,GO:0002376,GO:0002478,GO:0002495,GO:0002504,GO:0003008,GO:0003674,GO:0003774,GO:0003777,GO:0003824,GO:0005488,GO:0005515,GO:0005575,GO:0005622,GO:0005623,GO:0005634,GO:0005694,GO:0005737,GO:0005783,GO:0005794,GO:0005813,GO:0005815,GO:0005829,GO:0005856,GO:0005871,GO:0005875,GO:0005886,GO:0005929,GO:0005930,GO:0006810,GO:0006890,GO:0006928,GO:0006996,GO:…	-	-	-	-	-	-	-	-	-	-	KAP
NP_999824.2	7668.SPU_016449-tr	0	888	KOG2252@1|root,KOG2252@2759|Eukaryota,38G1G@33154|Opisthokonta,3BH2A@33208|Metazoa,3CT2N@33213|Bilateria	33208|Metazoa	K	proximal promoter DNA-binding transcription activator activity, RNA polymerase II-specific	ONECUT2	GO:0000976,GO:0000977,GO:0000978,GO:0000981,GO:0000982,GO:0000987,GO:0001012,GO:0001067,GO:0001077,GO:0001228,GO:0001775,GO:0001889,GO:0001952,GO:0002064,GO:0002376,GO:0002520,GO:0002521,GO:0003674,GO:0003676,GO:0003677,GO:0003690,GO:0003700,GO:0003705,GO:0005488,GO:0005575,GO:0005622,GO:0005623,GO:0005634,GO:0005654,GO:0005667,GO:0005737,GO:0005829,GO:0005856,GO:0005975,GO:0005996,GO:0006006,GO:…	-	ko:K08026	ko04550,ko04950,map04550,map04950	-	-	-	ko00000,ko00001	-	-	-	CUT,Homeobox
NP_999825.1	7668.SPU_001113-tr	5.19e-138	402	KOG2462@1|root,KOG2462@2759|Eukaryota,39RNQ@33154|Opisthokonta,3B9Z2@33208|Metazoa,3D6VB@33213|Bilateria	33208|Metazoa	K	zinc finger	SNAI2	GO:0000122,GO:0000228,GO:0000785,GO:0000790,GO:0000976,GO:0000977,GO:0000981,GO:0000982,GO:0001012,GO:0001067,GO:0001078,GO:0001227,GO:0001501,GO:0001503,GO:0001649,GO:0001667,GO:0001708,GO:0001709,GO:0001763,GO:0001817,GO:0001837,GO:0002009,GO:0002011,GO:0002165,GO:0002934,GO:0003007,GO:0003008,GO:0003197,GO:0003198,GO:0003203,GO:0003272,GO:0003273,GO:0003674,GO:0003676,GO:0003677,GO:0003682,GO:…	-	ko:K05706,ko:K09218	ko04390,ko04520,map04390,map04520	-	-	-	ko00000,ko00001,ko03000	-	-	-	zf-C2H2
NP_999826.1	7668.SPU_006462-tr	0	1508	28MJ9@1|root,2QU2X@2759|Eukaryota,38EJR@33154|Opisthokonta,3BCPM@33208|Metazoa,3CUNR@33213|Bilateria	33208|Metazoa	K	glial cells missing homolog 2	gcm	GO:0000902,GO:0000904,GO:0000976,GO:0000977,GO:0000981,GO:0000982,GO:0001012,GO:0001067,GO:0001077,GO:0001158,GO:0001228,GO:0001709,GO:0002164,GO:0002376,GO:0002520,GO:0002682,GO:0002683,GO:0003002,GO:0003674,GO:0003676,GO:0003677,GO:0003690,GO:0003700,GO:0005488,GO:0005575,GO:0005622,GO:0005623,GO:0005634,GO:0006139,GO:0006351,GO:0006355,GO:0006357,GO:0006366,GO:0006725,GO:0006807,GO:0006928,GO:…	-	ko:K21598	-	-	-	-	ko00000,ko03000	-	-	-	GCM
NP_999828.1	7668.SPU_021429-tr	0	1340	KOG0043@1|root,KOG0043@2759|Eukaryota,38HQ9@33154|Opisthokonta,3BDJP@33208|Metazoa,3CRMY@33213|Bilateria	33208|Metazoa	S	EF-hand domain (C-terminal) containing 1	EFHC1	GO:0000226,GO:0000278,GO:0000281,GO:0000910,GO:0000922,GO:0003674,GO:0005488,GO:0005515,GO:0005575,GO:0005622,GO:0005623,GO:0005737,GO:0005813,GO:0005815,GO:0005819,GO:0005856,GO:0005929,GO:0005930,GO:0006873,GO:0006874,GO:0006875,GO:0006928,GO:0006996,GO:0007010,GO:0007017,GO:0007049,GO:0007051,GO:0007052,GO:0007275,GO:0007399,GO:0007417,GO:0007420,GO:0008022,GO:0008092,GO:0008150,GO:0009987,GO:…	-	-	-	-	-	-	-	-	-	-	DUF1126
NP_999829.1	7668.SPU_020885-tr	0	2873	KOG3714@1|root,KOG3714@2759|Eukaryota	2759|Eukaryota	O	metalloendopeptidase activity	-	-	-	ko:K02599	ko01522,ko04320,ko04330,ko04658,ko04919,ko05020,ko05165,ko05200,ko05206,ko05224,map01522,map04320,map04330,map04658,map04919,map05020,map05165,map05200,map05206,map05224	M00682	-	-	ko00000,ko00001,ko00002	-	-	-	7tm_1,CUB,Ldl_recept_a
NP_999830.1	7668.SPU_000526-tr	0	7609	KOG1217@1|root,KOG3538@1|root,KOG3714@1|root,KOG1217@2759|Eukaryota,KOG3538@2759|Eukaryota,KOG3714@2759|Eukaryota	2759|Eukaryota	O	metalloendopeptidase activity	-	-	-	ko:K08624,ko:K20049	-	-	-	-	ko00000,ko01000,ko01002,ko04131	-	-	-	CUB,EGF,EGF_CA,HYR,Pep_M12B_propep,Reprolysin,SEA,TSP_1
NP_999831.1	7668.SPU_009593-tr	0	873	KOG3934@1|root,KOG3934@2759|Eukaryota,3A8HS@33154|Opisthokonta,3BHMF@33208|Metazoa,3DAPD@33213|Bilateria	33208|Metazoa	A	histone pre-mRNA stem-loop binding	SLBP	GO:0000070,GO:0000278,GO:0000280,GO:0000819,GO:0003674,GO:0003676,GO:0003723,GO:0003729,GO:0003730,GO:0005488,GO:0005515,GO:0005575,GO:0005622,GO:0005623,GO:0005634,GO:0005654,GO:0005730,GO:0005737,GO:0005829,GO:0006139,GO:0006259,GO:0006260,GO:0006261,GO:0006323,GO:0006351,GO:0006353,GO:0006366,GO:0006369,GO:0006396,GO:0006397,GO:0006398,GO:0006403,GO:0006405,GO:0006406,GO:0006611,GO:0006725,GO:…	-	ko:K18710	-	-	-	-	ko00000,ko03019	-	-	-	SLBP_RNA_bind
NP_999832.1	7668.SPU_020371-tr	9.18e-267	729	KOG3913@1|root,KOG3913@2759|Eukaryota,39919@33154|Opisthokonta,3BHG8@33208|Metazoa,3CTBF@33213|Bilateria	33208|Metazoa	T	frizzled binding	WNT8B	GO:0000003,GO:0000902,GO:0000904,GO:0001101,GO:0001654,GO:0001655,GO:0001664,GO:0001667,GO:0001703,GO:0001704,GO:0001707,GO:0001710,GO:0001743,GO:0001756,GO:0001816,GO:0001817,GO:0001822,GO:0001837,GO:0002009,GO:0003002,GO:0003306,GO:0003674,GO:0005102,GO:0005109,GO:0005488,GO:0005515,GO:0005575,GO:0005576,GO:0005615,GO:0006355,GO:0006357,GO:0006928,GO:0006935,GO:0006950,GO:0006952,GO:0007154,GO:…	-	ko:K00714	ko04150,ko04310,ko04390,ko04550,ko04916,ko04934,ko05165,ko05166,ko05200,ko05205,ko05217,ko05224,ko05225,ko05226,map04150,map04310,map04390,map04550,map04916,map04934,map05165,map05166,map05200,map05205,map05217,map05224,map05225,map05226	M00677	-	-	ko00000,ko00001,ko00002,ko00536	-	-	-	wnt
NP_999833.1	7668.SPU_018483-tr	0	1011	KOG3806@1|root,KOG3806@2759|Eukaryota,38GQW@33154|Opisthokonta,3B9DA@33208|Metazoa,3CVF0@33213|Bilateria	33208|Metazoa	K	sequence-specific DNA binding	FLI1	GO:0000976,GO:0000977,GO:0000978,GO:0000980,GO:0000981,GO:0000982,GO:0000987,GO:0001012,GO:0001067,GO:0001077,GO:0001158,GO:0001228,GO:0001501,GO:0001837,GO:0002376,GO:0002520,GO:0003007,GO:0003008,GO:0003013,GO:0003170,GO:0003179,GO:0003188,GO:0003197,GO:0003199,GO:0003674,GO:0003676,GO:0003677,GO:0003682,GO:0003690,GO:0003700,GO:0005488,GO:0005575,GO:0005622,GO:0005623,GO:0005634,GO:0005654,GO:…	-	ko:K09435,ko:K09436	ko05202,ko05215,map05202,map05215	-	-	-	ko00000,ko00001,ko03000	-	-	-	Ets,SAM_PNT
NP_999834.1	7668.SPU_002552-tr	0	1184	COG5158@1|root,KOG1300@2759|Eukaryota,38G6Z@33154|Opisthokonta,3BD7E@33208|Metazoa,3CTD6@33213|Bilateria	33208|Metazoa	U	positive regulation of vesicle docking	STXBP1	GO:0000003,GO:0000149,GO:0000278,GO:0000281,GO:0000323,GO:0000902,GO:0000904,GO:0000910,GO:0001505,GO:0001775,GO:0001906,GO:0001909,GO:0001956,GO:0002064,GO:0002065,GO:0002066,GO:0002252,GO:0002263,GO:0002274,GO:0002275,GO:0002283,GO:0002366,GO:0002376,GO:0002443,GO:0002444,GO:0002446,GO:0002576,GO:0002682,GO:0002684,GO:0002694,GO:0002696,GO:0002697,GO:0002699,GO:0002703,GO:0002705,GO:0002886,GO:…	-	ko:K15292,ko:K15300	ko04721,map04721	-	-	-	ko00000,ko00001,ko04131,ko04147	-	-	-	Sec1
NP_999835.1	7668.SPU_003898-tr	1.17e-221	622	KOG0082@1|root,KOG0085@2759|Eukaryota,3AQYJ@33154|Opisthokonta,3BEQR@33208|Metazoa,3CWYM@33213|Bilateria	33208|Metazoa	T	type 2A serotonin receptor binding	GNAQ	GO:0000003,GO:0000166,GO:0000902,GO:0000904,GO:0001501,GO:0001505,GO:0001508,GO:0001664,GO:0001750,GO:0001775,GO:0001882,GO:0001883,GO:0001932,GO:0001933,GO:0001956,GO:0002119,GO:0002164,GO:0002251,GO:0002253,GO:0002376,GO:0002385,GO:0002682,GO:0002684,GO:0002831,GO:0003008,GO:0003674,GO:0003824,GO:0003924,GO:0005096,GO:0005102,GO:0005488,GO:0005515,GO:0005525,GO:0005575,GO:0005622,GO:0005623,GO:…	-	ko:K04634,ko:K04635	ko04015,ko04020,ko04022,ko04071,ko04261,ko04270,ko04371,ko04540,ko04611,ko04713,ko04720,ko04723,ko04724,ko04725,ko04726,ko04728,ko04730,ko04745,ko04750,ko04911,ko04912,ko04915,ko04916,ko04918,ko04921,ko04922,ko04924,ko04925,ko04927,ko04934,ko04961,ko04970,ko04971,ko04972,ko05010,ko05016,ko05142,ko05143,ko05146,ko05200,map04015,map04020,map04022,map04071,map04261,map04270,map04371,map04540,map0461…	-	-	-	ko00000,ko00001,ko04031,ko04147	-	-	-	G-alpha
NP_999836.1	7668.SPU_000906-tr	5.85e-148	414	KOG4297@1|root,KOG4297@2759|Eukaryota,39TWF@33154|Opisthokonta,3BFQ9@33208|Metazoa,3CX0X@33213|Bilateria	33208|Metazoa	TV	mannose binding	CLEC19A	-	-	ko:K22244	ko05226,map05226	-	-	-	ko00000,ko00001	-	-	-	Lectin_C,Trypsin,fn3
XP_001175481.2	7668.SPU_002148-tr	8.4e-186	521	COG0484@1|root,KOG0714@2759|Eukaryota,38BTN@33154|Opisthokonta,3BCDV@33208|Metazoa,3CTA3@33213|Bilateria	33208|Metazoa	O	unfolded protein binding	DNAJB5	GO:0000122,GO:0001671,GO:0002682,GO:0002684,GO:0003674,GO:0003712,GO:0003714,GO:0005488,GO:0005515,GO:0005575,GO:0005622,GO:0005623,GO:0005634,GO:0005654,GO:0005737,GO:0005829,GO:0005886,GO:0006355,GO:0006357,GO:0006457,GO:0006458,GO:0006950,GO:0006986,GO:0008047,GO:0008134,GO:0008150,GO:0008593,GO:0009266,GO:0009408,GO:0009628,GO:0009889,GO:0009890,GO:0009892,GO:0009966,GO:0009968,GO:0009987,GO:…	-	ko:K09507,ko:K09510,ko:K09511	ko04141,ko05164,map04141,map05164	-	-	-	ko00000,ko00001,ko03110	-	-	-	DnaJ,DnaJ_C
XP_001175485.4	135651.CBN00386	3.95e-65	198	COG2036@1|root,KOG3467@2759|Eukaryota,3A1HI@33154|Opisthokonta,3BQAA@33208|Metazoa,3D789@33213|Bilateria,40D3R@6231|Nematoda,1KVSY@119089|Chromadorea,412E7@6236|Rhabditida	33208|Metazoa	B	Core component of nucleosome. Nucleosomes wrap and compact DNA into chromatin, limiting DNA accessibility to the cellular machineries which require DNA as a template. Histones thereby play a central role in transcription regulation, DNA repair, DNA replication and chromosomal stability. DNA accessibility is regulated via a complex set of post-translational modifications of histones, also called h…	-	-	-	ko:K11252,ko:K11254	ko05034,ko05203,ko05322,map05034,map05203,map05322	-	-	-	ko00000,ko00001,ko03036,ko04147	-	-	-	CENP-T_C,Histone
XP_001175503.2	7668.SPU_000318-tr	7.11e-124	353	KOG0850@1|root,KOG0848@2759|Eukaryota,3A2TH@33154|Opisthokonta,3BPBX@33208|Metazoa,3D6Y3@33213|Bilateria	33208|Metazoa	K	OHCU decarboxylase	URAD	GO:0003674,GO:0003824,GO:0016829,GO:0016830,GO:0016831	4.1.1.97	ko:K13485	ko00230,ko01100,map00230,map01100	M00546	R06604	RC01551	ko00000,ko00001,ko00002,ko01000	-	-	-	OHCU_decarbox
XP_001175504.1	7668.SPU_018081-tr	3.73e-121	345	COG1095@1|root,KOG3298@2759|Eukaryota,39RVR@33154|Opisthokonta,3BB10@33208|Metazoa,3D0IW@33213|Bilateria	33208|Metazoa	K	DNA-directed RNA polymerase II subunit	POLR2G	GO:0000291,GO:0000375,GO:0000377,GO:0000398,GO:0000428,GO:0000932,GO:0000956,GO:0003674,GO:0003676,GO:0003677,GO:0003697,GO:0003723,GO:0003727,GO:0003824,GO:0003899,GO:0005488,GO:0005515,GO:0005575,GO:0005622,GO:0005623,GO:0005634,GO:0005654,GO:0005665,GO:0005737,GO:0006139,GO:0006259,GO:0006281,GO:0006283,GO:0006289,GO:0006351,GO:0006352,GO:0006354,GO:0006366,GO:0006367,GO:0006368,GO:0006370,GO:…	2.1.1.43	ko:K03015,ko:K09186	ko00230,ko00240,ko00310,ko01100,ko03020,ko04934,ko05016,ko05169,ko05202,map00230,map00240,map00310,map01100,map03020,map04934,map05016,map05169,map05202	M00180	R00435,R00441,R00442,R00443,R03875,R03938,R04866,R04867	RC00003,RC00060,RC00181,RC00496,RC02795	br01611,ko00000,ko00001,ko00002,ko01000,ko03000,ko03019,ko03021,ko03036,ko03400	-	-	-	S1,SHS2_Rpb7-N
XP_001175505.3	7668.SPU_007032-tr	3.95e-65	198	COG2036@1|root,KOG3467@2759|Eukaryota,3A1HI@33154|Opisthokonta	33154|Opisthokonta	B	protein heterodimerization activity	HIST1H4H	GO:0000228,GO:0000785,GO:0000786,GO:0000788,GO:0000790,GO:0003674,GO:0003676,GO:0003677,GO:0005488,GO:0005515,GO:0005575,GO:0005622,GO:0005623,GO:0005634,GO:0005694,GO:0006323,GO:0006325,GO:0006333,GO:0006334,GO:0006996,GO:0008150,GO:0009987,GO:0016043,GO:0022607,GO:0031497,GO:0031974,GO:0031981,GO:0032991,GO:0032993,GO:0034622,GO:0034728,GO:0042393,GO:0043226,GO:0043227,GO:0043228,GO:0043229,GO:…	-	ko:K11254	ko05034,ko05203,ko05322,map05034,map05203,map05322	-	-	-	ko00000,ko00001,ko03036	-	-	-	CENP-T_C
XP_001175508.3	7668.SPU_023683-tr	0	959	KOG1418@1|root,KOG1418@2759|Eukaryota,3AQ12@33154|Opisthokonta	2759|Eukaryota	P	Ion channel	KCNK18	GO:0003674,GO:0005215,GO:0005216,GO:0005227,GO:0005244,GO:0005249,GO:0005261,GO:0005267,GO:0005575,GO:0005623,GO:0005886,GO:0005887,GO:0006810,GO:0006811,GO:0006812,GO:0006813,GO:0008150,GO:0008324,GO:0009268,GO:0009628,GO:0009987,GO:0015075,GO:0015077,GO:0015079,GO:0015267,GO:0015269,GO:0015271,GO:0015318,GO:0015672,GO:0016020,GO:0016021,GO:0022803,GO:0022832,GO:0022836,GO:0022838,GO:0022839,GO:…	-	ko:K20007	-	-	-	-	ko00000,ko04040	1.A.1.18.1	-	-	Ion_trans_2
XP_001175598.3	7668.SPU_022213-tr	4.36e-265	725	2CHYE@1|root,2S3B5@2759|Eukaryota,38BWC@33154|Opisthokonta,3CNWH@33208|Metazoa,3E571@33213|Bilateria	33208|Metazoa	S	arylesterase activity	PON1	GO:0001101,GO:0003008,GO:0003013,GO:0003674,GO:0003824,GO:0004063,GO:0004064,GO:0005488,GO:0005509,GO:0005515,GO:0005543,GO:0005575,GO:0005576,GO:0005615,GO:0005622,GO:0005623,GO:0006066,GO:0006082,GO:0006629,GO:0006644,GO:0006650,GO:0006725,GO:0006793,GO:0006796,GO:0006807,GO:0008015,GO:0008035,GO:0008150,GO:0008152,GO:0008202,GO:0008203,GO:0008289,GO:0009056,GO:0009605,GO:0009636,GO:0009987,GO:…	3.1.1.2,3.1.8.1	ko:K01045	ko01120,map01120	-	-	-	ko00000,ko01000,ko04147	-	-	-	Arylesterase,SGL
XP_001175610.1	10224.NP_001161665.1	5.76e-53	179	28KP1@1|root,2QT4W@2759|Eukaryota,39RJU@33154|Opisthokonta,3BA0E@33208|Metazoa,3D1SX@33213|Bilateria	33208|Metazoa	S	synaptoporin	SYNPR	GO:0000149,GO:0003674,GO:0005488,GO:0005496,GO:0005515,GO:0005575,GO:0005622,GO:0005623,GO:0005737,GO:0005886,GO:0006810,GO:0006897,GO:0006996,GO:0007154,GO:0007267,GO:0007268,GO:0008021,GO:0008150,GO:0008277,GO:0008289,GO:0009966,GO:0009987,GO:0010033,GO:0010243,GO:0010256,GO:0010646,GO:0012505,GO:0012506,GO:0015485,GO:0016020,GO:0016021,GO:0016043,GO:0016050,GO:0016188,GO:0016192,GO:0017075,GO:…	-	-	-	-	-	-	-	-	-	-	MARVEL
XP_001175635.2	7668.SPU_000783-tr	6.98e-232	640	KOG4514@1|root,KOG4514@2759|Eukaryota,3A3TT@33154|Opisthokonta,3BREZ@33208|Metazoa,3E4AA@33213|Bilateria	33208|Metazoa	S	protein C17orf59 homolog	C17orf59	-	-	ko:K20820	-	-	-	-	ko00000,ko04131	-	-	-	BORCS6
XP_001175653.1	7668.SPU_004989-tr	5.02e-33	128	KOG1912@1|root,KOG3714@1|root,KOG1912@2759|Eukaryota,KOG3714@2759|Eukaryota,38F0G@33154|Opisthokonta,3BE76@33208|Metazoa,3CUV0@33213|Bilateria	33208|Metazoa	O	WD40 repeats	WDR11	GO:0005575,GO:0005622,GO:0005623,GO:0005737,GO:0005829,GO:0005856,GO:0005929,GO:0015630,GO:0042995,GO:0043226,GO:0043228,GO:0043229,GO:0043232,GO:0044424,GO:0044444,GO:0044464,GO:0120025	-	-	-	-	-	-	-	-	-	-	-
XP_001175654.3	7739.XP_002594223.1	4.43e-54	195	COG5273@1|root,KOG1311@2759|Eukaryota,392YR@33154|Opisthokonta,3BIH1@33208|Metazoa,3CUVU@33213|Bilateria,48BGF@7711|Chordata	33208|Metazoa	S	DHHC palmitoyltransferase	ZDHHC1	GO:0003674,GO:0003824,GO:0005575,GO:0005622,GO:0005623,GO:0005737,GO:0005783,GO:0006464,GO:0006497,GO:0006807,GO:0008150,GO:0008152,GO:0009058,GO:0009059,GO:0009987,GO:0012505,GO:0016409,GO:0016417,GO:0016740,GO:0016746,GO:0016747,GO:0018345,GO:0019538,GO:0019706,GO:0019707,GO:0034645,GO:0036211,GO:0042157,GO:0042158,GO:0043170,GO:0043226,GO:0043227,GO:0043229,GO:0043231,GO:0043412,GO:0043543,GO:…	2.3.1.225	ko:K20027	-	-	-	-	ko00000,ko01000,ko04131	-	-	-	DHHC
XP_001175735.1	7668.SPU_023288-tr	2.41e-260	715	KOG4297@1|root,KOG4297@2759|Eukaryota,3AC2D@33154|Opisthokonta,3BWIX@33208|Metazoa,3DCQW@33213|Bilateria	33208|Metazoa	TV	Domain abundant in complement control proteins; SUSHI repeat; short complement-like repeat (SCR)	-	-	-	-	-	-	-	-	-	-	-	-	Sushi
XP_001175788.2	7668.SPU_003710-tr	8.28e-292	796	KOG0595@1|root,KOG0595@2759|Eukaryota	2759|Eukaryota	T	protein serine/threonine kinase activity	ATG1	GO:0000045,GO:0000166,GO:0000322,GO:0000323,GO:0000324,GO:0000329,GO:0000407,GO:0000421,GO:0000422,GO:0003674,GO:0003824,GO:0004672,GO:0004674,GO:0005488,GO:0005524,GO:0005575,GO:0005622,GO:0005623,GO:0005737,GO:0005773,GO:0005774,GO:0005776,GO:0005829,GO:0006464,GO:0006468,GO:0006793,GO:0006796,GO:0006807,GO:0006914,GO:0006950,GO:0006979,GO:0006996,GO:0007005,GO:0007033,GO:0008104,GO:0008144,GO:…	2.7.11.1	ko:K08269	ko04136,ko04138,ko04139,ko04140,ko04150,ko04212,map04136,map04138,map04139,map04140,map04150,map04212	-	-	-	ko00000,ko00001,ko01000,ko01001,ko03029,ko04131	-	-	-	DUF3543,Pkinase
XP_001175790.1	176946.XP_007427479.1	0	1187	COG1287@1|root,KOG2292@2759|Eukaryota,38D8E@33154|Opisthokonta,3BGVU@33208|Metazoa,3CSAS@33213|Bilateria,485NJ@7711|Chordata,48ZW8@7742|Vertebrata	33208|Metazoa	O	co-translational protein modification	STT3A	GO:0003674,GO:0003824,GO:0004576,GO:0004579,GO:0005575,GO:0005622,GO:0005623,GO:0005737,GO:0005783,GO:0005789,GO:0006464,GO:0006486,GO:0006487,GO:0006807,GO:0008150,GO:0008152,GO:0008250,GO:0009058,GO:0009059,GO:0009100,GO:0009101,GO:0009987,GO:0012505,GO:0016020,GO:0016740,GO:0016757,GO:0016758,GO:0018193,GO:0018196,GO:0018279,GO:0019538,GO:0031984,GO:0032991,GO:0034645,GO:0036211,GO:0042175,GO:…	2.4.99.18	ko:K07151	ko00510,ko00513,ko01100,ko04141,map00510,map00513,map01100,map04141	M00072	R04216,R05976	RC00005,RC00482	ko00000,ko00001,ko00002,ko01000,ko01003	-	GT66	-	STT3
XP_001175793.2	7668.SPU_000466-tr	5.74e-77	230	COG5262@1|root,KOG1756@2759|Eukaryota,3A1K0@33154|Opisthokonta,3BZU9@33208|Metazoa,3DGEI@33213|Bilateria	33208|Metazoa	B	chromatin silencing	-	GO:0000228,GO:0000785,GO:0000790,GO:0003674,GO:0003676,GO:0003677,GO:0005488,GO:0005575,GO:0005622,GO:0005623,GO:0005634,GO:0005694,GO:0006325,GO:0006342,GO:0006355,GO:0006996,GO:0008150,GO:0009889,GO:0009890,GO:0009892,GO:0009987,GO:0010468,GO:0010556,GO:0010558,GO:0010605,GO:0010629,GO:0016043,GO:0016458,GO:0019219,GO:0019222,GO:0031323,GO:0031324,GO:0031326,GO:0031327,GO:0031974,GO:0031981,GO:…	-	ko:K11251	ko04217,ko05034,ko05322,map04217,map05034,map05322	-	-	-	ko00000,ko00001,ko03036,ko04147	-	-	-	Histone,Histone_H2A_C
XP_001175794.2	7668.SPU_028257-tr	1.03e-110	324	KOG3882@1|root,KOG3882@2759|Eukaryota,3A1WV@33154|Opisthokonta,3BQQH@33208|Metazoa,3D7UM@33213|Bilateria	33208|Metazoa	O	positive regulation of integrin-mediated signaling pathway	CD63	GO:0000323,GO:0001775,GO:0002090,GO:0002092,GO:0002252,GO:0002263,GO:0002274,GO:0002275,GO:0002283,GO:0002366,GO:0002376,GO:0002443,GO:0002444,GO:0002446,GO:0002576,GO:0003674,GO:0005488,GO:0005575,GO:0005576,GO:0005615,GO:0005622,GO:0005623,GO:0005737,GO:0005764,GO:0005765,GO:0005766,GO:0005768,GO:0005770,GO:0005771,GO:0005773,GO:0005774,GO:0005886,GO:0005887,GO:0006810,GO:0006887,GO:0006928,GO:…	-	ko:K06489,ko:K06497	ko04142,ko05205,map04142,map05205	-	-	-	ko00000,ko00001,ko04090,ko04147	-	-	-	Tetraspannin
XP_001175797.1	7668.SPU_025251-tr	4.77e-174	491	COG1889@1|root,KOG1596@2759|Eukaryota,38EYU@33154|Opisthokonta,3BCKB@33208|Metazoa,3CXRH@33213|Bilateria	33208|Metazoa	A	box C/D snoRNA metabolic process	FBL	GO:0000154,GO:0000494,GO:0001085,GO:0001091,GO:0001094,GO:0001098,GO:0001099,GO:0001510,GO:0001650,GO:0001651,GO:0001652,GO:0003674,GO:0003676,GO:0003723,GO:0003824,GO:0005488,GO:0005515,GO:0005575,GO:0005622,GO:0005623,GO:0005634,GO:0005654,GO:0005694,GO:0005730,GO:0005732,GO:0006139,GO:0006325,GO:0006364,GO:0006396,GO:0006403,GO:0006464,GO:0006479,GO:0006725,GO:0006807,GO:0006996,GO:0008134,GO:…	-	ko:K14563	ko03008,map03008	-	-	-	ko00000,ko00001,ko01000,ko03009	-	-	-	Fibrillarin
XP_001175881.1	7668.SPU_005473-tr	3.85e-80	257	KOG3656@1|root,KOG3656@2759|Eukaryota,3AMS0@33154|Opisthokonta,3C0AH@33208|Metazoa,3DGSU@33213|Bilateria	33208|Metazoa	S	7 transmembrane receptor (rhodopsin family)	-	-	-	-	-	-	-	-	-	-	-	-	7tm_1
XP_001175932.3	136037.KDR17573	1.68e-52	169	KOG4606@1|root,KOG4606@2759|Eukaryota,3A073@33154|Opisthokonta,3BRFS@33208|Metazoa,3D6A0@33213|Bilateria,41ZU3@6656|Arthropoda,3SMZW@50557|Insecta	33208|Metazoa	S	It is involved in the biological process described with positive regulation of protein dephosphorylation	CNEP1R1	GO:0000278,GO:0005575,GO:0005622,GO:0005623,GO:0005634,GO:0005635,GO:0005737,GO:0005829,GO:0006996,GO:0006997,GO:0006998,GO:0007049,GO:0007077,GO:0008104,GO:0008150,GO:0008287,GO:0009889,GO:0009891,GO:0009893,GO:0009987,GO:0010256,GO:0010562,GO:0010604,GO:0010866,GO:0010867,GO:0012505,GO:0016020,GO:0016043,GO:0019216,GO:0019220,GO:0019222,GO:0022402,GO:0022411,GO:0030397,GO:0031090,GO:0031323,GO:…	-	-	-	-	-	-	-	-	-	-	Tmemb_18A
XP_001175936.1	7668.SPU_007207-tr	3.93e-225	627	28ZTR@1|root,2R6NE@2759|Eukaryota,38CT9@33154|Opisthokonta,3BIVC@33208|Metazoa,3D3S3@33213|Bilateria	33208|Metazoa	-	-	-	-	-	-	-	-	-	-	-	-	-	-	-
XP_001175939.1	7668.SPU_002290-tr	2.84e-98	287	2DQJM@1|root,2S6C1@2759|Eukaryota,39ZX5@33154|Opisthokonta,3BT2Q@33208|Metazoa,3CYAA@33213|Bilateria	33208|Metazoa	S	Domain of unknown function (DUF4598)	C12orf45	-	-	-	-	-	-	-	-	-	-	-	DUF4598
XP_001176086.1	7668.SPU_000566-tr	0	1006	KOG1565@1|root,KOG1565@2759|Eukaryota,38CRR@33154|Opisthokonta,3BPTQ@33208|Metazoa,3D6Q2@33213|Bilateria	33208|Metazoa	O	Zinc-dependent metalloprotease	zmp-3	GO:0003674,GO:0003824,GO:0006508,GO:0006807,GO:0008150,GO:0008152,GO:0008233,GO:0008237,GO:0016787,GO:0019538,GO:0043170,GO:0044238,GO:0070011,GO:0071704,GO:0140096,GO:1901564	3.4.24.12,3.4.24.80	ko:K07763,ko:K19957	ko04668,ko04912,map04668,map04912	-	-	-	ko00000,ko00001,ko01000,ko01002	-	-	-	PG_binding_1,Peptidase_M10
XP_001176088.1	7668.SPU_000188-tr	2.25e-205	570	291PC@1|root,2R8JE@2759|Eukaryota,39NC2@33154|Opisthokonta,3BN6J@33208|Metazoa,3CZPA@33213|Bilateria	33208|Metazoa	S	WD40 repeats	-	-	-	-	-	-	-	-	-	-	-	-	WD40
XP_001176091.1	7668.SPU_004724-tr	3.53e-79	237	2E4RT@1|root,2SBKV@2759|Eukaryota,3A64J@33154|Opisthokonta,3BU14@33208|Metazoa	33208|Metazoa	S	RNA catabolic process	RNASEH2C	GO:0005575,GO:0005622,GO:0005623,GO:0006139,GO:0006401,GO:0006725,GO:0006807,GO:0008150,GO:0008152,GO:0009056,GO:0009057,GO:0009987,GO:0016070,GO:0019439,GO:0032299,GO:0032991,GO:0034641,GO:0034655,GO:0043170,GO:0044237,GO:0044238,GO:0044248,GO:0044260,GO:0044265,GO:0044270,GO:0044424,GO:0044464,GO:0046483,GO:0046700,GO:0071704,GO:0090304,GO:1901360,GO:1901361,GO:1901575	-	ko:K10745	ko03030,map03030	-	-	-	ko00000,ko00001,ko03032	-	-	-	RNase_H2_suC
XP_001176097.1	7668.SPU_005862-tr	1.08e-57	179	KOG3457@1|root,KOG3457@2759|Eukaryota,3A471@33154|Opisthokonta,3BRR1@33208|Metazoa,3D83F@33213|Bilateria	33208|Metazoa	U	posttranslational protein targeting to membrane, translocation	SEC61B	GO:0000060,GO:0003674,GO:0005085,GO:0005086,GO:0005215,GO:0005488,GO:0005515,GO:0005575,GO:0005622,GO:0005623,GO:0005737,GO:0005783,GO:0005789,GO:0005791,GO:0005829,GO:0006508,GO:0006511,GO:0006605,GO:0006606,GO:0006612,GO:0006613,GO:0006614,GO:0006616,GO:0006620,GO:0006807,GO:0006810,GO:0006886,GO:0006913,GO:0006950,GO:0008104,GO:0008150,GO:0008152,GO:0008320,GO:0008565,GO:0009056,GO:0009057,GO:…	-	ko:K09481	ko03060,ko04141,ko04145,ko05110,map03060,map04141,map04145,map05110	M00401	-	-	ko00000,ko00001,ko00002,ko02044	3.A.5.4,3.A.5.8,3.A.5.9	-	-	Sec61_beta
XP_001176098.2	9818.XP_007954829.1	1.64e-30	122	2CAWB@1|root,2R5TY@2759|Eukaryota,39SQB@33154|Opisthokonta,3BKTS@33208|Metazoa,3CS2Y@33213|Bilateria,481WR@7711|Chordata,49495@7742|Vertebrata,3JFIV@40674|Mammalia,34ZGR@311790|Afrotheria	33208|Metazoa	S	sprouty homolog 3	SPRY3	GO:0005575,GO:0005622,GO:0005623,GO:0005737,GO:0007275,GO:0008150,GO:0016020,GO:0032501,GO:0032502,GO:0044424,GO:0044464,GO:0048856	-	ko:K17383,ko:K17384	ko04013,ko05206,map04013,map05206	-	-	-	ko00000,ko00001	-	-	-	Sprouty
XP_001176225.1	7668.SPU_013450-tr	1.46e-135	393	KOG4010@1|root,KOG4010@2759|Eukaryota,38DH1@33154|Opisthokonta,3BKWS@33208|Metazoa,3CSS2@33213|Bilateria	33208|Metazoa	T	protein heterodimerization activity	TPD52L2	GO:0003674,GO:0005488,GO:0005515,GO:0005575,GO:0005622,GO:0005623,GO:0005737,GO:0008150,GO:0042127,GO:0042802,GO:0042803,GO:0044424,GO:0044444,GO:0044464,GO:0046982,GO:0046983,GO:0048471,GO:0050789,GO:0050794,GO:0065007	-	-	-	-	-	-	-	-	-	-	TPD52
XP_001176229.1	7739.XP_002611693.1	4.12e-18	81.6	2D68T@1|root,2S56I@2759|Eukaryota,3A5PK@33154|Opisthokonta,3BTE5@33208|Metazoa,3D9QS@33213|Bilateria	33208|Metazoa	O	Epidermal growth factor-like domain.	-	-	-	-	-	-	-	-	-	-	-	-	EGF
XP_001176236.1	7668.SPU_006826-tr	1.73e-116	340	COG1100@1|root,KOG0074@2759|Eukaryota,390S3@33154|Opisthokonta,3BEVQ@33208|Metazoa,3CUMZ@33213|Bilateria	33208|Metazoa	U	GDP binding	ARL3	GO:0000139,GO:0000166,GO:0000278,GO:0000281,GO:0000910,GO:0001655,GO:0001763,GO:0001822,GO:0001882,GO:0001883,GO:0002009,GO:0003674,GO:0003824,GO:0003924,GO:0005488,GO:0005515,GO:0005525,GO:0005575,GO:0005622,GO:0005623,GO:0005634,GO:0005737,GO:0005794,GO:0005813,GO:0005815,GO:0005819,GO:0005856,GO:0005874,GO:0005876,GO:0005881,GO:0005929,GO:0005930,GO:0006810,GO:0006892,GO:0006928,GO:0006996,GO:…	-	ko:K07944,ko:K11278	-	-	-	-	ko00000,ko03036,ko04031	-	-	-	Arf
XP_001176242.1	7668.SPU_009482-tr	3.97e-277	757	COG5277@1|root,KOG0676@2759|Eukaryota,38C0D@33154|Opisthokonta,3BBGP@33208|Metazoa,3CRBJ@33213|Bilateria	33208|Metazoa	Z	ATP binding	ACTBL2	GO:0000123,GO:0000278,GO:0000281,GO:0000910,GO:0003674,GO:0005198,GO:0005200,GO:0005575,GO:0005622,GO:0005623,GO:0005634,GO:0005654,GO:0005737,GO:0005856,GO:0005884,GO:0006325,GO:0006338,GO:0006464,GO:0006473,GO:0006475,GO:0006807,GO:0006996,GO:0007010,GO:0007015,GO:0007049,GO:0007275,GO:0007507,GO:0007517,GO:0007519,GO:0007528,GO:0008150,GO:0008152,GO:0009653,GO:0009888,GO:0009987,GO:0010927,GO:…	-	ko:K05692	ko04015,ko04145,ko04210,ko04390,ko04391,ko04510,ko04520,ko04530,ko04611,ko04670,ko04714,ko04745,ko04810,ko04919,ko04921,ko05100,ko05110,ko05130,ko05131,ko05132,ko05164,ko05205,ko05225,ko05410,ko05412,ko05414,ko05416,ko05418,map04015,map04145,map04210,map04390,map04391,map04510,map04520,map04530,map04611,map04670,map04714,map04745,map04810,map04919,map04921,map05100,map05110,map05130,map05131,map0…	-	-	-	ko00000,ko00001,ko03019,ko03021,ko03029,ko03036,ko04147,ko04812	-	-	-	Actin
XP_001176244.2	59538.XP_005985207.1	0	874	COG5023@1|root,KOG1376@2759|Eukaryota,38E06@33154|Opisthokonta,3BAUV@33208|Metazoa,3CRFN@33213|Bilateria,47ZHV@7711|Chordata,4901E@7742|Vertebrata,3J54Q@40674|Mammalia,4J78T@91561|Cetartiodactyla	33208|Metazoa	Z	Tubulin is the major constituent of microtubules. It binds two moles of GTP, one at an exchangeable site on the beta chain and one at a non-exchangeable site on the alpha chain	TUBA1A	-	-	ko:K07374	ko04145,ko04210,ko04530,ko04540,ko05130,map04145,map04210,map04530,map04540,map05130	-	-	-	ko00000,ko00001,ko03019,ko03036,ko04147,ko04812	-	-	-	Tubulin,Tubulin_C
XP_001176328.3	7668.SPU_001489-tr	0	1054	COG1409@1|root,KOG1378@2759|Eukaryota,38RDT@33154|Opisthokonta,3BI7I@33208|Metazoa,3D470@33213|Bilateria	33208|Metazoa	G	Iron/zinc purple acid phosphatase-like protein C	-	-	-	ko:K22390	-	-	-	-	ko00000	-	-	-	Metallophos,Metallophos_C,Pur_ac_phosph_N
XP_001176471.3	7668.SPU_013442-tr	0	2286	2CYWU@1|root,2S6Y4@2759|Eukaryota,39VM9@33154|Opisthokonta,3BJ6W@33208|Metazoa,3DG6B@33213|Bilateria	33208|Metazoa	S	C-terminal of Roc, COR, domain	-	-	-	-	-	-	-	-	-	-	-	-	COR,Death,Roc
XP_001176515.2	7668.SPU_026780-tr	5.1e-243	669	2D7ZY@1|root,2S5A6@2759|Eukaryota,3AAHT@33154|Opisthokonta,3BVE0@33208|Metazoa,3DBN2@33213|Bilateria	33208|Metazoa	S	Neugrin	-	-	-	-	-	-	-	-	-	-	-	-	Neugrin
XP_001176618.1	7668.SPU_006507-tr	2.27e-306	836	KOG4220@1|root,KOG4220@2759|Eukaryota	2759|Eukaryota	M	G-protein coupled acetylcholine receptor activity	-	-	-	ko:K04131,ko:K04134,ko:K04149,ko:K04151	ko04020,ko04080,ko04725,ko04742,ko04750,ko04810,ko04911,ko04970,ko04971,ko04972,map04020,map04080,map04725,map04742,map04750,map04810,map04911,map04970,map04971,map04972	-	-	-	ko00000,ko00001,ko04030	-	-	-	7tm_1
XP_001176667.1	7668.SPU_009303-tr	5.99e-70	211	2CZ7Y@1|root,2S8ZF@2759|Eukaryota,3A60F@33154|Opisthokonta,3BSW6@33208|Metazoa,3DAA2@33213|Bilateria	33208|Metazoa	S	Regulatory subunit of type II PKA R-subunit (RIIa) domain containing 1	RIIAD1	-	-	-	-	-	-	-	-	-	-	-	RIIa
XP_001176791.2	7668.SPU_004049-tr	0	895	COG5157@1|root,KOG3786@2759|Eukaryota,38GJ4@33154|Opisthokonta,3BD4B@33208|Metazoa,3CRR6@33213|Bilateria	33208|Metazoa	K	recruitment of 3'-end processing factors to RNA polymerase II holoenzyme complex	CDC73	GO:0000122,GO:0000428,GO:0000988,GO:0000989,GO:0000993,GO:0001076,GO:0001098,GO:0001099,GO:0001558,GO:0001654,GO:0001704,GO:0001706,GO:0001711,GO:0001745,GO:0002009,GO:0002165,GO:0002237,GO:0002682,GO:0002683,GO:0003674,GO:0005488,GO:0005515,GO:0005575,GO:0005622,GO:0005623,GO:0005634,GO:0005654,GO:0005667,GO:0005737,GO:0005829,GO:0006139,GO:0006325,GO:0006351,GO:0006354,GO:0006355,GO:0006357,GO:…	-	ko:K15175	-	-	-	-	ko00000,ko03021	-	-	-	CDC73_C,CDC73_N
XP_001176793.1	7739.XP_002588504.1	1.8e-182	514	KOG0286@1|root,KOG0286@2759|Eukaryota,38C52@33154|Opisthokonta,3B9ME@33208|Metazoa,3CVIP@33213|Bilateria,481NY@7711|Chordata	33208|Metazoa	S	signal transduction	GNB4	GO:0001101,GO:0001654,GO:0001666,GO:0001667,GO:0001750,GO:0001775,GO:0001917,GO:0002009,GO:0002682,GO:0002684,GO:0002685,GO:0002687,GO:0003007,GO:0003008,GO:0003365,GO:0003371,GO:0003379,GO:0003380,GO:0003674,GO:0003824,GO:0003924,GO:0005246,GO:0005488,GO:0005515,GO:0005575,GO:0005622,GO:0005623,GO:0005737,GO:0005829,GO:0005834,GO:0005886,GO:0005929,GO:0006457,GO:0006873,GO:0006874,GO:0006875,GO:…	-	ko:K04536,ko:K04537,ko:K04538	ko04011,ko04014,ko04062,ko04151,ko04371,ko04713,ko04723,ko04724,ko04725,ko04726,ko04727,ko04728,ko04740,ko04744,ko04926,ko05032,ko05034,ko05167,ko05200,map04011,map04014,map04062,map04151,map04371,map04713,map04723,map04724,map04725,map04726,map04727,map04728,map04740,map04744,map04926,map05032,map05034,map05167,map05200	-	-	-	ko00000,ko00001,ko04031,ko04147	-	-	-	WD40
XP_001176802.2	7668.SPU_000466-tr	5.52e-75	225	COG5262@1|root,KOG1756@2759|Eukaryota,3A1K0@33154|Opisthokonta,3BZU9@33208|Metazoa,3DGEI@33213|Bilateria	33208|Metazoa	B	chromatin silencing	-	GO:0000228,GO:0000785,GO:0000790,GO:0003674,GO:0003676,GO:0003677,GO:0005488,GO:0005575,GO:0005622,GO:0005623,GO:0005634,GO:0005694,GO:0006325,GO:0006342,GO:0006355,GO:0006996,GO:0008150,GO:0009889,GO:0009890,GO:0009892,GO:0009987,GO:0010468,GO:0010556,GO:0010558,GO:0010605,GO:0010629,GO:0016043,GO:0016458,GO:0019219,GO:0019222,GO:0031323,GO:0031324,GO:0031326,GO:0031327,GO:0031974,GO:0031981,GO:…	-	ko:K11251	ko04217,ko05034,ko05322,map04217,map05034,map05322	-	-	-	ko00000,ko00001,ko03036,ko04147	-	-	-	Histone,Histone_H2A_C
XP_001176813.1	7668.SPU_021078-tr	0	920	COG0612@1|root,KOG0960@2759|Eukaryota,38CT4@33154|Opisthokonta,3B99X@33208|Metazoa,3CRHJ@33213|Bilateria	33208|Metazoa	O	Belongs to the peptidase M16 family	PMPCB	GO:0003674,GO:0003824,GO:0004175,GO:0004222,GO:0005488,GO:0005515,GO:0005575,GO:0005622,GO:0005623,GO:0005737,GO:0005739,GO:0005740,GO:0005743,GO:0005746,GO:0005750,GO:0005759,GO:0005829,GO:0006091,GO:0006119,GO:0006122,GO:0006139,GO:0006163,GO:0006508,GO:0006605,GO:0006626,GO:0006627,GO:0006725,GO:0006753,GO:0006793,GO:0006796,GO:0006807,GO:0006810,GO:0006811,GO:0006812,GO:0006816,GO:0006839,GO:…	3.4.24.64	ko:K00414,ko:K17732	ko00190,ko01100,ko04260,ko04714,ko04932,ko05010,ko05012,ko05016,map00190,map01100,map04260,map04714,map04932,map05010,map05012,map05016	M00152	-	-	ko00000,ko00001,ko00002,ko01000,ko01002,ko03029	-	-	-	Peptidase_M16,Peptidase_M16_C
XP_001176932.1	7739.XP_002588504.1	9.19e-181	510	KOG0286@1|root,KOG0286@2759|Eukaryota,38C52@33154|Opisthokonta,3B9ME@33208|Metazoa,3CVIP@33213|Bilateria,481NY@7711|Chordata	33208|Metazoa	S	signal transduction	GNB4	GO:0001101,GO:0001654,GO:0001666,GO:0001667,GO:0001750,GO:0001775,GO:0001917,GO:0002009,GO:0002682,GO:0002684,GO:0002685,GO:0002687,GO:0003007,GO:0003008,GO:0003365,GO:0003371,GO:0003379,GO:0003380,GO:0003674,GO:0003824,GO:0003924,GO:0005246,GO:0005488,GO:0005515,GO:0005575,GO:0005622,GO:0005623,GO:0005737,GO:0005829,GO:0005834,GO:0005886,GO:0005929,GO:0006457,GO:0006873,GO:0006874,GO:0006875,GO:…	-	ko:K04536,ko:K04537,ko:K04538	ko04011,ko04014,ko04062,ko04151,ko04371,ko04713,ko04723,ko04724,ko04725,ko04726,ko04727,ko04728,ko04740,ko04744,ko04926,ko05032,ko05034,ko05167,ko05200,map04011,map04014,map04062,map04151,map04371,map04713,map04723,map04724,map04725,map04726,map04727,map04728,map04740,map04744,map04926,map05032,map05034,map05167,map05200	-	-	-	ko00000,ko00001,ko04031,ko04147	-	-	-	WD40
XP_001176938.2	27679.XP_003936315.1	1.72e-07	57.8	KOG4788@1|root,KOG4788@2759|Eukaryota,39VJS@33154|Opisthokonta,3BB31@33208|Metazoa,3D2MH@33213|Bilateria,489DS@7711|Chordata,491J3@7742|Vertebrata,3J56C@40674|Mammalia,35I79@314146|Euarchontoglires,4MKU5@9443|Primates	33208|Metazoa	V	Membrane-associating domain	CMTM4	GO:0005575,GO:0016020,GO:0016021,GO:0031224,GO:0044425	-	-	-	-	-	-	-	-	-	-	MARVEL
XP_001176939.1	7668.SPU_007614-tr	3.55e-280	764	COG5277@1|root,KOG0676@2759|Eukaryota,38C0D@33154|Opisthokonta,3BBGP@33208|Metazoa,3CRBJ@33213|Bilateria	33208|Metazoa	Z	ATP binding	-	GO:0003674,GO:0005198,GO:0005200,GO:0005575,GO:0005622,GO:0005623,GO:0005856,GO:0005884,GO:0006996,GO:0007010,GO:0008150,GO:0009987,GO:0015629,GO:0016043,GO:0043226,GO:0043228,GO:0043229,GO:0043232,GO:0044422,GO:0044424,GO:0044430,GO:0044446,GO:0044464,GO:0071840,GO:0099080,GO:0099081,GO:0099512,GO:0099513	-	ko:K05692	ko04015,ko04145,ko04210,ko04390,ko04391,ko04510,ko04520,ko04530,ko04611,ko04670,ko04714,ko04745,ko04810,ko04919,ko04921,ko05100,ko05110,ko05130,ko05131,ko05132,ko05164,ko05205,ko05225,ko05410,ko05412,ko05414,ko05416,ko05418,map04015,map04145,map04210,map04390,map04391,map04510,map04520,map04530,map04611,map04670,map04714,map04745,map04810,map04919,map04921,map05100,map05110,map05130,map05131,map0…	-	-	-	ko00000,ko00001,ko03019,ko03021,ko03029,ko03036,ko04147,ko04812	-	-	-	Actin
XP_001177072.3	7668.SPU_003858-tr	0	946	KOG3704@1|root,KOG3704@2759|Eukaryota,399CW@33154|Opisthokonta,3C0AF@33208|Metazoa,3DGWR@33213|Bilateria	2759|Eukaryota	O	Heparan sulfate glucosamine 3-O-sulfotransferase	-	-	2.8.2.23	ko:K01024	ko00534,map00534	-	-	-	ko00000,ko00001,ko01000,ko01003	-	-	-	Sulfotransfer_1
XP_001177083.2	6087.XP_004210864.1	1.45e-06	53.9	2D2QX@1|root,2SNNT@2759|Eukaryota,3AM5C@33154|Opisthokonta,3C03R@33208|Metazoa	33208|Metazoa	-	-	-	-	-	-	-	-	-	-	-	-	-	-	-
XP_001177085.1	7668.SPU_027066-tr	1.85e-37	128	KOG2712@1|root,KOG2712@2759|Eukaryota,3A88C@33154|Opisthokonta,3BTYI@33208|Metazoa,3DBIE@33213|Bilateria	33208|Metazoa	K	Transcriptional Coactivator p15 (PC4)	Ssb-c31a	GO:0003674,GO:0003676,GO:0003677,GO:0003697,GO:0003712,GO:0003713,GO:0005488,GO:0005575,GO:0005622,GO:0005623,GO:0005634,GO:0005667,GO:0006355,GO:0006357,GO:0008150,GO:0009889,GO:0009890,GO:0009891,GO:0009892,GO:0009893,GO:0010468,GO:0010556,GO:0010557,GO:0010558,GO:0010604,GO:0010605,GO:0010628,GO:0010629,GO:0019219,GO:0019222,GO:0031323,GO:0031324,GO:0031325,GO:0031326,GO:0031327,GO:0031328,GO:…	-	-	-	-	-	-	-	-	-	-	PC4
XP_001177162.2	7668.SPU_013396-tr	7.08e-239	662	KOG2580@1|root,KOG2580@2759|Eukaryota,38HHZ@33154|Opisthokonta,3BEUK@33208|Metazoa,3CUT4@33213|Bilateria	33208|Metazoa	U	protein import into mitochondrial matrix	TIMM44	GO:0001101,GO:0001666,GO:0003674,GO:0005215,GO:0005488,GO:0005515,GO:0005575,GO:0005622,GO:0005623,GO:0005737,GO:0005739,GO:0005740,GO:0005743,GO:0005744,GO:0005759,GO:0006605,GO:0006626,GO:0006810,GO:0006839,GO:0006886,GO:0006950,GO:0006996,GO:0007005,GO:0007275,GO:0007507,GO:0008104,GO:0008150,GO:0008320,GO:0008565,GO:0009628,GO:0009719,GO:0009725,GO:0009888,GO:0009987,GO:0010033,GO:0010243,GO:…	-	ko:K17804	-	-	-	-	ko00000,ko02000,ko03029	3.A.8.1	-	-	Tim44
XP_001177216.1	7668.SPU_011920-tr	6.56e-81	239	KOG4495@1|root,KOG4495@2759|Eukaryota,3A1MC@33154|Opisthokonta,3BQKS@33208|Metazoa,3D7A4@33213|Bilateria	33208|Metazoa	K	protein modification by small protein conjugation	TCEB2	GO:0000151,GO:0000153,GO:0001666,GO:0002009,GO:0002164,GO:0002165,GO:0003002,GO:0003674,GO:0003712,GO:0003713,GO:0005488,GO:0005515,GO:0005575,GO:0005622,GO:0005623,GO:0005634,GO:0005654,GO:0005667,GO:0005737,GO:0005829,GO:0006139,GO:0006351,GO:0006354,GO:0006355,GO:0006357,GO:0006366,GO:0006368,GO:0006464,GO:0006725,GO:0006807,GO:0006950,GO:0007275,GO:0007389,GO:0007444,GO:0007472,GO:0007474,GO:…	-	ko:K03873	ko04066,ko04120,ko05200,ko05211,map04066,map04120,map05200,map05211	M00383,M00388	-	-	ko00000,ko00001,ko00002,ko03400,ko04121	-	-	-	ubiquitin
XP_001177221.2	7668.SPU_015613-tr	4.14e-133	380	KOG4602@1|root,KOG4602@2759|Eukaryota,3A8V6@33154|Opisthokonta,3BTYQ@33208|Metazoa,3DASG@33213|Bilateria	33208|Metazoa	S	cerebellar neuron development	NANOS2	GO:0000003,GO:0000932,GO:0001558,GO:0001667,GO:0001894,GO:0003006,GO:0003674,GO:0003676,GO:0003723,GO:0003729,GO:0005488,GO:0005575,GO:0005622,GO:0005623,GO:0005634,GO:0005737,GO:0006139,GO:0006401,GO:0006402,GO:0006417,GO:0006725,GO:0006807,GO:0006928,GO:0007275,GO:0007276,GO:0007281,GO:0007283,GO:0007399,GO:0007417,GO:0007420,GO:0008150,GO:0008152,GO:0008354,GO:0009056,GO:0009057,GO:0009889,GO:…	-	ko:K18741,ko:K18760	-	-	-	-	ko00000,ko03019	-	-	-	zf-nanos
XP_001177224.1	8364.ENSXETP00000022236	1.06e-29	112	KOG3447@1|root,KOG3447@2759|Eukaryota,3A1JW@33154|Opisthokonta,3BQS5@33208|Metazoa,3D7NG@33213|Bilateria,48E81@7711|Chordata,49BP2@7742|Vertebrata	33208|Metazoa	J	mitochondrial translation	MRPS17	GO:0000313,GO:0000314,GO:0003674,GO:0003735,GO:0005198,GO:0005575,GO:0005622,GO:0005623,GO:0005737,GO:0005739,GO:0005740,GO:0005743,GO:0005759,GO:0005761,GO:0005763,GO:0005840,GO:0006412,GO:0006414,GO:0006415,GO:0006518,GO:0006807,GO:0008150,GO:0008152,GO:0009058,GO:0009059,GO:0009987,GO:0010467,GO:0015935,GO:0016020,GO:0016043,GO:0019538,GO:0019866,GO:0022411,GO:0031090,GO:0031966,GO:0031967,GO:…	-	ko:K02961	ko03010,map03010	M00178,M00179	-	-	br01610,ko00000,ko00001,ko00002,ko03011	-	-	-	Ribosomal_S17
XP_001177225.1	7668.SPU_007098-tr	1.24e-90	269	2EA1S@1|root,2SGBC@2759|Eukaryota,3ACK8@33154|Opisthokonta,3BWBT@33208|Metazoa,3DCEE@33213|Bilateria	33208|Metazoa	S	EF hand	-	-	-	-	-	-	-	-	-	-	-	-	EF-hand_5
XP_001177227.1	9478.XP_008058089.1	8.87e-53	168	2A8K3@1|root,2RYGN@2759|Eukaryota,3A0CE@33154|Opisthokonta,3BPD1@33208|Metazoa,3D6AP@33213|Bilateria,48E3P@7711|Chordata,49B4D@7742|Vertebrata,3JGEC@40674|Mammalia,35PUQ@314146|Euarchontoglires,4MJ26@9443|Primates	33208|Metazoa	U	Ubiquitin-like 3	UBL3	GO:0005575,GO:0005622,GO:0005623,GO:0044464	-	-	-	-	-	-	-	-	-	-	Rad60-SLD_2
XP_001177297.1	7668.SPU_011560-tr	4.55e-130	368	KOG4087@1|root,KOG4087@2759|Eukaryota,3A3H3@33154|Opisthokonta,3BS56@33208|Metazoa,3D8I8@33213|Bilateria	33208|Metazoa	I	Phospholipase A2 homolog otoconin-22-like	-	-	3.1.1.4	ko:K01047	ko00564,ko00565,ko00590,ko00591,ko00592,ko01100,ko01110,ko04014,ko04270,ko04972,ko04975,map00564,map00565,map00590,map00591,map00592,map01100,map01110,map04014,map04270,map04972,map04975	-	R01315,R01317,R02053,R07064,R07379,R07387,R07859	RC00037,RC00094	ko00000,ko00001,ko01000,ko03036	-	-	-	Phospholip_A2_1
XP_001177300.1	10224.XP_006811377.1	1.8e-26	108	2BVSB@1|root,2S2BW@2759|Eukaryota,3A520@33154|Opisthokonta,3BRW9@33208|Metazoa,3DAYA@33213|Bilateria	33208|Metazoa	-	-	-	-	-	-	-	-	-	-	-	-	-	-	-
XP_001177437.2	7668.SPU_017896-tr	0	885	KOG2692@1|root,KOG2692@2759|Eukaryota,38B6Y@33154|Opisthokonta,3BC7V@33208|Metazoa,3CW0Y@33213|Bilateria	33208|Metazoa	G	Belongs to the glycosyltransferase 29 family	-	-	-	ko:K06612,ko:K06613	-	-	-	-	ko00000,ko01000,ko01003	-	GT29	-	Glyco_transf_29
XP_001177494.1	7668.SPU_026271-tr	2.29e-251	696	KOG0583@1|root,KOG2288@1|root,KOG0583@2759|Eukaryota,KOG2288@2759|Eukaryota,38HC9@33154|Opisthokonta,3BAHR@33208|Metazoa,3CV4I@33213|Bilateria	33208|Metazoa	G	galactosylxylosylprotein 3-beta-galactosyltransferase activity	B3GALT6	GO:0000003,GO:0000139,GO:0002009,GO:0002119,GO:0002164,GO:0003674,GO:0003824,GO:0005575,GO:0005622,GO:0005623,GO:0005737,GO:0005794,GO:0005795,GO:0005797,GO:0006022,GO:0006023,GO:0006024,GO:0006029,GO:0006082,GO:0006790,GO:0006807,GO:0007275,GO:0007610,GO:0008150,GO:0008152,GO:0008194,GO:0008378,GO:0008499,GO:0009058,GO:0009059,GO:0009100,GO:0009101,GO:0009653,GO:0009790,GO:0009791,GO:0009792,GO:…	2.4.1.134	ko:K00734	ko00532,ko00534,ko01100,map00532,map00534,map01100	M00057	R05927	-	ko00000,ko00001,ko00002,ko01000,ko01003	-	GT31	-	Galactosyl_T
XP_001177568.1	7668.SPU_010756-tr	8.99e-259	711	KOG4651@1|root,KOG4651@2759|Eukaryota,3AMBI@33154|Opisthokonta,3C0UT@33208|Metazoa,3DH32@33213|Bilateria	2759|Eukaryota	G	Sulfotransferase family	-	-	2.8.2.35,2.8.2.5	ko:K01017,ko:K08105	ko00532,map00532	-	R02180,R10873	RC00007,RC00231	ko00000,ko00001,ko01000,ko01003	-	-	-	Sulfotransfer_2
XP_001177614.1	7668.SPU_028769-tr	1.55e-176	493	2BWY4@1|root,2QVGW@2759|Eukaryota,39VAB@33154|Opisthokonta,3BGSS@33208|Metazoa,3CYP7@33213|Bilateria	33208|Metazoa	S	kinetochore assembly	CENPK	GO:0000775,GO:0000776,GO:0000777,GO:0000779,GO:0000793,GO:0005575,GO:0005622,GO:0005623,GO:0005634,GO:0005654,GO:0005694,GO:0005737,GO:0005829,GO:0006323,GO:0006325,GO:0006333,GO:0006334,GO:0006336,GO:0006338,GO:0006355,GO:0006357,GO:0006996,GO:0008150,GO:0009889,GO:0009891,GO:0009893,GO:0009987,GO:0010468,GO:0010556,GO:0010557,GO:0010604,GO:0010628,GO:0016043,GO:0019219,GO:0019222,GO:0022607,GO:…	-	ko:K11503	-	-	-	-	ko00000,ko03036	-	-	-	CENP-K
XP_001177619.1	69319.XP_008546587.1	8.57e-68	209	COG5126@1|root,KOG0027@2759|Eukaryota,38ETU@33154|Opisthokonta,3BAEQ@33208|Metazoa,3CUJJ@33213|Bilateria,41U0S@6656|Arthropoda,3SFXI@50557|Insecta,46JYI@7399|Hymenoptera	33208|Metazoa	T	EF-hand domain	-	GO:0000003,GO:0000226,GO:0003674,GO:0005488,GO:0005515,GO:0005575,GO:0005622,GO:0005623,GO:0005634,GO:0005635,GO:0005813,GO:0005815,GO:0005819,GO:0005856,GO:0006810,GO:0006897,GO:0006909,GO:0006928,GO:0006996,GO:0007010,GO:0007017,GO:0007049,GO:0007163,GO:0007275,GO:0008150,GO:0009790,GO:0009792,GO:0009987,GO:0010941,GO:0012505,GO:0015630,GO:0016020,GO:0016043,GO:0016192,GO:0016477,GO:0022402,GO:…	-	ko:K02183	ko04014,ko04015,ko04016,ko04020,ko04022,ko04024,ko04070,ko04114,ko04218,ko04261,ko04270,ko04371,ko04626,ko04713,ko04720,ko04722,ko04728,ko04740,ko04744,ko04745,ko04750,ko04910,ko04912,ko04915,ko04916,ko04921,ko04922,ko04924,ko04925,ko04970,ko04971,ko05010,ko05031,ko05034,ko05133,ko05152,ko05167,ko05200,ko05214,ko05418,map04014,map04015,map04016,map04020,map04022,map04024,map04070,map04114,map0421…	-	-	-	ko00000,ko00001,ko01009,ko03036,ko04131,ko04147	-	-	-	EF-hand_1
XP_001177624.1	135651.CBN00386	3.95e-65	198	COG2036@1|root,KOG3467@2759|Eukaryota,3A1HI@33154|Opisthokonta,3BQAA@33208|Metazoa,3D789@33213|Bilateria,40D3R@6231|Nematoda,1KVSY@119089|Chromadorea,412E7@6236|Rhabditida	33208|Metazoa	B	Core component of nucleosome. Nucleosomes wrap and compact DNA into chromatin, limiting DNA accessibility to the cellular machineries which require DNA as a template. Histones thereby play a central role in transcription regulation, DNA repair, DNA replication and chromosomal stability. DNA accessibility is regulated via a complex set of post-translational modifications of histones, also called h…	-	-	-	ko:K11252,ko:K11254	ko05034,ko05203,ko05322,map05034,map05203,map05322	-	-	-	ko00000,ko00001,ko03036,ko04147	-	-	-	CENP-T_C,Histone
XP_001177626.2	7668.SPU_009123-tr	1.85e-149	426	KOG1702@1|root,KOG1702@2759|Eukaryota,39RV7@33154|Opisthokonta,3BJ8N@33208|Metazoa,3CY4E@33213|Bilateria	33208|Metazoa	T	actin binding	LASP1	GO:0000003,GO:0003006,GO:0003674,GO:0003779,GO:0005070,GO:0005215,GO:0005488,GO:0005515,GO:0005575,GO:0005622,GO:0005623,GO:0005737,GO:0005856,GO:0005912,GO:0005924,GO:0005925,GO:0005938,GO:0006810,GO:0006811,GO:0006996,GO:0007010,GO:0007015,GO:0007275,GO:0007276,GO:0007277,GO:0007279,GO:0007281,GO:0007283,GO:0007286,GO:0007291,GO:0007317,GO:0007349,GO:0008092,GO:0008150,GO:0009653,GO:0009966,GO:…	-	-	-	-	-	-	-	-	-	-	LIM,Nebulin,SH3_1,SH3_9
XP_001177627.1	7668.SPU_006027-tr	2.85e-143	406	KOG4016@1|root,KOG4016@2759|Eukaryota,38E3J@33154|Opisthokonta,3BCRB@33208|Metazoa,3CWBJ@33213|Bilateria	33208|Metazoa	TU	synaptogyrin 1	SYNGR1	GO:0000323,GO:0001775,GO:0002252,GO:0002263,GO:0002274,GO:0002275,GO:0002283,GO:0002366,GO:0002376,GO:0002443,GO:0002444,GO:0002446,GO:0005575,GO:0005622,GO:0005623,GO:0005737,GO:0005764,GO:0005765,GO:0005766,GO:0005773,GO:0005774,GO:0005886,GO:0006605,GO:0006810,GO:0006886,GO:0006887,GO:0006955,GO:0008021,GO:0008104,GO:0008150,GO:0009987,GO:0010033,GO:0010256,GO:0010646,GO:0012505,GO:0012506,GO:…	-	-	-	-	-	-	-	-	-	-	MARVEL
XP_001177706.3	7668.SPU_024093-tr	2.01e-207	589	COG0454@1|root,KOG0488@1|root,KOG0488@2759|Eukaryota,KOG3216@2759|Eukaryota,3A4D3@33154|Opisthokonta,3BRN1@33208|Metazoa,3D89G@33213|Bilateria	33208|Metazoa	K	DNA binding	-	-	-	ko:K15607	ko05202,map05202	-	-	-	ko00000,ko00001,ko03000	-	-	-	Homeobox
XP_001177745.2	7668.SPU_002061-tr	3.26e-151	426	2E8D9@1|root,2SEVZ@2759|Eukaryota,3AC1K@33154|Opisthokonta,3BWE7@33208|Metazoa	33208|Metazoa	S	Ependymin	-	-	-	-	-	-	-	-	-	-	-	-	Ependymin
XP_001177748.1	7668.SPU_014721-tr	3.07e-136	389	KOG0490@1|root,KOG0490@2759|Eukaryota	2759|Eukaryota	K	DNA binding	-	-	-	ko:K09337	-	-	-	-	ko00000,ko03000	-	-	-	Homeobox
XP_001177754.2	7668.SPU_025513-tr	1.11e-302	829	KOG3921@1|root,KOG3921@2759|Eukaryota,38H5Y@33154|Opisthokonta,3BDVI@33208|Metazoa,3CSAQ@33213|Bilateria	33208|Metazoa	S	Dual oxidase maturation factor	-	-	-	ko:K17232,ko:K17233	ko04918,map04918	-	-	-	ko00000,ko00001,ko04131	-	-	-	DuoxA
XP_001177756.1	7668.SPU_008864-tr	1.1e-167	468	KOG4745@1|root,KOG4745@2759|Eukaryota,39VIS@33154|Opisthokonta,3BGSW@33208|Metazoa,3CTYA@33213|Bilateria	33208|Metazoa	O	metalloendopeptidase inhibitor activity	TIMP4	GO:0000003,GO:0002020,GO:0002237,GO:0003674,GO:0004857,GO:0004866,GO:0005488,GO:0005515,GO:0005575,GO:0005576,GO:0005615,GO:0005622,GO:0005623,GO:0005737,GO:0007154,GO:0007165,GO:0007166,GO:0007219,GO:0007275,GO:0007399,GO:0007417,GO:0008150,GO:0008191,GO:0008270,GO:0009605,GO:0009607,GO:0009617,GO:0009719,GO:0009725,GO:0009892,GO:0009894,GO:0009895,GO:0009987,GO:0010033,GO:0010243,GO:0010466,GO:…	-	-	-	-	-	-	-	-	-	-	TIMP
XP_001177880.2	7668.SPU_012648-tr	3.16e-92	285	KOG4551@1|root,KOG4551@2759|Eukaryota	2759|Eukaryota	S	phosphatidylinositol N-acetylglucosaminyltransferase activity	PIGH	GO:0000506,GO:0003674,GO:0003824,GO:0005575,GO:0005622,GO:0005623,GO:0005737,GO:0005783,GO:0005789,GO:0006464,GO:0006497,GO:0006505,GO:0006506,GO:0006629,GO:0006643,GO:0006644,GO:0006650,GO:0006661,GO:0006664,GO:0006793,GO:0006796,GO:0006807,GO:0008150,GO:0008152,GO:0008610,GO:0008654,GO:0009058,GO:0009059,GO:0009247,GO:0009987,GO:0012505,GO:0016020,GO:0016254,GO:0019538,GO:0019637,GO:0031984,GO:…	-	ko:K03858,ko:K14650	ko00563,ko01100,ko03022,ko05168,map00563,map01100,map03022,map05168	-	R05916	-	ko00000,ko00001,ko03021	-	-	-	PIG-H
XP_001177881.4	7668.SPU_008865-tr	9.24e-214	589	KOG4745@1|root,KOG4745@2759|Eukaryota,39VIS@33154|Opisthokonta,3BGSW@33208|Metazoa	33208|Metazoa	O	metalloendopeptidase inhibitor activity	TIMP4	GO:0000003,GO:0002020,GO:0002237,GO:0003674,GO:0004857,GO:0004866,GO:0005488,GO:0005515,GO:0005575,GO:0005576,GO:0005615,GO:0005622,GO:0005623,GO:0005737,GO:0007154,GO:0007165,GO:0007166,GO:0007219,GO:0007275,GO:0007399,GO:0007417,GO:0008150,GO:0008191,GO:0008270,GO:0009605,GO:0009607,GO:0009617,GO:0009719,GO:0009725,GO:0009892,GO:0009894,GO:0009895,GO:0009987,GO:0010033,GO:0010243,GO:0010466,GO:…	-	-	-	-	-	-	-	-	-	-	TIMP
XP_001177888.4	7668.SPU_013334-tr	0	1856	KOG4291@1|root,KOG4291@2759|Eukaryota,38BKH@33154|Opisthokonta,3BBIZ@33208|Metazoa,3CRHY@33213|Bilateria	33208|Metazoa	W	Sushi domain-containing protein	-	-	-	-	-	-	-	-	-	-	-	-	AMOP,EGF,IgGFc_binding,Lectin_C,NIDO,Sushi,TIG,VWD
XP_001178007.1	7668.SPU_007735-tr	2.26e-104	301	2B1WH@1|root,2S0BD@2759|Eukaryota,3A1YK@33154|Opisthokonta,3BPKE@33208|Metazoa,3CUT9@33213|Bilateria	33208|Metazoa	S	cellular response to lipid hydroperoxide	MGST1	GO:0000003,GO:0000323,GO:0001775,GO:0002237,GO:0002252,GO:0002263,GO:0002274,GO:0002275,GO:0002283,GO:0002366,GO:0002376,GO:0002443,GO:0002444,GO:0002446,GO:0003006,GO:0003674,GO:0003824,GO:0004364,GO:0004601,GO:0004602,GO:0005488,GO:0005515,GO:0005575,GO:0005622,GO:0005623,GO:0005634,GO:0005737,GO:0005739,GO:0005740,GO:0005741,GO:0005764,GO:0005765,GO:0005766,GO:0005773,GO:0005774,GO:0005777,GO:…	2.5.1.18	ko:K00799	ko00480,ko00980,ko00982,ko00983,ko01524,ko05200,ko05204,ko05225,ko05418,map00480,map00980,map00982,map00983,map01524,map05200,map05204,map05225,map05418	-	R03522,R07002,R07003,R07004,R07023,R07024,R07025,R07026,R07069,R07070,R07083,R07084,R07091,R07092,R07093,R07094,R07100,R07113,R07116,R08280,R09409,R11905	RC00004,RC00069,RC00840,RC00948,RC01704,RC01705,RC01706,RC01758,RC01759,RC01765,RC01767,RC01769,RC02243,RC02527,RC02939,RC02940,RC02942,RC02943,RC02944	ko00000,ko00001,ko01000,ko02000	1.A.12.2.2,1.A.12.3.2	-	-	MAPEG
XP_001178133.3	7668.SPU_019899-tr	9.61e-293	805	COG2124@1|root,KOG0156@2759|Eukaryota,38BSU@33154|Opisthokonta,3C05J@33208|Metazoa,3DG1S@33213|Bilateria	33208|Metazoa	Q	Cytochrome P450	-	-	1.14.14.1	ko:K07418	ko00590,ko00591,ko01100,ko04212,ko04726,ko04750,ko04913,map00590,map00591,map01100,map04212,map04726,map04750,map04913	-	R07042,R07043,R07044,R07045,R07046,R07048,R07050,R07051,R07052,R07055,R07056	RC01184,RC01710,RC01711,RC01723,RC01725	ko00000,ko00001,ko00199,ko01000	-	-	-	p450
XP_001178245.1	7668.SPU_010875-tr	1.91e-135	382	28K3H@1|root,2QSI0@2759|Eukaryota,39STN@33154|Opisthokonta,3BF1D@33208|Metazoa,3CY3A@33213|Bilateria	33208|Metazoa	J	mitochondrial translation	MRPS34	GO:0000313,GO:0000314,GO:0003674,GO:0003735,GO:0005198,GO:0005575,GO:0005622,GO:0005623,GO:0005737,GO:0005739,GO:0005740,GO:0005743,GO:0005759,GO:0005761,GO:0005763,GO:0005840,GO:0006412,GO:0006414,GO:0006415,GO:0006518,GO:0006807,GO:0008150,GO:0008152,GO:0009058,GO:0009059,GO:0009987,GO:0010467,GO:0015935,GO:0016020,GO:0016043,GO:0019538,GO:0019866,GO:0022411,GO:0031090,GO:0031966,GO:0031967,GO:…	-	ko:K03504,ko:K17412	ko00230,ko00240,ko01100,ko03030,ko03410,ko03420,ko03430,ko03440,ko05166,map00230,map00240,map01100,map03030,map03410,map03420,map03430,map03440,map05166	M00262	R00375,R00376,R00377,R00378	RC02795	br01610,ko00000,ko00001,ko00002,ko01009,ko03011,ko03032,ko03400	-	-	-	MRP-S34
XP_001178255.2	10224.XP_002734586.1	4.09e-05	47.4	KOG1759@1|root,KOG1759@2759|Eukaryota,3A3T8@33154|Opisthokonta,3BRD6@33208|Metazoa,3D87Z@33213|Bilateria	33208|Metazoa	V	D-dopachrome	DDT	GO:0001817,GO:0001819,GO:0001932,GO:0001934,GO:0002020,GO:0002682,GO:0002683,GO:0002685,GO:0002686,GO:0002688,GO:0002689,GO:0003674,GO:0003824,GO:0004167,GO:0005102,GO:0005126,GO:0005488,GO:0005515,GO:0005575,GO:0005576,GO:0005615,GO:0005622,GO:0005623,GO:0005737,GO:0006950,GO:0006952,GO:0006954,GO:0008150,GO:0009893,GO:0009966,GO:0009967,GO:0010562,GO:0010604,GO:0010646,GO:0010647,GO:0010758,GO:…	4.1.1.84,5.3.2.1	ko:K07253,ko:K10028	ko00350,ko00360,map00350,map00360	-	R01378,R03342	RC00507	ko00000,ko00001,ko01000,ko04147	-	-	-	MIF
XP_001178256.1	7668.SPU_014288-tr	1.96e-99	290	COG2030@1|root,KOG1206@2759|Eukaryota,3A1K8@33154|Opisthokonta,3BQUF@33208|Metazoa,3D5NN@33213|Bilateria	33208|Metazoa	I	Hydroxyacyl-thioester dehydratase type 2	HTD2	GO:0003674,GO:0003824,GO:0005575,GO:0005622,GO:0005623,GO:0005634,GO:0005730,GO:0005737,GO:0005739,GO:0005759,GO:0006139,GO:0006163,GO:0006164,GO:0006637,GO:0006725,GO:0006732,GO:0006753,GO:0006790,GO:0006793,GO:0006796,GO:0006807,GO:0008150,GO:0008152,GO:0009058,GO:0009108,GO:0009117,GO:0009150,GO:0009152,GO:0009165,GO:0009259,GO:0009260,GO:0009987,GO:0016829,GO:0016835,GO:0016836,GO:0018130,GO:…	3.1.26.5,4.2.1.55	ko:K14529,ko:K17865	ko00630,ko00650,ko01120,ko01200,ko03013,map00630,map00650,map01120,map01200,map03013	M00373	R03027	RC00831	ko00000,ko00001,ko00002,ko01000,ko03016	-	-	-	MaoC_dehydratas
XP_001178341.1	10141.ENSCPOP00000006254	1.96e-09	63.5	2CA0M@1|root,2QVKQ@2759|Eukaryota,38MDV@33154|Opisthokonta,3BGKY@33208|Metazoa,3CZJK@33213|Bilateria,486J3@7711|Chordata,491XJ@7742|Vertebrata,3J339@40674|Mammalia,35G22@314146|Euarchontoglires,4PUTG@9989|Rodentia	33208|Metazoa	S	Coiled-coil domain-containing protein 127	CCDC127	-	-	-	-	-	-	-	-	-	-	-	-
XP_001178344.1	7668.SPU_022865-tr	8.46e-08	53.1	2CUDK@1|root,2S4DT@2759|Eukaryota,3A6A4@33154|Opisthokonta,3BSGR@33208|Metazoa	33208|Metazoa	S	oxidoreductase activity, acting on a heme group of donors, oxygen as acceptor	COX7A2	GO:0005575,GO:0005622,GO:0005623,GO:0005737,GO:0005739,GO:0005740,GO:0005743,GO:0016020,GO:0019866,GO:0031090,GO:0031966,GO:0031967,GO:0031975,GO:0043226,GO:0043227,GO:0043229,GO:0043231,GO:0044422,GO:0044424,GO:0044429,GO:0044444,GO:0044446,GO:0044464	-	ko:K02270	ko00190,ko04260,ko04714,ko04932,ko05010,ko05012,ko05016,map00190,map04260,map04714,map04932,map05010,map05012,map05016	M00154	-	-	ko00000,ko00001,ko00002	3.D.4.11	-	-	COX7a
XP_001178348.1	13616.ENSMODP00000003561	1.82e-06	53.1	2CY5D@1|root,2S25D@2759|Eukaryota,3A44Q@33154|Opisthokonta,3BRT5@33208|Metazoa,3D86T@33213|Bilateria,48FB8@7711|Chordata,49C8R@7742|Vertebrata,3JHEG@40674|Mammalia,4K9WI@9263|Metatheria	33208|Metazoa	S	Family with sequence similarity 195, member B	FAM195B	GO:0005575,GO:0005622,GO:0005623,GO:0005634,GO:0005737,GO:0008150,GO:0010494,GO:0010717,GO:0032991,GO:0035770,GO:0036464,GO:0043226,GO:0043227,GO:0043228,GO:0043229,GO:0043231,GO:0043232,GO:0044424,GO:0044444,GO:0044464,GO:0045595,GO:0050789,GO:0050793,GO:0050794,GO:0051239,GO:0065007,GO:1990904,GO:2000026	-	-	-	-	-	-	-	-	-	-	FAM195
XP_001178402.3	8090.ENSORLP00000017912	9.21e-06	49.3	2E2YV@1|root,2SA4P@2759|Eukaryota,3A50T@33154|Opisthokonta,3BS95@33208|Metazoa,3D8Y8@33213|Bilateria,48FVH@7711|Chordata,49D5M@7742|Vertebrata,4A4JP@7898|Actinopterygii	33208|Metazoa	S	CD59 glycoprotein-like	CD59	GO:0000139,GO:0001775,GO:0001848,GO:0001969,GO:0001971,GO:0002252,GO:0002263,GO:0002274,GO:0002275,GO:0002283,GO:0002366,GO:0002376,GO:0002443,GO:0002444,GO:0002446,GO:0002673,GO:0002682,GO:0002683,GO:0002684,GO:0002694,GO:0002696,GO:0002697,GO:0002698,GO:0002920,GO:0002921,GO:0003674,GO:0005488,GO:0005515,GO:0005575,GO:0005576,GO:0005615,GO:0005622,GO:0005623,GO:0005737,GO:0005783,GO:0005789,GO:…	-	ko:K04008	ko04610,ko04640,map04610,map04640	-	-	-	ko00000,ko00001,ko00537,ko04090,ko04147,ko04516	-	-	-	UPAR_LY6
XP_001178435.1	215358.XP_010731876.1	3.83e-70	212	COG1958@1|root,KOG3459@2759|Eukaryota,3A1WS@33154|Opisthokonta,3BQB8@33208|Metazoa,3D7B6@33213|Bilateria,48ES1@7711|Chordata,49BE4@7742|Vertebrata,4A3H0@7898|Actinopterygii	33208|Metazoa	A	Small nuclear ribonucleoprotein	SNRPD2	GO:0000245,GO:0000375,GO:0000377,GO:0000387,GO:0000398,GO:0003674,GO:0003676,GO:0003723,GO:0005488,GO:0005515,GO:0005575,GO:0005622,GO:0005623,GO:0005634,GO:0005654,GO:0005681,GO:0005682,GO:0005684,GO:0005685,GO:0005686,GO:0005687,GO:0005689,GO:0005737,GO:0005829,GO:0006139,GO:0006396,GO:0006397,GO:0006725,GO:0006807,GO:0006810,GO:0006913,GO:0008150,GO:0008152,GO:0008380,GO:0009987,GO:0010467,GO:…	-	ko:K11096	ko03040,map03040	M00351,M00352,M00354,M00355,M00398	-	-	ko00000,ko00001,ko00002,ko03032,ko03041	-	-	-	LSM
XP_001178441.3	135651.CBN00386	3.95e-65	198	COG2036@1|root,KOG3467@2759|Eukaryota,3A1HI@33154|Opisthokonta,3BQAA@33208|Metazoa,3D789@33213|Bilateria,40D3R@6231|Nematoda,1KVSY@119089|Chromadorea,412E7@6236|Rhabditida	33208|Metazoa	B	Core component of nucleosome. Nucleosomes wrap and compact DNA into chromatin, limiting DNA accessibility to the cellular machineries which require DNA as a template. Histones thereby play a central role in transcription regulation, DNA repair, DNA replication and chromosomal stability. DNA accessibility is regulated via a complex set of post-translational modifications of histones, also called h…	-	-	-	ko:K11252,ko:K11254	ko05034,ko05203,ko05322,map05034,map05203,map05322	-	-	-	ko00000,ko00001,ko03036,ko04147	-	-	-	CENP-T_C,Histone
XP_001178443.1	7668.SPU_013692-tr	2.35e-80	238	KOG4349@1|root,KOG4349@2759|Eukaryota,39WPH@33154|Opisthokonta,3BQVA@33208|Metazoa,3D74J@33213|Bilateria	33208|Metazoa	S	endoplasmic reticulum tubular network organization	TMEM170B	GO:0005575,GO:0005622,GO:0005623,GO:0005634,GO:0005635,GO:0005737,GO:0005783,GO:0005789,GO:0005886,GO:0006996,GO:0006997,GO:0006998,GO:0006999,GO:0007029,GO:0008150,GO:0009966,GO:0009968,GO:0009987,GO:0010256,GO:0010646,GO:0010648,GO:0012505,GO:0016020,GO:0016043,GO:0022607,GO:0023051,GO:0023057,GO:0030111,GO:0030178,GO:0031967,GO:0031975,GO:0031984,GO:0034622,GO:0042175,GO:0043226,GO:0043227,GO:…	-	-	-	-	-	-	-	-	-	-	Tmemb_170
XP_001178487.3	7668.SPU_014308-tr	8.67e-192	536	KOG4223@1|root,KOG4223@2759|Eukaryota,38EKW@33154|Opisthokonta,3BGZS@33208|Metazoa,3CY3Y@33213|Bilateria	33208|Metazoa	TU	calcium ion binding	RCN1	GO:0001654,GO:0001701,GO:0003674,GO:0005488,GO:0005509,GO:0005575,GO:0005622,GO:0005623,GO:0005737,GO:0005783,GO:0005788,GO:0006464,GO:0006807,GO:0007275,GO:0007423,GO:0008150,GO:0008152,GO:0009790,GO:0009792,GO:0009987,GO:0012505,GO:0019538,GO:0031974,GO:0032501,GO:0032502,GO:0036211,GO:0043009,GO:0043010,GO:0043167,GO:0043169,GO:0043170,GO:0043226,GO:0043227,GO:0043229,GO:0043231,GO:0043233,GO:…	-	-	-	-	-	-	-	-	-	-	EF-hand_5,EF-hand_7,EF-hand_8
XP_001178521.2	7668.SPU_015966-tr	0	1155	COG1972@1|root,KOG3747@2759|Eukaryota,38CC4@33154|Opisthokonta,3BEAF@33208|Metazoa,3CZWK@33213|Bilateria	33208|Metazoa	FP	nucleoside:sodium symporter activity	SLC28A3	GO:0001894,GO:0001895,GO:0003674,GO:0005215,GO:0005337,GO:0005345,GO:0005350,GO:0005415,GO:0005575,GO:0005622,GO:0005623,GO:0005737,GO:0005783,GO:0005789,GO:0005886,GO:0005887,GO:0006139,GO:0006725,GO:0006807,GO:0006810,GO:0006811,GO:0006812,GO:0006814,GO:0006863,GO:0008104,GO:0008150,GO:0008152,GO:0008324,GO:0009987,GO:0012505,GO:0015075,GO:0015077,GO:0015081,GO:0015205,GO:0015211,GO:0015291,GO:…	-	ko:K11536	-	-	-	-	ko00000,ko02000	2.A.41.2	-	-	Gate,Nucleos_tra2_C,Nucleos_tra2_N
XP_001178525.2	7668.SPU_026050-tr	0	975	COG1894@1|root,KOG2658@2759|Eukaryota,38DDI@33154|Opisthokonta,3BA1E@33208|Metazoa,3CXVA@33213|Bilateria	33208|Metazoa	C	Core subunit of the mitochondrial membrane respiratory chain NADH dehydrogenase (Complex I) that is believed to belong to the minimal assembly required for catalysis. Complex I functions in the transfer of electrons from NADH to the respiratory chain	NDUFV1	GO:0000003,GO:0002119,GO:0002164,GO:0003006,GO:0003008,GO:0003674,GO:0003824,GO:0003954,GO:0005575,GO:0005622,GO:0005623,GO:0005737,GO:0005739,GO:0005740,GO:0005743,GO:0005746,GO:0005747,GO:0005829,GO:0006091,GO:0006119,GO:0006120,GO:0006139,GO:0006163,GO:0006725,GO:0006753,GO:0006793,GO:0006796,GO:0006807,GO:0006928,GO:0006996,GO:0007005,GO:0007275,GO:0007548,GO:0007568,GO:0007588,GO:0007610,GO:…	1.6.5.3,1.6.99.3	ko:K03942	ko00190,ko01100,ko04714,ko04723,ko04932,ko05010,ko05012,ko05016,map00190,map01100,map04714,map04723,map04932,map05010,map05012,map05016	M00143	R11945	RC00061	ko00000,ko00001,ko00002,ko01000	3.D.1.6	-	-	Complex1_51K,NADH_4Fe-4S,SLBB
XP_001178526.1	7668.SPU_000466-tr	2.08e-79	236	COG5262@1|root,KOG1756@2759|Eukaryota,3A1K0@33154|Opisthokonta,3BZU9@33208|Metazoa,3DGEI@33213|Bilateria	33208|Metazoa	B	chromatin silencing	-	GO:0000228,GO:0000785,GO:0000790,GO:0003674,GO:0003676,GO:0003677,GO:0005488,GO:0005575,GO:0005622,GO:0005623,GO:0005634,GO:0005694,GO:0006325,GO:0006342,GO:0006355,GO:0006996,GO:0008150,GO:0009889,GO:0009890,GO:0009892,GO:0009987,GO:0010468,GO:0010556,GO:0010558,GO:0010605,GO:0010629,GO:0016043,GO:0016458,GO:0019219,GO:0019222,GO:0031323,GO:0031324,GO:0031326,GO:0031327,GO:0031974,GO:0031981,GO:…	-	ko:K11251	ko04217,ko05034,ko05322,map04217,map05034,map05322	-	-	-	ko00000,ko00001,ko03036,ko04147	-	-	-	Histone,Histone_H2A_C
XP_001178621.1	7668.SPU_027783-tr	2.95e-80	243	COG1730@1|root,KOG3048@2759|Eukaryota,3A49T@33154|Opisthokonta,3BPBF@33208|Metazoa,3D6IC@33213|Bilateria	33208|Metazoa	O	prefoldin subunit 5	PFDN5	GO:0001654,GO:0003674,GO:0003712,GO:0003714,GO:0005575,GO:0005622,GO:0005623,GO:0005634,GO:0005737,GO:0005829,GO:0006355,GO:0007275,GO:0007423,GO:0008150,GO:0009889,GO:0009890,GO:0009892,GO:0009966,GO:0009968,GO:0010468,GO:0010556,GO:0010558,GO:0010605,GO:0010629,GO:0010646,GO:0010648,GO:0016272,GO:0019219,GO:0019222,GO:0023051,GO:0023057,GO:0030111,GO:0030178,GO:0031323,GO:0031324,GO:0031326,GO:…	-	ko:K04797	-	-	-	-	ko00000,ko03110	-	-	-	Prefoldin
XP_001178625.2	7668.SPU_016296-tr	9.95e-156	440	KOG4036@1|root,KOG4036@2759|Eukaryota,39Y1P@33154|Opisthokonta,3BM7H@33208|Metazoa,3D0W5@33213|Bilateria	33208|Metazoa	S	N-terminal domain of NEFA-interacting nuclear protein NIP30	FAM192A	GO:0005575,GO:0005622,GO:0005623,GO:0005634,GO:0043226,GO:0043227,GO:0043229,GO:0043231,GO:0044424,GO:0044464	-	-	-	-	-	-	-	-	-	-	Nefa_Nip30_N
XP_001178630.3	28377.ENSACAP00000011100	3.68e-37	128	KOG4104@1|root,KOG4104@2759|Eukaryota,3A3G6@33154|Opisthokonta,3BRPP@33208|Metazoa,3D9D2@33213|Bilateria,48EJC@7711|Chordata,49BEX@7742|Vertebrata	33208|Metazoa	T	Mitochondrial ribosomal subunit S27	MRPS33	GO:0000313,GO:0000314,GO:0003674,GO:0003735,GO:0005198,GO:0005575,GO:0005622,GO:0005623,GO:0005737,GO:0005739,GO:0005740,GO:0005743,GO:0005759,GO:0005761,GO:0005763,GO:0005840,GO:0006412,GO:0006414,GO:0006415,GO:0006518,GO:0006807,GO:0008150,GO:0008152,GO:0009058,GO:0009059,GO:0009987,GO:0010467,GO:0015935,GO:0016020,GO:0016043,GO:0019538,GO:0019866,GO:0022411,GO:0031090,GO:0031966,GO:0031967,GO:…	-	ko:K17411	-	-	-	-	br01610,ko00000,ko03011	-	-	-	MRP-S33
XP_001178673.2	7668.SPU_028097-tr	0	1075	COG0591@1|root,KOG2349@2759|Eukaryota,38E3B@33154|Opisthokonta,3BA8Y@33208|Metazoa,3CRHR@33213|Bilateria	33208|Metazoa	P	glucose:sodium symporter activity	-	-	-	ko:K14383,ko:K14389,ko:K14391	-	-	-	-	ko00000,ko02000	2.A.21.3,2.A.21.3.5,2.A.21.3.6	-	-	SSF
XP_001178789.2	7668.SPU_017895-tr	1.33e-84	249	2CP3Z@1|root,2S426@2759|Eukaryota,3A0ZA@33154|Opisthokonta,3BU1K@33208|Metazoa,3DB5U@33213|Bilateria	33208|Metazoa	S	Domain of unknown function (DUF4513)	TEX43	-	-	-	-	-	-	-	-	-	-	-	DUF4513
XP_001178791.1	7739.XP_002585827.1	2.7e-33	116	KOG3465@1|root,KOG3465@2759|Eukaryota,3A86D@33154|Opisthokonta,3BTZE@33208|Metazoa,3D84V@33213|Bilateria,48FAU@7711|Chordata	33208|Metazoa	U	Signal-recognition-particle assembly has a crucial role in targeting secretory proteins to the rough endoplasmic reticulum membrane. SRP9 together with SRP14 and the Alu portion of the SRP RNA, constitutes the elongation arrest domain of SRP. The complex of SRP9 and SRP14 is required for SRP RNA binding	SRP9	GO:0003674,GO:0005047,GO:0005488,GO:0005575,GO:0005622,GO:0005623,GO:0005737,GO:0005783,GO:0005785,GO:0005786,GO:0005789,GO:0005791,GO:0005829,GO:0006605,GO:0006612,GO:0006613,GO:0006614,GO:0006616,GO:0006810,GO:0006886,GO:0008104,GO:0008150,GO:0012505,GO:0015031,GO:0015833,GO:0016020,GO:0030867,GO:0031090,GO:0031984,GO:0032991,GO:0033036,GO:0033365,GO:0034613,GO:0042175,GO:0042886,GO:0043021,GO:…	-	ko:K03109	ko03060,map03060	-	-	-	ko00000,ko00001,ko02044	3.A.5.9	-	-	SRP9-21
XP_001178896.2	7668.SPU_011524-tr	0	1187	KOG1864@1|root,KOG1864@2759|Eukaryota,38C9M@33154|Opisthokonta,3BB8R@33208|Metazoa,3CW18@33213|Bilateria	33208|Metazoa	O	Belongs to the peptidase C19 family	USP38	GO:0003674,GO:0003824,GO:0004843,GO:0005488,GO:0005515,GO:0006464,GO:0006508,GO:0006807,GO:0008150,GO:0008152,GO:0008233,GO:0008234,GO:0009892,GO:0009894,GO:0009895,GO:0009987,GO:0010605,GO:0010941,GO:0016579,GO:0016787,GO:0019222,GO:0019538,GO:0019783,GO:0030162,GO:0031323,GO:0031324,GO:0031329,GO:0031330,GO:0032268,GO:0032269,GO:0036211,GO:0036459,GO:0042176,GO:0042177,GO:0042981,GO:0043066,GO:…	3.4.19.12	ko:K11854	-	-	-	-	ko00000,ko01000,ko01002,ko04121	-	-	-	UCH
XP_001178934.1	135651.CBN00386	3.95e-65	198	COG2036@1|root,KOG3467@2759|Eukaryota,3A1HI@33154|Opisthokonta,3BQAA@33208|Metazoa,3D789@33213|Bilateria,40D3R@6231|Nematoda,1KVSY@119089|Chromadorea,412E7@6236|Rhabditida	33208|Metazoa	B	Core component of nucleosome. Nucleosomes wrap and compact DNA into chromatin, limiting DNA accessibility to the cellular machineries which require DNA as a template. Histones thereby play a central role in transcription regulation, DNA repair, DNA replication and chromosomal stability. DNA accessibility is regulated via a complex set of post-translational modifications of histones, also called h…	-	-	-	ko:K11252,ko:K11254	ko05034,ko05203,ko05322,map05034,map05203,map05322	-	-	-	ko00000,ko00001,ko03036,ko04147	-	-	-	CENP-T_C,Histone
XP_001178960.2	7668.SPU_000483-tr	7.51e-114	338	KOG1721@1|root,KOG1721@2759|Eukaryota,38BZ9@33154|Opisthokonta,3BA9A@33208|Metazoa,3CT35@33213|Bilateria	33208|Metazoa	C	nucleic acid binding	-	GO:0000122,GO:0000785,GO:0000792,GO:0000976,GO:0000977,GO:0000978,GO:0000981,GO:0000982,GO:0000987,GO:0001012,GO:0001067,GO:0001077,GO:0001227,GO:0001228,GO:0003674,GO:0003676,GO:0003677,GO:0003690,GO:0003700,GO:0005488,GO:0005575,GO:0005622,GO:0005623,GO:0005634,GO:0005694,GO:0006139,GO:0006351,GO:0006355,GO:0006357,GO:0006366,GO:0006725,GO:0006807,GO:0008150,GO:0008152,GO:0009058,GO:0009059,GO:…	-	ko:K09228	-	-	-	-	ko00000,ko03000	-	-	-	zf-AD,zf-C2H2,zf-C2H2_4,zf-C2H2_6,zf-met
XP_001178994.1	7668.SPU_000441-tr	1.98e-74	246	KOG4222@1|root,KOG4222@2759|Eukaryota	2759|Eukaryota	E	negative regulation of negative chemotaxis	-	-	-	-	-	-	-	-	-	-	-	-	Bravo_FIGEY,I-set,Ig_3,SRCR,fn3
XP_001179251.2	7668.SPU_010387-tr	1.53e-58	192	KOG4220@1|root,KOG4220@2759|Eukaryota	2759|Eukaryota	M	G-protein coupled acetylcholine receptor activity	-	-	-	ko:K04131,ko:K04134,ko:K04149,ko:K04151	ko04020,ko04080,ko04725,ko04742,ko04750,ko04810,ko04911,ko04970,ko04971,ko04972,map04020,map04080,map04725,map04742,map04750,map04810,map04911,map04970,map04971,map04972	-	-	-	ko00000,ko00001,ko04030	-	-	-	7tm_1
XP_001179256.2	7668.SPU_006882-tr	1.17e-70	214	COG0695@1|root,KOG1752@2759|Eukaryota,3A8AE@33154|Opisthokonta,3BSW3@33208|Metazoa	33208|Metazoa	O	electron carrier activity. It is involved in the biological process described with cell redox homeostasis	GLRX2	GO:0008150,GO:0010035,GO:0010038,GO:0042221,GO:0042592,GO:0046688,GO:0048878,GO:0050801,GO:0050896,GO:0055065,GO:0055070,GO:0055076,GO:0055080,GO:0065007,GO:0065008,GO:0098771	-	ko:K03676	-	-	-	-	ko00000,ko03110	-	-	-	Glutaredoxin
XP_001179356.3	244447.XP_008321382.1	1.63e-26	103	2CW4K@1|root,2S4I0@2759|Eukaryota,3A3SR@33154|Opisthokonta,3BS9W@33208|Metazoa,3D7JG@33213|Bilateria,48EP1@7711|Chordata,49BE0@7742|Vertebrata,4A491@7898|Actinopterygii	33208|Metazoa	S	ribosomal protein L52	MRPL52	-	-	ko:K17433	-	-	-	-	br01610,ko00000,ko03011	-	-	-	-
XP_001179358.2	7668.SPU_010749-tr	4.6e-304	827	2CYGC@1|root,2S47N@2759|Eukaryota,3A6E5@33154|Opisthokonta,3BTCD@33208|Metazoa,3DA9A@33213|Bilateria	33208|Metazoa	S	Sulfotransferase family	-	-	-	-	-	-	-	-	-	-	-	-	Sulfotransfer_2
XP_001179360.2	10224.XP_002742158.2	1.28e-15	84	28NW9@1|root,2QVGE@2759|Eukaryota,38PGV@33154|Opisthokonta,3BKEF@33208|Metazoa,3D1CD@33213|Bilateria	33208|Metazoa	S	Domain of unknown function (DUF4659)	CCDC177	-	-	-	-	-	-	-	-	-	-	-	DUF4659
XP_001179444.2	10224.XP_002736995.1	1.05e-30	112	KOG3650@1|root,KOG3650@2759|Eukaryota,3A3F8@33154|Opisthokonta,3BQEQ@33208|Metazoa,3D7RS@33213|Bilateria	33208|Metazoa	S	regulation of protein complex stability	SCOC	GO:0001558,GO:0003008,GO:0003674,GO:0005488,GO:0005515,GO:0005575,GO:0005622,GO:0005623,GO:0005634,GO:0005654,GO:0005737,GO:0005794,GO:0005829,GO:0007275,GO:0007399,GO:0007600,GO:0008150,GO:0008361,GO:0009893,GO:0009894,GO:0009896,GO:0009987,GO:0010506,GO:0010508,GO:0010769,GO:0010975,GO:0012505,GO:0016043,GO:0016239,GO:0016241,GO:0019222,GO:0019233,GO:0022008,GO:0022603,GO:0022604,GO:0030154,GO:…	-	ko:K20316	-	-	-	-	ko00000,ko04131	-	-	-	DUF2205
XP_001179446.2	7668.SPU_008549-tr	5.72e-124	353	KOG2712@1|root,KOG2712@2759|Eukaryota	2759|Eukaryota	S	positive regulation of transcription initiation from RNA polymerase II promoter	-	GO:0003674,GO:0003676,GO:0003677,GO:0003690,GO:0003697,GO:0003712,GO:0003713,GO:0005488,GO:0005575,GO:0005622,GO:0005623,GO:0005634,GO:0005667,GO:0006355,GO:0006357,GO:0008150,GO:0009889,GO:0009891,GO:0009893,GO:0010468,GO:0010556,GO:0010557,GO:0010604,GO:0010628,GO:0019219,GO:0019222,GO:0031323,GO:0031325,GO:0031326,GO:0031328,GO:0031334,GO:0032991,GO:0043226,GO:0043227,GO:0043229,GO:0043231,GO:…	-	-	-	-	-	-	-	-	-	-	DEK_C,PC4
XP_001179559.2	7668.SPU_006270-tr	7.54e-99	287	COG5162@1|root,KOG3423@2759|Eukaryota,3A6XY@33154|Opisthokonta,3BREK@33208|Metazoa,3D88B@33213|Bilateria	33208|Metazoa	K	DNA-templated transcription, initiation	TAF10	GO:0000082,GO:0000123,GO:0000124,GO:0000125,GO:0000278,GO:0000428,GO:0001889,GO:0003674,GO:0003676,GO:0003677,GO:0003712,GO:0003713,GO:0005102,GO:0005488,GO:0005515,GO:0005575,GO:0005622,GO:0005623,GO:0005634,GO:0005654,GO:0005667,GO:0005669,GO:0005737,GO:0006139,GO:0006325,GO:0006351,GO:0006352,GO:0006355,GO:0006357,GO:0006366,GO:0006367,GO:0006464,GO:0006473,GO:0006475,GO:0006508,GO:0006725,GO:…	5.3.3.2	ko:K01823,ko:K03134	ko00900,ko01100,ko01110,ko01130,ko03022,ko05168,map00900,map01100,map01110,map01130,map03022,map05168	M00095,M00096,M00364,M00365,M00366,M00367	R01123	RC00455	ko00000,ko00001,ko00002,ko01000,ko03021,ko03036	-	-	-	TFIID_30kDa
XP_001179562.2	7668.SPU_026890-tr	0	1005	KOG1674@1|root,KOG1674@2759|Eukaryota,397S3@33154|Opisthokonta,3BBBJ@33208|Metazoa,3CUSC@33213|Bilateria	33208|Metazoa	S	regulation of cyclin-dependent protein serine/threonine kinase activity	CNPPD1	-	-	-	-	-	-	-	-	-	-	-	Cyclin,Cyclin_N
XP_001179708.3	7668.SPU_005177-tr	5.6e-218	603	KOG2287@1|root,KOG2287@2759|Eukaryota,39WJD@33154|Opisthokonta,3BKUG@33208|Metazoa,3CVRB@33213|Bilateria	33208|Metazoa	G	Galactosyltransferase	B3GALT1	-	2.4.1.206,2.4.1.86	ko:K02175,ko:K03766,ko:K07819	ko00601,ko01100,ko04320,map00601,map01100,map04320	M00070,M00071	R05971,R06006	-	ko00000,ko00001,ko00002,ko01000,ko01003	-	GT31	-	Galactosyl_T
XP_001179710.2	7668.SPU_011752-tr	4.1e-108	316	2CMEU@1|root,2QQ5W@2759|Eukaryota,38E7N@33154|Opisthokonta,3BF2D@33208|Metazoa,3CTMS@33213|Bilateria	33208|Metazoa	T	scavenger receptor activity	-	-	-	-	-	-	-	-	-	-	-	-	SRCR
XP_001179750.2	7668.SPU_015804-tr	3.77e-102	296	KOG4531@1|root,KOG4531@2759|Eukaryota,3A6UG@33154|Opisthokonta,3BT4W@33208|Metazoa,3E4B4@33213|Bilateria	33208|Metazoa	D	M-phase phosphoprotein 6	MPHOSPH6	GO:0000176,GO:0000178,GO:0000460,GO:0005575,GO:0005622,GO:0005623,GO:0005634,GO:0005730,GO:0006139,GO:0006364,GO:0006396,GO:0006725,GO:0006807,GO:0008150,GO:0008152,GO:0009987,GO:0010467,GO:0016070,GO:0016072,GO:0022613,GO:0031974,GO:0031981,GO:0032991,GO:0034470,GO:0034641,GO:0034660,GO:0042254,GO:0043170,GO:0043226,GO:0043227,GO:0043228,GO:0043229,GO:0043231,GO:0043232,GO:0043233,GO:0044085,GO:…	-	ko:K12593	ko03018,map03018	-	-	-	ko00000,ko00001,ko03019	-	-	-	MPP6
XP_001179755.3	7668.SPU_023802-tr	1.1e-141	407	KOG4087@1|root,KOG4087@2759|Eukaryota,39RX9@33154|Opisthokonta,3BFGE@33208|Metazoa,3D3R8@33213|Bilateria	33208|Metazoa	I	phospholipase A2 activity (consuming 1,2-dipalmitoylphosphatidylcholine)	PLA2G2F	GO:0002682,GO:0002683,GO:0002694,GO:0002695,GO:0003674,GO:0003824,GO:0004620,GO:0004623,GO:0005575,GO:0005576,GO:0005622,GO:0005623,GO:0005737,GO:0005829,GO:0006575,GO:0006629,GO:0006644,GO:0006650,GO:0006654,GO:0006658,GO:0006793,GO:0006796,GO:0006807,GO:0007162,GO:0008150,GO:0008152,GO:0008285,GO:0008610,GO:0008654,GO:0009058,GO:0009987,GO:0016298,GO:0016787,GO:0016788,GO:0019637,GO:0022407,GO:…	3.1.1.4	ko:K01047	ko00564,ko00565,ko00590,ko00591,ko00592,ko01100,ko01110,ko04014,ko04270,ko04972,ko04975,map00564,map00565,map00590,map00591,map00592,map01100,map01110,map04014,map04270,map04972,map04975	-	R01315,R01317,R02053,R07064,R07379,R07387,R07859	RC00037,RC00094	ko00000,ko00001,ko01000,ko03036	-	-	-	Phospholip_A2_1
XP_001179833.3	7668.SPU_008830-tr	6.03e-272	747	2CNAH@1|root,2QUTD@2759|Eukaryota,39V2Y@33154|Opisthokonta,3BFKU@33208|Metazoa,3CWS6@33213|Bilateria	33208|Metazoa	S	protein K27-linked deubiquitination	OTUD3	GO:0003674,GO:0003824,GO:0004843,GO:0005575,GO:0005622,GO:0005623,GO:0005737,GO:0005829,GO:0006464,GO:0006508,GO:0006807,GO:0008150,GO:0008152,GO:0008233,GO:0008234,GO:0009966,GO:0009968,GO:0009987,GO:0010646,GO:0010648,GO:0016579,GO:0016787,GO:0019538,GO:0019783,GO:0023051,GO:0023057,GO:0031647,GO:0035871,GO:0036211,GO:0036459,GO:0043170,GO:0043412,GO:0044237,GO:0044238,GO:0044260,GO:0044267,GO:…	3.4.19.12	ko:K13717	-	-	-	-	ko00000,ko01000,ko01002,ko04121	-	-	-	OTU
XP_001179840.1	7668.SPU_000878-tr	3.66e-244	670	2CYNB@1|root,2S5AN@2759|Eukaryota,3A7TZ@33154|Opisthokonta	33154|Opisthokonta	-	-	-	-	-	-	-	-	-	-	-	-	-	-	Collagen
XP_001180028.3	7668.SPU_003128-tr	6.04e-144	427	COG5273@1|root,KOG0509@2759|Eukaryota,39UW4@33154|Opisthokonta,3BGU5@33208|Metazoa,3D4MU@33213|Bilateria	33208|Metazoa	S	DHHC palmitoyltransferase	-	-	2.3.1.225	ko:K20032	-	-	-	-	ko00000,ko01000,ko04131	9.B.37.1,9.B.37.3	-	-	Ank_2,Ank_3,Ank_4,DHHC
XP_001180074.2	7668.SPU_005325-tr	5.14e-212	585	28J9F@1|root,2QRN6@2759|Eukaryota,38R3J@33154|Opisthokonta,3BEQY@33208|Metazoa,3D2P5@33213|Bilateria	33208|Metazoa	S	Glycine N-methyltransferase	-	GO:0000096,GO:0006082,GO:0006139,GO:0006520,GO:0006534,GO:0006555,GO:0006575,GO:0006725,GO:0006732,GO:0006790,GO:0006807,GO:0006950,GO:0007154,GO:0007275,GO:0007568,GO:0008150,GO:0008152,GO:0008340,GO:0008652,GO:0009056,GO:0009058,GO:0009066,GO:0009069,GO:0009109,GO:0009116,GO:0009119,GO:0009267,GO:0009605,GO:0009987,GO:0009991,GO:0010259,GO:0016053,GO:0017144,GO:0019752,GO:0031667,GO:0031668,GO:…	2.1.1.20	ko:K00552	ko00260,map00260	-	R00367	RC00003,RC00060	ko00000,ko00001,ko01000	-	-	-	Methyltransf_25,Methyltransf_31
XP_001180082.3	7668.SPU_020949-tr	5e-106	306	2E6MZ@1|root,2SDB5@2759|Eukaryota,3ADTP@33154|Opisthokonta,3BWHQ@33208|Metazoa,3DC3R@33213|Bilateria	33208|Metazoa	S	Caveolin	-	-	-	ko:K06278	ko04144,ko04510,ko05100,ko05205,ko05416,ko05418,map04144,map04510,map05100,map05205,map05416,map05418	-	-	-	ko00000,ko00001,ko04131	-	-	-	Caveolin
XP_001180116.1	7668.SPU_028222-tr	3.78e-135	422	KOG1721@1|root,KOG1721@2759|Eukaryota,38BZ9@33154|Opisthokonta,3BA9A@33208|Metazoa,3CT35@33213|Bilateria	33208|Metazoa	C	nucleic acid binding	-	-	-	ko:K09228	-	-	-	-	ko00000,ko03000	-	-	-	KRAB,zf-C2H2,zf-C2H2_6
XP_001180150.3	7668.SPU_003765-tr	9.35e-258	708	KOG1971@1|root,KOG1971@2759|Eukaryota,38HYK@33154|Opisthokonta,3BEZF@33208|Metazoa,3CZ82@33213|Bilateria	33208|Metazoa	O	L-ascorbic acid binding	OGFOD2	-	-	-	-	-	-	-	-	-	-	-	-
XP_001180189.1	7668.SPU_023886-tr	4.57e-246	677	KOG3725@1|root,KOG3725@2759|Eukaryota,38H11@33154|Opisthokonta,3BHYE@33208|Metazoa,3CV60@33213|Bilateria	33208|Metazoa	T	protein localization to vacuolar membrane	SH3GLB1	GO:0000003,GO:0000421,GO:0001558,GO:0003674,GO:0003824,GO:0005488,GO:0005504,GO:0005515,GO:0005543,GO:0005575,GO:0005622,GO:0005623,GO:0005634,GO:0005654,GO:0005737,GO:0005739,GO:0005740,GO:0005768,GO:0005769,GO:0005773,GO:0005774,GO:0005776,GO:0005783,GO:0005829,GO:0006457,GO:0006458,GO:0006629,GO:0006644,GO:0006650,GO:0006654,GO:0006793,GO:0006796,GO:0006810,GO:0006839,GO:0006897,GO:0006898,GO:…	-	ko:K11248,ko:K21269	ko04140,ko04144,map04140,map04144	-	-	-	ko00000,ko00001,ko01009,ko03029,ko04131	-	-	-	BAR,SH3_9
XP_001180232.2	7668.SPU_015545-tr	0	1334	COG0515@1|root,KOG0197@2759|Eukaryota,39M7P@33154|Opisthokonta,3C07Y@33208|Metazoa,3E51K@33213|Bilateria	33208|Metazoa	T	Tyrosine kinase, catalytic domain	-	GO:0000003,GO:0000165,GO:0000902,GO:0001700,GO:0002009,GO:0002064,GO:0002065,GO:0002066,GO:0002376,GO:0003006,GO:0003674,GO:0003824,GO:0004672,GO:0004713,GO:0004715,GO:0005102,GO:0005488,GO:0005515,GO:0005575,GO:0005622,GO:0005623,GO:0005737,GO:0005886,GO:0005938,GO:0006464,GO:0006468,GO:0006793,GO:0006796,GO:0006807,GO:0006810,GO:0006897,GO:0006909,GO:0006928,GO:0006950,GO:0006952,GO:0006955,GO:…	2.7.10.2	ko:K17512	ko04013,map04013	-	-	-	ko00000,ko00001,ko01000,ko01001	-	-	-	Ank,Ank_2,Ank_3,Ank_4,Pkinase_Tyr,SH2
XP_001180287.1	10224.XP_006813505.1	5.13e-06	53.9	28I8Q@1|root,2QQJ1@2759|Eukaryota,38DI2@33154|Opisthokonta,3BCPH@33208|Metazoa,3CXTQ@33213|Bilateria	33208|Metazoa	S	Histamine N-methyltransferase	HNMT	GO:0001505,GO:0001692,GO:0001695,GO:0002347,GO:0003674,GO:0003824,GO:0005575,GO:0005622,GO:0005623,GO:0005737,GO:0005829,GO:0006082,GO:0006520,GO:0006547,GO:0006548,GO:0006576,GO:0006725,GO:0006807,GO:0006950,GO:0006970,GO:0006972,GO:0007275,GO:0007399,GO:0007417,GO:0007420,GO:0007585,GO:0008150,GO:0008152,GO:0008168,GO:0008170,GO:0008757,GO:0009056,GO:0009063,GO:0009308,GO:0009310,GO:0009410,GO:…	2.1.1.8	ko:K00546	ko00340,map00340	-	R02155	RC00003,RC00655	ko00000,ko00001,ko01000,ko04147	-	-	-	Methyltransf_23
XP_001180329.1	28377.ENSACAP00000003297	6.55e-231	669	COG0532@1|root,KOG1145@2759|Eukaryota,38DYA@33154|Opisthokonta,3BFK9@33208|Metazoa,3D0N1@33213|Bilateria,488U6@7711|Chordata,495DU@7742|Vertebrata	33208|Metazoa	J	mitochondrial translational initiation	MTIF2	GO:0000049,GO:0003674,GO:0003676,GO:0003723,GO:0003743,GO:0003824,GO:0003924,GO:0005488,GO:0005575,GO:0005622,GO:0005623,GO:0005634,GO:0005654,GO:0005737,GO:0005739,GO:0005759,GO:0006412,GO:0006413,GO:0006417,GO:0006446,GO:0006518,GO:0006807,GO:0006996,GO:0008135,GO:0008150,GO:0008152,GO:0009058,GO:0009059,GO:0009889,GO:0009987,GO:0010467,GO:0010468,GO:0010556,GO:0010608,GO:0016043,GO:0016462,GO:…	-	ko:K02519	-	-	-	-	ko00000,ko03012,ko03029	-	-	-	GTP_EFTU,IF-2
XP_001180414.3	7668.SPU_018078-tr	2.38e-156	441	KOG3112@1|root,KOG3112@2759|Eukaryota	2759|Eukaryota	O	proteasome assembly	PSMG2	GO:0000075,GO:0000278,GO:0000502,GO:0005575,GO:0005622,GO:0005623,GO:0005634,GO:0005737,GO:0005829,GO:0007049,GO:0007088,GO:0007093,GO:0007094,GO:0007346,GO:0008150,GO:0009987,GO:0010564,GO:0010639,GO:0010941,GO:0010948,GO:0010965,GO:0016043,GO:0022402,GO:0022607,GO:0030071,GO:0031577,GO:0032991,GO:0033043,GO:0033044,GO:0033045,GO:0033046,GO:0033047,GO:0033048,GO:0034622,GO:0042981,GO:0043066,GO:…	-	ko:K11876,ko:K11880	-	-	-	-	ko00000,ko03051	-	-	-	PAC2
XP_001180614.3	7668.SPU_005178-tr	1.04e-12	80.1	2CY1C@1|root,2S1AD@2759|Eukaryota,3A4FF@33154|Opisthokonta,3BRID@33208|Metazoa,3D8J7@33213|Bilateria	33208|Metazoa	S	7 transmembrane receptor (Secretin family)	-	-	-	-	-	-	-	-	-	-	-	-	7tm_2
XP_001180621.2	7668.SPU_010292-tr	7.13e-292	818	COG0457@1|root,COG2802@1|root,KOG0548@2759|Eukaryota,KOG4159@2759|Eukaryota,38F1Y@33154|Opisthokonta,3BEYD@33208|Metazoa,3CT7S@33213|Bilateria	33208|Metazoa	O	LON peptidase N-terminal domain and RING finger	LONRF3	GO:0000209,GO:0003674,GO:0003824,GO:0004842,GO:0005488,GO:0005515,GO:0005575,GO:0005622,GO:0005623,GO:0005737,GO:0005829,GO:0006464,GO:0006807,GO:0008150,GO:0008152,GO:0008270,GO:0009893,GO:0009894,GO:0009896,GO:0009987,GO:0010604,GO:0016567,GO:0016740,GO:0019222,GO:0019538,GO:0019787,GO:0019899,GO:0030162,GO:0031323,GO:0031325,GO:0031329,GO:0031331,GO:0031624,GO:0032268,GO:0032270,GO:0032434,GO:…	-	-	-	-	-	-	-	-	-	-	LON_substr_bdg,zf-C3HC4_2,zf-C3HC4_3,zf-C3HC4_4,zf-RING_UBOX
XP_001180668.2	7668.SPU_023273-tr	0	1041	KOG2504@1|root,KOG2504@2759|Eukaryota,38D7W@33154|Opisthokonta,3BAF9@33208|Metazoa	33208|Metazoa	G	transmembrane transport	-	-	-	ko:K08187,ko:K08190,ko:K11810	ko04919,ko04974,map04919,map04974	-	-	-	ko00000,ko00001,ko02000	2.A.1.13	-	-	MFS_1
XP_001180710.3	7668.SPU_023272-tr	0	1073	KOG2504@1|root,KOG2504@2759|Eukaryota	2759|Eukaryota	IQ	monocarboxylate transporter	-	-	-	-	-	-	-	-	-	-	-	-	MFS_1
XP_001180753.2	7668.SPU_021791-tr	6.43e-47	177	KOG3656@1|root,KOG3656@2759|Eukaryota	7668.SPU_021791-tr|-	O	G-protein coupled receptor activity	-	-	-	-	-	-	-	-	-	-	-	-	-
XP_001180755.2	7668.SPU_002217-tr	0	1227	2E1UN@1|root,2S94K@2759|Eukaryota,3AA97@33154|Opisthokonta,3BV8K@33208|Metazoa,3DBW4@33213|Bilateria	33208|Metazoa	-	-	-	-	-	-	-	-	-	-	-	-	-	-	WD40
XP_001180800.3	7668.SPU_013950-tr	0	1326	COG4886@1|root,KOG4641@2759|Eukaryota	2759|Eukaryota	KLT	MyD88-dependent toll-like receptor signaling pathway	-	-	3.4.21.105	ko:K09650	-	-	-	-	ko00000,ko01000,ko01002,ko03029	-	-	-	HYR,I-set,LRR_1,LRR_6,LRR_8,TIR,V-SNARE,V-SNARE_C
XP_001180805.3	7668.SPU_014773-tr	6.27e-108	310	2EYGR@1|root,2SZZV@2759|Eukaryota,3ADS2@33154|Opisthokonta,3BVWP@33208|Metazoa	33208|Metazoa	S	NADH:ubiquinone oxidoreductase, NDUFB6/B17 subunit	-	-	-	ko:K03962	ko00190,ko01100,ko04714,ko04723,ko04932,ko05010,ko05012,ko05016,map00190,map01100,map04714,map04723,map04932,map05010,map05012,map05016	M00147	-	-	ko00000,ko00001,ko00002	3.D.1.6	-	-	NDUF_B6
XP_001180929.1	7668.SPU_023032-tr	0	988	KOG2475@1|root,KOG2475@2759|Eukaryota,38DF5@33154|Opisthokonta,3BGTT@33208|Metazoa,3CREP@33213|Bilateria	33208|Metazoa	L	Cell division control protein 45 homolog	CDC45	GO:0000075,GO:0000076,GO:0000082,GO:0000083,GO:0000228,GO:0000278,GO:0000724,GO:0000725,GO:0000727,GO:0003674,GO:0003676,GO:0003677,GO:0003678,GO:0003682,GO:0003688,GO:0003690,GO:0003697,GO:0003824,GO:0004386,GO:0005488,GO:0005575,GO:0005622,GO:0005623,GO:0005634,GO:0005654,GO:0005656,GO:0005657,GO:0005694,GO:0005737,GO:0005813,GO:0005815,GO:0005856,GO:0006139,GO:0006259,GO:0006260,GO:0006261,GO:…	-	ko:K06628	ko04110,ko04111,ko04113,map04110,map04111,map04113	-	-	-	ko00000,ko00001,ko03032	-	-	-	CDC45
XP_001180933.2	7668.SPU_026330-tr	3.33e-102	296	2B1WH@1|root,2S0BD@2759|Eukaryota,3A1YK@33154|Opisthokonta,3BPKE@33208|Metazoa,3CUT9@33213|Bilateria	33208|Metazoa	S	cellular response to lipid hydroperoxide	MGST1	GO:0000003,GO:0000323,GO:0001775,GO:0002237,GO:0002252,GO:0002263,GO:0002274,GO:0002275,GO:0002283,GO:0002366,GO:0002376,GO:0002443,GO:0002444,GO:0002446,GO:0003006,GO:0003674,GO:0003824,GO:0004364,GO:0004601,GO:0004602,GO:0005488,GO:0005515,GO:0005575,GO:0005622,GO:0005623,GO:0005634,GO:0005737,GO:0005739,GO:0005740,GO:0005741,GO:0005764,GO:0005765,GO:0005766,GO:0005773,GO:0005774,GO:0005777,GO:…	2.5.1.18	ko:K00799	ko00480,ko00980,ko00982,ko00983,ko01524,ko05200,ko05204,ko05225,ko05418,map00480,map00980,map00982,map00983,map01524,map05200,map05204,map05225,map05418	-	R03522,R07002,R07003,R07004,R07023,R07024,R07025,R07026,R07069,R07070,R07083,R07084,R07091,R07092,R07093,R07094,R07100,R07113,R07116,R08280,R09409,R11905	RC00004,RC00069,RC00840,RC00948,RC01704,RC01705,RC01706,RC01758,RC01759,RC01765,RC01767,RC01769,RC02243,RC02527,RC02939,RC02940,RC02942,RC02943,RC02944	ko00000,ko00001,ko01000,ko02000	1.A.12.2.2,1.A.12.3.2	-	-	MAPEG
XP_001180985.2	7668.SPU_004768-tr	1.72e-268	737	KOG3656@1|root,KOG3656@2759|Eukaryota	2759|Eukaryota	O	G-protein coupled receptor activity	GPR88	GO:0001508,GO:0003008,GO:0003674,GO:0003774,GO:0003824,GO:0004888,GO:0004930,GO:0005575,GO:0005622,GO:0005623,GO:0005634,GO:0005737,GO:0005886,GO:0007154,GO:0007165,GO:0007186,GO:0007218,GO:0007267,GO:0007268,GO:0007610,GO:0007611,GO:0007612,GO:0007626,GO:0007631,GO:0008150,GO:0009987,GO:0016020,GO:0016462,GO:0016787,GO:0016817,GO:0016818,GO:0017111,GO:0019226,GO:0019228,GO:0023052,GO:0032501,GO:…	2.7.10.2	ko:K04160,ko:K04250,ko:K04255,ko:K04256,ko:K04285,ko:K04286,ko:K04287,ko:K05728,ko:K08422	ko04020,ko04024,ko04080,ko04713,ko04726,ko04744,ko05120,map04020,map04024,map04080,map04713,map04726,map04744,map05120	-	-	-	ko00000,ko00001,ko01000,ko01001,ko01009,ko04030,ko04147	-	-	-	7tm_1
XP_001181022.2	7668.SPU_017586-tr	0	922	KOG3509@1|root,KOG3509@2759|Eukaryota	2759|Eukaryota	S	calcium ion binding	SPINK5	-	-	ko:K06254,ko:K21922	ko04512,map04512	-	-	-	ko00000,ko00001,ko00535,ko04121,ko04516	-	-	-	EGF,Kazal_1,Kazal_2,Laminin_G_1,Laminin_G_2
XP_001181077.2	7668.SPU_016826-tr	5.36e-218	602	COG1028@1|root,KOG0725@2759|Eukaryota,38HJU@33154|Opisthokonta,3BB58@33208|Metazoa,3CU5S@33213|Bilateria	33208|Metazoa	Q	trans-2-enoyl-CoA reductase (NADPH) activity	PECR	-	1.3.1.38	ko:K07753	ko01040,ko01212,ko04146,map01040,map01212,map04146	-	R07761	RC00052	ko00000,ko00001,ko01000,ko01004	-	-	-	adh_short,adh_short_C2
XP_001181125.3	7668.SPU_021721-tr	0	1538	COG0399@1|root,2RN8Q@2759|Eukaryota,3937Q@33154|Opisthokonta,3BNTE@33208|Metazoa,3D4IE@33213|Bilateria	33208|Metazoa	M	DegT/DnrJ/EryC1/StrS aminotransferase family	-	-	-	-	-	-	-	-	-	-	-	-	DegT_DnrJ_EryC1
XP_001181213.2	7668.SPU_016832-tr	0	969	KOG2619@1|root,KOG2619@2759|Eukaryota,39GKF@33154|Opisthokonta,3C1SI@33208|Metazoa	33208|Metazoa	G	Glycosyltransferase family 10 (fucosyltransferase) C-term	-	-	-	-	-	-	-	-	-	-	-	-	Glyco_tran_10_N,Glyco_transf_10
XP_001181290.1	7668.SPU_002398-tr	2.41e-70	236	KOG2552@1|root,KOG4297@1|root,KOG2552@2759|Eukaryota,KOG4297@2759|Eukaryota,38GR9@33154|Opisthokonta,3BBE1@33208|Metazoa,3CTZ0@33213|Bilateria	33208|Metazoa	TV	carbohydrate binding	-	-	-	ko:K06560	ko04145,ko05152,map04145,map05152	-	-	-	ko00000,ko00001,ko04090,ko04091,ko04131	-	-	-	F5_F8_type_C,Lectin_C
XP_001181408.1	7668.SPU_022360-tr	0	974	2CM49@1|root,2QR8X@2759|Eukaryota,39S43@33154|Opisthokonta,3BGQ2@33208|Metazoa,3D1TS@33213|Bilateria	33208|Metazoa	S	phosphatase binding	PPP1R32	GO:0003674,GO:0005488,GO:0005515,GO:0019899,GO:0019902	-	ko:K17571	-	-	-	-	ko00000,ko01009	-	-	-	PPP1R32
XP_001181697.3	7668.SPU_021775-tr	0	938	KOG2504@1|root,KOG2504@2759|Eukaryota	2759|Eukaryota	IQ	monocarboxylate transporter	-	-	-	-	-	-	-	-	-	-	-	-	MFS_1
XP_001181782.2	7668.SPU_015797-tr	0	1926	28PMT@1|root,2QW9V@2759|Eukaryota,397UK@33154|Opisthokonta,3BFXE@33208|Metazoa,3CXFQ@33213|Bilateria	33208|Metazoa	-	-	-	-	-	-	-	-	-	-	-	-	-	-	CH,SAM_1,SAM_2
XP_001181885.1	7668.SPU_007935-tr	7.95e-250	685	COG0584@1|root,KOG2258@2759|Eukaryota,38CP3@33154|Opisthokonta,3BF2P@33208|Metazoa,3CTQT@33213|Bilateria	33208|Metazoa	C	glycerophosphoinositol glycerophosphodiesterase activity	GDE1	GO:0000902,GO:0003674,GO:0003824,GO:0004620,GO:0004622,GO:0005575,GO:0005623,GO:0005886,GO:0005887,GO:0006066,GO:0006576,GO:0006629,GO:0006644,GO:0006650,GO:0006793,GO:0006796,GO:0006807,GO:0007154,GO:0007165,GO:0007186,GO:0007275,GO:0007399,GO:0008081,GO:0008150,GO:0008152,GO:0008889,GO:0009056,GO:0009308,GO:0009395,GO:0009653,GO:0009987,GO:0016020,GO:0016021,GO:0016042,GO:0016043,GO:0016298,GO:…	3.1.4.44,3.1.4.46	ko:K01126,ko:K19179	ko00564,map00564	-	R01030,R01470	RC00017,RC00425	ko00000,ko00001,ko01000	-	-	-	GDPD
XP_001181889.1	7668.SPU_000658-tr	9.37e-200	558	2E3JQ@1|root,2SAMG@2759|Eukaryota,3A9KR@33154|Opisthokonta,3BUNW@33208|Metazoa,3DB2A@33213|Bilateria	33208|Metazoa	S	Bacterial extracellular solute-binding proteins, family 3	-	-	-	-	-	-	-	-	-	-	-	-	SBP_bac_3
XP_001181890.3	7668.SPU_001318-tr	8.29e-163	466	2E9QW@1|root,2SG1U@2759|Eukaryota	2759|Eukaryota	-	-	-	-	-	ko:K10345	-	-	-	-	ko00000,ko04121	-	-	-	-
XP_001182051.3	7668.SPU_007868-tr	1.73e-150	437	KOG2816@1|root,KOG2816@2759|Eukaryota,39BA6@33154|Opisthokonta,3BHA7@33208|Metazoa	33208|Metazoa	O	folate import across plasma membrane	-	-	-	ko:K14613,ko:K20840	ko01523,map01523	-	-	-	ko00000,ko00001,ko02000	2.A.1.50.1,2.A.1.50.3,2.A.1.50.4	-	-	MFS_1
XP_001182055.3	7668.SPU_019627-tr	1.27e-271	743	COG2334@1|root,2QT7T@2759|Eukaryota,38G0M@33154|Opisthokonta,3BESY@33208|Metazoa,3CU55@33213|Bilateria	33208|Metazoa	S	hydroxylysine kinase activity	-	-	2.7.1.81	ko:K18201	ko00310,ko01100,map00310,map01100	-	R03378	RC00002,RC00428	ko00000,ko00001,ko01000	-	-	-	APH
XP_001182123.2	7668.SPU_010414-tr	1.95e-258	712	2CYNB@1|root,2S5AN@2759|Eukaryota,3A7TZ@33154|Opisthokonta,3C026@33208|Metazoa,3DG3W@33213|Bilateria	33208|Metazoa	-	-	-	-	-	-	-	-	-	-	-	-	-	-	Collagen
XP_001182174.2	7668.SPU_025535-tr	2.31e-176	491	COG0671@1|root,KOG3146@2759|Eukaryota,39RYE@33154|Opisthokonta,3BDKP@33208|Metazoa,3CSUV@33213|Bilateria	33208|Metazoa	I	dolichyldiphosphatase activity	DOLPP1	GO:0003674,GO:0003824,GO:0005575,GO:0005622,GO:0005623,GO:0005737,GO:0005783,GO:0005789,GO:0006464,GO:0006486,GO:0006487,GO:0006488,GO:0006489,GO:0006490,GO:0006629,GO:0006644,GO:0006793,GO:0006796,GO:0006807,GO:0008150,GO:0008152,GO:0008610,GO:0008654,GO:0009058,GO:0009059,GO:0009100,GO:0009101,GO:0009987,GO:0012505,GO:0016020,GO:0016021,GO:0016462,GO:0016787,GO:0016817,GO:0016818,GO:0019538,GO:…	3.6.1.43	ko:K07252	ko00510,map00510	-	R01004	RC00002	ko00000,ko00001,ko01000	-	-	-	PAP2
XP_001182336.2	7668.SPU_014822-tr	7.11e-143	404	KOG3528@1|root,KOG3528@2759|Eukaryota,38CM7@33154|Opisthokonta,3BKMJ@33208|Metazoa,3CVFZ@33213|Bilateria	33208|Metazoa	KLT	General Receptor for phosphoinositides 1-Associated Scaffold Protein	GRASP	GO:0000226,GO:0000278,GO:0000280,GO:0003674,GO:0005488,GO:0005515,GO:0005575,GO:0005622,GO:0005623,GO:0005634,GO:0005635,GO:0005641,GO:0005737,GO:0005886,GO:0006810,GO:0006886,GO:0006996,GO:0007010,GO:0007017,GO:0007049,GO:0007051,GO:0007052,GO:0007154,GO:0007165,GO:0008104,GO:0008150,GO:0009987,GO:0012505,GO:0015031,GO:0015833,GO:0016020,GO:0016043,GO:0019899,GO:0019904,GO:0022402,GO:0022607,GO:…	-	-	-	-	-	-	-	-	-	-	PDZ
XP_001182487.3	7668.SPU_022594-tr	8.63e-102	295	28PSH@1|root,2QWEZ@2759|Eukaryota,39V8I@33154|Opisthokonta,3BBVP@33208|Metazoa,3CXVI@33213|Bilateria	33208|Metazoa	S	protein modification by small protein conjugation	PCNP	GO:0005575,GO:0005622,GO:0005623,GO:0005634,GO:0005654,GO:0006464,GO:0006508,GO:0006511,GO:0006807,GO:0008150,GO:0008152,GO:0009056,GO:0009057,GO:0009987,GO:0010498,GO:0016567,GO:0016604,GO:0019538,GO:0019941,GO:0030163,GO:0031974,GO:0031981,GO:0032446,GO:0036211,GO:0043161,GO:0043170,GO:0043226,GO:0043227,GO:0043229,GO:0043231,GO:0043233,GO:0043412,GO:0043632,GO:0044237,GO:0044238,GO:0044248,GO:…	-	-	-	-	-	-	-	-	-	-	PCNP
XP_001182643.1	7668.SPU_023209-tr	6.36e-229	630	2DB9I@1|root,2S5HH@2759|Eukaryota,3A43X@33154|Opisthokonta,3BRK6@33208|Metazoa	33208|Metazoa	S	CECR6/TMEM121 family	-	-	-	-	-	-	-	-	-	-	-	-	CECR6_TMEM121
XP_001182828.3	7668.SPU_017911-tr	3.68e-49	177	28KB6@1|root,2QSS1@2759|Eukaryota,39XKI@33154|Opisthokonta,3BJUI@33208|Metazoa,3D5IR@33213|Bilateria	33208|Metazoa	-	-	-	-	-	-	-	-	-	-	-	-	-	-	THAP
XP_001182914.3	7668.SPU_002808-tr	0	958	KOG2619@1|root,KOG2619@2759|Eukaryota,38GX2@33154|Opisthokonta,3BFHE@33208|Metazoa,3CXGE@33213|Bilateria	33208|Metazoa	G	fucosyltransferase 4 (alpha (1,3) fucosyltransferase, myeloid-specific)	FUT4	GO:0000139,GO:0003674,GO:0003824,GO:0005575,GO:0005622,GO:0005623,GO:0005737,GO:0005794,GO:0005795,GO:0005975,GO:0005996,GO:0006004,GO:0006464,GO:0006486,GO:0006807,GO:0008150,GO:0008152,GO:0008417,GO:0009056,GO:0009058,GO:0009059,GO:0009100,GO:0009101,GO:0009986,GO:0009987,GO:0012505,GO:0016020,GO:0016052,GO:0016740,GO:0016757,GO:0016758,GO:0019317,GO:0019318,GO:0019320,GO:0019538,GO:0031090,GO:…	2.4.1.214	ko:K00753,ko:K07632,ko:K14464	ko00513,ko00515,ko00601,ko01100,map00513,map00515,map00601,map01100	-	R06015,R06025,R06038,R06039,R06075,R06076,R06095,R06221,R06222,R06224,R06227,R06230,R09318,R09324,R11318	-	ko00000,ko00001,ko01000,ko01003	-	GT10	-	Glyco_tran_10_N,Glyco_transf_10
XP_001182923.1	10224.XP_002742136.1	1.62e-35	121	KOG3808@1|root,KOG3808@2759|Eukaryota,3A6BW@33154|Opisthokonta,3BT5Z@33208|Metazoa,3D9C8@33213|Bilateria	33208|Metazoa	S	Involved in the early part of the secretory pathway	TMEM167B	GO:0002790,GO:0005575,GO:0005623,GO:0006810,GO:0008104,GO:0008150,GO:0009306,GO:0009987,GO:0012505,GO:0015031,GO:0015833,GO:0032940,GO:0033036,GO:0042886,GO:0044464,GO:0045184,GO:0046903,GO:0046907,GO:0051179,GO:0051234,GO:0051641,GO:0051649,GO:0071702,GO:0071705	-	-	-	-	-	-	-	-	-	-	DUF1242
XP_001183009.2	7668.SPU_028285-tr	5.71e-97	291	KOG4585@1|root,KOG4585@2759|Eukaryota,39THK@33154|Opisthokonta,3BGF1@33208|Metazoa,3D09T@33213|Bilateria	33208|Metazoa	L	DDE superfamily endonuclease	-	-	-	-	-	-	-	-	-	-	-	-	DDE_Tnp_4
XP_001183018.2	6412.HelroP89692	5.13e-30	108	KOG3500@1|root,KOG3500@2759|Eukaryota,3A5JM@33154|Opisthokonta,3BT8K@33208|Metazoa,3D9K5@33213|Bilateria	33208|Metazoa	C	ATP hydrolysis coupled proton transport	ATP6V0E1	GO:0000041,GO:0000220,GO:0001101,GO:0003674,GO:0003824,GO:0005215,GO:0005575,GO:0005622,GO:0005623,GO:0005737,GO:0005768,GO:0005773,GO:0005886,GO:0005911,GO:0006810,GO:0006811,GO:0006812,GO:0006826,GO:0006873,GO:0006885,GO:0007035,GO:0007154,GO:0007165,GO:0007166,GO:0007167,GO:0007169,GO:0007275,GO:0008104,GO:0008150,GO:0008286,GO:0008324,GO:0009653,GO:0009719,GO:0009725,GO:0009790,GO:0009792,GO:…	-	ko:K02153	ko00190,ko01100,ko04145,ko04721,ko04966,ko05110,ko05120,ko05323,map00190,map01100,map04145,map04721,map04966,map05110,map05120,map05323	M00160	-	-	ko00000,ko00001,ko00002	3.A.2.2	-	-	ATP_synt_H
XP_001183272.2	7668.SPU_021698-tr	1.76e-152	428	KOG1623@1|root,KOG1623@2759|Eukaryota,39NE8@33154|Opisthokonta,3BE23@33208|Metazoa,3D2DH@33213|Bilateria	33208|Metazoa	U	glucoside transmembrane transporter activity	SLC50A1	GO:0003674,GO:0005215,GO:0005575,GO:0005622,GO:0005623,GO:0005634,GO:0005737,GO:0005794,GO:0005886,GO:0006810,GO:0008150,GO:0008643,GO:0008645,GO:0009893,GO:0010468,GO:0010604,GO:0010628,GO:0012505,GO:0015144,GO:0015749,GO:0016020,GO:0016021,GO:0019222,GO:0022857,GO:0031224,GO:0034219,GO:0040029,GO:0042946,GO:0042947,GO:0043226,GO:0043227,GO:0043229,GO:0043231,GO:0044424,GO:0044425,GO:0044444,GO:…	-	ko:K15382	-	-	-	-	ko00000,ko02000	9.A.58.1	-	-	MtN3_slv
XP_001183408.2	946362.XP_004996065.1	5.06e-08	63.2	KOG1216@1|root,KOG1217@1|root,KOG1216@2759|Eukaryota,KOG1217@2759|Eukaryota,38BUP@33154|Opisthokonta	33154|Opisthokonta	T	calcium ion binding	CRB1	GO:0001654,GO:0001754,GO:0001917,GO:0005575,GO:0005576,GO:0005622,GO:0005623,GO:0005737,GO:0005886,GO:0005902,GO:0005911,GO:0005912,GO:0005913,GO:0007009,GO:0007154,GO:0007163,GO:0007267,GO:0007275,GO:0007399,GO:0007423,GO:0008150,GO:0009653,GO:0009887,GO:0009987,GO:0010256,GO:0016020,GO:0016043,GO:0016324,GO:0022008,GO:0023052,GO:0030054,GO:0030154,GO:0030182,GO:0032501,GO:0032502,GO:0032991,GO:…	-	ko:K02599,ko:K04594,ko:K16681	ko01522,ko04320,ko04330,ko04390,ko04391,ko04658,ko04919,ko05020,ko05165,ko05200,ko05206,ko05224,map01522,map04320,map04330,map04390,map04391,map04658,map04919,map05020,map05165,map05200,map05206,map05224	M00682	-	-	ko00000,ko00001,ko00002,ko04030	-	-	-	EGF,EGF_CA,Laminin_G_2,hEGF
XP_001183453.2	7668.SPU_012099-tr	6.69e-37	132	COG1186@1|root,KOG3429@2759|Eukaryota,3A880@33154|Opisthokonta,3BQAM@33208|Metazoa,3D1A8@33213|Bilateria	33208|Metazoa	J	translation release factor activity, codon nonspecific	ICT1	GO:0000313,GO:0000315,GO:0003674,GO:0003676,GO:0003723,GO:0003747,GO:0003824,GO:0004045,GO:0005488,GO:0005575,GO:0005622,GO:0005623,GO:0005737,GO:0005739,GO:0005740,GO:0005743,GO:0005759,GO:0005761,GO:0005762,GO:0005840,GO:0006412,GO:0006414,GO:0006415,GO:0006417,GO:0006518,GO:0006807,GO:0008079,GO:0008135,GO:0008150,GO:0008152,GO:0009058,GO:0009059,GO:0009889,GO:0009987,GO:0010467,GO:0010468,GO:…	3.1.1.29	ko:K15033	-	-	-	-	ko00000,ko01000,ko03012	-	-	-	RF-1
XP_001183487.2	7668.SPU_027199-tr	1.38e-108	316	KOG2967@1|root,KOG2967@2759|Eukaryota,38TR2@33154|Opisthokonta,3BKP4@33208|Metazoa,3CVBM@33213|Bilateria	33208|Metazoa	J	tRNA (guanine(9)-N(1))-methyltransferase activity	TRMT10B	GO:0001510,GO:0003674,GO:0003824,GO:0005575,GO:0005622,GO:0005623,GO:0005737,GO:0005829,GO:0006139,GO:0006396,GO:0006399,GO:0006400,GO:0006725,GO:0006807,GO:0008033,GO:0008150,GO:0008152,GO:0008168,GO:0008173,GO:0008175,GO:0008757,GO:0009019,GO:0009451,GO:0009987,GO:0010467,GO:0016070,GO:0016423,GO:0016740,GO:0016741,GO:0030488,GO:0032259,GO:0034470,GO:0034641,GO:0034660,GO:0043170,GO:0043412,GO:…	1.3.1.88,2.1.1.221	ko:K05542,ko:K15445	-	-	-	-	ko00000,ko01000,ko03016	-	-	-	tRNA_m1G_MT
XP_001183516.2	10224.XP_002740689.1	6.04e-83	251	COG0212@1|root,KOG3093@2759|Eukaryota,39CHJ@33154|Opisthokonta,3BI5A@33208|Metazoa,3CZNJ@33213|Bilateria	33208|Metazoa	H	5-formyltetrahydrofolate cyclo-ligase activity	MTHFS	GO:0000166,GO:0003674,GO:0003824,GO:0005488,GO:0005524,GO:0005542,GO:0005575,GO:0005622,GO:0005623,GO:0005737,GO:0005739,GO:0005759,GO:0005829,GO:0006082,GO:0006520,GO:0006536,GO:0006575,GO:0006725,GO:0006730,GO:0006732,GO:0006760,GO:0006766,GO:0006767,GO:0006807,GO:0008144,GO:0008150,GO:0008152,GO:0009056,GO:0009058,GO:0009064,GO:0009108,GO:0009109,GO:0009111,GO:0009396,GO:0009397,GO:0009987,GO:…	6.3.3.2	ko:K01934	ko00670,ko01100,map00670,map01100	-	R02301	RC00183	ko00000,ko00001,ko01000	-	-	-	5-FTHF_cyc-lig
XP_001183561.3	13249.RPRC014494-PA	0.000533	50.8	29HDQ@1|root,2RQKA@2759|Eukaryota,38H7Y@33154|Opisthokonta,3BM4D@33208|Metazoa,3D3UZ@33213|Bilateria,41XW5@6656|Arthropoda,3SHPT@50557|Insecta,3ECHQ@33342|Paraneoptera	33208|Metazoa	-	-	-	-	-	-	-	-	-	-	-	-	-	-	-
XP_001183644.2	7668.SPU_020217-tr	1e-82	270	KOG2504@1|root,KOG2504@2759|Eukaryota	2759|Eukaryota	IQ	monocarboxylate transporter	-	GO:0000003,GO:0003006,GO:0003008,GO:0003014,GO:0003674,GO:0005215,GO:0005342,GO:0005575,GO:0005623,GO:0005886,GO:0006810,GO:0006811,GO:0006820,GO:0007276,GO:0007281,GO:0008028,GO:0008150,GO:0008219,GO:0008509,GO:0008514,GO:0009636,GO:0009987,GO:0010623,GO:0012501,GO:0015075,GO:0015318,GO:0015711,GO:0015718,GO:0015849,GO:0016020,GO:0016021,GO:0016323,GO:0019953,GO:0022412,GO:0022414,GO:0022857,GO:…	-	ko:K11810	-	-	-	-	ko00000,ko02000	2.A.1.13	-	-	MFS_1
XP_001183680.2	7668.SPU_004515-tr	0	992	28MEB@1|root,2QTXT@2759|Eukaryota,3AMJ6@33154|Opisthokonta,3C0DN@33208|Metazoa	33208|Metazoa	S	Galactose-3-O-sulfotransferase	-	-	-	-	-	-	-	-	-	-	-	-	Gal-3-0_sulfotr
XP_001183724.3	7668.SPU_017468.a-tr	4.07e-137	394	COG0454@1|root,KOG3216@2759|Eukaryota	2759|Eukaryota	K	diamine N-acetyltransferase activity	HPA3	GO:0003674,GO:0003824,GO:0004402,GO:0005488,GO:0005515,GO:0005575,GO:0005622,GO:0005623,GO:0005634,GO:0005737,GO:0006082,GO:0006325,GO:0006464,GO:0006473,GO:0006475,GO:0006520,GO:0006807,GO:0006950,GO:0006996,GO:0008080,GO:0008150,GO:0008152,GO:0009636,GO:0009987,GO:0016043,GO:0016407,GO:0016410,GO:0016569,GO:0016570,GO:0016573,GO:0016740,GO:0016746,GO:0016747,GO:0018193,GO:0018205,GO:0018393,GO:…	2.3.1.36	ko:K18852	ko00360,map00360	-	R03903	RC00004,RC00064	ko00000,ko00001,ko01000	-	-	-	Acetyltransf_1
XP_001183758.2	7668.SPU_007220-tr	5.33e-236	665	COG0666@1|root,KOG4177@2759|Eukaryota,38EC7@33154|Opisthokonta,3BIKX@33208|Metazoa,3D1G5@33213|Bilateria	33208|Metazoa	S	ankyrin repeats	IQANK1	GO:0005575,GO:0005622,GO:0005623,GO:0044464	2.3.2.27	ko:K15700	-	-	-	-	ko00000,ko01000,ko04121	-	-	-	AAA_9,Ank_2,Ank_5,IQ
XP_001184069.2	7668.SPU_019198-tr	4.83e-168	470	2CX0W@1|root,2S4JT@2759|Eukaryota,39MRB@33154|Opisthokonta,3CPB8@33208|Metazoa,3E5FZ@33213|Bilateria	33208|Metazoa	S	Spermatogenesis-associated serine-rich protein 1	SPATS1	-	-	-	-	-	-	-	-	-	-	-	SASRP1
XP_001184116.1	7668.SPU_004223-tr	2.15e-237	653	2CY3R@1|root,2S1SS@2759|Eukaryota,3A44I@33154|Opisthokonta,3BSFG@33208|Metazoa,3D8YP@33213|Bilateria	33208|Metazoa	S	Tyrosine phosphatase family	-	-	-	-	-	-	-	-	-	-	-	-	Y_phosphatase3
XP_001184118.3	7668.SPU_030167-tr	8.76e-44	147	KOG4196@1|root,KOG4196@2759|Eukaryota,3A3HD@33154|Opisthokonta,3BGY4@33208|Metazoa,3CX2P@33213|Bilateria	33208|Metazoa	K	Belongs to the bZIP family	MAFG	GO:0000122,GO:0000976,GO:0000977,GO:0000978,GO:0000981,GO:0000982,GO:0000987,GO:0001012,GO:0001067,GO:0001077,GO:0001221,GO:0001227,GO:0001228,GO:0001701,GO:0003674,GO:0003676,GO:0003677,GO:0003690,GO:0003700,GO:0005488,GO:0005515,GO:0005575,GO:0005622,GO:0005623,GO:0005634,GO:0005654,GO:0006139,GO:0006351,GO:0006355,GO:0006357,GO:0006366,GO:0006725,GO:0006807,GO:0006873,GO:0006885,GO:0006950,GO:…	-	ko:K09037	-	-	-	-	ko00000,ko03000	-	-	-	bZIP_Maf
XP_001184357.4	7668.SPU_014978-tr	1.95e-139	401	2C4GD@1|root,2S2VW@2759|Eukaryota,39VS6@33154|Opisthokonta,3BKQ1@33208|Metazoa,3DCID@33213|Bilateria	33208|Metazoa	G	Platelet-derived and vascular endothelial growth factors (PDGF, VEGF) family	PDGFB	GO:0000003,GO:0000079,GO:0000122,GO:0000139,GO:0000165,GO:0001101,GO:0001568,GO:0001654,GO:0001655,GO:0001656,GO:0001666,GO:0001667,GO:0001701,GO:0001754,GO:0001763,GO:0001822,GO:0001890,GO:0001892,GO:0001932,GO:0001934,GO:0001936,GO:0001938,GO:0001944,GO:0001977,GO:0002009,GO:0002064,GO:0002065,GO:0002066,GO:0002376,GO:0002520,GO:0002548,GO:0002576,GO:0003006,GO:0003008,GO:0003013,GO:0003014,GO:…	-	ko:K04359,ko:K05449,ko:K17386	ko01521,ko04010,ko04014,ko04015,ko04060,ko04072,ko04151,ko04510,ko04540,ko04630,ko04810,ko04926,ko04933,ko05166,ko05167,ko05200,ko05202,ko05206,ko05211,ko05214,ko05215,ko05218,ko05231,ko05418,map01521,map04010,map04014,map04015,map04060,map04072,map04151,map04510,map04540,map04630,map04810,map04926,map04933,map05166,map05167,map05200,map05202,map05206,map05211,map05214,map05215,map05218,map05231,…	-	-	-	ko00000,ko00001,ko00536,ko04052,ko04516	-	-	-	PDGF,PDGF_N
XP_001184407.2	7668.SPU_028353-tr	1.92e-129	405	COG0604@1|root,KOG1198@2759|Eukaryota,38DDK@33154|Opisthokonta,3BIIZ@33208|Metazoa,3D1VQ@33213|Bilateria	33208|Metazoa	C	Reticulon-4-interacting protein 1	RTN4IP1	GO:0000003,GO:0000302,GO:0000303,GO:0000305,GO:0001654,GO:0001754,GO:0002376,GO:0003407,GO:0005575,GO:0005622,GO:0005623,GO:0005737,GO:0005739,GO:0005740,GO:0005741,GO:0006950,GO:0006952,GO:0006955,GO:0006979,GO:0007275,GO:0007399,GO:0007417,GO:0007420,GO:0007423,GO:0008150,GO:0009314,GO:0009411,GO:0009416,GO:0009605,GO:0009607,GO:0009617,GO:0009628,GO:0009653,GO:0009790,GO:0009792,GO:0009887,GO:…	-	-	-	-	-	-	-	-	-	-	ADH_N,ADH_zinc_N_2
XP_001184597.2	10224.XP_006811111.1	4.12e-46	184	KOG2814@1|root,KOG2814@2759|Eukaryota,39RWC@33154|Opisthokonta,3BA95@33208|Metazoa,3CVA0@33213|Bilateria	33208|Metazoa	K	positive regulation of delayed rectifier potassium channel activity	akap7	-	-	ko:K16524	-	-	-	-	ko00000	-	-	-	AKAP7_NLS,AKAP7_RIRII_bdg
XP_001185109.1	59538.XP_005975691.1	8.17e-28	108	KOG4624@1|root,KOG4624@2759|Eukaryota,3A5VJ@33154|Opisthokonta,3BSTJ@33208|Metazoa,3D98E@33213|Bilateria,48F8N@7711|Chordata,49BET@7742|Vertebrata,3JGVU@40674|Mammalia,4JBSM@91561|Cetartiodactyla	33208|Metazoa	S	COX assembly mitochondrial protein	CMC1	GO:0003674,GO:0005488,GO:0005507,GO:0005575,GO:0005622,GO:0005623,GO:0005737,GO:0005739,GO:0005740,GO:0005758,GO:0006996,GO:0007005,GO:0008150,GO:0008535,GO:0009987,GO:0016043,GO:0017004,GO:0022607,GO:0031967,GO:0031970,GO:0031974,GO:0031975,GO:0033108,GO:0033617,GO:0034622,GO:0043167,GO:0043169,GO:0043226,GO:0043227,GO:0043229,GO:0043231,GO:0043233,GO:0043933,GO:0044085,GO:0044422,GO:0044424,GO:…	-	ko:K18171	-	-	-	-	ko00000,ko03029	-	-	-	Cmc1
XP_001185164.2	6500.XP_005091847.1	2.13e-36	145	COG5640@1|root,KOG3627@2759|Eukaryota,3ANH3@33154|Opisthokonta,3C1CW@33208|Metazoa,3DH6W@33213|Bilateria	2759|Eukaryota	E	Trypsin-like serine protease	-	-	3.4.21.1	ko:K01310	-	-	-	-	ko00000,ko01000,ko01002	-	-	-	Trypsin
XP_001185285.2	7668.SPU_024574-tr	0	1073	KOG1947@1|root,KOG1947@2759|Eukaryota,38HY9@33154|Opisthokonta,3BDDZ@33208|Metazoa,3CRK6@33213|Bilateria	33208|Metazoa	S	SCF-dependent proteasomal ubiquitin-dependent protein catabolic process	LRRC29	GO:0000151,GO:0005575,GO:0005622,GO:0005623,GO:0006508,GO:0006511,GO:0006807,GO:0008150,GO:0008152,GO:0009056,GO:0009057,GO:0009987,GO:0010498,GO:0019005,GO:0019538,GO:0019941,GO:0030163,GO:0031146,GO:0031461,GO:0032991,GO:0043161,GO:0043170,GO:0043632,GO:0044237,GO:0044238,GO:0044248,GO:0044257,GO:0044260,GO:0044265,GO:0044267,GO:0044424,GO:0044464,GO:0051603,GO:0071704,GO:1901564,GO:1901565,GO:…	-	ko:K10275	-	-	-	-	ko00000,ko04121	-	-	-	F-box,F-box-like,LRR_1,LRR_6
XP_001185328.2	7739.XP_002613579.1	1.87e-72	221	29P2U@1|root,2RWE6@2759|Eukaryota,39TUD@33154|Opisthokonta,3BMIQ@33208|Metazoa,3CZYP@33213|Bilateria,48AHU@7711|Chordata	33208|Metazoa	S	cilium assembly	TMEM138	GO:0005575,GO:0005623,GO:0005929,GO:0006996,GO:0008150,GO:0009987,GO:0016043,GO:0022607,GO:0030030,GO:0030031,GO:0035869,GO:0042995,GO:0043226,GO:0044085,GO:0044422,GO:0044441,GO:0044463,GO:0044464,GO:0044782,GO:0060271,GO:0070925,GO:0071840,GO:0120025,GO:0120031,GO:0120036,GO:0120038	-	-	-	-	-	-	-	-	-	-	TMEM138
XP_001185329.2	7668.SPU_028726-tr	0	1417	KOG3511@1|root,KOG3610@1|root,KOG3511@2759|Eukaryota,KOG3610@2759|Eukaryota,38E47@33154|Opisthokonta,3BG5A@33208|Metazoa,3CT4B@33213|Bilateria	33208|Metazoa	U	neurotensin receptor activity, non-G-protein coupled	SORT1	GO:0001653,GO:0003674,GO:0004888,GO:0004930,GO:0005030,GO:0005488,GO:0005515,GO:0005575,GO:0005622,GO:0005623,GO:0005737,GO:0005768,GO:0005769,GO:0005794,GO:0005798,GO:0005829,GO:0005886,GO:0005905,GO:0006810,GO:0006886,GO:0006892,GO:0006895,GO:0006897,GO:0006915,GO:0006996,GO:0007034,GO:0007041,GO:0007154,GO:0007165,GO:0007166,GO:0007167,GO:0007169,GO:0007186,GO:0007218,GO:0008104,GO:0008150,GO:…	-	ko:K12388	ko04142,ko04722,ko04979,map04142,map04722,map04979	-	-	-	ko00000,ko00001,ko02000	9.A.63.1.3	-	-	Sortilin-Vps10,Sortilin_C
XP_001185403.2	7668.SPU_014232-tr	2.88e-130	370	KOG4414@1|root,KOG4414@2759|Eukaryota,38HS4@33154|Opisthokonta,3BJQH@33208|Metazoa,3CUKN@33213|Bilateria	33208|Metazoa	OT	cop9 signalosome complex subunit	COPS8	GO:0000003,GO:0000338,GO:0000715,GO:0001654,GO:0001745,GO:0001932,GO:0001934,GO:0002009,GO:0002165,GO:0003006,GO:0005575,GO:0005622,GO:0005623,GO:0005634,GO:0005654,GO:0005737,GO:0005829,GO:0006139,GO:0006259,GO:0006281,GO:0006283,GO:0006289,GO:0006464,GO:0006508,GO:0006725,GO:0006807,GO:0006950,GO:0006952,GO:0006974,GO:0006996,GO:0007154,GO:0007165,GO:0007250,GO:0007275,GO:0007276,GO:0007281,GO:…	2.3.2.27	ko:K10655,ko:K12181	-	-	-	-	ko00000,ko01000,ko04121	-	-	-	CSN8_PSD8_EIF3K
XP_001185483.1	7668.SPU_021515-tr	3.44e-237	652	KOG2177@1|root,KOG2177@2759|Eukaryota	2759|Eukaryota	O	zinc ion binding	-	-	-	-	-	-	-	-	-	-	-	-	zf-B_box,zf-C3HC4,zf-C3HC4_4,zf-RING_UBOX
XP_001185643.3	7668.SPU_004049-tr	0	895	COG5157@1|root,KOG3786@2759|Eukaryota,38GJ4@33154|Opisthokonta,3BD4B@33208|Metazoa,3CRR6@33213|Bilateria	33208|Metazoa	K	recruitment of 3'-end processing factors to RNA polymerase II holoenzyme complex	CDC73	GO:0000122,GO:0000428,GO:0000988,GO:0000989,GO:0000993,GO:0001076,GO:0001098,GO:0001099,GO:0001558,GO:0001654,GO:0001704,GO:0001706,GO:0001711,GO:0001745,GO:0002009,GO:0002165,GO:0002237,GO:0002682,GO:0002683,GO:0003674,GO:0005488,GO:0005515,GO:0005575,GO:0005622,GO:0005623,GO:0005634,GO:0005654,GO:0005667,GO:0005737,GO:0005829,GO:0006139,GO:0006325,GO:0006351,GO:0006354,GO:0006355,GO:0006357,GO:…	-	ko:K15175	-	-	-	-	ko00000,ko03021	-	-	-	CDC73_C,CDC73_N
XP_001185644.1	7668.SPU_015389-tr	2.64e-129	368	COG5274@1|root,KOG0537@2759|Eukaryota,38R64@33154|Opisthokonta,3B9SN@33208|Metazoa,3CV6M@33213|Bilateria	33208|Metazoa	C	metal ion binding	CYB5D1	GO:0007154,GO:0007267,GO:0008150,GO:0009987,GO:0023052,GO:0030154,GO:0032502,GO:0045165,GO:0045168,GO:0046331,GO:0048869	-	-	-	-	-	-	-	-	-	-	Cyt-b5
XP_001185801.3	7668.SPU_023043-tr	0	1260	2ER7D@1|root,2SU2A@2759|Eukaryota,3AQFZ@33154|Opisthokonta,3C20C@33208|Metazoa,3DIMI@33213|Bilateria	33208|Metazoa	-	-	-	-	-	-	-	-	-	-	-	-	-	-	-
XP_001185843.2	7668.SPU_003578-tr	4.77e-300	844	COG4886@1|root,KOG4641@2759|Eukaryota	2759|Eukaryota	KLT	MyD88-dependent toll-like receptor signaling pathway	-	-	-	ko:K18808	-	-	-	-	ko00000	-	-	-	LRR_6,LRR_8,TIR
XP_001185847.2	7668.SPU_008549-tr	4.7e-123	350	KOG2712@1|root,KOG2712@2759|Eukaryota	2759|Eukaryota	S	positive regulation of transcription initiation from RNA polymerase II promoter	-	GO:0003674,GO:0003676,GO:0003677,GO:0003690,GO:0003697,GO:0003712,GO:0003713,GO:0005488,GO:0005575,GO:0005622,GO:0005623,GO:0005634,GO:0005667,GO:0006355,GO:0006357,GO:0008150,GO:0009889,GO:0009891,GO:0009893,GO:0010468,GO:0010556,GO:0010557,GO:0010604,GO:0010628,GO:0019219,GO:0019222,GO:0031323,GO:0031325,GO:0031326,GO:0031328,GO:0031334,GO:0032991,GO:0043226,GO:0043227,GO:0043229,GO:0043231,GO:…	-	-	-	-	-	-	-	-	-	-	DEK_C,PC4
XP_001185918.1	7668.SPU_008909-tr	4.67e-29	108	COG0271@1|root,KOG3348@2759|Eukaryota	2759|Eukaryota	T	protein maturation by iron-sulfur cluster transfer	-	GO:0005575,GO:0005622,GO:0005623,GO:0005634,GO:0005737,GO:0005829,GO:0006790,GO:0006807,GO:0006950,GO:0006979,GO:0008150,GO:0008152,GO:0009987,GO:0010035,GO:0010038,GO:0010039,GO:0010467,GO:0016043,GO:0016226,GO:0019538,GO:0022607,GO:0031163,GO:0042221,GO:0043170,GO:0043226,GO:0043227,GO:0043229,GO:0043231,GO:0044085,GO:0044237,GO:0044238,GO:0044424,GO:0044444,GO:0044464,GO:0044571,GO:0050896,GO:…	2.4.1.267,2.7.1.36,3.1.3.16	ko:K00869,ko:K03848,ko:K12622,ko:K15731,ko:K21956,ko:K22066,ko:K22075	ko00510,ko00900,ko01100,ko01110,ko01130,ko03018,ko03040,ko04146,map00510,map00900,map01100,map01110,map01130,map03018,map03040,map04146	M00055,M00095,M00354,M00396,M00397	R02245,R06262	RC00002,RC00017	ko00000,ko00001,ko00002,ko01000,ko01003,ko01009,ko03019,ko03021,ko03029,ko03041,ko04131	-	GT57	-	BolA
XP_001185961.1	7668.SPU_012222-tr	1.12e-142	411	COG0580@1|root,KOG0223@2759|Eukaryota,39WNG@33154|Opisthokonta,3BGGI@33208|Metazoa,3D0UE@33213|Bilateria	33208|Metazoa	G	Belongs to the MIP aquaporin (TC 1.A.8) family	-	-	-	ko:K09866,ko:K09867	ko04962,ko04970,ko04976,map04962,map04970,map04976	-	-	-	ko00000,ko00001,ko02000	1.A.8	-	-	MIP
XP_001186094.3	7668.SPU_004147-tr	0	1868	KOG1396@1|root,KOG1396@2759|Eukaryota,38DPJ@33154|Opisthokonta,3BCRJ@33208|Metazoa,3CRJU@33213|Bilateria	33208|Metazoa	T	positive regulation of collagen biosynthetic process	-	GO:0007154,GO:0007267,GO:0008150,GO:0009987,GO:0023052,GO:0030154,GO:0032502,GO:0045165,GO:0045168,GO:0046331,GO:0048869	-	-	-	-	-	-	-	-	-	-	Sad1_UNC
XP_001186137.3	7668.SPU_007131-tr	1.58e-06	56.6	KOG4157@1|root,KOG4157@2759|Eukaryota	2759|Eukaryota	U	protein xylosyltransferase activity	KREMEN1	GO:0005575,GO:0005622,GO:0005623,GO:0005737,GO:0005768,GO:0005769,GO:0005886,GO:0006915,GO:0007154,GO:0007275,GO:0007399,GO:0007517,GO:0008150,GO:0008219,GO:0009966,GO:0009968,GO:0009987,GO:0010008,GO:0010646,GO:0010648,GO:0012501,GO:0012505,GO:0016020,GO:0016021,GO:0023051,GO:0023057,GO:0030111,GO:0030178,GO:0030278,GO:0030279,GO:0031090,GO:0031224,GO:0031410,GO:0031901,GO:0031982,GO:0032501,GO:…	2.3.2.27	ko:K16273	-	-	-	-	ko00000,ko01000,ko04121	-	-	-	CUB,Kringle,SRCR,WSC
XP_001186139.3	7668.SPU_009495-tr	4.64e-228	626	COG3386@1|root,KOG4499@2759|Eukaryota,38GNQ@33154|Opisthokonta,3B991@33208|Metazoa,3D2G0@33213|Bilateria	33208|Metazoa	PT	gluconolactonase activity	RGN	GO:0000003,GO:0001505,GO:0001655,GO:0001822,GO:0001889,GO:0001932,GO:0001933,GO:0002009,GO:0002165,GO:0003674,GO:0003824,GO:0004341,GO:0005488,GO:0005509,GO:0005575,GO:0005576,GO:0005622,GO:0005623,GO:0005634,GO:0005737,GO:0005829,GO:0005975,GO:0005996,GO:0006082,GO:0006109,GO:0006469,GO:0006732,GO:0006766,GO:0006767,GO:0006873,GO:0006874,GO:0006875,GO:0006950,GO:0007275,GO:0007276,GO:0007283,GO:…	3.1.1.17	ko:K01053	ko00030,ko00053,ko00930,ko01100,ko01110,ko01120,ko01130,ko01200,ko01220,map00030,map00053,map00930,map01100,map01110,map01120,map01130,map01200,map01220	M00129	R01519,R02933,R03751	RC00537,RC00983	ko00000,ko00001,ko00002,ko01000,ko04147	-	-	-	SGL
XP_001186224.1	7668.SPU_000839-tr	1.33e-132	375	KOG4297@1|root,KOG4297@2759|Eukaryota,39TWF@33154|Opisthokonta,3BFQ9@33208|Metazoa,3CX0X@33213|Bilateria	33208|Metazoa	TV	mannose binding	CLEC19A	-	-	ko:K22244	ko05226,map05226	-	-	-	ko00000,ko00001	-	-	-	Lectin_C,Trypsin,fn3
XP_001186559.2	7668.SPU_002717-tr	3.16e-127	369	COG0494@1|root,KOG4432@2759|Eukaryota,38E94@33154|Opisthokonta,3BDUN@33208|Metazoa,3D4DC@33213|Bilateria	33208|Metazoa	L	UDP-sugar diphosphatase activity	NUDT14	GO:0003674,GO:0003824,GO:0005488,GO:0005515,GO:0005575,GO:0005622,GO:0005623,GO:0005737,GO:0005829,GO:0006464,GO:0006486,GO:0006487,GO:0006807,GO:0008150,GO:0008152,GO:0008768,GO:0009058,GO:0009059,GO:0009100,GO:0009101,GO:0009987,GO:0016462,GO:0016787,GO:0016817,GO:0016818,GO:0018193,GO:0018196,GO:0018279,GO:0019538,GO:0034645,GO:0036211,GO:0042802,GO:0043170,GO:0043412,GO:0043413,GO:0044237,GO:…	3.6.1.45	ko:K08077	-	-	-	-	ko00000,ko01000	-	-	-	NUDIX
XP_001186640.2	7668.SPU_014514-tr	1.44e-276	758	KOG3656@1|root,KOG3656@2759|Eukaryota	2759|Eukaryota	O	G-protein coupled receptor activity	-	-	-	-	-	-	-	-	-	-	-	-	7tm_1
XP_001186857.4	7668.SPU_021638-tr	0	1351	COG1472@1|root,2QQ55@2759|Eukaryota,38GSK@33154|Opisthokonta,3BF5G@33208|Metazoa,3CXP0@33213|Bilateria	33208|Metazoa	G	beta-D-xylosidase	-	-	3.2.1.21	ko:K05349	ko00460,ko00500,ko00940,ko01100,ko01110,map00460,map00500,map00940,map01100,map01110	-	R00026,R02558,R02887,R02985,R03527,R04949,R04998,R10035,R10039,R10040	RC00049,RC00059,RC00171,RC00262,RC00397,RC00451,RC00714,RC00746,RC01248	ko00000,ko00001,ko01000	-	GH3	-	Fn3-like,Glyco_hydro_3,Glyco_hydro_3_C
XP_001187085.3	7668.SPU_009428-tr	3.58e-199	551	28MH0@1|root,2QU0J@2759|Eukaryota,39S3B@33154|Opisthokonta,3BFBP@33208|Metazoa,3D2TH@33213|Bilateria	33208|Metazoa	S	Family of unknown function (DUF716)	TMEM45A	GO:0005575,GO:0005623,GO:0005886,GO:0005887,GO:0016020,GO:0016021,GO:0031224,GO:0031226,GO:0044425,GO:0044459,GO:0044464,GO:0071944	-	-	-	-	-	-	-	-	-	-	DUF716
XP_001187188.2	7668.SPU_012239-tr	1.24e-233	644	2B860@1|root,2QWAX@2759|Eukaryota,38GYK@33154|Opisthokonta,3CPBU@33208|Metazoa,3E5GI@33213|Bilateria	33208|Metazoa	S	nonhomologous end-joining factor	NHEJ1	-	-	ko:K10980	ko03450,map03450	-	-	-	ko00000,ko00001,ko03400	-	-	-	XLF
XP_001187320.3	7668.SPU_027537-tr	1.42e-226	626	2BZ8C@1|root,2S8CX@2759|Eukaryota,3A92Y@33154|Opisthokonta,3BTZA@33208|Metazoa,3DATV@33213|Bilateria	33208|Metazoa	S	Protein rolling stone-like	-	GO:0000768,GO:0005575,GO:0006949,GO:0007520,GO:0008150,GO:0009653,GO:0009987,GO:0014902,GO:0016020,GO:0030154,GO:0032502,GO:0042692,GO:0048646,GO:0048856,GO:0048869,GO:0051146,GO:0061061	-	-	-	-	-	-	-	-	-	-	-
XP_001187514.2	7668.SPU_002040-tr	3.89e-241	663	KOG3656@1|root,KOG3656@2759|Eukaryota	2759|Eukaryota	O	G-protein coupled receptor activity	gar-2	GO:0003674,GO:0004888,GO:0004930,GO:0005575,GO:0005623,GO:0005886,GO:0007154,GO:0007165,GO:0007186,GO:0007213,GO:0007267,GO:0007268,GO:0007271,GO:0008150,GO:0008227,GO:0009719,GO:0009725,GO:0009987,GO:0010033,GO:0010646,GO:0010648,GO:0015464,GO:0016020,GO:0016021,GO:0016907,GO:0023051,GO:0023052,GO:0023057,GO:0030424,GO:0030594,GO:0031224,GO:0032222,GO:0032223,GO:0032870,GO:0035690,GO:0038023,GO:…	-	ko:K04133,ko:K04134,ko:K04151	ko04020,ko04080,ko04725,ko04810,map04020,map04080,map04725,map04810	-	-	-	ko00000,ko00001,ko04030	-	-	-	7tm_1
XP_001187528.1	7668.SPU_021825-tr	2.09e-143	404	KOG1777@1|root,KOG1777@2759|Eukaryota,3A0F8@33154|Opisthokonta,3BMV1@33208|Metazoa,3D1PF@33213|Bilateria	33208|Metazoa	S	F-box only protein 36	FBXO36	-	-	ko:K10312	-	-	-	-	ko00000,ko04121	-	-	-	F-box,F-box-like
XP_001187567.2	7668.SPU_021829-tr	8.17e-272	746	COG5018@1|root,KOG0542@2759|Eukaryota,39KIV@33154|Opisthokonta,3BE3Q@33208|Metazoa,3CS93@33213|Bilateria	33208|Metazoa	L	exoribonuclease 1	ERI1	GO:0000003,GO:0000175,GO:0000280,GO:0000459,GO:0000460,GO:0000466,GO:0000467,GO:0000469,GO:0000737,GO:0000738,GO:0003006,GO:0003674,GO:0003676,GO:0003677,GO:0003697,GO:0003723,GO:0003824,GO:0004518,GO:0004519,GO:0004520,GO:0004527,GO:0004532,GO:0004536,GO:0004540,GO:0005488,GO:0005515,GO:0005575,GO:0005622,GO:0005623,GO:0005634,GO:0005654,GO:0005730,GO:0005737,GO:0006139,GO:0006259,GO:0006308,GO:…	-	ko:K18416	-	-	-	-	ko00000,ko01000,ko03019,ko03036	-	-	-	RNase_T,SAP
XP_001187877.2	7668.SPU_013507-tr	1.17e-77	237	KOG3144@1|root,KOG3144@2759|Eukaryota	2759|Eukaryota	S	GPI anchor biosynthetic process	PIGF	GO:0000234,GO:0003674,GO:0003824,GO:0004307,GO:0005575,GO:0005622,GO:0005623,GO:0005737,GO:0005783,GO:0005789,GO:0006464,GO:0006497,GO:0006505,GO:0006506,GO:0006629,GO:0006643,GO:0006644,GO:0006650,GO:0006661,GO:0006664,GO:0006665,GO:0006666,GO:0006793,GO:0006796,GO:0006807,GO:0008150,GO:0008152,GO:0008168,GO:0008170,GO:0008610,GO:0008654,GO:0008757,GO:0009058,GO:0009059,GO:0009247,GO:0009987,GO:…	1.1.1.102	ko:K04708,ko:K05287,ko:K12831,ko:K19845,ko:K20405,ko:K22132	ko00563,ko00600,ko01100,ko03040,ko04011,ko04150,map00563,map00600,map01100,map03040,map04011,map04150	M00065,M00094,M00099,M00352	R02978,R05923,R05924,R08107	RC00017,RC00089	ko00000,ko00001,ko00002,ko01000,ko03016,ko03041	-	-	-	PIG-F
XP_001188132.3	7668.SPU_021966-tr	2.27e-235	654	KOG1610@1|root,KOG1610@2759|Eukaryota,38D7C@33154|Opisthokonta,3BFWC@33208|Metazoa,3CRIY@33213|Bilateria	33208|Metazoa	Q	Belongs to the short-chain dehydrogenases reductases (SDR) family	HSD17B2	GO:0000003,GO:0001101,GO:0001501,GO:0001701,GO:0001890,GO:0003006,GO:0003674,GO:0003824,GO:0004303,GO:0005575,GO:0005622,GO:0005623,GO:0005737,GO:0005783,GO:0005789,GO:0006629,GO:0006694,GO:0006702,GO:0006703,GO:0007275,GO:0008150,GO:0008152,GO:0008202,GO:0008209,GO:0008210,GO:0008610,GO:0009058,GO:0009790,GO:0009792,GO:0009987,GO:0010033,GO:0010035,GO:0010038,GO:0010817,GO:0012505,GO:0016020,GO:…	1.1.1.239,1.1.1.62	ko:K13368	ko00140,ko01100,ko04913,map00140,map01100,map04913	-	R01836,R02352,R02353,R04681,R04682,R08945,R08980	RC00127,RC00261	ko00000,ko00001,ko01000	-	-	-	adh_short
XP_001188365.2	7668.SPU_003786-tr	1.9e-117	339	COG2128@1|root,2QRWD@2759|Eukaryota,39SGE@33154|Opisthokonta,3BC4A@33208|Metazoa,3D2JI@33213|Bilateria	33208|Metazoa	S	Carboxymuconolactone decarboxylase family	-	-	-	-	-	-	-	-	-	-	-	-	CMD
XP_001188609.3	7668.SPU_028857-tr	8.8e-202	558	COG1028@1|root,KOG1208@2759|Eukaryota,38EC5@33154|Opisthokonta,3BEU8@33208|Metazoa,3CR99@33213|Bilateria	33208|Metazoa	Q	15-hydroxyprostaglandin dehydrogenase (NADP+) activity	CBR3	GO:0000003,GO:0000166,GO:0000253,GO:0001516,GO:0001542,GO:0001676,GO:0002237,GO:0003006,GO:0003008,GO:0003674,GO:0003824,GO:0004090,GO:0005488,GO:0005575,GO:0005622,GO:0005623,GO:0005634,GO:0005654,GO:0005737,GO:0005829,GO:0005886,GO:0005902,GO:0006082,GO:0006629,GO:0006631,GO:0006633,GO:0006636,GO:0006690,GO:0006692,GO:0006693,GO:0006706,GO:0006732,GO:0006766,GO:0006775,GO:0006805,GO:0007275,GO:…	1.1.1.184,1.1.1.189,1.1.1.197	ko:K00079,ko:K00084	ko00590,ko00790,ko00980,ko01100,ko05204,map00590,map00790,map00980,map01100,map05204	-	R02581,R02975,R04285,R09420	RC00154,RC00205,RC00823,RC01491	ko00000,ko00001,ko01000	-	-	-	adh_short
XP_001188703.1	7668.SPU_003018-tr	1.05e-264	727	KOG3656@1|root,KOG3656@2759|Eukaryota	2759|Eukaryota	O	G-protein coupled receptor activity	-	-	-	ko:K04153,ko:K04163,ko:K12616	ko03018,ko04014,ko04020,ko04024,ko04080,ko04726,ko04742,map03018,map04014,map04020,map04024,map04080,map04726,map04742	-	-	-	ko00000,ko00001,ko03019,ko04030	-	-	-	7tm_1
XP_001188867.1	7668.SPU_001373-tr	1.53e-172	483	KOG2579@1|root,KOG2579@2759|Eukaryota,38D9J@33154|Opisthokonta,3BAVE@33208|Metazoa,3CSRR@33213|Bilateria	33208|Metazoa	L	complement activation, lectin pathway	-	-	-	ko:K10104	-	-	-	-	ko00000,ko04091,ko04516	-	-	-	Fibrinogen_C
XP_001188911.3	7668.SPU_013599-tr	1.29e-239	660	28MS1@1|root,2QUA8@2759|Eukaryota,38BU0@33154|Opisthokonta,3BDQW@33208|Metazoa,3D02Y@33213|Bilateria	33208|Metazoa	S	family with sequence similarity	FAM124A	-	-	-	-	-	-	-	-	-	-	-	FAM124
XP_001189023.2	7668.SPU_011319-tr	1.47e-207	578	KOG3656@1|root,KOG3656@2759|Eukaryota	2759|Eukaryota	O	G-protein coupled receptor activity	GPR88	GO:0001508,GO:0003008,GO:0003674,GO:0003774,GO:0003824,GO:0004888,GO:0004930,GO:0005575,GO:0005622,GO:0005623,GO:0005634,GO:0005737,GO:0005886,GO:0007154,GO:0007165,GO:0007186,GO:0007218,GO:0007267,GO:0007268,GO:0007610,GO:0007611,GO:0007612,GO:0007626,GO:0007631,GO:0008150,GO:0009987,GO:0016020,GO:0016462,GO:0016787,GO:0016817,GO:0016818,GO:0017111,GO:0019226,GO:0019228,GO:0023052,GO:0032501,GO:…	2.7.10.2	ko:K04160,ko:K04250,ko:K04255,ko:K04256,ko:K04285,ko:K04286,ko:K04287,ko:K05728,ko:K08422	ko04020,ko04024,ko04080,ko04713,ko04726,ko04744,ko05120,map04020,map04024,map04080,map04713,map04726,map04744,map05120	-	-	-	ko00000,ko00001,ko01000,ko01001,ko01009,ko04030,ko04147	-	-	-	7tm_1
XP_001189143.3	7668.SPU_012481-tr	0	1092	2E8BX@1|root,2T093@2759|Eukaryota,3AV5F@33154|Opisthokonta,3C53X@33208|Metazoa,3DJXF@33213|Bilateria	33208|Metazoa	S	Death domain	-	-	-	-	-	-	-	-	-	-	-	-	Death
XP_001189178.2	7668.SPU_007795-tr	5.29e-194	543	KOG3656@1|root,KOG3656@2759|Eukaryota	2759|Eukaryota	O	G-protein coupled receptor activity	GPR88	GO:0001508,GO:0003008,GO:0003674,GO:0003774,GO:0003824,GO:0004888,GO:0004930,GO:0005575,GO:0005622,GO:0005623,GO:0005634,GO:0005737,GO:0005886,GO:0007154,GO:0007165,GO:0007186,GO:0007218,GO:0007267,GO:0007268,GO:0007610,GO:0007611,GO:0007612,GO:0007626,GO:0007631,GO:0008150,GO:0009987,GO:0016020,GO:0016462,GO:0016787,GO:0016817,GO:0016818,GO:0017111,GO:0019226,GO:0019228,GO:0023052,GO:0032501,GO:…	2.7.10.2	ko:K04160,ko:K04250,ko:K04255,ko:K04256,ko:K04285,ko:K04286,ko:K04287,ko:K05728,ko:K08422	ko04020,ko04024,ko04080,ko04713,ko04726,ko04744,ko05120,map04020,map04024,map04080,map04713,map04726,map04744,map05120	-	-	-	ko00000,ko00001,ko01000,ko01001,ko01009,ko04030,ko04147	-	-	-	7tm_1
XP_001189397.2	6500.XP_005093760.1	5.85e-34	122	KOG3528@1|root,KOG3528@2759|Eukaryota,39ZSF@33154|Opisthokonta,3BNA7@33208|Metazoa	33208|Metazoa	S	Cytochrome c oxidase assembly protein COX16	SYNJ2BP	-	-	ko:K18182,ko:K20057	ko04714,map04714	-	-	-	ko00000,ko00001,ko03029,ko04131	-	-	-	COX16,PDZ
XP_001189437.1	7668.SPU_019684-tr	7.07e-186	522	2C8ZQ@1|root,2T2V0@2759|Eukaryota,3A858@33154|Opisthokonta,3BTKN@33208|Metazoa,3DA4D@33213|Bilateria	33208|Metazoa	S	Domain of unknown function (DUF4619)	-	-	-	-	-	-	-	-	-	-	-	-	DUF4619
XP_001189729.2	7668.SPU_004042-tr	4e-153	437	KOG0307@1|root,KOG0307@2759|Eukaryota,39QVN@33154|Opisthokonta,3CR34@33208|Metazoa,3E788@33213|Bilateria	33208|Metazoa	U	Steroid receptor RNA activator (SRA1)	-	-	-	-	-	-	-	-	-	-	-	-	SRA1
XP_001189765.2	7668.SPU_012604-tr	9.48e-188	520	2CN6T@1|root,2QU8Z@2759|Eukaryota,3AJW4@33154|Opisthokonta,3BZXF@33208|Metazoa,3DG7J@33213|Bilateria	33208|Metazoa	S	YHYH protein	-	-	-	-	-	-	-	-	-	-	-	-	YHYH
XP_001190261.3	7668.SPU_006345-tr	8.85e-225	625	COG2335@1|root,KOG1437@2759|Eukaryota,39MP0@33154|Opisthokonta,3BB62@33208|Metazoa,3D1UP@33213|Bilateria	33208|Metazoa	MW	regulation of chemokine (C-C motif) ligand 2 secretion	-	-	-	ko:K19519	-	-	-	-	ko00000,ko04516	-	-	-	Fasciclin
XP_001190526.2	7668.SPU_019539-tr	0	950	KOG2490@1|root,KOG2490@2759|Eukaryota,38EQ9@33154|Opisthokonta,3B9D6@33208|Metazoa,3CS7B@33213|Bilateria	33208|Metazoa	S	positive regulation of bone development	TAPT1	GO:0001501,GO:0001503,GO:0001701,GO:0003674,GO:0004888,GO:0004930,GO:0005575,GO:0005622,GO:0005623,GO:0005813,GO:0005815,GO:0005856,GO:0005929,GO:0007154,GO:0007165,GO:0007186,GO:0007275,GO:0008150,GO:0009790,GO:0009791,GO:0009792,GO:0009888,GO:0009987,GO:0010638,GO:0014031,GO:0014032,GO:0014033,GO:0015630,GO:0016020,GO:0016021,GO:0016520,GO:0023052,GO:0030154,GO:0031224,GO:0031344,GO:0031346,GO:…	-	-	-	-	-	-	-	-	-	-	DUF747
XP_001190570.3	7668.SPU_019538-tr	0	1592	2E9Y2@1|root,2SG85@2759|Eukaryota,3ABMW@33154|Opisthokonta,3BWKG@33208|Metazoa	33208|Metazoa	-	-	-	-	-	-	-	-	-	-	-	-	-	-	DUF4769,SAM_1
XP_001190612.2	7668.SPU_007511-tr	5.49e-112	328	COG0580@1|root,KOG0223@2759|Eukaryota	2759|Eukaryota	U	water channel activity	-	GO:0003674,GO:0005215,GO:0005372,GO:0005575,GO:0005623,GO:0005886,GO:0005887,GO:0006810,GO:0006811,GO:0006833,GO:0008150,GO:0015250,GO:0015267,GO:0015318,GO:0016020,GO:0016021,GO:0022803,GO:0022838,GO:0022857,GO:0031224,GO:0031226,GO:0034220,GO:0042044,GO:0044425,GO:0044459,GO:0044464,GO:0051179,GO:0051234,GO:0055085,GO:0071944	-	ko:K09864,ko:K09866,ko:K09884	ko04924,ko04962,ko04964,ko04976,map04924,map04962,map04964,map04976	-	-	-	ko00000,ko00001,ko02000,ko04147	1.A.8,1.A.8.8	-	-	MIP
XP_001190704.3	7668.SPU_004803-tr	2.7e-279	766	COG1404@1|root,KOG1153@2759|Eukaryota,38H6S@33154|Opisthokonta	33154|Opisthokonta	O	serine-type endopeptidase activity	-	-	-	-	-	-	-	-	-	-	-	-	Inhibitor_I9,Peptidase_S8
XP_001190869.1	7668.SPU_004804-tr	7.82e-263	721	COG1404@1|root,KOG1153@2759|Eukaryota,38H6S@33154|Opisthokonta	33154|Opisthokonta	O	serine-type endopeptidase activity	-	-	-	-	-	-	-	-	-	-	-	-	Inhibitor_I9,Peptidase_S8
XP_001190912.1	7668.SPU_003656-tr	5.63e-179	502	2E8DG@1|root,2SEW5@2759|Eukaryota,3ACNW@33154|Opisthokonta,3BW77@33208|Metazoa,3DCCP@33213|Bilateria	33208|Metazoa	-	-	-	-	-	-	-	-	-	-	-	-	-	-	-
XP_001191000.4	7739.XP_002599808.1	0	952	28MGN@1|root,2QU03@2759|Eukaryota,38HFN@33154|Opisthokonta,3BFFK@33208|Metazoa,3CXGX@33213|Bilateria,481HU@7711|Chordata	33208|Metazoa	S	Uncharacterized protein FLJ43738-like	KIAA1257	-	-	-	-	-	-	-	-	-	-	-	DUF4550
XP_001191221.2	7668.SPU_005264-tr	0	1895	KOG3689@1|root,KOG3689@2759|Eukaryota,38BQB@33154|Opisthokonta,3B9XB@33208|Metazoa,3CSEF@33213|Bilateria	33208|Metazoa	T	3',5'-cyclic-GMP phosphodiesterase activity	-	-	3.1.4.17,3.1.4.35	ko:K13298	ko00230,ko04934,ko05032,map00230,map04934,map05032	-	R00191,R01234	RC00296	ko00000,ko00001,ko01000	-	-	-	GAF,PDEase_I
XP_001191391.1	7668.SPU_024048-tr	2.23e-212	602	KOG3700@1|root,KOG3700@2759|Eukaryota,3ANU8@33154|Opisthokonta,3C1IP@33208|Metazoa,3DHAT@33213|Bilateria	33208|Metazoa	S	N-terminal domain in C. elegans NRF-6 (Nose Resistant to Fluoxetine-4) and NDG-4 (resistant to nordihydroguaiaretic acid-4).	-	-	-	-	-	-	-	-	-	-	-	-	-
XP_001191596.2	7668.SPU_008830-tr	9.35e-276	756	2CNAH@1|root,2QUTD@2759|Eukaryota,39V2Y@33154|Opisthokonta,3BFKU@33208|Metazoa,3CWS6@33213|Bilateria	33208|Metazoa	S	protein K27-linked deubiquitination	OTUD3	GO:0003674,GO:0003824,GO:0004843,GO:0005575,GO:0005622,GO:0005623,GO:0005737,GO:0005829,GO:0006464,GO:0006508,GO:0006807,GO:0008150,GO:0008152,GO:0008233,GO:0008234,GO:0009966,GO:0009968,GO:0009987,GO:0010646,GO:0010648,GO:0016579,GO:0016787,GO:0019538,GO:0019783,GO:0023051,GO:0023057,GO:0031647,GO:0035871,GO:0036211,GO:0036459,GO:0043170,GO:0043412,GO:0044237,GO:0044238,GO:0044260,GO:0044267,GO:…	3.4.19.12	ko:K13717	-	-	-	-	ko00000,ko01000,ko01002,ko04121	-	-	-	OTU
XP_001191765.2	7668.SPU_013917-tr	4.82e-16	81.3	KOG0613@1|root,KOG4475@1|root,KOG0613@2759|Eukaryota,KOG4475@2759|Eukaryota,38BAS@33154|Opisthokonta,3B9IR@33208|Metazoa,3CRJW@33213|Bilateria	33208|Metazoa	T	myosin light chain kinase activity	-	-	-	-	-	-	-	-	-	-	-	-	I-set,fn3
XP_001191878.3	7668.SPU_002444-tr	0	1202	KOG1028@1|root,KOG2177@1|root,KOG1028@2759|Eukaryota,KOG2177@2759|Eukaryota	2759|Eukaryota	O	zinc ion binding	-	-	2.3.2.27	ko:K12011,ko:K15290,ko:K19912,ko:K19914	ko04721,map04721	-	-	-	ko00000,ko00001,ko01000,ko04121,ko04131	-	-	-	C2,zf-B_box,zf-C3HC4,zf-C3HC4_2,zf-RING_2,zf-RING_UBOX
XP_001191962.3	7668.SPU_016693-tr	1.63e-258	708	KOG2246@1|root,KOG2246@2759|Eukaryota,38C0F@33154|Opisthokonta,3BANH@33208|Metazoa,3CS5Q@33213|Bilateria	33208|Metazoa	G	Glycosyltransferase that generates the core 1 O-glycan Gal-beta1-3GalNAc-alpha1-Ser Thr (T antigen), which is a precursor for many extended O-glycans in glycoproteins	-	GO:0003674,GO:0003824,GO:0006464,GO:0006486,GO:0006493,GO:0006807,GO:0008150,GO:0008152,GO:0008378,GO:0009058,GO:0009059,GO:0009100,GO:0009101,GO:0009987,GO:0016263,GO:0016266,GO:0016267,GO:0016740,GO:0016757,GO:0016758,GO:0019538,GO:0034645,GO:0036211,GO:0043170,GO:0043412,GO:0043413,GO:0044237,GO:0044238,GO:0044249,GO:0044260,GO:0044267,GO:0048531,GO:0070085,GO:0071704,GO:0140096,GO:0140103,GO:…	2.4.1.122	ko:K00731	ko00512,ko01100,map00512,map01100	M00056	R05908	-	ko00000,ko00001,ko00002,ko01000,ko01003	-	GT31	-	Fringe
XP_001192066.2	7668.SPU_011578-tr	0	907	2EUWW@1|root,2SWZW@2759|Eukaryota,3ASXX@33154|Opisthokonta,3C46T@33208|Metazoa,3DKUQ@33213|Bilateria	33208|Metazoa	-	-	-	-	-	-	-	-	-	-	-	-	-	-	-
XP_001192106.3	10224.XP_006813497.1	3.56e-62	200	2CJJG@1|root,2R8ZC@2759|Eukaryota,39R67@33154|Opisthokonta,3BEIW@33208|Metazoa,3D39B@33213|Bilateria	33208|Metazoa	S	MKRN2 opposite strand	MKRN2OS	-	-	-	-	-	-	-	-	-	-	-	DUF4796
XP_001192714.4	7668.SPU_015773-tr	0	879	COG0018@1|root,KOG1195@2759|Eukaryota,38K5N@33154|Opisthokonta,3BDFZ@33208|Metazoa,3CV5Y@33213|Bilateria	33208|Metazoa	J	arginyl-tRNA aminoacylation	DALRD3	-	-	-	-	-	-	-	-	-	-	-	DALR_1
XP_001192756.3	7668.SPU_022079-tr	0	967	KOG3900@1|root,KOG3900@2759|Eukaryota	2759|Eukaryota	M	positive regulation of pathway-restricted SMAD protein phosphorylation	INHA	GO:0000003,GO:0001501,GO:0001541,GO:0001750,GO:0001817,GO:0001818,GO:0001917,GO:0001932,GO:0001934,GO:0002262,GO:0002376,GO:0002520,GO:0002682,GO:0002683,GO:0002694,GO:0002695,GO:0002761,GO:0002762,GO:0003006,GO:0003674,GO:0005102,GO:0005125,GO:0005126,GO:0005160,GO:0005179,GO:0005488,GO:0005515,GO:0005575,GO:0005576,GO:0005615,GO:0005622,GO:0005623,GO:0005737,GO:0005886,GO:0005929,GO:0006355,GO:…	-	ko:K04384,ko:K05500,ko:K13377,ko:K21283	ko04010,ko04060,ko04068,ko04110,ko04218,ko04350,ko04390,ko04933,ko05140,ko05142,ko05144,ko05145,ko05146,ko05152,ko05161,ko05166,ko05200,ko05210,ko05211,ko05212,ko05217,ko05220,ko05225,ko05226,ko05321,ko05323,ko05410,ko05414,map04010,map04060,map04068,map04110,map04218,map04350,map04390,map04933,map05140,map05142,map05144,map05145,map05146,map05152,map05161,map05166,map05200,map05210,map05211,map0…	M00679,M00680	-	-	ko00000,ko00001,ko00002,ko00536,ko04052,ko04516	-	-	-	TGF_beta
XP_001192834.1	7668.SPU_013615-tr	4.49e-122	352	KOG0621@1|root,KOG0621@2759|Eukaryota,38I3R@33154|Opisthokonta,3BBDE@33208|Metazoa,3CU2Y@33213|Bilateria	33208|Metazoa	M	May mediate accelerated ATP-independent bidirectional transbilayer migration of phospholipids upon binding calcium ions that results in a loss of phospholipid asymmetry in the plasma membrane	-	GO:0003674,GO:0005215,GO:0005319,GO:0005488,GO:0005515,GO:0005548,GO:0005575,GO:0005623,GO:0005886,GO:0005887,GO:0006810,GO:0006811,GO:0006820,GO:0006869,GO:0006915,GO:0007009,GO:0008150,GO:0008219,GO:0009987,GO:0010256,GO:0010876,GO:0012501,GO:0015711,GO:0015748,GO:0015914,GO:0016020,GO:0016021,GO:0016043,GO:0017121,GO:0017128,GO:0031224,GO:0031226,GO:0033036,GO:0044425,GO:0044459,GO:0044464,GO:…	-	-	-	-	-	-	-	-	-	-	Scramblase
XP_001192875.1	7668.SPU_000062-tr	0	881	COG5023@1|root,KOG1375@2759|Eukaryota,38EHS@33154|Opisthokonta,3BDQF@33208|Metazoa,3CSPW@33213|Bilateria	33208|Metazoa	Z	structural constituent of cytoskeleton	-	GO:0005575,GO:0005622,GO:0005623,GO:0005856,GO:0043226,GO:0043228,GO:0043229,GO:0043232,GO:0044424,GO:0044464	-	ko:K07375	ko04145,ko04540,ko05130,map04145,map04540,map05130	-	-	-	ko00000,ko00001,ko03036,ko04147,ko04812	-	-	-	Tubulin,Tubulin_C
XP_001192880.2	7668.SPU_003493-tr	8.28e-88	272	2E3JQ@1|root,2SAMG@2759|Eukaryota,3A9KR@33154|Opisthokonta,3BUNW@33208|Metazoa,3DB2A@33213|Bilateria	33208|Metazoa	S	Bacterial extracellular solute-binding proteins, family 3	-	-	-	-	-	-	-	-	-	-	-	-	SBP_bac_3
XP_001192964.1	7668.SPU_007139-tr	6.24e-145	408	KOG3704@1|root,KOG3704@2759|Eukaryota	2759|Eukaryota	S	heparan sulfate sulfotransferase activity	-	-	2.8.2.23	ko:K01024	ko00534,map00534	-	-	-	ko00000,ko00001,ko01000,ko01003	-	-	-	Sulfotransfer_1
XP_001193049.4	7668.SPU_004032-tr	9.15e-217	608	KOG3748@1|root,KOG3748@2759|Eukaryota,39RMB@33154|Opisthokonta,3BEWE@33208|Metazoa,3CY6T@33213|Bilateria	33208|Metazoa	S	Uncharacterized conserved protein (DUF2181)	FAM151B	GO:0000902,GO:0000904,GO:0001558,GO:0003674,GO:0005488,GO:0005515,GO:0005575,GO:0005576,GO:0005615,GO:0005623,GO:0005886,GO:0007275,GO:0007399,GO:0008037,GO:0008038,GO:0008150,GO:0009653,GO:0009987,GO:0010720,GO:0010769,GO:0010770,GO:0010975,GO:0010976,GO:0016020,GO:0016043,GO:0016358,GO:0022008,GO:0022603,GO:0022604,GO:0030030,GO:0030154,GO:0030182,GO:0031175,GO:0031344,GO:0031346,GO:0032501,GO:…	-	-	-	-	-	-	-	-	-	-	DUF2181
XP_001193089.2	7668.SPU_003586-tr	6.76e-145	409	KOG3601@1|root,KOG3601@2759|Eukaryota,38H2P@33154|Opisthokonta,3BAEW@33208|Metazoa,3CZEX@33213|Bilateria	33208|Metazoa	T	neurotrophin TRKA receptor binding	-	-	-	ko:K04364	ko01521,ko01522,ko04010,ko04012,ko04013,ko04014,ko04062,ko04068,ko04072,ko04150,ko04151,ko04320,ko04380,ko04510,ko04540,ko04550,ko04630,ko04650,ko04660,ko04662,ko04664,ko04714,ko04722,ko04910,ko04912,ko04915,ko04917,ko04926,ko05034,ko05160,ko05161,ko05165,ko05200,ko05203,ko05205,ko05206,ko05210,ko05211,ko05213,ko05214,ko05215,ko05220,ko05221,ko05223,ko05224,ko05225,ko05226,ko05231,map01521,map015…	-	-	-	ko00000,ko00001,ko04131	-	-	-	SH2,SH3_1
XP_001193210.3	28737.XP_006885183.1	5.45e-31	120	KOG3845@1|root,KOG3845@2759|Eukaryota,38HYX@33154|Opisthokonta,3BH88@33208|Metazoa,3D2M1@33213|Bilateria,483QB@7711|Chordata,48ZJ0@7742|Vertebrata,3J7VG@40674|Mammalia,34SX2@311790|Afrotheria	33208|Metazoa	I	stAR-related lipid transfer protein 5	STARD5	GO:0003674,GO:0005215,GO:0005319,GO:0005488,GO:0005496,GO:0005575,GO:0005622,GO:0005623,GO:0005737,GO:0005739,GO:0005829,GO:0006810,GO:0006811,GO:0006820,GO:0006869,GO:0008150,GO:0008289,GO:0010876,GO:0015248,GO:0015485,GO:0015711,GO:0015718,GO:0015721,GO:0015849,GO:0015850,GO:0015918,GO:0017127,GO:0030301,GO:0032934,GO:0033036,GO:0035376,GO:0036094,GO:0043178,GO:0043226,GO:0043227,GO:0043229,GO:…	-	-	-	-	-	-	-	-	-	-	START
XP_001193367.2	7668.SPU_000372-tr	1.99e-236	650	28HW0@1|root,2QQ6X@2759|Eukaryota,39KWU@33154|Opisthokonta,3BNEJ@33208|Metazoa,3D0RM@33213|Bilateria	33208|Metazoa	-	-	-	-	-	-	-	-	-	-	-	-	-	-	-
XP_001193605.2	7668.SPU_000847-tr	0	1066	COG0477@1|root,KOG1330@2759|Eukaryota,38BMQ@33154|Opisthokonta,3BBSQ@33208|Metazoa,3CTWB@33213|Bilateria	33208|Metazoa	G	sphingolipid transporter activity	SPNS3	GO:0000003,GO:0000323,GO:0001501,GO:0001525,GO:0001568,GO:0001569,GO:0001763,GO:0001776,GO:0001782,GO:0001944,GO:0002009,GO:0002165,GO:0002260,GO:0002376,GO:0002520,GO:0002682,GO:0002920,GO:0003006,GO:0003007,GO:0003143,GO:0003313,GO:0003314,GO:0003315,GO:0003318,GO:0003319,GO:0003376,GO:0003674,GO:0005215,GO:0005319,GO:0005575,GO:0005622,GO:0005623,GO:0005737,GO:0005764,GO:0005765,GO:0005768,GO:…	-	ko:K12890	ko03040,ko04657,ko05168,map03040,map04657,map05168	-	-	-	ko00000,ko00001,ko03041	-	-	-	MFS_1
XP_001193611.2	546268.NEISUBOT_03151	0.000742	47	COG2329@1|root,COG2329@2|Bacteria	2|Bacteria	S	heme oxygenase (decyclizing) activity	-	-	-	-	-	-	-	-	-	-	-	-	ABM
XP_001193721.2	7668.SPU_026584-tr	1.58e-220	610	KOG3656@1|root,KOG3656@2759|Eukaryota	2759|Eukaryota	O	G-protein coupled receptor activity	-	-	-	ko:K04218	ko04024,ko04080,ko04971,map04024,map04080,map04971	-	-	-	ko00000,ko00001,ko04030	-	-	-	7tm_1
XP_001193790.2	7668.SPU_026584-tr	2.11e-189	530	KOG3656@1|root,KOG3656@2759|Eukaryota	2759|Eukaryota	O	G-protein coupled receptor activity	-	-	-	ko:K04218	ko04024,ko04080,ko04971,map04024,map04080,map04971	-	-	-	ko00000,ko00001,ko04030	-	-	-	7tm_1
XP_001193876.1	7668.SPU_026584-tr	7.1e-179	506	KOG3656@1|root,KOG3656@2759|Eukaryota	2759|Eukaryota	O	G-protein coupled receptor activity	-	-	-	ko:K04218	ko04024,ko04080,ko04971,map04024,map04080,map04971	-	-	-	ko00000,ko00001,ko04030	-	-	-	7tm_1
XP_001194088.3	7668.SPU_015218-tr	1.85e-250	692	KOG3656@1|root,KOG3656@2759|Eukaryota,3AN7E@33154|Opisthokonta,3C1ND@33208|Metazoa,3DHV4@33213|Bilateria	33208|Metazoa	S	7 transmembrane receptor (rhodopsin family)	-	-	-	-	-	-	-	-	-	-	-	-	7tm_1
XP_001194225.2	7668.SPU_014805-tr	8.2e-118	337	KOG4065@1|root,KOG4065@2759|Eukaryota,3A7PD@33154|Opisthokonta,3BT51@33208|Metazoa,3DABE@33213|Bilateria	33208|Metazoa	S	calcium ion binding	-	-	-	ko:K20364	-	-	-	-	ko00000,ko04131	-	-	-	EF-hand_7
XP_001194526.2	7668.SPU_013784-tr	8.81e-40	163	KOG2177@1|root,KOG2177@2759|Eukaryota	2759|Eukaryota	O	zinc ion binding	-	-	-	-	-	-	-	-	-	-	-	-	zf-B_box
XP_001194759.2	7668.SPU_019979-tr	2.15e-91	276	COG0530@1|root,KOG2399@2759|Eukaryota	2759|Eukaryota	P	calcium:sodium antiporter activity involved in regulation of cardiac muscle cell membrane potential	-	GO:0003674,GO:0005215,GO:0005575,GO:0005622,GO:0005623,GO:0005737,GO:0005783,GO:0006810,GO:0006811,GO:0006812,GO:0006873,GO:0006874,GO:0006875,GO:0008150,GO:0008324,GO:0009987,GO:0010564,GO:0012505,GO:0015075,GO:0016020,GO:0016021,GO:0019725,GO:0022857,GO:0030003,GO:0031224,GO:0034220,GO:0042592,GO:0043226,GO:0043227,GO:0043229,GO:0043231,GO:0044424,GO:0044425,GO:0044444,GO:0044464,GO:0048878,GO:…	-	ko:K13754	-	-	-	-	ko00000,ko02000	2.A.19.4.4	-	-	Na_Ca_ex
XP_001194806.2	7668.SPU_008062-tr	1.01e-251	692	2BTYS@1|root,2S222@2759|Eukaryota,3A4B5@33154|Opisthokonta,3BRNU@33208|Metazoa,3D8BQ@33213|Bilateria	33208|Metazoa	-	-	-	-	-	-	-	-	-	-	-	-	-	-	-
XP_001195223.3	7668.SPU_015469-tr	0	1061	29BJX@1|root,2RIP2@2759|Eukaryota,3A837@33154|Opisthokonta,3BTDV@33208|Metazoa,3DE6B@33213|Bilateria	33208|Metazoa	S	Sperm-tail PG-rich repeat	-	-	-	-	-	-	-	-	-	-	-	-	SHIPPO-rpt
[truncated: 35,397 more rows]
