# Supplementary material for: Transcriptomic Responses of Blue Bat Star Patiria pectinifera to Sediment Burial
Source: Int J Mol Sci. 2025 May 28;26(11):5208. doi: 10.3390/ijms26115208 (PMC12154441; doi:10.3390/ijms26115208)
Supplement: Supplementary file 1 [file ijms-26-05208-s001.zip › Table_S5.xlsx]

## Sheet: Sheet1
Table S5. Functional annotations of protein sequences predicted from the genome of Acanthaster planci (GCF_001949145.1).
#query	seed_ortholog	evalue	score	eggNOG_OGs	max_annot_lvl	COG_category	Description	Preferred_name	GOs	EC	KEGG_ko	KEGG_Pathway	KEGG_Module	KEGG_Reaction	KEGG_rclass	BRITE	KEGG_TC	CAZy	BiGG_Reaction	PFAMs
XP_022079063.1	10224.XP_002736527.1	2.87e-08	62	2D960@1|root,2TD2Q@2759|Eukaryota,3A3DM@33154|Opisthokonta,3BRCP@33208|Metazoa,3D8WB@33213|Bilateria	33208|Metazoa	S	CD20-like family	-	-	-	ko:K22190	-	-	-	-	ko00000,ko02000	1.A.37.2	-	-	CD20
XP_022079064.1	7668.SPU_004669-tr	2.26e-89	270	KOG3251@1|root,KOG3251@2759|Eukaryota,38FPM@33154|Opisthokonta,3BJE9@33208|Metazoa,3CY4F@33213|Bilateria	33208|Metazoa	U	vesicle fusion with Golgi apparatus	GOSR2	GO:0000139,GO:0000149,GO:0003674,GO:0005484,GO:0005488,GO:0005515,GO:0005575,GO:0005622,GO:0005623,GO:0005737,GO:0005768,GO:0005770,GO:0005783,GO:0005789,GO:0005793,GO:0005794,GO:0005798,GO:0006605,GO:0006623,GO:0006810,GO:0006886,GO:0006888,GO:0006891,GO:0006892,GO:0006896,GO:0006900,GO:0006901,GO:0006903,GO:0006906,GO:0006950,GO:0006986,GO:0006996,GO:0007034,GO:0007154,GO:0007165,GO:0008104,GO:…	-	ko:K08496	ko04130,map04130	-	-	-	ko00000,ko00001,ko04131	-	-	-	V-SNARE_C
XP_022079065.1	7668.SPU_004669-tr	2.26e-89	270	KOG3251@1|root,KOG3251@2759|Eukaryota,38FPM@33154|Opisthokonta,3BJE9@33208|Metazoa,3CY4F@33213|Bilateria	33208|Metazoa	U	vesicle fusion with Golgi apparatus	GOSR2	GO:0000139,GO:0000149,GO:0003674,GO:0005484,GO:0005488,GO:0005515,GO:0005575,GO:0005622,GO:0005623,GO:0005737,GO:0005768,GO:0005770,GO:0005783,GO:0005789,GO:0005793,GO:0005794,GO:0005798,GO:0006605,GO:0006623,GO:0006810,GO:0006886,GO:0006888,GO:0006891,GO:0006892,GO:0006896,GO:0006900,GO:0006901,GO:0006903,GO:0006906,GO:0006950,GO:0006986,GO:0006996,GO:0007034,GO:0007154,GO:0007165,GO:0008104,GO:…	-	ko:K08496	ko04130,map04130	-	-	-	ko00000,ko00001,ko04131	-	-	-	V-SNARE_C
XP_022079066.1	7668.SPU_007523-tr	8.4e-190	550	KOG2563@1|root,KOG2563@2759|Eukaryota,38GTZ@33154|Opisthokonta,3BA29@33208|Metazoa,3CYWF@33213|Bilateria	33208|Metazoa	S	heme export	-	-	-	ko:K08220	-	-	-	-	ko00000,ko02000	2.A.1.28.1,2.A.1.28.4	-	-	MFS_1
XP_022079067.1	7668.SPU_007523-tr	8.4e-190	550	KOG2563@1|root,KOG2563@2759|Eukaryota,38GTZ@33154|Opisthokonta,3BA29@33208|Metazoa,3CYWF@33213|Bilateria	33208|Metazoa	S	heme export	-	-	-	ko:K08220	-	-	-	-	ko00000,ko02000	2.A.1.28.1,2.A.1.28.4	-	-	MFS_1
XP_022079068.1	7739.XP_002596492.1	1.08e-78	250	COG2453@1|root,KOG1716@2759|Eukaryota,3A31H@33154|Opisthokonta,3BR9G@33208|Metazoa,3D3QD@33213|Bilateria,485QQ@7711|Chordata	33208|Metazoa	V	Dual specificity phosphatase, catalytic domain	-	-	-	ko:K18047	-	-	-	-	ko00000	-	-	-	DSPc,Rhodanese
XP_022079069.1	7668.SPU_007523-tr	2.12e-214	612	KOG2563@1|root,KOG2563@2759|Eukaryota,38GTZ@33154|Opisthokonta,3BA29@33208|Metazoa,3CYWF@33213|Bilateria	33208|Metazoa	S	heme export	-	-	-	ko:K08220	-	-	-	-	ko00000,ko02000	2.A.1.28.1,2.A.1.28.4	-	-	MFS_1
XP_022079070.1	7668.SPU_007523-tr	1.41e-214	612	KOG2563@1|root,KOG2563@2759|Eukaryota,38GTZ@33154|Opisthokonta,3BA29@33208|Metazoa,3CYWF@33213|Bilateria	33208|Metazoa	S	heme export	-	-	-	ko:K08220	-	-	-	-	ko00000,ko02000	2.A.1.28.1,2.A.1.28.4	-	-	MFS_1
XP_022079071.1	7668.SPU_007523-tr	9.67e-191	550	KOG2563@1|root,KOG2563@2759|Eukaryota,38GTZ@33154|Opisthokonta,3BA29@33208|Metazoa,3CYWF@33213|Bilateria	33208|Metazoa	S	heme export	-	-	-	ko:K08220	-	-	-	-	ko00000,ko02000	2.A.1.28.1,2.A.1.28.4	-	-	MFS_1
XP_022079072.1	8469.XP_007064968.1	4.8e-23	110	KOG1721@1|root,KOG1721@2759|Eukaryota,38C1Z@33154|Opisthokonta,3BIID@33208|Metazoa,3D1V7@33213|Bilateria,489AD@7711|Chordata,491V3@7742|Vertebrata,4CAM7@8459|Testudines	33208|Metazoa	K	zinc finger	IKZF4	GO:0000981,GO:0001067,GO:0003674,GO:0003676,GO:0003677,GO:0003700,GO:0005488,GO:0005515,GO:0005575,GO:0005622,GO:0005623,GO:0005634,GO:0005654,GO:0006355,GO:0006357,GO:0008134,GO:0008150,GO:0008270,GO:0009889,GO:0009890,GO:0009891,GO:0009892,GO:0009893,GO:0009987,GO:0010468,GO:0010556,GO:0010557,GO:0010558,GO:0010604,GO:0010605,GO:0010628,GO:0010629,GO:0016043,GO:0016604,GO:0019219,GO:0019222,GO:…	-	ko:K09220	-	-	-	-	ko00000,ko01009,ko03000	-	-	-	zf-C2H2
XP_022079074.1	9031.ENSGALP00000006591	0	971	COG0171@1|root,KOG2303@2759|Eukaryota,38C6A@33154|Opisthokonta,3BBAF@33208|Metazoa,3CYT3@33213|Bilateria,488A9@7711|Chordata,4909E@7742|Vertebrata,4GMHA@8782|Aves	33208|Metazoa	F	Glutamine-dependent NAD( ) synthetase	NADSYN1	GO:0003674,GO:0003824,GO:0003952,GO:0004359,GO:0005575,GO:0005622,GO:0005623,GO:0005737,GO:0005829,GO:0006139,GO:0006725,GO:0006732,GO:0006733,GO:0006753,GO:0006793,GO:0006796,GO:0006807,GO:0007275,GO:0007568,GO:0008150,GO:0008152,GO:0008340,GO:0008795,GO:0009058,GO:0009108,GO:0009117,GO:0009165,GO:0009435,GO:0009987,GO:0010259,GO:0016787,GO:0016810,GO:0016811,GO:0016874,GO:0016879,GO:0016880,GO:…	6.3.5.1	ko:K01950	ko00760,ko01100,map00760,map01100	M00115	R00257	RC00010,RC00100	ko00000,ko00001,ko00002,ko01000	-	-	-	CN_hydrolase,NAD_synthase
XP_022079075.1	7668.SPU_005313-tr	4.7e-109	335	28MEB@1|root,2QTXT@2759|Eukaryota,38UB2@33154|Opisthokonta,3BHPF@33208|Metazoa,3CSY7@33213|Bilateria	33208|Metazoa	S	galactosylceramide sulfotransferase activity	GAL3ST1	GO:0000003,GO:0000139,GO:0001733,GO:0003674,GO:0003824,GO:0005575,GO:0005622,GO:0005623,GO:0005737,GO:0005794,GO:0005886,GO:0005887,GO:0006464,GO:0006486,GO:0006487,GO:0006629,GO:0006643,GO:0006664,GO:0006665,GO:0006672,GO:0006677,GO:0006681,GO:0006682,GO:0006687,GO:0006688,GO:0006807,GO:0007272,GO:0007275,GO:0007276,GO:0007283,GO:0007399,GO:0008146,GO:0008150,GO:0008152,GO:0008366,GO:0008610,GO:…	2.8.2.11	ko:K01019	ko00565,ko00600,ko01100,map00565,map00600,map01100	M00067	R04017,R05105,R10805	RC00007,RC00231	ko00000,ko00001,ko00002,ko01000,ko01003	-	-	-	Gal-3-0_sulfotr
XP_022079076.1	7668.SPU_005313-tr	4.7e-109	335	28MEB@1|root,2QTXT@2759|Eukaryota,38UB2@33154|Opisthokonta,3BHPF@33208|Metazoa,3CSY7@33213|Bilateria	33208|Metazoa	S	galactosylceramide sulfotransferase activity	GAL3ST1	GO:0000003,GO:0000139,GO:0001733,GO:0003674,GO:0003824,GO:0005575,GO:0005622,GO:0005623,GO:0005737,GO:0005794,GO:0005886,GO:0005887,GO:0006464,GO:0006486,GO:0006487,GO:0006629,GO:0006643,GO:0006664,GO:0006665,GO:0006672,GO:0006677,GO:0006681,GO:0006682,GO:0006687,GO:0006688,GO:0006807,GO:0007272,GO:0007275,GO:0007276,GO:0007283,GO:0007399,GO:0008146,GO:0008150,GO:0008152,GO:0008366,GO:0008610,GO:…	2.8.2.11	ko:K01019	ko00565,ko00600,ko01100,map00565,map00600,map01100	M00067	R04017,R05105,R10805	RC00007,RC00231	ko00000,ko00001,ko00002,ko01000,ko01003	-	-	-	Gal-3-0_sulfotr
XP_022079077.1	7739.XP_002596492.1	1.08e-78	250	COG2453@1|root,KOG1716@2759|Eukaryota,3A31H@33154|Opisthokonta,3BR9G@33208|Metazoa,3D3QD@33213|Bilateria,485QQ@7711|Chordata	33208|Metazoa	V	Dual specificity phosphatase, catalytic domain	-	-	-	ko:K18047	-	-	-	-	ko00000	-	-	-	DSPc,Rhodanese
XP_022079078.1	7668.SPU_005313-tr	4.7e-109	335	28MEB@1|root,2QTXT@2759|Eukaryota,38UB2@33154|Opisthokonta,3BHPF@33208|Metazoa,3CSY7@33213|Bilateria	33208|Metazoa	S	galactosylceramide sulfotransferase activity	GAL3ST1	GO:0000003,GO:0000139,GO:0001733,GO:0003674,GO:0003824,GO:0005575,GO:0005622,GO:0005623,GO:0005737,GO:0005794,GO:0005886,GO:0005887,GO:0006464,GO:0006486,GO:0006487,GO:0006629,GO:0006643,GO:0006664,GO:0006665,GO:0006672,GO:0006677,GO:0006681,GO:0006682,GO:0006687,GO:0006688,GO:0006807,GO:0007272,GO:0007275,GO:0007276,GO:0007283,GO:0007399,GO:0008146,GO:0008150,GO:0008152,GO:0008366,GO:0008610,GO:…	2.8.2.11	ko:K01019	ko00565,ko00600,ko01100,map00565,map00600,map01100	M00067	R04017,R05105,R10805	RC00007,RC00231	ko00000,ko00001,ko00002,ko01000,ko01003	-	-	-	Gal-3-0_sulfotr
XP_022079079.1	7668.SPU_005313-tr	4.7e-109	335	28MEB@1|root,2QTXT@2759|Eukaryota,38UB2@33154|Opisthokonta,3BHPF@33208|Metazoa,3CSY7@33213|Bilateria	33208|Metazoa	S	galactosylceramide sulfotransferase activity	GAL3ST1	GO:0000003,GO:0000139,GO:0001733,GO:0003674,GO:0003824,GO:0005575,GO:0005622,GO:0005623,GO:0005737,GO:0005794,GO:0005886,GO:0005887,GO:0006464,GO:0006486,GO:0006487,GO:0006629,GO:0006643,GO:0006664,GO:0006665,GO:0006672,GO:0006677,GO:0006681,GO:0006682,GO:0006687,GO:0006688,GO:0006807,GO:0007272,GO:0007275,GO:0007276,GO:0007283,GO:0007399,GO:0008146,GO:0008150,GO:0008152,GO:0008366,GO:0008610,GO:…	2.8.2.11	ko:K01019	ko00565,ko00600,ko01100,map00565,map00600,map01100	M00067	R04017,R05105,R10805	RC00007,RC00231	ko00000,ko00001,ko00002,ko01000,ko01003	-	-	-	Gal-3-0_sulfotr
XP_022079080.1	7668.SPU_005313-tr	5.85e-110	335	28MEB@1|root,2QTXT@2759|Eukaryota,38UB2@33154|Opisthokonta,3BHPF@33208|Metazoa,3CSY7@33213|Bilateria	33208|Metazoa	S	galactosylceramide sulfotransferase activity	GAL3ST1	GO:0000003,GO:0000139,GO:0001733,GO:0003674,GO:0003824,GO:0005575,GO:0005622,GO:0005623,GO:0005737,GO:0005794,GO:0005886,GO:0005887,GO:0006464,GO:0006486,GO:0006487,GO:0006629,GO:0006643,GO:0006664,GO:0006665,GO:0006672,GO:0006677,GO:0006681,GO:0006682,GO:0006687,GO:0006688,GO:0006807,GO:0007272,GO:0007275,GO:0007276,GO:0007283,GO:0007399,GO:0008146,GO:0008150,GO:0008152,GO:0008366,GO:0008610,GO:…	2.8.2.11	ko:K01019	ko00565,ko00600,ko01100,map00565,map00600,map01100	M00067	R04017,R05105,R10805	RC00007,RC00231	ko00000,ko00001,ko00002,ko01000,ko01003	-	-	-	Gal-3-0_sulfotr
XP_022079081.1	7668.SPU_002033-tr	4.79e-27	121	2CNGZ@1|root,2QW8I@2759|Eukaryota	2759|Eukaryota	S	Zona pellucida (ZP) domain	-	-	-	-	-	-	-	-	-	-	-	-	Zona_pellucida
XP_022079082.1	246437.XP_006150083.1	2.03e-123	382	KOG0144@1|root,KOG0144@2759|Eukaryota,3AFJB@33154|Opisthokonta,3BY3R@33208|Metazoa,3CT2S@33213|Bilateria,4852R@7711|Chordata,497VB@7742|Vertebrata,3J7HU@40674|Mammalia,35NTS@314146|Euarchontoglires	33208|Metazoa	A	mRNA splice site selection	CELF2	GO:0000003,GO:0000166,GO:0000245,GO:0000375,GO:0000377,GO:0000380,GO:0000381,GO:0000398,GO:0000900,GO:0003006,GO:0003674,GO:0003676,GO:0003723,GO:0003729,GO:0003730,GO:0005488,GO:0005515,GO:0005575,GO:0005622,GO:0005623,GO:0005634,GO:0005635,GO:0005654,GO:0005737,GO:0006139,GO:0006376,GO:0006396,GO:0006397,GO:0006417,GO:0006725,GO:0006807,GO:0006996,GO:0007010,GO:0007088,GO:0007096,GO:0007276,GO:…	-	ko:K02177,ko:K13207	ko04320,map04320	-	-	-	ko00000,ko00001,ko03019,ko03041	-	-	-	RRM_1
XP_022079083.1	246437.XP_006150083.1	2.03e-123	382	KOG0144@1|root,KOG0144@2759|Eukaryota,3AFJB@33154|Opisthokonta,3BY3R@33208|Metazoa,3CT2S@33213|Bilateria,4852R@7711|Chordata,497VB@7742|Vertebrata,3J7HU@40674|Mammalia,35NTS@314146|Euarchontoglires	33208|Metazoa	A	mRNA splice site selection	CELF2	GO:0000003,GO:0000166,GO:0000245,GO:0000375,GO:0000377,GO:0000380,GO:0000381,GO:0000398,GO:0000900,GO:0003006,GO:0003674,GO:0003676,GO:0003723,GO:0003729,GO:0003730,GO:0005488,GO:0005515,GO:0005575,GO:0005622,GO:0005623,GO:0005634,GO:0005635,GO:0005654,GO:0005737,GO:0006139,GO:0006376,GO:0006396,GO:0006397,GO:0006417,GO:0006725,GO:0006807,GO:0006996,GO:0007010,GO:0007088,GO:0007096,GO:0007276,GO:…	-	ko:K02177,ko:K13207	ko04320,map04320	-	-	-	ko00000,ko00001,ko03019,ko03041	-	-	-	RRM_1
XP_022079084.1	246437.XP_006150083.1	2.03e-123	382	KOG0144@1|root,KOG0144@2759|Eukaryota,3AFJB@33154|Opisthokonta,3BY3R@33208|Metazoa,3CT2S@33213|Bilateria,4852R@7711|Chordata,497VB@7742|Vertebrata,3J7HU@40674|Mammalia,35NTS@314146|Euarchontoglires	33208|Metazoa	A	mRNA splice site selection	CELF2	GO:0000003,GO:0000166,GO:0000245,GO:0000375,GO:0000377,GO:0000380,GO:0000381,GO:0000398,GO:0000900,GO:0003006,GO:0003674,GO:0003676,GO:0003723,GO:0003729,GO:0003730,GO:0005488,GO:0005515,GO:0005575,GO:0005622,GO:0005623,GO:0005634,GO:0005635,GO:0005654,GO:0005737,GO:0006139,GO:0006376,GO:0006396,GO:0006397,GO:0006417,GO:0006725,GO:0006807,GO:0006996,GO:0007010,GO:0007088,GO:0007096,GO:0007276,GO:…	-	ko:K02177,ko:K13207	ko04320,map04320	-	-	-	ko00000,ko00001,ko03019,ko03041	-	-	-	RRM_1
XP_022079085.1	246437.XP_006150083.1	2.03e-123	382	KOG0144@1|root,KOG0144@2759|Eukaryota,3AFJB@33154|Opisthokonta,3BY3R@33208|Metazoa,3CT2S@33213|Bilateria,4852R@7711|Chordata,497VB@7742|Vertebrata,3J7HU@40674|Mammalia,35NTS@314146|Euarchontoglires	33208|Metazoa	A	mRNA splice site selection	CELF2	GO:0000003,GO:0000166,GO:0000245,GO:0000375,GO:0000377,GO:0000380,GO:0000381,GO:0000398,GO:0000900,GO:0003006,GO:0003674,GO:0003676,GO:0003723,GO:0003729,GO:0003730,GO:0005488,GO:0005515,GO:0005575,GO:0005622,GO:0005623,GO:0005634,GO:0005635,GO:0005654,GO:0005737,GO:0006139,GO:0006376,GO:0006396,GO:0006397,GO:0006417,GO:0006725,GO:0006807,GO:0006996,GO:0007010,GO:0007088,GO:0007096,GO:0007276,GO:…	-	ko:K02177,ko:K13207	ko04320,map04320	-	-	-	ko00000,ko00001,ko03019,ko03041	-	-	-	RRM_1
XP_022079086.1	246437.XP_006150083.1	4.45e-125	387	KOG0144@1|root,KOG0144@2759|Eukaryota,3AFJB@33154|Opisthokonta,3BY3R@33208|Metazoa,3CT2S@33213|Bilateria,4852R@7711|Chordata,497VB@7742|Vertebrata,3J7HU@40674|Mammalia,35NTS@314146|Euarchontoglires	33208|Metazoa	A	mRNA splice site selection	CELF2	GO:0000003,GO:0000166,GO:0000245,GO:0000375,GO:0000377,GO:0000380,GO:0000381,GO:0000398,GO:0000900,GO:0003006,GO:0003674,GO:0003676,GO:0003723,GO:0003729,GO:0003730,GO:0005488,GO:0005515,GO:0005575,GO:0005622,GO:0005623,GO:0005634,GO:0005635,GO:0005654,GO:0005737,GO:0006139,GO:0006376,GO:0006396,GO:0006397,GO:0006417,GO:0006725,GO:0006807,GO:0006996,GO:0007010,GO:0007088,GO:0007096,GO:0007276,GO:…	-	ko:K02177,ko:K13207	ko04320,map04320	-	-	-	ko00000,ko00001,ko03019,ko03041	-	-	-	RRM_1
XP_022079087.1	7739.XP_002596492.1	1.08e-78	250	COG2453@1|root,KOG1716@2759|Eukaryota,3A31H@33154|Opisthokonta,3BR9G@33208|Metazoa,3D3QD@33213|Bilateria,485QQ@7711|Chordata	33208|Metazoa	V	Dual specificity phosphatase, catalytic domain	-	-	-	ko:K18047	-	-	-	-	ko00000	-	-	-	DSPc,Rhodanese
XP_022079088.1	7918.ENSLOCP00000007227	1.13e-125	387	KOG0144@1|root,KOG0144@2759|Eukaryota,3AFJB@33154|Opisthokonta,3BY3R@33208|Metazoa,3CT2S@33213|Bilateria,4852R@7711|Chordata,490U2@7742|Vertebrata,49YYG@7898|Actinopterygii	33208|Metazoa	A	Cugbp, Elav-like family member	CELF1	GO:0000003,GO:0000245,GO:0000375,GO:0000377,GO:0000381,GO:0000398,GO:0000900,GO:0001889,GO:0003006,GO:0003674,GO:0003676,GO:0003723,GO:0003729,GO:0003730,GO:0005488,GO:0005515,GO:0005575,GO:0005622,GO:0005623,GO:0005634,GO:0005635,GO:0005654,GO:0005737,GO:0006139,GO:0006376,GO:0006396,GO:0006397,GO:0006417,GO:0006725,GO:0006807,GO:0006928,GO:0006996,GO:0007010,GO:0007088,GO:0007096,GO:0007275,GO:…	-	ko:K02177,ko:K13207	ko04320,map04320	-	-	-	ko00000,ko00001,ko03019,ko03041	-	-	-	RRM_1
XP_022079089.1	246437.XP_006150083.1	1.17e-128	395	KOG0144@1|root,KOG0144@2759|Eukaryota,3AFJB@33154|Opisthokonta,3BY3R@33208|Metazoa,3CT2S@33213|Bilateria,4852R@7711|Chordata,497VB@7742|Vertebrata,3J7HU@40674|Mammalia,35NTS@314146|Euarchontoglires	33208|Metazoa	A	mRNA splice site selection	CELF2	GO:0000003,GO:0000166,GO:0000245,GO:0000375,GO:0000377,GO:0000380,GO:0000381,GO:0000398,GO:0000900,GO:0003006,GO:0003674,GO:0003676,GO:0003723,GO:0003729,GO:0003730,GO:0005488,GO:0005515,GO:0005575,GO:0005622,GO:0005623,GO:0005634,GO:0005635,GO:0005654,GO:0005737,GO:0006139,GO:0006376,GO:0006396,GO:0006397,GO:0006417,GO:0006725,GO:0006807,GO:0006996,GO:0007010,GO:0007088,GO:0007096,GO:0007276,GO:…	-	ko:K02177,ko:K13207	ko04320,map04320	-	-	-	ko00000,ko00001,ko03019,ko03041	-	-	-	RRM_1
XP_022079090.1	7918.ENSLOCP00000007227	2.39e-120	373	KOG0144@1|root,KOG0144@2759|Eukaryota,3AFJB@33154|Opisthokonta,3BY3R@33208|Metazoa,3CT2S@33213|Bilateria,4852R@7711|Chordata,490U2@7742|Vertebrata,49YYG@7898|Actinopterygii	33208|Metazoa	A	Cugbp, Elav-like family member	CELF1	GO:0000003,GO:0000245,GO:0000375,GO:0000377,GO:0000381,GO:0000398,GO:0000900,GO:0001889,GO:0003006,GO:0003674,GO:0003676,GO:0003723,GO:0003729,GO:0003730,GO:0005488,GO:0005515,GO:0005575,GO:0005622,GO:0005623,GO:0005634,GO:0005635,GO:0005654,GO:0005737,GO:0006139,GO:0006376,GO:0006396,GO:0006397,GO:0006417,GO:0006725,GO:0006807,GO:0006928,GO:0006996,GO:0007010,GO:0007088,GO:0007096,GO:0007275,GO:…	-	ko:K02177,ko:K13207	ko04320,map04320	-	-	-	ko00000,ko00001,ko03019,ko03041	-	-	-	RRM_1
XP_022079091.1	7918.ENSLOCP00000007227	2.62e-122	378	KOG0144@1|root,KOG0144@2759|Eukaryota,3AFJB@33154|Opisthokonta,3BY3R@33208|Metazoa,3CT2S@33213|Bilateria,4852R@7711|Chordata,490U2@7742|Vertebrata,49YYG@7898|Actinopterygii	33208|Metazoa	A	Cugbp, Elav-like family member	CELF1	GO:0000003,GO:0000245,GO:0000375,GO:0000377,GO:0000381,GO:0000398,GO:0000900,GO:0001889,GO:0003006,GO:0003674,GO:0003676,GO:0003723,GO:0003729,GO:0003730,GO:0005488,GO:0005515,GO:0005575,GO:0005622,GO:0005623,GO:0005634,GO:0005635,GO:0005654,GO:0005737,GO:0006139,GO:0006376,GO:0006396,GO:0006397,GO:0006417,GO:0006725,GO:0006807,GO:0006928,GO:0006996,GO:0007010,GO:0007088,GO:0007096,GO:0007275,GO:…	-	ko:K02177,ko:K13207	ko04320,map04320	-	-	-	ko00000,ko00001,ko03019,ko03041	-	-	-	RRM_1
XP_022079092.1	246437.XP_006150083.1	5.38e-125	385	KOG0144@1|root,KOG0144@2759|Eukaryota,3AFJB@33154|Opisthokonta,3BY3R@33208|Metazoa,3CT2S@33213|Bilateria,4852R@7711|Chordata,497VB@7742|Vertebrata,3J7HU@40674|Mammalia,35NTS@314146|Euarchontoglires	33208|Metazoa	A	mRNA splice site selection	CELF2	GO:0000003,GO:0000166,GO:0000245,GO:0000375,GO:0000377,GO:0000380,GO:0000381,GO:0000398,GO:0000900,GO:0003006,GO:0003674,GO:0003676,GO:0003723,GO:0003729,GO:0003730,GO:0005488,GO:0005515,GO:0005575,GO:0005622,GO:0005623,GO:0005634,GO:0005635,GO:0005654,GO:0005737,GO:0006139,GO:0006376,GO:0006396,GO:0006397,GO:0006417,GO:0006725,GO:0006807,GO:0006996,GO:0007010,GO:0007088,GO:0007096,GO:0007276,GO:…	-	ko:K02177,ko:K13207	ko04320,map04320	-	-	-	ko00000,ko00001,ko03019,ko03041	-	-	-	RRM_1
XP_022079093.1	246437.XP_006150083.1	4.72e-125	385	KOG0144@1|root,KOG0144@2759|Eukaryota,3AFJB@33154|Opisthokonta,3BY3R@33208|Metazoa,3CT2S@33213|Bilateria,4852R@7711|Chordata,497VB@7742|Vertebrata,3J7HU@40674|Mammalia,35NTS@314146|Euarchontoglires	33208|Metazoa	A	mRNA splice site selection	CELF2	GO:0000003,GO:0000166,GO:0000245,GO:0000375,GO:0000377,GO:0000380,GO:0000381,GO:0000398,GO:0000900,GO:0003006,GO:0003674,GO:0003676,GO:0003723,GO:0003729,GO:0003730,GO:0005488,GO:0005515,GO:0005575,GO:0005622,GO:0005623,GO:0005634,GO:0005635,GO:0005654,GO:0005737,GO:0006139,GO:0006376,GO:0006396,GO:0006397,GO:0006417,GO:0006725,GO:0006807,GO:0006996,GO:0007010,GO:0007088,GO:0007096,GO:0007276,GO:…	-	ko:K02177,ko:K13207	ko04320,map04320	-	-	-	ko00000,ko00001,ko03019,ko03041	-	-	-	RRM_1
XP_022079094.1	7918.ENSLOCP00000007227	3.98e-129	395	KOG0144@1|root,KOG0144@2759|Eukaryota,3AFJB@33154|Opisthokonta,3BY3R@33208|Metazoa,3CT2S@33213|Bilateria,4852R@7711|Chordata,490U2@7742|Vertebrata,49YYG@7898|Actinopterygii	33208|Metazoa	A	Cugbp, Elav-like family member	CELF1	GO:0000003,GO:0000245,GO:0000375,GO:0000377,GO:0000381,GO:0000398,GO:0000900,GO:0001889,GO:0003006,GO:0003674,GO:0003676,GO:0003723,GO:0003729,GO:0003730,GO:0005488,GO:0005515,GO:0005575,GO:0005622,GO:0005623,GO:0005634,GO:0005635,GO:0005654,GO:0005737,GO:0006139,GO:0006376,GO:0006396,GO:0006397,GO:0006417,GO:0006725,GO:0006807,GO:0006928,GO:0006996,GO:0007010,GO:0007088,GO:0007096,GO:0007275,GO:…	-	ko:K02177,ko:K13207	ko04320,map04320	-	-	-	ko00000,ko00001,ko03019,ko03041	-	-	-	RRM_1
XP_022079095.1	7918.ENSLOCP00000007227	6.99e-123	379	KOG0144@1|root,KOG0144@2759|Eukaryota,3AFJB@33154|Opisthokonta,3BY3R@33208|Metazoa,3CT2S@33213|Bilateria,4852R@7711|Chordata,490U2@7742|Vertebrata,49YYG@7898|Actinopterygii	33208|Metazoa	A	Cugbp, Elav-like family member	CELF1	GO:0000003,GO:0000245,GO:0000375,GO:0000377,GO:0000381,GO:0000398,GO:0000900,GO:0001889,GO:0003006,GO:0003674,GO:0003676,GO:0003723,GO:0003729,GO:0003730,GO:0005488,GO:0005515,GO:0005575,GO:0005622,GO:0005623,GO:0005634,GO:0005635,GO:0005654,GO:0005737,GO:0006139,GO:0006376,GO:0006396,GO:0006397,GO:0006417,GO:0006725,GO:0006807,GO:0006928,GO:0006996,GO:0007010,GO:0007088,GO:0007096,GO:0007275,GO:…	-	ko:K02177,ko:K13207	ko04320,map04320	-	-	-	ko00000,ko00001,ko03019,ko03041	-	-	-	RRM_1
XP_022079096.1	7918.ENSLOCP00000007227	1.22e-130	398	KOG0144@1|root,KOG0144@2759|Eukaryota,3AFJB@33154|Opisthokonta,3BY3R@33208|Metazoa,3CT2S@33213|Bilateria,4852R@7711|Chordata,490U2@7742|Vertebrata,49YYG@7898|Actinopterygii	33208|Metazoa	A	Cugbp, Elav-like family member	CELF1	GO:0000003,GO:0000245,GO:0000375,GO:0000377,GO:0000381,GO:0000398,GO:0000900,GO:0001889,GO:0003006,GO:0003674,GO:0003676,GO:0003723,GO:0003729,GO:0003730,GO:0005488,GO:0005515,GO:0005575,GO:0005622,GO:0005623,GO:0005634,GO:0005635,GO:0005654,GO:0005737,GO:0006139,GO:0006376,GO:0006396,GO:0006397,GO:0006417,GO:0006725,GO:0006807,GO:0006928,GO:0006996,GO:0007010,GO:0007088,GO:0007096,GO:0007275,GO:…	-	ko:K02177,ko:K13207	ko04320,map04320	-	-	-	ko00000,ko00001,ko03019,ko03041	-	-	-	RRM_1
XP_022079097.1	7918.ENSLOCP00000007227	6.14e-124	381	KOG0144@1|root,KOG0144@2759|Eukaryota,3AFJB@33154|Opisthokonta,3BY3R@33208|Metazoa,3CT2S@33213|Bilateria,4852R@7711|Chordata,490U2@7742|Vertebrata,49YYG@7898|Actinopterygii	33208|Metazoa	A	Cugbp, Elav-like family member	CELF1	GO:0000003,GO:0000245,GO:0000375,GO:0000377,GO:0000381,GO:0000398,GO:0000900,GO:0001889,GO:0003006,GO:0003674,GO:0003676,GO:0003723,GO:0003729,GO:0003730,GO:0005488,GO:0005515,GO:0005575,GO:0005622,GO:0005623,GO:0005634,GO:0005635,GO:0005654,GO:0005737,GO:0006139,GO:0006376,GO:0006396,GO:0006397,GO:0006417,GO:0006725,GO:0006807,GO:0006928,GO:0006996,GO:0007010,GO:0007088,GO:0007096,GO:0007275,GO:…	-	ko:K02177,ko:K13207	ko04320,map04320	-	-	-	ko00000,ko00001,ko03019,ko03041	-	-	-	RRM_1
XP_022079098.1	7739.XP_002596492.1	1.08e-78	250	COG2453@1|root,KOG1716@2759|Eukaryota,3A31H@33154|Opisthokonta,3BR9G@33208|Metazoa,3D3QD@33213|Bilateria,485QQ@7711|Chordata	33208|Metazoa	V	Dual specificity phosphatase, catalytic domain	-	-	-	ko:K18047	-	-	-	-	ko00000	-	-	-	DSPc,Rhodanese
XP_022079099.1	246437.XP_006150083.1	2.89e-135	410	KOG0144@1|root,KOG0144@2759|Eukaryota,3AFJB@33154|Opisthokonta,3BY3R@33208|Metazoa,3CT2S@33213|Bilateria,4852R@7711|Chordata,497VB@7742|Vertebrata,3J7HU@40674|Mammalia,35NTS@314146|Euarchontoglires	33208|Metazoa	A	mRNA splice site selection	CELF2	GO:0000003,GO:0000166,GO:0000245,GO:0000375,GO:0000377,GO:0000380,GO:0000381,GO:0000398,GO:0000900,GO:0003006,GO:0003674,GO:0003676,GO:0003723,GO:0003729,GO:0003730,GO:0005488,GO:0005515,GO:0005575,GO:0005622,GO:0005623,GO:0005634,GO:0005635,GO:0005654,GO:0005737,GO:0006139,GO:0006376,GO:0006396,GO:0006397,GO:0006417,GO:0006725,GO:0006807,GO:0006996,GO:0007010,GO:0007088,GO:0007096,GO:0007276,GO:…	-	ko:K02177,ko:K13207	ko04320,map04320	-	-	-	ko00000,ko00001,ko03019,ko03041	-	-	-	RRM_1
XP_022079100.1	246437.XP_006150083.1	2.85e-135	409	KOG0144@1|root,KOG0144@2759|Eukaryota,3AFJB@33154|Opisthokonta,3BY3R@33208|Metazoa,3CT2S@33213|Bilateria,4852R@7711|Chordata,497VB@7742|Vertebrata,3J7HU@40674|Mammalia,35NTS@314146|Euarchontoglires	33208|Metazoa	A	mRNA splice site selection	CELF2	GO:0000003,GO:0000166,GO:0000245,GO:0000375,GO:0000377,GO:0000380,GO:0000381,GO:0000398,GO:0000900,GO:0003006,GO:0003674,GO:0003676,GO:0003723,GO:0003729,GO:0003730,GO:0005488,GO:0005515,GO:0005575,GO:0005622,GO:0005623,GO:0005634,GO:0005635,GO:0005654,GO:0005737,GO:0006139,GO:0006376,GO:0006396,GO:0006397,GO:0006417,GO:0006725,GO:0006807,GO:0006996,GO:0007010,GO:0007088,GO:0007096,GO:0007276,GO:…	-	ko:K02177,ko:K13207	ko04320,map04320	-	-	-	ko00000,ko00001,ko03019,ko03041	-	-	-	RRM_1
XP_022079101.1	246437.XP_006150083.1	1.95e-135	410	KOG0144@1|root,KOG0144@2759|Eukaryota,3AFJB@33154|Opisthokonta,3BY3R@33208|Metazoa,3CT2S@33213|Bilateria,4852R@7711|Chordata,497VB@7742|Vertebrata,3J7HU@40674|Mammalia,35NTS@314146|Euarchontoglires	33208|Metazoa	A	mRNA splice site selection	CELF2	GO:0000003,GO:0000166,GO:0000245,GO:0000375,GO:0000377,GO:0000380,GO:0000381,GO:0000398,GO:0000900,GO:0003006,GO:0003674,GO:0003676,GO:0003723,GO:0003729,GO:0003730,GO:0005488,GO:0005515,GO:0005575,GO:0005622,GO:0005623,GO:0005634,GO:0005635,GO:0005654,GO:0005737,GO:0006139,GO:0006376,GO:0006396,GO:0006397,GO:0006417,GO:0006725,GO:0006807,GO:0006996,GO:0007010,GO:0007088,GO:0007096,GO:0007276,GO:…	-	ko:K02177,ko:K13207	ko04320,map04320	-	-	-	ko00000,ko00001,ko03019,ko03041	-	-	-	RRM_1
XP_022079102.1	10029.XP_007638139.1	3.55e-133	402	KOG0144@1|root,KOG0144@2759|Eukaryota,3AFJB@33154|Opisthokonta,3BY3R@33208|Metazoa,3CT2S@33213|Bilateria,4852R@7711|Chordata,497VB@7742|Vertebrata,3J7HU@40674|Mammalia	33208|Metazoa	A	mRNA splice site selection	CELF2	GO:0000003,GO:0000166,GO:0000245,GO:0000375,GO:0000377,GO:0000380,GO:0000381,GO:0000398,GO:0000900,GO:0003006,GO:0003674,GO:0003676,GO:0003723,GO:0003729,GO:0003730,GO:0005488,GO:0005515,GO:0005575,GO:0005622,GO:0005623,GO:0005634,GO:0005635,GO:0005654,GO:0005737,GO:0006139,GO:0006376,GO:0006396,GO:0006397,GO:0006417,GO:0006725,GO:0006807,GO:0006996,GO:0007010,GO:0007088,GO:0007096,GO:0007276,GO:…	-	ko:K02177,ko:K13207	ko04320,map04320	-	-	-	ko00000,ko00001,ko03019,ko03041	-	-	-	RRM_1
XP_022079103.1	246437.XP_006150083.1	4.21e-137	413	KOG0144@1|root,KOG0144@2759|Eukaryota,3AFJB@33154|Opisthokonta,3BY3R@33208|Metazoa,3CT2S@33213|Bilateria,4852R@7711|Chordata,497VB@7742|Vertebrata,3J7HU@40674|Mammalia,35NTS@314146|Euarchontoglires	33208|Metazoa	A	mRNA splice site selection	CELF2	GO:0000003,GO:0000166,GO:0000245,GO:0000375,GO:0000377,GO:0000380,GO:0000381,GO:0000398,GO:0000900,GO:0003006,GO:0003674,GO:0003676,GO:0003723,GO:0003729,GO:0003730,GO:0005488,GO:0005515,GO:0005575,GO:0005622,GO:0005623,GO:0005634,GO:0005635,GO:0005654,GO:0005737,GO:0006139,GO:0006376,GO:0006396,GO:0006397,GO:0006417,GO:0006725,GO:0006807,GO:0006996,GO:0007010,GO:0007088,GO:0007096,GO:0007276,GO:…	-	ko:K02177,ko:K13207	ko04320,map04320	-	-	-	ko00000,ko00001,ko03019,ko03041	-	-	-	RRM_1
XP_022079104.1	246437.XP_006150083.1	2.62e-138	416	KOG0144@1|root,KOG0144@2759|Eukaryota,3AFJB@33154|Opisthokonta,3BY3R@33208|Metazoa,3CT2S@33213|Bilateria,4852R@7711|Chordata,497VB@7742|Vertebrata,3J7HU@40674|Mammalia,35NTS@314146|Euarchontoglires	33208|Metazoa	A	mRNA splice site selection	CELF2	GO:0000003,GO:0000166,GO:0000245,GO:0000375,GO:0000377,GO:0000380,GO:0000381,GO:0000398,GO:0000900,GO:0003006,GO:0003674,GO:0003676,GO:0003723,GO:0003729,GO:0003730,GO:0005488,GO:0005515,GO:0005575,GO:0005622,GO:0005623,GO:0005634,GO:0005635,GO:0005654,GO:0005737,GO:0006139,GO:0006376,GO:0006396,GO:0006397,GO:0006417,GO:0006725,GO:0006807,GO:0006996,GO:0007010,GO:0007088,GO:0007096,GO:0007276,GO:…	-	ko:K02177,ko:K13207	ko04320,map04320	-	-	-	ko00000,ko00001,ko03019,ko03041	-	-	-	RRM_1
XP_022079108.1	7739.XP_002596492.1	1.08e-78	250	COG2453@1|root,KOG1716@2759|Eukaryota,3A31H@33154|Opisthokonta,3BR9G@33208|Metazoa,3D3QD@33213|Bilateria,485QQ@7711|Chordata	33208|Metazoa	V	Dual specificity phosphatase, catalytic domain	-	-	-	ko:K18047	-	-	-	-	ko00000	-	-	-	DSPc,Rhodanese
XP_022079109.1	10224.XP_006818879.1	1.84e-33	133	KOG3882@1|root,KOG3882@2759|Eukaryota,3ACE1@33154|Opisthokonta,3BWM1@33208|Metazoa,3DD0H@33213|Bilateria	33208|Metazoa	S	Tetraspanin family	-	-	-	-	-	-	-	-	-	-	-	-	Tetraspannin
XP_022079110.1	10224.XP_006818879.1	1.84e-33	133	KOG3882@1|root,KOG3882@2759|Eukaryota,3ACE1@33154|Opisthokonta,3BWM1@33208|Metazoa,3DD0H@33213|Bilateria	33208|Metazoa	S	Tetraspanin family	-	-	-	-	-	-	-	-	-	-	-	-	Tetraspannin
XP_022079111.1	10224.XP_006818879.1	1.84e-33	133	KOG3882@1|root,KOG3882@2759|Eukaryota,3ACE1@33154|Opisthokonta,3BWM1@33208|Metazoa,3DD0H@33213|Bilateria	33208|Metazoa	S	Tetraspanin family	-	-	-	-	-	-	-	-	-	-	-	-	Tetraspannin
XP_022079112.1	7739.XP_002591147.1	2.25e-25	111	2ERDB@1|root,2SU76@2759|Eukaryota,3AQHH@33154|Opisthokonta,3C33T@33208|Metazoa	33208|Metazoa	S	F5/8 type C domain	-	-	-	-	-	-	-	-	-	-	-	-	F5_F8_type_C
XP_022079113.1	7739.XP_002591147.1	2.15e-25	111	2ERDB@1|root,2SU76@2759|Eukaryota,3AQHH@33154|Opisthokonta,3C33T@33208|Metazoa	33208|Metazoa	S	F5/8 type C domain	-	-	-	-	-	-	-	-	-	-	-	-	F5_F8_type_C
XP_022079114.1	10224.XP_006819893.1	1.13e-37	143	28ICK@1|root,2QQP6@2759|Eukaryota,38HYP@33154|Opisthokonta,3BIGS@33208|Metazoa,3CTMB@33213|Bilateria	33208|Metazoa	S	Regulatory protein	AP1AR	GO:0001919,GO:0001920,GO:0003674,GO:0005488,GO:0005515,GO:0005575,GO:0005622,GO:0005623,GO:0005737,GO:0005768,GO:0005769,GO:0005770,GO:0005794,GO:0005802,GO:0006810,GO:0006892,GO:0006895,GO:0006903,GO:0007162,GO:0008092,GO:0008150,GO:0009892,GO:0009987,GO:0010605,GO:0010721,GO:0010769,GO:0010771,GO:0010810,GO:0010812,GO:0012505,GO:0016192,GO:0016482,GO:0019222,GO:0019894,GO:0022603,GO:0022604,GO:…	-	-	-	-	-	-	-	-	-	-	AP1AR
XP_022079115.1	7739.XP_002591147.1	2.15e-25	111	2ERDB@1|root,2SU76@2759|Eukaryota,3AQHH@33154|Opisthokonta,3C33T@33208|Metazoa	33208|Metazoa	S	F5/8 type C domain	-	-	-	-	-	-	-	-	-	-	-	-	F5_F8_type_C
XP_022079116.1	10224.XP_006816176.1	5.32e-196	592	293B4@1|root,2RA81@2759|Eukaryota,39Z6I@33154|Opisthokonta,3BJTU@33208|Metazoa,3D45Y@33213|Bilateria	33208|Metazoa	-	-	-	-	-	-	-	-	-	-	-	-	-	-	-
XP_022079117.1	10224.XP_006816176.1	5.32e-196	592	293B4@1|root,2RA81@2759|Eukaryota,39Z6I@33154|Opisthokonta,3BJTU@33208|Metazoa,3D45Y@33213|Bilateria	33208|Metazoa	-	-	-	-	-	-	-	-	-	-	-	-	-	-	-
XP_022079118.1	10224.XP_006816176.1	2.71e-195	590	293B4@1|root,2RA81@2759|Eukaryota,39Z6I@33154|Opisthokonta,3BJTU@33208|Metazoa,3D45Y@33213|Bilateria	33208|Metazoa	-	-	-	-	-	-	-	-	-	-	-	-	-	-	-
XP_022079122.1	7668.SPU_000163-tr	3e-149	426	KOG1584@1|root,KOG1584@2759|Eukaryota,39SZV@33154|Opisthokonta,3BHZD@33208|Metazoa,3CX2S@33213|Bilateria	33208|Metazoa	S	Belongs to the sulfotransferase 1 family	SULT4A1	GO:0003674,GO:0003824,GO:0004062,GO:0005488,GO:0005515,GO:0005575,GO:0005622,GO:0005623,GO:0005737,GO:0005829,GO:0006082,GO:0006139,GO:0006163,GO:0006725,GO:0006753,GO:0006790,GO:0006793,GO:0006796,GO:0006807,GO:0008146,GO:0008150,GO:0008152,GO:0009117,GO:0009150,GO:0009259,GO:0009987,GO:0016740,GO:0016782,GO:0019637,GO:0019693,GO:0033865,GO:0033875,GO:0034032,GO:0034035,GO:0034641,GO:0042802,GO:…	-	ko:K11823	-	-	-	-	ko00000,ko01000	-	-	-	Sulfotransfer_1
XP_022079123.1	7739.XP_002608095.1	2.11e-45	156	KOG1695@1|root,KOG1695@2759|Eukaryota,39R3B@33154|Opisthokonta,3BJH6@33208|Metazoa,3D9GI@33213|Bilateria,48KFU@7711|Chordata	33208|Metazoa	O	Glutathione S-transferase, C-terminal domain	HPGDS	GO:0000287,GO:0001516,GO:0003674,GO:0003824,GO:0004364,GO:0004667,GO:0005488,GO:0005509,GO:0005515,GO:0005575,GO:0005622,GO:0005623,GO:0005737,GO:0006082,GO:0006629,GO:0006631,GO:0006633,GO:0006636,GO:0006690,GO:0006692,GO:0006693,GO:0008150,GO:0008152,GO:0008285,GO:0008610,GO:0009058,GO:0009987,GO:0016053,GO:0016740,GO:0016765,GO:0016853,GO:0016860,GO:0019752,GO:0032787,GO:0033559,GO:0042127,GO:…	2.5.1.18,5.3.99.2	ko:K00799,ko:K04097	ko00480,ko00590,ko00980,ko00982,ko00983,ko01100,ko01524,ko05200,ko05204,ko05225,ko05418,map00480,map00590,map00980,map00982,map00983,map01100,map01524,map05200,map05204,map05225,map05418	-	R02266,R03522,R07002,R07003,R07004,R07023,R07024,R07025,R07026,R07069,R07070,R07083,R07084,R07091,R07092,R07093,R07094,R07100,R07113,R07116,R08280,R09409,R11905	RC00004,RC00069,RC00672,RC00840,RC00948,RC01704,RC01705,RC01706,RC01758,RC01759,RC01765,RC01767,RC01769,RC02243,RC02527,RC02939,RC02940,RC02942,RC02943,RC02944	ko00000,ko00001,ko01000,ko02000	1.A.12.2.2,1.A.12.3.2	-	-	GST_C_3,GST_N
XP_022079124.1	7668.SPU_000163-tr	4.81e-113	332	KOG1584@1|root,KOG1584@2759|Eukaryota,39SZV@33154|Opisthokonta,3BHZD@33208|Metazoa,3CX2S@33213|Bilateria	33208|Metazoa	S	Belongs to the sulfotransferase 1 family	SULT4A1	GO:0003674,GO:0003824,GO:0004062,GO:0005488,GO:0005515,GO:0005575,GO:0005622,GO:0005623,GO:0005737,GO:0005829,GO:0006082,GO:0006139,GO:0006163,GO:0006725,GO:0006753,GO:0006790,GO:0006793,GO:0006796,GO:0006807,GO:0008146,GO:0008150,GO:0008152,GO:0009117,GO:0009150,GO:0009259,GO:0009987,GO:0016740,GO:0016782,GO:0019637,GO:0019693,GO:0033865,GO:0033875,GO:0034032,GO:0034035,GO:0034641,GO:0042802,GO:…	-	ko:K11823	-	-	-	-	ko00000,ko01000	-	-	-	Sulfotransfer_1
XP_022079125.1	7739.XP_002610931.1	9.77e-57	212	COG5244@1|root,KOG4568@2759|Eukaryota,3A6CA@33154|Opisthokonta,3BSHY@33208|Metazoa,3D9EC@33213|Bilateria,48K1E@7711|Chordata	33208|Metazoa	Z	CAP_GLY	-	-	-	-	-	-	-	-	-	-	-	-	CAP_GLY
XP_022079126.1	7739.XP_002610931.1	3.72e-57	213	COG5244@1|root,KOG4568@2759|Eukaryota,3A6CA@33154|Opisthokonta,3BSHY@33208|Metazoa,3D9EC@33213|Bilateria,48K1E@7711|Chordata	33208|Metazoa	Z	CAP_GLY	-	-	-	-	-	-	-	-	-	-	-	-	CAP_GLY
XP_022079127.1	7739.XP_002610931.1	9.55e-57	212	COG5244@1|root,KOG4568@2759|Eukaryota,3A6CA@33154|Opisthokonta,3BSHY@33208|Metazoa,3D9EC@33213|Bilateria,48K1E@7711|Chordata	33208|Metazoa	Z	CAP_GLY	-	-	-	-	-	-	-	-	-	-	-	-	CAP_GLY
XP_022079128.1	7739.XP_002610931.1	1.41e-57	214	COG5244@1|root,KOG4568@2759|Eukaryota,3A6CA@33154|Opisthokonta,3BSHY@33208|Metazoa,3D9EC@33213|Bilateria,48K1E@7711|Chordata	33208|Metazoa	Z	CAP_GLY	-	-	-	-	-	-	-	-	-	-	-	-	CAP_GLY
XP_022079129.1	7668.SPU_013197-tr	3.36e-64	207	2BWPE@1|root,2S17Y@2759|Eukaryota,38QUN@33154|Opisthokonta,3BKDK@33208|Metazoa,3CYRA@33213|Bilateria	33208|Metazoa	S	Tubulin polyglutamylase complex subunit 1	TPGS1	GO:0000003,GO:0000226,GO:0001578,GO:0003006,GO:0003674,GO:0003824,GO:0005488,GO:0005515,GO:0005575,GO:0005622,GO:0005623,GO:0005737,GO:0005813,GO:0005815,GO:0005829,GO:0005856,GO:0006464,GO:0006807,GO:0006928,GO:0006996,GO:0007010,GO:0007017,GO:0007154,GO:0007267,GO:0007268,GO:0007276,GO:0007281,GO:0007283,GO:0007286,GO:0007288,GO:0007610,GO:0008017,GO:0008092,GO:0008150,GO:0008152,GO:0009987,GO:…	-	ko:K16581	-	-	-	-	ko00000,ko03036,ko04812	-	-	-	RIIa
XP_022079130.1	7668.SPU_018004-tr	3.03e-169	506	KOG2293@1|root,KOG2293@2759|Eukaryota,38E3Y@33154|Opisthokonta,3BEYR@33208|Metazoa,3CURU@33213|Bilateria	33208|Metazoa	KT	MiCRoSpherule Protein 1	MCRS1	GO:0000123,GO:0000226,GO:0000228,GO:0000785,GO:0000790,GO:0002151,GO:0003674,GO:0003676,GO:0003723,GO:0003727,GO:0004857,GO:0005488,GO:0005515,GO:0005575,GO:0005622,GO:0005623,GO:0005634,GO:0005654,GO:0005694,GO:0005700,GO:0005705,GO:0005730,GO:0005737,GO:0005783,GO:0005844,GO:0006325,GO:0006355,GO:0006357,GO:0006464,GO:0006473,GO:0006475,GO:0006508,GO:0006807,GO:0006996,GO:0007010,GO:0007017,GO:…	-	ko:K11674	ko05168,map05168	-	-	-	ko00000,ko00001,ko03036	-	-	-	FHA,MCRS_N
XP_022079131.1	7668.SPU_018004-tr	3.03e-169	506	KOG2293@1|root,KOG2293@2759|Eukaryota,38E3Y@33154|Opisthokonta,3BEYR@33208|Metazoa,3CURU@33213|Bilateria	33208|Metazoa	KT	MiCRoSpherule Protein 1	MCRS1	GO:0000123,GO:0000226,GO:0000228,GO:0000785,GO:0000790,GO:0002151,GO:0003674,GO:0003676,GO:0003723,GO:0003727,GO:0004857,GO:0005488,GO:0005515,GO:0005575,GO:0005622,GO:0005623,GO:0005634,GO:0005654,GO:0005694,GO:0005700,GO:0005705,GO:0005730,GO:0005737,GO:0005783,GO:0005844,GO:0006325,GO:0006355,GO:0006357,GO:0006464,GO:0006473,GO:0006475,GO:0006508,GO:0006807,GO:0006996,GO:0007010,GO:0007017,GO:…	-	ko:K11674	ko05168,map05168	-	-	-	ko00000,ko00001,ko03036	-	-	-	FHA,MCRS_N
XP_022079132.1	7668.SPU_018004-tr	3.03e-169	506	KOG2293@1|root,KOG2293@2759|Eukaryota,38E3Y@33154|Opisthokonta,3BEYR@33208|Metazoa,3CURU@33213|Bilateria	33208|Metazoa	KT	MiCRoSpherule Protein 1	MCRS1	GO:0000123,GO:0000226,GO:0000228,GO:0000785,GO:0000790,GO:0002151,GO:0003674,GO:0003676,GO:0003723,GO:0003727,GO:0004857,GO:0005488,GO:0005515,GO:0005575,GO:0005622,GO:0005623,GO:0005634,GO:0005654,GO:0005694,GO:0005700,GO:0005705,GO:0005730,GO:0005737,GO:0005783,GO:0005844,GO:0006325,GO:0006355,GO:0006357,GO:0006464,GO:0006473,GO:0006475,GO:0006508,GO:0006807,GO:0006996,GO:0007010,GO:0007017,GO:…	-	ko:K11674	ko05168,map05168	-	-	-	ko00000,ko00001,ko03036	-	-	-	FHA,MCRS_N
XP_022079133.1	7668.SPU_018004-tr	3.03e-169	506	KOG2293@1|root,KOG2293@2759|Eukaryota,38E3Y@33154|Opisthokonta,3BEYR@33208|Metazoa,3CURU@33213|Bilateria	33208|Metazoa	KT	MiCRoSpherule Protein 1	MCRS1	GO:0000123,GO:0000226,GO:0000228,GO:0000785,GO:0000790,GO:0002151,GO:0003674,GO:0003676,GO:0003723,GO:0003727,GO:0004857,GO:0005488,GO:0005515,GO:0005575,GO:0005622,GO:0005623,GO:0005634,GO:0005654,GO:0005694,GO:0005700,GO:0005705,GO:0005730,GO:0005737,GO:0005783,GO:0005844,GO:0006325,GO:0006355,GO:0006357,GO:0006464,GO:0006473,GO:0006475,GO:0006508,GO:0006807,GO:0006996,GO:0007010,GO:0007017,GO:…	-	ko:K11674	ko05168,map05168	-	-	-	ko00000,ko00001,ko03036	-	-	-	FHA,MCRS_N
XP_022079134.1	7668.SPU_018004-tr	3.03e-169	506	KOG2293@1|root,KOG2293@2759|Eukaryota,38E3Y@33154|Opisthokonta,3BEYR@33208|Metazoa,3CURU@33213|Bilateria	33208|Metazoa	KT	MiCRoSpherule Protein 1	MCRS1	GO:0000123,GO:0000226,GO:0000228,GO:0000785,GO:0000790,GO:0002151,GO:0003674,GO:0003676,GO:0003723,GO:0003727,GO:0004857,GO:0005488,GO:0005515,GO:0005575,GO:0005622,GO:0005623,GO:0005634,GO:0005654,GO:0005694,GO:0005700,GO:0005705,GO:0005730,GO:0005737,GO:0005783,GO:0005844,GO:0006325,GO:0006355,GO:0006357,GO:0006464,GO:0006473,GO:0006475,GO:0006508,GO:0006807,GO:0006996,GO:0007010,GO:0007017,GO:…	-	ko:K11674	ko05168,map05168	-	-	-	ko00000,ko00001,ko03036	-	-	-	FHA,MCRS_N
XP_022079135.1	7668.SPU_018004-tr	2.92e-169	506	KOG2293@1|root,KOG2293@2759|Eukaryota,38E3Y@33154|Opisthokonta,3BEYR@33208|Metazoa,3CURU@33213|Bilateria	33208|Metazoa	KT	MiCRoSpherule Protein 1	MCRS1	GO:0000123,GO:0000226,GO:0000228,GO:0000785,GO:0000790,GO:0002151,GO:0003674,GO:0003676,GO:0003723,GO:0003727,GO:0004857,GO:0005488,GO:0005515,GO:0005575,GO:0005622,GO:0005623,GO:0005634,GO:0005654,GO:0005694,GO:0005700,GO:0005705,GO:0005730,GO:0005737,GO:0005783,GO:0005844,GO:0006325,GO:0006355,GO:0006357,GO:0006464,GO:0006473,GO:0006475,GO:0006508,GO:0006807,GO:0006996,GO:0007010,GO:0007017,GO:…	-	ko:K11674	ko05168,map05168	-	-	-	ko00000,ko00001,ko03036	-	-	-	FHA,MCRS_N
XP_022079136.1	7668.SPU_018004-tr	6.51e-170	506	KOG2293@1|root,KOG2293@2759|Eukaryota,38E3Y@33154|Opisthokonta,3BEYR@33208|Metazoa,3CURU@33213|Bilateria	33208|Metazoa	KT	MiCRoSpherule Protein 1	MCRS1	GO:0000123,GO:0000226,GO:0000228,GO:0000785,GO:0000790,GO:0002151,GO:0003674,GO:0003676,GO:0003723,GO:0003727,GO:0004857,GO:0005488,GO:0005515,GO:0005575,GO:0005622,GO:0005623,GO:0005634,GO:0005654,GO:0005694,GO:0005700,GO:0005705,GO:0005730,GO:0005737,GO:0005783,GO:0005844,GO:0006325,GO:0006355,GO:0006357,GO:0006464,GO:0006473,GO:0006475,GO:0006508,GO:0006807,GO:0006996,GO:0007010,GO:0007017,GO:…	-	ko:K11674	ko05168,map05168	-	-	-	ko00000,ko00001,ko03036	-	-	-	FHA,MCRS_N
XP_022079137.1	7668.SPU_000908-tr	0	1091	COG0666@1|root,KOG4177@2759|Eukaryota,38BVK@33154|Opisthokonta,3BGGV@33208|Metazoa,3CT1S@33213|Bilateria	33208|Metazoa	M	ankyrin 3, node of Ranvier (ankyrin G)	ANK2	GO:0000278,GO:0000281,GO:0000323,GO:0000902,GO:0000904,GO:0000910,GO:0001508,GO:0002027,GO:0002028,GO:0003008,GO:0003012,GO:0003013,GO:0003015,GO:0003205,GO:0003230,GO:0003254,GO:0003279,GO:0003283,GO:0003674,GO:0005198,GO:0005200,GO:0005488,GO:0005515,GO:0005575,GO:0005622,GO:0005623,GO:0005737,GO:0005764,GO:0005773,GO:0005783,GO:0005794,GO:0005829,GO:0005856,GO:0005886,GO:0005887,GO:0005911,GO:…	-	ko:K10380	ko04624,ko05205,map04624,map05205	-	-	-	ko00000,ko00001,ko04812	-	-	-	Ank_2,Ank_3,Ank_4,Ank_5,Death,ZU5
XP_022079139.1	7897.ENSLACP00000014732	7.1e-16	77.4	KOG4595@1|root,KOG4595@2759|Eukaryota,3A2A2@33154|Opisthokonta,3BQSM@33208|Metazoa,3D6TG@33213|Bilateria,48E1F@7711|Chordata,49B11@7742|Vertebrata	33208|Metazoa	S	Oral cancer-overexpressed protein 1	ORAOV1	GO:0000003,GO:0000075,GO:0000076,GO:0000077,GO:0000228,GO:0000278,GO:0000724,GO:0000725,GO:0000793,GO:0000794,GO:0005575,GO:0005622,GO:0005623,GO:0005634,GO:0005694,GO:0006139,GO:0006259,GO:0006281,GO:0006289,GO:0006302,GO:0006310,GO:0006725,GO:0006807,GO:0006950,GO:0006974,GO:0007049,GO:0007093,GO:0007346,GO:0008150,GO:0008152,GO:0009987,GO:0010389,GO:0010564,GO:0010948,GO:0010972,GO:0022402,GO:…	-	-	-	-	-	-	-	-	-	-	Yae1_N
XP_022079140.1	10224.XP_006819637.1	4.02e-39	169	2CMB4@1|root,2QPUS@2759|Eukaryota,38H4V@33154|Opisthokonta,3BHWZ@33208|Metazoa,3D2EY@33213|Bilateria	33208|Metazoa	S	vesicle transport along actin filament	MYRIP	GO:0000145,GO:0001750,GO:0002791,GO:0002793,GO:0003674,GO:0003779,GO:0005488,GO:0005515,GO:0005575,GO:0005622,GO:0005623,GO:0005737,GO:0005856,GO:0005886,GO:0005929,GO:0005938,GO:0006810,GO:0006928,GO:0008092,GO:0008150,GO:0008270,GO:0009987,GO:0010646,GO:0010647,GO:0010817,GO:0012505,GO:0012506,GO:0015629,GO:0016020,GO:0016324,GO:0017016,GO:0017022,GO:0017137,GO:0019899,GO:0023051,GO:0023056,GO:…	-	ko:K22237	-	-	-	-	ko00000,ko04131	-	-	-	FYVE_2,Rab_eff_C
XP_022079141.1	10224.XP_006819637.1	4.02e-39	169	2CMB4@1|root,2QPUS@2759|Eukaryota,38H4V@33154|Opisthokonta,3BHWZ@33208|Metazoa,3D2EY@33213|Bilateria	33208|Metazoa	S	vesicle transport along actin filament	MYRIP	GO:0000145,GO:0001750,GO:0002791,GO:0002793,GO:0003674,GO:0003779,GO:0005488,GO:0005515,GO:0005575,GO:0005622,GO:0005623,GO:0005737,GO:0005856,GO:0005886,GO:0005929,GO:0005938,GO:0006810,GO:0006928,GO:0008092,GO:0008150,GO:0008270,GO:0009987,GO:0010646,GO:0010647,GO:0010817,GO:0012505,GO:0012506,GO:0015629,GO:0016020,GO:0016324,GO:0017016,GO:0017022,GO:0017137,GO:0019899,GO:0023051,GO:0023056,GO:…	-	ko:K22237	-	-	-	-	ko00000,ko04131	-	-	-	FYVE_2,Rab_eff_C
XP_022079142.1	10224.XP_006819637.1	4.02e-39	169	2CMB4@1|root,2QPUS@2759|Eukaryota,38H4V@33154|Opisthokonta,3BHWZ@33208|Metazoa,3D2EY@33213|Bilateria	33208|Metazoa	S	vesicle transport along actin filament	MYRIP	GO:0000145,GO:0001750,GO:0002791,GO:0002793,GO:0003674,GO:0003779,GO:0005488,GO:0005515,GO:0005575,GO:0005622,GO:0005623,GO:0005737,GO:0005856,GO:0005886,GO:0005929,GO:0005938,GO:0006810,GO:0006928,GO:0008092,GO:0008150,GO:0008270,GO:0009987,GO:0010646,GO:0010647,GO:0010817,GO:0012505,GO:0012506,GO:0015629,GO:0016020,GO:0016324,GO:0017016,GO:0017022,GO:0017137,GO:0019899,GO:0023051,GO:0023056,GO:…	-	ko:K22237	-	-	-	-	ko00000,ko04131	-	-	-	FYVE_2,Rab_eff_C
XP_022079143.1	10224.XP_006819637.1	4.02e-39	169	2CMB4@1|root,2QPUS@2759|Eukaryota,38H4V@33154|Opisthokonta,3BHWZ@33208|Metazoa,3D2EY@33213|Bilateria	33208|Metazoa	S	vesicle transport along actin filament	MYRIP	GO:0000145,GO:0001750,GO:0002791,GO:0002793,GO:0003674,GO:0003779,GO:0005488,GO:0005515,GO:0005575,GO:0005622,GO:0005623,GO:0005737,GO:0005856,GO:0005886,GO:0005929,GO:0005938,GO:0006810,GO:0006928,GO:0008092,GO:0008150,GO:0008270,GO:0009987,GO:0010646,GO:0010647,GO:0010817,GO:0012505,GO:0012506,GO:0015629,GO:0016020,GO:0016324,GO:0017016,GO:0017022,GO:0017137,GO:0019899,GO:0023051,GO:0023056,GO:…	-	ko:K22237	-	-	-	-	ko00000,ko04131	-	-	-	FYVE_2,Rab_eff_C
XP_022079144.1	10224.XP_006819637.1	4.02e-39	169	2CMB4@1|root,2QPUS@2759|Eukaryota,38H4V@33154|Opisthokonta,3BHWZ@33208|Metazoa,3D2EY@33213|Bilateria	33208|Metazoa	S	vesicle transport along actin filament	MYRIP	GO:0000145,GO:0001750,GO:0002791,GO:0002793,GO:0003674,GO:0003779,GO:0005488,GO:0005515,GO:0005575,GO:0005622,GO:0005623,GO:0005737,GO:0005856,GO:0005886,GO:0005929,GO:0005938,GO:0006810,GO:0006928,GO:0008092,GO:0008150,GO:0008270,GO:0009987,GO:0010646,GO:0010647,GO:0010817,GO:0012505,GO:0012506,GO:0015629,GO:0016020,GO:0016324,GO:0017016,GO:0017022,GO:0017137,GO:0019899,GO:0023051,GO:0023056,GO:…	-	ko:K22237	-	-	-	-	ko00000,ko04131	-	-	-	FYVE_2,Rab_eff_C
XP_022079145.1	10224.XP_006819637.1	4.02e-39	169	2CMB4@1|root,2QPUS@2759|Eukaryota,38H4V@33154|Opisthokonta,3BHWZ@33208|Metazoa,3D2EY@33213|Bilateria	33208|Metazoa	S	vesicle transport along actin filament	MYRIP	GO:0000145,GO:0001750,GO:0002791,GO:0002793,GO:0003674,GO:0003779,GO:0005488,GO:0005515,GO:0005575,GO:0005622,GO:0005623,GO:0005737,GO:0005856,GO:0005886,GO:0005929,GO:0005938,GO:0006810,GO:0006928,GO:0008092,GO:0008150,GO:0008270,GO:0009987,GO:0010646,GO:0010647,GO:0010817,GO:0012505,GO:0012506,GO:0015629,GO:0016020,GO:0016324,GO:0017016,GO:0017022,GO:0017137,GO:0019899,GO:0023051,GO:0023056,GO:…	-	ko:K22237	-	-	-	-	ko00000,ko04131	-	-	-	FYVE_2,Rab_eff_C
XP_022079146.1	10224.XP_006819637.1	3.98e-39	169	2CMB4@1|root,2QPUS@2759|Eukaryota,38H4V@33154|Opisthokonta,3BHWZ@33208|Metazoa,3D2EY@33213|Bilateria	33208|Metazoa	S	vesicle transport along actin filament	MYRIP	GO:0000145,GO:0001750,GO:0002791,GO:0002793,GO:0003674,GO:0003779,GO:0005488,GO:0005515,GO:0005575,GO:0005622,GO:0005623,GO:0005737,GO:0005856,GO:0005886,GO:0005929,GO:0005938,GO:0006810,GO:0006928,GO:0008092,GO:0008150,GO:0008270,GO:0009987,GO:0010646,GO:0010647,GO:0010817,GO:0012505,GO:0012506,GO:0015629,GO:0016020,GO:0016324,GO:0017016,GO:0017022,GO:0017137,GO:0019899,GO:0023051,GO:0023056,GO:…	-	ko:K22237	-	-	-	-	ko00000,ko04131	-	-	-	FYVE_2,Rab_eff_C
XP_022079147.1	7668.SPU_000908-tr	0	1087	COG0666@1|root,KOG4177@2759|Eukaryota,38BVK@33154|Opisthokonta,3BGGV@33208|Metazoa,3CT1S@33213|Bilateria	33208|Metazoa	M	ankyrin 3, node of Ranvier (ankyrin G)	ANK2	GO:0000278,GO:0000281,GO:0000323,GO:0000902,GO:0000904,GO:0000910,GO:0001508,GO:0002027,GO:0002028,GO:0003008,GO:0003012,GO:0003013,GO:0003015,GO:0003205,GO:0003230,GO:0003254,GO:0003279,GO:0003283,GO:0003674,GO:0005198,GO:0005200,GO:0005488,GO:0005515,GO:0005575,GO:0005622,GO:0005623,GO:0005737,GO:0005764,GO:0005773,GO:0005783,GO:0005794,GO:0005829,GO:0005856,GO:0005886,GO:0005887,GO:0005911,GO:…	-	ko:K10380	ko04624,ko05205,map04624,map05205	-	-	-	ko00000,ko00001,ko04812	-	-	-	Ank_2,Ank_3,Ank_4,Ank_5,Death,ZU5
XP_022079148.1	10224.XP_006819637.1	8.91e-39	168	2CMB4@1|root,2QPUS@2759|Eukaryota,38H4V@33154|Opisthokonta,3BHWZ@33208|Metazoa,3D2EY@33213|Bilateria	33208|Metazoa	S	vesicle transport along actin filament	MYRIP	GO:0000145,GO:0001750,GO:0002791,GO:0002793,GO:0003674,GO:0003779,GO:0005488,GO:0005515,GO:0005575,GO:0005622,GO:0005623,GO:0005737,GO:0005856,GO:0005886,GO:0005929,GO:0005938,GO:0006810,GO:0006928,GO:0008092,GO:0008150,GO:0008270,GO:0009987,GO:0010646,GO:0010647,GO:0010817,GO:0012505,GO:0012506,GO:0015629,GO:0016020,GO:0016324,GO:0017016,GO:0017022,GO:0017137,GO:0019899,GO:0023051,GO:0023056,GO:…	-	ko:K22237	-	-	-	-	ko00000,ko04131	-	-	-	FYVE_2,Rab_eff_C
XP_022079149.1	10224.XP_006819637.1	3.46e-39	169	2CMB4@1|root,2QPUS@2759|Eukaryota,38H4V@33154|Opisthokonta,3BHWZ@33208|Metazoa,3D2EY@33213|Bilateria	33208|Metazoa	S	vesicle transport along actin filament	MYRIP	GO:0000145,GO:0001750,GO:0002791,GO:0002793,GO:0003674,GO:0003779,GO:0005488,GO:0005515,GO:0005575,GO:0005622,GO:0005623,GO:0005737,GO:0005856,GO:0005886,GO:0005929,GO:0005938,GO:0006810,GO:0006928,GO:0008092,GO:0008150,GO:0008270,GO:0009987,GO:0010646,GO:0010647,GO:0010817,GO:0012505,GO:0012506,GO:0015629,GO:0016020,GO:0016324,GO:0017016,GO:0017022,GO:0017137,GO:0019899,GO:0023051,GO:0023056,GO:…	-	ko:K22237	-	-	-	-	ko00000,ko04131	-	-	-	FYVE_2,Rab_eff_C
XP_022079151.1	7668.SPU_025700-tr	3.41e-21	96.3	2D4GZ@1|root,2SV41@2759|Eukaryota,3AQBK@33154|Opisthokonta,3C2A8@33208|Metazoa,3DIII@33213|Bilateria	33208|Metazoa	S	ankyrin repeats	-	-	-	-	-	-	-	-	-	-	-	-	-
XP_022079152.1	7668.SPU_025700-tr	3.41e-21	96.3	2D4GZ@1|root,2SV41@2759|Eukaryota,3AQBK@33154|Opisthokonta,3C2A8@33208|Metazoa,3DIII@33213|Bilateria	33208|Metazoa	S	ankyrin repeats	-	-	-	-	-	-	-	-	-	-	-	-	-
XP_022079153.1	7668.SPU_025700-tr	3.41e-21	96.3	2D4GZ@1|root,2SV41@2759|Eukaryota,3AQBK@33154|Opisthokonta,3C2A8@33208|Metazoa,3DIII@33213|Bilateria	33208|Metazoa	S	ankyrin repeats	-	-	-	-	-	-	-	-	-	-	-	-	-
XP_022079154.1	10224.XP_006820551.1	5.42e-110	344	28MCJ@1|root,2QTW0@2759|Eukaryota,39RN7@33154|Opisthokonta,3BF3G@33208|Metazoa,3CWMN@33213|Bilateria	33208|Metazoa	S	regulation of Wnt signaling pathway	TMEM237	GO:0002009,GO:0005575,GO:0005623,GO:0005929,GO:0006996,GO:0007275,GO:0007369,GO:0008150,GO:0009653,GO:0009790,GO:0009888,GO:0009966,GO:0009987,GO:0010646,GO:0016043,GO:0022607,GO:0023051,GO:0030030,GO:0030031,GO:0030111,GO:0032501,GO:0032502,GO:0035869,GO:0042995,GO:0043226,GO:0044085,GO:0044422,GO:0044441,GO:0044463,GO:0044464,GO:0044782,GO:0048583,GO:0048598,GO:0048729,GO:0048856,GO:0050789,GO:…	-	-	-	-	-	-	-	-	-	-	TMEM237
XP_022079155.1	10224.XP_006820551.1	3.83e-110	343	28MCJ@1|root,2QTW0@2759|Eukaryota,39RN7@33154|Opisthokonta,3BF3G@33208|Metazoa,3CWMN@33213|Bilateria	33208|Metazoa	S	regulation of Wnt signaling pathway	TMEM237	GO:0002009,GO:0005575,GO:0005623,GO:0005929,GO:0006996,GO:0007275,GO:0007369,GO:0008150,GO:0009653,GO:0009790,GO:0009888,GO:0009966,GO:0009987,GO:0010646,GO:0016043,GO:0022607,GO:0023051,GO:0030030,GO:0030031,GO:0030111,GO:0032501,GO:0032502,GO:0035869,GO:0042995,GO:0043226,GO:0044085,GO:0044422,GO:0044441,GO:0044463,GO:0044464,GO:0044782,GO:0048583,GO:0048598,GO:0048729,GO:0048856,GO:0050789,GO:…	-	-	-	-	-	-	-	-	-	-	TMEM237
XP_022079156.1	7668.SPU_000908-tr	0	1091	COG0666@1|root,KOG4177@2759|Eukaryota,38BVK@33154|Opisthokonta,3BGGV@33208|Metazoa,3CT1S@33213|Bilateria	33208|Metazoa	M	ankyrin 3, node of Ranvier (ankyrin G)	ANK2	GO:0000278,GO:0000281,GO:0000323,GO:0000902,GO:0000904,GO:0000910,GO:0001508,GO:0002027,GO:0002028,GO:0003008,GO:0003012,GO:0003013,GO:0003015,GO:0003205,GO:0003230,GO:0003254,GO:0003279,GO:0003283,GO:0003674,GO:0005198,GO:0005200,GO:0005488,GO:0005515,GO:0005575,GO:0005622,GO:0005623,GO:0005737,GO:0005764,GO:0005773,GO:0005783,GO:0005794,GO:0005829,GO:0005856,GO:0005886,GO:0005887,GO:0005911,GO:…	-	ko:K10380	ko04624,ko05205,map04624,map05205	-	-	-	ko00000,ko00001,ko04812	-	-	-	Ank_2,Ank_3,Ank_4,Ank_5,Death,ZU5
XP_022079157.1	10224.XP_006814574.1	3.39e-41	155	KOG2140@1|root,KOG2140@2759|Eukaryota,38ENJ@33154|Opisthokonta,3BAIE@33208|Metazoa,3CUJ0@33213|Bilateria	33208|Metazoa	S	RNA splicing	CWC22	GO:0000003,GO:0000228,GO:0000375,GO:0000377,GO:0000398,GO:0000785,GO:0000790,GO:0003006,GO:0003674,GO:0003676,GO:0003723,GO:0005488,GO:0005515,GO:0005575,GO:0005622,GO:0005623,GO:0005634,GO:0005654,GO:0005681,GO:0005684,GO:0005694,GO:0005737,GO:0005829,GO:0006139,GO:0006396,GO:0006397,GO:0006725,GO:0006807,GO:0007275,GO:0007276,GO:0007281,GO:0007369,GO:0008150,GO:0008152,GO:0008380,GO:0009653,GO:…	-	ko:K13100	-	-	-	-	ko00000,ko03041	-	-	-	MA3,MIF4G
XP_022079158.1	10224.XP_006820146.1	1.21e-279	853	COG4642@1|root,COG5184@1|root,KOG0231@2759|Eukaryota,KOG1426@2759|Eukaryota,38G25@33154|Opisthokonta,3BBF7@33208|Metazoa,3CZP7@33213|Bilateria	33208|Metazoa	T	ALS2, alsin Rho guanine nucleotide exchange factor	ALS2	GO:0000902,GO:0000904,GO:0001662,GO:0001701,GO:0001726,GO:0001881,GO:0001932,GO:0001934,GO:0002209,GO:0002252,GO:0002376,GO:0003674,GO:0005085,GO:0005088,GO:0005089,GO:0005096,GO:0005488,GO:0005515,GO:0005575,GO:0005622,GO:0005623,GO:0005634,GO:0005737,GO:0005768,GO:0005769,GO:0005813,GO:0005815,GO:0005829,GO:0005856,GO:0006582,GO:0006725,GO:0006810,GO:0006950,GO:0006952,GO:0006955,GO:0006979,GO:…	-	ko:K04575	ko05014,map05014	-	-	-	ko00000,ko00001,ko03036	-	-	-	MORN,RCC1,RhoGEF,VPS9
XP_022079159.1	10224.XP_006820146.1	1.29e-279	853	COG4642@1|root,COG5184@1|root,KOG0231@2759|Eukaryota,KOG1426@2759|Eukaryota,38G25@33154|Opisthokonta,3BBF7@33208|Metazoa,3CZP7@33213|Bilateria	33208|Metazoa	T	ALS2, alsin Rho guanine nucleotide exchange factor	ALS2	GO:0000902,GO:0000904,GO:0001662,GO:0001701,GO:0001726,GO:0001881,GO:0001932,GO:0001934,GO:0002209,GO:0002252,GO:0002376,GO:0003674,GO:0005085,GO:0005088,GO:0005089,GO:0005096,GO:0005488,GO:0005515,GO:0005575,GO:0005622,GO:0005623,GO:0005634,GO:0005737,GO:0005768,GO:0005769,GO:0005813,GO:0005815,GO:0005829,GO:0005856,GO:0006582,GO:0006725,GO:0006810,GO:0006950,GO:0006952,GO:0006955,GO:0006979,GO:…	-	ko:K04575	ko05014,map05014	-	-	-	ko00000,ko00001,ko03036	-	-	-	MORN,RCC1,RhoGEF,VPS9
XP_022079160.1	7668.SPU_001804-tr	8.93e-138	409	KOG4335@1|root,KOG4335@2759|Eukaryota,38HR2@33154|Opisthokonta,3BAD6@33208|Metazoa,3D27U@33213|Bilateria	33208|Metazoa	T	regulation of establishment of cell polarity	KRIT1	GO:0000902,GO:0000904,GO:0001525,GO:0001568,GO:0001570,GO:0001885,GO:0001886,GO:0001936,GO:0001937,GO:0001944,GO:0002009,GO:0002064,GO:0003002,GO:0003007,GO:0003008,GO:0003013,GO:0003015,GO:0003158,GO:0003159,GO:0003382,GO:0003674,GO:0005488,GO:0005515,GO:0005543,GO:0005546,GO:0005575,GO:0005622,GO:0005623,GO:0005634,GO:0005737,GO:0005856,GO:0005874,GO:0005886,GO:0005911,GO:0006996,GO:0007033,GO:…	-	ko:K17705	ko04015,ko04212,map04015,map04212	-	-	-	ko00000,ko00001	-	-	-	Ank_2,Ank_4,FERM_M,NUDIX_5
XP_022079161.1	7668.SPU_028255-tr	1.69e-100	330	KOG4846@1|root,KOG4846@2759|Eukaryota,38GHE@33154|Opisthokonta,3B9EC@33208|Metazoa,3CX0M@33213|Bilateria	33208|Metazoa	K	circadian temperature homeostasis	NR1D2	GO:0000122,GO:0000228,GO:0000271,GO:0000785,GO:0000790,GO:0000976,GO:0000977,GO:0000978,GO:0000980,GO:0000981,GO:0000982,GO:0000987,GO:0001012,GO:0001046,GO:0001047,GO:0001067,GO:0001078,GO:0001158,GO:0001206,GO:0001221,GO:0001222,GO:0001227,GO:0001659,GO:0002237,GO:0002682,GO:0002683,GO:0002791,GO:0003674,GO:0003676,GO:0003677,GO:0003690,GO:0003700,GO:0003705,GO:0003707,GO:0003712,GO:0003714,GO:…	-	ko:K03728,ko:K08531,ko:K08701	ko04710,map04710	-	-	-	ko00000,ko00001,ko03000,ko03310	-	-	-	Hormone_recep,zf-C4
XP_022079162.1	7668.SPU_004923-tr	0	954	COG3173@1|root,KOG1469@2759|Eukaryota,38BWX@33154|Opisthokonta,3BDYX@33208|Metazoa,3CUUN@33213|Bilateria	33208|Metazoa	I	very-long-chain-acyl-CoA dehydrogenase activity	ACAD11	GO:0000166,GO:0003674,GO:0003824,GO:0003995,GO:0004466,GO:0005488,GO:0005575,GO:0005622,GO:0005623,GO:0005634,GO:0005737,GO:0005739,GO:0005740,GO:0005743,GO:0005777,GO:0006082,GO:0006629,GO:0006631,GO:0006635,GO:0008150,GO:0008152,GO:0009056,GO:0009062,GO:0009987,GO:0016020,GO:0016042,GO:0016054,GO:0016491,GO:0016627,GO:0017099,GO:0019395,GO:0019752,GO:0019866,GO:0030258,GO:0031090,GO:0031966,GO:…	-	ko:K11730	-	-	-	-	ko00000	-	-	-	APH,Acyl-CoA_dh_1,Acyl-CoA_dh_M,Acyl-CoA_dh_N
XP_022079163.1	7668.SPU_004923-tr	0	954	COG3173@1|root,KOG1469@2759|Eukaryota,38BWX@33154|Opisthokonta,3BDYX@33208|Metazoa,3CUUN@33213|Bilateria	33208|Metazoa	I	very-long-chain-acyl-CoA dehydrogenase activity	ACAD11	GO:0000166,GO:0003674,GO:0003824,GO:0003995,GO:0004466,GO:0005488,GO:0005575,GO:0005622,GO:0005623,GO:0005634,GO:0005737,GO:0005739,GO:0005740,GO:0005743,GO:0005777,GO:0006082,GO:0006629,GO:0006631,GO:0006635,GO:0008150,GO:0008152,GO:0009056,GO:0009062,GO:0009987,GO:0016020,GO:0016042,GO:0016054,GO:0016491,GO:0016627,GO:0017099,GO:0019395,GO:0019752,GO:0019866,GO:0030258,GO:0031090,GO:0031966,GO:…	-	ko:K11730	-	-	-	-	ko00000	-	-	-	APH,Acyl-CoA_dh_1,Acyl-CoA_dh_M,Acyl-CoA_dh_N
XP_022079164.1	126957.SMAR011518-PA	1.18e-41	157	COG0588@1|root,KOG0235@2759|Eukaryota,38MRY@33154|Opisthokonta,3BEWV@33208|Metazoa,3D3XS@33213|Bilateria,421FX@6656|Arthropoda	33208|Metazoa	G	Phosphoglycerate mutase family	C12orf5	GO:0001666,GO:0002064,GO:0002065,GO:0002066,GO:0002831,GO:0002931,GO:0003674,GO:0003824,GO:0004083,GO:0004331,GO:0005575,GO:0005622,GO:0005623,GO:0005634,GO:0005737,GO:0005739,GO:0005740,GO:0005741,GO:0005829,GO:0006003,GO:0006109,GO:0006110,GO:0006140,GO:0006282,GO:0006793,GO:0006796,GO:0006950,GO:0006974,GO:0007275,GO:0008150,GO:0008152,GO:0009314,GO:0009410,GO:0009628,GO:0009888,GO:0009889,GO:…	3.1.3.46	ko:K14634	ko00051,ko05230,map00051,map05230	-	R02731	RC00152	ko00000,ko00001,ko01000	-	-	-	His_Phos_1
XP_022079165.1	7668.SPU_000908-tr	0	1091	COG0666@1|root,KOG4177@2759|Eukaryota,38BVK@33154|Opisthokonta,3BGGV@33208|Metazoa,3CT1S@33213|Bilateria	33208|Metazoa	M	ankyrin 3, node of Ranvier (ankyrin G)	ANK2	GO:0000278,GO:0000281,GO:0000323,GO:0000902,GO:0000904,GO:0000910,GO:0001508,GO:0002027,GO:0002028,GO:0003008,GO:0003012,GO:0003013,GO:0003015,GO:0003205,GO:0003230,GO:0003254,GO:0003279,GO:0003283,GO:0003674,GO:0005198,GO:0005200,GO:0005488,GO:0005515,GO:0005575,GO:0005622,GO:0005623,GO:0005737,GO:0005764,GO:0005773,GO:0005783,GO:0005794,GO:0005829,GO:0005856,GO:0005886,GO:0005887,GO:0005911,GO:…	-	ko:K10380	ko04624,ko05205,map04624,map05205	-	-	-	ko00000,ko00001,ko04812	-	-	-	Ank_2,Ank_3,Ank_4,Ank_5,Death,ZU5
XP_022079166.1	126957.SMAR011518-PA	1.07e-28	122	COG0588@1|root,KOG0235@2759|Eukaryota,38MRY@33154|Opisthokonta,3BEWV@33208|Metazoa,3D3XS@33213|Bilateria,421FX@6656|Arthropoda	33208|Metazoa	G	Phosphoglycerate mutase family	C12orf5	GO:0001666,GO:0002064,GO:0002065,GO:0002066,GO:0002831,GO:0002931,GO:0003674,GO:0003824,GO:0004083,GO:0004331,GO:0005575,GO:0005622,GO:0005623,GO:0005634,GO:0005737,GO:0005739,GO:0005740,GO:0005741,GO:0005829,GO:0006003,GO:0006109,GO:0006110,GO:0006140,GO:0006282,GO:0006793,GO:0006796,GO:0006950,GO:0006974,GO:0007275,GO:0008150,GO:0008152,GO:0009314,GO:0009410,GO:0009628,GO:0009888,GO:0009889,GO:…	3.1.3.46	ko:K14634	ko00051,ko05230,map00051,map05230	-	R02731	RC00152	ko00000,ko00001,ko01000	-	-	-	His_Phos_1
XP_022079167.1	7668.SPU_003348-tr	3.05e-136	436	COG2453@1|root,KOG1716@2759|Eukaryota,38BQP@33154|Opisthokonta,3BA4W@33208|Metazoa,3CUSD@33213|Bilateria	33208|Metazoa	V	dual- specificity	DUSP16	GO:0000187,GO:0000188,GO:0001558,GO:0001932,GO:0001933,GO:0001934,GO:0002119,GO:0002164,GO:0002831,GO:0002832,GO:0002833,GO:0003674,GO:0003824,GO:0004721,GO:0005488,GO:0005515,GO:0005575,GO:0005622,GO:0005623,GO:0005634,GO:0005654,GO:0005737,GO:0006464,GO:0006469,GO:0006470,GO:0006611,GO:0006793,GO:0006796,GO:0006807,GO:0006810,GO:0006886,GO:0006913,GO:0006950,GO:0006986,GO:0007275,GO:0007399,GO:…	3.1.3.16,3.1.3.48	ko:K04459,ko:K20216	ko04010,ko04013,ko04214,map04010,map04013,map04214	-	-	-	ko00000,ko00001,ko01000,ko01009	-	-	-	DSPc,Rhodanese
XP_022079168.1	7668.SPU_003348-tr	3.05e-136	436	COG2453@1|root,KOG1716@2759|Eukaryota,38BQP@33154|Opisthokonta,3BA4W@33208|Metazoa,3CUSD@33213|Bilateria	33208|Metazoa	V	dual- specificity	DUSP16	GO:0000187,GO:0000188,GO:0001558,GO:0001932,GO:0001933,GO:0001934,GO:0002119,GO:0002164,GO:0002831,GO:0002832,GO:0002833,GO:0003674,GO:0003824,GO:0004721,GO:0005488,GO:0005515,GO:0005575,GO:0005622,GO:0005623,GO:0005634,GO:0005654,GO:0005737,GO:0006464,GO:0006469,GO:0006470,GO:0006611,GO:0006793,GO:0006796,GO:0006807,GO:0006810,GO:0006886,GO:0006913,GO:0006950,GO:0006986,GO:0007275,GO:0007399,GO:…	3.1.3.16,3.1.3.48	ko:K04459,ko:K20216	ko04010,ko04013,ko04214,map04010,map04013,map04214	-	-	-	ko00000,ko00001,ko01000,ko01009	-	-	-	DSPc,Rhodanese
XP_022079169.1	7668.SPU_003348-tr	3.05e-136	436	COG2453@1|root,KOG1716@2759|Eukaryota,38BQP@33154|Opisthokonta,3BA4W@33208|Metazoa,3CUSD@33213|Bilateria	33208|Metazoa	V	dual- specificity	DUSP16	GO:0000187,GO:0000188,GO:0001558,GO:0001932,GO:0001933,GO:0001934,GO:0002119,GO:0002164,GO:0002831,GO:0002832,GO:0002833,GO:0003674,GO:0003824,GO:0004721,GO:0005488,GO:0005515,GO:0005575,GO:0005622,GO:0005623,GO:0005634,GO:0005654,GO:0005737,GO:0006464,GO:0006469,GO:0006470,GO:0006611,GO:0006793,GO:0006796,GO:0006807,GO:0006810,GO:0006886,GO:0006913,GO:0006950,GO:0006986,GO:0007275,GO:0007399,GO:…	3.1.3.16,3.1.3.48	ko:K04459,ko:K20216	ko04010,ko04013,ko04214,map04010,map04013,map04214	-	-	-	ko00000,ko00001,ko01000,ko01009	-	-	-	DSPc,Rhodanese
XP_022079170.1	7668.SPU_003348-tr	2.4e-135	432	COG2453@1|root,KOG1716@2759|Eukaryota,38BQP@33154|Opisthokonta,3BA4W@33208|Metazoa,3CUSD@33213|Bilateria	33208|Metazoa	V	dual- specificity	DUSP16	GO:0000187,GO:0000188,GO:0001558,GO:0001932,GO:0001933,GO:0001934,GO:0002119,GO:0002164,GO:0002831,GO:0002832,GO:0002833,GO:0003674,GO:0003824,GO:0004721,GO:0005488,GO:0005515,GO:0005575,GO:0005622,GO:0005623,GO:0005634,GO:0005654,GO:0005737,GO:0006464,GO:0006469,GO:0006470,GO:0006611,GO:0006793,GO:0006796,GO:0006807,GO:0006810,GO:0006886,GO:0006913,GO:0006950,GO:0006986,GO:0007275,GO:0007399,GO:…	3.1.3.16,3.1.3.48	ko:K04459,ko:K20216	ko04010,ko04013,ko04214,map04010,map04013,map04214	-	-	-	ko00000,ko00001,ko01000,ko01009	-	-	-	DSPc,Rhodanese
XP_022079171.1	7668.SPU_003348-tr	3.46e-137	436	COG2453@1|root,KOG1716@2759|Eukaryota,38BQP@33154|Opisthokonta,3BA4W@33208|Metazoa,3CUSD@33213|Bilateria	33208|Metazoa	V	dual- specificity	DUSP16	GO:0000187,GO:0000188,GO:0001558,GO:0001932,GO:0001933,GO:0001934,GO:0002119,GO:0002164,GO:0002831,GO:0002832,GO:0002833,GO:0003674,GO:0003824,GO:0004721,GO:0005488,GO:0005515,GO:0005575,GO:0005622,GO:0005623,GO:0005634,GO:0005654,GO:0005737,GO:0006464,GO:0006469,GO:0006470,GO:0006611,GO:0006793,GO:0006796,GO:0006807,GO:0006810,GO:0006886,GO:0006913,GO:0006950,GO:0006986,GO:0007275,GO:0007399,GO:…	3.1.3.16,3.1.3.48	ko:K04459,ko:K20216	ko04010,ko04013,ko04214,map04010,map04013,map04214	-	-	-	ko00000,ko00001,ko01000,ko01009	-	-	-	DSPc,Rhodanese
XP_022079172.1	7668.SPU_003348-tr	3.28e-137	436	COG2453@1|root,KOG1716@2759|Eukaryota,38BQP@33154|Opisthokonta,3BA4W@33208|Metazoa,3CUSD@33213|Bilateria	33208|Metazoa	V	dual- specificity	DUSP16	GO:0000187,GO:0000188,GO:0001558,GO:0001932,GO:0001933,GO:0001934,GO:0002119,GO:0002164,GO:0002831,GO:0002832,GO:0002833,GO:0003674,GO:0003824,GO:0004721,GO:0005488,GO:0005515,GO:0005575,GO:0005622,GO:0005623,GO:0005634,GO:0005654,GO:0005737,GO:0006464,GO:0006469,GO:0006470,GO:0006611,GO:0006793,GO:0006796,GO:0006807,GO:0006810,GO:0006886,GO:0006913,GO:0006950,GO:0006986,GO:0007275,GO:0007399,GO:…	3.1.3.16,3.1.3.48	ko:K04459,ko:K20216	ko04010,ko04013,ko04214,map04010,map04013,map04214	-	-	-	ko00000,ko00001,ko01000,ko01009	-	-	-	DSPc,Rhodanese
XP_022079173.1	7668.SPU_003348-tr	8.03e-138	437	COG2453@1|root,KOG1716@2759|Eukaryota,38BQP@33154|Opisthokonta,3BA4W@33208|Metazoa,3CUSD@33213|Bilateria	33208|Metazoa	V	dual- specificity	DUSP16	GO:0000187,GO:0000188,GO:0001558,GO:0001932,GO:0001933,GO:0001934,GO:0002119,GO:0002164,GO:0002831,GO:0002832,GO:0002833,GO:0003674,GO:0003824,GO:0004721,GO:0005488,GO:0005515,GO:0005575,GO:0005622,GO:0005623,GO:0005634,GO:0005654,GO:0005737,GO:0006464,GO:0006469,GO:0006470,GO:0006611,GO:0006793,GO:0006796,GO:0006807,GO:0006810,GO:0006886,GO:0006913,GO:0006950,GO:0006986,GO:0007275,GO:0007399,GO:…	3.1.3.16,3.1.3.48	ko:K04459,ko:K20216	ko04010,ko04013,ko04214,map04010,map04013,map04214	-	-	-	ko00000,ko00001,ko01000,ko01009	-	-	-	DSPc,Rhodanese
XP_022079174.1	7739.XP_002597217.1	0	1064	COG0060@1|root,KOG0433@2759|Eukaryota,38E68@33154|Opisthokonta,3BC9W@33208|Metazoa,3CS4T@33213|Bilateria,480PI@7711|Chordata	33208|Metazoa	J	isoleucyl-tRNA aminoacylation	IARS2	GO:0003674,GO:0003824,GO:0004812,GO:0004822,GO:0005575,GO:0005622,GO:0005623,GO:0005737,GO:0005739,GO:0005759,GO:0005829,GO:0006082,GO:0006139,GO:0006399,GO:0006412,GO:0006418,GO:0006428,GO:0006518,GO:0006520,GO:0006725,GO:0006807,GO:0008150,GO:0008152,GO:0009058,GO:0009059,GO:0009987,GO:0010467,GO:0016070,GO:0016874,GO:0016875,GO:0019538,GO:0019752,GO:0031974,GO:0034641,GO:0034645,GO:0034660,GO:…	6.1.1.5	ko:K01870	ko00970,map00970	M00359,M00360	R03656	RC00055,RC00523	ko00000,ko00001,ko00002,ko01000,ko01007,ko03016	-	-	-	Anticodon_1,tRNA-synt_1,zf-FPG_IleRS
XP_022079175.1	7668.SPU_000908-tr	0	1097	COG0666@1|root,KOG4177@2759|Eukaryota,38BVK@33154|Opisthokonta,3BGGV@33208|Metazoa,3CT1S@33213|Bilateria	33208|Metazoa	M	ankyrin 3, node of Ranvier (ankyrin G)	ANK2	GO:0000278,GO:0000281,GO:0000323,GO:0000902,GO:0000904,GO:0000910,GO:0001508,GO:0002027,GO:0002028,GO:0003008,GO:0003012,GO:0003013,GO:0003015,GO:0003205,GO:0003230,GO:0003254,GO:0003279,GO:0003283,GO:0003674,GO:0005198,GO:0005200,GO:0005488,GO:0005515,GO:0005575,GO:0005622,GO:0005623,GO:0005737,GO:0005764,GO:0005773,GO:0005783,GO:0005794,GO:0005829,GO:0005856,GO:0005886,GO:0005887,GO:0005911,GO:…	-	ko:K10380	ko04624,ko05205,map04624,map05205	-	-	-	ko00000,ko00001,ko04812	-	-	-	Ank_2,Ank_3,Ank_4,Ank_5,Death,ZU5
XP_022079176.1	10224.XP_006816181.1	3.62e-14	81.3	29IGA@1|root,2RRPQ@2759|Eukaryota,39WIW@33154|Opisthokonta,3BJZ8@33208|Metazoa,3CZZ1@33213|Bilateria	33208|Metazoa	S	Domain of unknown function (DUF4207)	CCDC34	-	-	ko:K16753	-	-	-	-	ko00000,ko03036	-	-	-	DUF4207
XP_022079177.1	10224.XP_006816181.1	3.08e-14	81.3	29IGA@1|root,2RRPQ@2759|Eukaryota,39WIW@33154|Opisthokonta,3BJZ8@33208|Metazoa,3CZZ1@33213|Bilateria	33208|Metazoa	S	Domain of unknown function (DUF4207)	CCDC34	-	-	ko:K16753	-	-	-	-	ko00000,ko03036	-	-	-	DUF4207
XP_022079178.1	7739.XP_002609522.1	3.25e-131	384	KOG0750@1|root,KOG0750@2759|Eukaryota,38D7X@33154|Opisthokonta,3BAM1@33208|Metazoa,3CWI8@33213|Bilateria,484FT@7711|Chordata	33208|Metazoa	C	high-affinity glutamate transmembrane transporter activity	SLC25A22	GO:0003333,GO:0003674,GO:0005215,GO:0005280,GO:0005283,GO:0005310,GO:0005313,GO:0005314,GO:0005326,GO:0005328,GO:0005342,GO:0005343,GO:0005416,GO:0005575,GO:0005622,GO:0005623,GO:0005737,GO:0005739,GO:0005740,GO:0005743,GO:0006810,GO:0006811,GO:0006812,GO:0006814,GO:0006820,GO:0006835,GO:0006836,GO:0006839,GO:0006855,GO:0006865,GO:0008150,GO:0008324,GO:0008509,GO:0008514,GO:0015075,GO:0015077,GO:…	-	ko:K15107	-	-	-	-	ko00000,ko02000	2.A.29.14.3	-	-	Mito_carr
XP_022079179.1	7739.XP_002609522.1	3.25e-131	384	KOG0750@1|root,KOG0750@2759|Eukaryota,38D7X@33154|Opisthokonta,3BAM1@33208|Metazoa,3CWI8@33213|Bilateria,484FT@7711|Chordata	33208|Metazoa	C	high-affinity glutamate transmembrane transporter activity	SLC25A22	GO:0003333,GO:0003674,GO:0005215,GO:0005280,GO:0005283,GO:0005310,GO:0005313,GO:0005314,GO:0005326,GO:0005328,GO:0005342,GO:0005343,GO:0005416,GO:0005575,GO:0005622,GO:0005623,GO:0005737,GO:0005739,GO:0005740,GO:0005743,GO:0006810,GO:0006811,GO:0006812,GO:0006814,GO:0006820,GO:0006835,GO:0006836,GO:0006839,GO:0006855,GO:0006865,GO:0008150,GO:0008324,GO:0008509,GO:0008514,GO:0015075,GO:0015077,GO:…	-	ko:K15107	-	-	-	-	ko00000,ko02000	2.A.29.14.3	-	-	Mito_carr
XP_022079180.1	7739.XP_002609522.1	2.5e-133	389	KOG0750@1|root,KOG0750@2759|Eukaryota,38D7X@33154|Opisthokonta,3BAM1@33208|Metazoa,3CWI8@33213|Bilateria,484FT@7711|Chordata	33208|Metazoa	C	high-affinity glutamate transmembrane transporter activity	SLC25A22	GO:0003333,GO:0003674,GO:0005215,GO:0005280,GO:0005283,GO:0005310,GO:0005313,GO:0005314,GO:0005326,GO:0005328,GO:0005342,GO:0005343,GO:0005416,GO:0005575,GO:0005622,GO:0005623,GO:0005737,GO:0005739,GO:0005740,GO:0005743,GO:0006810,GO:0006811,GO:0006812,GO:0006814,GO:0006820,GO:0006835,GO:0006836,GO:0006839,GO:0006855,GO:0006865,GO:0008150,GO:0008324,GO:0008509,GO:0008514,GO:0015075,GO:0015077,GO:…	-	ko:K15107	-	-	-	-	ko00000,ko02000	2.A.29.14.3	-	-	Mito_carr
XP_022079181.1	176946.XP_007423004.1	2.64e-111	335	COG1836@1|root,KOG4491@2759|Eukaryota,38F8B@33154|Opisthokonta,3BF3R@33208|Metazoa,3CW2H@33213|Bilateria,480HD@7711|Chordata,490TC@7742|Vertebrata	33208|Metazoa	S	Integral membrane protein DUF92	TMEM19	GO:0005575,GO:0016020	-	-	-	-	-	-	-	-	-	-	DUF92
XP_022079182.1	10224.XP_002737469.1	2.51e-90	272	COG1390@1|root,KOG1664@2759|Eukaryota,38FW0@33154|Opisthokonta,3BH96@33208|Metazoa,3D2E6@33213|Bilateria	33208|Metazoa	C	proton-transporting ATPase activity, rotational mechanism	ATP6V1E1	GO:0000041,GO:0000221,GO:0001763,GO:0002009,GO:0003674,GO:0003824,GO:0005215,GO:0005488,GO:0005515,GO:0005575,GO:0005622,GO:0005623,GO:0005737,GO:0005768,GO:0005773,GO:0005774,GO:0005829,GO:0005886,GO:0005902,GO:0006810,GO:0006811,GO:0006812,GO:0006826,GO:0007154,GO:0007165,GO:0007166,GO:0007167,GO:0007169,GO:0007275,GO:0007424,GO:0007430,GO:0008104,GO:0008150,GO:0008286,GO:0008324,GO:0008553,GO:…	-	ko:K02150	ko00190,ko01100,ko04145,ko04150,ko04721,ko04966,ko05110,ko05120,ko05323,map00190,map01100,map04145,map04150,map04721,map04966,map05110,map05120,map05323	M00160	-	-	ko00000,ko00001,ko00002	3.A.2.2	-	-	vATP-synt_E
XP_022079183.1	7668.SPU_000908-tr	0	1091	COG0666@1|root,KOG4177@2759|Eukaryota,38BVK@33154|Opisthokonta,3BGGV@33208|Metazoa,3CT1S@33213|Bilateria	33208|Metazoa	M	ankyrin 3, node of Ranvier (ankyrin G)	ANK2	GO:0000278,GO:0000281,GO:0000323,GO:0000902,GO:0000904,GO:0000910,GO:0001508,GO:0002027,GO:0002028,GO:0003008,GO:0003012,GO:0003013,GO:0003015,GO:0003205,GO:0003230,GO:0003254,GO:0003279,GO:0003283,GO:0003674,GO:0005198,GO:0005200,GO:0005488,GO:0005515,GO:0005575,GO:0005622,GO:0005623,GO:0005737,GO:0005764,GO:0005773,GO:0005783,GO:0005794,GO:0005829,GO:0005856,GO:0005886,GO:0005887,GO:0005911,GO:…	-	ko:K10380	ko04624,ko05205,map04624,map05205	-	-	-	ko00000,ko00001,ko04812	-	-	-	Ank_2,Ank_3,Ank_4,Ank_5,Death,ZU5
XP_022079184.1	7668.SPU_005375-tr	2.09e-38	163	KOG1217@1|root,KOG1217@2759|Eukaryota	2759|Eukaryota	O	calcium ion binding	-	-	-	-	-	-	-	-	-	-	-	-	CUB,EGF,EGF_CA,HYR,Pep_M12B_propep,Reprolysin,SEA,TSP_1
XP_022079185.1	7668.SPU_005375-tr	2.09e-38	163	KOG1217@1|root,KOG1217@2759|Eukaryota	2759|Eukaryota	O	calcium ion binding	-	-	-	-	-	-	-	-	-	-	-	-	CUB,EGF,EGF_CA,HYR,Pep_M12B_propep,Reprolysin,SEA,TSP_1
XP_022079186.1	7668.SPU_002355-tr	7.7e-27	127	KOG1217@1|root,KOG1217@2759|Eukaryota,38VUM@33154|Opisthokonta,3BYZ5@33208|Metazoa,3DFE0@33213|Bilateria	33208|Metazoa	T	HYR domain	-	-	-	-	-	-	-	-	-	-	-	-	HYR
XP_022079187.1	7668.SPU_002355-tr	7.7e-27	127	KOG1217@1|root,KOG1217@2759|Eukaryota,38VUM@33154|Opisthokonta,3BYZ5@33208|Metazoa,3DFE0@33213|Bilateria	33208|Metazoa	T	HYR domain	-	-	-	-	-	-	-	-	-	-	-	-	HYR
XP_022079188.1	7668.SPU_002355-tr	7.66e-27	127	KOG1217@1|root,KOG1217@2759|Eukaryota,38VUM@33154|Opisthokonta,3BYZ5@33208|Metazoa,3DFE0@33213|Bilateria	33208|Metazoa	T	HYR domain	-	-	-	-	-	-	-	-	-	-	-	-	HYR
XP_022079189.1	7668.SPU_013315-tr	1.06e-165	495	KOG0032@1|root,KOG0032@2759|Eukaryota,38DA3@33154|Opisthokonta,3BAMM@33208|Metazoa,3CWG5@33213|Bilateria	33208|Metazoa	T	Calcyphosine 2	CAPS2	GO:0003674,GO:0005215,GO:0005432,GO:0005488,GO:0005509,GO:0006810,GO:0006811,GO:0006812,GO:0006814,GO:0006816,GO:0008150,GO:0008324,GO:0015075,GO:0015077,GO:0015081,GO:0015085,GO:0015291,GO:0015297,GO:0015298,GO:0015318,GO:0015368,GO:0015491,GO:0015672,GO:0022804,GO:0022857,GO:0022890,GO:0030001,GO:0034220,GO:0035725,GO:0042592,GO:0043167,GO:0043169,GO:0046872,GO:0046873,GO:0048878,GO:0050801,GO:…	-	-	-	-	-	-	-	-	-	-	DUF1126,EF-hand_7
XP_022079190.1	7668.SPU_013315-tr	5.76e-167	495	KOG0032@1|root,KOG0032@2759|Eukaryota,38DA3@33154|Opisthokonta,3BAMM@33208|Metazoa,3CWG5@33213|Bilateria	33208|Metazoa	T	Calcyphosine 2	CAPS2	GO:0003674,GO:0005215,GO:0005432,GO:0005488,GO:0005509,GO:0006810,GO:0006811,GO:0006812,GO:0006814,GO:0006816,GO:0008150,GO:0008324,GO:0015075,GO:0015077,GO:0015081,GO:0015085,GO:0015291,GO:0015297,GO:0015298,GO:0015318,GO:0015368,GO:0015491,GO:0015672,GO:0022804,GO:0022857,GO:0022890,GO:0030001,GO:0034220,GO:0035725,GO:0042592,GO:0043167,GO:0043169,GO:0046872,GO:0046873,GO:0048878,GO:0050801,GO:…	-	-	-	-	-	-	-	-	-	-	DUF1126,EF-hand_7
XP_022079191.1	10224.XP_002740842.1	6.68e-83	264	COG0354@1|root,KOG2929@2759|Eukaryota,39TYK@33154|Opisthokonta,3BEVR@33208|Metazoa,3D2EN@33213|Bilateria	33208|Metazoa	K	iron-sulfur cluster assembly	IBA57	GO:0003674,GO:0003676,GO:0003723,GO:0005488,GO:0005575,GO:0005622,GO:0005623,GO:0005737,GO:0005739,GO:0005759,GO:0006725,GO:0006778,GO:0006779,GO:0006783,GO:0006790,GO:0006807,GO:0008150,GO:0008152,GO:0009058,GO:0009987,GO:0016043,GO:0016226,GO:0018130,GO:0019438,GO:0022607,GO:0031163,GO:0031974,GO:0033013,GO:0033014,GO:0034641,GO:0042168,GO:0042440,GO:0043226,GO:0043227,GO:0043229,GO:0043231,GO:…	-	ko:K22073	-	-	-	-	ko00000,ko01000,ko03029	-	-	-	GCV_T,GCV_T_C
XP_022079192.1	10224.XP_002740842.1	6.68e-83	264	COG0354@1|root,KOG2929@2759|Eukaryota,39TYK@33154|Opisthokonta,3BEVR@33208|Metazoa,3D2EN@33213|Bilateria	33208|Metazoa	K	iron-sulfur cluster assembly	IBA57	GO:0003674,GO:0003676,GO:0003723,GO:0005488,GO:0005575,GO:0005622,GO:0005623,GO:0005737,GO:0005739,GO:0005759,GO:0006725,GO:0006778,GO:0006779,GO:0006783,GO:0006790,GO:0006807,GO:0008150,GO:0008152,GO:0009058,GO:0009987,GO:0016043,GO:0016226,GO:0018130,GO:0019438,GO:0022607,GO:0031163,GO:0031974,GO:0033013,GO:0033014,GO:0034641,GO:0042168,GO:0042440,GO:0043226,GO:0043227,GO:0043229,GO:0043231,GO:…	-	ko:K22073	-	-	-	-	ko00000,ko01000,ko03029	-	-	-	GCV_T,GCV_T_C
XP_022079193.1	7668.SPU_000908-tr	0	1085	COG0666@1|root,KOG4177@2759|Eukaryota,38BVK@33154|Opisthokonta,3BGGV@33208|Metazoa,3CT1S@33213|Bilateria	33208|Metazoa	M	ankyrin 3, node of Ranvier (ankyrin G)	ANK2	GO:0000278,GO:0000281,GO:0000323,GO:0000902,GO:0000904,GO:0000910,GO:0001508,GO:0002027,GO:0002028,GO:0003008,GO:0003012,GO:0003013,GO:0003015,GO:0003205,GO:0003230,GO:0003254,GO:0003279,GO:0003283,GO:0003674,GO:0005198,GO:0005200,GO:0005488,GO:0005515,GO:0005575,GO:0005622,GO:0005623,GO:0005737,GO:0005764,GO:0005773,GO:0005783,GO:0005794,GO:0005829,GO:0005856,GO:0005886,GO:0005887,GO:0005911,GO:…	-	ko:K10380	ko04624,ko05205,map04624,map05205	-	-	-	ko00000,ko00001,ko04812	-	-	-	Ank_2,Ank_3,Ank_4,Ank_5,Death,ZU5
XP_022079194.1	10224.XP_002740842.1	6.68e-83	264	COG0354@1|root,KOG2929@2759|Eukaryota,39TYK@33154|Opisthokonta,3BEVR@33208|Metazoa,3D2EN@33213|Bilateria	33208|Metazoa	K	iron-sulfur cluster assembly	IBA57	GO:0003674,GO:0003676,GO:0003723,GO:0005488,GO:0005575,GO:0005622,GO:0005623,GO:0005737,GO:0005739,GO:0005759,GO:0006725,GO:0006778,GO:0006779,GO:0006783,GO:0006790,GO:0006807,GO:0008150,GO:0008152,GO:0009058,GO:0009987,GO:0016043,GO:0016226,GO:0018130,GO:0019438,GO:0022607,GO:0031163,GO:0031974,GO:0033013,GO:0033014,GO:0034641,GO:0042168,GO:0042440,GO:0043226,GO:0043227,GO:0043229,GO:0043231,GO:…	-	ko:K22073	-	-	-	-	ko00000,ko01000,ko03029	-	-	-	GCV_T,GCV_T_C
XP_022079195.1	10224.XP_002740842.1	6.68e-83	264	COG0354@1|root,KOG2929@2759|Eukaryota,39TYK@33154|Opisthokonta,3BEVR@33208|Metazoa,3D2EN@33213|Bilateria	33208|Metazoa	K	iron-sulfur cluster assembly	IBA57	GO:0003674,GO:0003676,GO:0003723,GO:0005488,GO:0005575,GO:0005622,GO:0005623,GO:0005737,GO:0005739,GO:0005759,GO:0006725,GO:0006778,GO:0006779,GO:0006783,GO:0006790,GO:0006807,GO:0008150,GO:0008152,GO:0009058,GO:0009987,GO:0016043,GO:0016226,GO:0018130,GO:0019438,GO:0022607,GO:0031163,GO:0031974,GO:0033013,GO:0033014,GO:0034641,GO:0042168,GO:0042440,GO:0043226,GO:0043227,GO:0043229,GO:0043231,GO:…	-	ko:K22073	-	-	-	-	ko00000,ko01000,ko03029	-	-	-	GCV_T,GCV_T_C
XP_022079196.1	10224.XP_002740842.1	6.68e-83	264	COG0354@1|root,KOG2929@2759|Eukaryota,39TYK@33154|Opisthokonta,3BEVR@33208|Metazoa,3D2EN@33213|Bilateria	33208|Metazoa	K	iron-sulfur cluster assembly	IBA57	GO:0003674,GO:0003676,GO:0003723,GO:0005488,GO:0005575,GO:0005622,GO:0005623,GO:0005737,GO:0005739,GO:0005759,GO:0006725,GO:0006778,GO:0006779,GO:0006783,GO:0006790,GO:0006807,GO:0008150,GO:0008152,GO:0009058,GO:0009987,GO:0016043,GO:0016226,GO:0018130,GO:0019438,GO:0022607,GO:0031163,GO:0031974,GO:0033013,GO:0033014,GO:0034641,GO:0042168,GO:0042440,GO:0043226,GO:0043227,GO:0043229,GO:0043231,GO:…	-	ko:K22073	-	-	-	-	ko00000,ko01000,ko03029	-	-	-	GCV_T,GCV_T_C
XP_022079197.1	10224.XP_002740842.1	6.68e-83	264	COG0354@1|root,KOG2929@2759|Eukaryota,39TYK@33154|Opisthokonta,3BEVR@33208|Metazoa,3D2EN@33213|Bilateria	33208|Metazoa	K	iron-sulfur cluster assembly	IBA57	GO:0003674,GO:0003676,GO:0003723,GO:0005488,GO:0005575,GO:0005622,GO:0005623,GO:0005737,GO:0005739,GO:0005759,GO:0006725,GO:0006778,GO:0006779,GO:0006783,GO:0006790,GO:0006807,GO:0008150,GO:0008152,GO:0009058,GO:0009987,GO:0016043,GO:0016226,GO:0018130,GO:0019438,GO:0022607,GO:0031163,GO:0031974,GO:0033013,GO:0033014,GO:0034641,GO:0042168,GO:0042440,GO:0043226,GO:0043227,GO:0043229,GO:0043231,GO:…	-	ko:K22073	-	-	-	-	ko00000,ko01000,ko03029	-	-	-	GCV_T,GCV_T_C
XP_022079198.1	10224.XP_002740842.1	2.46e-68	224	COG0354@1|root,KOG2929@2759|Eukaryota,39TYK@33154|Opisthokonta,3BEVR@33208|Metazoa,3D2EN@33213|Bilateria	33208|Metazoa	K	iron-sulfur cluster assembly	IBA57	GO:0003674,GO:0003676,GO:0003723,GO:0005488,GO:0005575,GO:0005622,GO:0005623,GO:0005737,GO:0005739,GO:0005759,GO:0006725,GO:0006778,GO:0006779,GO:0006783,GO:0006790,GO:0006807,GO:0008150,GO:0008152,GO:0009058,GO:0009987,GO:0016043,GO:0016226,GO:0018130,GO:0019438,GO:0022607,GO:0031163,GO:0031974,GO:0033013,GO:0033014,GO:0034641,GO:0042168,GO:0042440,GO:0043226,GO:0043227,GO:0043229,GO:0043231,GO:…	-	ko:K22073	-	-	-	-	ko00000,ko01000,ko03029	-	-	-	GCV_T,GCV_T_C
XP_022079199.1	865937.Gilli_0558	1.66e-36	160	COG1520@1|root,COG2304@1|root,COG3391@1|root,COG1520@2|Bacteria,COG2304@2|Bacteria,COG3391@2|Bacteria,4PKD0@976|Bacteroidetes,1HWKJ@117743|Flavobacteriia,2P5SV@244698|Gillisia	976|Bacteroidetes	U	C-terminal domain of CHU protein family	-	-	-	-	-	-	-	-	-	-	-	-	CHU_C,HYR,LRR_adjacent
XP_022079200.1	13616.ENSMODP00000010586	1.38e-18	91.7	KOG1218@1|root,KOG1218@2759|Eukaryota,39V18@33154|Opisthokonta,3BKV1@33208|Metazoa,3CTVS@33213|Bilateria,488DX@7711|Chordata,497I1@7742|Vertebrata,3J6TV@40674|Mammalia,4JZBK@9263|Metatheria	33208|Metazoa	T	Dickkopf WNT signaling pathway inhibitor 3	DKK3	GO:0005575,GO:0005576,GO:0005615,GO:0006355,GO:0007275,GO:0008150,GO:0009653,GO:0009889,GO:0009890,GO:0009892,GO:0009966,GO:0009968,GO:0010468,GO:0010556,GO:0010558,GO:0010565,GO:0010566,GO:0010605,GO:0010629,GO:0010646,GO:0010648,GO:0010817,GO:0010894,GO:0017015,GO:0019216,GO:0019218,GO:0019219,GO:0019222,GO:0023051,GO:0023057,GO:0030111,GO:0030178,GO:0030325,GO:0031323,GO:0031324,GO:0031326,GO:…	-	-	-	-	-	-	-	-	-	-	Dickkopf_N,Prokineticin
XP_022079201.1	7668.SPU_000908-tr	0	1086	COG0666@1|root,KOG4177@2759|Eukaryota,38BVK@33154|Opisthokonta,3BGGV@33208|Metazoa,3CT1S@33213|Bilateria	33208|Metazoa	M	ankyrin 3, node of Ranvier (ankyrin G)	ANK2	GO:0000278,GO:0000281,GO:0000323,GO:0000902,GO:0000904,GO:0000910,GO:0001508,GO:0002027,GO:0002028,GO:0003008,GO:0003012,GO:0003013,GO:0003015,GO:0003205,GO:0003230,GO:0003254,GO:0003279,GO:0003283,GO:0003674,GO:0005198,GO:0005200,GO:0005488,GO:0005515,GO:0005575,GO:0005622,GO:0005623,GO:0005737,GO:0005764,GO:0005773,GO:0005783,GO:0005794,GO:0005829,GO:0005856,GO:0005886,GO:0005887,GO:0005911,GO:…	-	ko:K10380	ko04624,ko05205,map04624,map05205	-	-	-	ko00000,ko00001,ko04812	-	-	-	Ank_2,Ank_3,Ank_4,Ank_5,Death,ZU5
XP_022079202.1	400682.PAC_15717186	2.17e-19	99	KOG2177@1|root,KOG2177@2759|Eukaryota,38X1Z@33154|Opisthokonta,3BJY7@33208|Metazoa	400682.PAC_15717186|-	O	NHL repeat	-	-	-	-	-	-	-	-	-	-	-	-	-
XP_022079203.1	400682.PAC_15717186	1.98e-19	99	KOG2177@1|root,KOG2177@2759|Eukaryota,38X1Z@33154|Opisthokonta,3BJY7@33208|Metazoa	400682.PAC_15717186|-	O	NHL repeat	-	-	-	-	-	-	-	-	-	-	-	-	-
XP_022079204.1	400682.PAC_15717186	1.38e-19	99	KOG2177@1|root,KOG2177@2759|Eukaryota,38X1Z@33154|Opisthokonta,3BJY7@33208|Metazoa	400682.PAC_15717186|-	O	NHL repeat	-	-	-	-	-	-	-	-	-	-	-	-	-
XP_022079205.1	400682.PAC_15717186	1.38e-19	99	KOG2177@1|root,KOG2177@2759|Eukaryota,38X1Z@33154|Opisthokonta,3BJY7@33208|Metazoa	400682.PAC_15717186|-	O	NHL repeat	-	-	-	-	-	-	-	-	-	-	-	-	-
XP_022079206.1	400682.PAC_15717186	1.38e-19	99	KOG2177@1|root,KOG2177@2759|Eukaryota,38X1Z@33154|Opisthokonta,3BJY7@33208|Metazoa	400682.PAC_15717186|-	O	NHL repeat	-	-	-	-	-	-	-	-	-	-	-	-	-
XP_022079207.1	10224.XP_006819893.1	2.27e-34	130	28ICK@1|root,2QQP6@2759|Eukaryota,38HYP@33154|Opisthokonta,3BIGS@33208|Metazoa,3CTMB@33213|Bilateria	33208|Metazoa	S	Regulatory protein	AP1AR	GO:0001919,GO:0001920,GO:0003674,GO:0005488,GO:0005515,GO:0005575,GO:0005622,GO:0005623,GO:0005737,GO:0005768,GO:0005769,GO:0005770,GO:0005794,GO:0005802,GO:0006810,GO:0006892,GO:0006895,GO:0006903,GO:0007162,GO:0008092,GO:0008150,GO:0009892,GO:0009987,GO:0010605,GO:0010721,GO:0010769,GO:0010771,GO:0010810,GO:0010812,GO:0012505,GO:0016192,GO:0016482,GO:0019222,GO:0019894,GO:0022603,GO:0022604,GO:…	-	-	-	-	-	-	-	-	-	-	AP1AR
XP_022079208.1	7668.SPU_015849-tr	1.91e-55	225	28INT@1|root,2QQZT@2759|Eukaryota,39R8X@33154|Opisthokonta,3BBIU@33208|Metazoa,3CYS8@33213|Bilateria	33208|Metazoa	-	-	-	-	-	ko:K20478	-	-	-	-	ko00000,ko04131	-	-	-	-
XP_022079209.1	7668.SPU_015849-tr	1.91e-55	225	28INT@1|root,2QQZT@2759|Eukaryota,39R8X@33154|Opisthokonta,3BBIU@33208|Metazoa,3CYS8@33213|Bilateria	33208|Metazoa	-	-	-	-	-	ko:K20478	-	-	-	-	ko00000,ko04131	-	-	-	-
XP_022079210.1	7668.SPU_015849-tr	1.9e-55	225	28INT@1|root,2QQZT@2759|Eukaryota,39R8X@33154|Opisthokonta,3BBIU@33208|Metazoa,3CYS8@33213|Bilateria	33208|Metazoa	-	-	-	-	-	ko:K20478	-	-	-	-	ko00000,ko04131	-	-	-	-
XP_022079211.1	7668.SPU_015849-tr	1.89e-55	225	28INT@1|root,2QQZT@2759|Eukaryota,39R8X@33154|Opisthokonta,3BBIU@33208|Metazoa,3CYS8@33213|Bilateria	33208|Metazoa	-	-	-	-	-	ko:K20478	-	-	-	-	ko00000,ko04131	-	-	-	-
XP_022079212.1	7668.SPU_015849-tr	1.89e-55	225	28INT@1|root,2QQZT@2759|Eukaryota,39R8X@33154|Opisthokonta,3BBIU@33208|Metazoa,3CYS8@33213|Bilateria	33208|Metazoa	-	-	-	-	-	ko:K20478	-	-	-	-	ko00000,ko04131	-	-	-	-
XP_022079213.1	7668.SPU_000908-tr	0	1096	COG0666@1|root,KOG4177@2759|Eukaryota,38BVK@33154|Opisthokonta,3BGGV@33208|Metazoa,3CT1S@33213|Bilateria	33208|Metazoa	M	ankyrin 3, node of Ranvier (ankyrin G)	ANK2	GO:0000278,GO:0000281,GO:0000323,GO:0000902,GO:0000904,GO:0000910,GO:0001508,GO:0002027,GO:0002028,GO:0003008,GO:0003012,GO:0003013,GO:0003015,GO:0003205,GO:0003230,GO:0003254,GO:0003279,GO:0003283,GO:0003674,GO:0005198,GO:0005200,GO:0005488,GO:0005515,GO:0005575,GO:0005622,GO:0005623,GO:0005737,GO:0005764,GO:0005773,GO:0005783,GO:0005794,GO:0005829,GO:0005856,GO:0005886,GO:0005887,GO:0005911,GO:…	-	ko:K10380	ko04624,ko05205,map04624,map05205	-	-	-	ko00000,ko00001,ko04812	-	-	-	Ank_2,Ank_3,Ank_4,Ank_5,Death,ZU5
XP_022079214.1	7668.SPU_015849-tr	1.93e-50	208	28INT@1|root,2QQZT@2759|Eukaryota,39R8X@33154|Opisthokonta,3BBIU@33208|Metazoa,3CYS8@33213|Bilateria	33208|Metazoa	-	-	-	-	-	ko:K20478	-	-	-	-	ko00000,ko04131	-	-	-	-
XP_022079215.1	7668.SPU_015849-tr	1.86e-55	225	28INT@1|root,2QQZT@2759|Eukaryota,39R8X@33154|Opisthokonta,3BBIU@33208|Metazoa,3CYS8@33213|Bilateria	33208|Metazoa	-	-	-	-	-	ko:K20478	-	-	-	-	ko00000,ko04131	-	-	-	-
XP_022079216.1	7668.SPU_019939-tr	1.04e-57	184	COG0537@1|root,KOG3275@2759|Eukaryota,3A3J2@33154|Opisthokonta,3BRD5@33208|Metazoa,3D8AA@33213|Bilateria	33208|Metazoa	T	purine ribonucleotide catabolic process	HINT2	GO:0005575,GO:0005622,GO:0005623,GO:0005634,GO:0005730,GO:0005737,GO:0005739,GO:0006629,GO:0008150,GO:0008152,GO:0009056,GO:0009892,GO:0010605,GO:0016042,GO:0019222,GO:0031323,GO:0031324,GO:0031399,GO:0031400,GO:0031974,GO:0031981,GO:0032268,GO:0032269,GO:0043226,GO:0043227,GO:0043228,GO:0043229,GO:0043231,GO:0043232,GO:0043233,GO:0044238,GO:0044422,GO:0044424,GO:0044428,GO:0044444,GO:0044446,GO:…	-	ko:K02503	-	-	-	-	ko00000,ko04147	-	-	-	HIT
XP_022079217.1	10224.XP_002734672.1	9.64e-81	251	KOG2899@1|root,KOG2899@2759|Eukaryota,38CII@33154|Opisthokonta,3BIUH@33208|Metazoa,3CVCW@33213|Bilateria	33208|Metazoa	S	BCDIN3 domain containing	BCDIN3D	GO:0001510,GO:0003674,GO:0003824,GO:0005575,GO:0005622,GO:0005623,GO:0005634,GO:0005737,GO:0005829,GO:0006139,GO:0006725,GO:0006807,GO:0008150,GO:0008152,GO:0008168,GO:0008171,GO:0008173,GO:0009451,GO:0009892,GO:0009893,GO:0009987,GO:0010468,GO:0010586,GO:0010604,GO:0010605,GO:0010628,GO:0010629,GO:0016070,GO:0016740,GO:0016741,GO:0019219,GO:0019222,GO:0031323,GO:0031324,GO:0032259,GO:0034641,GO:…	-	-	-	-	-	-	-	-	-	-	Bin3
XP_022079218.1	7668.SPU_003661-tr	1.53e-59	209	KOG3646@1|root,KOG3646@2759|Eukaryota,38D2T@33154|Opisthokonta,3BGXC@33208|Metazoa,3CWAV@33213|Bilateria	33208|Metazoa	T	acetylcholine-gated cation-selective channel activity	CHRNA7	GO:0000003,GO:0000187,GO:0000902,GO:0000904,GO:0001505,GO:0001508,GO:0001540,GO:0001666,GO:0001775,GO:0001817,GO:0001818,GO:0001932,GO:0001933,GO:0001934,GO:0001976,GO:0001978,GO:0001982,GO:0001988,GO:0002027,GO:0002376,GO:0003008,GO:0003013,GO:0003025,GO:0003073,GO:0003084,GO:0003674,GO:0004888,GO:0005215,GO:0005216,GO:0005230,GO:0005231,GO:0005261,GO:0005262,GO:0005488,GO:0005515,GO:0005575,GO:…	-	ko:K04809	ko04020,ko04080,ko04725,ko05033,ko05204,map04020,map04080,map04725,map05033,map05204	-	-	-	ko00000,ko00001,ko04040	1.A.9.1	-	-	Neur_chan_LBD,Neur_chan_memb
XP_022079219.1	10224.NP_001161666.1	7.25e-135	400	KOG1028@1|root,KOG1028@2759|Eukaryota,38TEH@33154|Opisthokonta,3BB7Z@33208|Metazoa,3D1IA@33213|Bilateria	33208|Metazoa	TU	spontaneous exocytosis of neurotransmitter	SYT12	GO:0000149,GO:0001505,GO:0003674,GO:0005488,GO:0005509,GO:0005515,GO:0005543,GO:0005544,GO:0005575,GO:0005623,GO:0005886,GO:0006810,GO:0006836,GO:0006887,GO:0006906,GO:0006996,GO:0007154,GO:0007267,GO:0007268,GO:0007269,GO:0008150,GO:0008289,GO:0009987,GO:0010646,GO:0016020,GO:0016021,GO:0016043,GO:0016050,GO:0016079,GO:0016192,GO:0017156,GO:0017157,GO:0017158,GO:0019905,GO:0023051,GO:0023052,GO:…	-	ko:K19912	-	-	-	-	ko00000,ko04131	-	-	-	C2
XP_022079220.1	7668.SPU_000908-tr	0	1091	COG0666@1|root,KOG4177@2759|Eukaryota,38BVK@33154|Opisthokonta,3BGGV@33208|Metazoa,3CT1S@33213|Bilateria	33208|Metazoa	M	ankyrin 3, node of Ranvier (ankyrin G)	ANK2	GO:0000278,GO:0000281,GO:0000323,GO:0000902,GO:0000904,GO:0000910,GO:0001508,GO:0002027,GO:0002028,GO:0003008,GO:0003012,GO:0003013,GO:0003015,GO:0003205,GO:0003230,GO:0003254,GO:0003279,GO:0003283,GO:0003674,GO:0005198,GO:0005200,GO:0005488,GO:0005515,GO:0005575,GO:0005622,GO:0005623,GO:0005737,GO:0005764,GO:0005773,GO:0005783,GO:0005794,GO:0005829,GO:0005856,GO:0005886,GO:0005887,GO:0005911,GO:…	-	ko:K10380	ko04624,ko05205,map04624,map05205	-	-	-	ko00000,ko00001,ko04812	-	-	-	Ank_2,Ank_3,Ank_4,Ank_5,Death,ZU5
XP_022079221.1	10224.NP_001161666.1	6.92e-133	393	KOG1028@1|root,KOG1028@2759|Eukaryota,38TEH@33154|Opisthokonta,3BB7Z@33208|Metazoa,3D1IA@33213|Bilateria	33208|Metazoa	TU	spontaneous exocytosis of neurotransmitter	SYT12	GO:0000149,GO:0001505,GO:0003674,GO:0005488,GO:0005509,GO:0005515,GO:0005543,GO:0005544,GO:0005575,GO:0005623,GO:0005886,GO:0006810,GO:0006836,GO:0006887,GO:0006906,GO:0006996,GO:0007154,GO:0007267,GO:0007268,GO:0007269,GO:0008150,GO:0008289,GO:0009987,GO:0010646,GO:0016020,GO:0016021,GO:0016043,GO:0016050,GO:0016079,GO:0016192,GO:0017156,GO:0017157,GO:0017158,GO:0019905,GO:0023051,GO:0023052,GO:…	-	ko:K19912	-	-	-	-	ko00000,ko04131	-	-	-	C2
XP_022079222.1	7668.SPU_012733-tr	1.47e-53	180	KOG4241@1|root,KOG4241@2759|Eukaryota,39Y6E@33154|Opisthokonta,3BK1B@33208|Metazoa,3D0YM@33213|Bilateria	33208|Metazoa	J	ribosomal protein L10	MRPL10	GO:0000313,GO:0000315,GO:0003674,GO:0003735,GO:0005198,GO:0005575,GO:0005622,GO:0005623,GO:0005634,GO:0005654,GO:0005737,GO:0005739,GO:0005740,GO:0005743,GO:0005759,GO:0005761,GO:0005762,GO:0005840,GO:0006412,GO:0006414,GO:0006415,GO:0006518,GO:0006807,GO:0008150,GO:0008152,GO:0009058,GO:0009059,GO:0009987,GO:0010467,GO:0015934,GO:0016020,GO:0016043,GO:0019538,GO:0019866,GO:0022411,GO:0031090,GO:…	-	ko:K02864	ko03010,map03010	M00178,M00179	-	-	br01610,ko00000,ko00001,ko00002,ko03011	-	-	-	Ribosomal_L10
XP_022079223.1	144197.XP_008287009.1	1.31e-205	580	COG1960@1|root,KOG0140@2759|Eukaryota,38F6W@33154|Opisthokonta,3BFRW@33208|Metazoa,3CVRH@33213|Bilateria,48ANF@7711|Chordata,48VFN@7742|Vertebrata,49SW8@7898|Actinopterygii	33208|Metazoa	I	acyl-Coenzyme A dehydrogenase family, member 8	ACAD8	GO:0003674,GO:0003824,GO:0003995,GO:0005575,GO:0005622,GO:0005623,GO:0005737,GO:0005739,GO:0005759,GO:0006082,GO:0006520,GO:0006629,GO:0006807,GO:0008150,GO:0008152,GO:0009056,GO:0009063,GO:0009081,GO:0009083,GO:0009987,GO:0016054,GO:0016491,GO:0016627,GO:0019752,GO:0031974,GO:0043226,GO:0043227,GO:0043229,GO:0043231,GO:0043233,GO:0043436,GO:0044237,GO:0044238,GO:0044248,GO:0044281,GO:0044282,GO:…	-	ko:K11538	ko00280,ko01100,map00280,map01100	-	R02661	RC00148	ko00000,ko00001,ko01000	-	-	-	Acyl-CoA_dh_1,Acyl-CoA_dh_M,Acyl-CoA_dh_N
XP_022079224.1	144197.XP_008287009.1	1.31e-205	580	COG1960@1|root,KOG0140@2759|Eukaryota,38F6W@33154|Opisthokonta,3BFRW@33208|Metazoa,3CVRH@33213|Bilateria,48ANF@7711|Chordata,48VFN@7742|Vertebrata,49SW8@7898|Actinopterygii	33208|Metazoa	I	acyl-Coenzyme A dehydrogenase family, member 8	ACAD8	GO:0003674,GO:0003824,GO:0003995,GO:0005575,GO:0005622,GO:0005623,GO:0005737,GO:0005739,GO:0005759,GO:0006082,GO:0006520,GO:0006629,GO:0006807,GO:0008150,GO:0008152,GO:0009056,GO:0009063,GO:0009081,GO:0009083,GO:0009987,GO:0016054,GO:0016491,GO:0016627,GO:0019752,GO:0031974,GO:0043226,GO:0043227,GO:0043229,GO:0043231,GO:0043233,GO:0043436,GO:0044237,GO:0044238,GO:0044248,GO:0044281,GO:0044282,GO:…	-	ko:K11538	ko00280,ko01100,map00280,map01100	-	R02661	RC00148	ko00000,ko00001,ko01000	-	-	-	Acyl-CoA_dh_1,Acyl-CoA_dh_M,Acyl-CoA_dh_N
XP_022079225.1	7668.SPU_017293-tr	0	1815	COG0557@1|root,COG1112@1|root,KOG1804@2759|Eukaryota,KOG2102@2759|Eukaryota,38E5C@33154|Opisthokonta,3B9CU@33208|Metazoa,3CXWN@33213|Bilateria	33208|Metazoa	L	nuclear receptor transcription coactivator activity	HELZ2	GO:0003674,GO:0003712,GO:0003713,GO:0005575,GO:0005622,GO:0005623,GO:0005634,GO:0005654,GO:0006355,GO:0006357,GO:0008150,GO:0009889,GO:0009891,GO:0009893,GO:0010468,GO:0010556,GO:0010557,GO:0010604,GO:0010628,GO:0019216,GO:0019219,GO:0019222,GO:0030374,GO:0031323,GO:0031325,GO:0031326,GO:0031328,GO:0031974,GO:0031981,GO:0043226,GO:0043227,GO:0043229,GO:0043231,GO:0043233,GO:0044422,GO:0044424,GO:…	-	-	-	-	-	-	-	-	-	-	AAA_11,AAA_12,RNB
XP_022079226.1	8083.ENSXMAP00000019478	0	1228	2CMP4@1|root,2QR56@2759|Eukaryota,39VQX@33154|Opisthokonta,3BR69@33208|Metazoa,3D755@33213|Bilateria	33208|Metazoa	S	Pao retrotransposon peptidase	-	-	-	-	-	-	-	-	-	-	-	-	DUF1759,Peptidase_A17,rve
XP_022079227.1	192875.XP_004347433.1	1.6e-52	178	KOG2567@1|root,KOG2567@2759|Eukaryota,3A5EY@33154|Opisthokonta	33154|Opisthokonta	S	Thioredoxin	-	-	-	-	-	-	-	-	-	-	-	-	DSBA,Thioredoxin_4
XP_022079228.1	7668.SPU_000908-tr	0	1100	COG0666@1|root,KOG4177@2759|Eukaryota,38BVK@33154|Opisthokonta,3BGGV@33208|Metazoa,3CT1S@33213|Bilateria	33208|Metazoa	M	ankyrin 3, node of Ranvier (ankyrin G)	ANK2	GO:0000278,GO:0000281,GO:0000323,GO:0000902,GO:0000904,GO:0000910,GO:0001508,GO:0002027,GO:0002028,GO:0003008,GO:0003012,GO:0003013,GO:0003015,GO:0003205,GO:0003230,GO:0003254,GO:0003279,GO:0003283,GO:0003674,GO:0005198,GO:0005200,GO:0005488,GO:0005515,GO:0005575,GO:0005622,GO:0005623,GO:0005737,GO:0005764,GO:0005773,GO:0005783,GO:0005794,GO:0005829,GO:0005856,GO:0005886,GO:0005887,GO:0005911,GO:…	-	ko:K10380	ko04624,ko05205,map04624,map05205	-	-	-	ko00000,ko00001,ko04812	-	-	-	Ank_2,Ank_3,Ank_4,Ank_5,Death,ZU5
XP_022079229.1	192875.XP_004347433.1	3.7e-39	142	KOG2567@1|root,KOG2567@2759|Eukaryota,3A5EY@33154|Opisthokonta	33154|Opisthokonta	S	Thioredoxin	-	-	-	-	-	-	-	-	-	-	-	-	DSBA,Thioredoxin_4
XP_022079230.1	7668.SPU_026888-tr	1.13e-174	501	KOG0296@1|root,KOG0296@2759|Eukaryota,38CNS@33154|Opisthokonta,3BAPE@33208|Metazoa,3CRC4@33213|Bilateria	33208|Metazoa	C	Angio-associated, migratory cell protein	AAMP	GO:0001525,GO:0001568,GO:0001944,GO:0003674,GO:0005488,GO:0005515,GO:0005539,GO:0005575,GO:0005576,GO:0005622,GO:0005623,GO:0005737,GO:0005829,GO:0005856,GO:0005886,GO:0006928,GO:0007275,GO:0008150,GO:0008201,GO:0009653,GO:0009986,GO:0009987,GO:0010594,GO:0010595,GO:0010632,GO:0010634,GO:0014812,GO:0014909,GO:0015630,GO:0016020,GO:0016477,GO:0022603,GO:0022613,GO:0030334,GO:0030335,GO:0030684,GO:…	-	ko:K03440,ko:K14818	-	-	-	-	ko00000,ko03009,ko04040	1.A.6.1.4,1.A.6.2,1.A.6.4,1.A.6.5	-	-	WD40
XP_022079231.1	7668.SPU_026888-tr	1.13e-174	501	KOG0296@1|root,KOG0296@2759|Eukaryota,38CNS@33154|Opisthokonta,3BAPE@33208|Metazoa,3CRC4@33213|Bilateria	33208|Metazoa	C	Angio-associated, migratory cell protein	AAMP	GO:0001525,GO:0001568,GO:0001944,GO:0003674,GO:0005488,GO:0005515,GO:0005539,GO:0005575,GO:0005576,GO:0005622,GO:0005623,GO:0005737,GO:0005829,GO:0005856,GO:0005886,GO:0006928,GO:0007275,GO:0008150,GO:0008201,GO:0009653,GO:0009986,GO:0009987,GO:0010594,GO:0010595,GO:0010632,GO:0010634,GO:0014812,GO:0014909,GO:0015630,GO:0016020,GO:0016477,GO:0022603,GO:0022613,GO:0030334,GO:0030335,GO:0030684,GO:…	-	ko:K03440,ko:K14818	-	-	-	-	ko00000,ko03009,ko04040	1.A.6.1.4,1.A.6.2,1.A.6.4,1.A.6.5	-	-	WD40
XP_022079232.1	7668.SPU_026888-tr	1.13e-174	501	KOG0296@1|root,KOG0296@2759|Eukaryota,38CNS@33154|Opisthokonta,3BAPE@33208|Metazoa,3CRC4@33213|Bilateria	33208|Metazoa	C	Angio-associated, migratory cell protein	AAMP	GO:0001525,GO:0001568,GO:0001944,GO:0003674,GO:0005488,GO:0005515,GO:0005539,GO:0005575,GO:0005576,GO:0005622,GO:0005623,GO:0005737,GO:0005829,GO:0005856,GO:0005886,GO:0006928,GO:0007275,GO:0008150,GO:0008201,GO:0009653,GO:0009986,GO:0009987,GO:0010594,GO:0010595,GO:0010632,GO:0010634,GO:0014812,GO:0014909,GO:0015630,GO:0016020,GO:0016477,GO:0022603,GO:0022613,GO:0030334,GO:0030335,GO:0030684,GO:…	-	ko:K03440,ko:K14818	-	-	-	-	ko00000,ko03009,ko04040	1.A.6.1.4,1.A.6.2,1.A.6.4,1.A.6.5	-	-	WD40
XP_022079233.1	7668.SPU_026888-tr	1.13e-174	501	KOG0296@1|root,KOG0296@2759|Eukaryota,38CNS@33154|Opisthokonta,3BAPE@33208|Metazoa,3CRC4@33213|Bilateria	33208|Metazoa	C	Angio-associated, migratory cell protein	AAMP	GO:0001525,GO:0001568,GO:0001944,GO:0003674,GO:0005488,GO:0005515,GO:0005539,GO:0005575,GO:0005576,GO:0005622,GO:0005623,GO:0005737,GO:0005829,GO:0005856,GO:0005886,GO:0006928,GO:0007275,GO:0008150,GO:0008201,GO:0009653,GO:0009986,GO:0009987,GO:0010594,GO:0010595,GO:0010632,GO:0010634,GO:0014812,GO:0014909,GO:0015630,GO:0016020,GO:0016477,GO:0022603,GO:0022613,GO:0030334,GO:0030335,GO:0030684,GO:…	-	ko:K03440,ko:K14818	-	-	-	-	ko00000,ko03009,ko04040	1.A.6.1.4,1.A.6.2,1.A.6.4,1.A.6.5	-	-	WD40
XP_022079234.1	7739.XP_002594166.1	1.31e-146	436	KOG0270@1|root,KOG0270@2759|Eukaryota,38DXB@33154|Opisthokonta,3B9DG@33208|Metazoa,3CS3B@33213|Bilateria,483EU@7711|Chordata	33208|Metazoa	S	H4K20me3 modified histone binding	PWP1	GO:0000003,GO:0001932,GO:0001933,GO:0002064,GO:0002065,GO:0002066,GO:0003006,GO:0003674,GO:0003676,GO:0003677,GO:0003682,GO:0005488,GO:0005515,GO:0005575,GO:0005622,GO:0005623,GO:0005634,GO:0005654,GO:0005730,GO:0005737,GO:0005794,GO:0006139,GO:0006325,GO:0006351,GO:0006355,GO:0006356,GO:0006359,GO:0006464,GO:0006479,GO:0006725,GO:0006807,GO:0006996,GO:0007275,GO:0007276,GO:0007281,GO:0007292,GO:…	-	ko:K14791	-	-	-	-	ko00000,ko03009	-	-	-	WD40
XP_022079235.1	7029.ACYPI54347-PA	8.3e-05	47	2D0N9@1|root,2SESX@2759|Eukaryota,3AC83@33154|Opisthokonta,3BVFX@33208|Metazoa,3DC0T@33213|Bilateria,421NI@6656|Arthropoda,3SVZC@50557|Insecta,3EDYR@33342|Paraneoptera	33208|Metazoa	O	Insulin / insulin-like growth factor / relaxin family.	-	-	-	ko:K04526,ko:K05459	ko01521,ko01522,ko04010,ko04014,ko04015,ko04022,ko04066,ko04068,ko04072,ko04114,ko04115,ko04140,ko04150,ko04151,ko04152,ko04211,ko04213,ko04510,ko04550,ko04730,ko04750,ko04810,ko04910,ko04911,ko04913,ko04914,ko04917,ko04923,ko04930,ko04931,ko04932,ko04940,ko04950,ko04960,ko05200,ko05202,ko05205,ko05214,ko05215,ko05218,ko05224,ko05410,ko05414,map01521,map01522,map04010,map04014,map04015,map04022,m…	-	-	-	ko00000,ko00001,ko04052	-	-	-	Insulin
XP_022079236.1	7668.SPU_015872-tr	3.34e-92	321	KOG1215@1|root,KOG2087@1|root,KOG1215@2759|Eukaryota,KOG2087@2759|Eukaryota,38CC3@33154|Opisthokonta,3BCC2@33208|Metazoa,3CZ7Q@33213|Bilateria	33208|Metazoa	T	G-protein coupled receptor activity	-	-	-	ko:K04307	ko04080,ko04926,map04080,map04926	-	-	-	ko00000,ko00001,ko04030	-	-	-	7tm_1,CUB,LRR_8,Ldl_recept_a,Lectin_C
XP_022079237.1	7668.SPU_000908-tr	0	1091	COG0666@1|root,KOG4177@2759|Eukaryota,38BVK@33154|Opisthokonta,3BGGV@33208|Metazoa,3CT1S@33213|Bilateria	33208|Metazoa	M	ankyrin 3, node of Ranvier (ankyrin G)	ANK2	GO:0000278,GO:0000281,GO:0000323,GO:0000902,GO:0000904,GO:0000910,GO:0001508,GO:0002027,GO:0002028,GO:0003008,GO:0003012,GO:0003013,GO:0003015,GO:0003205,GO:0003230,GO:0003254,GO:0003279,GO:0003283,GO:0003674,GO:0005198,GO:0005200,GO:0005488,GO:0005515,GO:0005575,GO:0005622,GO:0005623,GO:0005737,GO:0005764,GO:0005773,GO:0005783,GO:0005794,GO:0005829,GO:0005856,GO:0005886,GO:0005887,GO:0005911,GO:…	-	ko:K10380	ko04624,ko05205,map04624,map05205	-	-	-	ko00000,ko00001,ko04812	-	-	-	Ank_2,Ank_3,Ank_4,Ank_5,Death,ZU5
XP_022079238.1	7668.SPU_015872-tr	2.31e-92	321	KOG1215@1|root,KOG2087@1|root,KOG1215@2759|Eukaryota,KOG2087@2759|Eukaryota,38CC3@33154|Opisthokonta,3BCC2@33208|Metazoa,3CZ7Q@33213|Bilateria	33208|Metazoa	T	G-protein coupled receptor activity	-	-	-	ko:K04307	ko04080,ko04926,map04080,map04926	-	-	-	ko00000,ko00001,ko04030	-	-	-	7tm_1,CUB,LRR_8,Ldl_recept_a,Lectin_C
XP_022079239.1	7668.SPU_014634-tr	1.41e-49	183	KOG2504@1|root,KOG2504@2759|Eukaryota,39TSS@33154|Opisthokonta,3BG0P@33208|Metazoa,3CTF0@33213|Bilateria	33208|Metazoa	G	Monocarboxylate transporter 2-like	-	-	-	ko:K08184,ko:K11810	-	-	-	-	ko00000,ko02000	2.A.1.13	-	-	MFS_1
XP_022079240.1	7668.SPU_014634-tr	5.59e-43	164	KOG2504@1|root,KOG2504@2759|Eukaryota,39TSS@33154|Opisthokonta,3BG0P@33208|Metazoa,3CTF0@33213|Bilateria	33208|Metazoa	G	Monocarboxylate transporter 2-like	-	-	-	ko:K08184,ko:K11810	-	-	-	-	ko00000,ko02000	2.A.1.13	-	-	MFS_1
XP_022079241.1	7668.SPU_028569-tr	2.42e-30	114	KOG4087@1|root,KOG4087@2759|Eukaryota,3A2CD@33154|Opisthokonta,3BQJ8@33208|Metazoa,3D6IV@33213|Bilateria	33208|Metazoa	I	arachidonic acid secretion	PLA2G1B	GO:0000187,GO:0001816,GO:0001932,GO:0001934,GO:0002227,GO:0002251,GO:0002252,GO:0002376,GO:0002385,GO:0002443,GO:0002444,GO:0002446,GO:0002682,GO:0002684,GO:0002791,GO:0002793,GO:0003674,GO:0003824,GO:0004620,GO:0004623,GO:0005102,GO:0005488,GO:0005509,GO:0005515,GO:0005575,GO:0005576,GO:0005615,GO:0005622,GO:0005623,GO:0005737,GO:0005829,GO:0006082,GO:0006275,GO:0006355,GO:0006357,GO:0006575,GO:…	3.1.1.4	ko:K01047	ko00564,ko00565,ko00590,ko00591,ko00592,ko01100,ko01110,ko04014,ko04270,ko04972,ko04975,map00564,map00565,map00590,map00591,map00592,map01100,map01110,map04014,map04270,map04972,map04975	-	R01315,R01317,R02053,R07064,R07379,R07387,R07859	RC00037,RC00094	ko00000,ko00001,ko01000,ko03036	-	-	-	Phospholip_A2_1
XP_022079242.1	7739.XP_002593794.1	3.27e-06	60.8	2E9YG@1|root,2SG8K@2759|Eukaryota,3ACCK@33154|Opisthokonta,3BVNZ@33208|Metazoa,3DCN3@33213|Bilateria	33208|Metazoa	S	Reeler domain	-	-	-	-	-	-	-	-	-	-	-	-	Reeler
XP_022079246.1	7668.SPU_000908-tr	0	1101	COG0666@1|root,KOG4177@2759|Eukaryota,38BVK@33154|Opisthokonta,3BGGV@33208|Metazoa,3CT1S@33213|Bilateria	33208|Metazoa	M	ankyrin 3, node of Ranvier (ankyrin G)	ANK2	GO:0000278,GO:0000281,GO:0000323,GO:0000902,GO:0000904,GO:0000910,GO:0001508,GO:0002027,GO:0002028,GO:0003008,GO:0003012,GO:0003013,GO:0003015,GO:0003205,GO:0003230,GO:0003254,GO:0003279,GO:0003283,GO:0003674,GO:0005198,GO:0005200,GO:0005488,GO:0005515,GO:0005575,GO:0005622,GO:0005623,GO:0005737,GO:0005764,GO:0005773,GO:0005783,GO:0005794,GO:0005829,GO:0005856,GO:0005886,GO:0005887,GO:0005911,GO:…	-	ko:K10380	ko04624,ko05205,map04624,map05205	-	-	-	ko00000,ko00001,ko04812	-	-	-	Ank_2,Ank_3,Ank_4,Ank_5,Death,ZU5
XP_022079250.1	7668.SPU_022324-tr	1.65e-183	536	KOG2132@1|root,KOG2132@2759|Eukaryota,39WIR@33154|Opisthokonta,3BN4K@33208|Metazoa,3D2K3@33213|Bilateria	33208|Metazoa	BT	Cupin-like domain	-	-	-	-	-	-	-	-	-	-	-	-	Cupin_8
XP_022079251.1	7668.SPU_022324-tr	1.07e-183	536	KOG2132@1|root,KOG2132@2759|Eukaryota,39WIR@33154|Opisthokonta,3BN4K@33208|Metazoa,3D2K3@33213|Bilateria	33208|Metazoa	BT	Cupin-like domain	-	-	-	-	-	-	-	-	-	-	-	-	Cupin_8
XP_022079252.1	7668.SPU_014232-tr	3.33e-76	233	KOG4414@1|root,KOG4414@2759|Eukaryota,38HS4@33154|Opisthokonta,3BJQH@33208|Metazoa,3CUKN@33213|Bilateria	33208|Metazoa	OT	cop9 signalosome complex subunit	COPS8	GO:0000003,GO:0000338,GO:0000715,GO:0001654,GO:0001745,GO:0001932,GO:0001934,GO:0002009,GO:0002165,GO:0003006,GO:0005575,GO:0005622,GO:0005623,GO:0005634,GO:0005654,GO:0005737,GO:0005829,GO:0006139,GO:0006259,GO:0006281,GO:0006283,GO:0006289,GO:0006464,GO:0006508,GO:0006725,GO:0006807,GO:0006950,GO:0006952,GO:0006974,GO:0006996,GO:0007154,GO:0007165,GO:0007250,GO:0007275,GO:0007276,GO:0007281,GO:…	2.3.2.27	ko:K10655,ko:K12181	-	-	-	-	ko00000,ko01000,ko04121	-	-	-	CSN8_PSD8_EIF3K
XP_022079253.1	7668.SPU_015125-tr	2.27e-87	292	28MEB@1|root,2QTXT@2759|Eukaryota,38UB2@33154|Opisthokonta,3BHPF@33208|Metazoa,3CSY7@33213|Bilateria	33208|Metazoa	S	galactosylceramide sulfotransferase activity	GAL3ST1	GO:0000003,GO:0000139,GO:0001733,GO:0003674,GO:0003824,GO:0005575,GO:0005622,GO:0005623,GO:0005737,GO:0005794,GO:0005886,GO:0005887,GO:0006464,GO:0006486,GO:0006487,GO:0006629,GO:0006643,GO:0006664,GO:0006665,GO:0006672,GO:0006677,GO:0006681,GO:0006682,GO:0006687,GO:0006688,GO:0006807,GO:0007272,GO:0007275,GO:0007276,GO:0007283,GO:0007399,GO:0008146,GO:0008150,GO:0008152,GO:0008366,GO:0008610,GO:…	2.8.2.11	ko:K01019,ko:K09675	ko00565,ko00600,ko01100,map00565,map00600,map01100	M00067	R04017,R05105,R10805	RC00007,RC00231	ko00000,ko00001,ko00002,ko01000,ko01003	-	-	-	Gal-3-0_sulfotr
XP_022079254.1	7668.SPU_015125-tr	1.14e-87	292	28MEB@1|root,2QTXT@2759|Eukaryota,38UB2@33154|Opisthokonta,3BHPF@33208|Metazoa,3CSY7@33213|Bilateria	33208|Metazoa	S	galactosylceramide sulfotransferase activity	GAL3ST1	GO:0000003,GO:0000139,GO:0001733,GO:0003674,GO:0003824,GO:0005575,GO:0005622,GO:0005623,GO:0005737,GO:0005794,GO:0005886,GO:0005887,GO:0006464,GO:0006486,GO:0006487,GO:0006629,GO:0006643,GO:0006664,GO:0006665,GO:0006672,GO:0006677,GO:0006681,GO:0006682,GO:0006687,GO:0006688,GO:0006807,GO:0007272,GO:0007275,GO:0007276,GO:0007283,GO:0007399,GO:0008146,GO:0008150,GO:0008152,GO:0008366,GO:0008610,GO:…	2.8.2.11	ko:K01019,ko:K09675	ko00565,ko00600,ko01100,map00565,map00600,map01100	M00067	R04017,R05105,R10805	RC00007,RC00231	ko00000,ko00001,ko00002,ko01000,ko01003	-	-	-	Gal-3-0_sulfotr
XP_022079255.1	7668.SPU_000908-tr	0	1091	COG0666@1|root,KOG4177@2759|Eukaryota,38BVK@33154|Opisthokonta,3BGGV@33208|Metazoa,3CT1S@33213|Bilateria	33208|Metazoa	M	ankyrin 3, node of Ranvier (ankyrin G)	ANK2	GO:0000278,GO:0000281,GO:0000323,GO:0000902,GO:0000904,GO:0000910,GO:0001508,GO:0002027,GO:0002028,GO:0003008,GO:0003012,GO:0003013,GO:0003015,GO:0003205,GO:0003230,GO:0003254,GO:0003279,GO:0003283,GO:0003674,GO:0005198,GO:0005200,GO:0005488,GO:0005515,GO:0005575,GO:0005622,GO:0005623,GO:0005737,GO:0005764,GO:0005773,GO:0005783,GO:0005794,GO:0005829,GO:0005856,GO:0005886,GO:0005887,GO:0005911,GO:…	-	ko:K10380	ko04624,ko05205,map04624,map05205	-	-	-	ko00000,ko00001,ko04812	-	-	-	Ank_2,Ank_3,Ank_4,Ank_5,Death,ZU5
XP_022079256.1	7668.SPU_010789-tr	0	2626	KOG1787@1|root,KOG1787@2759|Eukaryota,38D1H@33154|Opisthokonta,3BB6B@33208|Metazoa,3CRAP@33213|Bilateria	33208|Metazoa	U	platelet formation	NBEAL1	GO:0000902,GO:0000904,GO:0001501,GO:0001775,GO:0002252,GO:0002263,GO:0002274,GO:0002275,GO:0002283,GO:0002366,GO:0002376,GO:0002443,GO:0002444,GO:0002446,GO:0002520,GO:0005575,GO:0005622,GO:0005623,GO:0005737,GO:0005783,GO:0005886,GO:0006810,GO:0006887,GO:0006950,GO:0006955,GO:0006996,GO:0007275,GO:0007596,GO:0007599,GO:0008150,GO:0009611,GO:0009653,GO:0009987,GO:0010256,GO:0012505,GO:0012506,GO:…	-	-	-	-	-	-	-	-	-	-	Beach,DUF4704,DUF4800,PH_BEACH,WD40
XP_022079257.1	7668.SPU_010789-tr	0	2626	KOG1787@1|root,KOG1787@2759|Eukaryota,38D1H@33154|Opisthokonta,3BB6B@33208|Metazoa,3CRAP@33213|Bilateria	33208|Metazoa	U	platelet formation	NBEAL1	GO:0000902,GO:0000904,GO:0001501,GO:0001775,GO:0002252,GO:0002263,GO:0002274,GO:0002275,GO:0002283,GO:0002366,GO:0002376,GO:0002443,GO:0002444,GO:0002446,GO:0002520,GO:0005575,GO:0005622,GO:0005623,GO:0005737,GO:0005783,GO:0005886,GO:0006810,GO:0006887,GO:0006950,GO:0006955,GO:0006996,GO:0007275,GO:0007596,GO:0007599,GO:0008150,GO:0009611,GO:0009653,GO:0009987,GO:0010256,GO:0012505,GO:0012506,GO:…	-	-	-	-	-	-	-	-	-	-	Beach,DUF4704,DUF4800,PH_BEACH,WD40
XP_022079258.1	7668.SPU_010596-tr	1.29e-256	800	KOG2140@1|root,KOG2140@2759|Eukaryota,38ENJ@33154|Opisthokonta,3BAIE@33208|Metazoa,3CUJ0@33213|Bilateria	33208|Metazoa	S	RNA splicing	CWC22	GO:0000003,GO:0000228,GO:0000375,GO:0000377,GO:0000398,GO:0000785,GO:0000790,GO:0003006,GO:0003674,GO:0003676,GO:0003723,GO:0005488,GO:0005515,GO:0005575,GO:0005622,GO:0005623,GO:0005634,GO:0005654,GO:0005681,GO:0005684,GO:0005694,GO:0005737,GO:0005829,GO:0006139,GO:0006396,GO:0006397,GO:0006725,GO:0006807,GO:0007275,GO:0007276,GO:0007281,GO:0007369,GO:0008150,GO:0008152,GO:0008380,GO:0009653,GO:…	-	ko:K13100	-	-	-	-	ko00000,ko03041	-	-	-	MA3,MIF4G
XP_022079259.1	10224.XP_002739412.1	9.7e-93	284	28ZEG@1|root,2R68S@2759|Eukaryota,39VNV@33154|Opisthokonta,3BN9F@33208|Metazoa,3CYUQ@33213|Bilateria	33208|Metazoa	S	SPFH domain / Band 7 family	-	-	-	ko:K17080	-	-	-	-	ko00000,ko03029,ko04147	-	-	-	Band_7
XP_022079260.1	10224.XP_006819658.1	8.1e-13	75.5	2CI03@1|root,2T033@2759|Eukaryota,3AU6J@33154|Opisthokonta,3C4I8@33208|Metazoa,3DJVN@33213|Bilateria	33208|Metazoa	-	-	-	-	-	-	-	-	-	-	-	-	-	-	-
XP_022079261.1	10224.XP_006819658.1	8.1e-13	75.5	2CI03@1|root,2T033@2759|Eukaryota,3AU6J@33154|Opisthokonta,3C4I8@33208|Metazoa,3DJVN@33213|Bilateria	33208|Metazoa	-	-	-	-	-	-	-	-	-	-	-	-	-	-	-
XP_022079262.1	7668.SPU_000908-tr	0	1073	COG0666@1|root,KOG4177@2759|Eukaryota,38BVK@33154|Opisthokonta,3BGGV@33208|Metazoa,3CT1S@33213|Bilateria	33208|Metazoa	M	ankyrin 3, node of Ranvier (ankyrin G)	ANK2	GO:0000278,GO:0000281,GO:0000323,GO:0000902,GO:0000904,GO:0000910,GO:0001508,GO:0002027,GO:0002028,GO:0003008,GO:0003012,GO:0003013,GO:0003015,GO:0003205,GO:0003230,GO:0003254,GO:0003279,GO:0003283,GO:0003674,GO:0005198,GO:0005200,GO:0005488,GO:0005515,GO:0005575,GO:0005622,GO:0005623,GO:0005737,GO:0005764,GO:0005773,GO:0005783,GO:0005794,GO:0005829,GO:0005856,GO:0005886,GO:0005887,GO:0005911,GO:…	-	ko:K10380	ko04624,ko05205,map04624,map05205	-	-	-	ko00000,ko00001,ko04812	-	-	-	Ank_2,Ank_3,Ank_4,Ank_5,Death,ZU5
XP_022079263.1	10224.XP_006819658.1	8.1e-13	75.5	2CI03@1|root,2T033@2759|Eukaryota,3AU6J@33154|Opisthokonta,3C4I8@33208|Metazoa,3DJVN@33213|Bilateria	33208|Metazoa	-	-	-	-	-	-	-	-	-	-	-	-	-	-	-
XP_022079264.1	7668.SPU_011429-tr	1.03e-51	167	COG5112@1|root,KOG3408@2759|Eukaryota,3A8JP@33154|Opisthokonta,3BQFH@33208|Metazoa,3D8CW@33213|Bilateria	33208|Metazoa	A	Zinc-finger double-stranded RNA-binding	ZNF593	GO:0000054,GO:0000055,GO:0003674,GO:0005488,GO:0005575,GO:0005622,GO:0005623,GO:0005634,GO:0005730,GO:0006355,GO:0006357,GO:0006403,GO:0006405,GO:0006611,GO:0006810,GO:0006886,GO:0006913,GO:0008104,GO:0008150,GO:0008270,GO:0009889,GO:0009891,GO:0009893,GO:0010468,GO:0010556,GO:0010557,GO:0010604,GO:0010628,GO:0015031,GO:0015833,GO:0015931,GO:0019219,GO:0019222,GO:0022613,GO:0030684,GO:0030687,GO:…	-	ko:K14821	-	-	-	-	ko00000,ko03009	-	-	-	zf-C2H2_jaz
XP_022079265.1	6087.XP_002161180.1	9.07e-59	183	COG1631@1|root,KOG3464@2759|Eukaryota,3A3DQ@33154|Opisthokonta,3BRG4@33208|Metazoa	33208|Metazoa	J	structural constituent of ribosome	rpl-41	GO:0002181,GO:0003674,GO:0003735,GO:0005198,GO:0005575,GO:0005622,GO:0005623,GO:0005737,GO:0005829,GO:0005840,GO:0006412,GO:0006518,GO:0006807,GO:0008150,GO:0008152,GO:0009058,GO:0009059,GO:0009987,GO:0010467,GO:0015934,GO:0019538,GO:0022625,GO:0022626,GO:0032991,GO:0034641,GO:0034645,GO:0043043,GO:0043170,GO:0043226,GO:0043228,GO:0043229,GO:0043232,GO:0043603,GO:0043604,GO:0044237,GO:0044238,GO:…	-	ko:K02929	ko03010,map03010	M00177,M00179	-	-	br01610,ko00000,ko00001,ko00002,ko03011	-	-	-	Ribosomal_L44
XP_022079266.1	6087.XP_002161180.1	1.86e-58	182	COG1631@1|root,KOG3464@2759|Eukaryota,3A3DQ@33154|Opisthokonta,3BRG4@33208|Metazoa	33208|Metazoa	J	structural constituent of ribosome	rpl-41	GO:0002181,GO:0003674,GO:0003735,GO:0005198,GO:0005575,GO:0005622,GO:0005623,GO:0005737,GO:0005829,GO:0005840,GO:0006412,GO:0006518,GO:0006807,GO:0008150,GO:0008152,GO:0009058,GO:0009059,GO:0009987,GO:0010467,GO:0015934,GO:0019538,GO:0022625,GO:0022626,GO:0032991,GO:0034641,GO:0034645,GO:0043043,GO:0043170,GO:0043226,GO:0043228,GO:0043229,GO:0043232,GO:0043603,GO:0043604,GO:0044237,GO:0044238,GO:…	-	ko:K02929	ko03010,map03010	M00177,M00179	-	-	br01610,ko00000,ko00001,ko00002,ko03011	-	-	-	Ribosomal_L44
XP_022079267.1	10224.XP_002737680.1	4.29e-81	248	COG0194@1|root,KOG0707@2759|Eukaryota,38FKZ@33154|Opisthokonta,3BDY3@33208|Metazoa,3CZJA@33213|Bilateria	33208|Metazoa	F	Guanylate kinase	-	GO:0003674,GO:0003824,GO:0004385,GO:0005575,GO:0005622,GO:0005623,GO:0005634,GO:0005737,GO:0005829,GO:0006139,GO:0006163,GO:0006725,GO:0006753,GO:0006793,GO:0006796,GO:0006807,GO:0008150,GO:0008152,GO:0009058,GO:0009116,GO:0009117,GO:0009119,GO:0009123,GO:0009126,GO:0009132,GO:0009135,GO:0009150,GO:0009161,GO:0009165,GO:0009167,GO:0009179,GO:0009185,GO:0009259,GO:0009987,GO:0016301,GO:0016310,GO:…	2.7.4.8	ko:K00942	ko00230,ko01100,map00230,map01100	M00050	R00332,R02090	RC00002	ko00000,ko00001,ko00002,ko01000	-	-	-	Guanylate_kin
XP_022079268.1	144197.XP_008299189.1	6.14e-77	237	COG0194@1|root,KOG0707@2759|Eukaryota,38FKZ@33154|Opisthokonta,3BDY3@33208|Metazoa,3CZJA@33213|Bilateria,480IM@7711|Chordata,4929R@7742|Vertebrata,49U1A@7898|Actinopterygii	33208|Metazoa	F	Guanylate kinase 1b	-	GO:0003674,GO:0003824,GO:0004385,GO:0005575,GO:0005622,GO:0005623,GO:0005634,GO:0005737,GO:0005829,GO:0006139,GO:0006163,GO:0006725,GO:0006753,GO:0006793,GO:0006796,GO:0006807,GO:0008150,GO:0008152,GO:0009058,GO:0009116,GO:0009117,GO:0009119,GO:0009123,GO:0009126,GO:0009132,GO:0009135,GO:0009150,GO:0009161,GO:0009165,GO:0009167,GO:0009179,GO:0009185,GO:0009259,GO:0009987,GO:0016301,GO:0016310,GO:…	2.7.4.8	ko:K00942	ko00230,ko01100,map00230,map01100	M00050	R00332,R02090	RC00002	ko00000,ko00001,ko00002,ko01000	-	-	-	Guanylate_kin
XP_022079269.1	144197.XP_008299189.1	6.14e-77	237	COG0194@1|root,KOG0707@2759|Eukaryota,38FKZ@33154|Opisthokonta,3BDY3@33208|Metazoa,3CZJA@33213|Bilateria,480IM@7711|Chordata,4929R@7742|Vertebrata,49U1A@7898|Actinopterygii	33208|Metazoa	F	Guanylate kinase 1b	-	GO:0003674,GO:0003824,GO:0004385,GO:0005575,GO:0005622,GO:0005623,GO:0005634,GO:0005737,GO:0005829,GO:0006139,GO:0006163,GO:0006725,GO:0006753,GO:0006793,GO:0006796,GO:0006807,GO:0008150,GO:0008152,GO:0009058,GO:0009116,GO:0009117,GO:0009119,GO:0009123,GO:0009126,GO:0009132,GO:0009135,GO:0009150,GO:0009161,GO:0009165,GO:0009167,GO:0009179,GO:0009185,GO:0009259,GO:0009987,GO:0016301,GO:0016310,GO:…	2.7.4.8	ko:K00942	ko00230,ko01100,map00230,map01100	M00050	R00332,R02090	RC00002	ko00000,ko00001,ko00002,ko01000	-	-	-	Guanylate_kin
XP_022079270.1	10224.XP_002737680.1	2.76e-81	248	COG0194@1|root,KOG0707@2759|Eukaryota,38FKZ@33154|Opisthokonta,3BDY3@33208|Metazoa,3CZJA@33213|Bilateria	33208|Metazoa	F	Guanylate kinase	-	GO:0003674,GO:0003824,GO:0004385,GO:0005575,GO:0005622,GO:0005623,GO:0005634,GO:0005737,GO:0005829,GO:0006139,GO:0006163,GO:0006725,GO:0006753,GO:0006793,GO:0006796,GO:0006807,GO:0008150,GO:0008152,GO:0009058,GO:0009116,GO:0009117,GO:0009119,GO:0009123,GO:0009126,GO:0009132,GO:0009135,GO:0009150,GO:0009161,GO:0009165,GO:0009167,GO:0009179,GO:0009185,GO:0009259,GO:0009987,GO:0016301,GO:0016310,GO:…	2.7.4.8	ko:K00942	ko00230,ko01100,map00230,map01100	M00050	R00332,R02090	RC00002	ko00000,ko00001,ko00002,ko01000	-	-	-	Guanylate_kin
XP_022079271.1	7668.SPU_000908-tr	0	1090	COG0666@1|root,KOG4177@2759|Eukaryota,38BVK@33154|Opisthokonta,3BGGV@33208|Metazoa,3CT1S@33213|Bilateria	33208|Metazoa	M	ankyrin 3, node of Ranvier (ankyrin G)	ANK2	GO:0000278,GO:0000281,GO:0000323,GO:0000902,GO:0000904,GO:0000910,GO:0001508,GO:0002027,GO:0002028,GO:0003008,GO:0003012,GO:0003013,GO:0003015,GO:0003205,GO:0003230,GO:0003254,GO:0003279,GO:0003283,GO:0003674,GO:0005198,GO:0005200,GO:0005488,GO:0005515,GO:0005575,GO:0005622,GO:0005623,GO:0005737,GO:0005764,GO:0005773,GO:0005783,GO:0005794,GO:0005829,GO:0005856,GO:0005886,GO:0005887,GO:0005911,GO:…	-	ko:K10380	ko04624,ko05205,map04624,map05205	-	-	-	ko00000,ko00001,ko04812	-	-	-	Ank_2,Ank_3,Ank_4,Ank_5,Death,ZU5
XP_022079272.1	10224.XP_006819663.1	4.19e-35	126	KOG4087@1|root,KOG4087@2759|Eukaryota,3A2CD@33154|Opisthokonta,3BQJ8@33208|Metazoa,3D6IV@33213|Bilateria	33208|Metazoa	I	arachidonic acid secretion	PLA2G1B	GO:0000187,GO:0001816,GO:0001932,GO:0001934,GO:0002227,GO:0002251,GO:0002252,GO:0002376,GO:0002385,GO:0002443,GO:0002444,GO:0002446,GO:0002682,GO:0002684,GO:0002791,GO:0002793,GO:0003674,GO:0003824,GO:0004620,GO:0004623,GO:0005102,GO:0005488,GO:0005509,GO:0005515,GO:0005575,GO:0005576,GO:0005615,GO:0005622,GO:0005623,GO:0005737,GO:0005829,GO:0006082,GO:0006275,GO:0006355,GO:0006357,GO:0006575,GO:…	3.1.1.4	ko:K01047	ko00564,ko00565,ko00590,ko00591,ko00592,ko01100,ko01110,ko04014,ko04270,ko04972,ko04975,map00564,map00565,map00590,map00591,map00592,map01100,map01110,map04014,map04270,map04972,map04975	-	R01315,R01317,R02053,R07064,R07379,R07387,R07859	RC00037,RC00094	ko00000,ko00001,ko01000,ko03036	-	-	-	Phospholip_A2_1
XP_022079273.1	10224.XP_006819663.1	1.93e-33	122	KOG4087@1|root,KOG4087@2759|Eukaryota,3A2CD@33154|Opisthokonta,3BQJ8@33208|Metazoa,3D6IV@33213|Bilateria	33208|Metazoa	I	arachidonic acid secretion	PLA2G1B	GO:0000187,GO:0001816,GO:0001932,GO:0001934,GO:0002227,GO:0002251,GO:0002252,GO:0002376,GO:0002385,GO:0002443,GO:0002444,GO:0002446,GO:0002682,GO:0002684,GO:0002791,GO:0002793,GO:0003674,GO:0003824,GO:0004620,GO:0004623,GO:0005102,GO:0005488,GO:0005509,GO:0005515,GO:0005575,GO:0005576,GO:0005615,GO:0005622,GO:0005623,GO:0005737,GO:0005829,GO:0006082,GO:0006275,GO:0006355,GO:0006357,GO:0006575,GO:…	3.1.1.4	ko:K01047	ko00564,ko00565,ko00590,ko00591,ko00592,ko01100,ko01110,ko04014,ko04270,ko04972,ko04975,map00564,map00565,map00590,map00591,map00592,map01100,map01110,map04014,map04270,map04972,map04975	-	R01315,R01317,R02053,R07064,R07379,R07387,R07859	RC00037,RC00094	ko00000,ko00001,ko01000,ko03036	-	-	-	Phospholip_A2_1
XP_022079274.1	10224.XP_006819663.1	1.93e-33	122	KOG4087@1|root,KOG4087@2759|Eukaryota,3A2CD@33154|Opisthokonta,3BQJ8@33208|Metazoa,3D6IV@33213|Bilateria	33208|Metazoa	I	arachidonic acid secretion	PLA2G1B	GO:0000187,GO:0001816,GO:0001932,GO:0001934,GO:0002227,GO:0002251,GO:0002252,GO:0002376,GO:0002385,GO:0002443,GO:0002444,GO:0002446,GO:0002682,GO:0002684,GO:0002791,GO:0002793,GO:0003674,GO:0003824,GO:0004620,GO:0004623,GO:0005102,GO:0005488,GO:0005509,GO:0005515,GO:0005575,GO:0005576,GO:0005615,GO:0005622,GO:0005623,GO:0005737,GO:0005829,GO:0006082,GO:0006275,GO:0006355,GO:0006357,GO:0006575,GO:…	3.1.1.4	ko:K01047	ko00564,ko00565,ko00590,ko00591,ko00592,ko01100,ko01110,ko04014,ko04270,ko04972,ko04975,map00564,map00565,map00590,map00591,map00592,map01100,map01110,map04014,map04270,map04972,map04975	-	R01315,R01317,R02053,R07064,R07379,R07387,R07859	RC00037,RC00094	ko00000,ko00001,ko01000,ko03036	-	-	-	Phospholip_A2_1
XP_022079275.1	10224.XP_006819663.1	1.93e-33	122	KOG4087@1|root,KOG4087@2759|Eukaryota,3A2CD@33154|Opisthokonta,3BQJ8@33208|Metazoa,3D6IV@33213|Bilateria	33208|Metazoa	I	arachidonic acid secretion	PLA2G1B	GO:0000187,GO:0001816,GO:0001932,GO:0001934,GO:0002227,GO:0002251,GO:0002252,GO:0002376,GO:0002385,GO:0002443,GO:0002444,GO:0002446,GO:0002682,GO:0002684,GO:0002791,GO:0002793,GO:0003674,GO:0003824,GO:0004620,GO:0004623,GO:0005102,GO:0005488,GO:0005509,GO:0005515,GO:0005575,GO:0005576,GO:0005615,GO:0005622,GO:0005623,GO:0005737,GO:0005829,GO:0006082,GO:0006275,GO:0006355,GO:0006357,GO:0006575,GO:…	3.1.1.4	ko:K01047	ko00564,ko00565,ko00590,ko00591,ko00592,ko01100,ko01110,ko04014,ko04270,ko04972,ko04975,map00564,map00565,map00590,map00591,map00592,map01100,map01110,map04014,map04270,map04972,map04975	-	R01315,R01317,R02053,R07064,R07379,R07387,R07859	RC00037,RC00094	ko00000,ko00001,ko01000,ko03036	-	-	-	Phospholip_A2_1
XP_022079276.1	10224.XP_006819663.1	8.42e-35	125	KOG4087@1|root,KOG4087@2759|Eukaryota,3A2CD@33154|Opisthokonta,3BQJ8@33208|Metazoa,3D6IV@33213|Bilateria	33208|Metazoa	I	arachidonic acid secretion	PLA2G1B	GO:0000187,GO:0001816,GO:0001932,GO:0001934,GO:0002227,GO:0002251,GO:0002252,GO:0002376,GO:0002385,GO:0002443,GO:0002444,GO:0002446,GO:0002682,GO:0002684,GO:0002791,GO:0002793,GO:0003674,GO:0003824,GO:0004620,GO:0004623,GO:0005102,GO:0005488,GO:0005509,GO:0005515,GO:0005575,GO:0005576,GO:0005615,GO:0005622,GO:0005623,GO:0005737,GO:0005829,GO:0006082,GO:0006275,GO:0006355,GO:0006357,GO:0006575,GO:…	3.1.1.4	ko:K01047	ko00564,ko00565,ko00590,ko00591,ko00592,ko01100,ko01110,ko04014,ko04270,ko04972,ko04975,map00564,map00565,map00590,map00591,map00592,map01100,map01110,map04014,map04270,map04972,map04975	-	R01315,R01317,R02053,R07064,R07379,R07387,R07859	RC00037,RC00094	ko00000,ko00001,ko01000,ko03036	-	-	-	Phospholip_A2_1
XP_022079277.1	10224.XP_006819663.1	3.39e-34	124	KOG4087@1|root,KOG4087@2759|Eukaryota,3A2CD@33154|Opisthokonta,3BQJ8@33208|Metazoa,3D6IV@33213|Bilateria	33208|Metazoa	I	arachidonic acid secretion	PLA2G1B	GO:0000187,GO:0001816,GO:0001932,GO:0001934,GO:0002227,GO:0002251,GO:0002252,GO:0002376,GO:0002385,GO:0002443,GO:0002444,GO:0002446,GO:0002682,GO:0002684,GO:0002791,GO:0002793,GO:0003674,GO:0003824,GO:0004620,GO:0004623,GO:0005102,GO:0005488,GO:0005509,GO:0005515,GO:0005575,GO:0005576,GO:0005615,GO:0005622,GO:0005623,GO:0005737,GO:0005829,GO:0006082,GO:0006275,GO:0006355,GO:0006357,GO:0006575,GO:…	3.1.1.4	ko:K01047	ko00564,ko00565,ko00590,ko00591,ko00592,ko01100,ko01110,ko04014,ko04270,ko04972,ko04975,map00564,map00565,map00590,map00591,map00592,map01100,map01110,map04014,map04270,map04972,map04975	-	R01315,R01317,R02053,R07064,R07379,R07387,R07859	RC00037,RC00094	ko00000,ko00001,ko01000,ko03036	-	-	-	Phospholip_A2_1
XP_022079278.1	10224.XP_006812705.1	1.48e-23	102	2E8DG@1|root,2SEW5@2759|Eukaryota,3ACNW@33154|Opisthokonta,3BW77@33208|Metazoa,3DCCP@33213|Bilateria	33208|Metazoa	-	-	-	-	-	-	-	-	-	-	-	-	-	-	-
XP_022079279.1	10224.XP_006812705.1	1.86e-23	101	2E8DG@1|root,2SEW5@2759|Eukaryota,3ACNW@33154|Opisthokonta,3BW77@33208|Metazoa,3DCCP@33213|Bilateria	33208|Metazoa	-	-	-	-	-	-	-	-	-	-	-	-	-	-	-
XP_022079280.1	7668.SPU_000908-tr	0	1106	COG0666@1|root,KOG4177@2759|Eukaryota,38BVK@33154|Opisthokonta,3BGGV@33208|Metazoa,3CT1S@33213|Bilateria	33208|Metazoa	M	ankyrin 3, node of Ranvier (ankyrin G)	ANK2	GO:0000278,GO:0000281,GO:0000323,GO:0000902,GO:0000904,GO:0000910,GO:0001508,GO:0002027,GO:0002028,GO:0003008,GO:0003012,GO:0003013,GO:0003015,GO:0003205,GO:0003230,GO:0003254,GO:0003279,GO:0003283,GO:0003674,GO:0005198,GO:0005200,GO:0005488,GO:0005515,GO:0005575,GO:0005622,GO:0005623,GO:0005737,GO:0005764,GO:0005773,GO:0005783,GO:0005794,GO:0005829,GO:0005856,GO:0005886,GO:0005887,GO:0005911,GO:…	-	ko:K10380	ko04624,ko05205,map04624,map05205	-	-	-	ko00000,ko00001,ko04812	-	-	-	Ank_2,Ank_3,Ank_4,Ank_5,Death,ZU5
XP_022079281.1	7668.SPU_023898-tr	0	1097	KOG2514@1|root,KOG2514@2759|Eukaryota,38BGH@33154|Opisthokonta,3B9GR@33208|Metazoa,3CS29@33213|Bilateria	33208|Metazoa	U	Anoctamin	ANO4	GO:0003674,GO:0005215,GO:0005216,GO:0005229,GO:0005253,GO:0005254,GO:0005319,GO:0005548,GO:0005575,GO:0005622,GO:0005623,GO:0005886,GO:0006810,GO:0006811,GO:0006820,GO:0006821,GO:0006869,GO:0007009,GO:0008150,GO:0008509,GO:0009266,GO:0009581,GO:0009582,GO:0009605,GO:0009612,GO:0009628,GO:0009987,GO:0010256,GO:0010876,GO:0015075,GO:0015103,GO:0015108,GO:0015267,GO:0015318,GO:0015698,GO:0015711,GO:…	-	ko:K19480,ko:K19498,ko:K19499	-	-	-	-	ko00000,ko04040	1.A.17.1.2,1.A.17.1.20,1.A.17.1.21,1.A.17.1.23	-	-	Anoct_dimer,Anoctamin
XP_022079282.1	7668.SPU_023898-tr	0	1102	KOG2514@1|root,KOG2514@2759|Eukaryota,38BGH@33154|Opisthokonta,3B9GR@33208|Metazoa,3CS29@33213|Bilateria	33208|Metazoa	U	Anoctamin	ANO4	GO:0003674,GO:0005215,GO:0005216,GO:0005229,GO:0005253,GO:0005254,GO:0005319,GO:0005548,GO:0005575,GO:0005622,GO:0005623,GO:0005886,GO:0006810,GO:0006811,GO:0006820,GO:0006821,GO:0006869,GO:0007009,GO:0008150,GO:0008509,GO:0009266,GO:0009581,GO:0009582,GO:0009605,GO:0009612,GO:0009628,GO:0009987,GO:0010256,GO:0010876,GO:0015075,GO:0015103,GO:0015108,GO:0015267,GO:0015318,GO:0015698,GO:0015711,GO:…	-	ko:K19480,ko:K19498,ko:K19499	-	-	-	-	ko00000,ko04040	1.A.17.1.2,1.A.17.1.20,1.A.17.1.21,1.A.17.1.23	-	-	Anoct_dimer,Anoctamin
XP_022079283.1	7668.SPU_023898-tr	0	1107	KOG2514@1|root,KOG2514@2759|Eukaryota,38BGH@33154|Opisthokonta,3B9GR@33208|Metazoa,3CS29@33213|Bilateria	33208|Metazoa	U	Anoctamin	ANO4	GO:0003674,GO:0005215,GO:0005216,GO:0005229,GO:0005253,GO:0005254,GO:0005319,GO:0005548,GO:0005575,GO:0005622,GO:0005623,GO:0005886,GO:0006810,GO:0006811,GO:0006820,GO:0006821,GO:0006869,GO:0007009,GO:0008150,GO:0008509,GO:0009266,GO:0009581,GO:0009582,GO:0009605,GO:0009612,GO:0009628,GO:0009987,GO:0010256,GO:0010876,GO:0015075,GO:0015103,GO:0015108,GO:0015267,GO:0015318,GO:0015698,GO:0015711,GO:…	-	ko:K19480,ko:K19498,ko:K19499	-	-	-	-	ko00000,ko04040	1.A.17.1.2,1.A.17.1.20,1.A.17.1.21,1.A.17.1.23	-	-	Anoct_dimer,Anoctamin
XP_022079284.1	7668.SPU_023898-tr	0	1109	KOG2514@1|root,KOG2514@2759|Eukaryota,38BGH@33154|Opisthokonta,3B9GR@33208|Metazoa,3CS29@33213|Bilateria	33208|Metazoa	U	Anoctamin	ANO4	GO:0003674,GO:0005215,GO:0005216,GO:0005229,GO:0005253,GO:0005254,GO:0005319,GO:0005548,GO:0005575,GO:0005622,GO:0005623,GO:0005886,GO:0006810,GO:0006811,GO:0006820,GO:0006821,GO:0006869,GO:0007009,GO:0008150,GO:0008509,GO:0009266,GO:0009581,GO:0009582,GO:0009605,GO:0009612,GO:0009628,GO:0009987,GO:0010256,GO:0010876,GO:0015075,GO:0015103,GO:0015108,GO:0015267,GO:0015318,GO:0015698,GO:0015711,GO:…	-	ko:K19480,ko:K19498,ko:K19499	-	-	-	-	ko00000,ko04040	1.A.17.1.2,1.A.17.1.20,1.A.17.1.21,1.A.17.1.23	-	-	Anoct_dimer,Anoctamin
XP_022079285.1	7668.SPU_023898-tr	0	1088	KOG2514@1|root,KOG2514@2759|Eukaryota,38BGH@33154|Opisthokonta,3B9GR@33208|Metazoa,3CS29@33213|Bilateria	33208|Metazoa	U	Anoctamin	ANO4	GO:0003674,GO:0005215,GO:0005216,GO:0005229,GO:0005253,GO:0005254,GO:0005319,GO:0005548,GO:0005575,GO:0005622,GO:0005623,GO:0005886,GO:0006810,GO:0006811,GO:0006820,GO:0006821,GO:0006869,GO:0007009,GO:0008150,GO:0008509,GO:0009266,GO:0009581,GO:0009582,GO:0009605,GO:0009612,GO:0009628,GO:0009987,GO:0010256,GO:0010876,GO:0015075,GO:0015103,GO:0015108,GO:0015267,GO:0015318,GO:0015698,GO:0015711,GO:…	-	ko:K19480,ko:K19498,ko:K19499	-	-	-	-	ko00000,ko04040	1.A.17.1.2,1.A.17.1.20,1.A.17.1.21,1.A.17.1.23	-	-	Anoct_dimer,Anoctamin
XP_022079286.1	7668.SPU_023898-tr	0	1100	KOG2514@1|root,KOG2514@2759|Eukaryota,38BGH@33154|Opisthokonta,3B9GR@33208|Metazoa,3CS29@33213|Bilateria	33208|Metazoa	U	Anoctamin	ANO4	GO:0003674,GO:0005215,GO:0005216,GO:0005229,GO:0005253,GO:0005254,GO:0005319,GO:0005548,GO:0005575,GO:0005622,GO:0005623,GO:0005886,GO:0006810,GO:0006811,GO:0006820,GO:0006821,GO:0006869,GO:0007009,GO:0008150,GO:0008509,GO:0009266,GO:0009581,GO:0009582,GO:0009605,GO:0009612,GO:0009628,GO:0009987,GO:0010256,GO:0010876,GO:0015075,GO:0015103,GO:0015108,GO:0015267,GO:0015318,GO:0015698,GO:0015711,GO:…	-	ko:K19480,ko:K19498,ko:K19499	-	-	-	-	ko00000,ko04040	1.A.17.1.2,1.A.17.1.20,1.A.17.1.21,1.A.17.1.23	-	-	Anoct_dimer,Anoctamin
XP_022079287.1	7668.SPU_023898-tr	0	1097	KOG2514@1|root,KOG2514@2759|Eukaryota,38BGH@33154|Opisthokonta,3B9GR@33208|Metazoa,3CS29@33213|Bilateria	33208|Metazoa	U	Anoctamin	ANO4	GO:0003674,GO:0005215,GO:0005216,GO:0005229,GO:0005253,GO:0005254,GO:0005319,GO:0005548,GO:0005575,GO:0005622,GO:0005623,GO:0005886,GO:0006810,GO:0006811,GO:0006820,GO:0006821,GO:0006869,GO:0007009,GO:0008150,GO:0008509,GO:0009266,GO:0009581,GO:0009582,GO:0009605,GO:0009612,GO:0009628,GO:0009987,GO:0010256,GO:0010876,GO:0015075,GO:0015103,GO:0015108,GO:0015267,GO:0015318,GO:0015698,GO:0015711,GO:…	-	ko:K19480,ko:K19498,ko:K19499	-	-	-	-	ko00000,ko04040	1.A.17.1.2,1.A.17.1.20,1.A.17.1.21,1.A.17.1.23	-	-	Anoct_dimer,Anoctamin
XP_022079288.1	7668.SPU_023898-tr	0	1097	KOG2514@1|root,KOG2514@2759|Eukaryota,38BGH@33154|Opisthokonta,3B9GR@33208|Metazoa,3CS29@33213|Bilateria	33208|Metazoa	U	Anoctamin	ANO4	GO:0003674,GO:0005215,GO:0005216,GO:0005229,GO:0005253,GO:0005254,GO:0005319,GO:0005548,GO:0005575,GO:0005622,GO:0005623,GO:0005886,GO:0006810,GO:0006811,GO:0006820,GO:0006821,GO:0006869,GO:0007009,GO:0008150,GO:0008509,GO:0009266,GO:0009581,GO:0009582,GO:0009605,GO:0009612,GO:0009628,GO:0009987,GO:0010256,GO:0010876,GO:0015075,GO:0015103,GO:0015108,GO:0015267,GO:0015318,GO:0015698,GO:0015711,GO:…	-	ko:K19480,ko:K19498,ko:K19499	-	-	-	-	ko00000,ko04040	1.A.17.1.2,1.A.17.1.20,1.A.17.1.21,1.A.17.1.23	-	-	Anoct_dimer,Anoctamin
XP_022079289.1	7668.SPU_023898-tr	0	1100	KOG2514@1|root,KOG2514@2759|Eukaryota,38BGH@33154|Opisthokonta,3B9GR@33208|Metazoa,3CS29@33213|Bilateria	33208|Metazoa	U	Anoctamin	ANO4	GO:0003674,GO:0005215,GO:0005216,GO:0005229,GO:0005253,GO:0005254,GO:0005319,GO:0005548,GO:0005575,GO:0005622,GO:0005623,GO:0005886,GO:0006810,GO:0006811,GO:0006820,GO:0006821,GO:0006869,GO:0007009,GO:0008150,GO:0008509,GO:0009266,GO:0009581,GO:0009582,GO:0009605,GO:0009612,GO:0009628,GO:0009987,GO:0010256,GO:0010876,GO:0015075,GO:0015103,GO:0015108,GO:0015267,GO:0015318,GO:0015698,GO:0015711,GO:…	-	ko:K19480,ko:K19498,ko:K19499	-	-	-	-	ko00000,ko04040	1.A.17.1.2,1.A.17.1.20,1.A.17.1.21,1.A.17.1.23	-	-	Anoct_dimer,Anoctamin
XP_022079290.1	7668.SPU_023898-tr	0	1098	KOG2514@1|root,KOG2514@2759|Eukaryota,38BGH@33154|Opisthokonta,3B9GR@33208|Metazoa,3CS29@33213|Bilateria	33208|Metazoa	U	Anoctamin	ANO4	GO:0003674,GO:0005215,GO:0005216,GO:0005229,GO:0005253,GO:0005254,GO:0005319,GO:0005548,GO:0005575,GO:0005622,GO:0005623,GO:0005886,GO:0006810,GO:0006811,GO:0006820,GO:0006821,GO:0006869,GO:0007009,GO:0008150,GO:0008509,GO:0009266,GO:0009581,GO:0009582,GO:0009605,GO:0009612,GO:0009628,GO:0009987,GO:0010256,GO:0010876,GO:0015075,GO:0015103,GO:0015108,GO:0015267,GO:0015318,GO:0015698,GO:0015711,GO:…	-	ko:K19480,ko:K19498,ko:K19499	-	-	-	-	ko00000,ko04040	1.A.17.1.2,1.A.17.1.20,1.A.17.1.21,1.A.17.1.23	-	-	Anoct_dimer,Anoctamin
XP_022079291.1	7668.SPU_000908-tr	0	1107	COG0666@1|root,KOG4177@2759|Eukaryota,38BVK@33154|Opisthokonta,3BGGV@33208|Metazoa,3CT1S@33213|Bilateria	33208|Metazoa	M	ankyrin 3, node of Ranvier (ankyrin G)	ANK2	GO:0000278,GO:0000281,GO:0000323,GO:0000902,GO:0000904,GO:0000910,GO:0001508,GO:0002027,GO:0002028,GO:0003008,GO:0003012,GO:0003013,GO:0003015,GO:0003205,GO:0003230,GO:0003254,GO:0003279,GO:0003283,GO:0003674,GO:0005198,GO:0005200,GO:0005488,GO:0005515,GO:0005575,GO:0005622,GO:0005623,GO:0005737,GO:0005764,GO:0005773,GO:0005783,GO:0005794,GO:0005829,GO:0005856,GO:0005886,GO:0005887,GO:0005911,GO:…	-	ko:K10380	ko04624,ko05205,map04624,map05205	-	-	-	ko00000,ko00001,ko04812	-	-	-	Ank_2,Ank_3,Ank_4,Ank_5,Death,ZU5
XP_022079292.1	7668.SPU_023898-tr	0	1098	KOG2514@1|root,KOG2514@2759|Eukaryota,38BGH@33154|Opisthokonta,3B9GR@33208|Metazoa,3CS29@33213|Bilateria	33208|Metazoa	U	Anoctamin	ANO4	GO:0003674,GO:0005215,GO:0005216,GO:0005229,GO:0005253,GO:0005254,GO:0005319,GO:0005548,GO:0005575,GO:0005622,GO:0005623,GO:0005886,GO:0006810,GO:0006811,GO:0006820,GO:0006821,GO:0006869,GO:0007009,GO:0008150,GO:0008509,GO:0009266,GO:0009581,GO:0009582,GO:0009605,GO:0009612,GO:0009628,GO:0009987,GO:0010256,GO:0010876,GO:0015075,GO:0015103,GO:0015108,GO:0015267,GO:0015318,GO:0015698,GO:0015711,GO:…	-	ko:K19480,ko:K19498,ko:K19499	-	-	-	-	ko00000,ko04040	1.A.17.1.2,1.A.17.1.20,1.A.17.1.21,1.A.17.1.23	-	-	Anoct_dimer,Anoctamin
XP_022079293.1	7668.SPU_023898-tr	0	1098	KOG2514@1|root,KOG2514@2759|Eukaryota,38BGH@33154|Opisthokonta,3B9GR@33208|Metazoa,3CS29@33213|Bilateria	33208|Metazoa	U	Anoctamin	ANO4	GO:0003674,GO:0005215,GO:0005216,GO:0005229,GO:0005253,GO:0005254,GO:0005319,GO:0005548,GO:0005575,GO:0005622,GO:0005623,GO:0005886,GO:0006810,GO:0006811,GO:0006820,GO:0006821,GO:0006869,GO:0007009,GO:0008150,GO:0008509,GO:0009266,GO:0009581,GO:0009582,GO:0009605,GO:0009612,GO:0009628,GO:0009987,GO:0010256,GO:0010876,GO:0015075,GO:0015103,GO:0015108,GO:0015267,GO:0015318,GO:0015698,GO:0015711,GO:…	-	ko:K19480,ko:K19498,ko:K19499	-	-	-	-	ko00000,ko04040	1.A.17.1.2,1.A.17.1.20,1.A.17.1.21,1.A.17.1.23	-	-	Anoct_dimer,Anoctamin
XP_022079294.1	7668.SPU_023898-tr	0	1098	KOG2514@1|root,KOG2514@2759|Eukaryota,38BGH@33154|Opisthokonta,3B9GR@33208|Metazoa,3CS29@33213|Bilateria	33208|Metazoa	U	Anoctamin	ANO4	GO:0003674,GO:0005215,GO:0005216,GO:0005229,GO:0005253,GO:0005254,GO:0005319,GO:0005548,GO:0005575,GO:0005622,GO:0005623,GO:0005886,GO:0006810,GO:0006811,GO:0006820,GO:0006821,GO:0006869,GO:0007009,GO:0008150,GO:0008509,GO:0009266,GO:0009581,GO:0009582,GO:0009605,GO:0009612,GO:0009628,GO:0009987,GO:0010256,GO:0010876,GO:0015075,GO:0015103,GO:0015108,GO:0015267,GO:0015318,GO:0015698,GO:0015711,GO:…	-	ko:K19480,ko:K19498,ko:K19499	-	-	-	-	ko00000,ko04040	1.A.17.1.2,1.A.17.1.20,1.A.17.1.21,1.A.17.1.23	-	-	Anoct_dimer,Anoctamin
XP_022079295.1	7668.SPU_023898-tr	0	1098	KOG2514@1|root,KOG2514@2759|Eukaryota,38BGH@33154|Opisthokonta,3B9GR@33208|Metazoa,3CS29@33213|Bilateria	33208|Metazoa	U	Anoctamin	ANO4	GO:0003674,GO:0005215,GO:0005216,GO:0005229,GO:0005253,GO:0005254,GO:0005319,GO:0005548,GO:0005575,GO:0005622,GO:0005623,GO:0005886,GO:0006810,GO:0006811,GO:0006820,GO:0006821,GO:0006869,GO:0007009,GO:0008150,GO:0008509,GO:0009266,GO:0009581,GO:0009582,GO:0009605,GO:0009612,GO:0009628,GO:0009987,GO:0010256,GO:0010876,GO:0015075,GO:0015103,GO:0015108,GO:0015267,GO:0015318,GO:0015698,GO:0015711,GO:…	-	ko:K19480,ko:K19498,ko:K19499	-	-	-	-	ko00000,ko04040	1.A.17.1.2,1.A.17.1.20,1.A.17.1.21,1.A.17.1.23	-	-	Anoct_dimer,Anoctamin
XP_022079296.1	7668.SPU_023898-tr	0	1098	KOG2514@1|root,KOG2514@2759|Eukaryota,38BGH@33154|Opisthokonta,3B9GR@33208|Metazoa,3CS29@33213|Bilateria	33208|Metazoa	U	Anoctamin	ANO4	GO:0003674,GO:0005215,GO:0005216,GO:0005229,GO:0005253,GO:0005254,GO:0005319,GO:0005548,GO:0005575,GO:0005622,GO:0005623,GO:0005886,GO:0006810,GO:0006811,GO:0006820,GO:0006821,GO:0006869,GO:0007009,GO:0008150,GO:0008509,GO:0009266,GO:0009581,GO:0009582,GO:0009605,GO:0009612,GO:0009628,GO:0009987,GO:0010256,GO:0010876,GO:0015075,GO:0015103,GO:0015108,GO:0015267,GO:0015318,GO:0015698,GO:0015711,GO:…	-	ko:K19480,ko:K19498,ko:K19499	-	-	-	-	ko00000,ko04040	1.A.17.1.2,1.A.17.1.20,1.A.17.1.21,1.A.17.1.23	-	-	Anoct_dimer,Anoctamin
XP_022079297.1	7739.XP_002605109.1	5.9e-90	279	COG0264@1|root,KOG1071@2759|Eukaryota,38FEV@33154|Opisthokonta,3BG7C@33208|Metazoa,3CZNI@33213|Bilateria,482QP@7711|Chordata	33208|Metazoa	J	translation elongation factor activity	TSFM	GO:0003674,GO:0003676,GO:0003723,GO:0003746,GO:0005488,GO:0005575,GO:0005622,GO:0005623,GO:0005634,GO:0005737,GO:0005739,GO:0005759,GO:0006355,GO:0006412,GO:0006414,GO:0006417,GO:0006518,GO:0006807,GO:0008135,GO:0008150,GO:0008152,GO:0009058,GO:0009059,GO:0009889,GO:0009987,GO:0010467,GO:0010468,GO:0010556,GO:0010608,GO:0019219,GO:0019222,GO:0019538,GO:0031323,GO:0031326,GO:0031974,GO:0032268,GO:…	-	ko:K02357,ko:K21803	-	-	-	-	ko00000,ko01000,ko03012,ko03029	-	-	-	EF_TS
XP_022079298.1	10224.XP_006819106.1	1.04e-36	159	2918S@1|root,2R84N@2759|Eukaryota,38BCG@33154|Opisthokonta,3BK2N@33208|Metazoa,3D0UT@33213|Bilateria	33208|Metazoa	S	protein localization to microtubule organizing center	CCDC14	GO:0005575,GO:0005622,GO:0005623,GO:0005737,GO:0005813,GO:0005815,GO:0005856,GO:0008104,GO:0008150,GO:0015630,GO:0033036,GO:0033365,GO:0034451,GO:0034613,GO:0043226,GO:0043228,GO:0043229,GO:0043232,GO:0044380,GO:0044422,GO:0044424,GO:0044430,GO:0044444,GO:0044446,GO:0044450,GO:0044464,GO:0051179,GO:0051641,GO:0070727,GO:0071539,GO:0072698,GO:1905508	-	ko:K16541	-	-	-	-	ko00000,ko03036	-	-	-	CCDC14
XP_022079299.1	10224.XP_006819106.1	1.04e-36	159	2918S@1|root,2R84N@2759|Eukaryota,38BCG@33154|Opisthokonta,3BK2N@33208|Metazoa,3D0UT@33213|Bilateria	33208|Metazoa	S	protein localization to microtubule organizing center	CCDC14	GO:0005575,GO:0005622,GO:0005623,GO:0005737,GO:0005813,GO:0005815,GO:0005856,GO:0008104,GO:0008150,GO:0015630,GO:0033036,GO:0033365,GO:0034451,GO:0034613,GO:0043226,GO:0043228,GO:0043229,GO:0043232,GO:0044380,GO:0044422,GO:0044424,GO:0044430,GO:0044444,GO:0044446,GO:0044450,GO:0044464,GO:0051179,GO:0051641,GO:0070727,GO:0071539,GO:0072698,GO:1905508	-	ko:K16541	-	-	-	-	ko00000,ko03036	-	-	-	CCDC14
XP_022079300.1	10224.XP_006819106.1	4.54e-37	160	2918S@1|root,2R84N@2759|Eukaryota,38BCG@33154|Opisthokonta,3BK2N@33208|Metazoa,3D0UT@33213|Bilateria	33208|Metazoa	S	protein localization to microtubule organizing center	CCDC14	GO:0005575,GO:0005622,GO:0005623,GO:0005737,GO:0005813,GO:0005815,GO:0005856,GO:0008104,GO:0008150,GO:0015630,GO:0033036,GO:0033365,GO:0034451,GO:0034613,GO:0043226,GO:0043228,GO:0043229,GO:0043232,GO:0044380,GO:0044422,GO:0044424,GO:0044430,GO:0044444,GO:0044446,GO:0044450,GO:0044464,GO:0051179,GO:0051641,GO:0070727,GO:0071539,GO:0072698,GO:1905508	-	ko:K16541	-	-	-	-	ko00000,ko03036	-	-	-	CCDC14
XP_022079301.1	7668.SPU_000908-tr	0	1091	COG0666@1|root,KOG4177@2759|Eukaryota,38BVK@33154|Opisthokonta,3BGGV@33208|Metazoa,3CT1S@33213|Bilateria	33208|Metazoa	M	ankyrin 3, node of Ranvier (ankyrin G)	ANK2	GO:0000278,GO:0000281,GO:0000323,GO:0000902,GO:0000904,GO:0000910,GO:0001508,GO:0002027,GO:0002028,GO:0003008,GO:0003012,GO:0003013,GO:0003015,GO:0003205,GO:0003230,GO:0003254,GO:0003279,GO:0003283,GO:0003674,GO:0005198,GO:0005200,GO:0005488,GO:0005515,GO:0005575,GO:0005622,GO:0005623,GO:0005737,GO:0005764,GO:0005773,GO:0005783,GO:0005794,GO:0005829,GO:0005856,GO:0005886,GO:0005887,GO:0005911,GO:…	-	ko:K10380	ko04624,ko05205,map04624,map05205	-	-	-	ko00000,ko00001,ko04812	-	-	-	Ank_2,Ank_3,Ank_4,Ank_5,Death,ZU5
XP_022079302.1	10224.XP_006819106.1	4.54e-37	160	2918S@1|root,2R84N@2759|Eukaryota,38BCG@33154|Opisthokonta,3BK2N@33208|Metazoa,3D0UT@33213|Bilateria	33208|Metazoa	S	protein localization to microtubule organizing center	CCDC14	GO:0005575,GO:0005622,GO:0005623,GO:0005737,GO:0005813,GO:0005815,GO:0005856,GO:0008104,GO:0008150,GO:0015630,GO:0033036,GO:0033365,GO:0034451,GO:0034613,GO:0043226,GO:0043228,GO:0043229,GO:0043232,GO:0044380,GO:0044422,GO:0044424,GO:0044430,GO:0044444,GO:0044446,GO:0044450,GO:0044464,GO:0051179,GO:0051641,GO:0070727,GO:0071539,GO:0072698,GO:1905508	-	ko:K16541	-	-	-	-	ko00000,ko03036	-	-	-	CCDC14
XP_022079303.1	10224.XP_006819106.1	1.98e-37	162	2918S@1|root,2R84N@2759|Eukaryota,38BCG@33154|Opisthokonta,3BK2N@33208|Metazoa,3D0UT@33213|Bilateria	33208|Metazoa	S	protein localization to microtubule organizing center	CCDC14	GO:0005575,GO:0005622,GO:0005623,GO:0005737,GO:0005813,GO:0005815,GO:0005856,GO:0008104,GO:0008150,GO:0015630,GO:0033036,GO:0033365,GO:0034451,GO:0034613,GO:0043226,GO:0043228,GO:0043229,GO:0043232,GO:0044380,GO:0044422,GO:0044424,GO:0044430,GO:0044444,GO:0044446,GO:0044450,GO:0044464,GO:0051179,GO:0051641,GO:0070727,GO:0071539,GO:0072698,GO:1905508	-	ko:K16541	-	-	-	-	ko00000,ko03036	-	-	-	CCDC14
XP_022079304.1	32264.tetur08g06450.1	8.75e-12	66.6	2E1WU@1|root,2S96B@2759|Eukaryota,3A8I8@33154|Opisthokonta,3BUAT@33208|Metazoa,3DBMP@33213|Bilateria,421A2@6656|Arthropoda	33208|Metazoa	S	Hormone activity	-	GO:0003674,GO:0005102,GO:0005158,GO:0005488,GO:0005515,GO:0005575,GO:0005576,GO:0005615,GO:0007154,GO:0007165,GO:0007166,GO:0007167,GO:0007169,GO:0008150,GO:0008286,GO:0009719,GO:0009725,GO:0009987,GO:0010033,GO:0010243,GO:0023052,GO:0032868,GO:0032869,GO:0032870,GO:0042221,GO:0043434,GO:0044421,GO:0044877,GO:0050789,GO:0050794,GO:0050896,GO:0051716,GO:0065007,GO:0070887,GO:0071310,GO:0071375,GO:…	-	ko:K19805	ko04213,map04213	-	-	-	ko00000,ko00001	-	-	-	Insulin
XP_022079305.1	7668.SPU_000836-tr	3.89e-209	596	COG3186@1|root,KOG3820@2759|Eukaryota,3953T@33154|Opisthokonta,3BFSA@33208|Metazoa,3CSQA@33213|Bilateria	33208|Metazoa	E	tyrosine 3-monooxygenase activity	TH	GO:0000003,GO:0001101,GO:0001654,GO:0001666,GO:0001678,GO:0001754,GO:0001963,GO:0001975,GO:0002237,GO:0003007,GO:0003008,GO:0003674,GO:0003824,GO:0004497,GO:0004511,GO:0005488,GO:0005506,GO:0005515,GO:0005575,GO:0005622,GO:0005623,GO:0005634,GO:0005737,GO:0005739,GO:0005783,GO:0005790,GO:0005829,GO:0005886,GO:0006082,GO:0006520,GO:0006570,GO:0006584,GO:0006585,GO:0006629,GO:0006631,GO:0006643,GO:…	1.14.16.2	ko:K00501	ko00350,ko00790,ko00950,ko01100,ko04728,ko04917,ko05012,ko05030,ko05031,ko05034,map00350,map00790,map00950,map01100,map04728,map04917,map05012,map05030,map05031,map05034	M00042	R01815,R07212	RC00046	ko00000,ko00001,ko00002,ko01000	-	-	-	Biopterin_H,TOH_N
XP_022079306.1	7668.SPU_000166-tr	1.17e-163	477	KOG4314@1|root,KOG4314@2759|Eukaryota,39TCY@33154|Opisthokonta,3B9IX@33208|Metazoa,3CXI7@33213|Bilateria	33208|Metazoa	G	transmembrane transporter activity	SLC35F4	GO:0006810,GO:0008150,GO:0015888,GO:0015893,GO:0042221,GO:0042493,GO:0045117,GO:0050896,GO:0051179,GO:0051180,GO:0051234,GO:0071702,GO:0071705,GO:0072348	-	ko:K15288	-	-	-	-	ko00000,ko02000	2.A.7.24.2,2.A.7.24.3,2.A.7.24.8	-	-	EamA,SLC35F
XP_022079307.1	7668.SPU_000166-tr	1.17e-163	477	KOG4314@1|root,KOG4314@2759|Eukaryota,39TCY@33154|Opisthokonta,3B9IX@33208|Metazoa,3CXI7@33213|Bilateria	33208|Metazoa	G	transmembrane transporter activity	SLC35F4	GO:0006810,GO:0008150,GO:0015888,GO:0015893,GO:0042221,GO:0042493,GO:0045117,GO:0050896,GO:0051179,GO:0051180,GO:0051234,GO:0071702,GO:0071705,GO:0072348	-	ko:K15288	-	-	-	-	ko00000,ko02000	2.A.7.24.2,2.A.7.24.3,2.A.7.24.8	-	-	EamA,SLC35F
XP_022079308.1	6500.XP_005099401.1	4.1e-50	169	KOG1695@1|root,KOG1695@2759|Eukaryota,38FBQ@33154|Opisthokonta,3BDU7@33208|Metazoa,3CYE2@33213|Bilateria	33208|Metazoa	O	Glutathione S-Transferase	GSTP1	GO:0000302,GO:0001101,GO:0001676,GO:0001775,GO:0001817,GO:0001818,GO:0001932,GO:0001933,GO:0001959,GO:0001960,GO:0002237,GO:0002252,GO:0002263,GO:0002274,GO:0002275,GO:0002283,GO:0002366,GO:0002376,GO:0002443,GO:0002444,GO:0002446,GO:0002673,GO:0002674,GO:0003674,GO:0003824,GO:0004364,GO:0004601,GO:0004602,GO:0005488,GO:0005515,GO:0005575,GO:0005576,GO:0005622,GO:0005623,GO:0005634,GO:0005737,GO:…	2.5.1.18	ko:K00799	ko00480,ko00980,ko00982,ko00983,ko01524,ko05200,ko05204,ko05225,ko05418,map00480,map00980,map00982,map00983,map01524,map05200,map05204,map05225,map05418	-	R03522,R07002,R07003,R07004,R07023,R07024,R07025,R07026,R07069,R07070,R07083,R07084,R07091,R07092,R07093,R07094,R07100,R07113,R07116,R08280,R09409,R11905	RC00004,RC00069,RC00840,RC00948,RC01704,RC01705,RC01706,RC01758,RC01759,RC01765,RC01767,RC01769,RC02243,RC02527,RC02939,RC02940,RC02942,RC02943,RC02944	ko00000,ko00001,ko01000,ko02000	1.A.12.2.2,1.A.12.3.2	-	-	GST_C_3,GST_N
XP_022079309.1	7668.SPU_000908-tr	0	1094	COG0666@1|root,KOG4177@2759|Eukaryota,38BVK@33154|Opisthokonta,3BGGV@33208|Metazoa,3CT1S@33213|Bilateria	33208|Metazoa	M	ankyrin 3, node of Ranvier (ankyrin G)	ANK2	GO:0000278,GO:0000281,GO:0000323,GO:0000902,GO:0000904,GO:0000910,GO:0001508,GO:0002027,GO:0002028,GO:0003008,GO:0003012,GO:0003013,GO:0003015,GO:0003205,GO:0003230,GO:0003254,GO:0003279,GO:0003283,GO:0003674,GO:0005198,GO:0005200,GO:0005488,GO:0005515,GO:0005575,GO:0005622,GO:0005623,GO:0005737,GO:0005764,GO:0005773,GO:0005783,GO:0005794,GO:0005829,GO:0005856,GO:0005886,GO:0005887,GO:0005911,GO:…	-	ko:K10380	ko04624,ko05205,map04624,map05205	-	-	-	ko00000,ko00001,ko04812	-	-	-	Ank_2,Ank_3,Ank_4,Ank_5,Death,ZU5
XP_022079310.1	7668.SPU_017261-tr	2.74e-94	329	KOG1945@1|root,KOG3656@1|root,KOG1945@2759|Eukaryota,KOG3656@2759|Eukaryota,38CG5@33154|Opisthokonta,3BAJU@33208|Metazoa,3CR8U@33213|Bilateria	33208|Metazoa	T	protein phosphatase 1 regulatory	PPP1R9A	GO:0000003,GO:0000164,GO:0001101,GO:0001505,GO:0001558,GO:0001560,GO:0001664,GO:0001725,GO:0001726,GO:0001932,GO:0001934,GO:0001975,GO:0003006,GO:0003008,GO:0003674,GO:0003779,GO:0003824,GO:0004672,GO:0004857,GO:0004864,GO:0005102,GO:0005488,GO:0005515,GO:0005575,GO:0005622,GO:0005623,GO:0005634,GO:0005654,GO:0005737,GO:0005829,GO:0005856,GO:0005886,GO:0005938,GO:0006139,GO:0006396,GO:0006464,GO:…	-	ko:K17551	-	-	-	-	ko00000,ko01009,ko04812	-	-	-	PDZ,SAM_1,SAM_2
XP_022079311.1	7668.SPU_017261-tr	2.72e-94	329	KOG1945@1|root,KOG3656@1|root,KOG1945@2759|Eukaryota,KOG3656@2759|Eukaryota,38CG5@33154|Opisthokonta,3BAJU@33208|Metazoa,3CR8U@33213|Bilateria	33208|Metazoa	T	protein phosphatase 1 regulatory	PPP1R9A	GO:0000003,GO:0000164,GO:0001101,GO:0001505,GO:0001558,GO:0001560,GO:0001664,GO:0001725,GO:0001726,GO:0001932,GO:0001934,GO:0001975,GO:0003006,GO:0003008,GO:0003674,GO:0003779,GO:0003824,GO:0004672,GO:0004857,GO:0004864,GO:0005102,GO:0005488,GO:0005515,GO:0005575,GO:0005622,GO:0005623,GO:0005634,GO:0005654,GO:0005737,GO:0005829,GO:0005856,GO:0005886,GO:0005938,GO:0006139,GO:0006396,GO:0006464,GO:…	-	ko:K17551	-	-	-	-	ko00000,ko01009,ko04812	-	-	-	PDZ,SAM_1,SAM_2
XP_022079312.1	7668.SPU_017261-tr	2.56e-94	329	KOG1945@1|root,KOG3656@1|root,KOG1945@2759|Eukaryota,KOG3656@2759|Eukaryota,38CG5@33154|Opisthokonta,3BAJU@33208|Metazoa,3CR8U@33213|Bilateria	33208|Metazoa	T	protein phosphatase 1 regulatory	PPP1R9A	GO:0000003,GO:0000164,GO:0001101,GO:0001505,GO:0001558,GO:0001560,GO:0001664,GO:0001725,GO:0001726,GO:0001932,GO:0001934,GO:0001975,GO:0003006,GO:0003008,GO:0003674,GO:0003779,GO:0003824,GO:0004672,GO:0004857,GO:0004864,GO:0005102,GO:0005488,GO:0005515,GO:0005575,GO:0005622,GO:0005623,GO:0005634,GO:0005654,GO:0005737,GO:0005829,GO:0005856,GO:0005886,GO:0005938,GO:0006139,GO:0006396,GO:0006464,GO:…	-	ko:K17551	-	-	-	-	ko00000,ko01009,ko04812	-	-	-	PDZ,SAM_1,SAM_2
XP_022079313.1	7668.SPU_017261-tr	2.53e-94	329	KOG1945@1|root,KOG3656@1|root,KOG1945@2759|Eukaryota,KOG3656@2759|Eukaryota,38CG5@33154|Opisthokonta,3BAJU@33208|Metazoa,3CR8U@33213|Bilateria	33208|Metazoa	T	protein phosphatase 1 regulatory	PPP1R9A	GO:0000003,GO:0000164,GO:0001101,GO:0001505,GO:0001558,GO:0001560,GO:0001664,GO:0001725,GO:0001726,GO:0001932,GO:0001934,GO:0001975,GO:0003006,GO:0003008,GO:0003674,GO:0003779,GO:0003824,GO:0004672,GO:0004857,GO:0004864,GO:0005102,GO:0005488,GO:0005515,GO:0005575,GO:0005622,GO:0005623,GO:0005634,GO:0005654,GO:0005737,GO:0005829,GO:0005856,GO:0005886,GO:0005938,GO:0006139,GO:0006396,GO:0006464,GO:…	-	ko:K17551	-	-	-	-	ko00000,ko01009,ko04812	-	-	-	PDZ,SAM_1,SAM_2
XP_022079314.1	7668.SPU_017261-tr	2.05e-95	332	KOG1945@1|root,KOG3656@1|root,KOG1945@2759|Eukaryota,KOG3656@2759|Eukaryota,38CG5@33154|Opisthokonta,3BAJU@33208|Metazoa,3CR8U@33213|Bilateria	33208|Metazoa	T	protein phosphatase 1 regulatory	PPP1R9A	GO:0000003,GO:0000164,GO:0001101,GO:0001505,GO:0001558,GO:0001560,GO:0001664,GO:0001725,GO:0001726,GO:0001932,GO:0001934,GO:0001975,GO:0003006,GO:0003008,GO:0003674,GO:0003779,GO:0003824,GO:0004672,GO:0004857,GO:0004864,GO:0005102,GO:0005488,GO:0005515,GO:0005575,GO:0005622,GO:0005623,GO:0005634,GO:0005654,GO:0005737,GO:0005829,GO:0005856,GO:0005886,GO:0005938,GO:0006139,GO:0006396,GO:0006464,GO:…	-	ko:K17551	-	-	-	-	ko00000,ko01009,ko04812	-	-	-	PDZ,SAM_1,SAM_2
XP_022079315.1	7668.SPU_017261-tr	2.14e-94	329	KOG1945@1|root,KOG3656@1|root,KOG1945@2759|Eukaryota,KOG3656@2759|Eukaryota,38CG5@33154|Opisthokonta,3BAJU@33208|Metazoa,3CR8U@33213|Bilateria	33208|Metazoa	T	protein phosphatase 1 regulatory	PPP1R9A	GO:0000003,GO:0000164,GO:0001101,GO:0001505,GO:0001558,GO:0001560,GO:0001664,GO:0001725,GO:0001726,GO:0001932,GO:0001934,GO:0001975,GO:0003006,GO:0003008,GO:0003674,GO:0003779,GO:0003824,GO:0004672,GO:0004857,GO:0004864,GO:0005102,GO:0005488,GO:0005515,GO:0005575,GO:0005622,GO:0005623,GO:0005634,GO:0005654,GO:0005737,GO:0005829,GO:0005856,GO:0005886,GO:0005938,GO:0006139,GO:0006396,GO:0006464,GO:…	-	ko:K17551	-	-	-	-	ko00000,ko01009,ko04812	-	-	-	PDZ,SAM_1,SAM_2
XP_022079316.1	10224.XP_006817594.1	8.04e-46	171	KOG4482@1|root,KOG4482@2759|Eukaryota,39FID@33154|Opisthokonta,3BJKI@33208|Metazoa,3CTAD@33213|Bilateria	33208|Metazoa	S	muscle system process	SGCE	GO:0001655,GO:0001822,GO:0003008,GO:0003012,GO:0003674,GO:0005198,GO:0005575,GO:0005622,GO:0005623,GO:0005737,GO:0005794,GO:0005886,GO:0005887,GO:0007155,GO:0007160,GO:0007275,GO:0007399,GO:0007417,GO:0007420,GO:0007517,GO:0007519,GO:0008150,GO:0008307,GO:0009888,GO:0009987,GO:0012505,GO:0014706,GO:0016010,GO:0016011,GO:0016012,GO:0016020,GO:0016021,GO:0016043,GO:0022610,GO:0030425,GO:0031224,GO:…	-	-	-	-	-	-	-	-	-	-	Sarcoglycan_2
XP_022079317.1	10224.XP_006817594.1	4.56e-46	171	KOG4482@1|root,KOG4482@2759|Eukaryota,39FID@33154|Opisthokonta,3BJKI@33208|Metazoa,3CTAD@33213|Bilateria	33208|Metazoa	S	muscle system process	SGCE	GO:0001655,GO:0001822,GO:0003008,GO:0003012,GO:0003674,GO:0005198,GO:0005575,GO:0005622,GO:0005623,GO:0005737,GO:0005794,GO:0005886,GO:0005887,GO:0007155,GO:0007160,GO:0007275,GO:0007399,GO:0007417,GO:0007420,GO:0007517,GO:0007519,GO:0008150,GO:0008307,GO:0009888,GO:0009987,GO:0012505,GO:0014706,GO:0016010,GO:0016011,GO:0016012,GO:0016020,GO:0016021,GO:0016043,GO:0022610,GO:0030425,GO:0031224,GO:…	-	-	-	-	-	-	-	-	-	-	Sarcoglycan_2
XP_022079318.1	10224.XP_002734317.1	1.31e-167	482	COG0024@1|root,KOG2776@2759|Eukaryota,38EEE@33154|Opisthokonta,3BHZ9@33208|Metazoa,3CXWQ@33213|Bilateria	33208|Metazoa	F	rRNA processing	PA2G4	GO:0000323,GO:0001775,GO:0002252,GO:0002263,GO:0002274,GO:0002275,GO:0002283,GO:0002366,GO:0002376,GO:0002443,GO:0002444,GO:0002446,GO:0003674,GO:0003676,GO:0003677,GO:0003700,GO:0005488,GO:0005515,GO:0005575,GO:0005576,GO:0005622,GO:0005623,GO:0005634,GO:0005730,GO:0005737,GO:0005764,GO:0005766,GO:0005773,GO:0005775,GO:0006355,GO:0006810,GO:0006887,GO:0006955,GO:0007049,GO:0007050,GO:0008150,GO:…	-	ko:K14813	-	-	-	-	ko00000,ko01000,ko03009	-	-	-	Peptidase_M24
XP_022079319.1	7668.SPU_000908-tr	0	1111	COG0666@1|root,KOG4177@2759|Eukaryota,38BVK@33154|Opisthokonta,3BGGV@33208|Metazoa,3CT1S@33213|Bilateria	33208|Metazoa	M	ankyrin 3, node of Ranvier (ankyrin G)	ANK2	GO:0000278,GO:0000281,GO:0000323,GO:0000902,GO:0000904,GO:0000910,GO:0001508,GO:0002027,GO:0002028,GO:0003008,GO:0003012,GO:0003013,GO:0003015,GO:0003205,GO:0003230,GO:0003254,GO:0003279,GO:0003283,GO:0003674,GO:0005198,GO:0005200,GO:0005488,GO:0005515,GO:0005575,GO:0005622,GO:0005623,GO:0005737,GO:0005764,GO:0005773,GO:0005783,GO:0005794,GO:0005829,GO:0005856,GO:0005886,GO:0005887,GO:0005911,GO:…	-	ko:K10380	ko04624,ko05205,map04624,map05205	-	-	-	ko00000,ko00001,ko04812	-	-	-	Ank_2,Ank_3,Ank_4,Ank_5,Death,ZU5
XP_022079320.1	7668.SPU_002169-tr	1.26e-96	300	KOG3656@1|root,KOG3656@2759|Eukaryota	2759|Eukaryota	O	G-protein coupled receptor activity	MCHR1	GO:0001653,GO:0003674,GO:0004888,GO:0004930,GO:0005102,GO:0005488,GO:0005515,GO:0005575,GO:0005623,GO:0005886,GO:0005887,GO:0005929,GO:0006091,GO:0006873,GO:0006874,GO:0006875,GO:0007154,GO:0007165,GO:0007166,GO:0007186,GO:0007187,GO:0007188,GO:0007193,GO:0007200,GO:0007204,GO:0007218,GO:0007267,GO:0007268,GO:0007610,GO:0007631,GO:0008022,GO:0008150,GO:0008152,GO:0008188,GO:0008528,GO:0009987,GO:…	-	ko:K04009,ko:K04218,ko:K04219,ko:K04220,ko:K04221,ko:K04241,ko:K04320,ko:K05054,ko:K08374	ko04024,ko04080,ko04610,ko04971,ko05150,map04024,map04080,map04610,map04971,map05150	-	-	-	ko00000,ko00001,ko04030	-	-	-	7tm_1
XP_022079325.1	7668.SPU_003170-tr	4.19e-133	447	KOG3538@1|root,KOG3538@2759|Eukaryota,38GV2@33154|Opisthokonta,3BAY6@33208|Metazoa,3CTI4@33213|Bilateria	33208|Metazoa	O	response to potassium ion	ADAMTS13	GO:0001775,GO:0003674,GO:0003824,GO:0004175,GO:0005102,GO:0005178,GO:0005488,GO:0005509,GO:0005515,GO:0005575,GO:0005576,GO:0005615,GO:0005622,GO:0005623,GO:0005737,GO:0005783,GO:0005788,GO:0006508,GO:0006518,GO:0006807,GO:0006950,GO:0007154,GO:0007155,GO:0007160,GO:0007165,GO:0007166,GO:0007229,GO:0007596,GO:0007599,GO:0008150,GO:0008152,GO:0008233,GO:0008237,GO:0008270,GO:0009056,GO:0009100,GO:…	3.4.24.87	ko:K08627	-	-	-	-	ko00000,ko01000,ko01002	-	-	-	ADAM_spacer1,Reprolysin,Reprolysin_3,TSP_1
XP_022079326.1	7668.SPU_003170-tr	4.11e-133	447	KOG3538@1|root,KOG3538@2759|Eukaryota,38GV2@33154|Opisthokonta,3BAY6@33208|Metazoa,3CTI4@33213|Bilateria	33208|Metazoa	O	response to potassium ion	ADAMTS13	GO:0001775,GO:0003674,GO:0003824,GO:0004175,GO:0005102,GO:0005178,GO:0005488,GO:0005509,GO:0005515,GO:0005575,GO:0005576,GO:0005615,GO:0005622,GO:0005623,GO:0005737,GO:0005783,GO:0005788,GO:0006508,GO:0006518,GO:0006807,GO:0006950,GO:0007154,GO:0007155,GO:0007160,GO:0007165,GO:0007166,GO:0007229,GO:0007596,GO:0007599,GO:0008150,GO:0008152,GO:0008233,GO:0008237,GO:0008270,GO:0009056,GO:0009100,GO:…	3.4.24.87	ko:K08627	-	-	-	-	ko00000,ko01000,ko01002	-	-	-	ADAM_spacer1,Reprolysin,Reprolysin_3,TSP_1
XP_022079327.1	7668.SPU_003170-tr	1.72e-137	459	KOG3538@1|root,KOG3538@2759|Eukaryota,38GV2@33154|Opisthokonta,3BAY6@33208|Metazoa,3CTI4@33213|Bilateria	33208|Metazoa	O	response to potassium ion	ADAMTS13	GO:0001775,GO:0003674,GO:0003824,GO:0004175,GO:0005102,GO:0005178,GO:0005488,GO:0005509,GO:0005515,GO:0005575,GO:0005576,GO:0005615,GO:0005622,GO:0005623,GO:0005737,GO:0005783,GO:0005788,GO:0006508,GO:0006518,GO:0006807,GO:0006950,GO:0007154,GO:0007155,GO:0007160,GO:0007165,GO:0007166,GO:0007229,GO:0007596,GO:0007599,GO:0008150,GO:0008152,GO:0008233,GO:0008237,GO:0008270,GO:0009056,GO:0009100,GO:…	3.4.24.87	ko:K08627	-	-	-	-	ko00000,ko01000,ko01002	-	-	-	ADAM_spacer1,Reprolysin,Reprolysin_3,TSP_1
XP_022079328.1	7668.SPU_000908-tr	0	1113	COG0666@1|root,KOG4177@2759|Eukaryota,38BVK@33154|Opisthokonta,3BGGV@33208|Metazoa,3CT1S@33213|Bilateria	33208|Metazoa	M	ankyrin 3, node of Ranvier (ankyrin G)	ANK2	GO:0000278,GO:0000281,GO:0000323,GO:0000902,GO:0000904,GO:0000910,GO:0001508,GO:0002027,GO:0002028,GO:0003008,GO:0003012,GO:0003013,GO:0003015,GO:0003205,GO:0003230,GO:0003254,GO:0003279,GO:0003283,GO:0003674,GO:0005198,GO:0005200,GO:0005488,GO:0005515,GO:0005575,GO:0005622,GO:0005623,GO:0005737,GO:0005764,GO:0005773,GO:0005783,GO:0005794,GO:0005829,GO:0005856,GO:0005886,GO:0005887,GO:0005911,GO:…	-	ko:K10380	ko04624,ko05205,map04624,map05205	-	-	-	ko00000,ko00001,ko04812	-	-	-	Ank_2,Ank_3,Ank_4,Ank_5,Death,ZU5
XP_022079329.1	7668.SPU_000105-tr	1.98e-241	711	KOG4721@1|root,KOG4721@2759|Eukaryota,38I19@33154|Opisthokonta,3BGNG@33208|Metazoa,3CT61@33213|Bilateria	33208|Metazoa	T	MAP kinase kinase kinase activity	MAP3K13	GO:0000003,GO:0000165,GO:0000186,GO:0000187,GO:0000902,GO:0000904,GO:0001558,GO:0001932,GO:0001934,GO:0003008,GO:0003674,GO:0003824,GO:0004672,GO:0004674,GO:0004709,GO:0005488,GO:0005515,GO:0005575,GO:0005622,GO:0005623,GO:0005737,GO:0005829,GO:0005886,GO:0006325,GO:0006355,GO:0006464,GO:0006468,GO:0006793,GO:0006796,GO:0006807,GO:0006950,GO:0006996,GO:0007030,GO:0007154,GO:0007165,GO:0007254,GO:…	2.7.11.25	ko:K04422,ko:K04423	ko04010,map04010	M00688,M00689	-	-	ko00000,ko00001,ko00002,ko01000,ko01001	-	-	-	Pkinase,Pkinase_Tyr
XP_022079330.1	7668.SPU_000105-tr	1.98e-241	711	KOG4721@1|root,KOG4721@2759|Eukaryota,38I19@33154|Opisthokonta,3BGNG@33208|Metazoa,3CT61@33213|Bilateria	33208|Metazoa	T	MAP kinase kinase kinase activity	MAP3K13	GO:0000003,GO:0000165,GO:0000186,GO:0000187,GO:0000902,GO:0000904,GO:0001558,GO:0001932,GO:0001934,GO:0003008,GO:0003674,GO:0003824,GO:0004672,GO:0004674,GO:0004709,GO:0005488,GO:0005515,GO:0005575,GO:0005622,GO:0005623,GO:0005737,GO:0005829,GO:0005886,GO:0006325,GO:0006355,GO:0006464,GO:0006468,GO:0006793,GO:0006796,GO:0006807,GO:0006950,GO:0006996,GO:0007030,GO:0007154,GO:0007165,GO:0007254,GO:…	2.7.11.25	ko:K04422,ko:K04423	ko04010,map04010	M00688,M00689	-	-	ko00000,ko00001,ko00002,ko01000,ko01001	-	-	-	Pkinase,Pkinase_Tyr
XP_022079331.1	10224.XP_002737289.1	6.1e-132	397	2CA2R@1|root,2SECX@2759|Eukaryota,3AD7A@33154|Opisthokonta,3BYKQ@33208|Metazoa,3DD3W@33213|Bilateria	33208|Metazoa	-	-	-	-	-	-	-	-	-	-	-	-	-	-	-
XP_022079332.1	10224.XP_002737289.1	1.53e-84	267	2CA2R@1|root,2SECX@2759|Eukaryota,3AD7A@33154|Opisthokonta,3BYKQ@33208|Metazoa,3DD3W@33213|Bilateria	33208|Metazoa	-	-	-	-	-	-	-	-	-	-	-	-	-	-	-
XP_022079333.1	176946.XP_007429218.1	7.47e-46	160	2CFST@1|root,2QQ8T@2759|Eukaryota,39UI5@33154|Opisthokonta,3BJPQ@33208|Metazoa,3D0ZW@33213|Bilateria,47ZNV@7711|Chordata,497J2@7742|Vertebrata	33208|Metazoa	S	mammalian ependymin-related protein 1	EPDR1	GO:0000323,GO:0005575,GO:0005576,GO:0005622,GO:0005623,GO:0005737,GO:0005764,GO:0005773,GO:0043226,GO:0043227,GO:0043229,GO:0043231,GO:0044424,GO:0044444,GO:0044464	-	-	-	-	-	-	-	-	-	-	Ependymin
XP_022079334.1	7668.SPU_011547-tr	1.1e-154	457	KOG2131@1|root,KOG2131@2759|Eukaryota,38DJR@33154|Opisthokonta,3BBBD@33208|Metazoa,3D0TZ@33213|Bilateria	33208|Metazoa	BT	JmjC domain-containing protein 4	JMJD4	GO:0005575,GO:0005622,GO:0005623,GO:0005737,GO:0044424,GO:0044464	-	-	-	-	-	-	-	-	-	-	Cupin_8,JmjC
XP_022079335.1	7668.SPU_011547-tr	1.06e-154	457	KOG2131@1|root,KOG2131@2759|Eukaryota,38DJR@33154|Opisthokonta,3BBBD@33208|Metazoa,3D0TZ@33213|Bilateria	33208|Metazoa	BT	JmjC domain-containing protein 4	JMJD4	GO:0005575,GO:0005622,GO:0005623,GO:0005737,GO:0044424,GO:0044464	-	-	-	-	-	-	-	-	-	-	Cupin_8,JmjC
XP_022079336.1	7668.SPU_011547-tr	1.03e-154	457	KOG2131@1|root,KOG2131@2759|Eukaryota,38DJR@33154|Opisthokonta,3BBBD@33208|Metazoa,3D0TZ@33213|Bilateria	33208|Metazoa	BT	JmjC domain-containing protein 4	JMJD4	GO:0005575,GO:0005622,GO:0005623,GO:0005737,GO:0044424,GO:0044464	-	-	-	-	-	-	-	-	-	-	Cupin_8,JmjC
XP_022079337.1	7668.SPU_000908-tr	0	1116	COG0666@1|root,KOG4177@2759|Eukaryota,38BVK@33154|Opisthokonta,3BGGV@33208|Metazoa,3CT1S@33213|Bilateria	33208|Metazoa	M	ankyrin 3, node of Ranvier (ankyrin G)	ANK2	GO:0000278,GO:0000281,GO:0000323,GO:0000902,GO:0000904,GO:0000910,GO:0001508,GO:0002027,GO:0002028,GO:0003008,GO:0003012,GO:0003013,GO:0003015,GO:0003205,GO:0003230,GO:0003254,GO:0003279,GO:0003283,GO:0003674,GO:0005198,GO:0005200,GO:0005488,GO:0005515,GO:0005575,GO:0005622,GO:0005623,GO:0005737,GO:0005764,GO:0005773,GO:0005783,GO:0005794,GO:0005829,GO:0005856,GO:0005886,GO:0005887,GO:0005911,GO:…	-	ko:K10380	ko04624,ko05205,map04624,map05205	-	-	-	ko00000,ko00001,ko04812	-	-	-	Ank_2,Ank_3,Ank_4,Ank_5,Death,ZU5
XP_022079338.1	7668.SPU_011547-tr	9.92e-155	457	KOG2131@1|root,KOG2131@2759|Eukaryota,38DJR@33154|Opisthokonta,3BBBD@33208|Metazoa,3D0TZ@33213|Bilateria	33208|Metazoa	BT	JmjC domain-containing protein 4	JMJD4	GO:0005575,GO:0005622,GO:0005623,GO:0005737,GO:0044424,GO:0044464	-	-	-	-	-	-	-	-	-	-	Cupin_8,JmjC
XP_022079339.1	7668.SPU_011547-tr	3.67e-155	457	KOG2131@1|root,KOG2131@2759|Eukaryota,38DJR@33154|Opisthokonta,3BBBD@33208|Metazoa,3D0TZ@33213|Bilateria	33208|Metazoa	BT	JmjC domain-containing protein 4	JMJD4	GO:0005575,GO:0005622,GO:0005623,GO:0005737,GO:0044424,GO:0044464	-	-	-	-	-	-	-	-	-	-	Cupin_8,JmjC
XP_022079340.1	7668.SPU_011547-tr	3.67e-155	457	KOG2131@1|root,KOG2131@2759|Eukaryota,38DJR@33154|Opisthokonta,3BBBD@33208|Metazoa,3D0TZ@33213|Bilateria	33208|Metazoa	BT	JmjC domain-containing protein 4	JMJD4	GO:0005575,GO:0005622,GO:0005623,GO:0005737,GO:0044424,GO:0044464	-	-	-	-	-	-	-	-	-	-	Cupin_8,JmjC
XP_022079341.1	7668.SPU_011547-tr	3.67e-155	457	KOG2131@1|root,KOG2131@2759|Eukaryota,38DJR@33154|Opisthokonta,3BBBD@33208|Metazoa,3D0TZ@33213|Bilateria	33208|Metazoa	BT	JmjC domain-containing protein 4	JMJD4	GO:0005575,GO:0005622,GO:0005623,GO:0005737,GO:0044424,GO:0044464	-	-	-	-	-	-	-	-	-	-	Cupin_8,JmjC
XP_022079342.1	7668.SPU_011547-tr	9.68e-122	371	KOG2131@1|root,KOG2131@2759|Eukaryota,38DJR@33154|Opisthokonta,3BBBD@33208|Metazoa,3D0TZ@33213|Bilateria	33208|Metazoa	BT	JmjC domain-containing protein 4	JMJD4	GO:0005575,GO:0005622,GO:0005623,GO:0005737,GO:0044424,GO:0044464	-	-	-	-	-	-	-	-	-	-	Cupin_8,JmjC
XP_022079343.1	7668.SPU_018018-tr	1.15e-154	442	28NUS@1|root,2QVET@2759|Eukaryota,38F82@33154|Opisthokonta,3BGC6@33208|Metazoa,3CXX4@33213|Bilateria	33208|Metazoa	S	Domain of unknown function (DUF4586)	C4orf47	GO:0005575,GO:0005622,GO:0005623,GO:0005813,GO:0005815,GO:0005856,GO:0015630,GO:0043226,GO:0043228,GO:0043229,GO:0043232,GO:0044422,GO:0044424,GO:0044430,GO:0044446,GO:0044464	-	-	-	-	-	-	-	-	-	-	DUF4586
XP_022079344.1	10224.XP_002740328.1	5.6e-190	555	KOG0601@1|root,KOG0601@2759|Eukaryota,38P8Y@33154|Opisthokonta,3BHCV@33208|Metazoa,3CW92@33213|Bilateria	33208|Metazoa	D	non-membrane spanning protein tyrosine kinase activity	WEE1	GO:0000003,GO:0000075,GO:0000079,GO:0000082,GO:0000086,GO:0000226,GO:0000278,GO:0000280,GO:0000902,GO:0001700,GO:0001932,GO:0001933,GO:0003674,GO:0003824,GO:0004672,GO:0004713,GO:0005488,GO:0005515,GO:0005575,GO:0005622,GO:0005623,GO:0005634,GO:0005654,GO:0005730,GO:0005737,GO:0005829,GO:0006464,GO:0006468,GO:0006469,GO:0006793,GO:0006796,GO:0006807,GO:0006996,GO:0006997,GO:0007010,GO:0007017,GO:…	2.7.11.1	ko:K06632	ko04110,map04110	M00693	-	-	ko00000,ko00001,ko00002,ko01000,ko01001,ko03400	-	-	-	Pkinase
XP_022079345.1	7897.ENSLACP00000010987	3.31e-21	104	28TD2@1|root,2R03G@2759|Eukaryota,39UG8@33154|Opisthokonta,3BMFJ@33208|Metazoa,3D3U0@33213|Bilateria,48FKV@7711|Chordata,49CMM@7742|Vertebrata	33208|Metazoa	S	Helix-turn-helix of DDE superfamily endonuclease	-	-	-	-	-	-	-	-	-	-	-	-	DDE_Tnp_4,HTH_Tnp_4,THAP
XP_022079346.1	7897.ENSLACP00000010987	3.31e-21	104	28TD2@1|root,2R03G@2759|Eukaryota,39UG8@33154|Opisthokonta,3BMFJ@33208|Metazoa,3D3U0@33213|Bilateria,48FKV@7711|Chordata,49CMM@7742|Vertebrata	33208|Metazoa	S	Helix-turn-helix of DDE superfamily endonuclease	-	-	-	-	-	-	-	-	-	-	-	-	DDE_Tnp_4,HTH_Tnp_4,THAP
XP_022079347.1	7668.SPU_000908-tr	0	1091	COG0666@1|root,KOG4177@2759|Eukaryota,38BVK@33154|Opisthokonta,3BGGV@33208|Metazoa,3CT1S@33213|Bilateria	33208|Metazoa	M	ankyrin 3, node of Ranvier (ankyrin G)	ANK2	GO:0000278,GO:0000281,GO:0000323,GO:0000902,GO:0000904,GO:0000910,GO:0001508,GO:0002027,GO:0002028,GO:0003008,GO:0003012,GO:0003013,GO:0003015,GO:0003205,GO:0003230,GO:0003254,GO:0003279,GO:0003283,GO:0003674,GO:0005198,GO:0005200,GO:0005488,GO:0005515,GO:0005575,GO:0005622,GO:0005623,GO:0005737,GO:0005764,GO:0005773,GO:0005783,GO:0005794,GO:0005829,GO:0005856,GO:0005886,GO:0005887,GO:0005911,GO:…	-	ko:K10380	ko04624,ko05205,map04624,map05205	-	-	-	ko00000,ko00001,ko04812	-	-	-	Ank_2,Ank_3,Ank_4,Ank_5,Death,ZU5
XP_022079348.1	7668.SPU_019148-tr	3.24e-250	733	COG5126@1|root,KOG0027@2759|Eukaryota,3AIDK@33154|Opisthokonta,3BZC9@33208|Metazoa,3DE7I@33213|Bilateria	33208|Metazoa	T	EF-hand, calcium binding motif	-	-	-	-	-	-	-	-	-	-	-	-	-
XP_022079349.1	8932.XP_005510557.1	4.3e-186	549	COG2126@1|root,KOG1419@2759|Eukaryota,38BBJ@33154|Opisthokonta,3BA2P@33208|Metazoa,3CR7B@33213|Bilateria,488CB@7711|Chordata,4914F@7742|Vertebrata,4GQMM@8782|Aves	33208|Metazoa	P	Potassium voltage-gated channel subfamily KQT member 1-like	-	GO:0003674,GO:0005215,GO:0005216,GO:0005261,GO:0005267,GO:0006810,GO:0006811,GO:0006812,GO:0006813,GO:0007154,GO:0007165,GO:0007186,GO:0007213,GO:0008150,GO:0008324,GO:0009719,GO:0009725,GO:0009987,GO:0010033,GO:0015075,GO:0015077,GO:0015079,GO:0015267,GO:0015318,GO:0015672,GO:0022803,GO:0022838,GO:0022857,GO:0022890,GO:0023052,GO:0030001,GO:0032870,GO:0034220,GO:0035690,GO:0042221,GO:0042493,GO:…	-	ko:K04926	ko04261,ko04725,ko04971,ko04972,ko04974,ko05110,map04261,map04725,map04971,map04972,map04974,map05110	-	-	-	ko00000,ko00001,ko04040	1.A.1.15.1,1.A.1.15.6	-	-	Ion_trans,Ion_trans_2,KCNQ_channel
XP_022079350.1	10224.XP_006813091.1	2.33e-131	398	KOG4406@1|root,KOG4406@2759|Eukaryota,38DDC@33154|Opisthokonta,3BCGA@33208|Metazoa,3CRHD@33213|Bilateria	33208|Metazoa	T	negative regulation of endocytic recycling	ARHGAP1	GO:0000041,GO:0001703,GO:0001726,GO:0001932,GO:0001934,GO:0002009,GO:0002165,GO:0003674,GO:0005070,GO:0005096,GO:0005488,GO:0005515,GO:0005575,GO:0005622,GO:0005623,GO:0005737,GO:0005768,GO:0005769,GO:0005829,GO:0005886,GO:0006810,GO:0006811,GO:0006812,GO:0006826,GO:0006996,GO:0007010,GO:0007154,GO:0007165,GO:0007264,GO:0007265,GO:0007266,GO:0007275,GO:0007369,GO:0007370,GO:0007444,GO:0007478,GO:…	-	ko:K18470,ko:K20411,ko:K20633	ko04150,map04150	-	-	-	ko00000,ko00001,ko04131	-	-	-	CRAL_TRIO_2,HbrB,RhoGAP
XP_022079351.1	10224.XP_006813091.1	2.02e-132	398	KOG4406@1|root,KOG4406@2759|Eukaryota,38DDC@33154|Opisthokonta,3BCGA@33208|Metazoa,3CRHD@33213|Bilateria	33208|Metazoa	T	negative regulation of endocytic recycling	ARHGAP1	GO:0000041,GO:0001703,GO:0001726,GO:0001932,GO:0001934,GO:0002009,GO:0002165,GO:0003674,GO:0005070,GO:0005096,GO:0005488,GO:0005515,GO:0005575,GO:0005622,GO:0005623,GO:0005737,GO:0005768,GO:0005769,GO:0005829,GO:0005886,GO:0006810,GO:0006811,GO:0006812,GO:0006826,GO:0006996,GO:0007010,GO:0007154,GO:0007165,GO:0007264,GO:0007265,GO:0007266,GO:0007275,GO:0007369,GO:0007370,GO:0007444,GO:0007478,GO:…	-	ko:K18470,ko:K20411,ko:K20633	ko04150,map04150	-	-	-	ko00000,ko00001,ko04131	-	-	-	CRAL_TRIO_2,HbrB,RhoGAP
XP_022079352.1	7668.SPU_019147-tr	8.33e-54	169	COG1958@1|root,KOG1774@2759|Eukaryota,3A3J0@33154|Opisthokonta,3BRF6@33208|Metazoa,3D83T@33213|Bilateria	33208|Metazoa	A	Small nuclear ribonucleoprotein	SNRPE	GO:0000245,GO:0000375,GO:0000377,GO:0000387,GO:0000398,GO:0003674,GO:0005488,GO:0005575,GO:0005622,GO:0005623,GO:0005634,GO:0005654,GO:0005681,GO:0005682,GO:0005683,GO:0005684,GO:0005685,GO:0005686,GO:0005687,GO:0005689,GO:0005697,GO:0005737,GO:0005829,GO:0006139,GO:0006351,GO:0006353,GO:0006366,GO:0006369,GO:0006396,GO:0006397,GO:0006725,GO:0006807,GO:0006810,GO:0006913,GO:0008150,GO:0008152,GO:…	-	ko:K11097	ko03040,map03040	M00351,M00352,M00354,M00355,M00398	-	-	ko00000,ko00001,ko00002,ko03032,ko03041	-	-	-	LSM
XP_022079353.1	7739.XP_002593860.1	3.28e-15	83.2	2CXS3@1|root,2RZBP@2759|Eukaryota	2759|Eukaryota	-	-	MANSC1	-	-	-	-	-	-	-	-	-	-	-	MANEC
XP_022079354.1	7739.XP_002593860.1	4.88e-15	82.4	2CXS3@1|root,2RZBP@2759|Eukaryota	2759|Eukaryota	-	-	MANSC1	-	-	-	-	-	-	-	-	-	-	-	MANEC
XP_022079355.1	7668.SPU_000908-tr	0	1076	COG0666@1|root,KOG4177@2759|Eukaryota,38BVK@33154|Opisthokonta,3BGGV@33208|Metazoa,3CT1S@33213|Bilateria	33208|Metazoa	M	ankyrin 3, node of Ranvier (ankyrin G)	ANK2	GO:0000278,GO:0000281,GO:0000323,GO:0000902,GO:0000904,GO:0000910,GO:0001508,GO:0002027,GO:0002028,GO:0003008,GO:0003012,GO:0003013,GO:0003015,GO:0003205,GO:0003230,GO:0003254,GO:0003279,GO:0003283,GO:0003674,GO:0005198,GO:0005200,GO:0005488,GO:0005515,GO:0005575,GO:0005622,GO:0005623,GO:0005737,GO:0005764,GO:0005773,GO:0005783,GO:0005794,GO:0005829,GO:0005856,GO:0005886,GO:0005887,GO:0005911,GO:…	-	ko:K10380	ko04624,ko05205,map04624,map05205	-	-	-	ko00000,ko00001,ko04812	-	-	-	Ank_2,Ank_3,Ank_4,Ank_5,Death,ZU5
XP_022079356.1	45351.EDO30059	2.44e-07	62	28HJG@1|root,2QPX9@2759|Eukaryota,39RI6@33154|Opisthokonta,3BMBI@33208|Metazoa	33208|Metazoa	T	Src homology 3 domains	-	GO:0001736,GO:0001738,GO:0002009,GO:0003674,GO:0005488,GO:0005515,GO:0005575,GO:0005622,GO:0005623,GO:0005737,GO:0005886,GO:0005938,GO:0007163,GO:0007164,GO:0008104,GO:0008150,GO:0009653,GO:0009888,GO:0009966,GO:0009968,GO:0009987,GO:0010646,GO:0010648,GO:0016020,GO:0016327,GO:0023051,GO:0023057,GO:0030010,GO:0032502,GO:0033036,GO:0034613,GO:0035330,GO:0035331,GO:0044424,GO:0044425,GO:0044444,GO:…	-	-	-	-	-	-	-	-	-	-	SH3_1,SH3_2,SH3_9
XP_022079357.1	9986.ENSOCUP00000010302	2.97e-48	182	COG2124@1|root,KOG0156@2759|Eukaryota,38BSU@33154|Opisthokonta,3BC78@33208|Metazoa,3CRSA@33213|Bilateria,483V2@7711|Chordata,48V8F@7742|Vertebrata,3JDR7@40674|Mammalia,35HP1@314146|Euarchontoglires	33208|Metazoa	Q	cytochrome P450	CYP2D6	GO:0000003,GO:0001505,GO:0001676,GO:0001889,GO:0003674,GO:0003824,GO:0004497,GO:0005488,GO:0005575,GO:0005622,GO:0005623,GO:0005737,GO:0005739,GO:0005783,GO:0005789,GO:0006082,GO:0006520,GO:0006568,GO:0006576,GO:0006584,GO:0006586,GO:0006587,GO:0006629,GO:0006631,GO:0006633,GO:0006690,GO:0006720,GO:0006721,GO:0006725,GO:0006805,GO:0006807,GO:0007275,GO:0007565,GO:0008144,GO:0008150,GO:0008152,GO:…	1.14.14.1	ko:K07414,ko:K17712	ko00140,ko00980,ko00982,ko01522,ko04726,map00140,map00980,map00982,map01522,map04726	-	R03408,R03697,R08267,R08270,R08343,R08344,R08345,R09421	RC00060,RC00181,RC00392,RC00490,RC00704,RC01533,RC02233,RC02530	ko00000,ko00001,ko00199,ko01000	-	-	-	p450
XP_022079358.1	9986.ENSOCUP00000010302	5.17e-47	177	COG2124@1|root,KOG0156@2759|Eukaryota,38BSU@33154|Opisthokonta,3BC78@33208|Metazoa,3CRSA@33213|Bilateria,483V2@7711|Chordata,48V8F@7742|Vertebrata,3JDR7@40674|Mammalia,35HP1@314146|Euarchontoglires	33208|Metazoa	Q	cytochrome P450	CYP2D6	GO:0000003,GO:0001505,GO:0001676,GO:0001889,GO:0003674,GO:0003824,GO:0004497,GO:0005488,GO:0005575,GO:0005622,GO:0005623,GO:0005737,GO:0005739,GO:0005783,GO:0005789,GO:0006082,GO:0006520,GO:0006568,GO:0006576,GO:0006584,GO:0006586,GO:0006587,GO:0006629,GO:0006631,GO:0006633,GO:0006690,GO:0006720,GO:0006721,GO:0006725,GO:0006805,GO:0006807,GO:0007275,GO:0007565,GO:0008144,GO:0008150,GO:0008152,GO:…	1.14.14.1	ko:K07414,ko:K17712	ko00140,ko00980,ko00982,ko01522,ko04726,map00140,map00980,map00982,map01522,map04726	-	R03408,R03697,R08267,R08270,R08343,R08344,R08345,R09421	RC00060,RC00181,RC00392,RC00490,RC00704,RC01533,RC02233,RC02530	ko00000,ko00001,ko00199,ko01000	-	-	-	p450
XP_022079359.1	9986.ENSOCUP00000010302	3.27e-47	177	COG2124@1|root,KOG0156@2759|Eukaryota,38BSU@33154|Opisthokonta,3BC78@33208|Metazoa,3CRSA@33213|Bilateria,483V2@7711|Chordata,48V8F@7742|Vertebrata,3JDR7@40674|Mammalia,35HP1@314146|Euarchontoglires	33208|Metazoa	Q	cytochrome P450	CYP2D6	GO:0000003,GO:0001505,GO:0001676,GO:0001889,GO:0003674,GO:0003824,GO:0004497,GO:0005488,GO:0005575,GO:0005622,GO:0005623,GO:0005737,GO:0005739,GO:0005783,GO:0005789,GO:0006082,GO:0006520,GO:0006568,GO:0006576,GO:0006584,GO:0006586,GO:0006587,GO:0006629,GO:0006631,GO:0006633,GO:0006690,GO:0006720,GO:0006721,GO:0006725,GO:0006805,GO:0006807,GO:0007275,GO:0007565,GO:0008144,GO:0008150,GO:0008152,GO:…	1.14.14.1	ko:K07414,ko:K17712	ko00140,ko00980,ko00982,ko01522,ko04726,map00140,map00980,map00982,map01522,map04726	-	R03408,R03697,R08267,R08270,R08343,R08344,R08345,R09421	RC00060,RC00181,RC00392,RC00490,RC00704,RC01533,RC02233,RC02530	ko00000,ko00001,ko00199,ko01000	-	-	-	p450
XP_022079360.1	10224.XP_006815838.1	1.32e-155	461	KOG3221@1|root,KOG3221@2759|Eukaryota,392MM@33154|Opisthokonta,3BFZF@33208|Metazoa,3CSPK@33213|Bilateria	33208|Metazoa	T	glycolipid transporter activity	PLEKHA8	GO:0000139,GO:0003674,GO:0005215,GO:0005488,GO:0005515,GO:0005543,GO:0005575,GO:0005622,GO:0005623,GO:0005634,GO:0005654,GO:0005737,GO:0005794,GO:0005802,GO:0006629,GO:0006644,GO:0006650,GO:0006661,GO:0006793,GO:0006796,GO:0006810,GO:0006869,GO:0008150,GO:0008152,GO:0008289,GO:0008610,GO:0008654,GO:0009058,GO:0009987,GO:0010876,GO:0012505,GO:0016020,GO:0017089,GO:0019637,GO:0031090,GO:0031974,GO:…	-	ko:K08051	-	-	-	-	ko00000,ko04131	-	-	-	GLTP,PH
XP_022079361.1	10224.XP_006815838.1	1.32e-155	461	KOG3221@1|root,KOG3221@2759|Eukaryota,392MM@33154|Opisthokonta,3BFZF@33208|Metazoa,3CSPK@33213|Bilateria	33208|Metazoa	T	glycolipid transporter activity	PLEKHA8	GO:0000139,GO:0003674,GO:0005215,GO:0005488,GO:0005515,GO:0005543,GO:0005575,GO:0005622,GO:0005623,GO:0005634,GO:0005654,GO:0005737,GO:0005794,GO:0005802,GO:0006629,GO:0006644,GO:0006650,GO:0006661,GO:0006793,GO:0006796,GO:0006810,GO:0006869,GO:0008150,GO:0008152,GO:0008289,GO:0008610,GO:0008654,GO:0009058,GO:0009987,GO:0010876,GO:0012505,GO:0016020,GO:0017089,GO:0019637,GO:0031090,GO:0031974,GO:…	-	ko:K08051	-	-	-	-	ko00000,ko04131	-	-	-	GLTP,PH
XP_022079362.1	7668.SPU_013198-tr	1.43e-126	384	KOG3221@1|root,KOG3221@2759|Eukaryota,392MM@33154|Opisthokonta,3BFZF@33208|Metazoa,3CSPK@33213|Bilateria	33208|Metazoa	T	glycolipid transporter activity	PLEKHA8	GO:0000139,GO:0003674,GO:0005215,GO:0005488,GO:0005515,GO:0005543,GO:0005575,GO:0005622,GO:0005623,GO:0005634,GO:0005654,GO:0005737,GO:0005794,GO:0005802,GO:0006629,GO:0006644,GO:0006650,GO:0006661,GO:0006793,GO:0006796,GO:0006810,GO:0006869,GO:0008150,GO:0008152,GO:0008289,GO:0008610,GO:0008654,GO:0009058,GO:0009987,GO:0010876,GO:0012505,GO:0016020,GO:0017089,GO:0019637,GO:0031090,GO:0031974,GO:…	-	ko:K08051	-	-	-	-	ko00000,ko04131	-	-	-	GLTP,PH
XP_022079363.1	6500.XP_005099972.1	7.6e-14	75.9	COG0545@1|root,KOG0549@2759|Eukaryota,38B3W@33154|Opisthokonta,3BFDQ@33208|Metazoa,3CSBF@33213|Bilateria	33208|Metazoa	O	FK506 binding protein 14	FKBP14	GO:0000413,GO:0003674,GO:0003755,GO:0003824,GO:0005488,GO:0005527,GO:0005528,GO:0005575,GO:0005622,GO:0005623,GO:0005737,GO:0005783,GO:0005788,GO:0006457,GO:0006464,GO:0006807,GO:0006950,GO:0006986,GO:0007154,GO:0007165,GO:0008144,GO:0008150,GO:0008152,GO:0009987,GO:0010033,GO:0012505,GO:0016853,GO:0016859,GO:0018193,GO:0018208,GO:0019538,GO:0023052,GO:0030968,GO:0031974,GO:0033554,GO:0034620,GO:…	5.2.1.8	ko:K09577	-	-	-	-	ko00000,ko01000,ko03110	-	-	-	EF-hand_7,FKBP_C
XP_022079364.1	7668.SPU_000908-tr	0	1079	COG0666@1|root,KOG4177@2759|Eukaryota,38BVK@33154|Opisthokonta,3BGGV@33208|Metazoa,3CT1S@33213|Bilateria	33208|Metazoa	M	ankyrin 3, node of Ranvier (ankyrin G)	ANK2	GO:0000278,GO:0000281,GO:0000323,GO:0000902,GO:0000904,GO:0000910,GO:0001508,GO:0002027,GO:0002028,GO:0003008,GO:0003012,GO:0003013,GO:0003015,GO:0003205,GO:0003230,GO:0003254,GO:0003279,GO:0003283,GO:0003674,GO:0005198,GO:0005200,GO:0005488,GO:0005515,GO:0005575,GO:0005622,GO:0005623,GO:0005737,GO:0005764,GO:0005773,GO:0005783,GO:0005794,GO:0005829,GO:0005856,GO:0005886,GO:0005887,GO:0005911,GO:…	-	ko:K10380	ko04624,ko05205,map04624,map05205	-	-	-	ko00000,ko00001,ko04812	-	-	-	Ank_2,Ank_3,Ank_4,Ank_5,Death,ZU5
XP_022079365.1	6500.XP_005099972.1	7.32e-13	73.2	COG0545@1|root,KOG0549@2759|Eukaryota,38B3W@33154|Opisthokonta,3BFDQ@33208|Metazoa,3CSBF@33213|Bilateria	33208|Metazoa	O	FK506 binding protein 14	FKBP14	GO:0000413,GO:0003674,GO:0003755,GO:0003824,GO:0005488,GO:0005527,GO:0005528,GO:0005575,GO:0005622,GO:0005623,GO:0005737,GO:0005783,GO:0005788,GO:0006457,GO:0006464,GO:0006807,GO:0006950,GO:0006986,GO:0007154,GO:0007165,GO:0008144,GO:0008150,GO:0008152,GO:0009987,GO:0010033,GO:0012505,GO:0016853,GO:0016859,GO:0018193,GO:0018208,GO:0019538,GO:0023052,GO:0030968,GO:0031974,GO:0033554,GO:0034620,GO:…	5.2.1.8	ko:K09577	-	-	-	-	ko00000,ko01000,ko03110	-	-	-	EF-hand_7,FKBP_C
XP_022079366.1	6500.XP_005099972.1	3.2e-17	84.7	COG0545@1|root,KOG0549@2759|Eukaryota,38B3W@33154|Opisthokonta,3BFDQ@33208|Metazoa,3CSBF@33213|Bilateria	33208|Metazoa	O	FK506 binding protein 14	FKBP14	GO:0000413,GO:0003674,GO:0003755,GO:0003824,GO:0005488,GO:0005527,GO:0005528,GO:0005575,GO:0005622,GO:0005623,GO:0005737,GO:0005783,GO:0005788,GO:0006457,GO:0006464,GO:0006807,GO:0006950,GO:0006986,GO:0007154,GO:0007165,GO:0008144,GO:0008150,GO:0008152,GO:0009987,GO:0010033,GO:0012505,GO:0016853,GO:0016859,GO:0018193,GO:0018208,GO:0019538,GO:0023052,GO:0030968,GO:0031974,GO:0033554,GO:0034620,GO:…	5.2.1.8	ko:K09577	-	-	-	-	ko00000,ko01000,ko03110	-	-	-	EF-hand_7,FKBP_C
XP_022079367.1	7739.XP_002610487.1	2.91e-29	122	2BMX3@1|root,2S1MZ@2759|Eukaryota,3A4DF@33154|Opisthokonta,3BRPH@33208|Metazoa,3D8I6@33213|Bilateria	33208|Metazoa	S	juvenile hormone acid methyltransferase activity	jhamt	GO:0000003,GO:0003674,GO:0003824,GO:0005575,GO:0005622,GO:0005623,GO:0005737,GO:0006629,GO:0006714,GO:0006716,GO:0006718,GO:0006720,GO:0006721,GO:0007610,GO:0007617,GO:0007618,GO:0007619,GO:0008049,GO:0008150,GO:0008152,GO:0008168,GO:0008171,GO:0008299,GO:0008610,GO:0008757,GO:0009058,GO:0009987,GO:0010817,GO:0016106,GO:0016114,GO:0016740,GO:0016741,GO:0019010,GO:0019098,GO:0019953,GO:0022414,GO:…	2.1.1.325	ko:K10718	ko00981,map00981	-	R08147,R08151	RC00003,RC00460	ko00000,ko00001,ko01000	-	-	-	Methyltransf_11,Methyltransf_12,Methyltransf_23,Methyltransf_25,Methyltransf_31
XP_022079368.1	7668.SPU_015125-tr	3.46e-145	432	28MEB@1|root,2QTXT@2759|Eukaryota,38UB2@33154|Opisthokonta,3BHPF@33208|Metazoa,3CSY7@33213|Bilateria	33208|Metazoa	S	galactosylceramide sulfotransferase activity	GAL3ST1	GO:0000003,GO:0000139,GO:0001733,GO:0003674,GO:0003824,GO:0005575,GO:0005622,GO:0005623,GO:0005737,GO:0005794,GO:0005886,GO:0005887,GO:0006464,GO:0006486,GO:0006487,GO:0006629,GO:0006643,GO:0006664,GO:0006665,GO:0006672,GO:0006677,GO:0006681,GO:0006682,GO:0006687,GO:0006688,GO:0006807,GO:0007272,GO:0007275,GO:0007276,GO:0007283,GO:0007399,GO:0008146,GO:0008150,GO:0008152,GO:0008366,GO:0008610,GO:…	2.8.2.11	ko:K01019,ko:K09675	ko00565,ko00600,ko01100,map00565,map00600,map01100	M00067	R04017,R05105,R10805	RC00007,RC00231	ko00000,ko00001,ko00002,ko01000,ko01003	-	-	-	Gal-3-0_sulfotr
XP_022079369.1	7739.XP_002611084.1	3.59e-48	169	28KHA@1|root,2QSYH@2759|Eukaryota,38V8N@33154|Opisthokonta,3BJQG@33208|Metazoa,3CV5U@33213|Bilateria,483WC@7711|Chordata	33208|Metazoa	S	RWD domain containing 3	RWDD3	GO:0005575,GO:0005622,GO:0005623,GO:0005634,GO:0005737,GO:0006355,GO:0008150,GO:0009889,GO:0009893,GO:0009966,GO:0009967,GO:0010468,GO:0010556,GO:0010604,GO:0010646,GO:0010647,GO:0019219,GO:0019222,GO:0023051,GO:0023056,GO:0031323,GO:0031325,GO:0031326,GO:0031399,GO:0031401,GO:0032088,GO:0032268,GO:0032270,GO:0033233,GO:0033235,GO:0043226,GO:0043227,GO:0043229,GO:0043231,GO:0043433,GO:0044092,GO:…	-	-	-	-	-	-	-	-	-	-	RWD
XP_022079370.1	7739.XP_002611084.1	4.77e-48	169	28KHA@1|root,2QSYH@2759|Eukaryota,38V8N@33154|Opisthokonta,3BJQG@33208|Metazoa,3CV5U@33213|Bilateria,483WC@7711|Chordata	33208|Metazoa	S	RWD domain containing 3	RWDD3	GO:0005575,GO:0005622,GO:0005623,GO:0005634,GO:0005737,GO:0006355,GO:0008150,GO:0009889,GO:0009893,GO:0009966,GO:0009967,GO:0010468,GO:0010556,GO:0010604,GO:0010646,GO:0010647,GO:0019219,GO:0019222,GO:0023051,GO:0023056,GO:0031323,GO:0031325,GO:0031326,GO:0031399,GO:0031401,GO:0032088,GO:0032268,GO:0032270,GO:0033233,GO:0033235,GO:0043226,GO:0043227,GO:0043229,GO:0043231,GO:0043433,GO:0044092,GO:…	-	-	-	-	-	-	-	-	-	-	RWD
XP_022079371.1	7739.XP_002611084.1	2.9e-44	158	28KHA@1|root,2QSYH@2759|Eukaryota,38V8N@33154|Opisthokonta,3BJQG@33208|Metazoa,3CV5U@33213|Bilateria,483WC@7711|Chordata	33208|Metazoa	S	RWD domain containing 3	RWDD3	GO:0005575,GO:0005622,GO:0005623,GO:0005634,GO:0005737,GO:0006355,GO:0008150,GO:0009889,GO:0009893,GO:0009966,GO:0009967,GO:0010468,GO:0010556,GO:0010604,GO:0010646,GO:0010647,GO:0019219,GO:0019222,GO:0023051,GO:0023056,GO:0031323,GO:0031325,GO:0031326,GO:0031399,GO:0031401,GO:0032088,GO:0032268,GO:0032270,GO:0033233,GO:0033235,GO:0043226,GO:0043227,GO:0043229,GO:0043231,GO:0043433,GO:0044092,GO:…	-	-	-	-	-	-	-	-	-	-	RWD
XP_022079372.1	7739.XP_002611084.1	6.27e-49	170	28KHA@1|root,2QSYH@2759|Eukaryota,38V8N@33154|Opisthokonta,3BJQG@33208|Metazoa,3CV5U@33213|Bilateria,483WC@7711|Chordata	33208|Metazoa	S	RWD domain containing 3	RWDD3	GO:0005575,GO:0005622,GO:0005623,GO:0005634,GO:0005737,GO:0006355,GO:0008150,GO:0009889,GO:0009893,GO:0009966,GO:0009967,GO:0010468,GO:0010556,GO:0010604,GO:0010646,GO:0010647,GO:0019219,GO:0019222,GO:0023051,GO:0023056,GO:0031323,GO:0031325,GO:0031326,GO:0031399,GO:0031401,GO:0032088,GO:0032268,GO:0032270,GO:0033233,GO:0033235,GO:0043226,GO:0043227,GO:0043229,GO:0043231,GO:0043433,GO:0044092,GO:…	-	-	-	-	-	-	-	-	-	-	RWD
XP_022079373.1	7739.XP_002611084.1	6.27e-49	170	28KHA@1|root,2QSYH@2759|Eukaryota,38V8N@33154|Opisthokonta,3BJQG@33208|Metazoa,3CV5U@33213|Bilateria,483WC@7711|Chordata	33208|Metazoa	S	RWD domain containing 3	RWDD3	GO:0005575,GO:0005622,GO:0005623,GO:0005634,GO:0005737,GO:0006355,GO:0008150,GO:0009889,GO:0009893,GO:0009966,GO:0009967,GO:0010468,GO:0010556,GO:0010604,GO:0010646,GO:0010647,GO:0019219,GO:0019222,GO:0023051,GO:0023056,GO:0031323,GO:0031325,GO:0031326,GO:0031399,GO:0031401,GO:0032088,GO:0032268,GO:0032270,GO:0033233,GO:0033235,GO:0043226,GO:0043227,GO:0043229,GO:0043231,GO:0043433,GO:0044092,GO:…	-	-	-	-	-	-	-	-	-	-	RWD
XP_022079374.1	7739.XP_002611084.1	6.27e-49	170	28KHA@1|root,2QSYH@2759|Eukaryota,38V8N@33154|Opisthokonta,3BJQG@33208|Metazoa,3CV5U@33213|Bilateria,483WC@7711|Chordata	33208|Metazoa	S	RWD domain containing 3	RWDD3	GO:0005575,GO:0005622,GO:0005623,GO:0005634,GO:0005737,GO:0006355,GO:0008150,GO:0009889,GO:0009893,GO:0009966,GO:0009967,GO:0010468,GO:0010556,GO:0010604,GO:0010646,GO:0010647,GO:0019219,GO:0019222,GO:0023051,GO:0023056,GO:0031323,GO:0031325,GO:0031326,GO:0031399,GO:0031401,GO:0032088,GO:0032268,GO:0032270,GO:0033233,GO:0033235,GO:0043226,GO:0043227,GO:0043229,GO:0043231,GO:0043433,GO:0044092,GO:…	-	-	-	-	-	-	-	-	-	-	RWD
XP_022079375.1	7739.XP_002611084.1	6.27e-49	170	28KHA@1|root,2QSYH@2759|Eukaryota,38V8N@33154|Opisthokonta,3BJQG@33208|Metazoa,3CV5U@33213|Bilateria,483WC@7711|Chordata	33208|Metazoa	S	RWD domain containing 3	RWDD3	GO:0005575,GO:0005622,GO:0005623,GO:0005634,GO:0005737,GO:0006355,GO:0008150,GO:0009889,GO:0009893,GO:0009966,GO:0009967,GO:0010468,GO:0010556,GO:0010604,GO:0010646,GO:0010647,GO:0019219,GO:0019222,GO:0023051,GO:0023056,GO:0031323,GO:0031325,GO:0031326,GO:0031399,GO:0031401,GO:0032088,GO:0032268,GO:0032270,GO:0033233,GO:0033235,GO:0043226,GO:0043227,GO:0043229,GO:0043231,GO:0043433,GO:0044092,GO:…	-	-	-	-	-	-	-	-	-	-	RWD
XP_022079376.1	7668.SPU_017090-tr	1.43e-261	746	COG0277@1|root,KOG4730@2759|Eukaryota,38BVN@33154|Opisthokonta,3BMFZ@33208|Metazoa,3D3VG@33213|Bilateria	33208|Metazoa	V	D-arabinono-1,4-lactone oxidase	-	-	-	-	-	-	-	-	-	-	-	-	ALO,FAD_binding_4
XP_022079377.1	10224.XP_006819663.1	8.42e-35	125	KOG4087@1|root,KOG4087@2759|Eukaryota,3A2CD@33154|Opisthokonta,3BQJ8@33208|Metazoa,3D6IV@33213|Bilateria	33208|Metazoa	I	arachidonic acid secretion	PLA2G1B	GO:0000187,GO:0001816,GO:0001932,GO:0001934,GO:0002227,GO:0002251,GO:0002252,GO:0002376,GO:0002385,GO:0002443,GO:0002444,GO:0002446,GO:0002682,GO:0002684,GO:0002791,GO:0002793,GO:0003674,GO:0003824,GO:0004620,GO:0004623,GO:0005102,GO:0005488,GO:0005509,GO:0005515,GO:0005575,GO:0005576,GO:0005615,GO:0005622,GO:0005623,GO:0005737,GO:0005829,GO:0006082,GO:0006275,GO:0006355,GO:0006357,GO:0006575,GO:…	3.1.1.4	ko:K01047	ko00564,ko00565,ko00590,ko00591,ko00592,ko01100,ko01110,ko04014,ko04270,ko04972,ko04975,map00564,map00565,map00590,map00591,map00592,map01100,map01110,map04014,map04270,map04972,map04975	-	R01315,R01317,R02053,R07064,R07379,R07387,R07859	RC00037,RC00094	ko00000,ko00001,ko01000,ko03036	-	-	-	Phospholip_A2_1
XP_022079378.1	7668.SPU_023861-tr	4.45e-76	258	COG2319@1|root,KOG0284@2759|Eukaryota,39EDU@33154|Opisthokonta,3BFCW@33208|Metazoa,3CUE8@33213|Bilateria	33208|Metazoa	A	methyl-CpG binding	WDR77	GO:0000003,GO:0000166,GO:0000578,GO:0001655,GO:0002065,GO:0002067,GO:0003002,GO:0003006,GO:0003674,GO:0003676,GO:0003677,GO:0003712,GO:0003713,GO:0003824,GO:0005488,GO:0005575,GO:0005622,GO:0005623,GO:0005634,GO:0005654,GO:0005737,GO:0005794,GO:0005829,GO:0006355,GO:0006357,GO:0006464,GO:0006479,GO:0006807,GO:0007028,GO:0007275,GO:0007276,GO:0007281,GO:0007292,GO:0007308,GO:0007309,GO:0007314,GO:…	-	ko:K13221	-	-	-	-	ko00000,ko03041	-	-	-	WD40
XP_022079379.1	7739.XP_002602352.1	1.12e-22	99.4	2BMX3@1|root,2S1MZ@2759|Eukaryota,3A4DF@33154|Opisthokonta,3BRPH@33208|Metazoa,3D8I6@33213|Bilateria	33208|Metazoa	S	juvenile hormone acid methyltransferase activity	jhamt	GO:0000003,GO:0003674,GO:0003824,GO:0005575,GO:0005622,GO:0005623,GO:0005737,GO:0006629,GO:0006714,GO:0006716,GO:0006718,GO:0006720,GO:0006721,GO:0007610,GO:0007617,GO:0007618,GO:0007619,GO:0008049,GO:0008150,GO:0008152,GO:0008168,GO:0008171,GO:0008299,GO:0008610,GO:0008757,GO:0009058,GO:0009987,GO:0010817,GO:0016106,GO:0016114,GO:0016740,GO:0016741,GO:0019010,GO:0019098,GO:0019953,GO:0022414,GO:…	2.1.1.325	ko:K10718	ko00981,map00981	-	R08147,R08151	RC00003,RC00460	ko00000,ko00001,ko01000	-	-	-	Methyltransf_11,Methyltransf_12,Methyltransf_23,Methyltransf_25,Methyltransf_31
XP_022079380.1	7739.XP_002608088.1	9.98e-21	94	2BMX3@1|root,2S1MZ@2759|Eukaryota,3A4DF@33154|Opisthokonta,3BRPH@33208|Metazoa,3D8I6@33213|Bilateria	33208|Metazoa	S	juvenile hormone acid methyltransferase activity	jhamt	GO:0000003,GO:0003674,GO:0003824,GO:0005575,GO:0005622,GO:0005623,GO:0005737,GO:0006629,GO:0006714,GO:0006716,GO:0006718,GO:0006720,GO:0006721,GO:0007610,GO:0007617,GO:0007618,GO:0007619,GO:0008049,GO:0008150,GO:0008152,GO:0008168,GO:0008171,GO:0008299,GO:0008610,GO:0008757,GO:0009058,GO:0009987,GO:0010817,GO:0016106,GO:0016114,GO:0016740,GO:0016741,GO:0019010,GO:0019098,GO:0019953,GO:0022414,GO:…	2.1.1.325	ko:K10718	ko00981,map00981	-	R08147,R08151	RC00003,RC00460	ko00000,ko00001,ko01000	-	-	-	Methyltransf_11,Methyltransf_12,Methyltransf_23,Methyltransf_25,Methyltransf_31
XP_022079381.1	7668.SPU_013152-tr	4.17e-75	253	KOG1075@1|root,KOG4220@1|root,KOG1075@2759|Eukaryota,KOG4220@2759|Eukaryota,39M9Y@33154|Opisthokonta,3CNX2@33208|Metazoa,3E65D@33213|Bilateria	33208|Metazoa	T	Belongs to the G-protein coupled receptor 1 family	-	-	-	ko:K04151	ko04080,map04080	-	-	-	ko00000,ko00001,ko04030	-	-	-	7tm_1
XP_022079382.1	7668.SPU_013152-tr	4.17e-75	253	KOG1075@1|root,KOG4220@1|root,KOG1075@2759|Eukaryota,KOG4220@2759|Eukaryota,39M9Y@33154|Opisthokonta,3CNX2@33208|Metazoa,3E65D@33213|Bilateria	33208|Metazoa	T	Belongs to the G-protein coupled receptor 1 family	-	-	-	ko:K04151	ko04080,map04080	-	-	-	ko00000,ko00001,ko04030	-	-	-	7tm_1
XP_022079383.1	10224.NP_001158381.1	2.19e-38	143	KOG0487@1|root,KOG0487@2759|Eukaryota,3ANYS@33154|Opisthokonta,3C1D6@33208|Metazoa,3DHWG@33213|Bilateria	33208|Metazoa	K	Homeodomain	-	-	-	-	-	-	-	-	-	-	-	-	Homeobox
XP_022079384.1	10224.NP_001158381.1	9.88e-39	143	KOG0487@1|root,KOG0487@2759|Eukaryota,3ANYS@33154|Opisthokonta,3C1D6@33208|Metazoa,3DHWG@33213|Bilateria	33208|Metazoa	K	Homeodomain	-	-	-	-	-	-	-	-	-	-	-	-	Homeobox
XP_022079385.1	7668.SPU_017090-tr	1.43e-261	746	COG0277@1|root,KOG4730@2759|Eukaryota,38BVN@33154|Opisthokonta,3BMFZ@33208|Metazoa,3D3VG@33213|Bilateria	33208|Metazoa	V	D-arabinono-1,4-lactone oxidase	-	-	-	-	-	-	-	-	-	-	-	-	ALO,FAD_binding_4
XP_022079386.1	10224.XP_006824253.1	1.47e-15	91.7	KOG1217@1|root,KOG1218@1|root,KOG1217@2759|Eukaryota,KOG1218@2759|Eukaryota,38BUP@33154|Opisthokonta,3BA2W@33208|Metazoa,3CUNH@33213|Bilateria	33208|Metazoa	T	sequestering of TGFbeta in extracellular matrix	-	-	-	-	-	-	-	-	-	-	-	-	EGF_CA,SEA,hEGF
XP_022079387.1	10224.XP_006824253.1	1.47e-15	91.7	KOG1217@1|root,KOG1218@1|root,KOG1217@2759|Eukaryota,KOG1218@2759|Eukaryota,38BUP@33154|Opisthokonta,3BA2W@33208|Metazoa,3CUNH@33213|Bilateria	33208|Metazoa	T	sequestering of TGFbeta in extracellular matrix	-	-	-	-	-	-	-	-	-	-	-	-	EGF_CA,SEA,hEGF
XP_022079389.1	10224.XP_002737739.2	2.76e-160	566	COG2453@1|root,KOG1930@2759|Eukaryota,KOG2283@2759|Eukaryota,38FTZ@33154|Opisthokonta,3BA31@33208|Metazoa,3CU3I@33213|Bilateria	33208|Metazoa	T	Tensin like C1 domain containing phosphatase	by	GO:0002009,GO:0002165,GO:0003674,GO:0003779,GO:0005488,GO:0005515,GO:0005575,GO:0005912,GO:0005924,GO:0005925,GO:0006996,GO:0007010,GO:0007016,GO:0007275,GO:0007444,GO:0007472,GO:0007475,GO:0007476,GO:0007552,GO:0007560,GO:0008092,GO:0008104,GO:0008150,GO:0008587,GO:0009653,GO:0009791,GO:0009886,GO:0009887,GO:0009888,GO:0009987,GO:0016043,GO:0030054,GO:0030055,GO:0032501,GO:0032502,GO:0032507,GO:…	-	ko:K18080	-	-	-	-	ko00000,ko01009	-	-	-	PTB,PTEN_C2,SH2
XP_022079390.1	10224.XP_002737739.2	1.18e-160	567	COG2453@1|root,KOG1930@2759|Eukaryota,KOG2283@2759|Eukaryota,38FTZ@33154|Opisthokonta,3BA31@33208|Metazoa,3CU3I@33213|Bilateria	33208|Metazoa	T	Tensin like C1 domain containing phosphatase	by	GO:0002009,GO:0002165,GO:0003674,GO:0003779,GO:0005488,GO:0005515,GO:0005575,GO:0005912,GO:0005924,GO:0005925,GO:0006996,GO:0007010,GO:0007016,GO:0007275,GO:0007444,GO:0007472,GO:0007475,GO:0007476,GO:0007552,GO:0007560,GO:0008092,GO:0008104,GO:0008150,GO:0008587,GO:0009653,GO:0009791,GO:0009886,GO:0009887,GO:0009888,GO:0009987,GO:0016043,GO:0030054,GO:0030055,GO:0032501,GO:0032502,GO:0032507,GO:…	-	ko:K18080	-	-	-	-	ko00000,ko01009	-	-	-	PTB,PTEN_C2,SH2
XP_022079391.1	10224.XP_002737739.2	2.69e-160	566	COG2453@1|root,KOG1930@2759|Eukaryota,KOG2283@2759|Eukaryota,38FTZ@33154|Opisthokonta,3BA31@33208|Metazoa,3CU3I@33213|Bilateria	33208|Metazoa	T	Tensin like C1 domain containing phosphatase	by	GO:0002009,GO:0002165,GO:0003674,GO:0003779,GO:0005488,GO:0005515,GO:0005575,GO:0005912,GO:0005924,GO:0005925,GO:0006996,GO:0007010,GO:0007016,GO:0007275,GO:0007444,GO:0007472,GO:0007475,GO:0007476,GO:0007552,GO:0007560,GO:0008092,GO:0008104,GO:0008150,GO:0008587,GO:0009653,GO:0009791,GO:0009886,GO:0009887,GO:0009888,GO:0009987,GO:0016043,GO:0030054,GO:0030055,GO:0032501,GO:0032502,GO:0032507,GO:…	-	ko:K18080	-	-	-	-	ko00000,ko01009	-	-	-	PTB,PTEN_C2,SH2
XP_022079392.1	10224.XP_002737739.2	2.58e-160	566	COG2453@1|root,KOG1930@2759|Eukaryota,KOG2283@2759|Eukaryota,38FTZ@33154|Opisthokonta,3BA31@33208|Metazoa,3CU3I@33213|Bilateria	33208|Metazoa	T	Tensin like C1 domain containing phosphatase	by	GO:0002009,GO:0002165,GO:0003674,GO:0003779,GO:0005488,GO:0005515,GO:0005575,GO:0005912,GO:0005924,GO:0005925,GO:0006996,GO:0007010,GO:0007016,GO:0007275,GO:0007444,GO:0007472,GO:0007475,GO:0007476,GO:0007552,GO:0007560,GO:0008092,GO:0008104,GO:0008150,GO:0008587,GO:0009653,GO:0009791,GO:0009886,GO:0009887,GO:0009888,GO:0009987,GO:0016043,GO:0030054,GO:0030055,GO:0032501,GO:0032502,GO:0032507,GO:…	-	ko:K18080	-	-	-	-	ko00000,ko01009	-	-	-	PTB,PTEN_C2,SH2
XP_022079393.1	10224.XP_002737739.2	2.33e-160	566	COG2453@1|root,KOG1930@2759|Eukaryota,KOG2283@2759|Eukaryota,38FTZ@33154|Opisthokonta,3BA31@33208|Metazoa,3CU3I@33213|Bilateria	33208|Metazoa	T	Tensin like C1 domain containing phosphatase	by	GO:0002009,GO:0002165,GO:0003674,GO:0003779,GO:0005488,GO:0005515,GO:0005575,GO:0005912,GO:0005924,GO:0005925,GO:0006996,GO:0007010,GO:0007016,GO:0007275,GO:0007444,GO:0007472,GO:0007475,GO:0007476,GO:0007552,GO:0007560,GO:0008092,GO:0008104,GO:0008150,GO:0008587,GO:0009653,GO:0009791,GO:0009886,GO:0009887,GO:0009888,GO:0009987,GO:0016043,GO:0030054,GO:0030055,GO:0032501,GO:0032502,GO:0032507,GO:…	-	ko:K18080	-	-	-	-	ko00000,ko01009	-	-	-	PTB,PTEN_C2,SH2
XP_022079394.1	10224.XP_002737739.2	1.25e-156	553	COG2453@1|root,KOG1930@2759|Eukaryota,KOG2283@2759|Eukaryota,38FTZ@33154|Opisthokonta,3BA31@33208|Metazoa,3CU3I@33213|Bilateria	33208|Metazoa	T	Tensin like C1 domain containing phosphatase	by	GO:0002009,GO:0002165,GO:0003674,GO:0003779,GO:0005488,GO:0005515,GO:0005575,GO:0005912,GO:0005924,GO:0005925,GO:0006996,GO:0007010,GO:0007016,GO:0007275,GO:0007444,GO:0007472,GO:0007475,GO:0007476,GO:0007552,GO:0007560,GO:0008092,GO:0008104,GO:0008150,GO:0008587,GO:0009653,GO:0009791,GO:0009886,GO:0009887,GO:0009888,GO:0009987,GO:0016043,GO:0030054,GO:0030055,GO:0032501,GO:0032502,GO:0032507,GO:…	-	ko:K18080	-	-	-	-	ko00000,ko01009	-	-	-	PTB,PTEN_C2,SH2
XP_022079395.1	10224.XP_002737739.2	1.25e-156	553	COG2453@1|root,KOG1930@2759|Eukaryota,KOG2283@2759|Eukaryota,38FTZ@33154|Opisthokonta,3BA31@33208|Metazoa,3CU3I@33213|Bilateria	33208|Metazoa	T	Tensin like C1 domain containing phosphatase	by	GO:0002009,GO:0002165,GO:0003674,GO:0003779,GO:0005488,GO:0005515,GO:0005575,GO:0005912,GO:0005924,GO:0005925,GO:0006996,GO:0007010,GO:0007016,GO:0007275,GO:0007444,GO:0007472,GO:0007475,GO:0007476,GO:0007552,GO:0007560,GO:0008092,GO:0008104,GO:0008150,GO:0008587,GO:0009653,GO:0009791,GO:0009886,GO:0009887,GO:0009888,GO:0009987,GO:0016043,GO:0030054,GO:0030055,GO:0032501,GO:0032502,GO:0032507,GO:…	-	ko:K18080	-	-	-	-	ko00000,ko01009	-	-	-	PTB,PTEN_C2,SH2
XP_022079396.1	10224.XP_002737739.2	1.25e-156	553	COG2453@1|root,KOG1930@2759|Eukaryota,KOG2283@2759|Eukaryota,38FTZ@33154|Opisthokonta,3BA31@33208|Metazoa,3CU3I@33213|Bilateria	33208|Metazoa	T	Tensin like C1 domain containing phosphatase	by	GO:0002009,GO:0002165,GO:0003674,GO:0003779,GO:0005488,GO:0005515,GO:0005575,GO:0005912,GO:0005924,GO:0005925,GO:0006996,GO:0007010,GO:0007016,GO:0007275,GO:0007444,GO:0007472,GO:0007475,GO:0007476,GO:0007552,GO:0007560,GO:0008092,GO:0008104,GO:0008150,GO:0008587,GO:0009653,GO:0009791,GO:0009886,GO:0009887,GO:0009888,GO:0009987,GO:0016043,GO:0030054,GO:0030055,GO:0032501,GO:0032502,GO:0032507,GO:…	-	ko:K18080	-	-	-	-	ko00000,ko01009	-	-	-	PTB,PTEN_C2,SH2
XP_022079397.1	7668.SPU_017940-tr	9.6e-148	524	COG2453@1|root,KOG2283@2759|Eukaryota,39M89@33154|Opisthokonta,3CNV9@33208|Metazoa,3DGJI@33213|Bilateria	33208|Metazoa	T	phosphatidylinositol-3,4,5-trisphosphate 3-phosphatase activity	TNS3	-	-	ko:K18080	-	-	-	-	ko00000,ko01009	-	-	-	C1_1,PTEN_C2
XP_022079398.1	9767.XP_007187953.1	1.07e-204	677	COG2453@1|root,KOG1930@2759|Eukaryota,KOG2283@2759|Eukaryota,38FTZ@33154|Opisthokonta,3BA31@33208|Metazoa,3CU3I@33213|Bilateria,480JA@7711|Chordata,48X85@7742|Vertebrata,3JAC0@40674|Mammalia,4J8IX@91561|Cetartiodactyla	33208|Metazoa	T	Tensin-1 isoform X1	TNS1	GO:0002009,GO:0002165,GO:0003674,GO:0003779,GO:0005488,GO:0005515,GO:0005575,GO:0005912,GO:0005924,GO:0005925,GO:0006996,GO:0007010,GO:0007016,GO:0007275,GO:0007444,GO:0007472,GO:0007475,GO:0007476,GO:0007552,GO:0007560,GO:0008092,GO:0008104,GO:0008150,GO:0008587,GO:0009653,GO:0009791,GO:0009886,GO:0009887,GO:0009888,GO:0009987,GO:0016043,GO:0030054,GO:0030055,GO:0032501,GO:0032502,GO:0032507,GO:…	-	ko:K18080	-	-	-	-	ko00000,ko01009	-	-	-	C1_1,PTB,PTEN_C2,SH2
XP_022079400.1	89462.XP_006046443.1	2.24e-214	700	COG2453@1|root,KOG1930@2759|Eukaryota,KOG2283@2759|Eukaryota,38FTZ@33154|Opisthokonta,3BA31@33208|Metazoa,3CU3I@33213|Bilateria,480JA@7711|Chordata,48X85@7742|Vertebrata,3JAC0@40674|Mammalia,4J8IX@91561|Cetartiodactyla	33208|Metazoa	T	Tensin-1 isoform X1	TNS1	GO:0002009,GO:0002165,GO:0003674,GO:0003779,GO:0005488,GO:0005515,GO:0005575,GO:0005912,GO:0005924,GO:0005925,GO:0006996,GO:0007010,GO:0007016,GO:0007275,GO:0007444,GO:0007472,GO:0007475,GO:0007476,GO:0007552,GO:0007560,GO:0008092,GO:0008104,GO:0008150,GO:0008587,GO:0009653,GO:0009791,GO:0009886,GO:0009887,GO:0009888,GO:0009987,GO:0016043,GO:0030054,GO:0030055,GO:0032501,GO:0032502,GO:0032507,GO:…	-	ko:K18080	-	-	-	-	ko00000,ko01009	-	-	-	C1_1,PTB,PTEN_C2,SH2
XP_022079401.1	7668.SPU_030149-tr	3.21e-76	231	KOG4029@1|root,KOG4029@2759|Eukaryota,39ZRC@33154|Opisthokonta,3BN29@33208|Metazoa,3D6KX@33213|Bilateria	33208|Metazoa	K	helix loop helix domain	ASCL5	-	-	ko:K09067	-	-	-	-	ko00000,ko03000	-	-	-	HLH
XP_022079402.1	7668.SPU_019231-tr	5.14e-176	569	KOG1217@1|root,KOG4193@1|root,KOG4292@1|root,KOG1217@2759|Eukaryota,KOG4193@2759|Eukaryota,KOG4292@2759|Eukaryota,38BUP@33154|Opisthokonta,3BAFT@33208|Metazoa,3CRZB@33213|Bilateria	33208|Metazoa	T	negative regulation of growth rate	-	-	-	ko:K02599	ko01522,ko04320,ko04330,ko04658,ko04919,ko05020,ko05165,ko05200,ko05206,ko05224,map01522,map04320,map04330,map04658,map04919,map05020,map05165,map05200,map05206,map05224	M00682	-	-	ko00000,ko00001,ko00002	-	-	-	CUB,DSL,EGF,EGF_CA,GAIN,HYR,Sushi,hEGF
XP_022079403.1	7668.SPU_019231-tr	5.14e-176	569	KOG1217@1|root,KOG4193@1|root,KOG4292@1|root,KOG1217@2759|Eukaryota,KOG4193@2759|Eukaryota,KOG4292@2759|Eukaryota,38BUP@33154|Opisthokonta,3BAFT@33208|Metazoa,3CRZB@33213|Bilateria	33208|Metazoa	T	negative regulation of growth rate	-	-	-	ko:K02599	ko01522,ko04320,ko04330,ko04658,ko04919,ko05020,ko05165,ko05200,ko05206,ko05224,map01522,map04320,map04330,map04658,map04919,map05020,map05165,map05200,map05206,map05224	M00682	-	-	ko00000,ko00001,ko00002	-	-	-	CUB,DSL,EGF,EGF_CA,GAIN,HYR,Sushi,hEGF
XP_022079404.1	7668.SPU_005385-tr	3.81e-95	301	KOG1565@1|root,KOG1565@2759|Eukaryota,38CRR@33154|Opisthokonta,3B9IY@33208|Metazoa,3CT1E@33213|Bilateria	33208|Metazoa	O	Belongs to the peptidase M10A family	-	-	3.4.24.80	ko:K07763,ko:K08002	ko04668,ko04912,map04668,map04912	-	-	-	ko00000,ko00001,ko01000,ko01002	-	-	-	Hemopexin,PG_binding_1,Peptidase_M10
XP_022079405.1	7668.SPU_025356-tr	1.75e-174	529	KOG4403@1|root,KOG4403@2759|Eukaryota,38CHQ@33154|Opisthokonta,3BBPY@33208|Metazoa,3CTF8@33213|Bilateria	33208|Metazoa	S	positive regulation of store-operated calcium channel activity	STIM2	GO:0000003,GO:0002009,GO:0002020,GO:0002115,GO:0002165,GO:0003674,GO:0005215,GO:0005216,GO:0005217,GO:0005246,GO:0005261,GO:0005262,GO:0005488,GO:0005509,GO:0005513,GO:0005515,GO:0005575,GO:0005622,GO:0005623,GO:0005737,GO:0005783,GO:0005789,GO:0005886,GO:0005887,GO:0005938,GO:0006810,GO:0006811,GO:0006812,GO:0006816,GO:0006873,GO:0006874,GO:0006875,GO:0006937,GO:0006940,GO:0007154,GO:0007165,GO:…	-	ko:K16059,ko:K18196	ko04020,ko04611,map04020,map04611	-	-	-	ko00000,ko00001,ko02000	1.A.52.1.1	-	-	SAM_2,SOAR
XP_022079406.1	7668.SPU_025356-tr	1.75e-174	529	KOG4403@1|root,KOG4403@2759|Eukaryota,38CHQ@33154|Opisthokonta,3BBPY@33208|Metazoa,3CTF8@33213|Bilateria	33208|Metazoa	S	positive regulation of store-operated calcium channel activity	STIM2	GO:0000003,GO:0002009,GO:0002020,GO:0002115,GO:0002165,GO:0003674,GO:0005215,GO:0005216,GO:0005217,GO:0005246,GO:0005261,GO:0005262,GO:0005488,GO:0005509,GO:0005513,GO:0005515,GO:0005575,GO:0005622,GO:0005623,GO:0005737,GO:0005783,GO:0005789,GO:0005886,GO:0005887,GO:0005938,GO:0006810,GO:0006811,GO:0006812,GO:0006816,GO:0006873,GO:0006874,GO:0006875,GO:0006937,GO:0006940,GO:0007154,GO:0007165,GO:…	-	ko:K16059,ko:K18196	ko04020,ko04611,map04020,map04611	-	-	-	ko00000,ko00001,ko02000	1.A.52.1.1	-	-	SAM_2,SOAR
XP_022079407.1	7668.SPU_025356-tr	2.5e-174	528	KOG4403@1|root,KOG4403@2759|Eukaryota,38CHQ@33154|Opisthokonta,3BBPY@33208|Metazoa,3CTF8@33213|Bilateria	33208|Metazoa	S	positive regulation of store-operated calcium channel activity	STIM2	GO:0000003,GO:0002009,GO:0002020,GO:0002115,GO:0002165,GO:0003674,GO:0005215,GO:0005216,GO:0005217,GO:0005246,GO:0005261,GO:0005262,GO:0005488,GO:0005509,GO:0005513,GO:0005515,GO:0005575,GO:0005622,GO:0005623,GO:0005737,GO:0005783,GO:0005789,GO:0005886,GO:0005887,GO:0005938,GO:0006810,GO:0006811,GO:0006812,GO:0006816,GO:0006873,GO:0006874,GO:0006875,GO:0006937,GO:0006940,GO:0007154,GO:0007165,GO:…	-	ko:K16059,ko:K18196	ko04020,ko04611,map04020,map04611	-	-	-	ko00000,ko00001,ko02000	1.A.52.1.1	-	-	SAM_2,SOAR
XP_022079408.1	10224.XP_006818738.1	6.26e-37	140	2AHUJ@1|root,2RZ38@2759|Eukaryota,39XAR@33154|Opisthokonta,3BMCD@33208|Metazoa,3D23J@33213|Bilateria	33208|Metazoa	K	steroid receptor RNA activator RNA binding	SRA1	GO:0001540,GO:0002153,GO:0003674,GO:0003676,GO:0003677,GO:0003712,GO:0003713,GO:0003723,GO:0003727,GO:0005102,GO:0005488,GO:0005515,GO:0005575,GO:0005576,GO:0005622,GO:0005623,GO:0005634,GO:0005654,GO:0005667,GO:0005737,GO:0005829,GO:0005831,GO:0005856,GO:0005886,GO:0006355,GO:0006357,GO:0008134,GO:0008150,GO:0008283,GO:0009889,GO:0009891,GO:0009893,GO:0009966,GO:0009967,GO:0009987,GO:0010468,GO:…	-	-	-	-	-	-	-	-	-	-	SRA1
XP_022079409.1	10224.XP_006819633.1	2.3e-158	464	2E43C@1|root,2SB1S@2759|Eukaryota,3A55J@33154|Opisthokonta,3BRHK@33208|Metazoa,3D9MH@33213|Bilateria	33208|Metazoa	-	-	-	-	-	-	-	-	-	-	-	-	-	-	FYVE
XP_022079410.1	7668.SPU_005473-tr	3.15e-53	187	KOG3656@1|root,KOG3656@2759|Eukaryota,3AMS0@33154|Opisthokonta,3C0AH@33208|Metazoa,3DGSU@33213|Bilateria	33208|Metazoa	S	7 transmembrane receptor (rhodopsin family)	-	-	-	-	-	-	-	-	-	-	-	-	7tm_1
XP_022079411.1	7668.SPU_005473-tr	3.15e-53	187	KOG3656@1|root,KOG3656@2759|Eukaryota,3AMS0@33154|Opisthokonta,3C0AH@33208|Metazoa,3DGSU@33213|Bilateria	33208|Metazoa	S	7 transmembrane receptor (rhodopsin family)	-	-	-	-	-	-	-	-	-	-	-	-	7tm_1
XP_022079412.1	10224.XP_006823739.1	2.27e-124	413	28JPQ@1|root,2QS30@2759|Eukaryota,393PC@33154|Opisthokonta,3BGXB@33208|Metazoa,3D1DN@33213|Bilateria	33208|Metazoa	S	transcription coregulator activity	-	GO:0000123,GO:0000124,GO:0003674,GO:0003712,GO:0005575,GO:0005622,GO:0005623,GO:0005634,GO:0005654,GO:0006325,GO:0006464,GO:0006473,GO:0006475,GO:0006807,GO:0006996,GO:0008150,GO:0008152,GO:0009889,GO:0009987,GO:0010556,GO:0016043,GO:0016569,GO:0016570,GO:0016573,GO:0018193,GO:0018205,GO:0018393,GO:0018394,GO:0019219,GO:0019222,GO:0019538,GO:0031248,GO:0031323,GO:0031326,GO:0031974,GO:0031981,GO:…	-	ko:K21245	ko04140,map04140	-	-	-	ko00000,ko00001,ko03036	-	-	-	Spt20
XP_022079413.1	10224.XP_006823739.1	1.13e-124	413	28JPQ@1|root,2QS30@2759|Eukaryota,393PC@33154|Opisthokonta,3BGXB@33208|Metazoa,3D1DN@33213|Bilateria	33208|Metazoa	S	transcription coregulator activity	-	GO:0000123,GO:0000124,GO:0003674,GO:0003712,GO:0005575,GO:0005622,GO:0005623,GO:0005634,GO:0005654,GO:0006325,GO:0006464,GO:0006473,GO:0006475,GO:0006807,GO:0006996,GO:0008150,GO:0008152,GO:0009889,GO:0009987,GO:0010556,GO:0016043,GO:0016569,GO:0016570,GO:0016573,GO:0018193,GO:0018205,GO:0018393,GO:0018394,GO:0019219,GO:0019222,GO:0019538,GO:0031248,GO:0031323,GO:0031326,GO:0031974,GO:0031981,GO:…	-	ko:K21245	ko04140,map04140	-	-	-	ko00000,ko00001,ko03036	-	-	-	Spt20
XP_022079414.1	7897.ENSLACP00000017941	5.22e-06	57	28NY2@1|root,2QVIH@2759|Eukaryota,39XJC@33154|Opisthokonta,3BH2T@33208|Metazoa,3CRPY@33213|Bilateria,47ZZ7@7711|Chordata,4996X@7742|Vertebrata	33208|Metazoa	T	Vascular endothelial growth factor D	FIGF	GO:0001525,GO:0001568,GO:0001666,GO:0001817,GO:0001819,GO:0001936,GO:0001938,GO:0001944,GO:0002576,GO:0002682,GO:0002684,GO:0002685,GO:0002687,GO:0002688,GO:0002690,GO:0003674,GO:0005102,GO:0005126,GO:0005161,GO:0005172,GO:0005488,GO:0005515,GO:0005575,GO:0005576,GO:0005615,GO:0005622,GO:0005623,GO:0005737,GO:0006810,GO:0006887,GO:0006935,GO:0006950,GO:0007154,GO:0007165,GO:0007166,GO:0007167,GO:…	-	ko:K05449	ko04010,ko04014,ko04015,ko04060,ko04151,ko04510,ko04926,ko04933,ko05200,map04010,map04014,map04015,map04060,map04151,map04510,map04926,map04933,map05200	-	-	-	ko00000,ko00001,ko04052,ko04516	-	-	-	CXCXC,PDGF
XP_022079415.1	7234.FBpp0180351	3.92e-09	67.4	2BMEN@1|root,2S1KT@2759|Eukaryota,3A4JI@33154|Opisthokonta,3BRPW@33208|Metazoa,3D8K0@33213|Bilateria,42053@6656|Arthropoda,3SNTS@50557|Insecta,453QY@7147|Diptera,45Y04@7214|Drosophilidae	33208|Metazoa	S	growth factor activity	-	-	-	-	-	-	-	-	-	-	-	-	PDGF
XP_022079416.1	7234.FBpp0180351	3.92e-09	67.4	2BMEN@1|root,2S1KT@2759|Eukaryota,3A4JI@33154|Opisthokonta,3BRPW@33208|Metazoa,3D8K0@33213|Bilateria,42053@6656|Arthropoda,3SNTS@50557|Insecta,453QY@7147|Diptera,45Y04@7214|Drosophilidae	33208|Metazoa	S	growth factor activity	-	-	-	-	-	-	-	-	-	-	-	-	PDGF
XP_022079417.1	7234.FBpp0180351	3.92e-09	67.4	2BMEN@1|root,2S1KT@2759|Eukaryota,3A4JI@33154|Opisthokonta,3BRPW@33208|Metazoa,3D8K0@33213|Bilateria,42053@6656|Arthropoda,3SNTS@50557|Insecta,453QY@7147|Diptera,45Y04@7214|Drosophilidae	33208|Metazoa	S	growth factor activity	-	-	-	-	-	-	-	-	-	-	-	-	PDGF
XP_022079418.1	7234.FBpp0180351	3.92e-09	67.4	2BMEN@1|root,2S1KT@2759|Eukaryota,3A4JI@33154|Opisthokonta,3BRPW@33208|Metazoa,3D8K0@33213|Bilateria,42053@6656|Arthropoda,3SNTS@50557|Insecta,453QY@7147|Diptera,45Y04@7214|Drosophilidae	33208|Metazoa	S	growth factor activity	-	-	-	-	-	-	-	-	-	-	-	-	PDGF
XP_022079419.1	7234.FBpp0180351	3.92e-09	67.4	2BMEN@1|root,2S1KT@2759|Eukaryota,3A4JI@33154|Opisthokonta,3BRPW@33208|Metazoa,3D8K0@33213|Bilateria,42053@6656|Arthropoda,3SNTS@50557|Insecta,453QY@7147|Diptera,45Y04@7214|Drosophilidae	33208|Metazoa	S	growth factor activity	-	-	-	-	-	-	-	-	-	-	-	-	PDGF
XP_022079420.1	7234.FBpp0180351	7.88e-10	67.4	2BMEN@1|root,2S1KT@2759|Eukaryota,3A4JI@33154|Opisthokonta,3BRPW@33208|Metazoa,3D8K0@33213|Bilateria,42053@6656|Arthropoda,3SNTS@50557|Insecta,453QY@7147|Diptera,45Y04@7214|Drosophilidae	33208|Metazoa	S	growth factor activity	-	-	-	-	-	-	-	-	-	-	-	-	PDGF
XP_022079421.1	10224.XP_002733208.1	3.28e-127	369	COG2123@1|root,KOG1613@2759|Eukaryota,38CRS@33154|Opisthokonta,3BA6E@33208|Metazoa,3CX2Z@33213|Bilateria	33208|Metazoa	J	Exosome component 8	EXOSC8	GO:0000176,GO:0000177,GO:0000178,GO:0000288,GO:0000291,GO:0000459,GO:0000460,GO:0000466,GO:0000467,GO:0000469,GO:0000956,GO:0003674,GO:0003676,GO:0003723,GO:0005488,GO:0005515,GO:0005575,GO:0005622,GO:0005623,GO:0005634,GO:0005654,GO:0005737,GO:0005829,GO:0006139,GO:0006364,GO:0006396,GO:0006399,GO:0006401,GO:0006402,GO:0006725,GO:0006807,GO:0008150,GO:0008152,GO:0009056,GO:0009057,GO:0009892,GO:…	-	ko:K12586	ko03018,map03018	M00391	-	-	ko00000,ko00001,ko00002,ko03019	-	-	-	RNase_PH,RNase_PH_C
XP_022079422.1	10224.XP_002732494.2	1.58e-86	274	KOG4219@1|root,KOG4219@2759|Eukaryota,38C5T@33154|Opisthokonta,3BE9X@33208|Metazoa,3D079@33213|Bilateria	33208|Metazoa	T	Belongs to the G-protein coupled receptor 1 family	TACR2	GO:0000003,GO:0000302,GO:0001101,GO:0001505,GO:0001653,GO:0001956,GO:0001976,GO:0001990,GO:0002016,GO:0002027,GO:0002035,GO:0002118,GO:0002526,GO:0002682,GO:0002684,GO:0002685,GO:0002687,GO:0002694,GO:0002696,GO:0002790,GO:0003008,GO:0003012,GO:0003013,GO:0003014,GO:0003018,GO:0003044,GO:0003051,GO:0003073,GO:0003081,GO:0003674,GO:0004888,GO:0004930,GO:0004995,GO:0005575,GO:0005622,GO:0005623,GO:…	-	ko:K04222,ko:K04223,ko:K04224,ko:K04225	ko04020,ko04080,ko05162,map04020,map04080,map05162	-	-	-	ko00000,ko00001,ko04030	-	-	-	7tm_1
XP_022079423.1	7668.SPU_026219-tr	1.54e-171	555	COG5347@1|root,KOG1117@2759|Eukaryota,38F8M@33154|Opisthokonta,3BA0T@33208|Metazoa,3CTZI@33213|Bilateria	33208|Metazoa	T	phosphatidylinositol-3,4,5-trisphosphate binding	ARAP1	GO:0000139,GO:0001067,GO:0001664,GO:0001726,GO:0001919,GO:0001921,GO:0002009,GO:0002165,GO:0003674,GO:0003676,GO:0003677,GO:0003700,GO:0005096,GO:0005102,GO:0005488,GO:0005515,GO:0005543,GO:0005547,GO:0005575,GO:0005622,GO:0005623,GO:0005634,GO:0005654,GO:0005737,GO:0005794,GO:0005795,GO:0005802,GO:0005829,GO:0005886,GO:0006355,GO:0006810,GO:0006996,GO:0007010,GO:0007015,GO:0007049,GO:0007154,GO:…	-	ko:K12490,ko:K18439,ko:K18440	ko04015,ko04024,ko04144,map04015,map04024,map04144	-	-	-	ko00000,ko00001,ko04131	-	-	-	ArfGap,PH,RA,RhoGAP,SAM_1,SAM_2
XP_022079424.1	7668.SPU_026219-tr	1.54e-171	555	COG5347@1|root,KOG1117@2759|Eukaryota,38F8M@33154|Opisthokonta,3BA0T@33208|Metazoa,3CTZI@33213|Bilateria	33208|Metazoa	T	phosphatidylinositol-3,4,5-trisphosphate binding	ARAP1	GO:0000139,GO:0001067,GO:0001664,GO:0001726,GO:0001919,GO:0001921,GO:0002009,GO:0002165,GO:0003674,GO:0003676,GO:0003677,GO:0003700,GO:0005096,GO:0005102,GO:0005488,GO:0005515,GO:0005543,GO:0005547,GO:0005575,GO:0005622,GO:0005623,GO:0005634,GO:0005654,GO:0005737,GO:0005794,GO:0005795,GO:0005802,GO:0005829,GO:0005886,GO:0006355,GO:0006810,GO:0006996,GO:0007010,GO:0007015,GO:0007049,GO:0007154,GO:…	-	ko:K12490,ko:K18439,ko:K18440	ko04015,ko04024,ko04144,map04015,map04024,map04144	-	-	-	ko00000,ko00001,ko04131	-	-	-	ArfGap,PH,RA,RhoGAP,SAM_1,SAM_2
XP_022079425.1	7668.SPU_026219-tr	1.54e-171	555	COG5347@1|root,KOG1117@2759|Eukaryota,38F8M@33154|Opisthokonta,3BA0T@33208|Metazoa,3CTZI@33213|Bilateria	33208|Metazoa	T	phosphatidylinositol-3,4,5-trisphosphate binding	ARAP1	GO:0000139,GO:0001067,GO:0001664,GO:0001726,GO:0001919,GO:0001921,GO:0002009,GO:0002165,GO:0003674,GO:0003676,GO:0003677,GO:0003700,GO:0005096,GO:0005102,GO:0005488,GO:0005515,GO:0005543,GO:0005547,GO:0005575,GO:0005622,GO:0005623,GO:0005634,GO:0005654,GO:0005737,GO:0005794,GO:0005795,GO:0005802,GO:0005829,GO:0005886,GO:0006355,GO:0006810,GO:0006996,GO:0007010,GO:0007015,GO:0007049,GO:0007154,GO:…	-	ko:K12490,ko:K18439,ko:K18440	ko04015,ko04024,ko04144,map04015,map04024,map04144	-	-	-	ko00000,ko00001,ko04131	-	-	-	ArfGap,PH,RA,RhoGAP,SAM_1,SAM_2
XP_022079426.1	7668.SPU_026219-tr	1.01e-171	556	COG5347@1|root,KOG1117@2759|Eukaryota,38F8M@33154|Opisthokonta,3BA0T@33208|Metazoa,3CTZI@33213|Bilateria	33208|Metazoa	T	phosphatidylinositol-3,4,5-trisphosphate binding	ARAP1	GO:0000139,GO:0001067,GO:0001664,GO:0001726,GO:0001919,GO:0001921,GO:0002009,GO:0002165,GO:0003674,GO:0003676,GO:0003677,GO:0003700,GO:0005096,GO:0005102,GO:0005488,GO:0005515,GO:0005543,GO:0005547,GO:0005575,GO:0005622,GO:0005623,GO:0005634,GO:0005654,GO:0005737,GO:0005794,GO:0005795,GO:0005802,GO:0005829,GO:0005886,GO:0006355,GO:0006810,GO:0006996,GO:0007010,GO:0007015,GO:0007049,GO:0007154,GO:…	-	ko:K12490,ko:K18439,ko:K18440	ko04015,ko04024,ko04144,map04015,map04024,map04144	-	-	-	ko00000,ko00001,ko04131	-	-	-	ArfGap,PH,RA,RhoGAP,SAM_1,SAM_2
XP_022079427.1	7668.SPU_026219-tr	1.25e-171	555	COG5347@1|root,KOG1117@2759|Eukaryota,38F8M@33154|Opisthokonta,3BA0T@33208|Metazoa,3CTZI@33213|Bilateria	33208|Metazoa	T	phosphatidylinositol-3,4,5-trisphosphate binding	ARAP1	GO:0000139,GO:0001067,GO:0001664,GO:0001726,GO:0001919,GO:0001921,GO:0002009,GO:0002165,GO:0003674,GO:0003676,GO:0003677,GO:0003700,GO:0005096,GO:0005102,GO:0005488,GO:0005515,GO:0005543,GO:0005547,GO:0005575,GO:0005622,GO:0005623,GO:0005634,GO:0005654,GO:0005737,GO:0005794,GO:0005795,GO:0005802,GO:0005829,GO:0005886,GO:0006355,GO:0006810,GO:0006996,GO:0007010,GO:0007015,GO:0007049,GO:0007154,GO:…	-	ko:K12490,ko:K18439,ko:K18440	ko04015,ko04024,ko04144,map04015,map04024,map04144	-	-	-	ko00000,ko00001,ko04131	-	-	-	ArfGap,PH,RA,RhoGAP,SAM_1,SAM_2
XP_022079428.1	7668.SPU_018018-tr	1.15e-154	442	28NUS@1|root,2QVET@2759|Eukaryota,38F82@33154|Opisthokonta,3BGC6@33208|Metazoa,3CXX4@33213|Bilateria	33208|Metazoa	S	Domain of unknown function (DUF4586)	C4orf47	GO:0005575,GO:0005622,GO:0005623,GO:0005813,GO:0005815,GO:0005856,GO:0015630,GO:0043226,GO:0043228,GO:0043229,GO:0043232,GO:0044422,GO:0044424,GO:0044430,GO:0044446,GO:0044464	-	-	-	-	-	-	-	-	-	-	DUF4586
XP_022079429.1	7668.SPU_026219-tr	1.18e-171	555	COG5347@1|root,KOG1117@2759|Eukaryota,38F8M@33154|Opisthokonta,3BA0T@33208|Metazoa,3CTZI@33213|Bilateria	33208|Metazoa	T	phosphatidylinositol-3,4,5-trisphosphate binding	ARAP1	GO:0000139,GO:0001067,GO:0001664,GO:0001726,GO:0001919,GO:0001921,GO:0002009,GO:0002165,GO:0003674,GO:0003676,GO:0003677,GO:0003700,GO:0005096,GO:0005102,GO:0005488,GO:0005515,GO:0005543,GO:0005547,GO:0005575,GO:0005622,GO:0005623,GO:0005634,GO:0005654,GO:0005737,GO:0005794,GO:0005795,GO:0005802,GO:0005829,GO:0005886,GO:0006355,GO:0006810,GO:0006996,GO:0007010,GO:0007015,GO:0007049,GO:0007154,GO:…	-	ko:K12490,ko:K18439,ko:K18440	ko04015,ko04024,ko04144,map04015,map04024,map04144	-	-	-	ko00000,ko00001,ko04131	-	-	-	ArfGap,PH,RA,RhoGAP,SAM_1,SAM_2
XP_022079430.1	10224.XP_006818455.1	5.34e-99	314	KOG4294@1|root,KOG4294@2759|Eukaryota,38YI2@33154|Opisthokonta,3BE9T@33208|Metazoa,3CUPZ@33213|Bilateria	33208|Metazoa	PT	acid-sensing ion channel activity	-	-	-	ko:K03440,ko:K04825,ko:K04829	ko04742,ko04750,ko04960,map04742,map04750,map04960	-	-	-	ko00000,ko00001,ko04040	1.A.6.1.1,1.A.6.1.10,1.A.6.1.2,1.A.6.1.4,1.A.6.1.5,1.A.6.2,1.A.6.4,1.A.6.5	-	-	ASC
XP_022079431.1	10224.XP_002734196.1	1.32e-58	199	KOG1558@1|root,KOG1558@2759|Eukaryota,39WJT@33154|Opisthokonta,3BKKZ@33208|Metazoa,3D4Z8@33213|Bilateria	33208|Metazoa	P	ZIP Zinc transporter	-	GO:0000041,GO:0003674,GO:0005215,GO:0005385,GO:0005575,GO:0005623,GO:0005886,GO:0006810,GO:0006811,GO:0006812,GO:0006829,GO:0006950,GO:0008150,GO:0008324,GO:0009636,GO:0010035,GO:0010038,GO:0010043,GO:0010312,GO:0015075,GO:0015318,GO:0016020,GO:0016324,GO:0022857,GO:0022890,GO:0030001,GO:0034220,GO:0042221,GO:0044425,GO:0044459,GO:0044464,GO:0045177,GO:0046873,GO:0046915,GO:0050896,GO:0051179,GO:…	-	ko:K14709	-	-	-	-	ko00000,ko02000	2.A.5.1,2.A.5.3,2.A.5.6	-	-	Zip
XP_022079432.1	10224.XP_002732494.2	1.58e-86	274	KOG4219@1|root,KOG4219@2759|Eukaryota,38C5T@33154|Opisthokonta,3BE9X@33208|Metazoa,3D079@33213|Bilateria	33208|Metazoa	T	Belongs to the G-protein coupled receptor 1 family	TACR2	GO:0000003,GO:0000302,GO:0001101,GO:0001505,GO:0001653,GO:0001956,GO:0001976,GO:0001990,GO:0002016,GO:0002027,GO:0002035,GO:0002118,GO:0002526,GO:0002682,GO:0002684,GO:0002685,GO:0002687,GO:0002694,GO:0002696,GO:0002790,GO:0003008,GO:0003012,GO:0003013,GO:0003014,GO:0003018,GO:0003044,GO:0003051,GO:0003073,GO:0003081,GO:0003674,GO:0004888,GO:0004930,GO:0004995,GO:0005575,GO:0005622,GO:0005623,GO:…	-	ko:K04222,ko:K04223,ko:K04224,ko:K04225	ko04020,ko04080,ko05162,map04020,map04080,map05162	-	-	-	ko00000,ko00001,ko04030	-	-	-	7tm_1
XP_022079434.1	7668.SPU_023043-tr	7.53e-36	149	2ER7D@1|root,2SU2A@2759|Eukaryota,3AQFZ@33154|Opisthokonta,3C20C@33208|Metazoa,3DIMI@33213|Bilateria	33208|Metazoa	-	-	-	-	-	-	-	-	-	-	-	-	-	-	-
XP_022079438.1	7739.XP_002611508.1	1.8e-32	147	COG5244@1|root,KOG4568@2759|Eukaryota,39NN8@33154|Opisthokonta,3CQ6Q@33208|Metazoa,3E6BQ@33213|Bilateria	33208|Metazoa	Z	CAP_GLY	-	-	-	-	-	-	-	-	-	-	-	-	CAP_GLY
XP_022079439.1	7739.XP_002611508.1	1.8e-32	147	COG5244@1|root,KOG4568@2759|Eukaryota,39NN8@33154|Opisthokonta,3CQ6Q@33208|Metazoa,3E6BQ@33213|Bilateria	33208|Metazoa	Z	CAP_GLY	-	-	-	-	-	-	-	-	-	-	-	-	CAP_GLY
XP_022079440.1	7739.XP_002611508.1	1.79e-32	147	COG5244@1|root,KOG4568@2759|Eukaryota,39NN8@33154|Opisthokonta,3CQ6Q@33208|Metazoa,3E6BQ@33213|Bilateria	33208|Metazoa	Z	CAP_GLY	-	-	-	-	-	-	-	-	-	-	-	-	CAP_GLY
XP_022079441.1	7739.XP_002611508.1	1.78e-32	147	COG5244@1|root,KOG4568@2759|Eukaryota,39NN8@33154|Opisthokonta,3CQ6Q@33208|Metazoa,3E6BQ@33213|Bilateria	33208|Metazoa	Z	CAP_GLY	-	-	-	-	-	-	-	-	-	-	-	-	CAP_GLY
XP_022079442.1	7739.XP_002611508.1	1.76e-32	147	COG5244@1|root,KOG4568@2759|Eukaryota,39NN8@33154|Opisthokonta,3CQ6Q@33208|Metazoa,3E6BQ@33213|Bilateria	33208|Metazoa	Z	CAP_GLY	-	-	-	-	-	-	-	-	-	-	-	-	CAP_GLY
XP_022079443.1	7739.XP_002611508.1	1.75e-32	147	COG5244@1|root,KOG4568@2759|Eukaryota,39NN8@33154|Opisthokonta,3CQ6Q@33208|Metazoa,3E6BQ@33213|Bilateria	33208|Metazoa	Z	CAP_GLY	-	-	-	-	-	-	-	-	-	-	-	-	CAP_GLY
XP_022079444.1	7739.XP_002611508.1	1.74e-32	147	COG5244@1|root,KOG4568@2759|Eukaryota,39NN8@33154|Opisthokonta,3CQ6Q@33208|Metazoa,3E6BQ@33213|Bilateria	33208|Metazoa	Z	CAP_GLY	-	-	-	-	-	-	-	-	-	-	-	-	CAP_GLY
XP_022079445.1	7739.XP_002611508.1	1.73e-32	147	COG5244@1|root,KOG4568@2759|Eukaryota,39NN8@33154|Opisthokonta,3CQ6Q@33208|Metazoa,3E6BQ@33213|Bilateria	33208|Metazoa	Z	CAP_GLY	-	-	-	-	-	-	-	-	-	-	-	-	CAP_GLY
XP_022079446.1	7668.SPU_007747-tr	0	1209	KOG1056@1|root,KOG1056@2759|Eukaryota,38DF1@33154|Opisthokonta,3BM1J@33208|Metazoa,3D64B@33213|Bilateria	33208|Metazoa	PT	Receptor family ligand binding region	-	-	-	ko:K04605	ko04072,ko04080,ko04724,ko05030,map04072,map04080,map04724,map05030	-	-	-	ko00000,ko00001,ko04030	-	-	-	7tm_3,ANF_receptor
XP_022079447.1	7668.SPU_021160-tr	9.19e-23	105	KOG3656@1|root,KOG3656@2759|Eukaryota,38DRS@33154|Opisthokonta,3BGQV@33208|Metazoa,3D36Z@33213|Bilateria	33208|Metazoa	T	bombesin receptor activity	GRPR	GO:0001653,GO:0003008,GO:0003013,GO:0003674,GO:0004888,GO:0004930,GO:0004946,GO:0005488,GO:0005575,GO:0005623,GO:0005886,GO:0005887,GO:0005975,GO:0005996,GO:0006006,GO:0007154,GO:0007165,GO:0007186,GO:0007200,GO:0007218,GO:0007610,GO:0007611,GO:0007631,GO:0008015,GO:0008150,GO:0008152,GO:0008188,GO:0008217,GO:0008283,GO:0008343,GO:0008528,GO:0009605,GO:0009607,GO:0009987,GO:0016020,GO:0016021,GO:…	-	ko:K04168,ko:K04169,ko:K04170	ko04020,ko04080,map04020,map04080	-	-	-	ko00000,ko00001,ko04030	-	-	-	7tm_1
XP_022079448.1	7668.SPU_021160-tr	9.19e-23	105	KOG3656@1|root,KOG3656@2759|Eukaryota,38DRS@33154|Opisthokonta,3BGQV@33208|Metazoa,3D36Z@33213|Bilateria	33208|Metazoa	T	bombesin receptor activity	GRPR	GO:0001653,GO:0003008,GO:0003013,GO:0003674,GO:0004888,GO:0004930,GO:0004946,GO:0005488,GO:0005575,GO:0005623,GO:0005886,GO:0005887,GO:0005975,GO:0005996,GO:0006006,GO:0007154,GO:0007165,GO:0007186,GO:0007200,GO:0007218,GO:0007610,GO:0007611,GO:0007631,GO:0008015,GO:0008150,GO:0008152,GO:0008188,GO:0008217,GO:0008283,GO:0008343,GO:0008528,GO:0009605,GO:0009607,GO:0009987,GO:0016020,GO:0016021,GO:…	-	ko:K04168,ko:K04169,ko:K04170	ko04020,ko04080,map04020,map04080	-	-	-	ko00000,ko00001,ko04030	-	-	-	7tm_1
XP_022079449.1	7668.SPU_021160-tr	9.19e-23	105	KOG3656@1|root,KOG3656@2759|Eukaryota,38DRS@33154|Opisthokonta,3BGQV@33208|Metazoa,3D36Z@33213|Bilateria	33208|Metazoa	T	bombesin receptor activity	GRPR	GO:0001653,GO:0003008,GO:0003013,GO:0003674,GO:0004888,GO:0004930,GO:0004946,GO:0005488,GO:0005575,GO:0005623,GO:0005886,GO:0005887,GO:0005975,GO:0005996,GO:0006006,GO:0007154,GO:0007165,GO:0007186,GO:0007200,GO:0007218,GO:0007610,GO:0007611,GO:0007631,GO:0008015,GO:0008150,GO:0008152,GO:0008188,GO:0008217,GO:0008283,GO:0008343,GO:0008528,GO:0009605,GO:0009607,GO:0009987,GO:0016020,GO:0016021,GO:…	-	ko:K04168,ko:K04169,ko:K04170	ko04020,ko04080,map04020,map04080	-	-	-	ko00000,ko00001,ko04030	-	-	-	7tm_1
XP_022079450.1	10224.XP_002741455.1	1.57e-86	269	COG0143@1|root,KOG2241@2759|Eukaryota,38C9W@33154|Opisthokonta,3BGHP@33208|Metazoa,3CU5M@33213|Bilateria	33208|Metazoa	J	Aminoacyl tRNA synthase complex-interacting multifunctional protein	AIMP1	GO:0000049,GO:0001936,GO:0001937,GO:0002376,GO:0002791,GO:0002793,GO:0003674,GO:0003676,GO:0003723,GO:0005102,GO:0005125,GO:0005488,GO:0005515,GO:0005575,GO:0005576,GO:0005615,GO:0005622,GO:0005623,GO:0005737,GO:0005829,GO:0006082,GO:0006139,GO:0006399,GO:0006412,GO:0006418,GO:0006518,GO:0006520,GO:0006725,GO:0006807,GO:0006928,GO:0006935,GO:0006950,GO:0006952,GO:0006954,GO:0007154,GO:0007165,GO:…	-	ko:K15437	-	-	-	-	ko00000,ko03016	-	-	-	tRNA_bind
XP_022079451.1	10224.XP_002741455.1	1.32e-86	269	COG0143@1|root,KOG2241@2759|Eukaryota,38C9W@33154|Opisthokonta,3BGHP@33208|Metazoa,3CU5M@33213|Bilateria	33208|Metazoa	J	Aminoacyl tRNA synthase complex-interacting multifunctional protein	AIMP1	GO:0000049,GO:0001936,GO:0001937,GO:0002376,GO:0002791,GO:0002793,GO:0003674,GO:0003676,GO:0003723,GO:0005102,GO:0005125,GO:0005488,GO:0005515,GO:0005575,GO:0005576,GO:0005615,GO:0005622,GO:0005623,GO:0005737,GO:0005829,GO:0006082,GO:0006139,GO:0006399,GO:0006412,GO:0006418,GO:0006518,GO:0006520,GO:0006725,GO:0006807,GO:0006928,GO:0006935,GO:0006950,GO:0006952,GO:0006954,GO:0007154,GO:0007165,GO:…	-	ko:K15437	-	-	-	-	ko00000,ko03016	-	-	-	tRNA_bind
XP_022079452.1	10224.XP_002741455.1	1.32e-86	269	COG0143@1|root,KOG2241@2759|Eukaryota,38C9W@33154|Opisthokonta,3BGHP@33208|Metazoa,3CU5M@33213|Bilateria	33208|Metazoa	J	Aminoacyl tRNA synthase complex-interacting multifunctional protein	AIMP1	GO:0000049,GO:0001936,GO:0001937,GO:0002376,GO:0002791,GO:0002793,GO:0003674,GO:0003676,GO:0003723,GO:0005102,GO:0005125,GO:0005488,GO:0005515,GO:0005575,GO:0005576,GO:0005615,GO:0005622,GO:0005623,GO:0005737,GO:0005829,GO:0006082,GO:0006139,GO:0006399,GO:0006412,GO:0006418,GO:0006518,GO:0006520,GO:0006725,GO:0006807,GO:0006928,GO:0006935,GO:0006950,GO:0006952,GO:0006954,GO:0007154,GO:0007165,GO:…	-	ko:K15437	-	-	-	-	ko00000,ko03016	-	-	-	tRNA_bind
XP_022079453.1	10224.XP_002741455.1	1.32e-86	269	COG0143@1|root,KOG2241@2759|Eukaryota,38C9W@33154|Opisthokonta,3BGHP@33208|Metazoa,3CU5M@33213|Bilateria	33208|Metazoa	J	Aminoacyl tRNA synthase complex-interacting multifunctional protein	AIMP1	GO:0000049,GO:0001936,GO:0001937,GO:0002376,GO:0002791,GO:0002793,GO:0003674,GO:0003676,GO:0003723,GO:0005102,GO:0005125,GO:0005488,GO:0005515,GO:0005575,GO:0005576,GO:0005615,GO:0005622,GO:0005623,GO:0005737,GO:0005829,GO:0006082,GO:0006139,GO:0006399,GO:0006412,GO:0006418,GO:0006518,GO:0006520,GO:0006725,GO:0006807,GO:0006928,GO:0006935,GO:0006950,GO:0006952,GO:0006954,GO:0007154,GO:0007165,GO:…	-	ko:K15437	-	-	-	-	ko00000,ko03016	-	-	-	tRNA_bind
XP_022079454.1	10224.XP_002741455.1	1.73e-81	255	COG0143@1|root,KOG2241@2759|Eukaryota,38C9W@33154|Opisthokonta,3BGHP@33208|Metazoa,3CU5M@33213|Bilateria	33208|Metazoa	J	Aminoacyl tRNA synthase complex-interacting multifunctional protein	AIMP1	GO:0000049,GO:0001936,GO:0001937,GO:0002376,GO:0002791,GO:0002793,GO:0003674,GO:0003676,GO:0003723,GO:0005102,GO:0005125,GO:0005488,GO:0005515,GO:0005575,GO:0005576,GO:0005615,GO:0005622,GO:0005623,GO:0005737,GO:0005829,GO:0006082,GO:0006139,GO:0006399,GO:0006412,GO:0006418,GO:0006518,GO:0006520,GO:0006725,GO:0006807,GO:0006928,GO:0006935,GO:0006950,GO:0006952,GO:0006954,GO:0007154,GO:0007165,GO:…	-	ko:K15437	-	-	-	-	ko00000,ko03016	-	-	-	tRNA_bind
XP_022079455.1	7668.SPU_007747-tr	0	1209	KOG1056@1|root,KOG1056@2759|Eukaryota,38DF1@33154|Opisthokonta,3BM1J@33208|Metazoa,3D64B@33213|Bilateria	33208|Metazoa	PT	Receptor family ligand binding region	-	-	-	ko:K04605	ko04072,ko04080,ko04724,ko05030,map04072,map04080,map04724,map05030	-	-	-	ko00000,ko00001,ko04030	-	-	-	7tm_3,ANF_receptor
XP_022079456.1	7668.SPU_005996-tr	2.56e-191	644	KOG1922@1|root,KOG1922@2759|Eukaryota,38C7D@33154|Opisthokonta,3BDNK@33208|Metazoa,3CX9J@33213|Bilateria	33208|Metazoa	TZ	actin binding	FHDC1	GO:0001763,GO:0002009,GO:0002064,GO:0003674,GO:0003779,GO:0005488,GO:0005515,GO:0005575,GO:0005622,GO:0005623,GO:0005856,GO:0005884,GO:0007275,GO:0007424,GO:0008092,GO:0008150,GO:0009653,GO:0009888,GO:0009987,GO:0015629,GO:0030154,GO:0030855,GO:0031110,GO:0031113,GO:0031941,GO:0032092,GO:0032271,GO:0032501,GO:0032502,GO:0032886,GO:0032991,GO:0033043,GO:0035146,GO:0035147,GO:0035150,GO:0035239,GO:…	-	-	-	-	-	-	-	-	-	-	Drf_FH3,FH2
XP_022079457.1	7668.SPU_005996-tr	2.56e-191	644	KOG1922@1|root,KOG1922@2759|Eukaryota,38C7D@33154|Opisthokonta,3BDNK@33208|Metazoa,3CX9J@33213|Bilateria	33208|Metazoa	TZ	actin binding	FHDC1	GO:0001763,GO:0002009,GO:0002064,GO:0003674,GO:0003779,GO:0005488,GO:0005515,GO:0005575,GO:0005622,GO:0005623,GO:0005856,GO:0005884,GO:0007275,GO:0007424,GO:0008092,GO:0008150,GO:0009653,GO:0009888,GO:0009987,GO:0015629,GO:0030154,GO:0030855,GO:0031110,GO:0031113,GO:0031941,GO:0032092,GO:0032271,GO:0032501,GO:0032502,GO:0032886,GO:0032991,GO:0033043,GO:0035146,GO:0035147,GO:0035150,GO:0035239,GO:…	-	-	-	-	-	-	-	-	-	-	Drf_FH3,FH2
XP_022079458.1	7668.SPU_005996-tr	2.56e-191	644	KOG1922@1|root,KOG1922@2759|Eukaryota,38C7D@33154|Opisthokonta,3BDNK@33208|Metazoa,3CX9J@33213|Bilateria	33208|Metazoa	TZ	actin binding	FHDC1	GO:0001763,GO:0002009,GO:0002064,GO:0003674,GO:0003779,GO:0005488,GO:0005515,GO:0005575,GO:0005622,GO:0005623,GO:0005856,GO:0005884,GO:0007275,GO:0007424,GO:0008092,GO:0008150,GO:0009653,GO:0009888,GO:0009987,GO:0015629,GO:0030154,GO:0030855,GO:0031110,GO:0031113,GO:0031941,GO:0032092,GO:0032271,GO:0032501,GO:0032502,GO:0032886,GO:0032991,GO:0033043,GO:0035146,GO:0035147,GO:0035150,GO:0035239,GO:…	-	-	-	-	-	-	-	-	-	-	Drf_FH3,FH2
XP_022079459.1	7668.SPU_005996-tr	2.56e-191	644	KOG1922@1|root,KOG1922@2759|Eukaryota,38C7D@33154|Opisthokonta,3BDNK@33208|Metazoa,3CX9J@33213|Bilateria	33208|Metazoa	TZ	actin binding	FHDC1	GO:0001763,GO:0002009,GO:0002064,GO:0003674,GO:0003779,GO:0005488,GO:0005515,GO:0005575,GO:0005622,GO:0005623,GO:0005856,GO:0005884,GO:0007275,GO:0007424,GO:0008092,GO:0008150,GO:0009653,GO:0009888,GO:0009987,GO:0015629,GO:0030154,GO:0030855,GO:0031110,GO:0031113,GO:0031941,GO:0032092,GO:0032271,GO:0032501,GO:0032502,GO:0032886,GO:0032991,GO:0033043,GO:0035146,GO:0035147,GO:0035150,GO:0035239,GO:…	-	-	-	-	-	-	-	-	-	-	Drf_FH3,FH2
XP_022079460.1	7668.SPU_005996-tr	2.56e-191	644	KOG1922@1|root,KOG1922@2759|Eukaryota,38C7D@33154|Opisthokonta,3BDNK@33208|Metazoa,3CX9J@33213|Bilateria	33208|Metazoa	TZ	actin binding	FHDC1	GO:0001763,GO:0002009,GO:0002064,GO:0003674,GO:0003779,GO:0005488,GO:0005515,GO:0005575,GO:0005622,GO:0005623,GO:0005856,GO:0005884,GO:0007275,GO:0007424,GO:0008092,GO:0008150,GO:0009653,GO:0009888,GO:0009987,GO:0015629,GO:0030154,GO:0030855,GO:0031110,GO:0031113,GO:0031941,GO:0032092,GO:0032271,GO:0032501,GO:0032502,GO:0032886,GO:0032991,GO:0033043,GO:0035146,GO:0035147,GO:0035150,GO:0035239,GO:…	-	-	-	-	-	-	-	-	-	-	Drf_FH3,FH2
XP_022079461.1	7668.SPU_005996-tr	1.43e-193	644	KOG1922@1|root,KOG1922@2759|Eukaryota,38C7D@33154|Opisthokonta,3BDNK@33208|Metazoa,3CX9J@33213|Bilateria	33208|Metazoa	TZ	actin binding	FHDC1	GO:0001763,GO:0002009,GO:0002064,GO:0003674,GO:0003779,GO:0005488,GO:0005515,GO:0005575,GO:0005622,GO:0005623,GO:0005856,GO:0005884,GO:0007275,GO:0007424,GO:0008092,GO:0008150,GO:0009653,GO:0009888,GO:0009987,GO:0015629,GO:0030154,GO:0030855,GO:0031110,GO:0031113,GO:0031941,GO:0032092,GO:0032271,GO:0032501,GO:0032502,GO:0032886,GO:0032991,GO:0033043,GO:0035146,GO:0035147,GO:0035150,GO:0035239,GO:…	-	-	-	-	-	-	-	-	-	-	Drf_FH3,FH2
XP_022079462.1	1026970.XP_008819994.1	5.91e-92	295	28PQI@1|root,2QWCU@2759|Eukaryota,39REF@33154|Opisthokonta,3BI2F@33208|Metazoa,3D0YH@33213|Bilateria,480VQ@7711|Chordata,494P8@7742|Vertebrata,3JDC9@40674|Mammalia,35ERG@314146|Euarchontoglires,4Q4FC@9989|Rodentia	33208|Metazoa	P	Progressive ankylosis protein	ANKH	GO:0001501,GO:0003674,GO:0005215,GO:0005315,GO:0005575,GO:0005623,GO:0005886,GO:0005887,GO:0006810,GO:0006811,GO:0006817,GO:0006820,GO:0007275,GO:0007610,GO:0007626,GO:0008150,GO:0008509,GO:0015075,GO:0015103,GO:0015291,GO:0015318,GO:0015698,GO:0016020,GO:0016021,GO:0019867,GO:0022804,GO:0022857,GO:0030278,GO:0030500,GO:0030504,GO:0030505,GO:0031224,GO:0031226,GO:0032501,GO:0032502,GO:0034220,GO:…	-	-	-	-	-	-	-	-	-	-	ANKH
XP_022079463.1	1026970.XP_008819994.1	3.68e-93	298	28PQI@1|root,2QWCU@2759|Eukaryota,39REF@33154|Opisthokonta,3BI2F@33208|Metazoa,3D0YH@33213|Bilateria,480VQ@7711|Chordata,494P8@7742|Vertebrata,3JDC9@40674|Mammalia,35ERG@314146|Euarchontoglires,4Q4FC@9989|Rodentia	33208|Metazoa	P	Progressive ankylosis protein	ANKH	GO:0001501,GO:0003674,GO:0005215,GO:0005315,GO:0005575,GO:0005623,GO:0005886,GO:0005887,GO:0006810,GO:0006811,GO:0006817,GO:0006820,GO:0007275,GO:0007610,GO:0007626,GO:0008150,GO:0008509,GO:0015075,GO:0015103,GO:0015291,GO:0015318,GO:0015698,GO:0016020,GO:0016021,GO:0019867,GO:0022804,GO:0022857,GO:0030278,GO:0030500,GO:0030504,GO:0030505,GO:0031224,GO:0031226,GO:0032501,GO:0032502,GO:0034220,GO:…	-	-	-	-	-	-	-	-	-	-	ANKH
XP_022079464.1	7668.SPU_014655-tr	0	1083	KOG2148@1|root,KOG2148@2759|Eukaryota,38EC2@33154|Opisthokonta,3B9M0@33208|Metazoa,3CWXP@33213|Bilateria	33208|Metazoa	U	exocyst localization	EXOC1	GO:0000145,GO:0002791,GO:0002793,GO:0003674,GO:0005488,GO:0005515,GO:0005543,GO:0005546,GO:0005575,GO:0005622,GO:0005623,GO:0005737,GO:0005829,GO:0005886,GO:0005938,GO:0006810,GO:0006887,GO:0006892,GO:0006893,GO:0007154,GO:0007165,GO:0008104,GO:0008150,GO:0008289,GO:0009894,GO:0009898,GO:0009987,GO:0010506,GO:0016020,GO:0016192,GO:0016241,GO:0016324,GO:0017016,GO:0017048,GO:0017049,GO:0019222,GO:…	-	ko:K19983	-	-	-	-	ko00000,ko04131	-	-	-	Sec3-PIP2_bind,Sec3_C
XP_022079465.1	7668.SPU_014655-tr	0	1083	KOG2148@1|root,KOG2148@2759|Eukaryota,38EC2@33154|Opisthokonta,3B9M0@33208|Metazoa,3CWXP@33213|Bilateria	33208|Metazoa	U	exocyst localization	EXOC1	GO:0000145,GO:0002791,GO:0002793,GO:0003674,GO:0005488,GO:0005515,GO:0005543,GO:0005546,GO:0005575,GO:0005622,GO:0005623,GO:0005737,GO:0005829,GO:0005886,GO:0005938,GO:0006810,GO:0006887,GO:0006892,GO:0006893,GO:0007154,GO:0007165,GO:0008104,GO:0008150,GO:0008289,GO:0009894,GO:0009898,GO:0009987,GO:0010506,GO:0016020,GO:0016192,GO:0016241,GO:0016324,GO:0017016,GO:0017048,GO:0017049,GO:0019222,GO:…	-	ko:K19983	-	-	-	-	ko00000,ko04131	-	-	-	Sec3-PIP2_bind,Sec3_C
XP_022079466.1	7668.SPU_014655-tr	0	1083	KOG2148@1|root,KOG2148@2759|Eukaryota,38EC2@33154|Opisthokonta,3B9M0@33208|Metazoa,3CWXP@33213|Bilateria	33208|Metazoa	U	exocyst localization	EXOC1	GO:0000145,GO:0002791,GO:0002793,GO:0003674,GO:0005488,GO:0005515,GO:0005543,GO:0005546,GO:0005575,GO:0005622,GO:0005623,GO:0005737,GO:0005829,GO:0005886,GO:0005938,GO:0006810,GO:0006887,GO:0006892,GO:0006893,GO:0007154,GO:0007165,GO:0008104,GO:0008150,GO:0008289,GO:0009894,GO:0009898,GO:0009987,GO:0010506,GO:0016020,GO:0016192,GO:0016241,GO:0016324,GO:0017016,GO:0017048,GO:0017049,GO:0019222,GO:…	-	ko:K19983	-	-	-	-	ko00000,ko04131	-	-	-	Sec3-PIP2_bind,Sec3_C
XP_022079467.1	7668.SPU_014655-tr	0	1086	KOG2148@1|root,KOG2148@2759|Eukaryota,38EC2@33154|Opisthokonta,3B9M0@33208|Metazoa,3CWXP@33213|Bilateria	33208|Metazoa	U	exocyst localization	EXOC1	GO:0000145,GO:0002791,GO:0002793,GO:0003674,GO:0005488,GO:0005515,GO:0005543,GO:0005546,GO:0005575,GO:0005622,GO:0005623,GO:0005737,GO:0005829,GO:0005886,GO:0005938,GO:0006810,GO:0006887,GO:0006892,GO:0006893,GO:0007154,GO:0007165,GO:0008104,GO:0008150,GO:0008289,GO:0009894,GO:0009898,GO:0009987,GO:0010506,GO:0016020,GO:0016192,GO:0016241,GO:0016324,GO:0017016,GO:0017048,GO:0017049,GO:0019222,GO:…	-	ko:K19983	-	-	-	-	ko00000,ko04131	-	-	-	Sec3-PIP2_bind,Sec3_C
XP_022079468.1	7668.SPU_013688-tr	3.01e-117	356	KOG1075@1|root,KOG3012@1|root,KOG1075@2759|Eukaryota,KOG3012@2759|Eukaryota,38KJ5@33154|Opisthokonta,3BDB9@33208|Metazoa,3CSV5@33213|Bilateria	33208|Metazoa	S	protein transport	UNC50	GO:0000139,GO:0003674,GO:0003676,GO:0003723,GO:0005488,GO:0005515,GO:0005575,GO:0005622,GO:0005623,GO:0005634,GO:0005635,GO:0005637,GO:0005737,GO:0005794,GO:0006937,GO:0007154,GO:0007165,GO:0007166,GO:0008150,GO:0009987,GO:0012505,GO:0016020,GO:0016021,GO:0019866,GO:0023052,GO:0030173,GO:0031090,GO:0031224,GO:0031228,GO:0031300,GO:0031301,GO:0031503,GO:0031965,GO:0031967,GO:0031975,GO:0031984,GO:…	-	-	-	-	-	-	-	-	-	-	UNC-50
XP_022079469.1	7668.SPU_011725-tr	0	980	KOG1278@1|root,KOG1277@2759|Eukaryota,38G1I@33154|Opisthokonta,3BA5Y@33208|Metazoa,3CT6F@33213|Bilateria	33208|Metazoa	U	Endomembrane protein 70	TM9SF3	GO:0005575,GO:0016020,GO:0016021,GO:0031224,GO:0044425	-	ko:K17087	-	-	-	-	ko00000,ko04147	-	-	-	EMP70
XP_022079470.1	7668.SPU_013688-tr	3.01e-117	356	KOG1075@1|root,KOG3012@1|root,KOG1075@2759|Eukaryota,KOG3012@2759|Eukaryota,38KJ5@33154|Opisthokonta,3BDB9@33208|Metazoa,3CSV5@33213|Bilateria	33208|Metazoa	S	protein transport	UNC50	GO:0000139,GO:0003674,GO:0003676,GO:0003723,GO:0005488,GO:0005515,GO:0005575,GO:0005622,GO:0005623,GO:0005634,GO:0005635,GO:0005637,GO:0005737,GO:0005794,GO:0006937,GO:0007154,GO:0007165,GO:0007166,GO:0008150,GO:0009987,GO:0012505,GO:0016020,GO:0016021,GO:0019866,GO:0023052,GO:0030173,GO:0031090,GO:0031224,GO:0031228,GO:0031300,GO:0031301,GO:0031503,GO:0031965,GO:0031967,GO:0031975,GO:0031984,GO:…	-	-	-	-	-	-	-	-	-	-	UNC-50
XP_022079471.1	7668.SPU_013688-tr	3.01e-117	356	KOG1075@1|root,KOG3012@1|root,KOG1075@2759|Eukaryota,KOG3012@2759|Eukaryota,38KJ5@33154|Opisthokonta,3BDB9@33208|Metazoa,3CSV5@33213|Bilateria	33208|Metazoa	S	protein transport	UNC50	GO:0000139,GO:0003674,GO:0003676,GO:0003723,GO:0005488,GO:0005515,GO:0005575,GO:0005622,GO:0005623,GO:0005634,GO:0005635,GO:0005637,GO:0005737,GO:0005794,GO:0006937,GO:0007154,GO:0007165,GO:0007166,GO:0008150,GO:0009987,GO:0012505,GO:0016020,GO:0016021,GO:0019866,GO:0023052,GO:0030173,GO:0031090,GO:0031224,GO:0031228,GO:0031300,GO:0031301,GO:0031503,GO:0031965,GO:0031967,GO:0031975,GO:0031984,GO:…	-	-	-	-	-	-	-	-	-	-	UNC-50
XP_022079472.1	7668.SPU_013688-tr	3.01e-117	356	KOG1075@1|root,KOG3012@1|root,KOG1075@2759|Eukaryota,KOG3012@2759|Eukaryota,38KJ5@33154|Opisthokonta,3BDB9@33208|Metazoa,3CSV5@33213|Bilateria	33208|Metazoa	S	protein transport	UNC50	GO:0000139,GO:0003674,GO:0003676,GO:0003723,GO:0005488,GO:0005515,GO:0005575,GO:0005622,GO:0005623,GO:0005634,GO:0005635,GO:0005637,GO:0005737,GO:0005794,GO:0006937,GO:0007154,GO:0007165,GO:0007166,GO:0008150,GO:0009987,GO:0012505,GO:0016020,GO:0016021,GO:0019866,GO:0023052,GO:0030173,GO:0031090,GO:0031224,GO:0031228,GO:0031300,GO:0031301,GO:0031503,GO:0031965,GO:0031967,GO:0031975,GO:0031984,GO:…	-	-	-	-	-	-	-	-	-	-	UNC-50
XP_022079473.1	10224.XP_002736995.1	3.93e-31	114	KOG3650@1|root,KOG3650@2759|Eukaryota,3A3F8@33154|Opisthokonta,3BQEQ@33208|Metazoa,3D7RS@33213|Bilateria	33208|Metazoa	S	regulation of protein complex stability	SCOC	GO:0001558,GO:0003008,GO:0003674,GO:0005488,GO:0005515,GO:0005575,GO:0005622,GO:0005623,GO:0005634,GO:0005654,GO:0005737,GO:0005794,GO:0005829,GO:0007275,GO:0007399,GO:0007600,GO:0008150,GO:0008361,GO:0009893,GO:0009894,GO:0009896,GO:0009987,GO:0010506,GO:0010508,GO:0010769,GO:0010975,GO:0012505,GO:0016043,GO:0016239,GO:0016241,GO:0019222,GO:0019233,GO:0022008,GO:0022603,GO:0022604,GO:0030154,GO:…	-	ko:K20316	-	-	-	-	ko00000,ko04131	-	-	-	DUF2205
XP_022079474.1	10224.XP_002736995.1	3.93e-31	114	KOG3650@1|root,KOG3650@2759|Eukaryota,3A3F8@33154|Opisthokonta,3BQEQ@33208|Metazoa,3D7RS@33213|Bilateria	33208|Metazoa	S	regulation of protein complex stability	SCOC	GO:0001558,GO:0003008,GO:0003674,GO:0005488,GO:0005515,GO:0005575,GO:0005622,GO:0005623,GO:0005634,GO:0005654,GO:0005737,GO:0005794,GO:0005829,GO:0007275,GO:0007399,GO:0007600,GO:0008150,GO:0008361,GO:0009893,GO:0009894,GO:0009896,GO:0009987,GO:0010506,GO:0010508,GO:0010769,GO:0010975,GO:0012505,GO:0016043,GO:0016239,GO:0016241,GO:0019222,GO:0019233,GO:0022008,GO:0022603,GO:0022604,GO:0030154,GO:…	-	ko:K20316	-	-	-	-	ko00000,ko04131	-	-	-	DUF2205
XP_022079477.1	10224.XP_002736184.1	0	996	COG2440@1|root,KOG2415@2759|Eukaryota,38H8R@33154|Opisthokonta,3BH2N@33208|Metazoa,3CWV6@33213|Bilateria	33208|Metazoa	C	oxidoreductase activity, oxidizing metal ions with flavin as acceptor	ETFDH	GO:0000166,GO:0003674,GO:0003824,GO:0004174,GO:0005488,GO:0005575,GO:0005622,GO:0005623,GO:0005737,GO:0005739,GO:0005740,GO:0005743,GO:0005759,GO:0006082,GO:0006091,GO:0006119,GO:0006139,GO:0006163,GO:0006629,GO:0006631,GO:0006635,GO:0006725,GO:0006753,GO:0006793,GO:0006796,GO:0006807,GO:0006950,GO:0006979,GO:0008150,GO:0008152,GO:0009055,GO:0009056,GO:0009062,GO:0009117,GO:0009123,GO:0009126,GO:…	1.5.5.1	ko:K00311	-	-	-	-	ko00000,ko01000	-	-	-	ETF_QO,FAD_binding_2,Thi4
XP_022079478.1	7668.SPU_010109-tr	8.12e-109	330	COG5273@1|root,KOG1315@2759|Eukaryota,38BXK@33154|Opisthokonta,3BB3W@33208|Metazoa,3CRFU@33213|Bilateria	33208|Metazoa	J	protein-cysteine S-acyltransferase activity	ZDHHC2	GO:0000139,GO:0003674,GO:0003824,GO:0005488,GO:0005575,GO:0005622,GO:0005623,GO:0005737,GO:0005768,GO:0005783,GO:0005794,GO:0005886,GO:0005887,GO:0006464,GO:0006497,GO:0006807,GO:0006996,GO:0007275,GO:0007399,GO:0007417,GO:0007420,GO:0008104,GO:0008150,GO:0008152,GO:0008270,GO:0009058,GO:0009059,GO:0009987,GO:0010008,GO:0012505,GO:0016020,GO:0016021,GO:0016043,GO:0016050,GO:0016188,GO:0016409,GO:…	2.3.1.225	ko:K20028	-	-	-	-	ko00000,ko01000,ko04131	-	-	-	DHHC
XP_022079479.1	7668.SPU_010109-tr	2.11e-111	336	COG5273@1|root,KOG1315@2759|Eukaryota,38BXK@33154|Opisthokonta,3BB3W@33208|Metazoa,3CRFU@33213|Bilateria	33208|Metazoa	J	protein-cysteine S-acyltransferase activity	ZDHHC2	GO:0000139,GO:0003674,GO:0003824,GO:0005488,GO:0005575,GO:0005622,GO:0005623,GO:0005737,GO:0005768,GO:0005783,GO:0005794,GO:0005886,GO:0005887,GO:0006464,GO:0006497,GO:0006807,GO:0006996,GO:0007275,GO:0007399,GO:0007417,GO:0007420,GO:0008104,GO:0008150,GO:0008152,GO:0008270,GO:0009058,GO:0009059,GO:0009987,GO:0010008,GO:0012505,GO:0016020,GO:0016021,GO:0016043,GO:0016050,GO:0016188,GO:0016409,GO:…	2.3.1.225	ko:K20028	-	-	-	-	ko00000,ko01000,ko04131	-	-	-	DHHC
XP_022079480.1	10224.XP_002736998.1	3.45e-218	607	KOG1864@1|root,KOG1864@2759|Eukaryota,38BB6@33154|Opisthokonta,3BEQW@33208|Metazoa,3CRNZ@33213|Bilateria	33208|Metazoa	O	thiol-dependent ubiquitin-specific protease activity	USP46	GO:0000578,GO:0001662,GO:0002209,GO:0002682,GO:0002684,GO:0003002,GO:0003674,GO:0003824,GO:0004175,GO:0004197,GO:0004843,GO:0005102,GO:0005488,GO:0005515,GO:0005575,GO:0005622,GO:0005623,GO:0005634,GO:0005654,GO:0005737,GO:0005768,GO:0005829,GO:0006464,GO:0006508,GO:0006511,GO:0006807,GO:0006950,GO:0006952,GO:0007275,GO:0007350,GO:0007351,GO:0007389,GO:0007610,GO:0007631,GO:0008150,GO:0008152,GO:…	3.4.19.12	ko:K11842	-	-	-	-	ko00000,ko01000,ko01002,ko04121	-	-	-	UCH
XP_022079481.1	10224.XP_002736998.1	8.44e-219	608	KOG1864@1|root,KOG1864@2759|Eukaryota,38BB6@33154|Opisthokonta,3BEQW@33208|Metazoa,3CRNZ@33213|Bilateria	33208|Metazoa	O	thiol-dependent ubiquitin-specific protease activity	USP46	GO:0000578,GO:0001662,GO:0002209,GO:0002682,GO:0002684,GO:0003002,GO:0003674,GO:0003824,GO:0004175,GO:0004197,GO:0004843,GO:0005102,GO:0005488,GO:0005515,GO:0005575,GO:0005622,GO:0005623,GO:0005634,GO:0005654,GO:0005737,GO:0005768,GO:0005829,GO:0006464,GO:0006508,GO:0006511,GO:0006807,GO:0006950,GO:0006952,GO:0007275,GO:0007350,GO:0007351,GO:0007389,GO:0007610,GO:0007631,GO:0008150,GO:0008152,GO:…	3.4.19.12	ko:K11842	-	-	-	-	ko00000,ko01000,ko01002,ko04121	-	-	-	UCH
XP_022079483.1	126957.SMAR014969-PA	2.73e-73	225	KOG3372@1|root,KOG3372@2759|Eukaryota,39AIP@33154|Opisthokonta,3BIW0@33208|Metazoa,3CVPV@33213|Bilateria,41XQ6@6656|Arthropoda	33208|Metazoa	U	Peptidase activity. It is involved in the biological process described with signal peptide processing	SPCS3	GO:0003674,GO:0003824,GO:0005575,GO:0005622,GO:0005623,GO:0005737,GO:0005783,GO:0005787,GO:0005789,GO:0006465,GO:0006508,GO:0006518,GO:0006605,GO:0006807,GO:0006810,GO:0006886,GO:0008104,GO:0008150,GO:0008152,GO:0008233,GO:0009987,GO:0010467,GO:0012505,GO:0015031,GO:0015833,GO:0016020,GO:0016485,GO:0016787,GO:0019538,GO:0030154,GO:0031984,GO:0032502,GO:0032991,GO:0033036,GO:0033365,GO:0034613,GO:…	-	ko:K12948	ko03060,map03060	-	-	-	ko00000,ko00001,ko01000	-	-	-	SPC22
XP_022079484.1	7668.SPU_002880-tr	8.54e-82	245	COG2139@1|root,KOG1732@2759|Eukaryota,39YIF@33154|Opisthokonta,3BEIQ@33208|Metazoa,3CYDB@33213|Bilateria	33208|Metazoa	J	structural constituent of ribosome	RPL21	GO:0000184,GO:0000956,GO:0002181,GO:0003674,GO:0003735,GO:0005198,GO:0005575,GO:0005622,GO:0005623,GO:0005737,GO:0005829,GO:0005840,GO:0006139,GO:0006401,GO:0006402,GO:0006412,GO:0006413,GO:0006518,GO:0006605,GO:0006612,GO:0006613,GO:0006614,GO:0006725,GO:0006807,GO:0006810,GO:0006886,GO:0008104,GO:0008150,GO:0008152,GO:0009056,GO:0009057,GO:0009058,GO:0009059,GO:0009892,GO:0009987,GO:0010467,GO:…	-	ko:K02889	ko03010,map03010	M00177,M00179	-	-	br01610,ko00000,ko00001,ko00002,ko03011	-	-	-	Ribosomal_L21e
XP_022079485.1	865937.Gilli_0558	1.35e-193	643	COG1520@1|root,COG2304@1|root,COG3391@1|root,COG1520@2|Bacteria,COG2304@2|Bacteria,COG3391@2|Bacteria,4PKD0@976|Bacteroidetes,1HWKJ@117743|Flavobacteriia,2P5SV@244698|Gillisia	976|Bacteroidetes	U	C-terminal domain of CHU protein family	-	-	-	-	-	-	-	-	-	-	-	-	CHU_C,HYR,LRR_adjacent
XP_022079486.1	7668.SPU_020799-tr	4.53e-147	438	KOG3776@1|root,KOG3776@2759|Eukaryota,38CP8@33154|Opisthokonta,3BAAR@33208|Metazoa,3CTH3@33213|Bilateria	33208|Metazoa	T	Belongs to the CD36 family	-	-	-	ko:K12384	ko04142,map04142	-	-	-	ko00000,ko00001	-	-	-	CD36
XP_022079487.1	7668.SPU_020799-tr	4.53e-147	438	KOG3776@1|root,KOG3776@2759|Eukaryota,38CP8@33154|Opisthokonta,3BAAR@33208|Metazoa,3CTH3@33213|Bilateria	33208|Metazoa	T	Belongs to the CD36 family	-	-	-	ko:K12384	ko04142,map04142	-	-	-	ko00000,ko00001	-	-	-	CD36
XP_022079488.1	7668.SPU_020799-tr	4.23e-147	438	KOG3776@1|root,KOG3776@2759|Eukaryota,38CP8@33154|Opisthokonta,3BAAR@33208|Metazoa,3CTH3@33213|Bilateria	33208|Metazoa	T	Belongs to the CD36 family	-	-	-	ko:K12384	ko04142,map04142	-	-	-	ko00000,ko00001	-	-	-	CD36
XP_022079489.1	10224.XP_006819457.1	0	1380	28IDA@1|root,2QQPY@2759|Eukaryota,38G8U@33154|Opisthokonta,3BI4P@33208|Metazoa,3CYM8@33213|Bilateria	33208|Metazoa	S	HEPN domain	SACS	GO:0003674,GO:0005102,GO:0005488,GO:0005515,GO:0005575,GO:0005622,GO:0005623,GO:0005634,GO:0005737,GO:0005739,GO:0006457,GO:0008150,GO:0009987,GO:0030424,GO:0030425,GO:0030544,GO:0031072,GO:0036477,GO:0042995,GO:0043005,GO:0043226,GO:0043227,GO:0043229,GO:0043231,GO:0044087,GO:0044424,GO:0044444,GO:0044463,GO:0044464,GO:0044877,GO:0048519,GO:0048523,GO:0050750,GO:0050789,GO:0050794,GO:0051087,GO:…	-	ko:K17592	-	-	-	-	ko00000,ko01009	-	-	-	HEPN,ubiquitin
XP_022079490.1	10224.XP_006815605.1	6.16e-64	236	28IDA@1|root,2QQPY@2759|Eukaryota,38G8U@33154|Opisthokonta,3BI4P@33208|Metazoa,3CYM8@33213|Bilateria	33208|Metazoa	S	HEPN domain	SACS	GO:0003674,GO:0005102,GO:0005488,GO:0005515,GO:0005575,GO:0005622,GO:0005623,GO:0005634,GO:0005737,GO:0005739,GO:0006457,GO:0008150,GO:0009987,GO:0030424,GO:0030425,GO:0030544,GO:0031072,GO:0036477,GO:0042995,GO:0043005,GO:0043226,GO:0043227,GO:0043229,GO:0043231,GO:0044087,GO:0044424,GO:0044444,GO:0044463,GO:0044464,GO:0044877,GO:0048519,GO:0048523,GO:0050750,GO:0050789,GO:0050794,GO:0051087,GO:…	-	ko:K17592	-	-	-	-	ko00000,ko01009	-	-	-	HEPN,ubiquitin
XP_022079492.1	10224.XP_006814378.1	2.49e-192	566	COG0733@1|root,KOG3660@2759|Eukaryota,38E26@33154|Opisthokonta,3BBRV@33208|Metazoa,3CRC1@33213|Bilateria	33208|Metazoa	T	neurotransmitter:sodium symporter activity	SLC6A7	GO:0003333,GO:0003674,GO:0005215,GO:0005283,GO:0005298,GO:0005342,GO:0005343,GO:0005416,GO:0005575,GO:0005623,GO:0005886,GO:0005887,GO:0006810,GO:0006811,GO:0006812,GO:0006814,GO:0006820,GO:0006855,GO:0006865,GO:0008150,GO:0008324,GO:0008509,GO:0008514,GO:0015075,GO:0015077,GO:0015081,GO:0015171,GO:0015175,GO:0015179,GO:0015193,GO:0015238,GO:0015291,GO:0015293,GO:0015294,GO:0015318,GO:0015370,GO:…	-	ko:K05038	-	-	-	-	ko00000,ko02000	2.A.22.2	-	-	SNF
XP_022079493.1	10224.XP_006822247.1	1.33e-106	357	28IDA@1|root,2QQPY@2759|Eukaryota,38G8U@33154|Opisthokonta,3BI4P@33208|Metazoa,3CYM8@33213|Bilateria	33208|Metazoa	S	HEPN domain	SACS	GO:0003674,GO:0005102,GO:0005488,GO:0005515,GO:0005575,GO:0005622,GO:0005623,GO:0005634,GO:0005737,GO:0005739,GO:0006457,GO:0008150,GO:0009987,GO:0030424,GO:0030425,GO:0030544,GO:0031072,GO:0036477,GO:0042995,GO:0043005,GO:0043226,GO:0043227,GO:0043229,GO:0043231,GO:0044087,GO:0044424,GO:0044444,GO:0044463,GO:0044464,GO:0044877,GO:0048519,GO:0048523,GO:0050750,GO:0050789,GO:0050794,GO:0051087,GO:…	-	ko:K17592	-	-	-	-	ko00000,ko01009	-	-	-	HEPN,ubiquitin
XP_022079494.1	10224.XP_006814907.1	2.1e-255	749	28I9D@1|root,2QQJQ@2759|Eukaryota,38PSA@33154|Opisthokonta,3BMZF@33208|Metazoa,3CSHU@33213|Bilateria	33208|Metazoa	S	regulation of smoothened signaling pathway	INTU	GO:0001736,GO:0001737,GO:0001738,GO:0001942,GO:0002009,GO:0002165,GO:0003002,GO:0005575,GO:0005622,GO:0005623,GO:0005737,GO:0005815,GO:0005856,GO:0005886,GO:0005929,GO:0006996,GO:0007164,GO:0007275,GO:0007389,GO:0007399,GO:0007417,GO:0007444,GO:0007472,GO:0007476,GO:0007552,GO:0007560,GO:0008150,GO:0008285,GO:0008544,GO:0008589,GO:0009653,GO:0009790,GO:0009791,GO:0009792,GO:0009886,GO:0009887,GO:…	-	ko:K16632	-	-	-	-	ko00000,ko01000,ko03019	-	-	-	-
XP_022079495.1	10224.XP_006814907.1	1.39e-254	746	28I9D@1|root,2QQJQ@2759|Eukaryota,38PSA@33154|Opisthokonta,3BMZF@33208|Metazoa,3CSHU@33213|Bilateria	33208|Metazoa	S	regulation of smoothened signaling pathway	INTU	GO:0001736,GO:0001737,GO:0001738,GO:0001942,GO:0002009,GO:0002165,GO:0003002,GO:0005575,GO:0005622,GO:0005623,GO:0005737,GO:0005815,GO:0005856,GO:0005886,GO:0005929,GO:0006996,GO:0007164,GO:0007275,GO:0007389,GO:0007399,GO:0007417,GO:0007444,GO:0007472,GO:0007476,GO:0007552,GO:0007560,GO:0008150,GO:0008285,GO:0008544,GO:0008589,GO:0009653,GO:0009790,GO:0009791,GO:0009792,GO:0009886,GO:0009887,GO:…	-	ko:K16632	-	-	-	-	ko00000,ko01000,ko03019	-	-	-	-
XP_022079496.1	10224.XP_002731520.1	3.06e-163	484	KOG3091@1|root,KOG3091@2759|Eukaryota,3988N@33154|Opisthokonta,3BGQ5@33208|Metazoa,3CTFW@33213|Bilateria	33208|Metazoa	UY	protein localization to nuclear inner membrane	NUP54	GO:0000003,GO:0000132,GO:0000226,GO:0000278,GO:0003006,GO:0003674,GO:0005198,GO:0005488,GO:0005515,GO:0005516,GO:0005575,GO:0005622,GO:0005623,GO:0005634,GO:0005635,GO:0005643,GO:0006403,GO:0006405,GO:0006406,GO:0006605,GO:0006606,GO:0006607,GO:0006611,GO:0006810,GO:0006886,GO:0006913,GO:0006996,GO:0006997,GO:0006999,GO:0007010,GO:0007017,GO:0007049,GO:0007163,GO:0007275,GO:0007276,GO:0007281,GO:…	-	ko:K14308	ko03013,map03013	M00427	-	-	ko00000,ko00001,ko00002,ko03019	1.I.1	-	-	Nup54
XP_022079497.1	10224.XP_002731520.1	3.06e-163	484	KOG3091@1|root,KOG3091@2759|Eukaryota,3988N@33154|Opisthokonta,3BGQ5@33208|Metazoa,3CTFW@33213|Bilateria	33208|Metazoa	UY	protein localization to nuclear inner membrane	NUP54	GO:0000003,GO:0000132,GO:0000226,GO:0000278,GO:0003006,GO:0003674,GO:0005198,GO:0005488,GO:0005515,GO:0005516,GO:0005575,GO:0005622,GO:0005623,GO:0005634,GO:0005635,GO:0005643,GO:0006403,GO:0006405,GO:0006406,GO:0006605,GO:0006606,GO:0006607,GO:0006611,GO:0006810,GO:0006886,GO:0006913,GO:0006996,GO:0006997,GO:0006999,GO:0007010,GO:0007017,GO:0007049,GO:0007163,GO:0007275,GO:0007276,GO:0007281,GO:…	-	ko:K14308	ko03013,map03013	M00427	-	-	ko00000,ko00001,ko00002,ko03019	1.I.1	-	-	Nup54
XP_022079498.1	7668.SPU_020722-tr	2.19e-263	731	KOG3701@1|root,KOG3701@2759|Eukaryota,38BD4@33154|Opisthokonta,3BA66@33208|Metazoa,3CRAN@33213|Bilateria	33208|Metazoa	K	transforming growth factor beta receptor signaling pathway	SMAD5	GO:0000003,GO:0000122,GO:0000165,GO:0000976,GO:0000977,GO:0000978,GO:0000980,GO:0000981,GO:0000982,GO:0000987,GO:0001012,GO:0001067,GO:0001077,GO:0001085,GO:0001102,GO:0001158,GO:0001227,GO:0001228,GO:0001501,GO:0001503,GO:0001558,GO:0001568,GO:0001649,GO:0001654,GO:0001655,GO:0001657,GO:0001666,GO:0001667,GO:0001700,GO:0001704,GO:0001706,GO:0001707,GO:0001708,GO:0001710,GO:0001711,GO:0001714,GO:…	-	ko:K04676,ko:K16790,ko:K16791	ko04350,ko04390,ko04391,ko04550,ko05202,map04350,map04390,map04391,map04550,map05202	M00679	-	-	ko00000,ko00001,ko00002	-	-	-	MH1,MH2
XP_022079499.1	7668.SPU_020722-tr	6.5e-264	730	KOG3701@1|root,KOG3701@2759|Eukaryota,38BD4@33154|Opisthokonta,3BA66@33208|Metazoa,3CRAN@33213|Bilateria	33208|Metazoa	K	transforming growth factor beta receptor signaling pathway	SMAD5	GO:0000003,GO:0000122,GO:0000165,GO:0000976,GO:0000977,GO:0000978,GO:0000980,GO:0000981,GO:0000982,GO:0000987,GO:0001012,GO:0001067,GO:0001077,GO:0001085,GO:0001102,GO:0001158,GO:0001227,GO:0001228,GO:0001501,GO:0001503,GO:0001558,GO:0001568,GO:0001649,GO:0001654,GO:0001655,GO:0001657,GO:0001666,GO:0001667,GO:0001700,GO:0001704,GO:0001706,GO:0001707,GO:0001708,GO:0001710,GO:0001711,GO:0001714,GO:…	-	ko:K04676,ko:K16790,ko:K16791	ko04350,ko04390,ko04391,ko04550,ko05202,map04350,map04390,map04391,map04550,map05202	M00679	-	-	ko00000,ko00001,ko00002	-	-	-	MH1,MH2
XP_022079500.1	7739.XP_002598292.1	7.13e-182	545	KOG2177@1|root,KOG2177@2759|Eukaryota,38EA3@33154|Opisthokonta,3BFJH@33208|Metazoa,3CRTV@33213|Bilateria,47YXB@7711|Chordata	33208|Metazoa	O	zinc ion binding	TRIM2	GO:0003674,GO:0003824,GO:0004842,GO:0005488,GO:0005515,GO:0005575,GO:0005622,GO:0005623,GO:0005737,GO:0006464,GO:0006807,GO:0007275,GO:0007399,GO:0008022,GO:0008092,GO:0008150,GO:0008152,GO:0008270,GO:0009987,GO:0010033,GO:0010941,GO:0016567,GO:0016740,GO:0017022,GO:0019538,GO:0019787,GO:0032446,GO:0032501,GO:0032502,GO:0034097,GO:0036211,GO:0042221,GO:0042981,GO:0043067,GO:0043167,GO:0043169,GO:…	-	ko:K11997	-	-	-	-	ko00000,ko04121	-	-	-	Filamin,NHL,zf-B_box,zf-RING_UBOX
XP_022079501.1	7739.XP_002598292.1	7.13e-182	545	KOG2177@1|root,KOG2177@2759|Eukaryota,38EA3@33154|Opisthokonta,3BFJH@33208|Metazoa,3CRTV@33213|Bilateria,47YXB@7711|Chordata	33208|Metazoa	O	zinc ion binding	TRIM2	GO:0003674,GO:0003824,GO:0004842,GO:0005488,GO:0005515,GO:0005575,GO:0005622,GO:0005623,GO:0005737,GO:0006464,GO:0006807,GO:0007275,GO:0007399,GO:0008022,GO:0008092,GO:0008150,GO:0008152,GO:0008270,GO:0009987,GO:0010033,GO:0010941,GO:0016567,GO:0016740,GO:0017022,GO:0019538,GO:0019787,GO:0032446,GO:0032501,GO:0032502,GO:0034097,GO:0036211,GO:0042221,GO:0042981,GO:0043067,GO:0043167,GO:0043169,GO:…	-	ko:K11997	-	-	-	-	ko00000,ko04121	-	-	-	Filamin,NHL,zf-B_box,zf-RING_UBOX
XP_022079502.1	7739.XP_002598292.1	7.13e-182	545	KOG2177@1|root,KOG2177@2759|Eukaryota,38EA3@33154|Opisthokonta,3BFJH@33208|Metazoa,3CRTV@33213|Bilateria,47YXB@7711|Chordata	33208|Metazoa	O	zinc ion binding	TRIM2	GO:0003674,GO:0003824,GO:0004842,GO:0005488,GO:0005515,GO:0005575,GO:0005622,GO:0005623,GO:0005737,GO:0006464,GO:0006807,GO:0007275,GO:0007399,GO:0008022,GO:0008092,GO:0008150,GO:0008152,GO:0008270,GO:0009987,GO:0010033,GO:0010941,GO:0016567,GO:0016740,GO:0017022,GO:0019538,GO:0019787,GO:0032446,GO:0032501,GO:0032502,GO:0034097,GO:0036211,GO:0042221,GO:0042981,GO:0043067,GO:0043167,GO:0043169,GO:…	-	ko:K11997	-	-	-	-	ko00000,ko04121	-	-	-	Filamin,NHL,zf-B_box,zf-RING_UBOX
XP_022079503.1	7668.SPU_000477-tr	3.09e-56	211	KOG0118@1|root,KOG0118@2759|Eukaryota	2759|Eukaryota	H	RNA binding	-	GO:0000228,GO:0000723,GO:0000781,GO:0000784,GO:0003674,GO:0003676,GO:0003677,GO:0003697,GO:0003723,GO:0005488,GO:0005575,GO:0005622,GO:0005623,GO:0005634,GO:0005694,GO:0006139,GO:0006259,GO:0006725,GO:0006807,GO:0006996,GO:0008150,GO:0008152,GO:0009987,GO:0016043,GO:0031974,GO:0031981,GO:0032200,GO:0034641,GO:0042162,GO:0042592,GO:0043047,GO:0043170,GO:0043226,GO:0043227,GO:0043228,GO:0043229,GO:…	-	ko:K14325,ko:K14837	ko03013,ko03015,map03013,map03015	M00430	-	-	ko00000,ko00001,ko00002,ko03009,ko03019	-	-	-	RRM_1
XP_022079504.1	7739.XP_002598292.1	7.13e-182	545	KOG2177@1|root,KOG2177@2759|Eukaryota,38EA3@33154|Opisthokonta,3BFJH@33208|Metazoa,3CRTV@33213|Bilateria,47YXB@7711|Chordata	33208|Metazoa	O	zinc ion binding	TRIM2	GO:0003674,GO:0003824,GO:0004842,GO:0005488,GO:0005515,GO:0005575,GO:0005622,GO:0005623,GO:0005737,GO:0006464,GO:0006807,GO:0007275,GO:0007399,GO:0008022,GO:0008092,GO:0008150,GO:0008152,GO:0008270,GO:0009987,GO:0010033,GO:0010941,GO:0016567,GO:0016740,GO:0017022,GO:0019538,GO:0019787,GO:0032446,GO:0032501,GO:0032502,GO:0034097,GO:0036211,GO:0042221,GO:0042981,GO:0043067,GO:0043167,GO:0043169,GO:…	-	ko:K11997	-	-	-	-	ko00000,ko04121	-	-	-	Filamin,NHL,zf-B_box,zf-RING_UBOX
XP_022079505.1	7739.XP_002598292.1	7.13e-182	545	KOG2177@1|root,KOG2177@2759|Eukaryota,38EA3@33154|Opisthokonta,3BFJH@33208|Metazoa,3CRTV@33213|Bilateria,47YXB@7711|Chordata	33208|Metazoa	O	zinc ion binding	TRIM2	GO:0003674,GO:0003824,GO:0004842,GO:0005488,GO:0005515,GO:0005575,GO:0005622,GO:0005623,GO:0005737,GO:0006464,GO:0006807,GO:0007275,GO:0007399,GO:0008022,GO:0008092,GO:0008150,GO:0008152,GO:0008270,GO:0009987,GO:0010033,GO:0010941,GO:0016567,GO:0016740,GO:0017022,GO:0019538,GO:0019787,GO:0032446,GO:0032501,GO:0032502,GO:0034097,GO:0036211,GO:0042221,GO:0042981,GO:0043067,GO:0043167,GO:0043169,GO:…	-	ko:K11997	-	-	-	-	ko00000,ko04121	-	-	-	Filamin,NHL,zf-B_box,zf-RING_UBOX
XP_022079506.1	7739.XP_002598292.1	7.13e-182	545	KOG2177@1|root,KOG2177@2759|Eukaryota,38EA3@33154|Opisthokonta,3BFJH@33208|Metazoa,3CRTV@33213|Bilateria,47YXB@7711|Chordata	33208|Metazoa	O	zinc ion binding	TRIM2	GO:0003674,GO:0003824,GO:0004842,GO:0005488,GO:0005515,GO:0005575,GO:0005622,GO:0005623,GO:0005737,GO:0006464,GO:0006807,GO:0007275,GO:0007399,GO:0008022,GO:0008092,GO:0008150,GO:0008152,GO:0008270,GO:0009987,GO:0010033,GO:0010941,GO:0016567,GO:0016740,GO:0017022,GO:0019538,GO:0019787,GO:0032446,GO:0032501,GO:0032502,GO:0034097,GO:0036211,GO:0042221,GO:0042981,GO:0043067,GO:0043167,GO:0043169,GO:…	-	ko:K11997	-	-	-	-	ko00000,ko04121	-	-	-	Filamin,NHL,zf-B_box,zf-RING_UBOX
XP_022079507.1	7739.XP_002598292.1	7.13e-182	545	KOG2177@1|root,KOG2177@2759|Eukaryota,38EA3@33154|Opisthokonta,3BFJH@33208|Metazoa,3CRTV@33213|Bilateria,47YXB@7711|Chordata	33208|Metazoa	O	zinc ion binding	TRIM2	GO:0003674,GO:0003824,GO:0004842,GO:0005488,GO:0005515,GO:0005575,GO:0005622,GO:0005623,GO:0005737,GO:0006464,GO:0006807,GO:0007275,GO:0007399,GO:0008022,GO:0008092,GO:0008150,GO:0008152,GO:0008270,GO:0009987,GO:0010033,GO:0010941,GO:0016567,GO:0016740,GO:0017022,GO:0019538,GO:0019787,GO:0032446,GO:0032501,GO:0032502,GO:0034097,GO:0036211,GO:0042221,GO:0042981,GO:0043067,GO:0043167,GO:0043169,GO:…	-	ko:K11997	-	-	-	-	ko00000,ko04121	-	-	-	Filamin,NHL,zf-B_box,zf-RING_UBOX
XP_022079508.1	7739.XP_002598292.1	7.13e-182	545	KOG2177@1|root,KOG2177@2759|Eukaryota,38EA3@33154|Opisthokonta,3BFJH@33208|Metazoa,3CRTV@33213|Bilateria,47YXB@7711|Chordata	33208|Metazoa	O	zinc ion binding	TRIM2	GO:0003674,GO:0003824,GO:0004842,GO:0005488,GO:0005515,GO:0005575,GO:0005622,GO:0005623,GO:0005737,GO:0006464,GO:0006807,GO:0007275,GO:0007399,GO:0008022,GO:0008092,GO:0008150,GO:0008152,GO:0008270,GO:0009987,GO:0010033,GO:0010941,GO:0016567,GO:0016740,GO:0017022,GO:0019538,GO:0019787,GO:0032446,GO:0032501,GO:0032502,GO:0034097,GO:0036211,GO:0042221,GO:0042981,GO:0043067,GO:0043167,GO:0043169,GO:…	-	ko:K11997	-	-	-	-	ko00000,ko04121	-	-	-	Filamin,NHL,zf-B_box,zf-RING_UBOX
XP_022079509.1	7739.XP_002598292.1	7.13e-182	545	KOG2177@1|root,KOG2177@2759|Eukaryota,38EA3@33154|Opisthokonta,3BFJH@33208|Metazoa,3CRTV@33213|Bilateria,47YXB@7711|Chordata	33208|Metazoa	O	zinc ion binding	TRIM2	GO:0003674,GO:0003824,GO:0004842,GO:0005488,GO:0005515,GO:0005575,GO:0005622,GO:0005623,GO:0005737,GO:0006464,GO:0006807,GO:0007275,GO:0007399,GO:0008022,GO:0008092,GO:0008150,GO:0008152,GO:0008270,GO:0009987,GO:0010033,GO:0010941,GO:0016567,GO:0016740,GO:0017022,GO:0019538,GO:0019787,GO:0032446,GO:0032501,GO:0032502,GO:0034097,GO:0036211,GO:0042221,GO:0042981,GO:0043067,GO:0043167,GO:0043169,GO:…	-	ko:K11997	-	-	-	-	ko00000,ko04121	-	-	-	Filamin,NHL,zf-B_box,zf-RING_UBOX
XP_022079510.1	7739.XP_002598292.1	2.49e-187	557	KOG2177@1|root,KOG2177@2759|Eukaryota,38EA3@33154|Opisthokonta,3BFJH@33208|Metazoa,3CRTV@33213|Bilateria,47YXB@7711|Chordata	33208|Metazoa	O	zinc ion binding	TRIM2	GO:0003674,GO:0003824,GO:0004842,GO:0005488,GO:0005515,GO:0005575,GO:0005622,GO:0005623,GO:0005737,GO:0006464,GO:0006807,GO:0007275,GO:0007399,GO:0008022,GO:0008092,GO:0008150,GO:0008152,GO:0008270,GO:0009987,GO:0010033,GO:0010941,GO:0016567,GO:0016740,GO:0017022,GO:0019538,GO:0019787,GO:0032446,GO:0032501,GO:0032502,GO:0034097,GO:0036211,GO:0042221,GO:0042981,GO:0043067,GO:0043167,GO:0043169,GO:…	-	ko:K11997	-	-	-	-	ko00000,ko04121	-	-	-	Filamin,NHL,zf-B_box,zf-RING_UBOX
XP_022079511.1	7668.SPU_023916-tr	1.19e-48	200	KOG1704@1|root,KOG1704@2759|Eukaryota,38SYM@33154|Opisthokonta,3BH7I@33208|Metazoa,3CS36@33213|Bilateria	33208|Metazoa	Z	LIM domain	LMO7	GO:0000151,GO:0000209,GO:0001725,GO:0001932,GO:0001934,GO:0001952,GO:0003674,GO:0003700,GO:0003824,GO:0004842,GO:0005488,GO:0005515,GO:0005575,GO:0005622,GO:0005623,GO:0005634,GO:0005635,GO:0005737,GO:0005829,GO:0005856,GO:0005886,GO:0006355,GO:0006357,GO:0006464,GO:0006807,GO:0008092,GO:0008150,GO:0008152,GO:0009889,GO:0009891,GO:0009893,GO:0009986,GO:0009987,GO:0010468,GO:0010556,GO:0010557,GO:…	-	ko:K06084	ko04520,map04520	-	-	-	ko00000,ko00001,ko04121	-	-	-	CH,DUF4757,LIM,PDZ
XP_022079512.1	7668.SPU_023916-tr	1.19e-48	200	KOG1704@1|root,KOG1704@2759|Eukaryota,38SYM@33154|Opisthokonta,3BH7I@33208|Metazoa,3CS36@33213|Bilateria	33208|Metazoa	Z	LIM domain	LMO7	GO:0000151,GO:0000209,GO:0001725,GO:0001932,GO:0001934,GO:0001952,GO:0003674,GO:0003700,GO:0003824,GO:0004842,GO:0005488,GO:0005515,GO:0005575,GO:0005622,GO:0005623,GO:0005634,GO:0005635,GO:0005737,GO:0005829,GO:0005856,GO:0005886,GO:0006355,GO:0006357,GO:0006464,GO:0006807,GO:0008092,GO:0008150,GO:0008152,GO:0009889,GO:0009891,GO:0009893,GO:0009986,GO:0009987,GO:0010468,GO:0010556,GO:0010557,GO:…	-	ko:K06084	ko04520,map04520	-	-	-	ko00000,ko00001,ko04121	-	-	-	CH,DUF4757,LIM,PDZ
XP_022079513.1	7668.SPU_023916-tr	1.13e-48	200	KOG1704@1|root,KOG1704@2759|Eukaryota,38SYM@33154|Opisthokonta,3BH7I@33208|Metazoa,3CS36@33213|Bilateria	33208|Metazoa	Z	LIM domain	LMO7	GO:0000151,GO:0000209,GO:0001725,GO:0001932,GO:0001934,GO:0001952,GO:0003674,GO:0003700,GO:0003824,GO:0004842,GO:0005488,GO:0005515,GO:0005575,GO:0005622,GO:0005623,GO:0005634,GO:0005635,GO:0005737,GO:0005829,GO:0005856,GO:0005886,GO:0006355,GO:0006357,GO:0006464,GO:0006807,GO:0008092,GO:0008150,GO:0008152,GO:0009889,GO:0009891,GO:0009893,GO:0009986,GO:0009987,GO:0010468,GO:0010556,GO:0010557,GO:…	-	ko:K06084	ko04520,map04520	-	-	-	ko00000,ko00001,ko04121	-	-	-	CH,DUF4757,LIM,PDZ
XP_022079514.1	7668.SPU_023916-tr	1.18e-48	200	KOG1704@1|root,KOG1704@2759|Eukaryota,38SYM@33154|Opisthokonta,3BH7I@33208|Metazoa,3CS36@33213|Bilateria	33208|Metazoa	Z	LIM domain	LMO7	GO:0000151,GO:0000209,GO:0001725,GO:0001932,GO:0001934,GO:0001952,GO:0003674,GO:0003700,GO:0003824,GO:0004842,GO:0005488,GO:0005515,GO:0005575,GO:0005622,GO:0005623,GO:0005634,GO:0005635,GO:0005737,GO:0005829,GO:0005856,GO:0005886,GO:0006355,GO:0006357,GO:0006464,GO:0006807,GO:0008092,GO:0008150,GO:0008152,GO:0009889,GO:0009891,GO:0009893,GO:0009986,GO:0009987,GO:0010468,GO:0010556,GO:0010557,GO:…	-	ko:K06084	ko04520,map04520	-	-	-	ko00000,ko00001,ko04121	-	-	-	CH,DUF4757,LIM,PDZ
XP_022079515.1	7668.SPU_023916-tr	1.18e-48	200	KOG1704@1|root,KOG1704@2759|Eukaryota,38SYM@33154|Opisthokonta,3BH7I@33208|Metazoa,3CS36@33213|Bilateria	33208|Metazoa	Z	LIM domain	LMO7	GO:0000151,GO:0000209,GO:0001725,GO:0001932,GO:0001934,GO:0001952,GO:0003674,GO:0003700,GO:0003824,GO:0004842,GO:0005488,GO:0005515,GO:0005575,GO:0005622,GO:0005623,GO:0005634,GO:0005635,GO:0005737,GO:0005829,GO:0005856,GO:0005886,GO:0006355,GO:0006357,GO:0006464,GO:0006807,GO:0008092,GO:0008150,GO:0008152,GO:0009889,GO:0009891,GO:0009893,GO:0009986,GO:0009987,GO:0010468,GO:0010556,GO:0010557,GO:…	-	ko:K06084	ko04520,map04520	-	-	-	ko00000,ko00001,ko04121	-	-	-	CH,DUF4757,LIM,PDZ
XP_022079516.1	7668.SPU_023916-tr	1.17e-48	200	KOG1704@1|root,KOG1704@2759|Eukaryota,38SYM@33154|Opisthokonta,3BH7I@33208|Metazoa,3CS36@33213|Bilateria	33208|Metazoa	Z	LIM domain	LMO7	GO:0000151,GO:0000209,GO:0001725,GO:0001932,GO:0001934,GO:0001952,GO:0003674,GO:0003700,GO:0003824,GO:0004842,GO:0005488,GO:0005515,GO:0005575,GO:0005622,GO:0005623,GO:0005634,GO:0005635,GO:0005737,GO:0005829,GO:0005856,GO:0005886,GO:0006355,GO:0006357,GO:0006464,GO:0006807,GO:0008092,GO:0008150,GO:0008152,GO:0009889,GO:0009891,GO:0009893,GO:0009986,GO:0009987,GO:0010468,GO:0010556,GO:0010557,GO:…	-	ko:K06084	ko04520,map04520	-	-	-	ko00000,ko00001,ko04121	-	-	-	CH,DUF4757,LIM,PDZ
XP_022079517.1	244447.XP_008308497.1	1.92e-36	160	KOG1704@1|root,KOG1704@2759|Eukaryota,38SYM@33154|Opisthokonta,3BGIX@33208|Metazoa,3D1I5@33213|Bilateria,48D8J@7711|Chordata,496DM@7742|Vertebrata,4A16F@7898|Actinopterygii	33208|Metazoa	Z	LIM domain only	-	-	-	ko:K06084	ko04520,map04520	-	-	-	ko00000,ko00001,ko04121	-	-	-	CH,DUF4757,LIM,PDZ
XP_022079518.1	10224.XP_006813620.1	1.68e-41	177	KOG1704@1|root,KOG1704@2759|Eukaryota,38SYM@33154|Opisthokonta,3BH7I@33208|Metazoa,3CS36@33213|Bilateria	33208|Metazoa	Z	LIM domain	LMO7	GO:0000151,GO:0000209,GO:0001725,GO:0001932,GO:0001934,GO:0001952,GO:0003674,GO:0003700,GO:0003824,GO:0004842,GO:0005488,GO:0005515,GO:0005575,GO:0005622,GO:0005623,GO:0005634,GO:0005635,GO:0005737,GO:0005829,GO:0005856,GO:0005886,GO:0006355,GO:0006357,GO:0006464,GO:0006807,GO:0008092,GO:0008150,GO:0008152,GO:0009889,GO:0009891,GO:0009893,GO:0009986,GO:0009987,GO:0010468,GO:0010556,GO:0010557,GO:…	-	ko:K06084	ko04520,map04520	-	-	-	ko00000,ko00001,ko04121	-	-	-	CH,DUF4757,LIM,PDZ
XP_022079519.1	10224.XP_002734698.1	2.82e-153	457	KOG0819@1|root,KOG0819@2759|Eukaryota,38FEE@33154|Opisthokonta,3BCMH@33208|Metazoa,3CXS1@33213|Bilateria	33208|Metazoa	U	annexin A6	-	-	-	ko:K17095	-	-	-	-	ko00000,ko04147	1.A.31.1.1,1.A.31.1.6	-	-	Annexin
XP_022079520.1	7668.SPU_023916-tr	1.11e-48	200	KOG1704@1|root,KOG1704@2759|Eukaryota,38SYM@33154|Opisthokonta,3BH7I@33208|Metazoa,3CS36@33213|Bilateria	33208|Metazoa	Z	LIM domain	LMO7	GO:0000151,GO:0000209,GO:0001725,GO:0001932,GO:0001934,GO:0001952,GO:0003674,GO:0003700,GO:0003824,GO:0004842,GO:0005488,GO:0005515,GO:0005575,GO:0005622,GO:0005623,GO:0005634,GO:0005635,GO:0005737,GO:0005829,GO:0005856,GO:0005886,GO:0006355,GO:0006357,GO:0006464,GO:0006807,GO:0008092,GO:0008150,GO:0008152,GO:0009889,GO:0009891,GO:0009893,GO:0009986,GO:0009987,GO:0010468,GO:0010556,GO:0010557,GO:…	-	ko:K06084	ko04520,map04520	-	-	-	ko00000,ko00001,ko04121	-	-	-	CH,DUF4757,LIM,PDZ
XP_022079521.1	7668.SPU_023916-tr	9.88e-49	200	KOG1704@1|root,KOG1704@2759|Eukaryota,38SYM@33154|Opisthokonta,3BH7I@33208|Metazoa,3CS36@33213|Bilateria	33208|Metazoa	Z	LIM domain	LMO7	GO:0000151,GO:0000209,GO:0001725,GO:0001932,GO:0001934,GO:0001952,GO:0003674,GO:0003700,GO:0003824,GO:0004842,GO:0005488,GO:0005515,GO:0005575,GO:0005622,GO:0005623,GO:0005634,GO:0005635,GO:0005737,GO:0005829,GO:0005856,GO:0005886,GO:0006355,GO:0006357,GO:0006464,GO:0006807,GO:0008092,GO:0008150,GO:0008152,GO:0009889,GO:0009891,GO:0009893,GO:0009986,GO:0009987,GO:0010468,GO:0010556,GO:0010557,GO:…	-	ko:K06084	ko04520,map04520	-	-	-	ko00000,ko00001,ko04121	-	-	-	CH,DUF4757,LIM,PDZ
XP_022079522.1	7668.SPU_023916-tr	9.51e-49	200	KOG1704@1|root,KOG1704@2759|Eukaryota,38SYM@33154|Opisthokonta,3BH7I@33208|Metazoa,3CS36@33213|Bilateria	33208|Metazoa	Z	LIM domain	LMO7	GO:0000151,GO:0000209,GO:0001725,GO:0001932,GO:0001934,GO:0001952,GO:0003674,GO:0003700,GO:0003824,GO:0004842,GO:0005488,GO:0005515,GO:0005575,GO:0005622,GO:0005623,GO:0005634,GO:0005635,GO:0005737,GO:0005829,GO:0005856,GO:0005886,GO:0006355,GO:0006357,GO:0006464,GO:0006807,GO:0008092,GO:0008150,GO:0008152,GO:0009889,GO:0009891,GO:0009893,GO:0009986,GO:0009987,GO:0010468,GO:0010556,GO:0010557,GO:…	-	ko:K06084	ko04520,map04520	-	-	-	ko00000,ko00001,ko04121	-	-	-	CH,DUF4757,LIM,PDZ
XP_022079523.1	7668.SPU_023916-tr	9.3e-49	200	KOG1704@1|root,KOG1704@2759|Eukaryota,38SYM@33154|Opisthokonta,3BH7I@33208|Metazoa,3CS36@33213|Bilateria	33208|Metazoa	Z	LIM domain	LMO7	GO:0000151,GO:0000209,GO:0001725,GO:0001932,GO:0001934,GO:0001952,GO:0003674,GO:0003700,GO:0003824,GO:0004842,GO:0005488,GO:0005515,GO:0005575,GO:0005622,GO:0005623,GO:0005634,GO:0005635,GO:0005737,GO:0005829,GO:0005856,GO:0005886,GO:0006355,GO:0006357,GO:0006464,GO:0006807,GO:0008092,GO:0008150,GO:0008152,GO:0009889,GO:0009891,GO:0009893,GO:0009986,GO:0009987,GO:0010468,GO:0010556,GO:0010557,GO:…	-	ko:K06084	ko04520,map04520	-	-	-	ko00000,ko00001,ko04121	-	-	-	CH,DUF4757,LIM,PDZ
XP_022079524.1	7668.SPU_023916-tr	8.81e-49	200	KOG1704@1|root,KOG1704@2759|Eukaryota,38SYM@33154|Opisthokonta,3BH7I@33208|Metazoa,3CS36@33213|Bilateria	33208|Metazoa	Z	LIM domain	LMO7	GO:0000151,GO:0000209,GO:0001725,GO:0001932,GO:0001934,GO:0001952,GO:0003674,GO:0003700,GO:0003824,GO:0004842,GO:0005488,GO:0005515,GO:0005575,GO:0005622,GO:0005623,GO:0005634,GO:0005635,GO:0005737,GO:0005829,GO:0005856,GO:0005886,GO:0006355,GO:0006357,GO:0006464,GO:0006807,GO:0008092,GO:0008150,GO:0008152,GO:0009889,GO:0009891,GO:0009893,GO:0009986,GO:0009987,GO:0010468,GO:0010556,GO:0010557,GO:…	-	ko:K06084	ko04520,map04520	-	-	-	ko00000,ko00001,ko04121	-	-	-	CH,DUF4757,LIM,PDZ
XP_022079525.1	10224.XP_006813617.1	1.98e-227	690	COG1020@1|root,COG1520@1|root,KOG1178@2759|Eukaryota,KOG4649@2759|Eukaryota,38HGX@33154|Opisthokonta,3BC5T@33208|Metazoa,3CRUU@33213|Bilateria	33208|Metazoa	Q	amino acid activation for nonribosomal peptide biosynthetic process	AASDH	GO:0001505,GO:0003674,GO:0003824,GO:0006082,GO:0006518,GO:0006520,GO:0006629,GO:0006631,GO:0006807,GO:0008150,GO:0008152,GO:0009058,GO:0009987,GO:0016874,GO:0016877,GO:0016878,GO:0019184,GO:0019482,GO:0019752,GO:0032787,GO:0034641,GO:0042133,GO:0043038,GO:0043041,GO:0043043,GO:0043436,GO:0043603,GO:0043604,GO:0044237,GO:0044238,GO:0044249,GO:0044255,GO:0044271,GO:0044281,GO:0065007,GO:0065008,GO:…	-	ko:K00142	-	-	-	-	ko00000,ko01000,ko01004	-	-	-	AMP-binding,AMP-binding_C,PP-binding,PQQ_2,PQQ_3
XP_022079526.1	10224.XP_006813617.1	1.3e-179	561	COG1020@1|root,COG1520@1|root,KOG1178@2759|Eukaryota,KOG4649@2759|Eukaryota,38HGX@33154|Opisthokonta,3BC5T@33208|Metazoa,3CRUU@33213|Bilateria	33208|Metazoa	Q	amino acid activation for nonribosomal peptide biosynthetic process	AASDH	GO:0001505,GO:0003674,GO:0003824,GO:0006082,GO:0006518,GO:0006520,GO:0006629,GO:0006631,GO:0006807,GO:0008150,GO:0008152,GO:0009058,GO:0009987,GO:0016874,GO:0016877,GO:0016878,GO:0019184,GO:0019482,GO:0019752,GO:0032787,GO:0034641,GO:0042133,GO:0043038,GO:0043041,GO:0043043,GO:0043436,GO:0043603,GO:0043604,GO:0044237,GO:0044238,GO:0044249,GO:0044255,GO:0044271,GO:0044281,GO:0065007,GO:0065008,GO:…	-	ko:K00142	-	-	-	-	ko00000,ko01000,ko01004	-	-	-	AMP-binding,AMP-binding_C,PP-binding,PQQ_2,PQQ_3
XP_022079527.1	10224.XP_002741097.1	5.77e-222	639	COG0733@1|root,KOG3660@2759|Eukaryota,38E26@33154|Opisthokonta,3BBRV@33208|Metazoa,3CRC1@33213|Bilateria	33208|Metazoa	T	neurotransmitter:sodium symporter activity	SLC6A7	GO:0003333,GO:0003674,GO:0005215,GO:0005283,GO:0005298,GO:0005342,GO:0005343,GO:0005416,GO:0005575,GO:0005623,GO:0005886,GO:0005887,GO:0006810,GO:0006811,GO:0006812,GO:0006814,GO:0006820,GO:0006855,GO:0006865,GO:0008150,GO:0008324,GO:0008509,GO:0008514,GO:0015075,GO:0015077,GO:0015081,GO:0015171,GO:0015175,GO:0015179,GO:0015193,GO:0015238,GO:0015291,GO:0015293,GO:0015294,GO:0015318,GO:0015370,GO:…	-	ko:K05038	-	-	-	-	ko00000,ko02000	2.A.22.2	-	-	SNF
XP_022079528.1	10224.XP_002741097.1	5.57e-222	639	COG0733@1|root,KOG3660@2759|Eukaryota,38E26@33154|Opisthokonta,3BBRV@33208|Metazoa,3CRC1@33213|Bilateria	33208|Metazoa	T	neurotransmitter:sodium symporter activity	SLC6A7	GO:0003333,GO:0003674,GO:0005215,GO:0005283,GO:0005298,GO:0005342,GO:0005343,GO:0005416,GO:0005575,GO:0005623,GO:0005886,GO:0005887,GO:0006810,GO:0006811,GO:0006812,GO:0006814,GO:0006820,GO:0006855,GO:0006865,GO:0008150,GO:0008324,GO:0008509,GO:0008514,GO:0015075,GO:0015077,GO:0015081,GO:0015171,GO:0015175,GO:0015179,GO:0015193,GO:0015238,GO:0015291,GO:0015293,GO:0015294,GO:0015318,GO:0015370,GO:…	-	ko:K05038	-	-	-	-	ko00000,ko02000	2.A.22.2	-	-	SNF
XP_022079529.1	10224.XP_006823267.1	5.42e-14	80.5	KOG3656@1|root,KOG3656@2759|Eukaryota,38X0N@33154|Opisthokonta,3BNSD@33208|Metazoa,3D4WX@33213|Bilateria	33208|Metazoa	G	G-protein coupled receptor activity. It is involved in the biological process described with G-protein coupled receptor signaling pathway	-	GO:0001653,GO:0003674,GO:0004888,GO:0004930,GO:0005575,GO:0005623,GO:0005886,GO:0005887,GO:0007154,GO:0007165,GO:0007186,GO:0007200,GO:0007218,GO:0008150,GO:0008528,GO:0009987,GO:0016020,GO:0016021,GO:0023052,GO:0031224,GO:0031226,GO:0038023,GO:0044425,GO:0044459,GO:0044464,GO:0050789,GO:0050794,GO:0050896,GO:0051716,GO:0060089,GO:0065007,GO:0071944	-	ko:K04143	ko04020,ko04022,ko04080,ko04714,ko04923,ko04924,ko04970,map04020,map04022,map04080,map04714,map04923,map04924,map04970	-	-	-	ko00000,ko00001,ko04030	-	-	-	7tm_1
XP_022079530.1	10224.XP_002732413.1	3.95e-28	115	2DIIE@1|root,2S5YU@2759|Eukaryota,3A62I@33154|Opisthokonta,3BTS2@33208|Metazoa,3DA6N@33213|Bilateria	33208|Metazoa	S	MYND finger	-	-	-	-	-	-	-	-	-	-	-	-	zf-MYND
XP_022079531.1	10224.XP_006814378.1	1.23e-61	228	COG0733@1|root,KOG3660@2759|Eukaryota,38E26@33154|Opisthokonta,3BBRV@33208|Metazoa,3CRC1@33213|Bilateria	33208|Metazoa	T	neurotransmitter:sodium symporter activity	SLC6A7	GO:0003333,GO:0003674,GO:0005215,GO:0005283,GO:0005298,GO:0005342,GO:0005343,GO:0005416,GO:0005575,GO:0005623,GO:0005886,GO:0005887,GO:0006810,GO:0006811,GO:0006812,GO:0006814,GO:0006820,GO:0006855,GO:0006865,GO:0008150,GO:0008324,GO:0008509,GO:0008514,GO:0015075,GO:0015077,GO:0015081,GO:0015171,GO:0015175,GO:0015179,GO:0015193,GO:0015238,GO:0015291,GO:0015293,GO:0015294,GO:0015318,GO:0015370,GO:…	-	ko:K05038	-	-	-	-	ko00000,ko02000	2.A.22.2	-	-	SNF
XP_022079532.1	7668.SPU_007822-tr	2.89e-51	189	KOG3900@1|root,KOG3900@2759|Eukaryota,38DMU@33154|Opisthokonta,3BKR2@33208|Metazoa,3D02R@33213|Bilateria	33208|Metazoa	T	negative regulation of osteoblast differentiation	GDF10	GO:0000003,GO:0000902,GO:0000904,GO:0001501,GO:0001932,GO:0001934,GO:0003006,GO:0003674,GO:0005102,GO:0005125,GO:0005126,GO:0005160,GO:0005488,GO:0005515,GO:0005575,GO:0005576,GO:0005615,GO:0006355,GO:0006357,GO:0006928,GO:0006935,GO:0007154,GO:0007165,GO:0007166,GO:0007167,GO:0007178,GO:0007179,GO:0007267,GO:0007275,GO:0007399,GO:0007409,GO:0007411,GO:0007548,GO:0008045,GO:0008083,GO:0008150,GO:…	-	ko:K04669,ko:K05496	-	-	-	-	ko00000,ko01001,ko04052	-	-	-	TGF_beta,TGFb_propeptide
XP_022079533.1	7739.XP_002611734.1	1.21e-129	384	KOG2922@1|root,KOG2922@2759|Eukaryota,38B71@33154|Opisthokonta,3BBGW@33208|Metazoa,3CU8Y@33213|Bilateria,47ZRK@7711|Chordata	33208|Metazoa	U	Non imprinted in Prader-Willi Angelman syndrome 2	NIPAL1	GO:0001558,GO:0005575,GO:0005622,GO:0005623,GO:0005737,GO:0005768,GO:0005769,GO:0005886,GO:0006355,GO:0006357,GO:0006810,GO:0006811,GO:0006812,GO:0007275,GO:0007399,GO:0007610,GO:0007626,GO:0008150,GO:0008344,GO:0008361,GO:0008582,GO:0009889,GO:0009966,GO:0009968,GO:0009987,GO:0010468,GO:0010556,GO:0010646,GO:0010648,GO:0010720,GO:0010769,GO:0010770,GO:0010975,GO:0010976,GO:0012505,GO:0015693,GO:…	-	-	-	-	-	-	-	-	-	-	Mg_trans_NIPA
XP_022079534.1	7739.XP_002611734.1	6.36e-130	384	KOG2922@1|root,KOG2922@2759|Eukaryota,38B71@33154|Opisthokonta,3BBGW@33208|Metazoa,3CU8Y@33213|Bilateria,47ZRK@7711|Chordata	33208|Metazoa	U	Non imprinted in Prader-Willi Angelman syndrome 2	NIPAL1	GO:0001558,GO:0005575,GO:0005622,GO:0005623,GO:0005737,GO:0005768,GO:0005769,GO:0005886,GO:0006355,GO:0006357,GO:0006810,GO:0006811,GO:0006812,GO:0007275,GO:0007399,GO:0007610,GO:0007626,GO:0008150,GO:0008344,GO:0008361,GO:0008582,GO:0009889,GO:0009966,GO:0009968,GO:0009987,GO:0010468,GO:0010556,GO:0010646,GO:0010648,GO:0010720,GO:0010769,GO:0010770,GO:0010975,GO:0010976,GO:0012505,GO:0015693,GO:…	-	-	-	-	-	-	-	-	-	-	Mg_trans_NIPA
XP_022079535.1	7739.XP_002611734.1	4.29e-130	384	KOG2922@1|root,KOG2922@2759|Eukaryota,38B71@33154|Opisthokonta,3BBGW@33208|Metazoa,3CU8Y@33213|Bilateria,47ZRK@7711|Chordata	33208|Metazoa	U	Non imprinted in Prader-Willi Angelman syndrome 2	NIPAL1	GO:0001558,GO:0005575,GO:0005622,GO:0005623,GO:0005737,GO:0005768,GO:0005769,GO:0005886,GO:0006355,GO:0006357,GO:0006810,GO:0006811,GO:0006812,GO:0007275,GO:0007399,GO:0007610,GO:0007626,GO:0008150,GO:0008344,GO:0008361,GO:0008582,GO:0009889,GO:0009966,GO:0009968,GO:0009987,GO:0010468,GO:0010556,GO:0010646,GO:0010648,GO:0010720,GO:0010769,GO:0010770,GO:0010975,GO:0010976,GO:0012505,GO:0015693,GO:…	-	-	-	-	-	-	-	-	-	-	Mg_trans_NIPA
XP_022079536.1	7739.XP_002611734.1	4.29e-130	384	KOG2922@1|root,KOG2922@2759|Eukaryota,38B71@33154|Opisthokonta,3BBGW@33208|Metazoa,3CU8Y@33213|Bilateria,47ZRK@7711|Chordata	33208|Metazoa	U	Non imprinted in Prader-Willi Angelman syndrome 2	NIPAL1	GO:0001558,GO:0005575,GO:0005622,GO:0005623,GO:0005737,GO:0005768,GO:0005769,GO:0005886,GO:0006355,GO:0006357,GO:0006810,GO:0006811,GO:0006812,GO:0007275,GO:0007399,GO:0007610,GO:0007626,GO:0008150,GO:0008344,GO:0008361,GO:0008582,GO:0009889,GO:0009966,GO:0009968,GO:0009987,GO:0010468,GO:0010556,GO:0010646,GO:0010648,GO:0010720,GO:0010769,GO:0010770,GO:0010975,GO:0010976,GO:0012505,GO:0015693,GO:…	-	-	-	-	-	-	-	-	-	-	Mg_trans_NIPA
XP_022079537.1	7668.SPU_021135-tr	4.06e-297	861	KOG3532@1|root,KOG3532@2759|Eukaryota,38CBF@33154|Opisthokonta,3B96K@33208|Metazoa,3CTFV@33213|Bilateria	33208|Metazoa	S	mitochondrion-endoplasmic reticulum membrane tethering	PDZD8	GO:0005575,GO:0005622,GO:0005623,GO:0005737,GO:0005783,GO:0005789,GO:0006873,GO:0006874,GO:0006875,GO:0006996,GO:0007010,GO:0008150,GO:0009987,GO:0012505,GO:0016020,GO:0016043,GO:0019725,GO:0022406,GO:0022603,GO:0022604,GO:0030003,GO:0031984,GO:0042175,GO:0042592,GO:0043226,GO:0043227,GO:0043229,GO:0043231,GO:0044232,GO:0044233,GO:0044422,GO:0044424,GO:0044425,GO:0044432,GO:0044444,GO:0044446,GO:…	-	-	-	-	-	-	-	-	-	-	C1_1,PDZ,PDZ_2
XP_022079538.1	7668.SPU_021135-tr	9.34e-251	734	KOG3532@1|root,KOG3532@2759|Eukaryota,38CBF@33154|Opisthokonta,3B96K@33208|Metazoa,3CTFV@33213|Bilateria	33208|Metazoa	S	mitochondrion-endoplasmic reticulum membrane tethering	PDZD8	GO:0005575,GO:0005622,GO:0005623,GO:0005737,GO:0005783,GO:0005789,GO:0006873,GO:0006874,GO:0006875,GO:0006996,GO:0007010,GO:0008150,GO:0009987,GO:0012505,GO:0016020,GO:0016043,GO:0019725,GO:0022406,GO:0022603,GO:0022604,GO:0030003,GO:0031984,GO:0042175,GO:0042592,GO:0043226,GO:0043227,GO:0043229,GO:0043231,GO:0044232,GO:0044233,GO:0044422,GO:0044424,GO:0044425,GO:0044432,GO:0044444,GO:0044446,GO:…	-	-	-	-	-	-	-	-	-	-	C1_1,PDZ,PDZ_2
XP_022079539.1	7668.SPU_021135-tr	9.34e-251	734	KOG3532@1|root,KOG3532@2759|Eukaryota,38CBF@33154|Opisthokonta,3B96K@33208|Metazoa,3CTFV@33213|Bilateria	33208|Metazoa	S	mitochondrion-endoplasmic reticulum membrane tethering	PDZD8	GO:0005575,GO:0005622,GO:0005623,GO:0005737,GO:0005783,GO:0005789,GO:0006873,GO:0006874,GO:0006875,GO:0006996,GO:0007010,GO:0008150,GO:0009987,GO:0012505,GO:0016020,GO:0016043,GO:0019725,GO:0022406,GO:0022603,GO:0022604,GO:0030003,GO:0031984,GO:0042175,GO:0042592,GO:0043226,GO:0043227,GO:0043229,GO:0043231,GO:0044232,GO:0044233,GO:0044422,GO:0044424,GO:0044425,GO:0044432,GO:0044444,GO:0044446,GO:…	-	-	-	-	-	-	-	-	-	-	C1_1,PDZ,PDZ_2
XP_022079540.1	7668.SPU_023685-tr	6.12e-94	293	COG5414@1|root,KOG4011@2759|Eukaryota,39BZ6@33154|Opisthokonta,3BI12@33208|Metazoa,3CWSD@33213|Bilateria	33208|Metazoa	K	spermine transport	TAF7	GO:0000122,GO:0000123,GO:0000296,GO:0000428,GO:0001067,GO:0001932,GO:0001933,GO:0003674,GO:0003676,GO:0003677,GO:0003700,GO:0003712,GO:0003713,GO:0005102,GO:0005488,GO:0005515,GO:0005575,GO:0005622,GO:0005623,GO:0005634,GO:0005654,GO:0005667,GO:0005669,GO:0005737,GO:0005794,GO:0006139,GO:0006351,GO:0006352,GO:0006355,GO:0006357,GO:0006366,GO:0006367,GO:0006469,GO:0006725,GO:0006807,GO:0006810,GO:…	-	ko:K03132	ko03022,map03022	-	-	-	ko00000,ko00001,ko03021,ko03036	-	-	-	TAFII55_N
XP_022079541.1	7668.SPU_023685-tr	6.12e-94	293	COG5414@1|root,KOG4011@2759|Eukaryota,39BZ6@33154|Opisthokonta,3BI12@33208|Metazoa,3CWSD@33213|Bilateria	33208|Metazoa	K	spermine transport	TAF7	GO:0000122,GO:0000123,GO:0000296,GO:0000428,GO:0001067,GO:0001932,GO:0001933,GO:0003674,GO:0003676,GO:0003677,GO:0003700,GO:0003712,GO:0003713,GO:0005102,GO:0005488,GO:0005515,GO:0005575,GO:0005622,GO:0005623,GO:0005634,GO:0005654,GO:0005667,GO:0005669,GO:0005737,GO:0005794,GO:0006139,GO:0006351,GO:0006352,GO:0006355,GO:0006357,GO:0006366,GO:0006367,GO:0006469,GO:0006725,GO:0006807,GO:0006810,GO:…	-	ko:K03132	ko03022,map03022	-	-	-	ko00000,ko00001,ko03021,ko03036	-	-	-	TAFII55_N
XP_022079542.1	8479.XP_005282114.1	1.29e-101	303	KOG3962@1|root,KOG3962@2759|Eukaryota,38PZH@33154|Opisthokonta,3BG0G@33208|Metazoa,3CYPD@33213|Bilateria,48623@7711|Chordata,494S8@7742|Vertebrata,4CD5H@8459|Testudines	33208|Metazoa	Z	FRG1-like domain	FRG1	GO:0000375,GO:0000377,GO:0000398,GO:0003674,GO:0003779,GO:0005488,GO:0005515,GO:0005575,GO:0005622,GO:0005623,GO:0005634,GO:0005681,GO:0005730,GO:0005737,GO:0006139,GO:0006355,GO:0006396,GO:0006397,GO:0006725,GO:0006807,GO:0006996,GO:0007010,GO:0007015,GO:0008092,GO:0008150,GO:0008152,GO:0008380,GO:0009889,GO:0009891,GO:0009892,GO:0009893,GO:0009987,GO:0010467,GO:0010468,GO:0010556,GO:0010557,GO:…	-	ko:K13122	-	-	-	-	ko00000,ko03041	-	-	-	FRG1
XP_022079543.1	7668.SPU_022011-tr	0	1404	KOG1525@1|root,KOG1525@2759|Eukaryota,38H93@33154|Opisthokonta,3BE3G@33208|Metazoa,3CUTC@33213|Bilateria	33208|Metazoa	D	mitotic sister chromatid cohesion	PDS5A	GO:0000003,GO:0000070,GO:0000166,GO:0000278,GO:0000280,GO:0000775,GO:0000785,GO:0000819,GO:0001654,GO:0001655,GO:0001656,GO:0001822,GO:0002088,GO:0003002,GO:0003006,GO:0003007,GO:0003674,GO:0003676,GO:0003677,GO:0005488,GO:0005524,GO:0005575,GO:0005622,GO:0005623,GO:0005634,GO:0005654,GO:0005694,GO:0005700,GO:0005737,GO:0005829,GO:0005886,GO:0006139,GO:0006259,GO:0006275,GO:0006281,GO:0006725,GO:…	-	ko:K11267	-	-	-	-	ko00000,ko03036	-	-	-	-
XP_022079544.1	10224.XP_006814779.1	8.37e-137	472	KOG3599@1|root,KOG4157@1|root,KOG3599@2759|Eukaryota,KOG4157@2759|Eukaryota,393HE@33154|Opisthokonta,3BCY5@33208|Metazoa,3CUZR@33213|Bilateria	33208|Metazoa	PT	detection of mechanical stimulus	-	GO:0003008,GO:0003674,GO:0005215,GO:0005216,GO:0005261,GO:0005262,GO:0005575,GO:0006810,GO:0006811,GO:0006812,GO:0006816,GO:0006950,GO:0007600,GO:0008150,GO:0008324,GO:0009266,GO:0009409,GO:0009581,GO:0009582,GO:0009605,GO:0009612,GO:0009628,GO:0009987,GO:0015075,GO:0015085,GO:0015267,GO:0015318,GO:0016020,GO:0016048,GO:0022803,GO:0022838,GO:0022857,GO:0022890,GO:0030001,GO:0032501,GO:0033554,GO:…	-	ko:K04986,ko:K04988	-	-	-	-	ko00000,ko03036,ko04040	1.A.5.1,1.A.5.2.1,1.A.5.2.4	-	-	GPS,PKD_channel,PLAT,REJ
XP_022079545.1	10224.XP_002735397.1	2.28e-66	228	KOG3900@1|root,KOG3900@2759|Eukaryota,38HW5@33154|Opisthokonta,3BCTR@33208|Metazoa,3D34W@33213|Bilateria	33208|Metazoa	T	telethonin binding	BMP10	GO:0001558,GO:0001932,GO:0001934,GO:0003007,GO:0003205,GO:0003206,GO:0003208,GO:0003209,GO:0003228,GO:0003229,GO:0003230,GO:0003231,GO:0003674,GO:0005102,GO:0005125,GO:0005126,GO:0005160,GO:0005179,GO:0005488,GO:0005515,GO:0005575,GO:0005576,GO:0005615,GO:0005622,GO:0005623,GO:0005737,GO:0006355,GO:0006357,GO:0006464,GO:0006468,GO:0006793,GO:0006796,GO:0006807,GO:0006937,GO:0006942,GO:0006996,GO:…	-	ko:K05503	-	-	-	-	ko00000,ko04052	-	-	-	TGF_beta,TGFb_propeptide
XP_022079546.1	4081.Solyc02g021230.2.1	5.68e-07	59.7	28KFZ@1|root,2QSX5@2759|Eukaryota,37JCT@33090|Viridiplantae,3GEPC@35493|Streptophyta,44E3D@71274|asterids	35493|Streptophyta	G	Nucleotide-diphospho-sugar transferase	-	-	-	-	-	-	-	-	-	-	-	-	Nucleotid_trans
XP_022079547.1	4081.Solyc02g021230.2.1	5.68e-07	59.7	28KFZ@1|root,2QSX5@2759|Eukaryota,37JCT@33090|Viridiplantae,3GEPC@35493|Streptophyta,44E3D@71274|asterids	35493|Streptophyta	G	Nucleotide-diphospho-sugar transferase	-	-	-	-	-	-	-	-	-	-	-	-	Nucleotid_trans
XP_022079548.1	4081.Solyc02g021230.2.1	5.68e-07	59.7	28KFZ@1|root,2QSX5@2759|Eukaryota,37JCT@33090|Viridiplantae,3GEPC@35493|Streptophyta,44E3D@71274|asterids	35493|Streptophyta	G	Nucleotide-diphospho-sugar transferase	-	-	-	-	-	-	-	-	-	-	-	-	Nucleotid_trans
XP_022079549.1	4081.Solyc02g021230.2.1	4.83e-07	59.3	28KFZ@1|root,2QSX5@2759|Eukaryota,37JCT@33090|Viridiplantae,3GEPC@35493|Streptophyta,44E3D@71274|asterids	35493|Streptophyta	G	Nucleotide-diphospho-sugar transferase	-	-	-	-	-	-	-	-	-	-	-	-	Nucleotid_trans
XP_022079550.1	7668.SPU_008509-tr	1.2e-56	196	KOG3656@1|root,KOG3656@2759|Eukaryota,3AKBB@33154|Opisthokonta,3C05I@33208|Metazoa,3DG77@33213|Bilateria	33208|Metazoa	S	Belongs to the G-protein coupled receptor 1 family	-	-	-	ko:K04210,ko:K04215,ko:K04218	ko04024,ko04080,ko04915,ko04971,ko05032,map04024,map04080,map04915,map04971,map05032	-	-	-	ko00000,ko00001,ko04030	-	-	-	7tm_1
XP_022079551.1	10224.XP_006819098.1	8.15e-26	109	2DMK9@1|root,2S657@2759|Eukaryota,3A9TR@33154|Opisthokonta,3BU4S@33208|Metazoa,3DADA@33213|Bilateria	33208|Metazoa	S	Mannose-6-phosphate receptor	-	-	-	-	-	-	-	-	-	-	-	-	ATG27
XP_022079552.1	10224.XP_006819098.1	8.69e-30	119	2DMK9@1|root,2S657@2759|Eukaryota,3A9TR@33154|Opisthokonta,3BU4S@33208|Metazoa,3DADA@33213|Bilateria	33208|Metazoa	S	Mannose-6-phosphate receptor	-	-	-	-	-	-	-	-	-	-	-	-	ATG27
XP_022079553.1	10228.TriadP63795	4.19e-22	100	2DMK9@1|root,2S657@2759|Eukaryota,3A9TR@33154|Opisthokonta,3BU4S@33208|Metazoa	33208|Metazoa	S	Mannose-6-phosphate receptor	-	-	-	-	-	-	-	-	-	-	-	-	ATG27
XP_022079554.1	10228.TriadP63795	1.64e-22	100	2DMK9@1|root,2S657@2759|Eukaryota,3A9TR@33154|Opisthokonta,3BU4S@33208|Metazoa	33208|Metazoa	S	Mannose-6-phosphate receptor	-	-	-	-	-	-	-	-	-	-	-	-	ATG27
XP_022079555.1	7668.SPU_025625-tr	6.7e-153	443	COG0385@1|root,KOG4821@2759|Eukaryota,38RUU@33154|Opisthokonta,3BCZN@33208|Metazoa,3CXIQ@33213|Bilateria	33208|Metazoa	S	symporter activity	SLC10A7	-	-	ko:K14347	-	-	-	-	ko00000,ko02000,ko04147	2.A.93.1	-	-	SBF_like
XP_022079556.1	7668.SPU_003345-tr	2.64e-39	146	KOG1218@1|root,KOG1218@2759|Eukaryota,39U61@33154|Opisthokonta,3BJ7E@33208|Metazoa,3CY0M@33213|Bilateria	33208|Metazoa	T	negative regulation of Wnt-Frizzled-LRP5/6 complex assembly	DKK1	GO:0000122,GO:0000902,GO:0000904,GO:0001101,GO:0001704,GO:0001706,GO:0001707,GO:0001756,GO:0001932,GO:0001933,GO:0001934,GO:0001942,GO:0002090,GO:0003002,GO:0003008,GO:0003156,GO:0003307,GO:0003308,GO:0003674,GO:0005102,GO:0005488,GO:0005515,GO:0005575,GO:0005576,GO:0005615,GO:0005622,GO:0005623,GO:0005737,GO:0005768,GO:0005769,GO:0005886,GO:0006355,GO:0006357,GO:0007154,GO:0007165,GO:0007166,GO:…	-	ko:K02165	ko04310,map04310	-	-	-	ko00000,ko00001	-	-	-	Dickkopf_N
XP_022079557.1	7668.SPU_003832-tr	3.55e-253	716	COG0733@1|root,KOG3660@2759|Eukaryota,38E26@33154|Opisthokonta,3BBRV@33208|Metazoa,3CRC1@33213|Bilateria	33208|Metazoa	T	neurotransmitter:sodium symporter activity	-	-	-	ko:K05038	-	-	-	-	ko00000,ko02000	2.A.22.2	-	-	SNF
XP_022079558.1	10224.XP_006812455.1	1.56e-92	299	KOG3776@1|root,KOG3776@2759|Eukaryota,38CP8@33154|Opisthokonta,3BAAR@33208|Metazoa,3CTH3@33213|Bilateria	33208|Metazoa	T	Belongs to the CD36 family	-	-	-	ko:K12384	ko04142,map04142	-	-	-	ko00000,ko00001	-	-	-	CD36
XP_022079559.1	7668.SPU_005473-tr	7.57e-73	238	KOG3656@1|root,KOG3656@2759|Eukaryota,3AMS0@33154|Opisthokonta,3C0AH@33208|Metazoa,3DGSU@33213|Bilateria	33208|Metazoa	S	7 transmembrane receptor (rhodopsin family)	-	-	-	-	-	-	-	-	-	-	-	-	7tm_1
XP_022079560.1	69319.XP_008556864.1	6.27e-25	103	COG4886@1|root,KOG4579@2759|Eukaryota,39WFU@33154|Opisthokonta,3BIPD@33208|Metazoa,3D0UI@33213|Bilateria,41YN4@6656|Arthropoda,3SMR2@50557|Insecta,46J3V@7399|Hymenoptera	33208|Metazoa	S	Leucine rich repeat	LRRC20	GO:0003008,GO:0003012,GO:0008150,GO:0032501	-	-	-	-	-	-	-	-	-	-	LRR_1,LRR_8
XP_022079561.1	7668.SPU_009710-tr	1.47e-38	155	2BC62@1|root,2S0ZF@2759|Eukaryota,39SMI@33154|Opisthokonta,3BJXV@33208|Metazoa,3CTIC@33213|Bilateria	33208|Metazoa	S	Cilia and flagella associated protein 97	CFAP97	-	-	-	-	-	-	-	-	-	-	-	KIAA1430
XP_022079562.1	7668.SPU_009710-tr	7.62e-39	156	2BC62@1|root,2S0ZF@2759|Eukaryota,39SMI@33154|Opisthokonta,3BJXV@33208|Metazoa,3CTIC@33213|Bilateria	33208|Metazoa	S	Cilia and flagella associated protein 97	CFAP97	-	-	-	-	-	-	-	-	-	-	-	KIAA1430
XP_022079563.1	7668.SPU_009710-tr	1.31e-38	155	2BC62@1|root,2S0ZF@2759|Eukaryota,39SMI@33154|Opisthokonta,3BJXV@33208|Metazoa,3CTIC@33213|Bilateria	33208|Metazoa	S	Cilia and flagella associated protein 97	CFAP97	-	-	-	-	-	-	-	-	-	-	-	KIAA1430
XP_022079564.1	8081.XP_008415421.1	1.15e-187	533	COG1820@1|root,KOG3892@2759|Eukaryota,38BYR@33154|Opisthokonta,3BEM2@33208|Metazoa,3CYE7@33213|Bilateria,48A11@7711|Chordata,490V1@7742|Vertebrata,49T7T@7898|Actinopterygii	33208|Metazoa	G	Amidohydrolase domain containing 2	AMDHD2	GO:0003674,GO:0003824,GO:0005575,GO:0005622,GO:0005623,GO:0005634,GO:0005737,GO:0005829,GO:0006040,GO:0006044,GO:0006046,GO:0006047,GO:0006048,GO:0006054,GO:0006082,GO:0006139,GO:0006725,GO:0006793,GO:0006807,GO:0008150,GO:0008152,GO:0008448,GO:0009056,GO:0009058,GO:0009225,GO:0009226,GO:0009987,GO:0016054,GO:0016787,GO:0016810,GO:0016811,GO:0016999,GO:0017001,GO:0017144,GO:0018130,GO:0019213,GO:…	3.5.1.25	ko:K01443	ko00520,ko01130,map00520,map01130	-	R02059	RC00166,RC00300	ko00000,ko00001,ko01000	-	-	-	Amidohydro_1
XP_022079565.1	8081.XP_008415421.1	1.15e-187	533	COG1820@1|root,KOG3892@2759|Eukaryota,38BYR@33154|Opisthokonta,3BEM2@33208|Metazoa,3CYE7@33213|Bilateria,48A11@7711|Chordata,490V1@7742|Vertebrata,49T7T@7898|Actinopterygii	33208|Metazoa	G	Amidohydrolase domain containing 2	AMDHD2	GO:0003674,GO:0003824,GO:0005575,GO:0005622,GO:0005623,GO:0005634,GO:0005737,GO:0005829,GO:0006040,GO:0006044,GO:0006046,GO:0006047,GO:0006048,GO:0006054,GO:0006082,GO:0006139,GO:0006725,GO:0006793,GO:0006807,GO:0008150,GO:0008152,GO:0008448,GO:0009056,GO:0009058,GO:0009225,GO:0009226,GO:0009987,GO:0016054,GO:0016787,GO:0016810,GO:0016811,GO:0016999,GO:0017001,GO:0017144,GO:0018130,GO:0019213,GO:…	3.5.1.25	ko:K01443	ko00520,ko01130,map00520,map01130	-	R02059	RC00166,RC00300	ko00000,ko00001,ko01000	-	-	-	Amidohydro_1
XP_022079566.1	7739.XP_002585780.1	5.14e-14	68.9	KOG4783@1|root,KOG4783@2759|Eukaryota,3A4AY@33154|Opisthokonta,3BRBK@33208|Metazoa,3D8CK@33213|Bilateria,48ENP@7711|Chordata	33208|Metazoa	S	Required for the assembly of the V0 complex of the vacuolar ATPase (V-ATPase) in the endoplasmic reticulum	VMA21	GO:0000323,GO:0003008,GO:0005575,GO:0005622,GO:0005623,GO:0005737,GO:0005764,GO:0005773,GO:0007600,GO:0008150,GO:0009987,GO:0016043,GO:0019233,GO:0022607,GO:0032501,GO:0034622,GO:0043226,GO:0043227,GO:0043229,GO:0043231,GO:0043462,GO:0043933,GO:0044085,GO:0044424,GO:0044444,GO:0044464,GO:0050790,GO:0050877,GO:0051336,GO:0065003,GO:0065007,GO:0065009,GO:0070070,GO:0070071,GO:0070072,GO:0071840	-	-	-	-	-	-	-	-	-	-	VMA21
XP_022079567.1	10224.XP_006811842.1	4.19e-70	221	KOG1666@1|root,KOG1666@2759|Eukaryota,39STY@33154|Opisthokonta,3BHMR@33208|Metazoa,3CZZ9@33213|Bilateria	33208|Metazoa	U	vesicle fusion with Golgi apparatus	VTI1A	GO:0000139,GO:0000149,GO:0003674,GO:0005484,GO:0005488,GO:0005515,GO:0005575,GO:0005622,GO:0005623,GO:0005737,GO:0005768,GO:0005770,GO:0005773,GO:0005776,GO:0005783,GO:0005789,GO:0005794,GO:0005798,GO:0005802,GO:0006605,GO:0006623,GO:0006810,GO:0006886,GO:0006888,GO:0006891,GO:0006892,GO:0006896,GO:0006906,GO:0006914,GO:0006996,GO:0007030,GO:0007034,GO:0008021,GO:0008104,GO:0008150,GO:0008152,GO:…	-	ko:K08493	ko04130,ko04138,map04130,map04138	-	-	-	ko00000,ko00001,ko04131	-	-	-	V-SNARE,V-SNARE_C
XP_022079568.1	7668.SPU_028848-tr	7.51e-79	247	COG5034@1|root,KOG1973@2759|Eukaryota,39U5F@33154|Opisthokonta,3BD9A@33208|Metazoa,3D0FK@33213|Bilateria	33208|Metazoa	B	methylated histone binding	ING1	GO:0000118,GO:0000228,GO:0000785,GO:0000790,GO:0001558,GO:0003674,GO:0005488,GO:0005515,GO:0005575,GO:0005622,GO:0005623,GO:0005634,GO:0005654,GO:0005694,GO:0006355,GO:0006606,GO:0006810,GO:0006886,GO:0006913,GO:0008104,GO:0008150,GO:0008285,GO:0009889,GO:0009891,GO:0009893,GO:0010468,GO:0010556,GO:0010557,GO:0010604,GO:0010628,GO:0010941,GO:0015031,GO:0015833,GO:0017038,GO:0019219,GO:0019222,GO:…	-	ko:K19197,ko:K19198	-	-	-	-	ko00000,ko03036	-	-	-	ING
XP_022079569.1	7668.SPU_025630-tr	8.39e-266	799	2CMK2@1|root,2QQMJ@2759|Eukaryota,38FYQ@33154|Opisthokonta,3BFDD@33208|Metazoa,3CZ73@33213|Bilateria	33208|Metazoa	S	mitophagy by induced vacuole formation	SPATA18	GO:0000003,GO:0000422,GO:0005575,GO:0005622,GO:0005623,GO:0005737,GO:0005739,GO:0005740,GO:0005741,GO:0005929,GO:0006807,GO:0006914,GO:0006950,GO:0006974,GO:0006996,GO:0007005,GO:0007276,GO:0007283,GO:0008150,GO:0008152,GO:0009056,GO:0009057,GO:0009987,GO:0016020,GO:0016043,GO:0019538,GO:0019867,GO:0019953,GO:0022411,GO:0022414,GO:0030163,GO:0031090,GO:0031514,GO:0031966,GO:0031967,GO:0031968,GO:…	-	ko:K22257	-	-	-	-	ko00000,ko04131	-	-	-	MIEAP
XP_022079570.1	7668.SPU_025630-tr	4.18e-266	798	2CMK2@1|root,2QQMJ@2759|Eukaryota,38FYQ@33154|Opisthokonta,3BFDD@33208|Metazoa,3CZ73@33213|Bilateria	33208|Metazoa	S	mitophagy by induced vacuole formation	SPATA18	GO:0000003,GO:0000422,GO:0005575,GO:0005622,GO:0005623,GO:0005737,GO:0005739,GO:0005740,GO:0005741,GO:0005929,GO:0006807,GO:0006914,GO:0006950,GO:0006974,GO:0006996,GO:0007005,GO:0007276,GO:0007283,GO:0008150,GO:0008152,GO:0009056,GO:0009057,GO:0009987,GO:0016020,GO:0016043,GO:0019538,GO:0019867,GO:0019953,GO:0022411,GO:0022414,GO:0030163,GO:0031090,GO:0031514,GO:0031966,GO:0031967,GO:0031968,GO:…	-	ko:K22257	-	-	-	-	ko00000,ko04131	-	-	-	MIEAP
XP_022079571.1	7668.SPU_025630-tr	4.25e-256	771	2CMK2@1|root,2QQMJ@2759|Eukaryota,38FYQ@33154|Opisthokonta,3BFDD@33208|Metazoa,3CZ73@33213|Bilateria	33208|Metazoa	S	mitophagy by induced vacuole formation	SPATA18	GO:0000003,GO:0000422,GO:0005575,GO:0005622,GO:0005623,GO:0005737,GO:0005739,GO:0005740,GO:0005741,GO:0005929,GO:0006807,GO:0006914,GO:0006950,GO:0006974,GO:0006996,GO:0007005,GO:0007276,GO:0007283,GO:0008150,GO:0008152,GO:0009056,GO:0009057,GO:0009987,GO:0016020,GO:0016043,GO:0019538,GO:0019867,GO:0019953,GO:0022411,GO:0022414,GO:0030163,GO:0031090,GO:0031514,GO:0031966,GO:0031967,GO:0031968,GO:…	-	ko:K22257	-	-	-	-	ko00000,ko04131	-	-	-	MIEAP
XP_022079572.1	8364.ENSXETP00000055962	5.05e-34	118	KOG4114@1|root,KOG4114@2759|Eukaryota,3A935@33154|Opisthokonta,3BU8C@33208|Metazoa,3D9IP@33213|Bilateria,48FVB@7711|Chordata,49CXN@7742|Vertebrata	33208|Metazoa	O	Cytochrome c oxidase assembly factor	COA5	GO:0005575,GO:0005622,GO:0005623,GO:0005737,GO:0005739,GO:0006996,GO:0007005,GO:0008150,GO:0008535,GO:0009987,GO:0016043,GO:0017004,GO:0022607,GO:0033108,GO:0033617,GO:0034622,GO:0043226,GO:0043227,GO:0043229,GO:0043231,GO:0043933,GO:0044085,GO:0044424,GO:0044444,GO:0044464,GO:0065003,GO:0071840	-	ko:K18178	ko04714,map04714	-	-	-	ko00000,ko00001,ko03029	-	-	-	Pet191_N
XP_022079573.1	13616.ENSMODP00000025940	2.48e-118	375	KOG4441@1|root,KOG4441@2759|Eukaryota,39V6V@33154|Opisthokonta,3BD1Q@33208|Metazoa,3D1G3@33213|Bilateria,484WK@7711|Chordata,48Z4A@7742|Vertebrata,3J7NG@40674|Mammalia,4JYJ5@9263|Metatheria	33208|Metazoa	T	Kelch-like family member 8	KLHL8	GO:0000151,GO:0005575,GO:0005622,GO:0005623,GO:0005634,GO:0005654,GO:0006464,GO:0006508,GO:0006511,GO:0006807,GO:0008150,GO:0008152,GO:0009056,GO:0009057,GO:0009987,GO:0014069,GO:0016567,GO:0019538,GO:0019941,GO:0030163,GO:0031461,GO:0031463,GO:0031974,GO:0031981,GO:0032279,GO:0032446,GO:0032991,GO:0036211,GO:0036477,GO:0042995,GO:0043005,GO:0043025,GO:0043170,GO:0043226,GO:0043227,GO:0043229,GO:…	-	ko:K10446	-	-	-	-	ko00000,ko04121	-	-	-	BACK,BTB,Kelch_1
XP_022079574.1	13616.ENSMODP00000025940	9.87e-119	375	KOG4441@1|root,KOG4441@2759|Eukaryota,39V6V@33154|Opisthokonta,3BD1Q@33208|Metazoa,3D1G3@33213|Bilateria,484WK@7711|Chordata,48Z4A@7742|Vertebrata,3J7NG@40674|Mammalia,4JYJ5@9263|Metatheria	33208|Metazoa	T	Kelch-like family member 8	KLHL8	GO:0000151,GO:0005575,GO:0005622,GO:0005623,GO:0005634,GO:0005654,GO:0006464,GO:0006508,GO:0006511,GO:0006807,GO:0008150,GO:0008152,GO:0009056,GO:0009057,GO:0009987,GO:0014069,GO:0016567,GO:0019538,GO:0019941,GO:0030163,GO:0031461,GO:0031463,GO:0031974,GO:0031981,GO:0032279,GO:0032446,GO:0032991,GO:0036211,GO:0036477,GO:0042995,GO:0043005,GO:0043025,GO:0043170,GO:0043226,GO:0043227,GO:0043229,GO:…	-	ko:K10446	-	-	-	-	ko00000,ko04121	-	-	-	BACK,BTB,Kelch_1
XP_022079575.1	13616.ENSMODP00000025940	9.87e-119	375	KOG4441@1|root,KOG4441@2759|Eukaryota,39V6V@33154|Opisthokonta,3BD1Q@33208|Metazoa,3D1G3@33213|Bilateria,484WK@7711|Chordata,48Z4A@7742|Vertebrata,3J7NG@40674|Mammalia,4JYJ5@9263|Metatheria	33208|Metazoa	T	Kelch-like family member 8	KLHL8	GO:0000151,GO:0005575,GO:0005622,GO:0005623,GO:0005634,GO:0005654,GO:0006464,GO:0006508,GO:0006511,GO:0006807,GO:0008150,GO:0008152,GO:0009056,GO:0009057,GO:0009987,GO:0014069,GO:0016567,GO:0019538,GO:0019941,GO:0030163,GO:0031461,GO:0031463,GO:0031974,GO:0031981,GO:0032279,GO:0032446,GO:0032991,GO:0036211,GO:0036477,GO:0042995,GO:0043005,GO:0043025,GO:0043170,GO:0043226,GO:0043227,GO:0043229,GO:…	-	ko:K10446	-	-	-	-	ko00000,ko04121	-	-	-	BACK,BTB,Kelch_1
XP_022079576.1	10224.XP_006811842.1	1.79e-75	234	KOG1666@1|root,KOG1666@2759|Eukaryota,39STY@33154|Opisthokonta,3BHMR@33208|Metazoa,3CZZ9@33213|Bilateria	33208|Metazoa	U	vesicle fusion with Golgi apparatus	VTI1A	GO:0000139,GO:0000149,GO:0003674,GO:0005484,GO:0005488,GO:0005515,GO:0005575,GO:0005622,GO:0005623,GO:0005737,GO:0005768,GO:0005770,GO:0005773,GO:0005776,GO:0005783,GO:0005789,GO:0005794,GO:0005798,GO:0005802,GO:0006605,GO:0006623,GO:0006810,GO:0006886,GO:0006888,GO:0006891,GO:0006892,GO:0006896,GO:0006906,GO:0006914,GO:0006996,GO:0007030,GO:0007034,GO:0008021,GO:0008104,GO:0008150,GO:0008152,GO:…	-	ko:K08493	ko04130,ko04138,map04130,map04138	-	-	-	ko00000,ko00001,ko04131	-	-	-	V-SNARE,V-SNARE_C
XP_022079577.1	13616.ENSMODP00000025940	9.87e-119	375	KOG4441@1|root,KOG4441@2759|Eukaryota,39V6V@33154|Opisthokonta,3BD1Q@33208|Metazoa,3D1G3@33213|Bilateria,484WK@7711|Chordata,48Z4A@7742|Vertebrata,3J7NG@40674|Mammalia,4JYJ5@9263|Metatheria	33208|Metazoa	T	Kelch-like family member 8	KLHL8	GO:0000151,GO:0005575,GO:0005622,GO:0005623,GO:0005634,GO:0005654,GO:0006464,GO:0006508,GO:0006511,GO:0006807,GO:0008150,GO:0008152,GO:0009056,GO:0009057,GO:0009987,GO:0014069,GO:0016567,GO:0019538,GO:0019941,GO:0030163,GO:0031461,GO:0031463,GO:0031974,GO:0031981,GO:0032279,GO:0032446,GO:0032991,GO:0036211,GO:0036477,GO:0042995,GO:0043005,GO:0043025,GO:0043170,GO:0043226,GO:0043227,GO:0043229,GO:…	-	ko:K10446	-	-	-	-	ko00000,ko04121	-	-	-	BACK,BTB,Kelch_1
XP_022079578.1	13616.ENSMODP00000025940	4.58e-119	375	KOG4441@1|root,KOG4441@2759|Eukaryota,39V6V@33154|Opisthokonta,3BD1Q@33208|Metazoa,3D1G3@33213|Bilateria,484WK@7711|Chordata,48Z4A@7742|Vertebrata,3J7NG@40674|Mammalia,4JYJ5@9263|Metatheria	33208|Metazoa	T	Kelch-like family member 8	KLHL8	GO:0000151,GO:0005575,GO:0005622,GO:0005623,GO:0005634,GO:0005654,GO:0006464,GO:0006508,GO:0006511,GO:0006807,GO:0008150,GO:0008152,GO:0009056,GO:0009057,GO:0009987,GO:0014069,GO:0016567,GO:0019538,GO:0019941,GO:0030163,GO:0031461,GO:0031463,GO:0031974,GO:0031981,GO:0032279,GO:0032446,GO:0032991,GO:0036211,GO:0036477,GO:0042995,GO:0043005,GO:0043025,GO:0043170,GO:0043226,GO:0043227,GO:0043229,GO:…	-	ko:K10446	-	-	-	-	ko00000,ko04121	-	-	-	BACK,BTB,Kelch_1
XP_022079579.1	13616.ENSMODP00000025940	4.19e-119	375	KOG4441@1|root,KOG4441@2759|Eukaryota,39V6V@33154|Opisthokonta,3BD1Q@33208|Metazoa,3D1G3@33213|Bilateria,484WK@7711|Chordata,48Z4A@7742|Vertebrata,3J7NG@40674|Mammalia,4JYJ5@9263|Metatheria	33208|Metazoa	T	Kelch-like family member 8	KLHL8	GO:0000151,GO:0005575,GO:0005622,GO:0005623,GO:0005634,GO:0005654,GO:0006464,GO:0006508,GO:0006511,GO:0006807,GO:0008150,GO:0008152,GO:0009056,GO:0009057,GO:0009987,GO:0014069,GO:0016567,GO:0019538,GO:0019941,GO:0030163,GO:0031461,GO:0031463,GO:0031974,GO:0031981,GO:0032279,GO:0032446,GO:0032991,GO:0036211,GO:0036477,GO:0042995,GO:0043005,GO:0043025,GO:0043170,GO:0043226,GO:0043227,GO:0043229,GO:…	-	ko:K10446	-	-	-	-	ko00000,ko04121	-	-	-	BACK,BTB,Kelch_1
XP_022079580.1	13616.ENSMODP00000025940	3.83e-119	375	KOG4441@1|root,KOG4441@2759|Eukaryota,39V6V@33154|Opisthokonta,3BD1Q@33208|Metazoa,3D1G3@33213|Bilateria,484WK@7711|Chordata,48Z4A@7742|Vertebrata,3J7NG@40674|Mammalia,4JYJ5@9263|Metatheria	33208|Metazoa	T	Kelch-like family member 8	KLHL8	GO:0000151,GO:0005575,GO:0005622,GO:0005623,GO:0005634,GO:0005654,GO:0006464,GO:0006508,GO:0006511,GO:0006807,GO:0008150,GO:0008152,GO:0009056,GO:0009057,GO:0009987,GO:0014069,GO:0016567,GO:0019538,GO:0019941,GO:0030163,GO:0031461,GO:0031463,GO:0031974,GO:0031981,GO:0032279,GO:0032446,GO:0032991,GO:0036211,GO:0036477,GO:0042995,GO:0043005,GO:0043025,GO:0043170,GO:0043226,GO:0043227,GO:0043229,GO:…	-	ko:K10446	-	-	-	-	ko00000,ko04121	-	-	-	BACK,BTB,Kelch_1
XP_022079581.1	13616.ENSMODP00000025940	3.72e-119	375	KOG4441@1|root,KOG4441@2759|Eukaryota,39V6V@33154|Opisthokonta,3BD1Q@33208|Metazoa,3D1G3@33213|Bilateria,484WK@7711|Chordata,48Z4A@7742|Vertebrata,3J7NG@40674|Mammalia,4JYJ5@9263|Metatheria	33208|Metazoa	T	Kelch-like family member 8	KLHL8	GO:0000151,GO:0005575,GO:0005622,GO:0005623,GO:0005634,GO:0005654,GO:0006464,GO:0006508,GO:0006511,GO:0006807,GO:0008150,GO:0008152,GO:0009056,GO:0009057,GO:0009987,GO:0014069,GO:0016567,GO:0019538,GO:0019941,GO:0030163,GO:0031461,GO:0031463,GO:0031974,GO:0031981,GO:0032279,GO:0032446,GO:0032991,GO:0036211,GO:0036477,GO:0042995,GO:0043005,GO:0043025,GO:0043170,GO:0043226,GO:0043227,GO:0043229,GO:…	-	ko:K10446	-	-	-	-	ko00000,ko04121	-	-	-	BACK,BTB,Kelch_1
XP_022079582.1	7668.SPU_004564-tr	1.08e-226	645	KOG2576@1|root,KOG2576@2759|Eukaryota,38DJ6@33154|Opisthokonta,3BFSN@33208|Metazoa,3CSKD@33213|Bilateria	33208|Metazoa	G	dolichyl pyrophosphate Man9GlcNAc2 alpha-1,3-glucosyltransferase activity	ALG8	GO:0000030,GO:0000033,GO:0000902,GO:0000904,GO:0001703,GO:0002064,GO:0003381,GO:0003382,GO:0003383,GO:0003384,GO:0003674,GO:0003824,GO:0004583,GO:0005575,GO:0005622,GO:0005623,GO:0005737,GO:0005783,GO:0005789,GO:0006464,GO:0006486,GO:0006487,GO:0006488,GO:0006490,GO:0006629,GO:0006807,GO:0006928,GO:0007275,GO:0007369,GO:0007377,GO:0008150,GO:0008152,GO:0009058,GO:0009059,GO:0009100,GO:0009101,GO:…	2.4.1.265	ko:K03849	ko00510,ko01100,map00510,map01100	M00055	R06263	-	ko00000,ko00001,ko00002,ko01000,ko01003	-	GT57	-	Alg6_Alg8
XP_022079583.1	7668.SPU_004564-tr	1.08e-226	645	KOG2576@1|root,KOG2576@2759|Eukaryota,38DJ6@33154|Opisthokonta,3BFSN@33208|Metazoa,3CSKD@33213|Bilateria	33208|Metazoa	G	dolichyl pyrophosphate Man9GlcNAc2 alpha-1,3-glucosyltransferase activity	ALG8	GO:0000030,GO:0000033,GO:0000902,GO:0000904,GO:0001703,GO:0002064,GO:0003381,GO:0003382,GO:0003383,GO:0003384,GO:0003674,GO:0003824,GO:0004583,GO:0005575,GO:0005622,GO:0005623,GO:0005737,GO:0005783,GO:0005789,GO:0006464,GO:0006486,GO:0006487,GO:0006488,GO:0006490,GO:0006629,GO:0006807,GO:0006928,GO:0007275,GO:0007369,GO:0007377,GO:0008150,GO:0008152,GO:0009058,GO:0009059,GO:0009100,GO:0009101,GO:…	2.4.1.265	ko:K03849	ko00510,ko01100,map00510,map01100	M00055	R06263	-	ko00000,ko00001,ko00002,ko01000,ko01003	-	GT57	-	Alg6_Alg8
XP_022079584.1	7739.XP_002611295.1	2.16e-224	635	KOG2576@1|root,KOG2576@2759|Eukaryota,38DJ6@33154|Opisthokonta,3BFSN@33208|Metazoa,3CSKD@33213|Bilateria,486JT@7711|Chordata	33208|Metazoa	G	dolichyl pyrophosphate Man9GlcNAc2 alpha-1,3-glucosyltransferase activity	ALG8	GO:0000030,GO:0000033,GO:0000902,GO:0000904,GO:0001703,GO:0002064,GO:0003381,GO:0003382,GO:0003383,GO:0003384,GO:0003674,GO:0003824,GO:0004583,GO:0005575,GO:0005622,GO:0005623,GO:0005737,GO:0005783,GO:0005789,GO:0006464,GO:0006486,GO:0006487,GO:0006488,GO:0006490,GO:0006629,GO:0006807,GO:0006928,GO:0007275,GO:0007369,GO:0007377,GO:0008150,GO:0008152,GO:0009058,GO:0009059,GO:0009100,GO:0009101,GO:…	2.4.1.265	ko:K03849	ko00510,ko01100,map00510,map01100	M00055	R06263	-	ko00000,ko00001,ko00002,ko01000,ko01003	-	GT57	-	Alg6_Alg8
XP_022079585.1	10224.XP_006819098.1	1.71e-27	113	2DMK9@1|root,2S657@2759|Eukaryota,3A9TR@33154|Opisthokonta,3BU4S@33208|Metazoa,3DADA@33213|Bilateria	33208|Metazoa	S	Mannose-6-phosphate receptor	-	-	-	-	-	-	-	-	-	-	-	-	ATG27
XP_022079586.1	7739.XP_002596149.1	3.04e-64	204	KOG1666@1|root,KOG1666@2759|Eukaryota,39STY@33154|Opisthokonta,3BHMR@33208|Metazoa,3CZZ9@33213|Bilateria,480CI@7711|Chordata	33208|Metazoa	U	vesicle transport through interaction with t-SNAREs	VTI1A	GO:0000139,GO:0000149,GO:0003674,GO:0005484,GO:0005488,GO:0005515,GO:0005575,GO:0005622,GO:0005623,GO:0005737,GO:0005768,GO:0005770,GO:0005773,GO:0005776,GO:0005783,GO:0005789,GO:0005794,GO:0005798,GO:0005802,GO:0006605,GO:0006623,GO:0006810,GO:0006886,GO:0006888,GO:0006891,GO:0006892,GO:0006896,GO:0006906,GO:0006914,GO:0006996,GO:0007030,GO:0007034,GO:0008021,GO:0008104,GO:0008150,GO:0008152,GO:…	-	ko:K08493	ko04130,ko04138,map04130,map04138	-	-	-	ko00000,ko00001,ko04131	-	-	-	V-SNARE,V-SNARE_C
XP_022079587.1	59894.ENSFALP00000010844	3.64e-11	70.1	2ARD3@1|root,2RZM2@2759|Eukaryota,39SCT@33154|Opisthokonta,3BHEK@33208|Metazoa,3CTCN@33213|Bilateria,48B2S@7711|Chordata,498ZC@7742|Vertebrata,4GWRP@8782|Aves	33208|Metazoa	W	Complement component 1, q subcomponent, A chain	C1QA	GO:0002250,GO:0002252,GO:0002253,GO:0002376,GO:0002443,GO:0002449,GO:0002455,GO:0002460,GO:0002682,GO:0002684,GO:0005575,GO:0005576,GO:0006807,GO:0006955,GO:0006956,GO:0006958,GO:0006959,GO:0008150,GO:0008152,GO:0010035,GO:0010038,GO:0010039,GO:0016064,GO:0019538,GO:0019724,GO:0042221,GO:0043170,GO:0044238,GO:0048518,GO:0048583,GO:0048584,GO:0050776,GO:0050778,GO:0050789,GO:0050896,GO:0065007,GO:…	-	ko:K03986,ko:K03988	ko04610,ko05020,ko05133,ko05142,ko05150,ko05322,map04610,map05020,map05133,map05142,map05150,map05322	-	-	-	ko00000,ko00001	-	-	-	C1q,Collagen
XP_022079588.1	10224.XP_006821405.1	4.31e-40	171	28QBJ@1|root,2QX0B@2759|Eukaryota,38F6B@33154|Opisthokonta,3BJHA@33208|Metazoa,3CTB5@33213|Bilateria	33208|Metazoa	S	Coiled-coil domain-containing protein 158	CCDC158	-	-	-	-	-	-	-	-	-	-	-	CCDC158
XP_022079589.1	10224.XP_006821405.1	4.31e-40	171	28QBJ@1|root,2QX0B@2759|Eukaryota,38F6B@33154|Opisthokonta,3BJHA@33208|Metazoa,3CTB5@33213|Bilateria	33208|Metazoa	S	Coiled-coil domain-containing protein 158	CCDC158	-	-	-	-	-	-	-	-	-	-	-	CCDC158
XP_022079590.1	10224.XP_006821405.1	4.31e-40	171	28QBJ@1|root,2QX0B@2759|Eukaryota,38F6B@33154|Opisthokonta,3BJHA@33208|Metazoa,3CTB5@33213|Bilateria	33208|Metazoa	S	Coiled-coil domain-containing protein 158	CCDC158	-	-	-	-	-	-	-	-	-	-	-	CCDC158
XP_022079591.1	10224.XP_006821405.1	4.31e-40	171	28QBJ@1|root,2QX0B@2759|Eukaryota,38F6B@33154|Opisthokonta,3BJHA@33208|Metazoa,3CTB5@33213|Bilateria	33208|Metazoa	S	Coiled-coil domain-containing protein 158	CCDC158	-	-	-	-	-	-	-	-	-	-	-	CCDC158
XP_022079592.1	10224.XP_006821405.1	4.31e-40	171	28QBJ@1|root,2QX0B@2759|Eukaryota,38F6B@33154|Opisthokonta,3BJHA@33208|Metazoa,3CTB5@33213|Bilateria	33208|Metazoa	S	Coiled-coil domain-containing protein 158	CCDC158	-	-	-	-	-	-	-	-	-	-	-	CCDC158
XP_022079593.1	10224.XP_006821405.1	3.88e-40	171	28QBJ@1|root,2QX0B@2759|Eukaryota,38F6B@33154|Opisthokonta,3BJHA@33208|Metazoa,3CTB5@33213|Bilateria	33208|Metazoa	S	Coiled-coil domain-containing protein 158	CCDC158	-	-	-	-	-	-	-	-	-	-	-	CCDC158
XP_022079594.1	10224.XP_006811842.1	5.24e-48	163	KOG1666@1|root,KOG1666@2759|Eukaryota,39STY@33154|Opisthokonta,3BHMR@33208|Metazoa,3CZZ9@33213|Bilateria	33208|Metazoa	U	vesicle fusion with Golgi apparatus	VTI1A	GO:0000139,GO:0000149,GO:0003674,GO:0005484,GO:0005488,GO:0005515,GO:0005575,GO:0005622,GO:0005623,GO:0005737,GO:0005768,GO:0005770,GO:0005773,GO:0005776,GO:0005783,GO:0005789,GO:0005794,GO:0005798,GO:0005802,GO:0006605,GO:0006623,GO:0006810,GO:0006886,GO:0006888,GO:0006891,GO:0006892,GO:0006896,GO:0006906,GO:0006914,GO:0006996,GO:0007030,GO:0007034,GO:0008021,GO:0008104,GO:0008150,GO:0008152,GO:…	-	ko:K08493	ko04130,ko04138,map04130,map04138	-	-	-	ko00000,ko00001,ko04131	-	-	-	V-SNARE,V-SNARE_C
XP_022079595.1	7668.SPU_021785-tr	3e-178	564	COG2272@1|root,KOG1516@2759|Eukaryota,38DII@33154|Opisthokonta,3BGG6@33208|Metazoa,3DG6G@33213|Bilateria	33208|Metazoa	I	hydrolase activity	CES2	GO:0000003,GO:0003008,GO:0003674,GO:0003824,GO:0004453,GO:0005488,GO:0005515,GO:0005575,GO:0005622,GO:0005623,GO:0005737,GO:0005739,GO:0006629,GO:0006714,GO:0006716,GO:0006719,GO:0006720,GO:0006721,GO:0007275,GO:0007568,GO:0007600,GO:0007610,GO:0007617,GO:0007618,GO:0008150,GO:0008152,GO:0008300,GO:0008340,GO:0009056,GO:0009266,GO:0009581,GO:0009582,GO:0009605,GO:0009628,GO:0009636,GO:0009987,GO:…	3.1.1.1,3.1.1.56,3.1.1.59,3.1.1.7,3.1.1.8,3.1.1.84	ko:K01044,ko:K01049,ko:K01050,ko:K01063,ko:K03927	ko00564,ko00981,ko00983,ko01100,ko04725,map00564,map00981,map00983,map01100,map04725	-	R01026,R06728,R08149,R08150,R08220,R08249,R08251,R08255,R08258	RC00020,RC00041,RC00055,RC00162,RC00460,RC00461,RC00475,RC00476,RC00523,RC00962,RC02264	ko00000,ko00001,ko00537,ko01000	-	CE10	-	COesterase
XP_022079596.1	7668.SPU_011345-tr	1.13e-113	333	KOG2723@1|root,KOG2723@2759|Eukaryota,39W88@33154|Opisthokonta,3BJQK@33208|Metazoa,3CZKF@33213|Bilateria	33208|Metazoa	S	protein homooligomerization	KCTD16	GO:0000003,GO:0002118,GO:0002121,GO:0005575,GO:0005623,GO:0005886,GO:0007610,GO:0007617,GO:0007618,GO:0007619,GO:0008049,GO:0008150,GO:0008277,GO:0009966,GO:0010646,GO:0016020,GO:0019098,GO:0019953,GO:0022414,GO:0023051,GO:0030431,GO:0032501,GO:0032504,GO:0032991,GO:0040012,GO:0040013,GO:0042734,GO:0043235,GO:0044425,GO:0044456,GO:0044459,GO:0044464,GO:0044703,GO:0045202,GO:0045211,GO:0048519,GO:…	-	ko:K21918	-	-	-	-	ko00000,ko04121	-	-	-	BTB_2
XP_022079597.1	7668.SPU_021785-tr	6.88e-93	321	COG2272@1|root,KOG1516@2759|Eukaryota,38DII@33154|Opisthokonta,3BGG6@33208|Metazoa,3DG6G@33213|Bilateria	33208|Metazoa	I	hydrolase activity	CES2	GO:0000003,GO:0003008,GO:0003674,GO:0003824,GO:0004453,GO:0005488,GO:0005515,GO:0005575,GO:0005622,GO:0005623,GO:0005737,GO:0005739,GO:0006629,GO:0006714,GO:0006716,GO:0006719,GO:0006720,GO:0006721,GO:0007275,GO:0007568,GO:0007600,GO:0007610,GO:0007617,GO:0007618,GO:0008150,GO:0008152,GO:0008300,GO:0008340,GO:0009056,GO:0009266,GO:0009581,GO:0009582,GO:0009605,GO:0009628,GO:0009636,GO:0009987,GO:…	3.1.1.1,3.1.1.56,3.1.1.59,3.1.1.7,3.1.1.8,3.1.1.84	ko:K01044,ko:K01049,ko:K01050,ko:K01063,ko:K03927	ko00564,ko00981,ko00983,ko01100,ko04725,map00564,map00981,map00983,map01100,map04725	-	R01026,R06728,R08149,R08150,R08220,R08249,R08251,R08255,R08258	RC00020,RC00041,RC00055,RC00162,RC00460,RC00461,RC00475,RC00476,RC00523,RC00962,RC02264	ko00000,ko00001,ko00537,ko01000	-	CE10	-	COesterase
XP_022079598.1	10224.XP_006814706.1	1.36e-131	408	COG0664@1|root,KOG1113@2759|Eukaryota,39V4Q@33154|Opisthokonta,3BD76@33208|Metazoa,3CYHD@33213|Bilateria	33208|Metazoa	T	Cyclic nucleotide-binding domain	-	-	-	-	-	-	-	-	-	-	-	-	cNMP_binding
XP_022079599.1	10224.XP_006814706.1	3.94e-132	408	COG0664@1|root,KOG1113@2759|Eukaryota,39V4Q@33154|Opisthokonta,3BD76@33208|Metazoa,3CYHD@33213|Bilateria	33208|Metazoa	T	Cyclic nucleotide-binding domain	-	-	-	-	-	-	-	-	-	-	-	-	cNMP_binding
XP_022079600.1	10224.XP_006814706.1	1.96e-132	408	COG0664@1|root,KOG1113@2759|Eukaryota,39V4Q@33154|Opisthokonta,3BD76@33208|Metazoa,3CYHD@33213|Bilateria	33208|Metazoa	T	Cyclic nucleotide-binding domain	-	-	-	-	-	-	-	-	-	-	-	-	cNMP_binding
XP_022079601.1	10224.XP_006814706.1	1.57e-132	408	COG0664@1|root,KOG1113@2759|Eukaryota,39V4Q@33154|Opisthokonta,3BD76@33208|Metazoa,3CYHD@33213|Bilateria	33208|Metazoa	T	Cyclic nucleotide-binding domain	-	-	-	-	-	-	-	-	-	-	-	-	cNMP_binding
XP_022079602.1	7668.SPU_021923-tr	6.1e-60	191	KOG1666@1|root,KOG1666@2759|Eukaryota,39STY@33154|Opisthokonta,3BHMR@33208|Metazoa,3CZZ9@33213|Bilateria	33208|Metazoa	U	vesicle fusion with Golgi apparatus	VTI1A	GO:0000139,GO:0000149,GO:0003674,GO:0005484,GO:0005488,GO:0005515,GO:0005575,GO:0005622,GO:0005623,GO:0005737,GO:0005768,GO:0005770,GO:0005773,GO:0005776,GO:0005783,GO:0005789,GO:0005794,GO:0005798,GO:0005802,GO:0006605,GO:0006623,GO:0006810,GO:0006886,GO:0006888,GO:0006891,GO:0006892,GO:0006896,GO:0006906,GO:0006914,GO:0006996,GO:0007030,GO:0007034,GO:0008021,GO:0008104,GO:0008150,GO:0008152,GO:…	-	ko:K08493	ko04130,ko04138,map04130,map04138	-	-	-	ko00000,ko00001,ko04131	-	-	-	V-SNARE,V-SNARE_C
XP_022079603.1	10224.XP_006814717.1	8.05e-153	461	COG0664@1|root,KOG1113@2759|Eukaryota,3A4BX@33154|Opisthokonta,3BSC2@33208|Metazoa,3D93U@33213|Bilateria	33208|Metazoa	T	cAMP-dependent protein kinase regulator activity	-	-	-	-	-	-	-	-	-	-	-	-	-
XP_022079604.1	10224.XP_006814717.1	2.82e-152	460	COG0664@1|root,KOG1113@2759|Eukaryota,3A4BX@33154|Opisthokonta,3BSC2@33208|Metazoa,3D93U@33213|Bilateria	33208|Metazoa	T	cAMP-dependent protein kinase regulator activity	-	-	-	-	-	-	-	-	-	-	-	-	-
XP_022079605.1	10224.XP_006814717.1	1.55e-153	461	COG0664@1|root,KOG1113@2759|Eukaryota,3A4BX@33154|Opisthokonta,3BSC2@33208|Metazoa,3D93U@33213|Bilateria	33208|Metazoa	T	cAMP-dependent protein kinase regulator activity	-	-	-	-	-	-	-	-	-	-	-	-	-
XP_022079606.1	10224.XP_006814717.1	8.74e-154	461	COG0664@1|root,KOG1113@2759|Eukaryota,3A4BX@33154|Opisthokonta,3BSC2@33208|Metazoa,3D93U@33213|Bilateria	33208|Metazoa	T	cAMP-dependent protein kinase regulator activity	-	-	-	-	-	-	-	-	-	-	-	-	-
XP_022079607.1	10224.XP_006814717.1	5.82e-154	461	COG0664@1|root,KOG1113@2759|Eukaryota,3A4BX@33154|Opisthokonta,3BSC2@33208|Metazoa,3D93U@33213|Bilateria	33208|Metazoa	T	cAMP-dependent protein kinase regulator activity	-	-	-	-	-	-	-	-	-	-	-	-	-
XP_022079608.1	10224.XP_006814717.1	2.56e-154	461	COG0664@1|root,KOG1113@2759|Eukaryota,3A4BX@33154|Opisthokonta,3BSC2@33208|Metazoa,3D93U@33213|Bilateria	33208|Metazoa	T	cAMP-dependent protein kinase regulator activity	-	-	-	-	-	-	-	-	-	-	-	-	-
XP_022079609.1	10224.XP_006814716.1	6.05e-269	749	28K1A@1|root,2QSFR@2759|Eukaryota,39PWA@33154|Opisthokonta,3BFKB@33208|Metazoa,3CRWU@33213|Bilateria	33208|Metazoa	S	TBC1 domain family, member 19	TBC1D19	GO:0003674,GO:0005096,GO:0008047,GO:0008150,GO:0030234,GO:0030695,GO:0043085,GO:0043087,GO:0043547,GO:0044093,GO:0050790,GO:0051336,GO:0051345,GO:0060589,GO:0065007,GO:0065009,GO:0098772	-	-	-	-	-	-	-	-	-	-	RabGAP-TBC
XP_022079610.1	10224.XP_006814716.1	6.05e-269	749	28K1A@1|root,2QSFR@2759|Eukaryota,39PWA@33154|Opisthokonta,3BFKB@33208|Metazoa,3CRWU@33213|Bilateria	33208|Metazoa	S	TBC1 domain family, member 19	TBC1D19	GO:0003674,GO:0005096,GO:0008047,GO:0008150,GO:0030234,GO:0030695,GO:0043085,GO:0043087,GO:0043547,GO:0044093,GO:0050790,GO:0051336,GO:0051345,GO:0060589,GO:0065007,GO:0065009,GO:0098772	-	-	-	-	-	-	-	-	-	-	RabGAP-TBC
XP_022079611.1	7668.SPU_026458-tr	9.31e-99	308	KOG3656@1|root,KOG3656@2759|Eukaryota,38D0Q@33154|Opisthokonta,3BDYY@33208|Metazoa,3CXYC@33213|Bilateria	33208|Metazoa	T	cholecystokinin receptor activity	CCKAR	GO:0000003,GO:0000165,GO:0000323,GO:0000902,GO:0000904,GO:0001653,GO:0001659,GO:0001664,GO:0001696,GO:0001764,GO:0001821,GO:0002021,GO:0002023,GO:0002209,GO:0002237,GO:0002790,GO:0002791,GO:0002793,GO:0003008,GO:0003674,GO:0004888,GO:0004930,GO:0004951,GO:0005102,GO:0005488,GO:0005515,GO:0005575,GO:0005622,GO:0005623,GO:0005634,GO:0005737,GO:0005764,GO:0005768,GO:0005773,GO:0005783,GO:0005886,GO:…	-	ko:K04194,ko:K04195,ko:K04196,ko:K08378	ko04020,ko04080,ko04911,ko04971,ko04972,map04020,map04080,map04911,map04971,map04972	-	-	-	ko00000,ko00001,ko04030	-	-	-	7tm_1,CholecysA-Rec_N
XP_022079612.1	7668.SPU_026458-tr	9.31e-99	308	KOG3656@1|root,KOG3656@2759|Eukaryota,38D0Q@33154|Opisthokonta,3BDYY@33208|Metazoa,3CXYC@33213|Bilateria	33208|Metazoa	T	cholecystokinin receptor activity	CCKAR	GO:0000003,GO:0000165,GO:0000323,GO:0000902,GO:0000904,GO:0001653,GO:0001659,GO:0001664,GO:0001696,GO:0001764,GO:0001821,GO:0002021,GO:0002023,GO:0002209,GO:0002237,GO:0002790,GO:0002791,GO:0002793,GO:0003008,GO:0003674,GO:0004888,GO:0004930,GO:0004951,GO:0005102,GO:0005488,GO:0005515,GO:0005575,GO:0005622,GO:0005623,GO:0005634,GO:0005737,GO:0005764,GO:0005768,GO:0005773,GO:0005783,GO:0005886,GO:…	-	ko:K04194,ko:K04195,ko:K04196,ko:K08378	ko04020,ko04080,ko04911,ko04971,ko04972,map04020,map04080,map04911,map04971,map04972	-	-	-	ko00000,ko00001,ko04030	-	-	-	7tm_1,CholecysA-Rec_N
XP_022079613.1	7668.SPU_026458-tr	9.31e-99	308	KOG3656@1|root,KOG3656@2759|Eukaryota,38D0Q@33154|Opisthokonta,3BDYY@33208|Metazoa,3CXYC@33213|Bilateria	33208|Metazoa	T	cholecystokinin receptor activity	CCKAR	GO:0000003,GO:0000165,GO:0000323,GO:0000902,GO:0000904,GO:0001653,GO:0001659,GO:0001664,GO:0001696,GO:0001764,GO:0001821,GO:0002021,GO:0002023,GO:0002209,GO:0002237,GO:0002790,GO:0002791,GO:0002793,GO:0003008,GO:0003674,GO:0004888,GO:0004930,GO:0004951,GO:0005102,GO:0005488,GO:0005515,GO:0005575,GO:0005622,GO:0005623,GO:0005634,GO:0005737,GO:0005764,GO:0005768,GO:0005773,GO:0005783,GO:0005886,GO:…	-	ko:K04194,ko:K04195,ko:K04196,ko:K08378	ko04020,ko04080,ko04911,ko04971,ko04972,map04020,map04080,map04911,map04971,map04972	-	-	-	ko00000,ko00001,ko04030	-	-	-	7tm_1,CholecysA-Rec_N
XP_022079614.1	10224.XP_006814718.1	6.34e-168	517	COG0664@1|root,KOG1113@2759|Eukaryota,39V4Q@33154|Opisthokonta,3BD76@33208|Metazoa,3CYHD@33213|Bilateria	33208|Metazoa	T	Cyclic nucleotide-binding domain	-	-	-	-	-	-	-	-	-	-	-	-	cNMP_binding
XP_022079616.1	7165.AGAP004934-PA	1.11e-07	62	KOG3587@1|root,KOG3669@1|root,KOG3587@2759|Eukaryota,KOG3669@2759|Eukaryota,38I2F@33154|Opisthokonta,3BAQZ@33208|Metazoa,3CRSU@33213|Bilateria,41UHD@6656|Arthropoda,3SJRJ@50557|Insecta,44Y3S@7147|Diptera,45EDJ@7148|Nematocera	33208|Metazoa	W	Dysferlin domain, N-terminal region.	TECPR1	GO:0000323,GO:0000421,GO:0003674,GO:0005488,GO:0005543,GO:0005575,GO:0005622,GO:0005623,GO:0005634,GO:0005654,GO:0005737,GO:0005764,GO:0005765,GO:0005773,GO:0005774,GO:0005776,GO:0006914,GO:0008150,GO:0008152,GO:0008289,GO:0009056,GO:0009987,GO:0016020,GO:0016043,GO:0016236,GO:0022411,GO:0031090,GO:0031974,GO:0031981,GO:0032266,GO:0032984,GO:0035091,GO:0043167,GO:0043168,GO:0043226,GO:0043227,GO:…	-	ko:K17988	-	-	-	-	ko00000,ko03029,ko04131	-	-	-	Gal-bind_lectin,Hyd_WA,Pex24p
XP_022079617.1	126957.SMAR015397-PA	1.93e-12	77	2EXUV@1|root,2SZFD@2759|Eukaryota,3ASI0@33154|Opisthokonta,3C4IV@33208|Metazoa	33208|Metazoa	-	-	-	-	-	-	-	-	-	-	-	-	-	-	-
XP_022079618.1	126957.SMAR015397-PA	1.8e-12	77	2EXUV@1|root,2SZFD@2759|Eukaryota,3ASI0@33154|Opisthokonta,3C4IV@33208|Metazoa	33208|Metazoa	-	-	-	-	-	-	-	-	-	-	-	-	-	-	-
XP_022079619.1	126957.SMAR015397-PA	3e-09	65.9	2EXUV@1|root,2SZFD@2759|Eukaryota,3ASI0@33154|Opisthokonta,3C4IV@33208|Metazoa	33208|Metazoa	-	-	-	-	-	-	-	-	-	-	-	-	-	-	-
XP_022079620.1	126957.SMAR015397-PA	3e-09	65.9	2EXUV@1|root,2SZFD@2759|Eukaryota,3ASI0@33154|Opisthokonta,3C4IV@33208|Metazoa	33208|Metazoa	-	-	-	-	-	-	-	-	-	-	-	-	-	-	-
XP_022079621.1	7668.SPU_014284-tr	2.78e-78	274	KOG4341@1|root,KOG4341@2759|Eukaryota,3A0FA@33154|Opisthokonta,3BQ04@33208|Metazoa,3D6YB@33213|Bilateria	33208|Metazoa	S	Leucine Rich repeat	-	-	-	ko:K10268	-	-	-	-	ko00000,ko04121	-	-	-	F-box-like,LRR_6
XP_022079622.1	10224.XP_002741110.1	9.75e-181	529	KOG4441@1|root,KOG4441@2759|Eukaryota,38CPD@33154|Opisthokonta,3BFNB@33208|Metazoa,3CU0G@33213|Bilateria	33208|Metazoa	T	actin binding	KLHL5	GO:0000151,GO:0005575,GO:0005622,GO:0005623,GO:0005737,GO:0005815,GO:0005829,GO:0005856,GO:0006464,GO:0006807,GO:0008150,GO:0008152,GO:0009987,GO:0015630,GO:0019538,GO:0031461,GO:0031463,GO:0032991,GO:0036211,GO:0043170,GO:0043226,GO:0043228,GO:0043229,GO:0043232,GO:0043412,GO:0043687,GO:0044237,GO:0044238,GO:0044260,GO:0044267,GO:0044422,GO:0044424,GO:0044430,GO:0044444,GO:0044446,GO:0044464,GO:…	-	ko:K10442	-	-	-	-	ko00000,ko04121	-	-	-	BACK,BTB,Kelch_1
XP_022079623.1	7668.SPU_002185-tr	7.8e-49	171	28I8Q@1|root,2QQJ1@2759|Eukaryota,38DI2@33154|Opisthokonta,3BCPH@33208|Metazoa,3CXTQ@33213|Bilateria	33208|Metazoa	S	Histamine N-methyltransferase	HNMT	GO:0001505,GO:0001692,GO:0001695,GO:0002347,GO:0003674,GO:0003824,GO:0005575,GO:0005622,GO:0005623,GO:0005737,GO:0005829,GO:0006082,GO:0006520,GO:0006547,GO:0006548,GO:0006576,GO:0006725,GO:0006807,GO:0006950,GO:0006970,GO:0006972,GO:0007275,GO:0007399,GO:0007417,GO:0007420,GO:0007585,GO:0008150,GO:0008152,GO:0008168,GO:0008170,GO:0008757,GO:0009056,GO:0009063,GO:0009308,GO:0009310,GO:0009410,GO:…	2.1.1.8	ko:K00546	ko00340,map00340	-	R02155	RC00003,RC00655	ko00000,ko00001,ko01000,ko04147	-	-	-	Methyltransf_23
XP_022079624.1	7668.SPU_002185-tr	1.42e-45	163	28I8Q@1|root,2QQJ1@2759|Eukaryota,38DI2@33154|Opisthokonta,3BCPH@33208|Metazoa,3CXTQ@33213|Bilateria	33208|Metazoa	S	Histamine N-methyltransferase	HNMT	GO:0001505,GO:0001692,GO:0001695,GO:0002347,GO:0003674,GO:0003824,GO:0005575,GO:0005622,GO:0005623,GO:0005737,GO:0005829,GO:0006082,GO:0006520,GO:0006547,GO:0006548,GO:0006576,GO:0006725,GO:0006807,GO:0006950,GO:0006970,GO:0006972,GO:0007275,GO:0007399,GO:0007417,GO:0007420,GO:0007585,GO:0008150,GO:0008152,GO:0008168,GO:0008170,GO:0008757,GO:0009056,GO:0009063,GO:0009308,GO:0009310,GO:0009410,GO:…	2.1.1.8	ko:K00546	ko00340,map00340	-	R02155	RC00003,RC00655	ko00000,ko00001,ko01000,ko04147	-	-	-	Methyltransf_23
XP_022079625.1	7668.SPU_002185-tr	1.42e-45	163	28I8Q@1|root,2QQJ1@2759|Eukaryota,38DI2@33154|Opisthokonta,3BCPH@33208|Metazoa,3CXTQ@33213|Bilateria	33208|Metazoa	S	Histamine N-methyltransferase	HNMT	GO:0001505,GO:0001692,GO:0001695,GO:0002347,GO:0003674,GO:0003824,GO:0005575,GO:0005622,GO:0005623,GO:0005737,GO:0005829,GO:0006082,GO:0006520,GO:0006547,GO:0006548,GO:0006576,GO:0006725,GO:0006807,GO:0006950,GO:0006970,GO:0006972,GO:0007275,GO:0007399,GO:0007417,GO:0007420,GO:0007585,GO:0008150,GO:0008152,GO:0008168,GO:0008170,GO:0008757,GO:0009056,GO:0009063,GO:0009308,GO:0009310,GO:0009410,GO:…	2.1.1.8	ko:K00546	ko00340,map00340	-	R02155	RC00003,RC00655	ko00000,ko00001,ko01000,ko04147	-	-	-	Methyltransf_23
XP_022079626.1	7668.SPU_002185-tr	1.42e-45	163	28I8Q@1|root,2QQJ1@2759|Eukaryota,38DI2@33154|Opisthokonta,3BCPH@33208|Metazoa,3CXTQ@33213|Bilateria	33208|Metazoa	S	Histamine N-methyltransferase	HNMT	GO:0001505,GO:0001692,GO:0001695,GO:0002347,GO:0003674,GO:0003824,GO:0005575,GO:0005622,GO:0005623,GO:0005737,GO:0005829,GO:0006082,GO:0006520,GO:0006547,GO:0006548,GO:0006576,GO:0006725,GO:0006807,GO:0006950,GO:0006970,GO:0006972,GO:0007275,GO:0007399,GO:0007417,GO:0007420,GO:0007585,GO:0008150,GO:0008152,GO:0008168,GO:0008170,GO:0008757,GO:0009056,GO:0009063,GO:0009308,GO:0009310,GO:0009410,GO:…	2.1.1.8	ko:K00546	ko00340,map00340	-	R02155	RC00003,RC00655	ko00000,ko00001,ko01000,ko04147	-	-	-	Methyltransf_23
XP_022079627.1	7668.SPU_021924-tr	1e-56	178	COG2174@1|root,KOG1790@2759|Eukaryota,3A4A9@33154|Opisthokonta,3BSMR@33208|Metazoa,3D74P@33213|Bilateria	33208|Metazoa	J	ribosomal protein	RPL34	GO:0000184,GO:0000956,GO:0002181,GO:0003674,GO:0003676,GO:0003723,GO:0003735,GO:0005198,GO:0005488,GO:0005515,GO:0005575,GO:0005622,GO:0005623,GO:0005737,GO:0005829,GO:0005840,GO:0006139,GO:0006401,GO:0006402,GO:0006412,GO:0006413,GO:0006518,GO:0006605,GO:0006612,GO:0006613,GO:0006614,GO:0006725,GO:0006807,GO:0006810,GO:0006886,GO:0008092,GO:0008104,GO:0008150,GO:0008152,GO:0009056,GO:0009057,GO:…	-	ko:K02915	ko03010,map03010	M00177,M00179	-	-	br01610,ko00000,ko00001,ko00002,ko03011	-	-	-	Ribosomal_L34e
XP_022079628.1	7897.ENSLACP00000015533	1.62e-104	343	28JSI@1|root,2QS6B@2759|Eukaryota,39XA3@33154|Opisthokonta,3BD44@33208|Metazoa,3CT6H@33213|Bilateria,483F2@7711|Chordata,4934J@7742|Vertebrata	33208|Metazoa	S	clustering of voltage-gated sodium channels	SCLT1	GO:0003674,GO:0005488,GO:0005515,GO:0005575,GO:0005622,GO:0005623,GO:0005737,GO:0005813,GO:0005814,GO:0005815,GO:0005829,GO:0005856,GO:0005929,GO:0006996,GO:0007275,GO:0007399,GO:0008022,GO:0008150,GO:0009987,GO:0015630,GO:0016020,GO:0016043,GO:0016247,GO:0017080,GO:0021700,GO:0022008,GO:0022406,GO:0022607,GO:0030030,GO:0030031,GO:0030117,GO:0030118,GO:0030154,GO:0030182,GO:0030276,GO:0032501,GO:…	-	-	-	-	-	-	-	-	-	-	-
XP_022079629.1	7897.ENSLACP00000015533	2.73e-105	343	28JSI@1|root,2QS6B@2759|Eukaryota,39XA3@33154|Opisthokonta,3BD44@33208|Metazoa,3CT6H@33213|Bilateria,483F2@7711|Chordata,4934J@7742|Vertebrata	33208|Metazoa	S	clustering of voltage-gated sodium channels	SCLT1	GO:0003674,GO:0005488,GO:0005515,GO:0005575,GO:0005622,GO:0005623,GO:0005737,GO:0005813,GO:0005814,GO:0005815,GO:0005829,GO:0005856,GO:0005929,GO:0006996,GO:0007275,GO:0007399,GO:0008022,GO:0008150,GO:0009987,GO:0015630,GO:0016020,GO:0016043,GO:0016247,GO:0017080,GO:0021700,GO:0022008,GO:0022406,GO:0022607,GO:0030030,GO:0030031,GO:0030117,GO:0030118,GO:0030154,GO:0030182,GO:0030276,GO:0032501,GO:…	-	-	-	-	-	-	-	-	-	-	-
XP_022079630.1	7668.SPU_018490-tr	0	961	COG0481@1|root,KOG0462@2759|Eukaryota,38H35@33154|Opisthokonta,3B96N@33208|Metazoa,3CUGS@33213|Bilateria	33208|Metazoa	J	Promotes mitochondrial protein synthesis. May act as a fidelity factor of the translation reaction, by catalyzing a one- codon backward translocation of tRNAs on improperly translocated ribosomes. Binds to mitochondrial ribosomes in a GTP-dependent manner	GUF1	-	-	ko:K21594,ko:K21643	-	-	-	-	ko00000,ko01000,ko03000,ko03029	-	-	-	EFG_C,GTP_EFTU,GTP_EFTU_D2,LepA_C
XP_022079631.1	7668.SPU_018490-tr	0	957	COG0481@1|root,KOG0462@2759|Eukaryota,38H35@33154|Opisthokonta,3B96N@33208|Metazoa,3CUGS@33213|Bilateria	33208|Metazoa	J	Promotes mitochondrial protein synthesis. May act as a fidelity factor of the translation reaction, by catalyzing a one- codon backward translocation of tRNAs on improperly translocated ribosomes. Binds to mitochondrial ribosomes in a GTP-dependent manner	GUF1	-	-	ko:K21594,ko:K21643	-	-	-	-	ko00000,ko01000,ko03000,ko03029	-	-	-	EFG_C,GTP_EFTU,GTP_EFTU_D2,LepA_C
XP_022079632.1	7668.SPU_018490-tr	4.51e-243	688	COG0481@1|root,KOG0462@2759|Eukaryota,38H35@33154|Opisthokonta,3B96N@33208|Metazoa,3CUGS@33213|Bilateria	33208|Metazoa	J	Promotes mitochondrial protein synthesis. May act as a fidelity factor of the translation reaction, by catalyzing a one- codon backward translocation of tRNAs on improperly translocated ribosomes. Binds to mitochondrial ribosomes in a GTP-dependent manner	GUF1	-	-	ko:K21594,ko:K21643	-	-	-	-	ko00000,ko01000,ko03000,ko03029	-	-	-	EFG_C,GTP_EFTU,GTP_EFTU_D2,LepA_C
XP_022079633.1	7668.SPU_021924-tr	6.97e-57	178	COG2174@1|root,KOG1790@2759|Eukaryota,3A4A9@33154|Opisthokonta,3BSMR@33208|Metazoa,3D74P@33213|Bilateria	33208|Metazoa	J	ribosomal protein	RPL34	GO:0000184,GO:0000956,GO:0002181,GO:0003674,GO:0003676,GO:0003723,GO:0003735,GO:0005198,GO:0005488,GO:0005515,GO:0005575,GO:0005622,GO:0005623,GO:0005737,GO:0005829,GO:0005840,GO:0006139,GO:0006401,GO:0006402,GO:0006412,GO:0006413,GO:0006518,GO:0006605,GO:0006612,GO:0006613,GO:0006614,GO:0006725,GO:0006807,GO:0006810,GO:0006886,GO:0008092,GO:0008104,GO:0008150,GO:0008152,GO:0009056,GO:0009057,GO:…	-	ko:K02915	ko03010,map03010	M00177,M00179	-	-	br01610,ko00000,ko00001,ko00002,ko03011	-	-	-	Ribosomal_L34e
XP_022079634.1	10224.XP_006826009.1	2.63e-06	56.2	COG2373@1|root,KOG1216@1|root,KOG1216@2759|Eukaryota,KOG1366@2759|Eukaryota	2759|Eukaryota	J	endopeptidase inhibitor activity	-	-	-	ko:K06543,ko:K06560,ko:K17785	ko04145,ko05144,ko05152,map04145,map05144,map05152	-	-	-	ko00000,ko00001,ko03029,ko04090,ko04091,ko04131	-	-	-	Laminin_G_3,Lectin_C,VWD
XP_022079635.1	7668.SPU_012765-tr	6.23e-78	252	KOG3656@1|root,KOG3656@2759|Eukaryota,39B9J@33154|Opisthokonta,3BDMA@33208|Metazoa,3CVSB@33213|Bilateria	33208|Metazoa	S	folic acid receptor activity	FOLR1	GO:0000139,GO:0001101,GO:0001568,GO:0001667,GO:0001755,GO:0001775,GO:0001838,GO:0001841,GO:0001843,GO:0001944,GO:0001947,GO:0002009,GO:0002252,GO:0002263,GO:0002274,GO:0002275,GO:0002283,GO:0002366,GO:0002376,GO:0002443,GO:0002444,GO:0002446,GO:0003007,GO:0003143,GO:0003147,GO:0003151,GO:0003253,GO:0003674,GO:0005488,GO:0005542,GO:0005575,GO:0005576,GO:0005622,GO:0005623,GO:0005634,GO:0005737,GO:…	-	ko:K13649	ko01523,ko04144,map01523,map04144	-	-	-	ko00000,ko00001,ko00537,ko02000,ko04147	9.B.92.1	-	-	Folate_rec
XP_022079636.1	7668.SPU_012765-tr	6.23e-78	252	KOG3656@1|root,KOG3656@2759|Eukaryota,39B9J@33154|Opisthokonta,3BDMA@33208|Metazoa,3CVSB@33213|Bilateria	33208|Metazoa	S	folic acid receptor activity	FOLR1	GO:0000139,GO:0001101,GO:0001568,GO:0001667,GO:0001755,GO:0001775,GO:0001838,GO:0001841,GO:0001843,GO:0001944,GO:0001947,GO:0002009,GO:0002252,GO:0002263,GO:0002274,GO:0002275,GO:0002283,GO:0002366,GO:0002376,GO:0002443,GO:0002444,GO:0002446,GO:0003007,GO:0003143,GO:0003147,GO:0003151,GO:0003253,GO:0003674,GO:0005488,GO:0005542,GO:0005575,GO:0005576,GO:0005622,GO:0005623,GO:0005634,GO:0005737,GO:…	-	ko:K13649	ko01523,ko04144,map01523,map04144	-	-	-	ko00000,ko00001,ko00537,ko02000,ko04147	9.B.92.1	-	-	Folate_rec
XP_022079637.1	7668.SPU_012765-tr	6.23e-78	252	KOG3656@1|root,KOG3656@2759|Eukaryota,39B9J@33154|Opisthokonta,3BDMA@33208|Metazoa,3CVSB@33213|Bilateria	33208|Metazoa	S	folic acid receptor activity	FOLR1	GO:0000139,GO:0001101,GO:0001568,GO:0001667,GO:0001755,GO:0001775,GO:0001838,GO:0001841,GO:0001843,GO:0001944,GO:0001947,GO:0002009,GO:0002252,GO:0002263,GO:0002274,GO:0002275,GO:0002283,GO:0002366,GO:0002376,GO:0002443,GO:0002444,GO:0002446,GO:0003007,GO:0003143,GO:0003147,GO:0003151,GO:0003253,GO:0003674,GO:0005488,GO:0005542,GO:0005575,GO:0005576,GO:0005622,GO:0005623,GO:0005634,GO:0005737,GO:…	-	ko:K13649	ko01523,ko04144,map01523,map04144	-	-	-	ko00000,ko00001,ko00537,ko02000,ko04147	9.B.92.1	-	-	Folate_rec
XP_022079638.1	7668.SPU_012765-tr	6.23e-78	252	KOG3656@1|root,KOG3656@2759|Eukaryota,39B9J@33154|Opisthokonta,3BDMA@33208|Metazoa,3CVSB@33213|Bilateria	33208|Metazoa	S	folic acid receptor activity	FOLR1	GO:0000139,GO:0001101,GO:0001568,GO:0001667,GO:0001755,GO:0001775,GO:0001838,GO:0001841,GO:0001843,GO:0001944,GO:0001947,GO:0002009,GO:0002252,GO:0002263,GO:0002274,GO:0002275,GO:0002283,GO:0002366,GO:0002376,GO:0002443,GO:0002444,GO:0002446,GO:0003007,GO:0003143,GO:0003147,GO:0003151,GO:0003253,GO:0003674,GO:0005488,GO:0005542,GO:0005575,GO:0005576,GO:0005622,GO:0005623,GO:0005634,GO:0005737,GO:…	-	ko:K13649	ko01523,ko04144,map01523,map04144	-	-	-	ko00000,ko00001,ko00537,ko02000,ko04147	9.B.92.1	-	-	Folate_rec
XP_022079639.1	28377.ENSACAP00000015891	6.8e-51	199	28KZ0@1|root,2QTFT@2759|Eukaryota,38HB4@33154|Opisthokonta,3B9K0@33208|Metazoa,3D0H8@33213|Bilateria,47ZF1@7711|Chordata,48ZVI@7742|Vertebrata	33208|Metazoa	O	metal ion binding	RNF219	GO:0008150,GO:0009893,GO:0010468,GO:0010604,GO:0010628,GO:0019219,GO:0019222,GO:0031323,GO:0031325,GO:0033120,GO:0043484,GO:0045935,GO:0048024,GO:0048026,GO:0048518,GO:0048522,GO:0050684,GO:0050685,GO:0050789,GO:0050794,GO:0051171,GO:0051173,GO:0051252,GO:0051254,GO:0060255,GO:0065007,GO:0080090,GO:1903311,GO:1903313	-	-	-	-	-	-	-	-	-	-	zf-C3HC4_2,zf-C3HC4_3,zf-RING_2
XP_022079640.1	7668.SPU_025631-tr	4.13e-25	119	28KZ0@1|root,2QTFT@2759|Eukaryota,38HB4@33154|Opisthokonta,3B9K0@33208|Metazoa,3D0H8@33213|Bilateria	33208|Metazoa	O	metal ion binding	RNF219	GO:0008150,GO:0009893,GO:0010468,GO:0010604,GO:0010628,GO:0019219,GO:0019222,GO:0031323,GO:0031325,GO:0033120,GO:0043484,GO:0045935,GO:0048024,GO:0048026,GO:0048518,GO:0048522,GO:0050684,GO:0050685,GO:0050789,GO:0050794,GO:0051171,GO:0051173,GO:0051252,GO:0051254,GO:0060255,GO:0065007,GO:0080090,GO:1903311,GO:1903313	-	-	-	-	-	-	-	-	-	-	zf-C3HC4_2,zf-C3HC4_3,zf-RING_2
XP_022079641.1	7668.SPU_025631-tr	4.06e-25	119	28KZ0@1|root,2QTFT@2759|Eukaryota,38HB4@33154|Opisthokonta,3B9K0@33208|Metazoa,3D0H8@33213|Bilateria	33208|Metazoa	O	metal ion binding	RNF219	GO:0008150,GO:0009893,GO:0010468,GO:0010604,GO:0010628,GO:0019219,GO:0019222,GO:0031323,GO:0031325,GO:0033120,GO:0043484,GO:0045935,GO:0048024,GO:0048026,GO:0048518,GO:0048522,GO:0050684,GO:0050685,GO:0050789,GO:0050794,GO:0051171,GO:0051173,GO:0051252,GO:0051254,GO:0060255,GO:0065007,GO:0080090,GO:1903311,GO:1903313	-	-	-	-	-	-	-	-	-	-	zf-C3HC4_2,zf-C3HC4_3,zf-RING_2
XP_022079642.1	7668.SPU_005473-tr	8.39e-86	273	KOG3656@1|root,KOG3656@2759|Eukaryota,3AMS0@33154|Opisthokonta,3C0AH@33208|Metazoa,3DGSU@33213|Bilateria	33208|Metazoa	S	7 transmembrane receptor (rhodopsin family)	-	-	-	-	-	-	-	-	-	-	-	-	7tm_1
XP_022079643.1	400682.PAC_15718861	3.53e-20	91.3	2EJT4@1|root,2SPW8@2759|Eukaryota,3AM8Q@33154|Opisthokonta,3C0XI@33208|Metazoa	33208|Metazoa	S	Protein of unknown function (DUF1280)	-	-	-	-	-	-	-	-	-	-	-	-	DUF1280
XP_022079644.1	7668.SPU_002481-tr	3.1e-247	704	COG0591@1|root,KOG2349@2759|Eukaryota,38E3B@33154|Opisthokonta,3BA8Y@33208|Metazoa,3CRHR@33213|Bilateria	33208|Metazoa	P	glucose:sodium symporter activity	-	-	-	ko:K14383,ko:K14389,ko:K14391	-	-	-	-	ko00000,ko02000	2.A.21.3,2.A.21.3.5,2.A.21.3.6	-	-	SSF
XP_022079645.1	10224.XP_002731499.2	7.45e-45	155	KOG1695@1|root,KOG1695@2759|Eukaryota,3A57U@33154|Opisthokonta,3BSFN@33208|Metazoa,3E4C8@33213|Bilateria	33208|Metazoa	O	Glutathione S-transferase, C-terminal domain	HPGDS	GO:0000287,GO:0001516,GO:0001676,GO:0003674,GO:0003824,GO:0004364,GO:0004667,GO:0005488,GO:0005509,GO:0005515,GO:0005575,GO:0005622,GO:0005623,GO:0005737,GO:0005829,GO:0006082,GO:0006629,GO:0006631,GO:0006633,GO:0006636,GO:0006690,GO:0006692,GO:0006693,GO:0006790,GO:0006807,GO:0007154,GO:0007165,GO:0007610,GO:0007626,GO:0008150,GO:0008152,GO:0008610,GO:0009058,GO:0009987,GO:0016053,GO:0016740,GO:…	2.5.1.18,5.3.99.2	ko:K04097	ko00480,ko00590,ko00980,ko00982,ko01100,ko05204,map00480,map00590,map00980,map00982,map01100,map05204	-	R02266,R03522,R07002,R07003,R07004,R07023,R07024,R07025,R07026,R07069,R07070,R07083,R07084,R07091,R07092,R07093,R07094,R07100,R07113,R07116,R08280,R09409	RC00004,RC00069,RC00672,RC00840,RC00948,RC01704,RC01705,RC01706,RC01758,RC01759,RC01765,RC01767,RC01769,RC02243,RC02527,RC02939,RC02940,RC02942,RC02943,RC02944	ko00000,ko00001,ko01000	-	-	-	GST_C_3,GST_N
XP_022079646.1	7668.SPU_002481-tr	6.25e-237	678	COG0591@1|root,KOG2349@2759|Eukaryota,38E3B@33154|Opisthokonta,3BA8Y@33208|Metazoa,3CRHR@33213|Bilateria	33208|Metazoa	P	glucose:sodium symporter activity	-	-	-	ko:K14383,ko:K14389,ko:K14391	-	-	-	-	ko00000,ko02000	2.A.21.3,2.A.21.3.5,2.A.21.3.6	-	-	SSF
XP_022079647.1	10224.XP_006818298.1	6.38e-122	374	COG1231@1|root,KOG0029@2759|Eukaryota,38F9V@33154|Opisthokonta,3BND7@33208|Metazoa,3DFKE@33213|Bilateria	33208|Metazoa	Q	Flavin containing amine oxidoreductase	-	-	1.5.3.14,1.5.3.16	ko:K13366	ko00330,ko00410,ko01100,map00330,map00410,map01100	-	R01914,R09076	RC00053,RC00225	ko00000,ko00001,ko01000	-	-	-	Amino_oxidase
XP_022079648.1	7668.SPU_015667-tr	1.86e-39	151	KOG3656@1|root,KOG3656@2759|Eukaryota,38DRS@33154|Opisthokonta	33154|Opisthokonta	T	bombesin receptor activity	GRPR	GO:0001653,GO:0003008,GO:0003013,GO:0003674,GO:0004888,GO:0004930,GO:0004946,GO:0005488,GO:0005575,GO:0005622,GO:0005623,GO:0005737,GO:0005829,GO:0005886,GO:0005887,GO:0005975,GO:0005996,GO:0006006,GO:0007154,GO:0007165,GO:0007186,GO:0007200,GO:0007218,GO:0007610,GO:0007611,GO:0007631,GO:0008015,GO:0008150,GO:0008152,GO:0008188,GO:0008217,GO:0008283,GO:0008343,GO:0008528,GO:0009605,GO:0009607,GO:…	-	ko:K04168,ko:K04169,ko:K04170	ko04020,ko04080,map04020,map04080	-	-	-	ko00000,ko00001,ko04030	-	-	-	7tm_1
XP_022079649.1	7668.SPU_015667-tr	1.86e-39	151	KOG3656@1|root,KOG3656@2759|Eukaryota,38DRS@33154|Opisthokonta	33154|Opisthokonta	T	bombesin receptor activity	GRPR	GO:0001653,GO:0003008,GO:0003013,GO:0003674,GO:0004888,GO:0004930,GO:0004946,GO:0005488,GO:0005575,GO:0005622,GO:0005623,GO:0005737,GO:0005829,GO:0005886,GO:0005887,GO:0005975,GO:0005996,GO:0006006,GO:0007154,GO:0007165,GO:0007186,GO:0007200,GO:0007218,GO:0007610,GO:0007611,GO:0007631,GO:0008015,GO:0008150,GO:0008152,GO:0008188,GO:0008217,GO:0008283,GO:0008343,GO:0008528,GO:0009605,GO:0009607,GO:…	-	ko:K04168,ko:K04169,ko:K04170	ko04020,ko04080,map04020,map04080	-	-	-	ko00000,ko00001,ko04030	-	-	-	7tm_1
XP_022079650.1	7668.SPU_021785-tr	7.97e-164	526	COG2272@1|root,KOG1516@2759|Eukaryota,38DII@33154|Opisthokonta,3BGG6@33208|Metazoa,3DG6G@33213|Bilateria	33208|Metazoa	I	hydrolase activity	CES2	GO:0000003,GO:0003008,GO:0003674,GO:0003824,GO:0004453,GO:0005488,GO:0005515,GO:0005575,GO:0005622,GO:0005623,GO:0005737,GO:0005739,GO:0006629,GO:0006714,GO:0006716,GO:0006719,GO:0006720,GO:0006721,GO:0007275,GO:0007568,GO:0007600,GO:0007610,GO:0007617,GO:0007618,GO:0008150,GO:0008152,GO:0008300,GO:0008340,GO:0009056,GO:0009266,GO:0009581,GO:0009582,GO:0009605,GO:0009628,GO:0009636,GO:0009987,GO:…	3.1.1.1,3.1.1.56,3.1.1.59,3.1.1.7,3.1.1.8,3.1.1.84	ko:K01044,ko:K01049,ko:K01050,ko:K01063,ko:K03927	ko00564,ko00981,ko00983,ko01100,ko04725,map00564,map00981,map00983,map01100,map04725	-	R01026,R06728,R08149,R08150,R08220,R08249,R08251,R08255,R08258	RC00020,RC00041,RC00055,RC00162,RC00460,RC00461,RC00475,RC00476,RC00523,RC00962,RC02264	ko00000,ko00001,ko00537,ko01000	-	CE10	-	COesterase
XP_022079651.1	7668.SPU_019360-tr	3.03e-133	398	COG5210@1|root,KOG2197@2759|Eukaryota,38G3H@33154|Opisthokonta,3BIUC@33208|Metazoa,3D5BA@33213|Bilateria	33208|Metazoa	T	TBC1 domain family member 15-like	-	-	-	ko:K20168	ko04137,map04137	-	-	-	ko00000,ko00001,ko04131	-	-	-	RabGAP-TBC
XP_022079652.1	7668.SPU_025632-tr	2.92e-158	454	KOG3802@1|root,KOG1168@2759|Eukaryota,38C19@33154|Opisthokonta,3BAU8@33208|Metazoa,3CW0S@33213|Bilateria	33208|Metazoa	K	proprioception involved in equilibrioception	POU4F2	GO:0000003,GO:0000122,GO:0000165,GO:0000228,GO:0000785,GO:0000790,GO:0000902,GO:0000904,GO:0000976,GO:0000977,GO:0000978,GO:0000980,GO:0000981,GO:0000982,GO:0000987,GO:0001012,GO:0001067,GO:0001077,GO:0001078,GO:0001158,GO:0001205,GO:0001227,GO:0001228,GO:0001558,GO:0001654,GO:0001708,GO:0001967,GO:0002065,GO:0002682,GO:0002684,GO:0002761,GO:0002763,GO:0003007,GO:0003008,GO:0003205,GO:0003206,GO:…	-	ko:K09366	-	-	-	-	ko00000,ko03000	-	-	-	Homeobox,Pou
XP_022079653.1	7668.SPU_026218-tr	3.25e-109	327	2CQ43@1|root,2S446@2759|Eukaryota,3A5Y1@33154|Opisthokonta,3BTDN@33208|Metazoa,3DA7A@33213|Bilateria	33208|Metazoa	-	-	-	-	-	-	-	-	-	-	-	-	-	-	-
XP_022079654.1	10224.NP_001171757.1	6.7e-68	207	COG2004@1|root,KOG3424@2759|Eukaryota,3A1MU@33154|Opisthokonta,3BPD4@33208|Metazoa,3D6F4@33213|Bilateria	33208|Metazoa	J	structural constituent of ribosome	RPS24	GO:0000462,GO:0001889,GO:0002181,GO:0003674,GO:0003735,GO:0005198,GO:0005488,GO:0005515,GO:0005575,GO:0005622,GO:0005623,GO:0005737,GO:0005829,GO:0005840,GO:0006139,GO:0006364,GO:0006396,GO:0006412,GO:0006413,GO:0006518,GO:0006725,GO:0006807,GO:0007275,GO:0008150,GO:0008152,GO:0009058,GO:0009059,GO:0009987,GO:0010467,GO:0015935,GO:0016070,GO:0016072,GO:0019538,GO:0022613,GO:0022626,GO:0022627,GO:…	-	ko:K02974	ko03010,map03010	M00177,M00179	-	-	br01610,ko00000,ko00001,ko00002,ko03011	-	-	-	Ribosomal_S24e
XP_022079655.1	7668.SPU_002071-tr	8.93e-154	466	COG1241@1|root,KOG0480@2759|Eukaryota,397QG@33154|Opisthokonta,3BJ8D@33208|Metazoa,3CYZJ@33213|Bilateria	33208|Metazoa	L	late meiotic recombination nodule assembly	MCMDC2	GO:0000003,GO:0000280,GO:0000707,GO:0000724,GO:0000725,GO:0000730,GO:0003006,GO:0006139,GO:0006259,GO:0006281,GO:0006302,GO:0006310,GO:0006725,GO:0006807,GO:0006950,GO:0006974,GO:0006996,GO:0007049,GO:0007059,GO:0007127,GO:0007129,GO:0007130,GO:0007131,GO:0007146,GO:0007276,GO:0007281,GO:0007283,GO:0007292,GO:0008150,GO:0008152,GO:0009987,GO:0016043,GO:0019953,GO:0022402,GO:0022412,GO:0022414,GO:…	-	-	-	-	-	-	-	-	-	-	MCM
XP_022079656.1	7668.SPU_027548-tr	6.26e-91	274	COG5080@1|root,KOG2946@2759|Eukaryota,38DNV@33154|Opisthokonta,3BGE3@33208|Metazoa,3D0Y3@33213|Bilateria	33208|Metazoa	U	intestinal epithelial cell development	YIPF6	GO:0000138,GO:0002064,GO:0002065,GO:0002066,GO:0003674,GO:0005488,GO:0005515,GO:0005575,GO:0005622,GO:0005623,GO:0005737,GO:0005783,GO:0005794,GO:0005795,GO:0005797,GO:0005798,GO:0005801,GO:0005802,GO:0007275,GO:0008150,GO:0009888,GO:0009987,GO:0012505,GO:0030134,GO:0030135,GO:0030154,GO:0030855,GO:0031410,GO:0031982,GO:0031984,GO:0031985,GO:0032501,GO:0032502,GO:0035295,GO:0042802,GO:0043226,GO:…	-	-	-	-	-	-	-	-	-	-	Yip1
XP_022079657.1	10224.XP_002734028.1	1.29e-141	412	COG3000@1|root,KOG0873@2759|Eukaryota,38ERS@33154|Opisthokonta,3BFHV@33208|Metazoa,3CZJP@33213|Bilateria	33208|Metazoa	I	iron ion binding	-	GO:0003674,GO:0003824,GO:0005575,GO:0005622,GO:0005623,GO:0005737,GO:0005783,GO:0005789,GO:0006629,GO:0008150,GO:0008152,GO:0012505,GO:0016020,GO:0016491,GO:0031984,GO:0042175,GO:0043226,GO:0043227,GO:0043229,GO:0043231,GO:0044238,GO:0044422,GO:0044424,GO:0044425,GO:0044432,GO:0044444,GO:0044446,GO:0044464,GO:0055114,GO:0071704,GO:0098827	1.14.18.9	ko:K07750,ko:K22282	ko00100,ko01100,ko01130,map00100,map01100,map01130	M00101	R07509,R10057	RC01952	ko00000,ko00001,ko00002,ko01000	-	-	-	FA_hydroxylase
XP_022079658.1	7668.SPU_027116-tr	2.11e-57	196	KOG3656@1|root,KOG3656@2759|Eukaryota,38DRS@33154|Opisthokonta	33154|Opisthokonta	T	bombesin receptor activity	GRPR	GO:0001653,GO:0003008,GO:0003013,GO:0003674,GO:0004888,GO:0004930,GO:0004946,GO:0005488,GO:0005575,GO:0005622,GO:0005623,GO:0005737,GO:0005829,GO:0005886,GO:0005887,GO:0005975,GO:0005996,GO:0006006,GO:0007154,GO:0007165,GO:0007186,GO:0007200,GO:0007218,GO:0007610,GO:0007611,GO:0007631,GO:0008015,GO:0008150,GO:0008152,GO:0008188,GO:0008217,GO:0008283,GO:0008343,GO:0008528,GO:0009605,GO:0009607,GO:…	-	ko:K04168,ko:K04169,ko:K04170	ko04020,ko04080,map04020,map04080	-	-	-	ko00000,ko00001,ko04030	-	-	-	7tm_1
XP_022079659.1	7668.SPU_027116-tr	2.11e-57	196	KOG3656@1|root,KOG3656@2759|Eukaryota,38DRS@33154|Opisthokonta	33154|Opisthokonta	T	bombesin receptor activity	GRPR	GO:0001653,GO:0003008,GO:0003013,GO:0003674,GO:0004888,GO:0004930,GO:0004946,GO:0005488,GO:0005575,GO:0005622,GO:0005623,GO:0005737,GO:0005829,GO:0005886,GO:0005887,GO:0005975,GO:0005996,GO:0006006,GO:0007154,GO:0007165,GO:0007186,GO:0007200,GO:0007218,GO:0007610,GO:0007611,GO:0007631,GO:0008015,GO:0008150,GO:0008152,GO:0008188,GO:0008217,GO:0008283,GO:0008343,GO:0008528,GO:0009605,GO:0009607,GO:…	-	ko:K04168,ko:K04169,ko:K04170	ko04020,ko04080,map04020,map04080	-	-	-	ko00000,ko00001,ko04030	-	-	-	7tm_1
XP_022079660.1	7668.SPU_027116-tr	2.11e-57	196	KOG3656@1|root,KOG3656@2759|Eukaryota,38DRS@33154|Opisthokonta	33154|Opisthokonta	T	bombesin receptor activity	GRPR	GO:0001653,GO:0003008,GO:0003013,GO:0003674,GO:0004888,GO:0004930,GO:0004946,GO:0005488,GO:0005575,GO:0005622,GO:0005623,GO:0005737,GO:0005829,GO:0005886,GO:0005887,GO:0005975,GO:0005996,GO:0006006,GO:0007154,GO:0007165,GO:0007186,GO:0007200,GO:0007218,GO:0007610,GO:0007611,GO:0007631,GO:0008015,GO:0008150,GO:0008152,GO:0008188,GO:0008217,GO:0008283,GO:0008343,GO:0008528,GO:0009605,GO:0009607,GO:…	-	ko:K04168,ko:K04169,ko:K04170	ko04020,ko04080,map04020,map04080	-	-	-	ko00000,ko00001,ko04030	-	-	-	7tm_1
XP_022079662.1	7668.SPU_021402-tr	3.64e-51	192	KOG1217@1|root,KOG3714@1|root,KOG4193@1|root,KOG1217@2759|Eukaryota,KOG3714@2759|Eukaryota,KOG4193@2759|Eukaryota,38BUP@33154|Opisthokonta,3BAFT@33208|Metazoa,3CRZB@33213|Bilateria	33208|Metazoa	T	negative regulation of growth rate	-	-	-	ko:K02599,ko:K04594	ko01522,ko04320,ko04330,ko04658,ko04919,ko05020,ko05165,ko05200,ko05206,ko05224,map01522,map04320,map04330,map04658,map04919,map05020,map05165,map05200,map05206,map05224	M00682	-	-	ko00000,ko00001,ko00002,ko04030	-	-	-	7tm_2,CUB,EGF,EGF_CA,GAIN,GPS,HYR,Sushi,hEGF
XP_022079663.1	7668.SPU_018745-tr	3.58e-20	99.4	2CN36@1|root,2QTNN@2759|Eukaryota,38FJC@33154|Opisthokonta,3BM27@33208|Metazoa,3D0HQ@33213|Bilateria	33208|Metazoa	-	-	-	-	-	-	-	-	-	-	-	-	-	-	RVT_1
XP_022079664.1	13735.ENSPSIP00000001008	3.31e-34	132	KOG1075@1|root,KOG1075@2759|Eukaryota,3A35Z@33154|Opisthokonta,3BQYF@33208|Metazoa,3D7GC@33213|Bilateria,48EZY@7711|Chordata,49BMJ@7742|Vertebrata	33208|Metazoa	S	Ribonuclease H protein	-	-	-	-	-	-	-	-	-	-	-	-	RVT_1
XP_022079665.1	7668.SPU_010179-tr	2.21e-66	221	KOG3656@1|root,KOG3656@2759|Eukaryota,3AMS0@33154|Opisthokonta,3C0AH@33208|Metazoa,3DGSU@33213|Bilateria	33208|Metazoa	S	7 transmembrane receptor (rhodopsin family)	-	-	-	-	-	-	-	-	-	-	-	-	7tm_1
XP_022079666.1	225400.XP_006755914.1	3.67e-138	407	COG2453@1|root,KOG2283@2759|Eukaryota,38CHA@33154|Opisthokonta,3BARF@33208|Metazoa,3CRCD@33213|Bilateria,48B6F@7711|Chordata,48XV9@7742|Vertebrata,3JAPB@40674|Mammalia,4KZR6@9397|Chiroptera	33208|Metazoa	T	Phosphatidylinositol 3,4,5-trisphosphate 3-phosphatase and dual-specificity protein phosphatase PTEN	PTEN	GO:0000003,GO:0000079,GO:0000902,GO:0000904,GO:0001525,GO:0001558,GO:0001568,GO:0001654,GO:0001655,GO:0001666,GO:0001667,GO:0001709,GO:0001745,GO:0001751,GO:0001754,GO:0001932,GO:0001933,GO:0001934,GO:0001944,GO:0001952,GO:0001953,GO:0001964,GO:0002020,GO:0002064,GO:0002065,GO:0002066,GO:0002119,GO:0002164,GO:0002165,GO:0002168,GO:0002252,GO:0002376,GO:0002682,GO:0002902,GO:0003006,GO:0003008,GO:…	3.1.3.16,3.1.3.48,3.1.3.67	ko:K01110	ko00562,ko01521,ko04068,ko04070,ko04071,ko04115,ko04140,ko04150,ko04151,ko04212,ko04218,ko04510,ko04931,ko05161,ko05165,ko05200,ko05206,ko05213,ko05214,ko05215,ko05218,ko05222,ko05224,ko05225,ko05230,map00562,map01521,map04068,map04070,map04071,map04115,map04140,map04150,map04151,map04212,map04218,map04510,map04931,map05161,map05165,map05200,map05206,map05213,map05214,map05215,map05218,map05222,m…	-	R03363,R04513	RC00078	ko00000,ko00001,ko01000,ko01009	-	-	-	DSPc,PTEN_C2
XP_022079667.1	59894.ENSFALP00000004727	4.46e-200	615	KOG3690@1|root,KOG3690@2759|Eukaryota,38BGP@33154|Opisthokonta,3BB1P@33208|Metazoa,3CWJF@33213|Bilateria,48BQQ@7711|Chordata,497F1@7742|Vertebrata,4GQSE@8782|Aves	33208|Metazoa	E	Angiotensin-converting enzyme	ACE	GO:0000003,GO:0000323,GO:0001525,GO:0001568,GO:0001655,GO:0001664,GO:0001666,GO:0001678,GO:0001822,GO:0001932,GO:0001934,GO:0001944,GO:0001974,GO:0001990,GO:0001991,GO:0002002,GO:0002003,GO:0002016,GO:0002019,GO:0002237,GO:0002244,GO:0002252,GO:0002262,GO:0002376,GO:0002443,GO:0002444,GO:0002446,GO:0002474,GO:0002520,GO:0002682,GO:0003006,GO:0003008,GO:0003013,GO:0003015,GO:0003018,GO:0003044,GO:…	3.4.15.1	ko:K01283	ko04614,ko04924,ko05142,ko05410,map04614,map04924,map05142,map05410	-	-	-	ko00000,ko00001,ko01000,ko01002,ko04090,ko04147	-	-	-	Peptidase_M2
XP_022079668.1	7668.SPU_027584-tr	9.15e-62	207	KOG3656@1|root,KOG3656@2759|Eukaryota,3AQW8@33154|Opisthokonta,3C2NE@33208|Metazoa	33208|Metazoa	S	Serpentine type 7TM GPCR chemoreceptor Srx	-	-	-	ko:K04160,ko:K04287	ko04020,ko04024,ko04080,ko04726,map04020,map04024,map04080,map04726	-	-	-	ko00000,ko00001,ko04030	-	-	-	7tm_1
XP_022079669.1	7668.SPU_010179-tr	2.3e-54	190	KOG3656@1|root,KOG3656@2759|Eukaryota,3AMS0@33154|Opisthokonta,3C0AH@33208|Metazoa,3DGSU@33213|Bilateria	33208|Metazoa	S	7 transmembrane receptor (rhodopsin family)	-	-	-	-	-	-	-	-	-	-	-	-	7tm_1
XP_022079670.1	10224.XP_006814707.1	0	2792	KOG1825@1|root,KOG1825@2759|Eukaryota,38CJU@33154|Opisthokonta,3BCR6@33208|Metazoa,3CVEJ@33213|Bilateria	33208|Metazoa	S	actin filament reorganization	FRY	GO:0000003,GO:0000902,GO:0000904,GO:0001654,GO:0001745,GO:0001751,GO:0001754,GO:0001932,GO:0001934,GO:0002009,GO:0002165,GO:0003006,GO:0003674,GO:0004857,GO:0005488,GO:0005515,GO:0005575,GO:0005622,GO:0005623,GO:0005737,GO:0005938,GO:0006355,GO:0006996,GO:0007010,GO:0007015,GO:0007275,GO:0007276,GO:0007281,GO:0007292,GO:0007399,GO:0007423,GO:0007444,GO:0007455,GO:0007469,GO:0007472,GO:0007476,GO:…	-	-	-	-	-	-	-	-	-	-	MOR2-PAG1_C,MOR2-PAG1_N,MOR2-PAG1_mid
XP_022079671.1	126957.SMAR015397-PA	3.36e-12	74.7	2EXUV@1|root,2SZFD@2759|Eukaryota,3ASI0@33154|Opisthokonta,3C4IV@33208|Metazoa	33208|Metazoa	-	-	-	-	-	-	-	-	-	-	-	-	-	-	-
XP_022079672.1	7739.XP_002594290.1	1.74e-68	228	COG2272@1|root,KOG1516@2759|Eukaryota,38D2A@33154|Opisthokonta,3BDJX@33208|Metazoa,3CTBY@33213|Bilateria,485ZR@7711|Chordata	33208|Metazoa	L	carboxylic ester hydrolase activity	CES5A	GO:0000003,GO:0000902,GO:0000904,GO:0001941,GO:0003674,GO:0003824,GO:0004771,GO:0004806,GO:0005102,GO:0005488,GO:0005515,GO:0005575,GO:0005576,GO:0005604,GO:0005615,GO:0005622,GO:0005623,GO:0005737,GO:0005783,GO:0005788,GO:0005811,GO:0005829,GO:0005886,GO:0005887,GO:0006066,GO:0006082,GO:0006139,GO:0006163,GO:0006464,GO:0006486,GO:0006629,GO:0006631,GO:0006637,GO:0006638,GO:0006639,GO:0006690,GO:…	3.1.1.1,3.1.1.56,3.1.1.59,3.1.1.7,3.1.1.8,3.1.1.84	ko:K01044,ko:K01049,ko:K01050,ko:K01063,ko:K03927,ko:K07378,ko:K14999,ko:K15743	ko00564,ko00981,ko00983,ko01100,ko04514,ko04725,map00564,map00981,map00983,map01100,map04514,map04725	-	R01026,R06728,R08149,R08150,R08220,R08249,R08251,R08255,R08258	RC00020,RC00041,RC00055,RC00162,RC00460,RC00461,RC00475,RC00476,RC00523,RC00962,RC02264	ko00000,ko00001,ko00199,ko00537,ko01000,ko04131,ko04516	-	CE10	-	COesterase
XP_022079673.1	7955.ENSDARP00000095265	4.78e-184	605	COG2272@1|root,KOG1516@2759|Eukaryota,38DII@33154|Opisthokonta,3BGG6@33208|Metazoa,3DG6G@33213|Bilateria,48R9N@7711|Chordata,49MVS@7742|Vertebrata,4A58W@7898|Actinopterygii	33208|Metazoa	I	Carboxylesterase family	CES2	GO:0000003,GO:0003008,GO:0003674,GO:0003824,GO:0004453,GO:0005488,GO:0005515,GO:0005575,GO:0005622,GO:0005623,GO:0005737,GO:0005739,GO:0006629,GO:0006714,GO:0006716,GO:0006719,GO:0006720,GO:0006721,GO:0007275,GO:0007568,GO:0007600,GO:0007610,GO:0007617,GO:0007618,GO:0008150,GO:0008152,GO:0008300,GO:0008340,GO:0009056,GO:0009266,GO:0009581,GO:0009582,GO:0009605,GO:0009628,GO:0009636,GO:0009987,GO:…	3.1.1.1,3.1.1.56,3.1.1.59,3.1.1.7,3.1.1.8,3.1.1.84	ko:K01044,ko:K01049,ko:K01050,ko:K01063,ko:K03927	ko00564,ko00981,ko00983,ko01100,ko04725,map00564,map00981,map00983,map01100,map04725	-	R01026,R06728,R08149,R08150,R08220,R08249,R08251,R08255,R08258	RC00020,RC00041,RC00055,RC00162,RC00460,RC00461,RC00475,RC00476,RC00523,RC00962,RC02264	ko00000,ko00001,ko00537,ko01000	-	CE10	-	COesterase
XP_022079674.1	9986.ENSOCUP00000012046	5.31e-11	71.2	COG2272@1|root,KOG1516@2759|Eukaryota,38D2A@33154|Opisthokonta,3BDJX@33208|Metazoa,3CTBY@33213|Bilateria,485ZR@7711|Chordata,48Y85@7742|Vertebrata,3J3X2@40674|Mammalia	33208|Metazoa	I	trans-permethrin hydrolase activity	CES2	GO:0000003,GO:0000902,GO:0000904,GO:0001941,GO:0003674,GO:0003824,GO:0005102,GO:0005488,GO:0005515,GO:0005575,GO:0005576,GO:0005604,GO:0005622,GO:0005623,GO:0005737,GO:0005783,GO:0005788,GO:0005886,GO:0005887,GO:0006082,GO:0006464,GO:0006486,GO:0006629,GO:0006631,GO:0006690,GO:0006692,GO:0006693,GO:0006805,GO:0006807,GO:0006810,GO:0006897,GO:0006928,GO:0006935,GO:0006950,GO:0006952,GO:0007155,GO:…	3.1.1.1,3.1.1.56,3.1.1.59,3.1.1.7,3.1.1.8,3.1.1.84	ko:K01044,ko:K01049,ko:K01050,ko:K01063,ko:K03927,ko:K07378,ko:K14999,ko:K15743	ko00564,ko00981,ko00983,ko01100,ko04514,ko04725,map00564,map00981,map00983,map01100,map04514,map04725	-	R01026,R06728,R08149,R08150,R08220,R08249,R08251,R08255,R08258	RC00020,RC00041,RC00055,RC00162,RC00460,RC00461,RC00475,RC00476,RC00523,RC00962,RC02264	ko00000,ko00001,ko00199,ko00537,ko01000,ko04131,ko04516	-	CE10	-	COesterase
XP_022079675.1	7739.XP_002607004.1	2.29e-64	220	COG2272@1|root,KOG1516@2759|Eukaryota,38DII@33154|Opisthokonta,3BGG6@33208|Metazoa,3DG6G@33213|Bilateria,48R9N@7711|Chordata	33208|Metazoa	I	Belongs to the type-B carboxylesterase lipase family	CES2	GO:0000003,GO:0003008,GO:0003674,GO:0003824,GO:0004453,GO:0005488,GO:0005515,GO:0005575,GO:0005622,GO:0005623,GO:0005737,GO:0005739,GO:0006629,GO:0006714,GO:0006716,GO:0006719,GO:0006720,GO:0006721,GO:0007275,GO:0007568,GO:0007600,GO:0007610,GO:0007617,GO:0007618,GO:0008150,GO:0008152,GO:0008300,GO:0008340,GO:0009056,GO:0009266,GO:0009581,GO:0009582,GO:0009605,GO:0009628,GO:0009636,GO:0009987,GO:…	3.1.1.1,3.1.1.56,3.1.1.59,3.1.1.7,3.1.1.8,3.1.1.84	ko:K01044,ko:K01049,ko:K01050,ko:K01063,ko:K03927	ko00564,ko00981,ko00983,ko01100,ko04725,map00564,map00981,map00983,map01100,map04725	-	R01026,R06728,R08149,R08150,R08220,R08249,R08251,R08255,R08258	RC00020,RC00041,RC00055,RC00162,RC00460,RC00461,RC00475,RC00476,RC00523,RC00962,RC02264	ko00000,ko00001,ko00537,ko01000	-	CE10	-	COesterase
XP_022079676.1	10224.XP_006812579.1	9.77e-58	219	KOG1703@1|root,KOG1703@2759|Eukaryota,39RI1@33154|Opisthokonta,3BA23@33208|Metazoa	33208|Metazoa	TZ	Synaptopodin 2-like	SYNPO2L	GO:0003674,GO:0003779,GO:0005488,GO:0005515,GO:0005575,GO:0005622,GO:0005623,GO:0005634,GO:0005654,GO:0005737,GO:0005829,GO:0005856,GO:0008092,GO:0008150,GO:0010638,GO:0015629,GO:0016604,GO:0016607,GO:0030016,GO:0030017,GO:0030018,GO:0030054,GO:0031674,GO:0031974,GO:0031981,GO:0032231,GO:0032233,GO:0032956,GO:0032970,GO:0033043,GO:0043226,GO:0043227,GO:0043228,GO:0043229,GO:0043231,GO:0043232,GO:…	-	-	-	-	-	-	-	-	-	-	PDZ
XP_022079677.1	7668.SPU_014461-tr	3.86e-95	298	KOG0486@1|root,KOG0486@2759|Eukaryota,38EV2@33154|Opisthokonta,3BJ2S@33208|Metazoa,3CS31@33213|Bilateria	33208|Metazoa	K	subthalamic nucleus development	PITX2	GO:0000003,GO:0000122,GO:0000768,GO:0000976,GO:0000977,GO:0000978,GO:0000981,GO:0000982,GO:0000987,GO:0000988,GO:0000989,GO:0001012,GO:0001067,GO:0001076,GO:0001077,GO:0001078,GO:0001085,GO:0001101,GO:0001102,GO:0001191,GO:0001227,GO:0001228,GO:0001501,GO:0001525,GO:0001568,GO:0001569,GO:0001570,GO:0001654,GO:0001667,GO:0001701,GO:0001755,GO:0001763,GO:0001764,GO:0001944,GO:0001947,GO:0002009,GO:…	-	ko:K04686,ko:K09356,ko:K09357	ko04350,map04350	-	-	-	ko00000,ko00001,ko03000	-	-	-	Homeobox,OAR
XP_022079678.1	7897.ENSLACP00000010962	9.81e-76	261	COG2272@1|root,KOG1516@2759|Eukaryota,38BGT@33154|Opisthokonta,3BC24@33208|Metazoa,3CS2Q@33213|Bilateria,4824R@7711|Chordata,48WNS@7742|Vertebrata	33208|Metazoa	I	Neuroligin	NLGN2	GO:0001941,GO:0001966,GO:0002087,GO:0002791,GO:0002793,GO:0003008,GO:0003674,GO:0003824,GO:0005102,GO:0005488,GO:0005515,GO:0005575,GO:0005622,GO:0005623,GO:0005737,GO:0005886,GO:0005887,GO:0006807,GO:0006810,GO:0006897,GO:0006996,GO:0007155,GO:0007158,GO:0007275,GO:0007399,GO:0007416,GO:0007417,GO:0007420,GO:0007600,GO:0007610,GO:0007626,GO:0007630,GO:0008104,GO:0008150,GO:0008152,GO:0008284,GO:…	3.1.1.13,3.1.1.3	ko:K07378,ko:K12298	ko00100,ko00561,ko01100,ko04514,ko04972,ko04975,map00100,map00561,map01100,map04514,map04972,map04975	M00098	R01462,R02250,R02687	RC00020,RC00037,RC00041,RC00055,RC00094,RC00523	ko00000,ko00001,ko00002,ko01000,ko04131,ko04147,ko04516	-	-	-	COesterase
XP_022079679.1	7668.SPU_021785-tr	1.7e-155	498	COG2272@1|root,KOG1516@2759|Eukaryota,38DII@33154|Opisthokonta,3BGG6@33208|Metazoa,3DG6G@33213|Bilateria	33208|Metazoa	I	hydrolase activity	CES2	GO:0000003,GO:0003008,GO:0003674,GO:0003824,GO:0004453,GO:0005488,GO:0005515,GO:0005575,GO:0005622,GO:0005623,GO:0005737,GO:0005739,GO:0006629,GO:0006714,GO:0006716,GO:0006719,GO:0006720,GO:0006721,GO:0007275,GO:0007568,GO:0007600,GO:0007610,GO:0007617,GO:0007618,GO:0008150,GO:0008152,GO:0008300,GO:0008340,GO:0009056,GO:0009266,GO:0009581,GO:0009582,GO:0009605,GO:0009628,GO:0009636,GO:0009987,GO:…	3.1.1.1,3.1.1.56,3.1.1.59,3.1.1.7,3.1.1.8,3.1.1.84	ko:K01044,ko:K01049,ko:K01050,ko:K01063,ko:K03927	ko00564,ko00981,ko00983,ko01100,ko04725,map00564,map00981,map00983,map01100,map04725	-	R01026,R06728,R08149,R08150,R08220,R08249,R08251,R08255,R08258	RC00020,RC00041,RC00055,RC00162,RC00460,RC00461,RC00475,RC00476,RC00523,RC00962,RC02264	ko00000,ko00001,ko00537,ko01000	-	CE10	-	COesterase
XP_022079680.1	7668.SPU_019021-tr	1.99e-172	523	KOG0589@1|root,KOG0589@2759|Eukaryota,38C6Q@33154|Opisthokonta,3BE0Z@33208|Metazoa,3CSVT@33213|Bilateria	33208|Metazoa	T	regulation of replicative cell aging	NEK1	GO:0000003,GO:0000242,GO:0001655,GO:0001822,GO:0001932,GO:0001934,GO:0003674,GO:0003824,GO:0004672,GO:0004674,GO:0005488,GO:0005515,GO:0005575,GO:0005622,GO:0005623,GO:0005634,GO:0005737,GO:0005813,GO:0005815,GO:0005856,GO:0006464,GO:0006468,GO:0006793,GO:0006796,GO:0006807,GO:0006950,GO:0006974,GO:0006996,GO:0007154,GO:0007165,GO:0007275,GO:0007276,GO:0007283,GO:0007346,GO:0008150,GO:0008152,GO:…	2.7.11.1	ko:K08857,ko:K20877	-	-	-	-	ko00000,ko01000,ko01001,ko03036,ko03400	-	-	-	Pkinase
XP_022079681.1	7739.XP_002595967.1	1.08e-35	157	KOG4308@1|root,KOG4308@2759|Eukaryota,38FAM@33154|Opisthokonta,3C051@33208|Metazoa,3E69Q@33213|Bilateria,48RPV@7711|Chordata	33208|Metazoa	S	NACHT domain	-	-	-	ko:K12805	ko04621,ko05132,ko05134,map04621,map05132,map05134	-	-	-	ko00000,ko00001	-	-	-	Death,NACHT
XP_022079682.1	7739.XP_002598298.1	4.82e-37	127	KOG3446@1|root,KOG3446@2759|Eukaryota,3A889@33154|Opisthokonta,3BU3C@33208|Metazoa,3DAMY@33213|Bilateria,48FJG@7711|Chordata	33208|Metazoa	C	mitochondrial respiratory chain complex I assembly	NDUFA2	GO:0003674,GO:0003824,GO:0003954,GO:0005575,GO:0005622,GO:0005623,GO:0005737,GO:0005739,GO:0005740,GO:0005743,GO:0005746,GO:0005747,GO:0006091,GO:0006119,GO:0006120,GO:0006139,GO:0006163,GO:0006725,GO:0006753,GO:0006793,GO:0006796,GO:0006807,GO:0006996,GO:0007005,GO:0008137,GO:0008150,GO:0008152,GO:0009117,GO:0009123,GO:0009126,GO:0009141,GO:0009144,GO:0009150,GO:0009161,GO:0009167,GO:0009199,GO:…	-	ko:K03946	ko00190,ko01100,ko04714,ko04723,ko04932,ko05010,ko05012,ko05016,map00190,map01100,map04714,map04723,map04932,map05010,map05012,map05016	M00146	-	-	ko00000,ko00001,ko00002	3.D.1.6	-	-	L51_S25_CI-B8
XP_022079683.1	10224.XP_006819098.1	1.25e-35	134	2DMK9@1|root,2S657@2759|Eukaryota,3A9TR@33154|Opisthokonta,3BU4S@33208|Metazoa,3DADA@33213|Bilateria	33208|Metazoa	S	Mannose-6-phosphate receptor	-	-	-	-	-	-	-	-	-	-	-	-	ATG27
XP_022079684.1	7668.SPU_005314-tr	1.47e-32	114	COG5216@1|root,KOG2923@2759|Eukaryota,3A895@33154|Opisthokonta,3BTW7@33208|Metazoa,3DAKC@33213|Bilateria	33208|Metazoa	S	peptidyl-diphthamide biosynthetic process from peptidyl-histidine	DPH3	GO:0002791,GO:0002792,GO:0003674,GO:0005488,GO:0005575,GO:0005622,GO:0005623,GO:0005634,GO:0005654,GO:0005737,GO:0005829,GO:0006417,GO:0006448,GO:0006464,GO:0006807,GO:0008150,GO:0008152,GO:0009058,GO:0009889,GO:0009987,GO:0010468,GO:0010556,GO:0010608,GO:0017182,GO:0017183,GO:0018193,GO:0018202,GO:0019222,GO:0019538,GO:0031323,GO:0031326,GO:0031974,GO:0031981,GO:0032268,GO:0032879,GO:0032880,GO:…	-	ko:K15455	-	-	-	-	ko00000,ko03012,ko03016	-	-	-	zf-CSL
XP_022079685.1	7668.SPU_014461-tr	8.13e-96	298	KOG0486@1|root,KOG0486@2759|Eukaryota,38EV2@33154|Opisthokonta,3BJ2S@33208|Metazoa,3CS31@33213|Bilateria	33208|Metazoa	K	subthalamic nucleus development	PITX2	GO:0000003,GO:0000122,GO:0000768,GO:0000976,GO:0000977,GO:0000978,GO:0000981,GO:0000982,GO:0000987,GO:0000988,GO:0000989,GO:0001012,GO:0001067,GO:0001076,GO:0001077,GO:0001078,GO:0001085,GO:0001101,GO:0001102,GO:0001191,GO:0001227,GO:0001228,GO:0001501,GO:0001525,GO:0001568,GO:0001569,GO:0001570,GO:0001654,GO:0001667,GO:0001701,GO:0001755,GO:0001763,GO:0001764,GO:0001944,GO:0001947,GO:0002009,GO:…	-	ko:K04686,ko:K09356,ko:K09357	ko04350,map04350	-	-	-	ko00000,ko00001,ko03000	-	-	-	Homeobox,OAR
XP_022079686.1	10224.XP_002732203.1	4.41e-201	592	2CD5G@1|root,2QQ46@2759|Eukaryota,38DTB@33154|Opisthokonta,3B9AA@33208|Metazoa,3CRPR@33213|Bilateria	33208|Metazoa	S	coagulation factor XIII	F13A1	GO:0001533,GO:0002576,GO:0003674,GO:0003810,GO:0003824,GO:0005575,GO:0005576,GO:0005622,GO:0005623,GO:0005737,GO:0005829,GO:0005886,GO:0005911,GO:0005912,GO:0005913,GO:0006464,GO:0006807,GO:0006810,GO:0006887,GO:0006950,GO:0007154,GO:0007165,GO:0007166,GO:0007275,GO:0007596,GO:0007599,GO:0008150,GO:0008152,GO:0008219,GO:0008284,GO:0008544,GO:0009611,GO:0009653,GO:0009887,GO:0009888,GO:0009913,GO:…	2.3.2.13	ko:K03917,ko:K05619	ko04610,map04610	-	-	-	ko00000,ko00001,ko01000,ko04516	-	-	-	Transglut_C,Transglut_N,Transglut_core
XP_022079687.1	10224.XP_002732203.1	7.96e-196	578	2CD5G@1|root,2QQ46@2759|Eukaryota,38DTB@33154|Opisthokonta,3B9AA@33208|Metazoa,3CRPR@33213|Bilateria	33208|Metazoa	S	coagulation factor XIII	F13A1	GO:0001533,GO:0002576,GO:0003674,GO:0003810,GO:0003824,GO:0005575,GO:0005576,GO:0005622,GO:0005623,GO:0005737,GO:0005829,GO:0005886,GO:0005911,GO:0005912,GO:0005913,GO:0006464,GO:0006807,GO:0006810,GO:0006887,GO:0006950,GO:0007154,GO:0007165,GO:0007166,GO:0007275,GO:0007596,GO:0007599,GO:0008150,GO:0008152,GO:0008219,GO:0008284,GO:0008544,GO:0009611,GO:0009653,GO:0009887,GO:0009888,GO:0009913,GO:…	2.3.2.13	ko:K03917,ko:K05619	ko04610,map04610	-	-	-	ko00000,ko00001,ko01000,ko04516	-	-	-	Transglut_C,Transglut_N,Transglut_core
XP_022079688.1	10224.XP_006818454.1	1.57e-62	218	KOG4294@1|root,KOG4294@2759|Eukaryota,38YI2@33154|Opisthokonta,3BE9T@33208|Metazoa,3DGIF@33213|Bilateria	33208|Metazoa	P	Amiloride-sensitive sodium channel	-	-	-	ko:K03440,ko:K04825,ko:K04829	ko04742,ko04750,ko04960,map04742,map04750,map04960	-	-	-	ko00000,ko00001,ko04040	1.A.6.1.1,1.A.6.1.10,1.A.6.1.2,1.A.6.1.4,1.A.6.1.5,1.A.6.2,1.A.6.4,1.A.6.5	-	-	ASC
XP_022079689.1	7668.SPU_011795-tr	3.62e-55	197	COG0666@1|root,KOG4177@2759|Eukaryota,39NG3@33154|Opisthokonta,3CQ0H@33208|Metazoa,3E65V@33213|Bilateria	33208|Metazoa	M	SOCS_box	-	-	-	-	-	-	-	-	-	-	-	-	Ank_2,SOCS_box
XP_022079690.1	7668.SPU_005473-tr	1.69e-96	301	KOG3656@1|root,KOG3656@2759|Eukaryota,3AMS0@33154|Opisthokonta,3C0AH@33208|Metazoa,3DGSU@33213|Bilateria	33208|Metazoa	S	7 transmembrane receptor (rhodopsin family)	-	-	-	-	-	-	-	-	-	-	-	-	7tm_1
XP_022079691.1	7668.SPU_018250-tr	6.55e-55	197	KOG2692@1|root,KOG2692@2759|Eukaryota	2759|Eukaryota	M	sialyltransferase activity	-	-	2.4.99.8	ko:K03369,ko:K03371,ko:K06612,ko:K06613,ko:K06615	ko00601,ko00603,ko00604,ko01100,map00601,map00603,map00604,map01100	M00069	R05940,R05943,R05947,R05950,R05958,R06032	-	ko00000,ko00001,ko00002,ko01000,ko01003	-	GT29	-	Glyco_transf_29
XP_022079692.1	7668.SPU_018250-tr	6.55e-55	197	KOG2692@1|root,KOG2692@2759|Eukaryota	2759|Eukaryota	M	sialyltransferase activity	-	-	2.4.99.8	ko:K03369,ko:K03371,ko:K06612,ko:K06613,ko:K06615	ko00601,ko00603,ko00604,ko01100,map00601,map00603,map00604,map01100	M00069	R05940,R05943,R05947,R05950,R05958,R06032	-	ko00000,ko00001,ko00002,ko01000,ko01003	-	GT29	-	Glyco_transf_29
XP_022079693.1	7668.SPU_014461-tr	5.83e-98	301	KOG0486@1|root,KOG0486@2759|Eukaryota,38EV2@33154|Opisthokonta,3BJ2S@33208|Metazoa,3CS31@33213|Bilateria	33208|Metazoa	K	subthalamic nucleus development	PITX2	GO:0000003,GO:0000122,GO:0000768,GO:0000976,GO:0000977,GO:0000978,GO:0000981,GO:0000982,GO:0000987,GO:0000988,GO:0000989,GO:0001012,GO:0001067,GO:0001076,GO:0001077,GO:0001078,GO:0001085,GO:0001101,GO:0001102,GO:0001191,GO:0001227,GO:0001228,GO:0001501,GO:0001525,GO:0001568,GO:0001569,GO:0001570,GO:0001654,GO:0001667,GO:0001701,GO:0001755,GO:0001763,GO:0001764,GO:0001944,GO:0001947,GO:0002009,GO:…	-	ko:K04686,ko:K09356,ko:K09357	ko04350,map04350	-	-	-	ko00000,ko00001,ko03000	-	-	-	Homeobox,OAR
XP_022079694.1	7668.SPU_018250-tr	6.55e-55	197	KOG2692@1|root,KOG2692@2759|Eukaryota	2759|Eukaryota	M	sialyltransferase activity	-	-	2.4.99.8	ko:K03369,ko:K03371,ko:K06612,ko:K06613,ko:K06615	ko00601,ko00603,ko00604,ko01100,map00601,map00603,map00604,map01100	M00069	R05940,R05943,R05947,R05950,R05958,R06032	-	ko00000,ko00001,ko00002,ko01000,ko01003	-	GT29	-	Glyco_transf_29
XP_022079695.1	7668.SPU_027584-tr	1.94e-73	238	KOG3656@1|root,KOG3656@2759|Eukaryota,3AQW8@33154|Opisthokonta,3C2NE@33208|Metazoa	33208|Metazoa	S	Serpentine type 7TM GPCR chemoreceptor Srx	-	-	-	ko:K04160,ko:K04287	ko04020,ko04024,ko04080,ko04726,map04020,map04024,map04080,map04726	-	-	-	ko00000,ko00001,ko04030	-	-	-	7tm_1
XP_022079696.1	7668.SPU_004441-tr	8.8e-182	513	KOG3879@1|root,KOG3879@2759|Eukaryota,38CP1@33154|Opisthokonta,3BHIF@33208|Metazoa,3CX9W@33213|Bilateria	33208|Metazoa	S	Transmembrane Fragile-X-F protein	TMEM185A	GO:0005575,GO:0005623,GO:0030425,GO:0036477,GO:0042995,GO:0043005,GO:0044463,GO:0044464,GO:0097447,GO:0097458,GO:0120025,GO:0120038	-	-	-	-	-	-	-	-	-	-	Tmemb_185A
XP_022079697.1	7668.SPU_014634-tr	2.82e-45	172	KOG2504@1|root,KOG2504@2759|Eukaryota,39TSS@33154|Opisthokonta,3BG0P@33208|Metazoa,3CTF0@33213|Bilateria	33208|Metazoa	G	Monocarboxylate transporter 2-like	-	-	-	ko:K08184,ko:K11810	-	-	-	-	ko00000,ko02000	2.A.1.13	-	-	MFS_1
XP_022079698.1	7668.SPU_021785-tr	1.41e-189	595	COG2272@1|root,KOG1516@2759|Eukaryota,38DII@33154|Opisthokonta,3BGG6@33208|Metazoa,3DG6G@33213|Bilateria	33208|Metazoa	I	hydrolase activity	CES2	GO:0000003,GO:0003008,GO:0003674,GO:0003824,GO:0004453,GO:0005488,GO:0005515,GO:0005575,GO:0005622,GO:0005623,GO:0005737,GO:0005739,GO:0006629,GO:0006714,GO:0006716,GO:0006719,GO:0006720,GO:0006721,GO:0007275,GO:0007568,GO:0007600,GO:0007610,GO:0007617,GO:0007618,GO:0008150,GO:0008152,GO:0008300,GO:0008340,GO:0009056,GO:0009266,GO:0009581,GO:0009582,GO:0009605,GO:0009628,GO:0009636,GO:0009987,GO:…	3.1.1.1,3.1.1.56,3.1.1.59,3.1.1.7,3.1.1.8,3.1.1.84	ko:K01044,ko:K01049,ko:K01050,ko:K01063,ko:K03927	ko00564,ko00981,ko00983,ko01100,ko04725,map00564,map00981,map00983,map01100,map04725	-	R01026,R06728,R08149,R08150,R08220,R08249,R08251,R08255,R08258	RC00020,RC00041,RC00055,RC00162,RC00460,RC00461,RC00475,RC00476,RC00523,RC00962,RC02264	ko00000,ko00001,ko00537,ko01000	-	CE10	-	COesterase
XP_022079699.1	7668.SPU_014461-tr	2.38e-99	305	KOG0486@1|root,KOG0486@2759|Eukaryota,38EV2@33154|Opisthokonta,3BJ2S@33208|Metazoa,3CS31@33213|Bilateria	33208|Metazoa	K	subthalamic nucleus development	PITX2	GO:0000003,GO:0000122,GO:0000768,GO:0000976,GO:0000977,GO:0000978,GO:0000981,GO:0000982,GO:0000987,GO:0000988,GO:0000989,GO:0001012,GO:0001067,GO:0001076,GO:0001077,GO:0001078,GO:0001085,GO:0001101,GO:0001102,GO:0001191,GO:0001227,GO:0001228,GO:0001501,GO:0001525,GO:0001568,GO:0001569,GO:0001570,GO:0001654,GO:0001667,GO:0001701,GO:0001755,GO:0001763,GO:0001764,GO:0001944,GO:0001947,GO:0002009,GO:…	-	ko:K04686,ko:K09356,ko:K09357	ko04350,map04350	-	-	-	ko00000,ko00001,ko03000	-	-	-	Homeobox,OAR
XP_022079700.1	10224.XP_006819457.1	0	2421	28IDA@1|root,2QQPY@2759|Eukaryota,38G8U@33154|Opisthokonta,3BI4P@33208|Metazoa,3CYM8@33213|Bilateria	33208|Metazoa	S	HEPN domain	SACS	GO:0003674,GO:0005102,GO:0005488,GO:0005515,GO:0005575,GO:0005622,GO:0005623,GO:0005634,GO:0005737,GO:0005739,GO:0006457,GO:0008150,GO:0009987,GO:0030424,GO:0030425,GO:0030544,GO:0031072,GO:0036477,GO:0042995,GO:0043005,GO:0043226,GO:0043227,GO:0043229,GO:0043231,GO:0044087,GO:0044424,GO:0044444,GO:0044463,GO:0044464,GO:0044877,GO:0048519,GO:0048523,GO:0050750,GO:0050789,GO:0050794,GO:0051087,GO:…	-	ko:K17592	-	-	-	-	ko00000,ko01009	-	-	-	HEPN,ubiquitin
XP_022079701.1	7668.SPU_009707-tr	3.95e-202	588	COG0215@1|root,KOG2007@2759|Eukaryota,38GUV@33154|Opisthokonta,3B9DM@33208|Metazoa,3CWTZ@33213|Bilateria	33208|Metazoa	J	cysteine-tRNA ligase activity	CARS2	GO:0000166,GO:0003674,GO:0003824,GO:0004812,GO:0004817,GO:0005488,GO:0005524,GO:0005575,GO:0005622,GO:0005623,GO:0005737,GO:0005739,GO:0006082,GO:0006139,GO:0006399,GO:0006412,GO:0006418,GO:0006423,GO:0006518,GO:0006520,GO:0006725,GO:0006807,GO:0008144,GO:0008150,GO:0008152,GO:0009058,GO:0009059,GO:0009987,GO:0010467,GO:0016070,GO:0016874,GO:0016875,GO:0017076,GO:0019538,GO:0019752,GO:0030554,GO:…	6.1.1.16	ko:K01883	ko00970,map00970	M00359,M00360	R03650	RC00055,RC00523	ko00000,ko00001,ko00002,ko01000,ko01007,ko03016	-	-	-	DALR_2,tRNA-synt_1e
XP_022079702.1	7668.SPU_009707-tr	2.98e-163	479	COG0215@1|root,KOG2007@2759|Eukaryota,38GUV@33154|Opisthokonta,3B9DM@33208|Metazoa,3CWTZ@33213|Bilateria	33208|Metazoa	J	cysteine-tRNA ligase activity	CARS2	GO:0000166,GO:0003674,GO:0003824,GO:0004812,GO:0004817,GO:0005488,GO:0005524,GO:0005575,GO:0005622,GO:0005623,GO:0005737,GO:0005739,GO:0006082,GO:0006139,GO:0006399,GO:0006412,GO:0006418,GO:0006423,GO:0006518,GO:0006520,GO:0006725,GO:0006807,GO:0008144,GO:0008150,GO:0008152,GO:0009058,GO:0009059,GO:0009987,GO:0010467,GO:0016070,GO:0016874,GO:0016875,GO:0017076,GO:0019538,GO:0019752,GO:0030554,GO:…	6.1.1.16	ko:K01883	ko00970,map00970	M00359,M00360	R03650	RC00055,RC00523	ko00000,ko00001,ko00002,ko01000,ko01007,ko03016	-	-	-	DALR_2,tRNA-synt_1e
XP_022079703.1	7668.SPU_000317-tr	8.99e-59	204	KOG4651@1|root,KOG4651@2759|Eukaryota	2759|Eukaryota	M	chondroitin 4-sulfotransferase activity	-	-	2.8.2.35,2.8.2.5	ko:K01017,ko:K08105	ko00532,map00532	-	R02180,R10873	RC00007,RC00231	ko00000,ko00001,ko01000,ko01003	-	-	-	Sulfotransfer_2
XP_022079704.1	10224.XP_002731743.1	1.9e-76	234	2CJGJ@1|root,2RZWX@2759|Eukaryota,3A1TC@33154|Opisthokonta,3BJTR@33208|Metazoa,3D4TB@33213|Bilateria	33208|Metazoa	S	PIH1 domain containing 3	PIH1D3	GO:0000226,GO:0001578,GO:0003341,GO:0003674,GO:0005488,GO:0005515,GO:0005575,GO:0005622,GO:0005623,GO:0005737,GO:0006928,GO:0006996,GO:0007010,GO:0007017,GO:0007018,GO:0008150,GO:0009987,GO:0016043,GO:0022607,GO:0030030,GO:0030031,GO:0030317,GO:0034622,GO:0035082,GO:0040011,GO:0043933,GO:0044085,GO:0044424,GO:0044464,GO:0044782,GO:0048870,GO:0051087,GO:0051179,GO:0051674,GO:0060271,GO:0065003,GO:…	-	-	-	-	-	-	-	-	-	-	PIH1
XP_022079705.1	10224.XP_002731743.1	1.9e-76	234	2CJGJ@1|root,2RZWX@2759|Eukaryota,3A1TC@33154|Opisthokonta,3BJTR@33208|Metazoa,3D4TB@33213|Bilateria	33208|Metazoa	S	PIH1 domain containing 3	PIH1D3	GO:0000226,GO:0001578,GO:0003341,GO:0003674,GO:0005488,GO:0005515,GO:0005575,GO:0005622,GO:0005623,GO:0005737,GO:0006928,GO:0006996,GO:0007010,GO:0007017,GO:0007018,GO:0008150,GO:0009987,GO:0016043,GO:0022607,GO:0030030,GO:0030031,GO:0030317,GO:0034622,GO:0035082,GO:0040011,GO:0043933,GO:0044085,GO:0044424,GO:0044464,GO:0044782,GO:0048870,GO:0051087,GO:0051179,GO:0051674,GO:0060271,GO:0065003,GO:…	-	-	-	-	-	-	-	-	-	-	PIH1
XP_022079706.1	10224.XP_002731743.1	1.9e-76	234	2CJGJ@1|root,2RZWX@2759|Eukaryota,3A1TC@33154|Opisthokonta,3BJTR@33208|Metazoa,3D4TB@33213|Bilateria	33208|Metazoa	S	PIH1 domain containing 3	PIH1D3	GO:0000226,GO:0001578,GO:0003341,GO:0003674,GO:0005488,GO:0005515,GO:0005575,GO:0005622,GO:0005623,GO:0005737,GO:0006928,GO:0006996,GO:0007010,GO:0007017,GO:0007018,GO:0008150,GO:0009987,GO:0016043,GO:0022607,GO:0030030,GO:0030031,GO:0030317,GO:0034622,GO:0035082,GO:0040011,GO:0043933,GO:0044085,GO:0044424,GO:0044464,GO:0044782,GO:0048870,GO:0051087,GO:0051179,GO:0051674,GO:0060271,GO:0065003,GO:…	-	-	-	-	-	-	-	-	-	-	PIH1
XP_022079707.1	10224.XP_002731743.1	1.9e-76	234	2CJGJ@1|root,2RZWX@2759|Eukaryota,3A1TC@33154|Opisthokonta,3BJTR@33208|Metazoa,3D4TB@33213|Bilateria	33208|Metazoa	S	PIH1 domain containing 3	PIH1D3	GO:0000226,GO:0001578,GO:0003341,GO:0003674,GO:0005488,GO:0005515,GO:0005575,GO:0005622,GO:0005623,GO:0005737,GO:0006928,GO:0006996,GO:0007010,GO:0007017,GO:0007018,GO:0008150,GO:0009987,GO:0016043,GO:0022607,GO:0030030,GO:0030031,GO:0030317,GO:0034622,GO:0035082,GO:0040011,GO:0043933,GO:0044085,GO:0044424,GO:0044464,GO:0044782,GO:0048870,GO:0051087,GO:0051179,GO:0051674,GO:0060271,GO:0065003,GO:…	-	-	-	-	-	-	-	-	-	-	PIH1
XP_022079708.1	10224.XP_002731743.1	1.9e-76	234	2CJGJ@1|root,2RZWX@2759|Eukaryota,3A1TC@33154|Opisthokonta,3BJTR@33208|Metazoa,3D4TB@33213|Bilateria	33208|Metazoa	S	PIH1 domain containing 3	PIH1D3	GO:0000226,GO:0001578,GO:0003341,GO:0003674,GO:0005488,GO:0005515,GO:0005575,GO:0005622,GO:0005623,GO:0005737,GO:0006928,GO:0006996,GO:0007010,GO:0007017,GO:0007018,GO:0008150,GO:0009987,GO:0016043,GO:0022607,GO:0030030,GO:0030031,GO:0030317,GO:0034622,GO:0035082,GO:0040011,GO:0043933,GO:0044085,GO:0044424,GO:0044464,GO:0044782,GO:0048870,GO:0051087,GO:0051179,GO:0051674,GO:0060271,GO:0065003,GO:…	-	-	-	-	-	-	-	-	-	-	PIH1
XP_022079709.1	10224.XP_002731743.1	1.9e-76	234	2CJGJ@1|root,2RZWX@2759|Eukaryota,3A1TC@33154|Opisthokonta,3BJTR@33208|Metazoa,3D4TB@33213|Bilateria	33208|Metazoa	S	PIH1 domain containing 3	PIH1D3	GO:0000226,GO:0001578,GO:0003341,GO:0003674,GO:0005488,GO:0005515,GO:0005575,GO:0005622,GO:0005623,GO:0005737,GO:0006928,GO:0006996,GO:0007010,GO:0007017,GO:0007018,GO:0008150,GO:0009987,GO:0016043,GO:0022607,GO:0030030,GO:0030031,GO:0030317,GO:0034622,GO:0035082,GO:0040011,GO:0043933,GO:0044085,GO:0044424,GO:0044464,GO:0044782,GO:0048870,GO:0051087,GO:0051179,GO:0051674,GO:0060271,GO:0065003,GO:…	-	-	-	-	-	-	-	-	-	-	PIH1
XP_022079710.1	10224.XP_002731743.1	1.9e-76	234	2CJGJ@1|root,2RZWX@2759|Eukaryota,3A1TC@33154|Opisthokonta,3BJTR@33208|Metazoa,3D4TB@33213|Bilateria	33208|Metazoa	S	PIH1 domain containing 3	PIH1D3	GO:0000226,GO:0001578,GO:0003341,GO:0003674,GO:0005488,GO:0005515,GO:0005575,GO:0005622,GO:0005623,GO:0005737,GO:0006928,GO:0006996,GO:0007010,GO:0007017,GO:0007018,GO:0008150,GO:0009987,GO:0016043,GO:0022607,GO:0030030,GO:0030031,GO:0030317,GO:0034622,GO:0035082,GO:0040011,GO:0043933,GO:0044085,GO:0044424,GO:0044464,GO:0044782,GO:0048870,GO:0051087,GO:0051179,GO:0051674,GO:0060271,GO:0065003,GO:…	-	-	-	-	-	-	-	-	-	-	PIH1
XP_022079711.1	10224.XP_002731743.1	1.9e-76	234	2CJGJ@1|root,2RZWX@2759|Eukaryota,3A1TC@33154|Opisthokonta,3BJTR@33208|Metazoa,3D4TB@33213|Bilateria	33208|Metazoa	S	PIH1 domain containing 3	PIH1D3	GO:0000226,GO:0001578,GO:0003341,GO:0003674,GO:0005488,GO:0005515,GO:0005575,GO:0005622,GO:0005623,GO:0005737,GO:0006928,GO:0006996,GO:0007010,GO:0007017,GO:0007018,GO:0008150,GO:0009987,GO:0016043,GO:0022607,GO:0030030,GO:0030031,GO:0030317,GO:0034622,GO:0035082,GO:0040011,GO:0043933,GO:0044085,GO:0044424,GO:0044464,GO:0044782,GO:0048870,GO:0051087,GO:0051179,GO:0051674,GO:0060271,GO:0065003,GO:…	-	-	-	-	-	-	-	-	-	-	PIH1
XP_022079712.1	10224.XP_002731743.1	1.9e-76	234	2CJGJ@1|root,2RZWX@2759|Eukaryota,3A1TC@33154|Opisthokonta,3BJTR@33208|Metazoa,3D4TB@33213|Bilateria	33208|Metazoa	S	PIH1 domain containing 3	PIH1D3	GO:0000226,GO:0001578,GO:0003341,GO:0003674,GO:0005488,GO:0005515,GO:0005575,GO:0005622,GO:0005623,GO:0005737,GO:0006928,GO:0006996,GO:0007010,GO:0007017,GO:0007018,GO:0008150,GO:0009987,GO:0016043,GO:0022607,GO:0030030,GO:0030031,GO:0030317,GO:0034622,GO:0035082,GO:0040011,GO:0043933,GO:0044085,GO:0044424,GO:0044464,GO:0044782,GO:0048870,GO:0051087,GO:0051179,GO:0051674,GO:0060271,GO:0065003,GO:…	-	-	-	-	-	-	-	-	-	-	PIH1
XP_022079713.1	10224.XP_002731743.1	1.9e-76	234	2CJGJ@1|root,2RZWX@2759|Eukaryota,3A1TC@33154|Opisthokonta,3BJTR@33208|Metazoa,3D4TB@33213|Bilateria	33208|Metazoa	S	PIH1 domain containing 3	PIH1D3	GO:0000226,GO:0001578,GO:0003341,GO:0003674,GO:0005488,GO:0005515,GO:0005575,GO:0005622,GO:0005623,GO:0005737,GO:0006928,GO:0006996,GO:0007010,GO:0007017,GO:0007018,GO:0008150,GO:0009987,GO:0016043,GO:0022607,GO:0030030,GO:0030031,GO:0030317,GO:0034622,GO:0035082,GO:0040011,GO:0043933,GO:0044085,GO:0044424,GO:0044464,GO:0044782,GO:0048870,GO:0051087,GO:0051179,GO:0051674,GO:0060271,GO:0065003,GO:…	-	-	-	-	-	-	-	-	-	-	PIH1
XP_022079714.1	7668.SPU_023347-tr	5.13e-242	687	KOG3541@1|root,KOG3541@2759|Eukaryota,38HIU@33154|Opisthokonta,3BCC0@33208|Metazoa,3CYVT@33213|Bilateria	33208|Metazoa	T	family member	RASGEF1C	GO:0003674,GO:0005085,GO:0005088,GO:0005488,GO:0005515,GO:0008150,GO:0009966,GO:0009967,GO:0010646,GO:0010647,GO:0017016,GO:0019899,GO:0023051,GO:0023056,GO:0031267,GO:0046578,GO:0046579,GO:0048518,GO:0048522,GO:0048583,GO:0048584,GO:0050789,GO:0050794,GO:0051020,GO:0051056,GO:0051057,GO:0065007,GO:0065009,GO:0098772,GO:1902531,GO:1902533	-	-	-	-	-	-	-	-	-	-	RasGEF,RasGEF_N
XP_022079715.1	10224.XP_002731743.1	1.9e-76	234	2CJGJ@1|root,2RZWX@2759|Eukaryota,3A1TC@33154|Opisthokonta,3BJTR@33208|Metazoa,3D4TB@33213|Bilateria	33208|Metazoa	S	PIH1 domain containing 3	PIH1D3	GO:0000226,GO:0001578,GO:0003341,GO:0003674,GO:0005488,GO:0005515,GO:0005575,GO:0005622,GO:0005623,GO:0005737,GO:0006928,GO:0006996,GO:0007010,GO:0007017,GO:0007018,GO:0008150,GO:0009987,GO:0016043,GO:0022607,GO:0030030,GO:0030031,GO:0030317,GO:0034622,GO:0035082,GO:0040011,GO:0043933,GO:0044085,GO:0044424,GO:0044464,GO:0044782,GO:0048870,GO:0051087,GO:0051179,GO:0051674,GO:0060271,GO:0065003,GO:…	-	-	-	-	-	-	-	-	-	-	PIH1
XP_022079716.1	10224.XP_006821786.1	1.53e-89	295	KOG0255@1|root,KOG0255@2759|Eukaryota,38FJ1@33154|Opisthokonta,3BKRD@33208|Metazoa,3D3XG@33213|Bilateria	33208|Metazoa	S	Sugar (and other) transporter	-	-	-	ko:K08202	ko05231,map05231	-	-	-	ko00000,ko00001,ko02000	2.A.1.19.2,2.A.1.19.3	-	-	Sugar_tr
XP_022079717.1	7739.XP_002601790.1	9.08e-66	228	KOG0255@1|root,KOG0255@2759|Eukaryota,38FJ1@33154|Opisthokonta,3BKRD@33208|Metazoa,3D3XG@33213|Bilateria	33208|Metazoa	S	Sugar (and other) transporter	-	-	-	ko:K08202	ko05231,map05231	-	-	-	ko00000,ko00001,ko02000	2.A.1.19.2,2.A.1.19.3	-	-	Sugar_tr
XP_022079718.1	10224.XP_006814037.1	1.89e-279	784	KOG3541@1|root,KOG3541@2759|Eukaryota,38HIU@33154|Opisthokonta,3BCC0@33208|Metazoa,3CYVT@33213|Bilateria	33208|Metazoa	T	family member	RASGEF1C	GO:0003674,GO:0005085,GO:0005088,GO:0005488,GO:0005515,GO:0008150,GO:0009966,GO:0009967,GO:0010646,GO:0010647,GO:0017016,GO:0019899,GO:0023051,GO:0023056,GO:0031267,GO:0046578,GO:0046579,GO:0048518,GO:0048522,GO:0048583,GO:0048584,GO:0050789,GO:0050794,GO:0051020,GO:0051056,GO:0051057,GO:0065007,GO:0065009,GO:0098772,GO:1902531,GO:1902533	-	-	-	-	-	-	-	-	-	-	RasGEF,RasGEF_N
XP_022079719.1	7668.SPU_009136-tr	2.69e-32	132	2CZA0@1|root,2S9AH@2759|Eukaryota,3ABW2@33154|Opisthokonta,3BVK1@33208|Metazoa,3DCNX@33213|Bilateria	33208|Metazoa	S	Nucleotide-diphospho-sugar transferase	-	-	-	ko:K11714	-	-	-	-	ko00000,ko01000,ko01003	-	GT77	-	Nucleotid_trans
XP_022079720.1	192875.XP_004344246.1	6.61e-70	234	2E91M@1|root,2SFFS@2759|Eukaryota,3AN5X@33154|Opisthokonta	33154|Opisthokonta	S	Glycosyltransferase family 92	-	-	-	-	-	-	-	-	-	-	-	-	-
XP_022079721.1	7668.SPU_007359-tr	1.42e-72	243	KOG3656@1|root,KOG3656@2759|Eukaryota,3AQW8@33154|Opisthokonta,3C2NE@33208|Metazoa	33208|Metazoa	S	Serpentine type 7TM GPCR chemoreceptor Srx	-	-	-	ko:K04160,ko:K04287	ko04020,ko04024,ko04080,ko04726,map04020,map04024,map04080,map04726	-	-	-	ko00000,ko00001,ko04030	-	-	-	7tm_1
XP_022079722.1	7668.SPU_007359-tr	1.42e-72	243	KOG3656@1|root,KOG3656@2759|Eukaryota,3AQW8@33154|Opisthokonta,3C2NE@33208|Metazoa	33208|Metazoa	S	Serpentine type 7TM GPCR chemoreceptor Srx	-	-	-	ko:K04160,ko:K04287	ko04020,ko04024,ko04080,ko04726,map04020,map04024,map04080,map04726	-	-	-	ko00000,ko00001,ko04030	-	-	-	7tm_1
XP_022079723.1	10224.XP_006814094.1	1.07e-245	732	COG0553@1|root,KOG1000@2759|Eukaryota,38C05@33154|Opisthokonta,3BE0M@33208|Metazoa,3CT9F@33213|Bilateria	33208|Metazoa	B	SWI SNF-related matrix-associated actin-dependent regulator of chromatin subfamily A-like protein	SMARCAL1	GO:0000278,GO:0000723,GO:0000724,GO:0000725,GO:0000726,GO:0000733,GO:0001325,GO:0001501,GO:0001525,GO:0001568,GO:0001944,GO:0002376,GO:0002520,GO:0003674,GO:0003676,GO:0003678,GO:0003824,GO:0004003,GO:0004386,GO:0005488,GO:0005575,GO:0005622,GO:0005623,GO:0005634,GO:0005654,GO:0005694,GO:0005700,GO:0005705,GO:0006139,GO:0006259,GO:0006260,GO:0006261,GO:0006281,GO:0006302,GO:0006310,GO:0006355,GO:…	3.6.4.12	ko:K14440	-	-	-	-	ko00000,ko01000,ko03036	-	-	-	HARP,Helicase_C,SNF2_N
XP_022079724.1	7668.SPU_008555-tr	3.36e-79	265	28HFM@1|root,2QPTN@2759|Eukaryota,39VEN@33154|Opisthokonta,3BE38@33208|Metazoa,3CTIS@33213|Bilateria	33208|Metazoa	S	Family with sequence similarity 134, member C	FAM134C	GO:0005575,GO:0007275,GO:0007399,GO:0008150,GO:0009987,GO:0010720,GO:0010975,GO:0010976,GO:0016020,GO:0016021,GO:0022008,GO:0030154,GO:0031224,GO:0031344,GO:0031346,GO:0032501,GO:0032502,GO:0044425,GO:0045595,GO:0045597,GO:0045664,GO:0045666,GO:0048518,GO:0048522,GO:0048699,GO:0048731,GO:0048856,GO:0048869,GO:0050767,GO:0050769,GO:0050789,GO:0050793,GO:0050794,GO:0051094,GO:0051128,GO:0051130,GO:…	-	-	-	-	-	-	-	-	-	-	-
XP_022079725.1	10224.XP_006814095.1	7.5e-70	238	28HFM@1|root,2QPTN@2759|Eukaryota,39VEN@33154|Opisthokonta,3BE38@33208|Metazoa,3CTIS@33213|Bilateria	33208|Metazoa	S	Family with sequence similarity 134, member C	FAM134C	GO:0005575,GO:0007275,GO:0007399,GO:0008150,GO:0009987,GO:0010720,GO:0010975,GO:0010976,GO:0016020,GO:0016021,GO:0022008,GO:0030154,GO:0031224,GO:0031344,GO:0031346,GO:0032501,GO:0032502,GO:0044425,GO:0045595,GO:0045597,GO:0045664,GO:0045666,GO:0048518,GO:0048522,GO:0048699,GO:0048731,GO:0048856,GO:0048869,GO:0050767,GO:0050769,GO:0050789,GO:0050793,GO:0050794,GO:0051094,GO:0051128,GO:0051130,GO:…	-	-	-	-	-	-	-	-	-	-	-
XP_022079726.1	10224.XP_006814037.1	1.4e-279	784	KOG3541@1|root,KOG3541@2759|Eukaryota,38HIU@33154|Opisthokonta,3BCC0@33208|Metazoa,3CYVT@33213|Bilateria	33208|Metazoa	T	family member	RASGEF1C	GO:0003674,GO:0005085,GO:0005088,GO:0005488,GO:0005515,GO:0008150,GO:0009966,GO:0009967,GO:0010646,GO:0010647,GO:0017016,GO:0019899,GO:0023051,GO:0023056,GO:0031267,GO:0046578,GO:0046579,GO:0048518,GO:0048522,GO:0048583,GO:0048584,GO:0050789,GO:0050794,GO:0051020,GO:0051056,GO:0051057,GO:0065007,GO:0065009,GO:0098772,GO:1902531,GO:1902533	-	-	-	-	-	-	-	-	-	-	RasGEF,RasGEF_N
XP_022079727.1	7668.SPU_021778-tr	4.23e-53	195	KOG3794@1|root,KOG3794@2759|Eukaryota,38C6Z@33154|Opisthokonta,3B9YF@33208|Metazoa,3CTNE@33213|Bilateria	33208|Metazoa	K	negative regulation of transcription, DNA-templated	CIR1	GO:0000122,GO:0000981,GO:0003674,GO:0003700,GO:0003705,GO:0003712,GO:0003714,GO:0005488,GO:0005515,GO:0005575,GO:0005622,GO:0005623,GO:0005634,GO:0005654,GO:0005815,GO:0005856,GO:0006355,GO:0006357,GO:0008150,GO:0009889,GO:0009890,GO:0009891,GO:0009892,GO:0009893,GO:0010468,GO:0010556,GO:0010557,GO:0010558,GO:0010604,GO:0010605,GO:0010628,GO:0010629,GO:0015630,GO:0016604,GO:0016607,GO:0019219,GO:…	-	ko:K06066	ko04330,map04330	-	-	-	ko00000,ko00001	-	-	-	Cir_N
XP_022079728.1	7668.SPU_008556-tr	1.48e-144	425	KOG2785@1|root,KOG2785@2759|Eukaryota,38CWN@33154|Opisthokonta,3BE6D@33208|Metazoa,3CVPG@33213|Bilateria	33208|Metazoa	O	Zinc finger protein 622	ZNF622	GO:0000981,GO:0001932,GO:0001934,GO:0003674,GO:0003700,GO:0005575,GO:0005622,GO:0005623,GO:0005634,GO:0005730,GO:0005737,GO:0005794,GO:0005829,GO:0005840,GO:0006355,GO:0006357,GO:0006915,GO:0006950,GO:0006979,GO:0007154,GO:0007165,GO:0008150,GO:0008219,GO:0008631,GO:0009889,GO:0009893,GO:0009966,GO:0009967,GO:0009987,GO:0010468,GO:0010556,GO:0010562,GO:0010604,GO:0010646,GO:0010647,GO:0010941,GO:…	-	ko:K14816	-	-	-	-	ko00000,ko03009	-	-	-	zf-C2H2_2,zf-C2H2_jaz
XP_022079729.1	7668.SPU_008556-tr	1.48e-144	425	KOG2785@1|root,KOG2785@2759|Eukaryota,38CWN@33154|Opisthokonta,3BE6D@33208|Metazoa,3CVPG@33213|Bilateria	33208|Metazoa	O	Zinc finger protein 622	ZNF622	GO:0000981,GO:0001932,GO:0001934,GO:0003674,GO:0003700,GO:0005575,GO:0005622,GO:0005623,GO:0005634,GO:0005730,GO:0005737,GO:0005794,GO:0005829,GO:0005840,GO:0006355,GO:0006357,GO:0006915,GO:0006950,GO:0006979,GO:0007154,GO:0007165,GO:0008150,GO:0008219,GO:0008631,GO:0009889,GO:0009893,GO:0009966,GO:0009967,GO:0009987,GO:0010468,GO:0010556,GO:0010562,GO:0010604,GO:0010646,GO:0010647,GO:0010941,GO:…	-	ko:K14816	-	-	-	-	ko00000,ko03009	-	-	-	zf-C2H2_2,zf-C2H2_jaz
XP_022079730.1	126957.SMAR010020-PA	2.44e-54	170	COG1997@1|root,KOG0402@2759|Eukaryota,3A5SK@33154|Opisthokonta,3BRQ5@33208|Metazoa,3D8GG@33213|Bilateria,41ZSZ@6656|Arthropoda	33208|Metazoa	J	Structural constituent of ribosome. It is involved in the biological process described with	RPL37A	GO:0000184,GO:0000956,GO:0002181,GO:0003674,GO:0003676,GO:0003723,GO:0003735,GO:0005198,GO:0005488,GO:0005575,GO:0005622,GO:0005623,GO:0005737,GO:0005829,GO:0005840,GO:0006139,GO:0006401,GO:0006402,GO:0006412,GO:0006413,GO:0006518,GO:0006605,GO:0006612,GO:0006613,GO:0006614,GO:0006725,GO:0006807,GO:0006810,GO:0006886,GO:0008104,GO:0008150,GO:0008152,GO:0009056,GO:0009057,GO:0009058,GO:0009059,GO:…	-	ko:K02921	ko03010,map03010	M00177,M00179	-	-	br01610,ko00000,ko00001,ko00002,ko03011	-	-	-	Ribosomal_L37ae
XP_022079731.1	10224.XP_006826086.1	6.1e-98	350	KOG1215@1|root,KOG4294@1|root,KOG4297@1|root,KOG1215@2759|Eukaryota,KOG4294@2759|Eukaryota,KOG4297@2759|Eukaryota	2759|Eukaryota	S	carbohydrate binding	-	-	-	ko:K02599,ko:K06233,ko:K20049	ko01522,ko04320,ko04330,ko04340,ko04658,ko04918,ko04919,ko04979,ko05020,ko05165,ko05200,ko05206,ko05224,map01522,map04320,map04330,map04340,map04658,map04918,map04919,map04979,map05020,map05165,map05200,map05206,map05224	M00682	-	-	ko00000,ko00001,ko00002,ko04131	9.B.87.1.1	-	-	ASC,Kringle,Ldl_recept_a,PAN_1,fn3
XP_022079732.1	10224.XP_006826086.1	2.01e-96	345	KOG1215@1|root,KOG4294@1|root,KOG4297@1|root,KOG1215@2759|Eukaryota,KOG4294@2759|Eukaryota,KOG4297@2759|Eukaryota	2759|Eukaryota	S	carbohydrate binding	-	-	-	ko:K02599,ko:K06233,ko:K20049	ko01522,ko04320,ko04330,ko04340,ko04658,ko04918,ko04919,ko04979,ko05020,ko05165,ko05200,ko05206,ko05224,map01522,map04320,map04330,map04340,map04658,map04918,map04919,map04979,map05020,map05165,map05200,map05206,map05224	M00682	-	-	ko00000,ko00001,ko00002,ko04131	9.B.87.1.1	-	-	ASC,Kringle,Ldl_recept_a,PAN_1,fn3
XP_022079733.1	10224.XP_006826086.1	7.71e-96	343	KOG1215@1|root,KOG4294@1|root,KOG4297@1|root,KOG1215@2759|Eukaryota,KOG4294@2759|Eukaryota,KOG4297@2759|Eukaryota	2759|Eukaryota	S	carbohydrate binding	-	-	-	ko:K02599,ko:K06233,ko:K20049	ko01522,ko04320,ko04330,ko04340,ko04658,ko04918,ko04919,ko04979,ko05020,ko05165,ko05200,ko05206,ko05224,map01522,map04320,map04330,map04340,map04658,map04918,map04919,map04979,map05020,map05165,map05200,map05206,map05224	M00682	-	-	ko00000,ko00001,ko00002,ko04131	9.B.87.1.1	-	-	ASC,Kringle,Ldl_recept_a,PAN_1,fn3
XP_022079734.1	10224.XP_006821879.1	5.81e-94	328	KOG1215@1|root,KOG4294@1|root,KOG1215@2759|Eukaryota,KOG4294@2759|Eukaryota	2759|Eukaryota	C	sodium channel activity	-	-	3.4.21.109	ko:K08670,ko:K20049	ko05206,map05206	-	-	-	ko00000,ko00001,ko01000,ko01002,ko04131	-	-	-	ASC,Ldl_recept_a,cEGF
XP_022079735.1	7668.SPU_023347-tr	3.93e-245	687	KOG3541@1|root,KOG3541@2759|Eukaryota,38HIU@33154|Opisthokonta,3BCC0@33208|Metazoa,3CYVT@33213|Bilateria	33208|Metazoa	T	family member	RASGEF1C	GO:0003674,GO:0005085,GO:0005088,GO:0005488,GO:0005515,GO:0008150,GO:0009966,GO:0009967,GO:0010646,GO:0010647,GO:0017016,GO:0019899,GO:0023051,GO:0023056,GO:0031267,GO:0046578,GO:0046579,GO:0048518,GO:0048522,GO:0048583,GO:0048584,GO:0050789,GO:0050794,GO:0051020,GO:0051056,GO:0051057,GO:0065007,GO:0065009,GO:0098772,GO:1902531,GO:1902533	-	-	-	-	-	-	-	-	-	-	RasGEF,RasGEF_N
XP_022079736.1	10224.XP_006826086.1	1.42e-85	311	KOG1215@1|root,KOG4294@1|root,KOG4297@1|root,KOG1215@2759|Eukaryota,KOG4294@2759|Eukaryota,KOG4297@2759|Eukaryota	2759|Eukaryota	S	carbohydrate binding	-	-	-	ko:K02599,ko:K06233,ko:K20049	ko01522,ko04320,ko04330,ko04340,ko04658,ko04918,ko04919,ko04979,ko05020,ko05165,ko05200,ko05206,ko05224,map01522,map04320,map04330,map04340,map04658,map04918,map04919,map04979,map05020,map05165,map05200,map05206,map05224	M00682	-	-	ko00000,ko00001,ko00002,ko04131	9.B.87.1.1	-	-	ASC,Kringle,Ldl_recept_a,PAN_1,fn3
XP_022079737.1	10224.XP_006826086.1	3.72e-96	345	KOG1215@1|root,KOG4294@1|root,KOG4297@1|root,KOG1215@2759|Eukaryota,KOG4294@2759|Eukaryota,KOG4297@2759|Eukaryota	2759|Eukaryota	S	carbohydrate binding	-	-	-	ko:K02599,ko:K06233,ko:K20049	ko01522,ko04320,ko04330,ko04340,ko04658,ko04918,ko04919,ko04979,ko05020,ko05165,ko05200,ko05206,ko05224,map01522,map04320,map04330,map04340,map04658,map04918,map04919,map04979,map05020,map05165,map05200,map05206,map05224	M00682	-	-	ko00000,ko00001,ko00002,ko04131	9.B.87.1.1	-	-	ASC,Kringle,Ldl_recept_a,PAN_1,fn3
XP_022079738.1	10224.XP_006824916.1	2.06e-245	687	COG5531@1|root,KOG2570@2759|Eukaryota,38CY5@33154|Opisthokonta,3B98S@33208|Metazoa,3CU8T@33213|Bilateria	33208|Metazoa	BK	chromatin disassembly	SMARCD2	GO:0000228,GO:0000785,GO:0000790,GO:0000791,GO:0000793,GO:0001085,GO:0001654,GO:0001672,GO:0002052,GO:0003002,GO:0003007,GO:0003128,GO:0003139,GO:0003205,GO:0003206,GO:0003207,GO:0003208,GO:0003211,GO:0003215,GO:0003219,GO:0003231,GO:0003407,GO:0003674,GO:0003676,GO:0003677,GO:0003682,GO:0003712,GO:0003713,GO:0005102,GO:0005198,GO:0005488,GO:0005515,GO:0005575,GO:0005622,GO:0005623,GO:0005634,GO:…	-	ko:K11650	ko04714,ko05225,map04714,map05225	-	-	-	ko00000,ko00001,ko03021,ko03036	-	-	-	SWIB
XP_022079739.1	10224.XP_006824916.1	7.46e-249	694	COG5531@1|root,KOG2570@2759|Eukaryota,38CY5@33154|Opisthokonta,3B98S@33208|Metazoa,3CU8T@33213|Bilateria	33208|Metazoa	BK	chromatin disassembly	SMARCD2	GO:0000228,GO:0000785,GO:0000790,GO:0000791,GO:0000793,GO:0001085,GO:0001654,GO:0001672,GO:0002052,GO:0003002,GO:0003007,GO:0003128,GO:0003139,GO:0003205,GO:0003206,GO:0003207,GO:0003208,GO:0003211,GO:0003215,GO:0003219,GO:0003231,GO:0003407,GO:0003674,GO:0003676,GO:0003677,GO:0003682,GO:0003712,GO:0003713,GO:0005102,GO:0005198,GO:0005488,GO:0005515,GO:0005575,GO:0005622,GO:0005623,GO:0005634,GO:…	-	ko:K11650	ko04714,ko05225,map04714,map05225	-	-	-	ko00000,ko00001,ko03021,ko03036	-	-	-	SWIB
XP_022079740.1	7668.SPU_003232-tr	4.64e-219	622	COG2124@1|root,KOG0156@2759|Eukaryota,39TR9@33154|Opisthokonta,3BCD7@33208|Metazoa,3CVMS@33213|Bilateria	7668.SPU_003232-tr|-	Q	Cytochrome P450, family	-	-	-	-	-	-	-	-	-	-	-	-	-
XP_022079741.1	7668.SPU_003231-tr	3.18e-242	679	COG2124@1|root,KOG0156@2759|Eukaryota,39TR9@33154|Opisthokonta,3BCD7@33208|Metazoa,3CVMS@33213|Bilateria	7668.SPU_003231-tr|-	Q	Cytochrome P450, family	-	-	-	-	-	-	-	-	-	-	-	-	-
XP_022079742.1	7668.SPU_003231-tr	3.18e-242	679	COG2124@1|root,KOG0156@2759|Eukaryota,39TR9@33154|Opisthokonta,3BCD7@33208|Metazoa,3CVMS@33213|Bilateria	7668.SPU_003231-tr|-	Q	Cytochrome P450, family	-	-	-	-	-	-	-	-	-	-	-	-	-
XP_022079743.1	7668.SPU_003231-tr	3.18e-242	679	COG2124@1|root,KOG0156@2759|Eukaryota,39TR9@33154|Opisthokonta,3BCD7@33208|Metazoa,3CVMS@33213|Bilateria	7668.SPU_003231-tr|-	Q	Cytochrome P450, family	-	-	-	-	-	-	-	-	-	-	-	-	-
XP_022079744.1	7668.SPU_003231-tr	3.18e-242	679	COG2124@1|root,KOG0156@2759|Eukaryota,39TR9@33154|Opisthokonta,3BCD7@33208|Metazoa,3CVMS@33213|Bilateria	7668.SPU_003231-tr|-	Q	Cytochrome P450, family	-	-	-	-	-	-	-	-	-	-	-	-	-
XP_022079745.1	10224.XP_006814037.1	4.94e-252	711	KOG3541@1|root,KOG3541@2759|Eukaryota,38HIU@33154|Opisthokonta,3BCC0@33208|Metazoa,3CYVT@33213|Bilateria	33208|Metazoa	T	family member	RASGEF1C	GO:0003674,GO:0005085,GO:0005088,GO:0005488,GO:0005515,GO:0008150,GO:0009966,GO:0009967,GO:0010646,GO:0010647,GO:0017016,GO:0019899,GO:0023051,GO:0023056,GO:0031267,GO:0046578,GO:0046579,GO:0048518,GO:0048522,GO:0048583,GO:0048584,GO:0050789,GO:0050794,GO:0051020,GO:0051056,GO:0051057,GO:0065007,GO:0065009,GO:0098772,GO:1902531,GO:1902533	-	-	-	-	-	-	-	-	-	-	RasGEF,RasGEF_N
XP_022079746.1	7668.SPU_003231-tr	3.18e-242	679	COG2124@1|root,KOG0156@2759|Eukaryota,39TR9@33154|Opisthokonta,3BCD7@33208|Metazoa,3CVMS@33213|Bilateria	7668.SPU_003231-tr|-	Q	Cytochrome P450, family	-	-	-	-	-	-	-	-	-	-	-	-	-
XP_022079747.1	7668.SPU_003231-tr	3.18e-242	679	COG2124@1|root,KOG0156@2759|Eukaryota,39TR9@33154|Opisthokonta,3BCD7@33208|Metazoa,3CVMS@33213|Bilateria	7668.SPU_003231-tr|-	Q	Cytochrome P450, family	-	-	-	-	-	-	-	-	-	-	-	-	-
XP_022079748.1	7739.XP_002611114.1	1.65e-75	252	KOG2692@1|root,KOG2692@2759|Eukaryota,3AMTW@33154|Opisthokonta,3C0T7@33208|Metazoa,3DH0U@33213|Bilateria	33208|Metazoa	G	Glycosyltransferase family 29 (sialyltransferase)	-	-	2.4.99.3	ko:K03479	ko00512,ko01100,map00512,map01100	-	R05911,R05914	-	ko00000,ko00001,ko01000,ko01003	-	GT29	-	Glyco_transf_29
XP_022079749.1	7739.XP_002611114.1	1.65e-75	252	KOG2692@1|root,KOG2692@2759|Eukaryota,3AMTW@33154|Opisthokonta,3C0T7@33208|Metazoa,3DH0U@33213|Bilateria	33208|Metazoa	G	Glycosyltransferase family 29 (sialyltransferase)	-	-	2.4.99.3	ko:K03479	ko00512,ko01100,map00512,map01100	-	R05911,R05914	-	ko00000,ko00001,ko01000,ko01003	-	GT29	-	Glyco_transf_29
XP_022079750.1	7739.XP_002611114.1	2.3e-82	270	KOG2692@1|root,KOG2692@2759|Eukaryota,3AMTW@33154|Opisthokonta,3C0T7@33208|Metazoa,3DH0U@33213|Bilateria	33208|Metazoa	G	Glycosyltransferase family 29 (sialyltransferase)	-	-	2.4.99.3	ko:K03479	ko00512,ko01100,map00512,map01100	-	R05911,R05914	-	ko00000,ko00001,ko01000,ko01003	-	GT29	-	Glyco_transf_29
XP_022079751.1	10224.XP_006814212.1	1.65e-34	138	KOG2692@1|root,KOG2692@2759|Eukaryota,3ARCK@33154|Opisthokonta,3C2EM@33208|Metazoa,3DI65@33213|Bilateria	33208|Metazoa	G	Glycosyltransferase family 29 (sialyltransferase)	-	-	-	-	-	-	-	-	-	-	-	-	Glyco_transf_29
XP_022079752.1	10224.XP_006814212.1	1.65e-34	138	KOG2692@1|root,KOG2692@2759|Eukaryota,3ARCK@33154|Opisthokonta,3C2EM@33208|Metazoa,3DI65@33213|Bilateria	33208|Metazoa	G	Glycosyltransferase family 29 (sialyltransferase)	-	-	-	-	-	-	-	-	-	-	-	-	Glyco_transf_29
XP_022079753.1	10224.XP_006814212.1	1.65e-34	138	KOG2692@1|root,KOG2692@2759|Eukaryota,3ARCK@33154|Opisthokonta,3C2EM@33208|Metazoa,3DI65@33213|Bilateria	33208|Metazoa	G	Glycosyltransferase family 29 (sialyltransferase)	-	-	-	-	-	-	-	-	-	-	-	-	Glyco_transf_29
XP_022079754.1	7668.SPU_023347-tr	1.84e-245	687	KOG3541@1|root,KOG3541@2759|Eukaryota,38HIU@33154|Opisthokonta,3BCC0@33208|Metazoa,3CYVT@33213|Bilateria	33208|Metazoa	T	family member	RASGEF1C	GO:0003674,GO:0005085,GO:0005088,GO:0005488,GO:0005515,GO:0008150,GO:0009966,GO:0009967,GO:0010646,GO:0010647,GO:0017016,GO:0019899,GO:0023051,GO:0023056,GO:0031267,GO:0046578,GO:0046579,GO:0048518,GO:0048522,GO:0048583,GO:0048584,GO:0050789,GO:0050794,GO:0051020,GO:0051056,GO:0051057,GO:0065007,GO:0065009,GO:0098772,GO:1902531,GO:1902533	-	-	-	-	-	-	-	-	-	-	RasGEF,RasGEF_N
XP_022079755.1	10224.XP_006814212.1	8.92e-35	138	KOG2692@1|root,KOG2692@2759|Eukaryota,3ARCK@33154|Opisthokonta,3C2EM@33208|Metazoa,3DI65@33213|Bilateria	33208|Metazoa	G	Glycosyltransferase family 29 (sialyltransferase)	-	-	-	-	-	-	-	-	-	-	-	-	Glyco_transf_29
XP_022079756.1	7739.XP_002611114.1	5.6e-78	257	KOG2692@1|root,KOG2692@2759|Eukaryota,3AMTW@33154|Opisthokonta,3C0T7@33208|Metazoa,3DH0U@33213|Bilateria	33208|Metazoa	G	Glycosyltransferase family 29 (sialyltransferase)	-	-	2.4.99.3	ko:K03479	ko00512,ko01100,map00512,map01100	-	R05911,R05914	-	ko00000,ko00001,ko01000,ko01003	-	GT29	-	Glyco_transf_29
XP_022079757.1	7739.XP_002611114.1	7.24e-81	264	KOG2692@1|root,KOG2692@2759|Eukaryota,3AMTW@33154|Opisthokonta,3C0T7@33208|Metazoa,3DH0U@33213|Bilateria	33208|Metazoa	G	Glycosyltransferase family 29 (sialyltransferase)	-	-	2.4.99.3	ko:K03479	ko00512,ko01100,map00512,map01100	-	R05911,R05914	-	ko00000,ko00001,ko01000,ko01003	-	GT29	-	Glyco_transf_29
XP_022079758.1	7739.XP_002611114.1	7.24e-81	264	KOG2692@1|root,KOG2692@2759|Eukaryota,3AMTW@33154|Opisthokonta,3C0T7@33208|Metazoa,3DH0U@33213|Bilateria	33208|Metazoa	G	Glycosyltransferase family 29 (sialyltransferase)	-	-	2.4.99.3	ko:K03479	ko00512,ko01100,map00512,map01100	-	R05911,R05914	-	ko00000,ko00001,ko01000,ko01003	-	GT29	-	Glyco_transf_29
XP_022079759.1	7739.XP_002611114.1	7.24e-81	264	KOG2692@1|root,KOG2692@2759|Eukaryota,3AMTW@33154|Opisthokonta,3C0T7@33208|Metazoa,3DH0U@33213|Bilateria	33208|Metazoa	G	Glycosyltransferase family 29 (sialyltransferase)	-	-	2.4.99.3	ko:K03479	ko00512,ko01100,map00512,map01100	-	R05911,R05914	-	ko00000,ko00001,ko01000,ko01003	-	GT29	-	Glyco_transf_29
XP_022079760.1	7739.XP_002611114.1	7.24e-81	264	KOG2692@1|root,KOG2692@2759|Eukaryota,3AMTW@33154|Opisthokonta,3C0T7@33208|Metazoa,3DH0U@33213|Bilateria	33208|Metazoa	G	Glycosyltransferase family 29 (sialyltransferase)	-	-	2.4.99.3	ko:K03479	ko00512,ko01100,map00512,map01100	-	R05911,R05914	-	ko00000,ko00001,ko01000,ko01003	-	GT29	-	Glyco_transf_29
XP_022079761.1	7739.XP_002611114.1	7.24e-81	264	KOG2692@1|root,KOG2692@2759|Eukaryota,3AMTW@33154|Opisthokonta,3C0T7@33208|Metazoa,3DH0U@33213|Bilateria	33208|Metazoa	G	Glycosyltransferase family 29 (sialyltransferase)	-	-	2.4.99.3	ko:K03479	ko00512,ko01100,map00512,map01100	-	R05911,R05914	-	ko00000,ko00001,ko01000,ko01003	-	GT29	-	Glyco_transf_29
XP_022079762.1	7739.XP_002611114.1	7.24e-81	264	KOG2692@1|root,KOG2692@2759|Eukaryota,3AMTW@33154|Opisthokonta,3C0T7@33208|Metazoa,3DH0U@33213|Bilateria	33208|Metazoa	G	Glycosyltransferase family 29 (sialyltransferase)	-	-	2.4.99.3	ko:K03479	ko00512,ko01100,map00512,map01100	-	R05911,R05914	-	ko00000,ko00001,ko01000,ko01003	-	GT29	-	Glyco_transf_29
XP_022079763.1	7739.XP_002611114.1	7.24e-81	264	KOG2692@1|root,KOG2692@2759|Eukaryota,3AMTW@33154|Opisthokonta,3C0T7@33208|Metazoa,3DH0U@33213|Bilateria	33208|Metazoa	G	Glycosyltransferase family 29 (sialyltransferase)	-	-	2.4.99.3	ko:K03479	ko00512,ko01100,map00512,map01100	-	R05911,R05914	-	ko00000,ko00001,ko01000,ko01003	-	GT29	-	Glyco_transf_29
XP_022079764.1	7668.SPU_028236-tr	1.93e-230	705	KOG0600@1|root,KOG0600@2759|Eukaryota,38D3J@33154|Opisthokonta,3BF7D@33208|Metazoa,3CREQ@33213|Bilateria	33208|Metazoa	T	phosphorylation of RNA polymerase II C-terminal domain	CDK12	GO:0000228,GO:0000307,GO:0000375,GO:0000377,GO:0000380,GO:0000398,GO:0001067,GO:0001650,GO:0001775,GO:0001932,GO:0002252,GO:0002263,GO:0002274,GO:0002275,GO:0002283,GO:0002366,GO:0002376,GO:0002443,GO:0002444,GO:0002446,GO:0002520,GO:0002944,GO:0002945,GO:0003674,GO:0003676,GO:0003677,GO:0003824,GO:0004672,GO:0004674,GO:0004693,GO:0005488,GO:0005515,GO:0005575,GO:0005576,GO:0005622,GO:0005623,GO:…	2.7.11.22,2.7.11.23	ko:K08819	-	-	-	-	ko00000,ko01000,ko01001	-	-	-	Pkinase
XP_022079765.1	10224.XP_006815415.1	4.3e-223	654	KOG0269@1|root,KOG0269@2759|Eukaryota,38HMY@33154|Opisthokonta,3BKC0@33208|Metazoa,3CRDD@33213|Bilateria	33208|Metazoa	S	positive regulation of TOR signaling	WDR24	GO:0000323,GO:0001558,GO:0005575,GO:0005622,GO:0005623,GO:0005737,GO:0005764,GO:0005765,GO:0005767,GO:0005773,GO:0005774,GO:0005776,GO:0006873,GO:0006885,GO:0006950,GO:0006996,GO:0007033,GO:0007035,GO:0007040,GO:0007042,GO:0007154,GO:0008150,GO:0009267,GO:0009605,GO:0009893,GO:0009894,GO:0009896,GO:0009966,GO:0009967,GO:0009987,GO:0009991,GO:0010506,GO:0010508,GO:0010646,GO:0010647,GO:0016020,GO:…	-	ko:K20408	ko04150,map04150	-	-	-	ko00000,ko00001	-	-	-	WD40,Zn_ribbon_17
XP_022079766.1	7668.SPU_015103-tr	6.25e-110	336	COG2272@1|root,KOG1516@2759|Eukaryota,39VEP@33154|Opisthokonta,3BK70@33208|Metazoa,3D2US@33213|Bilateria	33208|Metazoa	I	alpha/beta hydrolase fold	-	-	-	ko:K15889	ko00900,ko01120,ko01130,map00900,map01120,map01130	-	R09846	RC00460,RC00461	ko00000,ko00001,ko01000	-	-	-	Abhydrolase_3,COesterase
XP_022079767.1	7668.SPU_010443-tr	0	1367	COG0666@1|root,KOG0167@1|root,KOG0167@2759|Eukaryota,KOG0504@2759|Eukaryota,39MQ7@33154|Opisthokonta,3CPAE@33208|Metazoa,3E5F1@33213|Bilateria	33208|Metazoa	S	Armadillo/beta-catenin-like repeats	ANKAR	-	-	-	-	-	-	-	-	-	-	-	Ank_2,Arm
XP_022079768.1	7668.SPU_010443-tr	0	1367	COG0666@1|root,KOG0167@1|root,KOG0167@2759|Eukaryota,KOG0504@2759|Eukaryota,39MQ7@33154|Opisthokonta,3CPAE@33208|Metazoa,3E5F1@33213|Bilateria	33208|Metazoa	S	Armadillo/beta-catenin-like repeats	ANKAR	-	-	-	-	-	-	-	-	-	-	-	Ank_2,Arm
XP_022079769.1	7668.SPU_010443-tr	0	1369	COG0666@1|root,KOG0167@1|root,KOG0167@2759|Eukaryota,KOG0504@2759|Eukaryota,39MQ7@33154|Opisthokonta,3CPAE@33208|Metazoa,3E5F1@33213|Bilateria	33208|Metazoa	S	Armadillo/beta-catenin-like repeats	ANKAR	-	-	-	-	-	-	-	-	-	-	-	Ank_2,Arm
XP_022079770.1	7668.SPU_010443-tr	0	1377	COG0666@1|root,KOG0167@1|root,KOG0167@2759|Eukaryota,KOG0504@2759|Eukaryota,39MQ7@33154|Opisthokonta,3CPAE@33208|Metazoa,3E5F1@33213|Bilateria	33208|Metazoa	S	Armadillo/beta-catenin-like repeats	ANKAR	-	-	-	-	-	-	-	-	-	-	-	Ank_2,Arm
XP_022079771.1	7668.SPU_021022-tr	1.34e-167	484	COG0533@1|root,KOG2707@2759|Eukaryota,38CB1@33154|Opisthokonta,3BFH0@33208|Metazoa,3CZI6@33213|Bilateria	33208|Metazoa	O	N(6)-L-threonylcarbamoyladenine synthase activity	OSGEPL1	GO:0000408,GO:0002949,GO:0005575,GO:0005622,GO:0005623,GO:0005737,GO:0005739,GO:0006139,GO:0006396,GO:0006399,GO:0006400,GO:0006725,GO:0006807,GO:0008033,GO:0008150,GO:0008152,GO:0009451,GO:0009987,GO:0010467,GO:0016070,GO:0032991,GO:0034470,GO:0034641,GO:0034660,GO:0043170,GO:0043226,GO:0043227,GO:0043229,GO:0043231,GO:0043412,GO:0044237,GO:0044238,GO:0044424,GO:0044444,GO:0044464,GO:0046483,GO:…	2.3.1.234	ko:K01409,ko:K10721	ko00981,map00981	-	R08134,R08138,R10648	RC00070,RC00416,RC00773	ko00000,ko00001,ko00199,ko01000,ko03016	-	-	-	Peptidase_M22
XP_022079772.1	7668.SPU_024587-tr	4.72e-83	255	28KSQ@1|root,2QT8U@2759|Eukaryota,392J2@33154|Opisthokonta,3BH9U@33208|Metazoa,3CSGC@33213|Bilateria	33208|Metazoa	S	Grap2 and cyclin-D-interacting	TMEM98	GO:0005575,GO:0005622,GO:0005623,GO:0005737,GO:0005783,GO:0012505,GO:0043226,GO:0043227,GO:0043229,GO:0043231,GO:0044424,GO:0044444,GO:0044464	-	-	-	-	-	-	-	-	-	-	GCIP
XP_022079773.1	7668.SPU_024587-tr	4.72e-83	255	28KSQ@1|root,2QT8U@2759|Eukaryota,392J2@33154|Opisthokonta,3BH9U@33208|Metazoa,3CSGC@33213|Bilateria	33208|Metazoa	S	Grap2 and cyclin-D-interacting	TMEM98	GO:0005575,GO:0005622,GO:0005623,GO:0005737,GO:0005783,GO:0012505,GO:0043226,GO:0043227,GO:0043229,GO:0043231,GO:0044424,GO:0044444,GO:0044464	-	-	-	-	-	-	-	-	-	-	GCIP
XP_022079774.1	7668.SPU_024587-tr	4.72e-83	255	28KSQ@1|root,2QT8U@2759|Eukaryota,392J2@33154|Opisthokonta,3BH9U@33208|Metazoa,3CSGC@33213|Bilateria	33208|Metazoa	S	Grap2 and cyclin-D-interacting	TMEM98	GO:0005575,GO:0005622,GO:0005623,GO:0005737,GO:0005783,GO:0012505,GO:0043226,GO:0043227,GO:0043229,GO:0043231,GO:0044424,GO:0044444,GO:0044464	-	-	-	-	-	-	-	-	-	-	GCIP
XP_022079775.1	32264.tetur01g16220.1	0.000336	53.1	28PIF@1|root,2QW6J@2759|Eukaryota,39V86@33154|Opisthokonta,3BMRS@33208|Metazoa	33208|Metazoa	-	-	-	GO:0003674,GO:0003676,GO:0003723,GO:0005488,GO:0097159,GO:1901363	-	-	-	-	-	-	-	-	-	-	zf-C2H2_jaz,zf-met
XP_022079776.1	10224.XP_006824918.1	4.01e-49	183	28K7P@1|root,2QSNB@2759|Eukaryota,393FV@33154|Opisthokonta,3BKS8@33208|Metazoa,3CX34@33213|Bilateria	33208|Metazoa	S	nucleic acid binding	RBM48	GO:0005575,GO:0005622,GO:0005623,GO:0005634,GO:0005654,GO:0031974,GO:0031981,GO:0043226,GO:0043227,GO:0043229,GO:0043231,GO:0043233,GO:0044422,GO:0044424,GO:0044428,GO:0044446,GO:0044464,GO:0070013	-	-	-	-	-	-	-	-	-	-	-
XP_022079777.1	10224.XP_006824918.1	4.01e-49	183	28K7P@1|root,2QSNB@2759|Eukaryota,393FV@33154|Opisthokonta,3BKS8@33208|Metazoa,3CX34@33213|Bilateria	33208|Metazoa	S	nucleic acid binding	RBM48	GO:0005575,GO:0005622,GO:0005623,GO:0005634,GO:0005654,GO:0031974,GO:0031981,GO:0043226,GO:0043227,GO:0043229,GO:0043231,GO:0043233,GO:0044422,GO:0044424,GO:0044428,GO:0044446,GO:0044464,GO:0070013	-	-	-	-	-	-	-	-	-	-	-
XP_022079778.1	10224.XP_006824918.1	8.84e-07	59.7	28K7P@1|root,2QSNB@2759|Eukaryota,393FV@33154|Opisthokonta,3BKS8@33208|Metazoa,3CX34@33213|Bilateria	33208|Metazoa	S	nucleic acid binding	RBM48	GO:0005575,GO:0005622,GO:0005623,GO:0005634,GO:0005654,GO:0031974,GO:0031981,GO:0043226,GO:0043227,GO:0043229,GO:0043231,GO:0043233,GO:0044422,GO:0044424,GO:0044428,GO:0044446,GO:0044464,GO:0070013	-	-	-	-	-	-	-	-	-	-	-
XP_022079779.1	7668.SPU_003235-tr	8.02e-90	271	COG0237@1|root,KOG3220@2759|Eukaryota,38DFB@33154|Opisthokonta,3BCMM@33208|Metazoa,3CYKU@33213|Bilateria	33208|Metazoa	H	Dephospho-CoA kinase	dcakd	GO:0003674,GO:0003824,GO:0004140,GO:0006139,GO:0006163,GO:0006164,GO:0006725,GO:0006732,GO:0006753,GO:0006793,GO:0006796,GO:0006807,GO:0008150,GO:0008152,GO:0009058,GO:0009108,GO:0009117,GO:0009150,GO:0009152,GO:0009165,GO:0009259,GO:0009260,GO:0009987,GO:0015936,GO:0015937,GO:0016301,GO:0016310,GO:0016740,GO:0016772,GO:0016773,GO:0018130,GO:0019438,GO:0019637,GO:0019693,GO:0033865,GO:0033866,GO:…	2.7.1.24,3.4.22.68	ko:K00859,ko:K08597	ko00770,ko01100,map00770,map01100	M00120	R00130	RC00002,RC00078	ko00000,ko00001,ko00002,ko01000,ko01002,ko04121	-	-	-	CoaE
XP_022079780.1	7668.SPU_017745-tr	2.59e-53	174	COG0271@1|root,KOG2313@2759|Eukaryota,3A8CG@33154|Opisthokonta,3BSKR@33208|Metazoa,3D9CZ@33213|Bilateria	33208|Metazoa	T	BolA-like protein	BOLA1	GO:0000981,GO:0003674,GO:0003700,GO:0005575,GO:0005622,GO:0005623,GO:0005737,GO:0005739,GO:0006355,GO:0006357,GO:0008150,GO:0009889,GO:0010468,GO:0010556,GO:0019219,GO:0019222,GO:0031323,GO:0031326,GO:0043226,GO:0043227,GO:0043229,GO:0043231,GO:0044424,GO:0044444,GO:0044464,GO:0050789,GO:0050794,GO:0051171,GO:0051252,GO:0060255,GO:0065007,GO:0080090,GO:0140110,GO:1903506,GO:2000112,GO:2001141	-	ko:K22066	-	-	-	-	ko00000,ko03029	-	-	-	BolA
XP_022079781.1	7668.SPU_011065-tr	2.52e-282	798	KOG1226@1|root,KOG1226@2759|Eukaryota,38DSI@33154|Opisthokonta,3BA6T@33208|Metazoa,3CTSN@33213|Bilateria	33208|Metazoa	TW	regulation of collagen catabolic process	ITGB1	GO:0000003,GO:0000082,GO:0000278,GO:0000902,GO:0000904,GO:0001525,GO:0001568,GO:0001667,GO:0001669,GO:0001700,GO:0001701,GO:0001703,GO:0001704,GO:0001707,GO:0001708,GO:0001726,GO:0001775,GO:0001894,GO:0001932,GO:0001934,GO:0001936,GO:0001938,GO:0001944,GO:0001952,GO:0001954,GO:0001968,GO:0002009,GO:0002011,GO:0002020,GO:0002040,GO:0002042,GO:0002064,GO:0002065,GO:0002066,GO:0002119,GO:0002164,GO:…	-	ko:K05719,ko:K06493,ko:K09884	ko04015,ko04145,ko04151,ko04360,ko04380,ko04510,ko04512,ko04514,ko04530,ko04611,ko04640,ko04670,ko04810,ko04919,ko05100,ko05130,ko05131,ko05133,ko05140,ko05145,ko05165,ko05200,ko05205,ko05206,ko05222,ko05410,ko05412,ko05414,ko05418,map04015,map04145,map04151,map04360,map04380,map04510,map04512,map04514,map04530,map04611,map04640,map04670,map04810,map04919,map05100,map05130,map05131,map05133,map05…	-	-	-	ko00000,ko00001,ko02000,ko04090,ko04131,ko04147,ko04516	1.A.8	-	-	EGF_2,Integrin_B_tail,Integrin_b_cyt,Integrin_beta,PSI_integrin
XP_022079782.1	7668.SPU_011065-tr	2.52e-282	798	KOG1226@1|root,KOG1226@2759|Eukaryota,38DSI@33154|Opisthokonta,3BA6T@33208|Metazoa,3CTSN@33213|Bilateria	33208|Metazoa	TW	regulation of collagen catabolic process	ITGB1	GO:0000003,GO:0000082,GO:0000278,GO:0000902,GO:0000904,GO:0001525,GO:0001568,GO:0001667,GO:0001669,GO:0001700,GO:0001701,GO:0001703,GO:0001704,GO:0001707,GO:0001708,GO:0001726,GO:0001775,GO:0001894,GO:0001932,GO:0001934,GO:0001936,GO:0001938,GO:0001944,GO:0001952,GO:0001954,GO:0001968,GO:0002009,GO:0002011,GO:0002020,GO:0002040,GO:0002042,GO:0002064,GO:0002065,GO:0002066,GO:0002119,GO:0002164,GO:…	-	ko:K05719,ko:K06493,ko:K09884	ko04015,ko04145,ko04151,ko04360,ko04380,ko04510,ko04512,ko04514,ko04530,ko04611,ko04640,ko04670,ko04810,ko04919,ko05100,ko05130,ko05131,ko05133,ko05140,ko05145,ko05165,ko05200,ko05205,ko05206,ko05222,ko05410,ko05412,ko05414,ko05418,map04015,map04145,map04151,map04360,map04380,map04510,map04512,map04514,map04530,map04611,map04640,map04670,map04810,map04919,map05100,map05130,map05131,map05133,map05…	-	-	-	ko00000,ko00001,ko02000,ko04090,ko04131,ko04147,ko04516	1.A.8	-	-	EGF_2,Integrin_B_tail,Integrin_b_cyt,Integrin_beta,PSI_integrin
XP_022079783.1	30611.ENSOGAP00000007028	5.82e-268	781	KOG3649@1|root,KOG3649@2759|Eukaryota,38D9V@33154|Opisthokonta,3BEU2@33208|Metazoa,3CZNK@33213|Bilateria,48864@7711|Chordata,495QD@7742|Vertebrata,3J3C4@40674|Mammalia,35NTT@314146|Euarchontoglires,4MGWH@9443|Primates	33208|Metazoa	S	Kazal-type serine protease inhibitor domain	RECK	GO:0000003,GO:0001568,GO:0001944,GO:0001955,GO:0003674,GO:0004857,GO:0004866,GO:0005575,GO:0005576,GO:0005623,GO:0005886,GO:0007275,GO:0007565,GO:0007566,GO:0008150,GO:0008191,GO:0009653,GO:0009790,GO:0009892,GO:0009987,GO:0010466,GO:0010605,GO:0010951,GO:0016020,GO:0016043,GO:0019222,GO:0021700,GO:0022414,GO:0030162,GO:0030198,GO:0030234,GO:0030326,GO:0030334,GO:0030336,GO:0030414,GO:0031323,GO:…	-	ko:K17461	ko05206,map05206	-	-	-	ko00000,ko00001	-	-	-	Kazal_2
XP_022079784.1	52644.XP_010575445.1	4.34e-271	788	KOG3649@1|root,KOG3649@2759|Eukaryota,38D9V@33154|Opisthokonta,3BEU2@33208|Metazoa,3CZNK@33213|Bilateria,48864@7711|Chordata,495QD@7742|Vertebrata,4GKIY@8782|Aves	33208|Metazoa	S	Reversion-inducing cysteine-rich protein with Kazal	RECK	GO:0000003,GO:0001568,GO:0001944,GO:0001955,GO:0003674,GO:0004857,GO:0004866,GO:0005575,GO:0005576,GO:0005623,GO:0005886,GO:0007275,GO:0007565,GO:0007566,GO:0008150,GO:0008191,GO:0009653,GO:0009790,GO:0009892,GO:0009987,GO:0010466,GO:0010605,GO:0010951,GO:0016020,GO:0016043,GO:0019222,GO:0021700,GO:0022414,GO:0030162,GO:0030198,GO:0030234,GO:0030326,GO:0030334,GO:0030336,GO:0030414,GO:0031323,GO:…	-	ko:K17461	ko05206,map05206	-	-	-	ko00000,ko00001	-	-	-	Kazal_2
XP_022079785.1	52644.XP_010576314.1	8.44e-07	61.2	29BAW@1|root,2RIDX@2759|Eukaryota,38VZ0@33154|Opisthokonta,3C9ZM@33208|Metazoa,3DR46@33213|Bilateria,48Q3K@7711|Chordata,49PF1@7742|Vertebrata,4GVTX@8782|Aves	33208|Metazoa	S	zinc finger	-	-	-	-	-	-	-	-	-	-	-	-	-
XP_022079786.1	52644.XP_010576314.1	8.44e-07	61.2	29BAW@1|root,2RIDX@2759|Eukaryota,38VZ0@33154|Opisthokonta,3C9ZM@33208|Metazoa,3DR46@33213|Bilateria,48Q3K@7711|Chordata,49PF1@7742|Vertebrata,4GVTX@8782|Aves	33208|Metazoa	S	zinc finger	-	-	-	-	-	-	-	-	-	-	-	-	-
XP_022079787.1	10224.XP_002732671.1	1.62e-40	141	KOG3158@1|root,KOG3158@2759|Eukaryota,3A1J4@33154|Opisthokonta,3BAQK@33208|Metazoa,3CYPV@33213|Bilateria	33208|Metazoa	O	prostaglandin-E synthase activity	PTGES3	GO:0000271,GO:0000723,GO:0000781,GO:0001516,GO:0001676,GO:0002039,GO:0003008,GO:0003674,GO:0003720,GO:0003824,GO:0003964,GO:0005488,GO:0005515,GO:0005575,GO:0005622,GO:0005623,GO:0005634,GO:0005654,GO:0005694,GO:0005697,GO:0005737,GO:0005829,GO:0005856,GO:0005884,GO:0005975,GO:0005976,GO:0005977,GO:0005978,GO:0006073,GO:0006082,GO:0006091,GO:0006112,GO:0006139,GO:0006259,GO:0006278,GO:0006457,GO:…	5.3.99.3	ko:K15730	ko00590,ko01100,map00590,map01100	-	R02265	RC00672	ko00000,ko00001,ko01000	-	-	-	CS
XP_022079788.1	7668.SPU_017745-tr	1.51e-53	174	COG0271@1|root,KOG2313@2759|Eukaryota,3A8CG@33154|Opisthokonta,3BSKR@33208|Metazoa,3D9CZ@33213|Bilateria	33208|Metazoa	T	BolA-like protein	BOLA1	GO:0000981,GO:0003674,GO:0003700,GO:0005575,GO:0005622,GO:0005623,GO:0005737,GO:0005739,GO:0006355,GO:0006357,GO:0008150,GO:0009889,GO:0010468,GO:0010556,GO:0019219,GO:0019222,GO:0031323,GO:0031326,GO:0043226,GO:0043227,GO:0043229,GO:0043231,GO:0044424,GO:0044444,GO:0044464,GO:0050789,GO:0050794,GO:0051171,GO:0051252,GO:0060255,GO:0065007,GO:0080090,GO:0140110,GO:1903506,GO:2000112,GO:2001141	-	ko:K22066	-	-	-	-	ko00000,ko03029	-	-	-	BolA
XP_022079789.1	7739.XP_002608088.1	1.49e-20	95.5	2BMX3@1|root,2S1MZ@2759|Eukaryota,3A4DF@33154|Opisthokonta,3BRPH@33208|Metazoa,3D8I6@33213|Bilateria	33208|Metazoa	S	juvenile hormone acid methyltransferase activity	jhamt	GO:0000003,GO:0003674,GO:0003824,GO:0005575,GO:0005622,GO:0005623,GO:0005737,GO:0006629,GO:0006714,GO:0006716,GO:0006718,GO:0006720,GO:0006721,GO:0007610,GO:0007617,GO:0007618,GO:0007619,GO:0008049,GO:0008150,GO:0008152,GO:0008168,GO:0008171,GO:0008299,GO:0008610,GO:0008757,GO:0009058,GO:0009987,GO:0010817,GO:0016106,GO:0016114,GO:0016740,GO:0016741,GO:0019010,GO:0019098,GO:0019953,GO:0022414,GO:…	2.1.1.325	ko:K10718	ko00981,map00981	-	R08147,R08151	RC00003,RC00460	ko00000,ko00001,ko01000	-	-	-	Methyltransf_11,Methyltransf_12,Methyltransf_23,Methyltransf_25,Methyltransf_31
XP_022079790.1	7739.XP_002608088.1	1.36e-24	106	2BMX3@1|root,2S1MZ@2759|Eukaryota,3A4DF@33154|Opisthokonta,3BRPH@33208|Metazoa,3D8I6@33213|Bilateria	33208|Metazoa	S	juvenile hormone acid methyltransferase activity	jhamt	GO:0000003,GO:0003674,GO:0003824,GO:0005575,GO:0005622,GO:0005623,GO:0005737,GO:0006629,GO:0006714,GO:0006716,GO:0006718,GO:0006720,GO:0006721,GO:0007610,GO:0007617,GO:0007618,GO:0007619,GO:0008049,GO:0008150,GO:0008152,GO:0008168,GO:0008171,GO:0008299,GO:0008610,GO:0008757,GO:0009058,GO:0009987,GO:0010817,GO:0016106,GO:0016114,GO:0016740,GO:0016741,GO:0019010,GO:0019098,GO:0019953,GO:0022414,GO:…	2.1.1.325	ko:K10718	ko00981,map00981	-	R08147,R08151	RC00003,RC00460	ko00000,ko00001,ko01000	-	-	-	Methyltransf_11,Methyltransf_12,Methyltransf_23,Methyltransf_25,Methyltransf_31
[truncated: 30,455 more rows]
