# Supplementary material for: Transcriptomic Responses of Blue Bat Star Patiria pectinifera to Sediment Burial
Source: Int J Mol Sci. 2025 May 28;26(11):5208. doi: 10.3390/ijms26115208 (PMC12154441; doi:10.3390/ijms26115208)
Supplement: Supplementary file 1 [file ijms-26-05208-s001.zip › Table_S6.xlsx]

## Sheet: Sheet1
Table S6. Functional annotations of protein sequences predicted from the genome of Anneissia japonica (GCF_011630105.1).
#query	seed_ortholog	evalue	score	eggNOG_OGs	max_annot_lvl	COG_category	Description	Preferred_name	GOs	EC	KEGG_ko	KEGG_Pathway	KEGG_Module	KEGG_Reaction	KEGG_rclass	BRITE	KEGG_TC	CAZy	BiGG_Reaction	PFAMs
XP_033095231.1	126957.SMAR007641-PA	2.51e-16	81.3	COG4725@1|root,KOG2098@2759|Eukaryota,38GMY@33154|Opisthokonta,3BBEJ@33208|Metazoa,3CWHK@33213|Bilateria,41U3J@6656|Arthropoda	33208|Metazoa	A	Belongs to the MT-A70-like family	METTL3	GO:0000003,GO:0000375,GO:0000377,GO:0000381,GO:0000398,GO:0000902,GO:0000904,GO:0001510,GO:0001568,GO:0001734,GO:0001944,GO:0002009,GO:0002064,GO:0002065,GO:0002066,GO:0002682,GO:0002694,GO:0003006,GO:0003158,GO:0003674,GO:0003676,GO:0003723,GO:0003729,GO:0003824,GO:0005488,GO:0005515,GO:0005575,GO:0005622,GO:0005623,GO:0005634,GO:0005654,GO:0006139,GO:0006382,GO:0006396,GO:0006397,GO:0006401,GO:…	2.1.1.62	ko:K05925	-	-	-	-	ko00000,ko01000,ko03019	-	-	-	MT-A70
XP_033095232.1	7668.SPU_002181-tr	5.24e-09	60.8	COG2940@1|root,KOG1085@2759|Eukaryota,39NCT@33154|Opisthokonta,3CPXG@33208|Metazoa,3DAYD@33213|Bilateria	33208|Metazoa	S	SET (Su(var)3-9, Enhancer-of-zeste, Trithorax) domain	-	-	-	-	-	-	-	-	-	-	-	-	SET
XP_033095234.1	10224.XP_006820665.1	3.82e-27	113	COG5021@1|root,KOG0942@2759|Eukaryota,38D0N@33154|Opisthokonta,3C0TF@33208|Metazoa,3CXI1@33213|Bilateria	33208|Metazoa	O	ubiquitin-protein transferase activity	UBE3C	GO:0000209,GO:0003674,GO:0003824,GO:0004842,GO:0005488,GO:0005515,GO:0005575,GO:0005622,GO:0005623,GO:0005634,GO:0005737,GO:0006464,GO:0006807,GO:0008150,GO:0008152,GO:0009987,GO:0010564,GO:0010638,GO:0016567,GO:0016740,GO:0019538,GO:0019787,GO:0019899,GO:0031624,GO:0032446,GO:0033043,GO:0033044,GO:0033045,GO:0036211,GO:0040020,GO:0043170,GO:0043226,GO:0043227,GO:0043229,GO:0043231,GO:0043412,GO:…	2.3.2.26	ko:K10589	ko04120,map04120	-	-	-	ko00000,ko00001,ko01000,ko04121	-	-	-	HECT,IQ
XP_033095236.1	7668.SPU_002133-tr	4.17e-21	93.2	COG0515@1|root,COG5640@1|root,KOG1215@1|root,KOG1095@2759|Eukaryota,KOG1215@2759|Eukaryota,KOG3627@2759|Eukaryota,38GM4@33154|Opisthokonta,3BCUM@33208|Metazoa,3CYSX@33213|Bilateria	33208|Metazoa	T	MAM and LDL-receptor class A domain-containing protein	-	-	-	-	-	-	-	-	-	-	-	-	Ldl_recept_a,MAM
XP_033095237.1	10224.XP_006816498.1	1.83e-47	171	KOG4219@1|root,KOG4219@2759|Eukaryota,3ANSK@33154|Opisthokonta,3C1NQ@33208|Metazoa	33208|Metazoa	S	tachykinin receptor activity	-	-	-	-	-	-	-	-	-	-	-	-	7tm_1
XP_033095238.1	10224.XP_006820902.1	1.1e-54	197	KOG4338@1|root,KOG4338@2759|Eukaryota,38D8A@33154|Opisthokonta,3BCAR@33208|Metazoa,3CYWB@33213|Bilateria	33208|Metazoa	I	Apolipoprotein	-	GO:0003674,GO:0005102,GO:0005215,GO:0005319,GO:0005488,GO:0005515,GO:0005575,GO:0005576,GO:0005615,GO:0005623,GO:0005886,GO:0006810,GO:0006869,GO:0008150,GO:0010876,GO:0015850,GO:0015918,GO:0016020,GO:0032368,GO:0032370,GO:0032879,GO:0033036,GO:0034196,GO:0044421,GO:0044464,GO:0045178,GO:0048518,GO:0050789,GO:0051049,GO:0051050,GO:0051179,GO:0051234,GO:0065007,GO:0070325,GO:0071702,GO:0071944,GO:…	-	-	-	-	-	-	-	-	-	-	C8,DUF1081,DUF1943,VWD,Vitellogenin_N
XP_033095239.1	8010.XP_010867207.1	5.77e-28	116	COG1112@1|root,KOG1801@2759|Eukaryota,38GCB@33154|Opisthokonta,3BJRT@33208|Metazoa,3D032@33213|Bilateria,47Z40@7711|Chordata,494EH@7742|Vertebrata,4A1RT@7898|Actinopterygii	33208|Metazoa	A	Senataxin	SETX	GO:0000165,GO:0000228,GO:0000245,GO:0000302,GO:0000375,GO:0000377,GO:0000398,GO:0000976,GO:0001067,GO:0001101,GO:0001147,GO:0001160,GO:0003674,GO:0003676,GO:0003677,GO:0003678,GO:0003690,GO:0003824,GO:0004386,GO:0005488,GO:0005515,GO:0005575,GO:0005576,GO:0005622,GO:0005623,GO:0005634,GO:0005654,GO:0005694,GO:0005737,GO:0006139,GO:0006259,GO:0006281,GO:0006302,GO:0006351,GO:0006353,GO:0006355,GO:…	-	ko:K10706	-	-	-	-	ko00000,ko01000,ko03021	-	-	-	AAA_11,AAA_12,FHA,SEN1_N
XP_033095240.1	7668.SPU_004168-tr	3.85e-20	92.4	2CWGY@1|root,2RUHE@2759|Eukaryota,39YKD@33154|Opisthokonta,3BMEG@33208|Metazoa,3D3WV@33213|Bilateria	33208|Metazoa	-	-	-	-	-	-	-	-	-	-	-	-	-	-	-
XP_033095241.1	7739.XP_002593462.1	7.54e-53	172	2AS4U@1|root,2RZP1@2759|Eukaryota,39U3U@33154|Opisthokonta,3BI5C@33208|Metazoa,3D2KD@33213|Bilateria,48AV6@7711|Chordata	33208|Metazoa	S	vesicle targeting, trans-Golgi to periciliary membrane compartment	CEP19	GO:0000226,GO:0000922,GO:0005575,GO:0005622,GO:0005623,GO:0005737,GO:0005813,GO:0005814,GO:0005815,GO:0005819,GO:0005856,GO:0005929,GO:0006810,GO:0006903,GO:0006996,GO:0007010,GO:0007017,GO:0008150,GO:0009987,GO:0015630,GO:0016043,GO:0016192,GO:0022607,GO:0030030,GO:0030031,GO:0034453,GO:0034454,GO:0036064,GO:0042995,GO:0043226,GO:0043228,GO:0043229,GO:0043232,GO:0044085,GO:0044422,GO:0044424,GO:…	-	ko:K16801	-	-	-	-	ko00000,ko03036	-	-	-	CEP19
XP_033095242.1	7668.SPU_013847-tr	2.58e-65	228	COG2801@1|root,KOG0017@2759|Eukaryota,38F42@33154|Opisthokonta,3BA5H@33208|Metazoa,3CWAK@33213|Bilateria	33208|Metazoa	E	K02A2.6-like	-	-	-	-	-	-	-	-	-	-	-	-	RVT_1,SCAN,gag-asp_proteas,rve,zf-CCHC,zf-H2C2
XP_033095243.1	7668.SPU_015727-tr	4.9e-48	174	COG5640@1|root,KOG3627@2759|Eukaryota,39NE4@33154|Opisthokonta,3CPYQ@33208|Metazoa,3E63X@33213|Bilateria	33208|Metazoa	E	MAM domain containing 4	MAMDC4	GO:0005575,GO:0005622,GO:0005623,GO:0005737,GO:0005768,GO:0012505,GO:0031410,GO:0031982,GO:0043226,GO:0043227,GO:0043229,GO:0044424,GO:0044444,GO:0044464,GO:0097708	-	-	-	-	-	-	-	-	-	-	Ldl_recept_a,MAM
XP_033095244.1	7668.SPU_003625-tr	3.55e-25	107	KOG1737@1|root,KOG1737@2759|Eukaryota,38D4N@33154|Opisthokonta,3BDXF@33208|Metazoa,3CV6B@33213|Bilateria	33208|Metazoa	T	Belongs to the OSBP family	-	-	-	ko:K20463	-	-	-	-	ko00000,ko04131	-	-	-	Oxysterol_BP,PH_8
XP_033095245.1	7668.SPU_025983-tr	1.01e-66	253	2CMEU@1|root,2QQ5W@2759|Eukaryota,38E7N@33154|Opisthokonta,3BF2D@33208|Metazoa,3CTMS@33213|Bilateria	33208|Metazoa	T	scavenger receptor activity	DMBT1	GO:0001530,GO:0002218,GO:0002221,GO:0002253,GO:0002376,GO:0002682,GO:0002684,GO:0002757,GO:0002758,GO:0002764,GO:0003674,GO:0003676,GO:0003677,GO:0005044,GO:0005488,GO:0005515,GO:0005539,GO:0005575,GO:0005576,GO:0005622,GO:0005623,GO:0005737,GO:0006807,GO:0006810,GO:0006897,GO:0006898,GO:0006950,GO:0006952,GO:0006955,GO:0006959,GO:0007154,GO:0007165,GO:0008150,GO:0008152,GO:0008289,GO:0008329,GO:…	-	ko:K13912	ko04970,map04970	-	-	-	ko00000,ko00001	-	-	-	CUB,SRCR,Zona_pellucida
XP_033095247.1	7668.SPU_020597-tr	3.39e-69	256	KOG1217@1|root,KOG1217@2759|Eukaryota,39NGY@33154|Opisthokonta,3CQ1C@33208|Metazoa,3E66R@33213|Bilateria	33208|Metazoa	T	Scavenger receptor Cys-rich	-	-	-	-	-	-	-	-	-	-	-	-	SRCR
XP_033095248.1	10224.XP_006819135.1	9.48e-170	537	COG2801@1|root,KOG0017@2759|Eukaryota,39TC6@33154|Opisthokonta,3BHT2@33208|Metazoa,3D2MB@33213|Bilateria	33208|Metazoa	J	transposition, RNA-mediated	-	-	-	-	-	-	-	-	-	-	-	-	DUF1759,Peptidase_A17,rve
XP_033095250.1	7668.SPU_017531-tr	1.96e-161	503	COG2801@1|root,KOG0017@2759|Eukaryota,38F42@33154|Opisthokonta,3BA5H@33208|Metazoa,3CZSS@33213|Bilateria	33208|Metazoa	G	K02A2.6-like	-	-	-	ko:K14965	-	-	-	-	ko00000,ko03036	-	-	-	RVT_1,rve
XP_033095251.1	7994.ENSAMXP00000016452	1.26e-99	291	COG5126@1|root,KOG0031@2759|Eukaryota,38B5J@33154|Opisthokonta,3BDPG@33208|Metazoa,3CV7M@33213|Bilateria,47Z38@7711|Chordata,491DM@7742|Vertebrata,4A0K8@7898|Actinopterygii	33208|Metazoa	T	Myosin, light chain 9b, regulatory	MYL9	GO:0000003,GO:0000278,GO:0000281,GO:0000902,GO:0000904,GO:0000910,GO:0001667,GO:0001700,GO:0001725,GO:0001736,GO:0001738,GO:0001894,GO:0002009,GO:0002064,GO:0002065,GO:0002066,GO:0002165,GO:0002682,GO:0003002,GO:0003006,GO:0003008,GO:0003012,GO:0003381,GO:0003382,GO:0003383,GO:0003384,GO:0003674,GO:0005198,GO:0005488,GO:0005515,GO:0005575,GO:0005576,GO:0005622,GO:0005623,GO:0005737,GO:0005819,GO:…	-	ko:K12755,ko:K12757	ko04022,ko04024,ko04270,ko04510,ko04530,ko04611,ko04670,ko04810,ko04921,map04022,map04024,map04270,map04510,map04530,map04611,map04670,map04810,map04921	-	-	-	ko00000,ko00001,ko04147,ko04812	-	-	-	EF-hand_1,EF-hand_6,EF-hand_7,EF-hand_8
XP_033095252.1	7994.ENSAMXP00000016452	1.26e-99	291	COG5126@1|root,KOG0031@2759|Eukaryota,38B5J@33154|Opisthokonta,3BDPG@33208|Metazoa,3CV7M@33213|Bilateria,47Z38@7711|Chordata,491DM@7742|Vertebrata,4A0K8@7898|Actinopterygii	33208|Metazoa	T	Myosin, light chain 9b, regulatory	MYL9	GO:0000003,GO:0000278,GO:0000281,GO:0000902,GO:0000904,GO:0000910,GO:0001667,GO:0001700,GO:0001725,GO:0001736,GO:0001738,GO:0001894,GO:0002009,GO:0002064,GO:0002065,GO:0002066,GO:0002165,GO:0002682,GO:0003002,GO:0003006,GO:0003008,GO:0003012,GO:0003381,GO:0003382,GO:0003383,GO:0003384,GO:0003674,GO:0005198,GO:0005488,GO:0005515,GO:0005575,GO:0005576,GO:0005622,GO:0005623,GO:0005737,GO:0005819,GO:…	-	ko:K12755,ko:K12757	ko04022,ko04024,ko04270,ko04510,ko04530,ko04611,ko04670,ko04810,ko04921,map04022,map04024,map04270,map04510,map04530,map04611,map04670,map04810,map04921	-	-	-	ko00000,ko00001,ko04147,ko04812	-	-	-	EF-hand_1,EF-hand_6,EF-hand_7,EF-hand_8
XP_033095253.1	7739.XP_002589673.1	7.94e-61	194	COG0386@1|root,KOG1651@2759|Eukaryota,39NAH@33154|Opisthokonta,3BG9M@33208|Metazoa,3CS47@33213|Bilateria,48117@7711|Chordata	33208|Metazoa	O	catalase activity	GPX7	GO:0003674,GO:0003824,GO:0004096,GO:0004601,GO:0005575,GO:0005622,GO:0005623,GO:0005737,GO:0005783,GO:0005788,GO:0006950,GO:0006979,GO:0008150,GO:0008152,GO:0009636,GO:0009987,GO:0012505,GO:0016209,GO:0016491,GO:0016684,GO:0031974,GO:0033554,GO:0034599,GO:0042221,GO:0043226,GO:0043227,GO:0043229,GO:0043231,GO:0043233,GO:0044422,GO:0044424,GO:0044432,GO:0044444,GO:0044446,GO:0044464,GO:0050896,GO:…	1.11.1.9	ko:K00432	ko00480,ko00590,ko04918,map00480,map00590,map04918	-	R00274,R07034,R07035	RC00011,RC00982	ko00000,ko00001,ko01000	-	-	-	GSHPx
XP_033095254.1	7739.XP_002589673.1	1.12e-49	164	COG0386@1|root,KOG1651@2759|Eukaryota,39NAH@33154|Opisthokonta,3BG9M@33208|Metazoa,3CS47@33213|Bilateria,48117@7711|Chordata	33208|Metazoa	O	catalase activity	GPX7	GO:0003674,GO:0003824,GO:0004096,GO:0004601,GO:0005575,GO:0005622,GO:0005623,GO:0005737,GO:0005783,GO:0005788,GO:0006950,GO:0006979,GO:0008150,GO:0008152,GO:0009636,GO:0009987,GO:0012505,GO:0016209,GO:0016491,GO:0016684,GO:0031974,GO:0033554,GO:0034599,GO:0042221,GO:0043226,GO:0043227,GO:0043229,GO:0043231,GO:0043233,GO:0044422,GO:0044424,GO:0044432,GO:0044444,GO:0044446,GO:0044464,GO:0050896,GO:…	1.11.1.9	ko:K00432	ko00480,ko00590,ko04918,map00480,map00590,map04918	-	R00274,R07034,R07035	RC00011,RC00982	ko00000,ko00001,ko01000	-	-	-	GSHPx
XP_033095256.1	6087.XP_002156551.1	6.36e-118	355	KOG4585@1|root,KOG4585@2759|Eukaryota,39THK@33154|Opisthokonta,3BGF1@33208|Metazoa	33208|Metazoa	L	nuclease HARBI1-like	-	-	-	-	-	-	-	-	-	-	-	-	DDE_Tnp_4
XP_033095257.1	7213.XP_004520029.1	9.71e-06	54.7	2E5JB@1|root,2SCCI@2759|Eukaryota,3AD73@33154|Opisthokonta,3BVI4@33208|Metazoa,3DCBT@33213|Bilateria,421UB@6656|Arthropoda,3SV8S@50557|Insecta,45769@7147|Diptera	33208|Metazoa	K	MADF	-	-	-	-	-	-	-	-	-	-	-	-	BESS,MADF_DNA_bdg
XP_033095258.1	10224.XP_002730877.1	2e-20	103	KOG2177@1|root,KOG2177@2759|Eukaryota	10224.XP_002730877.1|-	O	zinc ion binding	-	-	-	ko:K11997	-	-	-	-	ko00000,ko04121	-	-	-	-
XP_033095259.1	10224.XP_006820034.1	2.01e-39	147	KOG1337@1|root,KOG1337@2759|Eukaryota,39SYA@33154|Opisthokonta,3BB6E@33208|Metazoa,3D1A3@33213|Bilateria	33208|Metazoa	S	peptidyl-lysine monomethylation	SETD4	GO:0003674,GO:0003824,GO:0005575,GO:0005622,GO:0005623,GO:0005634,GO:0005730,GO:0006464,GO:0006479,GO:0006807,GO:0008150,GO:0008152,GO:0008168,GO:0008170,GO:0008213,GO:0008276,GO:0008757,GO:0009987,GO:0016278,GO:0016279,GO:0016740,GO:0016741,GO:0018022,GO:0018023,GO:0018026,GO:0018193,GO:0018205,GO:0019538,GO:0022613,GO:0031974,GO:0031981,GO:0032259,GO:0036211,GO:0042254,GO:0043170,GO:0043226,GO:…	-	-	-	-	-	-	-	-	-	-	Rubis-subs-bind,SET
XP_033095260.1	7668.SPU_017531-tr	9.78e-160	493	COG2801@1|root,KOG0017@2759|Eukaryota,38F42@33154|Opisthokonta,3BA5H@33208|Metazoa,3CZSS@33213|Bilateria	33208|Metazoa	G	K02A2.6-like	-	-	-	ko:K14965	-	-	-	-	ko00000,ko03036	-	-	-	RVT_1,rve
XP_033095261.1	59894.ENSFALP00000000375	1.19e-08	61.6	KOG1101@1|root,KOG1101@2759|Eukaryota,38BNS@33154|Opisthokonta,3BC7N@33208|Metazoa,3CSGM@33213|Bilateria,4821R@7711|Chordata,494NE@7742|Vertebrata,4GNTA@8782|Aves	33208|Metazoa	O	Baculoviral IAP	BIRC2	GO:0000003,GO:0000209,GO:0000803,GO:0001666,GO:0001741,GO:0001817,GO:0001890,GO:0001959,GO:0002020,GO:0002225,GO:0002682,GO:0002684,GO:0002697,GO:0002699,GO:0002700,GO:0002702,GO:0002759,GO:0002760,GO:0002784,GO:0002786,GO:0002803,GO:0002805,GO:0002807,GO:0002808,GO:0002813,GO:0002831,GO:0002833,GO:0002920,GO:0002922,GO:0003006,GO:0003674,GO:0003712,GO:0003713,GO:0003824,GO:0004842,GO:0004857,GO:…	2.3.2.27	ko:K04725,ko:K16060,ko:K16061	ko01524,ko04064,ko04120,ko04210,ko04214,ko04215,ko04217,ko04510,ko04621,ko04624,ko04668,ko05145,ko05166,ko05200,ko05222,map01524,map04064,map04120,map04210,map04214,map04215,map04217,map04510,map04621,map04624,map04668,map05145,map05166,map05200,map05222	-	-	-	ko00000,ko00001,ko01000,ko03029,ko04121	-	-	-	BIR,CARD,zf-C3HC4_3
XP_033095262.1	10224.XP_002737017.1	1.09e-156	459	2CM7Y@1|root,2QPJV@2759|Eukaryota,38DD1@33154|Opisthokonta,3B9AB@33208|Metazoa,3CX44@33213|Bilateria	33208|Metazoa	S	glycoprotein endo-alpha-1,2-mannosidase activity	MANEA	GO:0000139,GO:0003674,GO:0003824,GO:0004553,GO:0004559,GO:0004569,GO:0005575,GO:0005622,GO:0005623,GO:0005737,GO:0005794,GO:0012505,GO:0015923,GO:0016020,GO:0016787,GO:0016798,GO:0031090,GO:0031984,GO:0043226,GO:0043227,GO:0043229,GO:0043231,GO:0044422,GO:0044424,GO:0044431,GO:0044444,GO:0044446,GO:0044464,GO:0098588,GO:0098791	3.2.1.130	ko:K15538	-	-	-	-	ko00000,ko01000	-	GH99	-	Glyco_hydro_99
XP_033095263.1	411154.GFO_1836	1.93e-11	75.1	COG1520@1|root,COG2304@1|root,COG2911@1|root,COG3209@1|root,COG1520@2|Bacteria,COG2304@2|Bacteria,COG2911@2|Bacteria,COG3209@2|Bacteria,4PKBQ@976|Bacteroidetes,1IJ7S@117743|Flavobacteriia	976|Bacteroidetes	M	SPTR CHU large protein	-	-	-	-	-	-	-	-	-	-	-	-	CHU_C,Calx-beta,DUF11,HYR,SprB
XP_033095265.1	7739.XP_002612994.1	1.86e-35	128	COG2947@1|root,KOG3383@2759|Eukaryota,39R2K@33154|Opisthokonta,3B9WQ@33208|Metazoa,3D0C1@33213|Bilateria,4840S@7711|Chordata	33208|Metazoa	S	EVE domain	THYN1	GO:0005575,GO:0005622,GO:0005623,GO:0005634,GO:0043226,GO:0043227,GO:0043229,GO:0043231,GO:0044424,GO:0044464	-	-	-	-	-	-	-	-	-	-	EVE
XP_033095266.1	7668.SPU_006936-tr	9.52e-33	125	KOG0649@1|root,KOG0649@2759|Eukaryota,38HN8@33154|Opisthokonta,3BCT2@33208|Metazoa,3CX84@33213|Bilateria	33208|Metazoa	M	THO complex	THOC6	GO:0000346,GO:0000347,GO:0000445,GO:0005575,GO:0005622,GO:0005623,GO:0005634,GO:0005654,GO:0006139,GO:0006396,GO:0006397,GO:0006403,GO:0006405,GO:0006406,GO:0006611,GO:0006725,GO:0006807,GO:0006810,GO:0006886,GO:0006913,GO:0006950,GO:0007275,GO:0007399,GO:0007417,GO:0008104,GO:0008150,GO:0008152,GO:0008283,GO:0009266,GO:0009408,GO:0009628,GO:0009987,GO:0010467,GO:0010941,GO:0015031,GO:0015833,GO:…	-	ko:K13175	ko03013,map03013	M00405,M00406	-	-	ko00000,ko00001,ko00002,ko03019,ko03041	-	-	-	WD40
XP_033095267.1	7668.SPU_026399-tr	2.4e-46	183	KOG0200@1|root,KOG0200@2759|Eukaryota,3ARVQ@33154|Opisthokonta	2759|Eukaryota	T	Fibronectin type 3 domain	-	-	2.7.10.1,3.1.3.48	ko:K05120,ko:K05121,ko:K05695,ko:K13297	ko04010,ko04014,ko04015,ko04066,ko04151,ko04514,ko04520,ko04910,ko04931,ko05323,map04010,map04014,map04015,map04066,map04151,map04514,map04520,map04910,map04931,map05323	-	-	-	ko00000,ko00001,ko01000,ko01001,ko01009,ko01020,ko04050,ko04090,ko04516	-	-	-	EGF_2,Lectin_C,Y_phosphatase,fn3
XP_033095268.1	7668.SPU_009737-tr	1.68e-180	535	KOG2050@1|root,KOG2050@2759|Eukaryota,38B4G@33154|Opisthokonta,3BBS3@33208|Metazoa,3CWVA@33213|Bilateria	33208|Metazoa	J	Pumilio RNA binding family member 3	KIAA0020	GO:0000003,GO:0002009,GO:0002165,GO:0003674,GO:0003676,GO:0003723,GO:0003729,GO:0005488,GO:0005575,GO:0005622,GO:0005623,GO:0005634,GO:0005654,GO:0005694,GO:0005730,GO:0005737,GO:0005783,GO:0006417,GO:0006928,GO:0007275,GO:0007276,GO:0007444,GO:0007472,GO:0007475,GO:0007476,GO:0007552,GO:0007560,GO:0008150,GO:0008354,GO:0008587,GO:0009653,GO:0009791,GO:0009886,GO:0009887,GO:0009888,GO:0009889,GO:…	-	ko:K14844	-	-	-	-	ko00000,ko03009,ko03019	-	-	-	CPL
XP_033095269.1	10224.NP_001161599.1	7.08e-39	163	KOG4625@1|root,KOG4625@2759|Eukaryota,39MRU@33154|Opisthokonta,3CPBN@33208|Metazoa,3D5DC@33213|Bilateria	33208|Metazoa	T	C-terminal of Roc, COR, domain	-	-	-	-	-	-	-	-	-	-	-	-	COR,Death,Neuralized,Roc,TIR_2
XP_033095270.1	7739.XP_002611920.1	6.72e-66	214	COG0165@1|root,KOG1316@2759|Eukaryota,38CSU@33154|Opisthokonta,3BCPR@33208|Metazoa,3CWDR@33213|Bilateria,47Z16@7711|Chordata	33208|Metazoa	E	Argininosuccinate	ASL	GO:0000050,GO:0000053,GO:0001655,GO:0001666,GO:0001822,GO:0001889,GO:0002237,GO:0002376,GO:0003674,GO:0003824,GO:0004056,GO:0005198,GO:0005212,GO:0005488,GO:0005515,GO:0005575,GO:0005622,GO:0005623,GO:0005634,GO:0005737,GO:0005739,GO:0005740,GO:0005741,GO:0005783,GO:0005829,GO:0006082,GO:0006520,GO:0006525,GO:0006526,GO:0006536,GO:0006541,GO:0006575,GO:0006591,GO:0006807,GO:0006950,GO:0006952,GO:…	4.3.2.1	ko:K01755	ko00220,ko00250,ko01100,ko01110,ko01130,ko01230,map00220,map00250,map01100,map01110,map01130,map01230	M00029,M00844,M00845	R01086	RC00445,RC00447	ko00000,ko00001,ko00002,ko01000,ko04147	-	-	-	ASL_C2,Lyase_1
XP_033095271.1	7668.SPU_019776-tr	1.83e-07	61.2	KOG2673@1|root,KOG2673@2759|Eukaryota,39W4M@33154|Opisthokonta,3BDYZ@33208|Metazoa,3CZK7@33213|Bilateria	33208|Metazoa	A	zinc ion binding	ZCCHC8	GO:0000375,GO:0000377,GO:0000398,GO:0005575,GO:0005622,GO:0005623,GO:0005634,GO:0005654,GO:0005681,GO:0006139,GO:0006396,GO:0006397,GO:0006725,GO:0006807,GO:0008150,GO:0008152,GO:0008380,GO:0009987,GO:0010467,GO:0016070,GO:0016071,GO:0016604,GO:0031499,GO:0031974,GO:0031981,GO:0032991,GO:0034641,GO:0043170,GO:0043226,GO:0043227,GO:0043229,GO:0043231,GO:0043233,GO:0044237,GO:0044238,GO:0044422,GO:…	-	ko:K13128	-	-	-	-	ko00000,ko03041	-	-	-	PSP,zf-CCHC
XP_033095272.1	946362.XP_004997579.1	3.36e-08	57.8	KOG1217@1|root,KOG1217@2759|Eukaryota	2759|Eukaryota	O	calcium ion binding	-	-	-	ko:K18262	-	-	-	-	ko00000,ko04147	-	-	-	-
XP_033095273.1	7165.AGAP007761-PA	3.97e-16	87.8	KOG4297@1|root,KOG4297@2759|Eukaryota,39UHY@33154|Opisthokonta,3BB6H@33208|Metazoa,3D14B@33213|Bilateria,41TQQ@6656|Arthropoda,3SGGA@50557|Insecta,44X14@7147|Diptera,45DXD@7148|Nematocera	33208|Metazoa	TV	Domain abundant in complement control proteins; SUSHI repeat; short complement-like repeat (SCR)	-	GO:0005575,GO:0005576,GO:0005615,GO:0043083,GO:0044421,GO:0044456,GO:0045202	-	ko:K17495	-	-	-	-	ko00000,ko01009	-	-	-	Sushi,WAP
XP_033095274.1	7739.XP_002600134.1	3.83e-53	169	2BFAF@1|root,2S16M@2759|Eukaryota,3A491@33154|Opisthokonta,3BRIX@33208|Metazoa,3D89Y@33213|Bilateria,48EMW@7711|Chordata	33208|Metazoa	S	ciliary receptor clustering involved in smoothened signaling pathway	SSNA1	GO:0000086,GO:0000278,GO:0003674,GO:0005488,GO:0005515,GO:0005575,GO:0005622,GO:0005623,GO:0005634,GO:0005737,GO:0005813,GO:0005815,GO:0005829,GO:0005856,GO:0005929,GO:0006810,GO:0006928,GO:0006996,GO:0007017,GO:0007018,GO:0007049,GO:0007154,GO:0007165,GO:0007166,GO:0007224,GO:0007346,GO:0008104,GO:0008150,GO:0009987,GO:0010389,GO:0010564,GO:0010970,GO:0015630,GO:0016043,GO:0022402,GO:0022406,GO:…	-	ko:K16780	-	-	-	-	ko00000,ko03036	-	-	-	-
XP_033095275.1	10224.XP_002739935.1	0	974	KOG2430@1|root,KOG2430@2759|Eukaryota,39M9N@33154|Opisthokonta,3BA2X@33208|Metazoa,3CW8P@33213|Bilateria	33208|Metazoa	G	mannose trimming involved in glycoprotein ERAD pathway	EDEM3	GO:0003674,GO:0003824,GO:0004553,GO:0004559,GO:0004571,GO:0005488,GO:0005515,GO:0005575,GO:0005622,GO:0005623,GO:0005737,GO:0005783,GO:0005788,GO:0006464,GO:0006491,GO:0006508,GO:0006511,GO:0006516,GO:0006517,GO:0006807,GO:0006950,GO:0006986,GO:0007154,GO:0007165,GO:0008150,GO:0008152,GO:0009056,GO:0009057,GO:0009100,GO:0009987,GO:0010033,GO:0010243,GO:0010498,GO:0012505,GO:0015923,GO:0015924,GO:…	-	ko:K10086	ko04141,map04141	-	-	-	ko00000,ko00001,ko04091	-	-	-	Glyco_hydro_47,PA
XP_033095276.1	10224.XP_002739935.1	0	970	KOG2430@1|root,KOG2430@2759|Eukaryota,39M9N@33154|Opisthokonta,3BA2X@33208|Metazoa,3CW8P@33213|Bilateria	33208|Metazoa	G	mannose trimming involved in glycoprotein ERAD pathway	EDEM3	GO:0003674,GO:0003824,GO:0004553,GO:0004559,GO:0004571,GO:0005488,GO:0005515,GO:0005575,GO:0005622,GO:0005623,GO:0005737,GO:0005783,GO:0005788,GO:0006464,GO:0006491,GO:0006508,GO:0006511,GO:0006516,GO:0006517,GO:0006807,GO:0006950,GO:0006986,GO:0007154,GO:0007165,GO:0008150,GO:0008152,GO:0009056,GO:0009057,GO:0009100,GO:0009987,GO:0010033,GO:0010243,GO:0010498,GO:0012505,GO:0015923,GO:0015924,GO:…	-	ko:K10086	ko04141,map04141	-	-	-	ko00000,ko00001,ko04091	-	-	-	Glyco_hydro_47,PA
XP_033095277.1	7668.SPU_014819-tr	2.3e-134	417	2CMU7@1|root,2QRZ6@2759|Eukaryota,39TII@33154|Opisthokonta,3BN0N@33208|Metazoa,3D9FS@33213|Bilateria	33208|Metazoa	-	-	-	-	-	-	-	-	-	-	-	-	-	-	VCBS
XP_033095280.1	10224.XP_002735724.1	2.2e-38	133	COG1382@1|root,KOG3478@2759|Eukaryota,3A8ES@33154|Opisthokonta,3BUD0@33208|Metazoa,3D6FJ@33213|Bilateria	33208|Metazoa	O	Prefoldin subunit 6	PFDN6	GO:0003674,GO:0005488,GO:0005515,GO:0005575,GO:0005622,GO:0005623,GO:0005634,GO:0005737,GO:0005829,GO:0006457,GO:0008150,GO:0009987,GO:0016043,GO:0016272,GO:0022607,GO:0032991,GO:0034622,GO:0043226,GO:0043227,GO:0043229,GO:0043231,GO:0043933,GO:0044085,GO:0044424,GO:0044444,GO:0044464,GO:0051082,GO:0051087,GO:0051131,GO:0065003,GO:0071840	-	ko:K04798	-	-	-	-	ko00000,ko03110	-	-	-	Prefoldin_2
XP_033095281.1	7668.SPU_026399-tr	1.33e-31	136	KOG0200@1|root,KOG0200@2759|Eukaryota,3ARVQ@33154|Opisthokonta	2759|Eukaryota	T	Fibronectin type 3 domain	-	-	2.7.10.1,3.1.3.48	ko:K05120,ko:K05121,ko:K05695,ko:K13297	ko04010,ko04014,ko04015,ko04066,ko04151,ko04514,ko04520,ko04910,ko04931,ko05323,map04010,map04014,map04015,map04066,map04151,map04514,map04520,map04910,map04931,map05323	-	-	-	ko00000,ko00001,ko01000,ko01001,ko01009,ko01020,ko04050,ko04090,ko04516	-	-	-	EGF_2,Lectin_C,Y_phosphatase,fn3
XP_033095282.1	10029.XP_007621924.1	4.98e-210	596	COG1245@1|root,KOG0063@2759|Eukaryota,38BGA@33154|Opisthokonta,3BCRT@33208|Metazoa,3CVEM@33213|Bilateria,47Z6M@7711|Chordata,48Z8Z@7742|Vertebrata,3J3XG@40674|Mammalia,35J62@314146|Euarchontoglires,4PXYH@9989|Rodentia	33208|Metazoa	A	Possible Fer4-like domain in RNase L inhibitor, RLI	ABCE1	GO:0000054,GO:0000166,GO:0000956,GO:0001558,GO:0001959,GO:0002682,GO:0003674,GO:0004857,GO:0005488,GO:0005506,GO:0005515,GO:0005524,GO:0005575,GO:0005622,GO:0005623,GO:0005737,GO:0005739,GO:0005759,GO:0005829,GO:0006139,GO:0006401,GO:0006402,GO:0006403,GO:0006405,GO:0006412,GO:0006413,GO:0006415,GO:0006518,GO:0006611,GO:0006725,GO:0006807,GO:0006810,GO:0006886,GO:0006913,GO:0006996,GO:0008104,GO:…	-	ko:K06174	-	-	-	-	ko00000,ko03009	-	-	-	ABC_tran,Fer4,RLI
XP_033095285.1	225400.XP_006776742.1	8.01e-48	187	2CZQ2@1|root,2SB74@2759|Eukaryota,39U9V@33154|Opisthokonta,3BDF0@33208|Metazoa,3CT8R@33213|Bilateria,487XE@7711|Chordata,48XV7@7742|Vertebrata,3J8PJ@40674|Mammalia,4KVI9@9397|Chiroptera	33208|Metazoa	K	Nucleolar protein 11	NOL11	GO:0005575,GO:0005622,GO:0005623,GO:0005634,GO:0005654,GO:0005730,GO:0006139,GO:0006355,GO:0006356,GO:0006364,GO:0006396,GO:0006725,GO:0006807,GO:0008150,GO:0008152,GO:0009889,GO:0009891,GO:0009893,GO:0009987,GO:0010467,GO:0010468,GO:0010556,GO:0010557,GO:0010604,GO:0010628,GO:0016070,GO:0016072,GO:0019219,GO:0019222,GO:0022613,GO:0030490,GO:0031323,GO:0031325,GO:0031326,GO:0031328,GO:0031974,GO:…	-	-	-	-	-	-	-	-	-	-	NUC205
XP_033095286.1	10224.XP_002731870.1	2.13e-30	122	2E2X9@1|root,2SA3A@2759|Eukaryota,3AA21@33154|Opisthokonta,3BVE9@33208|Metazoa,3DBA2@33213|Bilateria	33208|Metazoa	-	-	-	-	-	-	-	-	-	-	-	-	-	-	-
XP_033095287.1	10224.XP_002731870.1	2.13e-30	122	2E2X9@1|root,2SA3A@2759|Eukaryota,3AA21@33154|Opisthokonta,3BVE9@33208|Metazoa,3DBA2@33213|Bilateria	33208|Metazoa	-	-	-	-	-	-	-	-	-	-	-	-	-	-	-
XP_033095288.1	48698.ENSPFOP00000029511	0.00022	51.2	2E3PW@1|root,2SAQV@2759|Eukaryota,39NMV@33154|Opisthokonta,3CQ66@33208|Metazoa,3E6BC@33213|Bilateria	33208|Metazoa	-	-	-	-	-	-	-	-	-	-	-	-	-	-	-
XP_033095289.1	7668.SPU_010075-tr	0	965	KOG4383@1|root,KOG4383@2759|Eukaryota,38C04@33154|Opisthokonta,3BB94@33208|Metazoa,3CYTU@33213|Bilateria	33208|Metazoa	S	Transmembrane protein 94	KIAA0195	-	2.1.1.114,2.1.1.64	ko:K00591	ko00130,ko01100,ko01110,map00130,map01100,map01110	M00128	R02175,R04711,R07235,R08771,R08781	RC00003,RC00392,RC01895	ko00000,ko00001,ko00002,ko01000	-	-	-	Cation_ATPase_C
XP_033095290.1	7668.SPU_010075-tr	0	965	KOG4383@1|root,KOG4383@2759|Eukaryota,38C04@33154|Opisthokonta,3BB94@33208|Metazoa,3CYTU@33213|Bilateria	33208|Metazoa	S	Transmembrane protein 94	KIAA0195	-	2.1.1.114,2.1.1.64	ko:K00591	ko00130,ko01100,ko01110,map00130,map01100,map01110	M00128	R02175,R04711,R07235,R08771,R08781	RC00003,RC00392,RC01895	ko00000,ko00001,ko00002,ko01000	-	-	-	Cation_ATPase_C
XP_033095291.1	7668.SPU_010075-tr	0	964	KOG4383@1|root,KOG4383@2759|Eukaryota,38C04@33154|Opisthokonta,3BB94@33208|Metazoa,3CYTU@33213|Bilateria	33208|Metazoa	S	Transmembrane protein 94	KIAA0195	-	2.1.1.114,2.1.1.64	ko:K00591	ko00130,ko01100,ko01110,map00130,map01100,map01110	M00128	R02175,R04711,R07235,R08771,R08781	RC00003,RC00392,RC01895	ko00000,ko00001,ko00002,ko01000	-	-	-	Cation_ATPase_C
XP_033095292.1	7668.SPU_010075-tr	0	1008	KOG4383@1|root,KOG4383@2759|Eukaryota,38C04@33154|Opisthokonta,3BB94@33208|Metazoa,3CYTU@33213|Bilateria	33208|Metazoa	S	Transmembrane protein 94	KIAA0195	-	2.1.1.114,2.1.1.64	ko:K00591	ko00130,ko01100,ko01110,map00130,map01100,map01110	M00128	R02175,R04711,R07235,R08771,R08781	RC00003,RC00392,RC01895	ko00000,ko00001,ko00002,ko01000	-	-	-	Cation_ATPase_C
XP_033095293.1	7897.ENSLACP00000012759	3.22e-185	533	COG0493@1|root,KOG1800@2759|Eukaryota,38D89@33154|Opisthokonta,3BBUN@33208|Metazoa,3CRSC@33213|Bilateria,488Q0@7711|Chordata,48Y8X@7742|Vertebrata	33208|Metazoa	C	NADPH adrenodoxin oxidoreductase, mitochondrial	FDXR	GO:0000166,GO:0002165,GO:0003674,GO:0003824,GO:0004324,GO:0005488,GO:0005575,GO:0005622,GO:0005623,GO:0005737,GO:0005739,GO:0005759,GO:0006066,GO:0006091,GO:0006139,GO:0006629,GO:0006694,GO:0006700,GO:0006706,GO:0006707,GO:0006725,GO:0006732,GO:0006733,GO:0006739,GO:0006743,GO:0006744,GO:0006753,GO:0006793,GO:0006796,GO:0006807,GO:0007275,GO:0007552,GO:0007591,GO:0007610,GO:0007635,GO:0008150,GO:…	1.18.1.6	ko:K10846,ko:K18914	ko03420,map03420	-	-	-	ko00000,ko00001,ko01000,ko03029,ko03400	-	-	-	Pyr_redox_2
XP_033095294.1	7897.ENSLACP00000012759	3.22e-185	533	COG0493@1|root,KOG1800@2759|Eukaryota,38D89@33154|Opisthokonta,3BBUN@33208|Metazoa,3CRSC@33213|Bilateria,488Q0@7711|Chordata,48Y8X@7742|Vertebrata	33208|Metazoa	C	NADPH adrenodoxin oxidoreductase, mitochondrial	FDXR	GO:0000166,GO:0002165,GO:0003674,GO:0003824,GO:0004324,GO:0005488,GO:0005575,GO:0005622,GO:0005623,GO:0005737,GO:0005739,GO:0005759,GO:0006066,GO:0006091,GO:0006139,GO:0006629,GO:0006694,GO:0006700,GO:0006706,GO:0006707,GO:0006725,GO:0006732,GO:0006733,GO:0006739,GO:0006743,GO:0006744,GO:0006753,GO:0006793,GO:0006796,GO:0006807,GO:0007275,GO:0007552,GO:0007591,GO:0007610,GO:0007635,GO:0008150,GO:…	1.18.1.6	ko:K10846,ko:K18914	ko03420,map03420	-	-	-	ko00000,ko00001,ko01000,ko03029,ko03400	-	-	-	Pyr_redox_2
XP_033095295.1	7668.SPU_001500-tr	2.16e-229	641	KOG1164@1|root,KOG1164@2759|Eukaryota,38BQ1@33154|Opisthokonta,3BCGN@33208|Metazoa,3CSUR@33213|Bilateria	33208|Metazoa	T	casein kinase	CSNK1E	GO:0000086,GO:0000139,GO:0000226,GO:0000278,GO:0001558,GO:0001654,GO:0001736,GO:0001737,GO:0001738,GO:0001745,GO:0001932,GO:0001933,GO:0001934,GO:0002009,GO:0002165,GO:0003674,GO:0003824,GO:0004672,GO:0004674,GO:0005488,GO:0005515,GO:0005575,GO:0005622,GO:0005623,GO:0005634,GO:0005654,GO:0005737,GO:0005793,GO:0005794,GO:0005813,GO:0005815,GO:0005819,GO:0005829,GO:0005856,GO:0005874,GO:0005876,GO:…	2.7.11.1	ko:K08959,ko:K08960	ko04068,ko04310,ko04340,ko04341,ko04390,ko04391,ko04392,ko04540,ko04710,ko04711,map04068,map04310,map04340,map04341,map04390,map04391,map04392,map04540,map04710,map04711	-	-	-	ko00000,ko00001,ko01000,ko01001,ko03036	-	-	-	Pkinase
XP_033095296.1	7668.SPU_001500-tr	2.16e-229	641	KOG1164@1|root,KOG1164@2759|Eukaryota,38BQ1@33154|Opisthokonta,3BCGN@33208|Metazoa,3CSUR@33213|Bilateria	33208|Metazoa	T	casein kinase	CSNK1E	GO:0000086,GO:0000139,GO:0000226,GO:0000278,GO:0001558,GO:0001654,GO:0001736,GO:0001737,GO:0001738,GO:0001745,GO:0001932,GO:0001933,GO:0001934,GO:0002009,GO:0002165,GO:0003674,GO:0003824,GO:0004672,GO:0004674,GO:0005488,GO:0005515,GO:0005575,GO:0005622,GO:0005623,GO:0005634,GO:0005654,GO:0005737,GO:0005793,GO:0005794,GO:0005813,GO:0005815,GO:0005819,GO:0005829,GO:0005856,GO:0005874,GO:0005876,GO:…	2.7.11.1	ko:K08959,ko:K08960	ko04068,ko04310,ko04340,ko04341,ko04390,ko04391,ko04392,ko04540,ko04710,ko04711,map04068,map04310,map04340,map04341,map04390,map04391,map04392,map04540,map04710,map04711	-	-	-	ko00000,ko00001,ko01000,ko01001,ko03036	-	-	-	Pkinase
XP_033095297.1	7668.SPU_001500-tr	1.31e-223	626	KOG1164@1|root,KOG1164@2759|Eukaryota,38BQ1@33154|Opisthokonta,3BCGN@33208|Metazoa,3CSUR@33213|Bilateria	33208|Metazoa	T	casein kinase	CSNK1E	GO:0000086,GO:0000139,GO:0000226,GO:0000278,GO:0001558,GO:0001654,GO:0001736,GO:0001737,GO:0001738,GO:0001745,GO:0001932,GO:0001933,GO:0001934,GO:0002009,GO:0002165,GO:0003674,GO:0003824,GO:0004672,GO:0004674,GO:0005488,GO:0005515,GO:0005575,GO:0005622,GO:0005623,GO:0005634,GO:0005654,GO:0005737,GO:0005793,GO:0005794,GO:0005813,GO:0005815,GO:0005819,GO:0005829,GO:0005856,GO:0005874,GO:0005876,GO:…	2.7.11.1	ko:K08959,ko:K08960	ko04068,ko04310,ko04340,ko04341,ko04390,ko04391,ko04392,ko04540,ko04710,ko04711,map04068,map04310,map04340,map04341,map04390,map04391,map04392,map04540,map04710,map04711	-	-	-	ko00000,ko00001,ko01000,ko01001,ko03036	-	-	-	Pkinase
XP_033095298.1	13616.ENSMODP00000004383	5.14e-215	602	KOG1164@1|root,KOG1164@2759|Eukaryota,38BQ1@33154|Opisthokonta,3BCGN@33208|Metazoa,3CSUR@33213|Bilateria,480AF@7711|Chordata,493K4@7742|Vertebrata,3J862@40674|Mammalia,4JZKW@9263|Metatheria	33208|Metazoa	T	Casein kinase 1, delta	CSNK1D	GO:0000086,GO:0000139,GO:0000226,GO:0000278,GO:0001558,GO:0001654,GO:0001736,GO:0001737,GO:0001738,GO:0001745,GO:0001932,GO:0001933,GO:0001934,GO:0002009,GO:0002165,GO:0003674,GO:0003824,GO:0004672,GO:0004674,GO:0005488,GO:0005515,GO:0005575,GO:0005622,GO:0005623,GO:0005634,GO:0005654,GO:0005737,GO:0005793,GO:0005794,GO:0005813,GO:0005815,GO:0005819,GO:0005829,GO:0005856,GO:0005874,GO:0005876,GO:…	2.7.11.1	ko:K08959,ko:K08960	ko04068,ko04310,ko04340,ko04341,ko04390,ko04391,ko04392,ko04540,ko04710,ko04711,map04068,map04310,map04340,map04341,map04390,map04391,map04392,map04540,map04710,map04711	-	-	-	ko00000,ko00001,ko01000,ko01001,ko03036	-	-	-	Pkinase
XP_033095299.1	7668.SPU_010076-tr	7.35e-83	253	COG0049@1|root,KOG3291@2759|Eukaryota,38HF4@33154|Opisthokonta,3BDUG@33208|Metazoa,3D1W1@33213|Bilateria	33208|Metazoa	J	ribosomal protein S7	MRPS7	GO:0000028,GO:0000313,GO:0000314,GO:0003674,GO:0003676,GO:0003723,GO:0003729,GO:0003735,GO:0005198,GO:0005488,GO:0005575,GO:0005622,GO:0005623,GO:0005737,GO:0005739,GO:0005740,GO:0005743,GO:0005759,GO:0005761,GO:0005763,GO:0005840,GO:0006412,GO:0006414,GO:0006415,GO:0006518,GO:0006807,GO:0006996,GO:0008150,GO:0008152,GO:0009058,GO:0009059,GO:0009987,GO:0010467,GO:0015935,GO:0016020,GO:0016043,GO:…	-	ko:K02992	ko03010,map03010	M00178,M00179	-	-	br01610,ko00000,ko00001,ko00002,ko03011	-	-	-	Ribosomal_S7
XP_033095300.1	7668.SPU_017451-tr	1.9e-154	473	KOG4197@1|root,KOG4197@2759|Eukaryota,38DHC@33154|Opisthokonta,3BFSV@33208|Metazoa,3CZD4@33213|Bilateria	33208|Metazoa	S	tRNA 3'-end processing	PTCD1	GO:0000049,GO:0003674,GO:0003676,GO:0003723,GO:0003824,GO:0004518,GO:0004519,GO:0005488,GO:0005575,GO:0005622,GO:0005623,GO:0005737,GO:0005739,GO:0005759,GO:0006139,GO:0006396,GO:0006399,GO:0006725,GO:0006807,GO:0008033,GO:0008150,GO:0008152,GO:0009451,GO:0009987,GO:0010467,GO:0016070,GO:0016787,GO:0016788,GO:0031123,GO:0031974,GO:0034470,GO:0034641,GO:0034660,GO:0042780,GO:0043170,GO:0043226,GO:…	-	ko:K02130,ko:K17710	ko00190,ko01100,ko04714,map00190,map01100,map04714	M00158	-	-	ko00000,ko00001,ko00002,ko03016,ko03029	3.A.2.1	-	-	PPR,PPR_2,PPR_3
XP_033095303.1	7918.ENSLOCP00000009624	0	934	28JIY@1|root,2QRY1@2759|Eukaryota,38GMS@33154|Opisthokonta,3BBAR@33208|Metazoa,3CWAF@33213|Bilateria,4886S@7711|Chordata,48VVD@7742|Vertebrata,49UUR@7898|Actinopterygii	33208|Metazoa	S	Si dkey-161j23.6	KIAA0556	-	-	-	-	-	-	-	-	-	-	-	DUF4457
XP_033095304.1	7955.ENSDARP00000062377	3.41e-38	157	KOG3538@1|root,KOG3538@2759|Eukaryota,38H65@33154|Opisthokonta,3B9Q0@33208|Metazoa,3CU7E@33213|Bilateria,481MY@7711|Chordata,48X6Q@7742|Vertebrata,4A22T@7898|Actinopterygii	33208|Metazoa	O	ADAM metallopeptidase with thrombospondin type 1 motif	ADAMTS8	GO:0003674,GO:0003824,GO:0005102,GO:0005178,GO:0005215,GO:0005488,GO:0005515,GO:0006508,GO:0006807,GO:0006810,GO:0006811,GO:0006817,GO:0006820,GO:0008150,GO:0008152,GO:0008233,GO:0008237,GO:0008285,GO:0008509,GO:0009673,GO:0015075,GO:0015103,GO:0015114,GO:0015318,GO:0015698,GO:0016787,GO:0019538,GO:0022857,GO:0034220,GO:0035435,GO:0042127,GO:0043170,GO:0044238,GO:0044877,GO:0048519,GO:0048523,GO:…	-	ko:K08623	-	-	-	-	ko00000,ko01000,ko01002	-	-	-	ADAM_spacer1,Pep_M12B_propep,Reprolysin,TSP_1
XP_033095306.1	7668.SPU_005257-tr	1.95e-104	306	COG5078@1|root,KOG0423@2759|Eukaryota,38F8H@33154|Opisthokonta,3BBMW@33208|Metazoa,3CV7B@33213|Bilateria	33208|Metazoa	O	exit from mitosis	UBE2S	GO:0000151,GO:0000152,GO:0000209,GO:0000278,GO:0000280,GO:0003674,GO:0003824,GO:0004842,GO:0005488,GO:0005515,GO:0005575,GO:0005622,GO:0005623,GO:0005634,GO:0005654,GO:0005680,GO:0005737,GO:0005829,GO:0006464,GO:0006508,GO:0006511,GO:0006807,GO:0006996,GO:0007049,GO:0008150,GO:0008152,GO:0009056,GO:0009057,GO:0009893,GO:0009987,GO:0010458,GO:0010498,GO:0010604,GO:0010992,GO:0010994,GO:0016043,GO:…	2.3.2.23	ko:K10583	ko04120,map04120	-	-	-	ko00000,ko00001,ko01000,ko04121	-	-	-	UQ_con
XP_033095308.1	7668.SPU_005255-tr	5.68e-68	257	28MIF@1|root,2QU1Z@2759|Eukaryota,38CIY@33154|Opisthokonta,3BJAH@33208|Metazoa,3E64U@33213|Bilateria	33208|Metazoa	S	Putative DNA-binding (bihelical) motif predicted to be involved in chromosomal organisation	MKL2	GO:0000003,GO:0001568,GO:0001666,GO:0001667,GO:0001701,GO:0001764,GO:0001889,GO:0001944,GO:0002009,GO:0002064,GO:0002065,GO:0002066,GO:0002165,GO:0003006,GO:0003007,GO:0003674,GO:0003700,GO:0003712,GO:0003713,GO:0003779,GO:0005488,GO:0005515,GO:0005575,GO:0005622,GO:0005623,GO:0005634,GO:0005737,GO:0006355,GO:0006357,GO:0006928,GO:0006950,GO:0006996,GO:0007010,GO:0007275,GO:0007276,GO:0007281,GO:…	-	-	-	-	-	-	-	-	-	-	RPEL,SAP
XP_033095309.1	7668.SPU_005255-tr	4.3e-68	257	28MIF@1|root,2QU1Z@2759|Eukaryota,38CIY@33154|Opisthokonta,3BJAH@33208|Metazoa,3E64U@33213|Bilateria	33208|Metazoa	S	Putative DNA-binding (bihelical) motif predicted to be involved in chromosomal organisation	MKL2	GO:0000003,GO:0001568,GO:0001666,GO:0001667,GO:0001701,GO:0001764,GO:0001889,GO:0001944,GO:0002009,GO:0002064,GO:0002065,GO:0002066,GO:0002165,GO:0003006,GO:0003007,GO:0003674,GO:0003700,GO:0003712,GO:0003713,GO:0003779,GO:0005488,GO:0005515,GO:0005575,GO:0005622,GO:0005623,GO:0005634,GO:0005737,GO:0006355,GO:0006357,GO:0006928,GO:0006950,GO:0006996,GO:0007010,GO:0007275,GO:0007276,GO:0007281,GO:…	-	-	-	-	-	-	-	-	-	-	RPEL,SAP
XP_033095310.1	10224.XP_002739332.1	1.55e-61	223	KOG4772@1|root,KOG4772@2759|Eukaryota,39WJA@33154|Opisthokonta,3BGZB@33208|Metazoa,3CTXF@33213|Bilateria	33208|Metazoa	J	tRNA-type intron splice site recognition and cleavage	TSEN54	GO:0000214,GO:0000379,GO:0000394,GO:0005575,GO:0005622,GO:0005623,GO:0005634,GO:0005654,GO:0006139,GO:0006388,GO:0006396,GO:0006399,GO:0006725,GO:0006807,GO:0008033,GO:0008150,GO:0008152,GO:0008380,GO:0009987,GO:0010467,GO:0016070,GO:0031974,GO:0031981,GO:0032991,GO:0034470,GO:0034641,GO:0034660,GO:0043170,GO:0043226,GO:0043227,GO:0043229,GO:0043231,GO:0043233,GO:0044237,GO:0044238,GO:0044422,GO:…	-	ko:K15326	-	-	-	-	ko00000,ko03016	-	-	-	ADK,tRNA_int_end_N2
XP_033095311.1	7244.FBpp0230135	3.44e-16	82	COG0558@1|root,KOG3240@2759|Eukaryota,38FK1@33154|Opisthokonta,3BHX4@33208|Metazoa,3D08V@33213|Bilateria,41W84@6656|Arthropoda,3SG8A@50557|Insecta,451VT@7147|Diptera,45QR4@7214|Drosophilidae	33208|Metazoa	I	Phosphotransferase activity, for other substituted phosphate groups. It is involved in the biological process described with phospholipid biosynthetic process	CDIPT	GO:0000139,GO:0003674,GO:0003824,GO:0003881,GO:0005488,GO:0005575,GO:0005622,GO:0005623,GO:0005737,GO:0005783,GO:0005789,GO:0005794,GO:0005886,GO:0006139,GO:0006220,GO:0006629,GO:0006644,GO:0006650,GO:0006661,GO:0006725,GO:0006753,GO:0006793,GO:0006796,GO:0006807,GO:0007154,GO:0007165,GO:0007602,GO:0008150,GO:0008152,GO:0008289,GO:0008610,GO:0008654,GO:0009058,GO:0009117,GO:0009314,GO:0009416,GO:…	2.7.8.11	ko:K00999	ko00562,ko00564,ko01100,ko04070,map00562,map00564,map01100,map04070	-	R01802	RC00002,RC00078,RC02795	ko00000,ko00001,ko01000	-	-	-	CDP-OH_P_transf
XP_033095312.1	69319.XP_008546096.1	3.69e-20	92.4	COG0558@1|root,KOG3240@2759|Eukaryota,38FK1@33154|Opisthokonta,3BHX4@33208|Metazoa,3D08V@33213|Bilateria,41W84@6656|Arthropoda,3SG8A@50557|Insecta,46HGU@7399|Hymenoptera	33208|Metazoa	I	CDP-alcohol phosphatidyltransferase	CDIPT	GO:0000139,GO:0003674,GO:0003824,GO:0003881,GO:0005488,GO:0005575,GO:0005622,GO:0005623,GO:0005737,GO:0005783,GO:0005789,GO:0005794,GO:0005886,GO:0006139,GO:0006220,GO:0006629,GO:0006644,GO:0006650,GO:0006661,GO:0006725,GO:0006753,GO:0006793,GO:0006796,GO:0006807,GO:0007154,GO:0007165,GO:0007602,GO:0008150,GO:0008152,GO:0008289,GO:0008610,GO:0008654,GO:0009058,GO:0009117,GO:0009314,GO:0009416,GO:…	2.7.8.11	ko:K00999	ko00562,ko00564,ko01100,ko04070,map00562,map00564,map01100,map04070	-	R01802	RC00002,RC00078,RC02795	ko00000,ko00001,ko01000	-	-	-	CDP-OH_P_transf
XP_033095313.1	10224.XP_006823267.1	3.2e-36	140	KOG3656@1|root,KOG3656@2759|Eukaryota,38X0N@33154|Opisthokonta,3BNSD@33208|Metazoa,3D4WX@33213|Bilateria	33208|Metazoa	G	G-protein coupled receptor activity. It is involved in the biological process described with G-protein coupled receptor signaling pathway	-	GO:0001653,GO:0003674,GO:0004888,GO:0004930,GO:0005575,GO:0005623,GO:0005886,GO:0005887,GO:0007154,GO:0007165,GO:0007186,GO:0007200,GO:0007218,GO:0008150,GO:0008528,GO:0009987,GO:0016020,GO:0016021,GO:0023052,GO:0031224,GO:0031226,GO:0038023,GO:0044425,GO:0044459,GO:0044464,GO:0050789,GO:0050794,GO:0050896,GO:0051716,GO:0060089,GO:0065007,GO:0071944	-	ko:K04143	ko04020,ko04022,ko04080,ko04714,ko04923,ko04924,ko04970,map04020,map04022,map04080,map04714,map04923,map04924,map04970	-	-	-	ko00000,ko00001,ko04030	-	-	-	7tm_1
XP_033095314.1	10224.XP_006812206.1	1.09e-156	467	KOG0297@1|root,KOG0297@2759|Eukaryota,38HQW@33154|Opisthokonta,3BHR5@33208|Metazoa,3CRQY@33213|Bilateria	33208|Metazoa	O	thioesterase binding	TRAF3	GO:0001817,GO:0002218,GO:0002221,GO:0002224,GO:0002253,GO:0002376,GO:0002682,GO:0002684,GO:0002697,GO:0002756,GO:0002757,GO:0002758,GO:0002764,GO:0002831,GO:0003674,GO:0003824,GO:0004842,GO:0005102,GO:0005126,GO:0005164,GO:0005488,GO:0005515,GO:0005575,GO:0005622,GO:0005623,GO:0005737,GO:0005739,GO:0005829,GO:0005886,GO:0005887,GO:0006355,GO:0006464,GO:0006508,GO:0006807,GO:0006915,GO:0007154,GO:…	-	ko:K03174	ko04064,ko04620,ko04621,ko04622,ko04657,ko04668,ko05160,ko05165,ko05167,ko05168,ko05169,ko05200,ko05203,ko05222,map04064,map04620,map04621,map04622,map04657,map04668,map05160,map05165,map05167,map05168,map05169,map05200,map05203,map05222	-	-	-	ko00000,ko00001	-	-	-	zf-C3HC4,zf-TRAF
XP_033095315.1	10224.XP_002731347.1	1.52e-16	93.2	KOG1471@1|root,KOG3963@1|root,KOG4625@1|root,KOG1471@2759|Eukaryota,KOG3963@2759|Eukaryota,KOG4625@2759|Eukaryota,3AKQ2@33154|Opisthokonta,3C0R8@33208|Metazoa,3DGKM@33213|Bilateria	2759|Eukaryota	T	Mab-21	Cralbp	GO:0003674,GO:0005488,GO:0005501,GO:0007154,GO:0007267,GO:0008150,GO:0008289,GO:0009987,GO:0016918,GO:0019840,GO:0019842,GO:0023052,GO:0030154,GO:0032502,GO:0036094,GO:0045165,GO:0045168,GO:0046331,GO:0048869	3.1.3.48	ko:K18038	-	-	-	-	ko00000,ko01000,ko01009	-	-	-	CRAL_TRIO,CRAL_TRIO_N,Mab-21
XP_033095316.1	13735.ENSPSIP00000000229	4.02e-91	300	KOG1075@1|root,KOG1075@2759|Eukaryota,39TZY@33154|Opisthokonta,3BHR3@33208|Metazoa,3CUIP@33213|Bilateria,48QQZ@7711|Chordata,49MAN@7742|Vertebrata,4CMNK@8459|Testudines	33208|Metazoa	S	Endonuclease-reverse transcriptase	-	-	-	-	-	-	-	-	-	-	-	-	Exo_endo_phos_2,RVT_1
XP_033095317.1	7739.XP_002594219.1	4.39e-05	50.8	KOG1217@1|root,KOG1217@2759|Eukaryota,38BUP@33154|Opisthokonta,3BAFT@33208|Metazoa,3CRZB@33213|Bilateria,485Y1@7711|Chordata	33208|Metazoa	T	negative regulation of growth rate	-	-	-	ko:K02599,ko:K16681	ko01522,ko04320,ko04330,ko04390,ko04391,ko04658,ko04919,ko05020,ko05165,ko05200,ko05206,ko05224,map01522,map04320,map04330,map04390,map04391,map04658,map04919,map05020,map05165,map05200,map05206,map05224	M00682	-	-	ko00000,ko00001,ko00002	-	-	-	EGF,EGF_CA,hEGF
XP_033095318.1	7668.SPU_022353-tr	6.03e-28	112	COG2302@1|root,KOG4837@2759|Eukaryota,39TDA@33154|Opisthokonta,3BEB0@33208|Metazoa,3CZBR@33213|Bilateria	33208|Metazoa	S	Chromosome 6 open reading frame 203	C6orf203	-	-	-	-	-	-	-	-	-	-	-	-
XP_033095319.1	7668.SPU_022352-tr	2.91e-29	121	2E2HP@1|root,2S9R8@2759|Eukaryota,39WJI@33154|Opisthokonta,3BP70@33208|Metazoa,3CW0H@33213|Bilateria	33208|Metazoa	S	MIS18 kinetochore protein A	MIS18A	GO:0000775,GO:0000785,GO:0005575,GO:0005622,GO:0005623,GO:0005634,GO:0005654,GO:0005694,GO:0005737,GO:0005829,GO:0006323,GO:0006325,GO:0006333,GO:0006334,GO:0006336,GO:0006338,GO:0006996,GO:0007059,GO:0008150,GO:0009987,GO:0016043,GO:0022607,GO:0031055,GO:0031497,GO:0031974,GO:0031981,GO:0034080,GO:0034508,GO:0034622,GO:0034724,GO:0034728,GO:0043044,GO:0043226,GO:0043227,GO:0043228,GO:0043229,GO:…	-	ko:K11564	-	-	-	-	ko00000,ko03036	-	-	-	Yippee-Mis18
XP_033095320.1	27923.ML204412a-PA	6.56e-07	56.6	KOG0667@1|root,KOG0670@2759|Eukaryota,38BTX@33154|Opisthokonta,3BFA4@33208|Metazoa	33208|Metazoa	T	serine threonine-protein kinase PRP4 homolog	PRPF4B	GO:0000375,GO:0000377,GO:0000398,GO:0003674,GO:0003824,GO:0004672,GO:0005575,GO:0005622,GO:0005623,GO:0005634,GO:0005654,GO:0005681,GO:0005694,GO:0006139,GO:0006396,GO:0006397,GO:0006464,GO:0006468,GO:0006725,GO:0006793,GO:0006796,GO:0006807,GO:0008150,GO:0008152,GO:0008380,GO:0009987,GO:0010467,GO:0016070,GO:0016071,GO:0016301,GO:0016310,GO:0016604,GO:0016607,GO:0016740,GO:0016772,GO:0016773,GO:…	2.7.11.1	ko:K08827	-	-	-	-	ko00000,ko01000,ko01001,ko03041	-	-	-	Pkinase
XP_033095322.1	28377.ENSACAP00000012670	2.42e-74	251	KOG4335@1|root,KOG4335@2759|Eukaryota,39TCV@33154|Opisthokonta,3BFM9@33208|Metazoa,3CVER@33213|Bilateria,47ZN1@7711|Chordata,48Z5N@7742|Vertebrata	33208|Metazoa	T	FERM central domain	FRMD8	GO:0008150,GO:0009966,GO:0009968,GO:0010646,GO:0010648,GO:0023051,GO:0023057,GO:0030111,GO:0030178,GO:0048519,GO:0048523,GO:0048583,GO:0048585,GO:0050789,GO:0050794,GO:0060828,GO:0065007,GO:0090090	-	-	-	-	-	-	-	-	-	-	FERM_M
XP_033095323.1	7668.SPU_017784-tr	2.31e-50	172	COG3119@1|root,KOG3867@2759|Eukaryota,38DVH@33154|Opisthokonta,3BAP3@33208|Metazoa,3CRD5@33213|Bilateria	33208|Metazoa	P	Arylsulfatase	ARSB	GO:0000323,GO:0001667,GO:0001775,GO:0002252,GO:0002263,GO:0002274,GO:0002275,GO:0002283,GO:0002366,GO:0002376,GO:0002443,GO:0002444,GO:0002446,GO:0003674,GO:0003824,GO:0003943,GO:0004065,GO:0005575,GO:0005576,GO:0005622,GO:0005623,GO:0005737,GO:0005739,GO:0005764,GO:0005766,GO:0005773,GO:0005775,GO:0005783,GO:0005788,GO:0005791,GO:0005794,GO:0006022,GO:0006026,GO:0006027,GO:0006029,GO:0006082,GO:…	2.7.11.17,3.1.6.12	ko:K01135,ko:K04515,ko:K12375	ko00531,ko01100,ko04012,ko04020,ko04024,ko04066,ko04114,ko04142,ko04217,ko04261,ko04310,ko04360,ko04713,ko04720,ko04722,ko04725,ko04728,ko04740,ko04745,ko04750,ko04911,ko04912,ko04916,ko04921,ko04922,ko04925,ko04934,ko04971,ko05031,ko05152,ko05200,ko05205,ko05214,map00531,map01100,map04012,map04020,map04024,map04066,map04114,map04142,map04217,map04261,map04310,map04360,map04713,map04720,map04722,…	M00076,M00077	R07823	-	ko00000,ko00001,ko00002,ko01000,ko01001	-	-	-	Sulfatase
XP_033095325.1	48698.ENSPFOP00000012391	1.96e-06	56.6	COG2940@1|root,KOG1084@2759|Eukaryota,3AE58@33154|Opisthokonta,3BWAR@33208|Metazoa,3E4GH@33213|Bilateria,48R5Z@7711|Chordata	33208|Metazoa	K	DNA binding	-	-	2.3.2.26	ko:K22371	-	-	-	-	ko00000,ko01000,ko04121	-	-	-	HECT
XP_033095326.1	38654.XP_006038181.1	2.61e-12	75.5	298J5@1|root,2RFJZ@2759|Eukaryota,38H7P@33154|Opisthokonta,3BHUE@33208|Metazoa,3CSHZ@33213|Bilateria,480WA@7711|Chordata,48V95@7742|Vertebrata	33208|Metazoa	T	cell adhesion molecule 4	CADM4	GO:0003674,GO:0005102,GO:0005488,GO:0005515,GO:0005575,GO:0005623,GO:0005886,GO:0005887,GO:0005911,GO:0005912,GO:0005913,GO:0007155,GO:0007156,GO:0007157,GO:0008037,GO:0008150,GO:0009987,GO:0016020,GO:0016021,GO:0022610,GO:0030054,GO:0031224,GO:0031226,GO:0042802,GO:0042803,GO:0044425,GO:0044459,GO:0044464,GO:0046983,GO:0050839,GO:0070161,GO:0071944,GO:0098609,GO:0098742	-	ko:K06783	-	-	-	-	ko00000,ko04516	-	-	-	C2-set_2,Ig_2,Ig_3,V-set
XP_033095327.1	28377.ENSACAP00000012670	2.71e-74	251	KOG4335@1|root,KOG4335@2759|Eukaryota,39TCV@33154|Opisthokonta,3BFM9@33208|Metazoa,3CVER@33213|Bilateria,47ZN1@7711|Chordata,48Z5N@7742|Vertebrata	33208|Metazoa	T	FERM central domain	FRMD8	GO:0008150,GO:0009966,GO:0009968,GO:0010646,GO:0010648,GO:0023051,GO:0023057,GO:0030111,GO:0030178,GO:0048519,GO:0048523,GO:0048583,GO:0048585,GO:0050789,GO:0050794,GO:0060828,GO:0065007,GO:0090090	-	-	-	-	-	-	-	-	-	-	FERM_M
XP_033095328.1	7668.SPU_002340-tr	1.38e-70	244	COG5184@1|root,KOG1426@2759|Eukaryota,39PWX@33154|Opisthokonta,3BC31@33208|Metazoa,3CVJX@33213|Bilateria	33208|Metazoa	DZ	Regulator of chromosome condensation (RCC1) repeat	-	GO:0003674,GO:0005085,GO:0005088,GO:0005488,GO:0005515,GO:0006725,GO:0006726,GO:0006727,GO:0006810,GO:0006856,GO:0006996,GO:0008055,GO:0008057,GO:0008150,GO:0008152,GO:0009058,GO:0009893,GO:0009894,GO:0009966,GO:0009987,GO:0010468,GO:0010506,GO:0010604,GO:0010628,GO:0010646,GO:0010883,GO:0016043,GO:0016050,GO:0017016,GO:0017112,GO:0017137,GO:0018130,GO:0019222,GO:0019438,GO:0019748,GO:0019899,GO:…	-	-	-	-	-	-	-	-	-	-	RCC1,RCC1_2
XP_033095330.1	7668.SPU_019556-tr	2.55e-51	183	COG0563@1|root,KOG3078@2759|Eukaryota,KOG3079@2759|Eukaryota,38H4Z@33154|Opisthokonta,3B9IF@33208|Metazoa,3CW0X@33213|Bilateria	33208|Metazoa	F	Adenylate kinase	AK9	GO:0003674,GO:0003824,GO:0004550,GO:0005575,GO:0005622,GO:0005623,GO:0005634,GO:0005635,GO:0005654,GO:0005737,GO:0005829,GO:0006091,GO:0006139,GO:0006163,GO:0006164,GO:0006165,GO:0006174,GO:0006186,GO:0006725,GO:0006753,GO:0006754,GO:0006756,GO:0006757,GO:0006793,GO:0006796,GO:0006807,GO:0008150,GO:0008152,GO:0009058,GO:0009117,GO:0009123,GO:0009124,GO:0009126,GO:0009127,GO:0009132,GO:0009135,GO:…	2.7.4.3,2.7.4.6	ko:K18533	ko00230,ko00240,ko01100,ko01110,ko01130,map00230,map00240,map01100,map01110,map01130	M00049,M00052,M00053	R00124,R00127,R00156,R00330,R00570,R00722,R01137,R01547,R01857,R02093,R02326,R02331,R03530	RC00002	ko00000,ko00001,ko00002,ko01000	-	-	-	ADK,FAP206
XP_033095331.1	10224.XP_006812911.1	2.32e-85	289	KOG3630@1|root,KOG3630@2759|Eukaryota,38EM8@33154|Opisthokonta,3C2Z4@33208|Metazoa,3DITI@33213|Bilateria	33208|Metazoa	S	RNA transport	-	-	-	-	-	-	-	-	-	-	-	-	-
XP_033095333.1	28377.ENSACAP00000012670	2.71e-74	251	KOG4335@1|root,KOG4335@2759|Eukaryota,39TCV@33154|Opisthokonta,3BFM9@33208|Metazoa,3CVER@33213|Bilateria,47ZN1@7711|Chordata,48Z5N@7742|Vertebrata	33208|Metazoa	T	FERM central domain	FRMD8	GO:0008150,GO:0009966,GO:0009968,GO:0010646,GO:0010648,GO:0023051,GO:0023057,GO:0030111,GO:0030178,GO:0048519,GO:0048523,GO:0048583,GO:0048585,GO:0050789,GO:0050794,GO:0060828,GO:0065007,GO:0090090	-	-	-	-	-	-	-	-	-	-	FERM_M
XP_033095334.1	7955.ENSDARP00000011155	4.13e-71	231	COG1597@1|root,KOG4435@2759|Eukaryota,39RWJ@33154|Opisthokonta,3BI5H@33208|Metazoa,3CZKQ@33213|Bilateria,483II@7711|Chordata,492MQ@7742|Vertebrata,49XA5@7898|Actinopterygii	33208|Metazoa	IT	Acylglycerol kinase	AGK	GO:0000003,GO:0001727,GO:0001729,GO:0003674,GO:0003824,GO:0005575,GO:0005622,GO:0005623,GO:0005737,GO:0005739,GO:0005740,GO:0005741,GO:0005743,GO:0005758,GO:0005829,GO:0006605,GO:0006626,GO:0006629,GO:0006643,GO:0006644,GO:0006650,GO:0006665,GO:0006672,GO:0006793,GO:0006796,GO:0006807,GO:0006810,GO:0006839,GO:0006886,GO:0006928,GO:0006996,GO:0007005,GO:0007006,GO:0007007,GO:0007276,GO:0007280,GO:…	2.7.1.94	ko:K09881	ko00561,ko01100,map00561,map01100	-	R02757	RC00002,RC00017	ko00000,ko00001,ko01000	-	-	-	DAGK_cat
XP_033095335.1	10224.XP_006814683.1	9.02e-52	178	COG2801@1|root,KOG0017@2759|Eukaryota,38F42@33154|Opisthokonta	33154|Opisthokonta	G	retrotransposable element Tf2 155 kDa protein type 1-like	-	-	-	-	-	-	-	-	-	-	-	-	rve,zf-H2C2
XP_033095336.1	10224.NP_001161599.1	0.000509	47	KOG4625@1|root,KOG4625@2759|Eukaryota,39MRU@33154|Opisthokonta,3CPBN@33208|Metazoa,3D5DC@33213|Bilateria	33208|Metazoa	T	C-terminal of Roc, COR, domain	-	-	-	-	-	-	-	-	-	-	-	-	COR,Death,Neuralized,Roc,TIR_2
XP_033095337.1	7668.SPU_022557-tr	3.24e-14	77	KOG1217@1|root,KOG1217@2759|Eukaryota	2759|Eukaryota	O	calcium ion binding	EYS	GO:0003008,GO:0005575,GO:0005576,GO:0005615,GO:0006950,GO:0007600,GO:0007601,GO:0008150,GO:0009314,GO:0009416,GO:0009581,GO:0009582,GO:0009583,GO:0009584,GO:0009605,GO:0009611,GO:0009628,GO:0009888,GO:0031012,GO:0031099,GO:0032501,GO:0032502,GO:0032579,GO:0033166,GO:0040007,GO:0042060,GO:0042246,GO:0043403,GO:0044420,GO:0044421,GO:0048589,GO:0048856,GO:0050877,GO:0050896,GO:0050906,GO:0050908,GO:…	-	ko:K19601	-	-	-	-	ko00000	-	-	-	Avidin,CUB,EGF,Laminin_G_2,hEGF
XP_033095340.1	28377.ENSACAP00000012670	9.08e-75	251	KOG4335@1|root,KOG4335@2759|Eukaryota,39TCV@33154|Opisthokonta,3BFM9@33208|Metazoa,3CVER@33213|Bilateria,47ZN1@7711|Chordata,48Z5N@7742|Vertebrata	33208|Metazoa	T	FERM central domain	FRMD8	GO:0008150,GO:0009966,GO:0009968,GO:0010646,GO:0010648,GO:0023051,GO:0023057,GO:0030111,GO:0030178,GO:0048519,GO:0048523,GO:0048583,GO:0048585,GO:0050789,GO:0050794,GO:0060828,GO:0065007,GO:0090090	-	-	-	-	-	-	-	-	-	-	FERM_M
XP_033095343.1	10224.XP_002740887.1	1.06e-65	203	28K0M@1|root,2S166@2759|Eukaryota,3A4CP@33154|Opisthokonta,3BPZC@33208|Metazoa,3D8S5@33213|Bilateria	33208|Metazoa	S	Chromosome 15 open reading frame 61	C15orf61	-	-	-	-	-	-	-	-	-	-	-	DUF4528
XP_033095344.1	10224.XP_006817401.1	1.54e-26	119	KOG1215@1|root,KOG1215@2759|Eukaryota	2759|Eukaryota	G	endocytosis	-	-	-	-	-	-	-	-	-	-	-	-	Ldl_recept_b
XP_033095345.1	10224.NP_001161655.1	3.87e-52	190	KOG3611@1|root,KOG3611@2759|Eukaryota,38B60@33154|Opisthokonta,3B9EA@33208|Metazoa,3CX8G@33213|Bilateria	33208|Metazoa	T	negative regulation of cell adhesion involved in sprouting angiogenesis	SEMA6A	GO:0000003,GO:0000902,GO:0000904,GO:0001558,GO:0001764,GO:0001932,GO:0001933,GO:0001952,GO:0002009,GO:0003006,GO:0003674,GO:0004888,GO:0005102,GO:0005488,GO:0005515,GO:0005575,GO:0005576,GO:0005622,GO:0005623,GO:0005737,GO:0005794,GO:0005886,GO:0005887,GO:0006915,GO:0006928,GO:0006935,GO:0006996,GO:0007010,GO:0007154,GO:0007162,GO:0007165,GO:0007166,GO:0007275,GO:0007399,GO:0007409,GO:0007411,GO:…	-	ko:K06841,ko:K06842	ko04360,map04360	-	-	-	ko00000,ko00001,ko04516	-	-	-	PSI,Sema
XP_033095346.1	48698.ENSPFOP00000016449	1.58e-21	96.7	KOG1340@1|root,KOG1340@2759|Eukaryota,39RZX@33154|Opisthokonta,3BK3N@33208|Metazoa,3CVHR@33213|Bilateria,4868R@7711|Chordata,48X3N@7742|Vertebrata,49SJ0@7898|Actinopterygii	33208|Metazoa	GI	Prosaposin	PSAP	GO:0000003,GO:0000323,GO:0001655,GO:0001664,GO:0001775,GO:0001932,GO:0001934,GO:0002252,GO:0002263,GO:0002274,GO:0002275,GO:0002283,GO:0002366,GO:0002376,GO:0002443,GO:0002444,GO:0002446,GO:0002576,GO:0003006,GO:0003674,GO:0003824,GO:0004553,GO:0004565,GO:0005102,GO:0005488,GO:0005515,GO:0005543,GO:0005575,GO:0005576,GO:0005615,GO:0005622,GO:0005623,GO:0005737,GO:0005764,GO:0005765,GO:0005766,GO:…	-	ko:K12382	ko04142,map04142	-	-	-	ko00000,ko00001,ko04147	-	-	-	SapA,SapB_1,SapB_2
XP_033095347.1	28377.ENSACAP00000012670	5.6e-75	251	KOG4335@1|root,KOG4335@2759|Eukaryota,39TCV@33154|Opisthokonta,3BFM9@33208|Metazoa,3CVER@33213|Bilateria,47ZN1@7711|Chordata,48Z5N@7742|Vertebrata	33208|Metazoa	T	FERM central domain	FRMD8	GO:0008150,GO:0009966,GO:0009968,GO:0010646,GO:0010648,GO:0023051,GO:0023057,GO:0030111,GO:0030178,GO:0048519,GO:0048523,GO:0048583,GO:0048585,GO:0050789,GO:0050794,GO:0060828,GO:0065007,GO:0090090	-	-	-	-	-	-	-	-	-	-	FERM_M
XP_033095348.1	6500.XP_005103686.1	2.44e-09	68.2	COG2801@1|root,KOG0017@2759|Eukaryota,38F42@33154|Opisthokonta,3BA5H@33208|Metazoa,3CWAK@33213|Bilateria	33208|Metazoa	E	K02A2.6-like	-	-	-	-	-	-	-	-	-	-	-	-	Asp_protease_2,RVT_1,rve
XP_033095350.1	10224.XP_002740403.1	6.69e-29	118	2CBU5@1|root,2QRQJ@2759|Eukaryota,39UZ6@33154|Opisthokonta,3BDGS@33208|Metazoa,3CWQX@33213|Bilateria	33208|Metazoa	S	Domain of unknown function (DUF1917)	C11orf68	-	-	-	-	-	-	-	-	-	-	-	DUF1917
XP_033095351.1	10224.XP_002739832.1	1.13e-26	115	2CBU5@1|root,2QRQJ@2759|Eukaryota,39UZ6@33154|Opisthokonta,3BDGS@33208|Metazoa,3CWQX@33213|Bilateria	33208|Metazoa	S	Domain of unknown function (DUF1917)	C11orf68	-	-	-	-	-	-	-	-	-	-	-	DUF1917
XP_033095352.1	10224.XP_002739832.1	1.13e-26	115	2CBU5@1|root,2QRQJ@2759|Eukaryota,39UZ6@33154|Opisthokonta,3BDGS@33208|Metazoa,3CWQX@33213|Bilateria	33208|Metazoa	S	Domain of unknown function (DUF1917)	C11orf68	-	-	-	-	-	-	-	-	-	-	-	DUF1917
XP_033095353.1	10224.XP_002739832.1	1.13e-26	115	2CBU5@1|root,2QRQJ@2759|Eukaryota,39UZ6@33154|Opisthokonta,3BDGS@33208|Metazoa,3CWQX@33213|Bilateria	33208|Metazoa	S	Domain of unknown function (DUF1917)	C11orf68	-	-	-	-	-	-	-	-	-	-	-	DUF1917
XP_033095354.1	10224.XP_002739832.1	1.13e-26	115	2CBU5@1|root,2QRQJ@2759|Eukaryota,39UZ6@33154|Opisthokonta,3BDGS@33208|Metazoa,3CWQX@33213|Bilateria	33208|Metazoa	S	Domain of unknown function (DUF1917)	C11orf68	-	-	-	-	-	-	-	-	-	-	-	DUF1917
XP_033095355.1	28377.ENSACAP00000012670	1.32e-75	253	KOG4335@1|root,KOG4335@2759|Eukaryota,39TCV@33154|Opisthokonta,3BFM9@33208|Metazoa,3CVER@33213|Bilateria,47ZN1@7711|Chordata,48Z5N@7742|Vertebrata	33208|Metazoa	T	FERM central domain	FRMD8	GO:0008150,GO:0009966,GO:0009968,GO:0010646,GO:0010648,GO:0023051,GO:0023057,GO:0030111,GO:0030178,GO:0048519,GO:0048523,GO:0048583,GO:0048585,GO:0050789,GO:0050794,GO:0060828,GO:0065007,GO:0090090	-	-	-	-	-	-	-	-	-	-	FERM_M
XP_033095356.1	63577.G9NYL6	1.21e-10	68.9	2CKMA@1|root,2SG47@2759|Eukaryota,3A47Q@33154|Opisthokonta,3P4CJ@4751|Fungi,3QWMQ@4890|Ascomycota,211YB@147550|Sordariomycetes,3TGK7@5125|Hypocreales,3TXGN@5129|Hypocreaceae	4751|Fungi	S	Domain of unknown function (DUF1917)	-	-	-	-	-	-	-	-	-	-	-	-	DUF1917
XP_033095357.1	63577.G9NYL6	1.21e-10	68.9	2CKMA@1|root,2SG47@2759|Eukaryota,3A47Q@33154|Opisthokonta,3P4CJ@4751|Fungi,3QWMQ@4890|Ascomycota,211YB@147550|Sordariomycetes,3TGK7@5125|Hypocreales,3TXGN@5129|Hypocreaceae	4751|Fungi	S	Domain of unknown function (DUF1917)	-	-	-	-	-	-	-	-	-	-	-	-	DUF1917
XP_033095358.1	7668.SPU_024929-tr	5.98e-166	479	COG0476@1|root,KOG2017@2759|Eukaryota,38E2S@33154|Opisthokonta,3BETE@33208|Metazoa,3D0E8@33213|Bilateria	33208|Metazoa	H	molybdopterin-synthase sulfurtransferase activity	MOCS3	GO:0002097,GO:0002098,GO:0002143,GO:0003674,GO:0003824,GO:0004792,GO:0005575,GO:0005622,GO:0005623,GO:0005737,GO:0005829,GO:0006139,GO:0006163,GO:0006396,GO:0006399,GO:0006400,GO:0006464,GO:0006725,GO:0006732,GO:0006753,GO:0006777,GO:0006793,GO:0006796,GO:0006807,GO:0008033,GO:0008150,GO:0008152,GO:0008641,GO:0009058,GO:0009108,GO:0009116,GO:0009117,GO:0009119,GO:0009141,GO:0009144,GO:0009150,GO:…	2.7.7.80,2.8.1.11	ko:K11996	ko04122,map04122	-	R07459,R07461	RC00043	ko00000,ko00001,ko01000,ko03016,ko04121	-	-	-	Rhodanese,ThiF
XP_033095359.1	7668.SPU_024929-tr	5.98e-166	479	COG0476@1|root,KOG2017@2759|Eukaryota,38E2S@33154|Opisthokonta,3BETE@33208|Metazoa,3D0E8@33213|Bilateria	33208|Metazoa	H	molybdopterin-synthase sulfurtransferase activity	MOCS3	GO:0002097,GO:0002098,GO:0002143,GO:0003674,GO:0003824,GO:0004792,GO:0005575,GO:0005622,GO:0005623,GO:0005737,GO:0005829,GO:0006139,GO:0006163,GO:0006396,GO:0006399,GO:0006400,GO:0006464,GO:0006725,GO:0006732,GO:0006753,GO:0006777,GO:0006793,GO:0006796,GO:0006807,GO:0008033,GO:0008150,GO:0008152,GO:0008641,GO:0009058,GO:0009108,GO:0009116,GO:0009117,GO:0009119,GO:0009141,GO:0009144,GO:0009150,GO:…	2.7.7.80,2.8.1.11	ko:K11996	ko04122,map04122	-	R07459,R07461	RC00043	ko00000,ko00001,ko01000,ko03016,ko04121	-	-	-	Rhodanese,ThiF
XP_033095360.1	7668.SPU_024929-tr	5.98e-166	479	COG0476@1|root,KOG2017@2759|Eukaryota,38E2S@33154|Opisthokonta,3BETE@33208|Metazoa,3D0E8@33213|Bilateria	33208|Metazoa	H	molybdopterin-synthase sulfurtransferase activity	MOCS3	GO:0002097,GO:0002098,GO:0002143,GO:0003674,GO:0003824,GO:0004792,GO:0005575,GO:0005622,GO:0005623,GO:0005737,GO:0005829,GO:0006139,GO:0006163,GO:0006396,GO:0006399,GO:0006400,GO:0006464,GO:0006725,GO:0006732,GO:0006753,GO:0006777,GO:0006793,GO:0006796,GO:0006807,GO:0008033,GO:0008150,GO:0008152,GO:0008641,GO:0009058,GO:0009108,GO:0009116,GO:0009117,GO:0009119,GO:0009141,GO:0009144,GO:0009150,GO:…	2.7.7.80,2.8.1.11	ko:K11996	ko04122,map04122	-	R07459,R07461	RC00043	ko00000,ko00001,ko01000,ko03016,ko04121	-	-	-	Rhodanese,ThiF
XP_033095361.1	7668.SPU_024929-tr	5.98e-166	479	COG0476@1|root,KOG2017@2759|Eukaryota,38E2S@33154|Opisthokonta,3BETE@33208|Metazoa,3D0E8@33213|Bilateria	33208|Metazoa	H	molybdopterin-synthase sulfurtransferase activity	MOCS3	GO:0002097,GO:0002098,GO:0002143,GO:0003674,GO:0003824,GO:0004792,GO:0005575,GO:0005622,GO:0005623,GO:0005737,GO:0005829,GO:0006139,GO:0006163,GO:0006396,GO:0006399,GO:0006400,GO:0006464,GO:0006725,GO:0006732,GO:0006753,GO:0006777,GO:0006793,GO:0006796,GO:0006807,GO:0008033,GO:0008150,GO:0008152,GO:0008641,GO:0009058,GO:0009108,GO:0009116,GO:0009117,GO:0009119,GO:0009141,GO:0009144,GO:0009150,GO:…	2.7.7.80,2.8.1.11	ko:K11996	ko04122,map04122	-	R07459,R07461	RC00043	ko00000,ko00001,ko01000,ko03016,ko04121	-	-	-	Rhodanese,ThiF
XP_033095362.1	7668.SPU_024929-tr	5.98e-166	479	COG0476@1|root,KOG2017@2759|Eukaryota,38E2S@33154|Opisthokonta,3BETE@33208|Metazoa,3D0E8@33213|Bilateria	33208|Metazoa	H	molybdopterin-synthase sulfurtransferase activity	MOCS3	GO:0002097,GO:0002098,GO:0002143,GO:0003674,GO:0003824,GO:0004792,GO:0005575,GO:0005622,GO:0005623,GO:0005737,GO:0005829,GO:0006139,GO:0006163,GO:0006396,GO:0006399,GO:0006400,GO:0006464,GO:0006725,GO:0006732,GO:0006753,GO:0006777,GO:0006793,GO:0006796,GO:0006807,GO:0008033,GO:0008150,GO:0008152,GO:0008641,GO:0009058,GO:0009108,GO:0009116,GO:0009117,GO:0009119,GO:0009141,GO:0009144,GO:0009150,GO:…	2.7.7.80,2.8.1.11	ko:K11996	ko04122,map04122	-	R07459,R07461	RC00043	ko00000,ko00001,ko01000,ko03016,ko04121	-	-	-	Rhodanese,ThiF
XP_033095363.1	7668.SPU_024929-tr	5.98e-166	479	COG0476@1|root,KOG2017@2759|Eukaryota,38E2S@33154|Opisthokonta,3BETE@33208|Metazoa,3D0E8@33213|Bilateria	33208|Metazoa	H	molybdopterin-synthase sulfurtransferase activity	MOCS3	GO:0002097,GO:0002098,GO:0002143,GO:0003674,GO:0003824,GO:0004792,GO:0005575,GO:0005622,GO:0005623,GO:0005737,GO:0005829,GO:0006139,GO:0006163,GO:0006396,GO:0006399,GO:0006400,GO:0006464,GO:0006725,GO:0006732,GO:0006753,GO:0006777,GO:0006793,GO:0006796,GO:0006807,GO:0008033,GO:0008150,GO:0008152,GO:0008641,GO:0009058,GO:0009108,GO:0009116,GO:0009117,GO:0009119,GO:0009141,GO:0009144,GO:0009150,GO:…	2.7.7.80,2.8.1.11	ko:K11996	ko04122,map04122	-	R07459,R07461	RC00043	ko00000,ko00001,ko01000,ko03016,ko04121	-	-	-	Rhodanese,ThiF
XP_033095364.1	28377.ENSACAP00000012670	4.42e-75	251	KOG4335@1|root,KOG4335@2759|Eukaryota,39TCV@33154|Opisthokonta,3BFM9@33208|Metazoa,3CVER@33213|Bilateria,47ZN1@7711|Chordata,48Z5N@7742|Vertebrata	33208|Metazoa	T	FERM central domain	FRMD8	GO:0008150,GO:0009966,GO:0009968,GO:0010646,GO:0010648,GO:0023051,GO:0023057,GO:0030111,GO:0030178,GO:0048519,GO:0048523,GO:0048583,GO:0048585,GO:0050789,GO:0050794,GO:0060828,GO:0065007,GO:0090090	-	-	-	-	-	-	-	-	-	-	FERM_M
XP_033095365.1	7739.XP_002610619.1	1.82e-94	293	KOG3919@1|root,KOG3919@2759|Eukaryota,38C59@33154|Opisthokonta,3BCNZ@33208|Metazoa,3CXC8@33213|Bilateria,483P2@7711|Chordata	33208|Metazoa	U	Fasciculation and elongation protein	FEZ2	GO:0000149,GO:0000902,GO:0000904,GO:0001558,GO:0003674,GO:0005198,GO:0005488,GO:0005515,GO:0005575,GO:0005622,GO:0005623,GO:0005737,GO:0006810,GO:0006928,GO:0006935,GO:0007017,GO:0007018,GO:0007154,GO:0007165,GO:0007275,GO:0007399,GO:0007409,GO:0007411,GO:0007413,GO:0008037,GO:0008038,GO:0008088,GO:0008092,GO:0008150,GO:0008361,GO:0009605,GO:0009653,GO:0009892,GO:0009894,GO:0009895,GO:0009987,GO:…	-	ko:K16502	-	-	-	-	ko00000,ko04516	-	-	-	FEZ
XP_033095366.1	7739.XP_002610619.1	2.99e-95	295	KOG3919@1|root,KOG3919@2759|Eukaryota,38C59@33154|Opisthokonta,3BCNZ@33208|Metazoa,3CXC8@33213|Bilateria,483P2@7711|Chordata	33208|Metazoa	U	Fasciculation and elongation protein	FEZ2	GO:0000149,GO:0000902,GO:0000904,GO:0001558,GO:0003674,GO:0005198,GO:0005488,GO:0005515,GO:0005575,GO:0005622,GO:0005623,GO:0005737,GO:0006810,GO:0006928,GO:0006935,GO:0007017,GO:0007018,GO:0007154,GO:0007165,GO:0007275,GO:0007399,GO:0007409,GO:0007411,GO:0007413,GO:0008037,GO:0008038,GO:0008088,GO:0008092,GO:0008150,GO:0008361,GO:0009605,GO:0009653,GO:0009892,GO:0009894,GO:0009895,GO:0009987,GO:…	-	ko:K16502	-	-	-	-	ko00000,ko04516	-	-	-	FEZ
XP_033095367.1	7739.XP_002610619.1	7.91e-95	293	KOG3919@1|root,KOG3919@2759|Eukaryota,38C59@33154|Opisthokonta,3BCNZ@33208|Metazoa,3CXC8@33213|Bilateria,483P2@7711|Chordata	33208|Metazoa	U	Fasciculation and elongation protein	FEZ2	GO:0000149,GO:0000902,GO:0000904,GO:0001558,GO:0003674,GO:0005198,GO:0005488,GO:0005515,GO:0005575,GO:0005622,GO:0005623,GO:0005737,GO:0006810,GO:0006928,GO:0006935,GO:0007017,GO:0007018,GO:0007154,GO:0007165,GO:0007275,GO:0007399,GO:0007409,GO:0007411,GO:0007413,GO:0008037,GO:0008038,GO:0008088,GO:0008092,GO:0008150,GO:0008361,GO:0009605,GO:0009653,GO:0009892,GO:0009894,GO:0009895,GO:0009987,GO:…	-	ko:K16502	-	-	-	-	ko00000,ko04516	-	-	-	FEZ
XP_033095368.1	7739.XP_002610619.1	1.3e-95	295	KOG3919@1|root,KOG3919@2759|Eukaryota,38C59@33154|Opisthokonta,3BCNZ@33208|Metazoa,3CXC8@33213|Bilateria,483P2@7711|Chordata	33208|Metazoa	U	Fasciculation and elongation protein	FEZ2	GO:0000149,GO:0000902,GO:0000904,GO:0001558,GO:0003674,GO:0005198,GO:0005488,GO:0005515,GO:0005575,GO:0005622,GO:0005623,GO:0005737,GO:0006810,GO:0006928,GO:0006935,GO:0007017,GO:0007018,GO:0007154,GO:0007165,GO:0007275,GO:0007399,GO:0007409,GO:0007411,GO:0007413,GO:0008037,GO:0008038,GO:0008088,GO:0008092,GO:0008150,GO:0008361,GO:0009605,GO:0009653,GO:0009892,GO:0009894,GO:0009895,GO:0009987,GO:…	-	ko:K16502	-	-	-	-	ko00000,ko04516	-	-	-	FEZ
XP_033095369.1	7668.SPU_013739-tr	2.82e-112	323	KOG4028@1|root,KOG4028@2759|Eukaryota,39TFZ@33154|Opisthokonta,3BEJ3@33208|Metazoa,3CYGJ@33213|Bilateria	33208|Metazoa	T	B9 domain-containing protein 2	B9D2	GO:0000003,GO:0000226,GO:0001578,GO:0001736,GO:0001738,GO:0002009,GO:0003006,GO:0003674,GO:0005488,GO:0005515,GO:0005575,GO:0005576,GO:0005615,GO:0005622,GO:0005623,GO:0005737,GO:0005813,GO:0005815,GO:0005829,GO:0005856,GO:0005929,GO:0006810,GO:0006928,GO:0006996,GO:0007010,GO:0007017,GO:0007163,GO:0007164,GO:0007275,GO:0007276,GO:0007281,GO:0007283,GO:0007286,GO:0007288,GO:0007568,GO:0007610,GO:…	-	ko:K16745,ko:K19382	-	-	-	-	ko00000,ko03036	-	-	-	B9-C2,DUF1619
XP_033095370.1	215358.XP_010731876.1	1.82e-70	213	COG1958@1|root,KOG3459@2759|Eukaryota,3A1WS@33154|Opisthokonta,3BQB8@33208|Metazoa,3D7B6@33213|Bilateria,48ES1@7711|Chordata,49BE4@7742|Vertebrata,4A3H0@7898|Actinopterygii	33208|Metazoa	A	Small nuclear ribonucleoprotein	SNRPD2	GO:0000245,GO:0000375,GO:0000377,GO:0000387,GO:0000398,GO:0003674,GO:0003676,GO:0003723,GO:0005488,GO:0005515,GO:0005575,GO:0005622,GO:0005623,GO:0005634,GO:0005654,GO:0005681,GO:0005682,GO:0005684,GO:0005685,GO:0005686,GO:0005687,GO:0005689,GO:0005737,GO:0005829,GO:0006139,GO:0006396,GO:0006397,GO:0006725,GO:0006807,GO:0006810,GO:0006913,GO:0008150,GO:0008152,GO:0008380,GO:0009987,GO:0010467,GO:…	-	ko:K11096	ko03040,map03040	M00351,M00352,M00354,M00355,M00398	-	-	ko00000,ko00001,ko00002,ko03032,ko03041	-	-	-	LSM
XP_033095371.1	10224.XP_002740032.1	7.64e-28	130	COG5635@1|root,2RZIW@2759|Eukaryota,3A1T7@33154|Opisthokonta,3BQP7@33208|Metazoa,3DAG9@33213|Bilateria	33208|Metazoa	T	NACHT domain	-	-	-	ko:K12805	ko04621,ko05132,ko05134,map04621,map05132,map05134	-	-	-	ko00000,ko00001	-	-	-	CARD,NACHT
XP_033095372.1	10224.XP_006824618.1	0	1107	KOG0169@1|root,KOG0169@2759|Eukaryota,38BAR@33154|Opisthokonta,3BDCE@33208|Metazoa,3CX90@33213|Bilateria	33208|Metazoa	I	phosphatidylinositol phospholipase C activity	PLCL2	GO:0001775,GO:0001923,GO:0001932,GO:0002252,GO:0002263,GO:0002285,GO:0002312,GO:0002322,GO:0002335,GO:0002337,GO:0002366,GO:0002376,GO:0002520,GO:0002521,GO:0002682,GO:0002683,GO:0003674,GO:0003824,GO:0004620,GO:0004629,GO:0005102,GO:0005488,GO:0005515,GO:0005575,GO:0005622,GO:0005623,GO:0005737,GO:0005886,GO:0006955,GO:0007154,GO:0007165,GO:0007186,GO:0007214,GO:0007275,GO:0008081,GO:0008150,GO:…	-	ko:K15370,ko:K15375	ko04727,map04727	-	-	-	ko00000,ko00001,ko01009	-	-	-	C2,EF-hand_like,PH_12,PI-PLC-X,PI-PLC-Y
XP_033095373.1	10224.XP_006824618.1	0	1115	KOG0169@1|root,KOG0169@2759|Eukaryota,38BAR@33154|Opisthokonta,3BDCE@33208|Metazoa,3CX90@33213|Bilateria	33208|Metazoa	I	phosphatidylinositol phospholipase C activity	PLCL2	GO:0001775,GO:0001923,GO:0001932,GO:0002252,GO:0002263,GO:0002285,GO:0002312,GO:0002322,GO:0002335,GO:0002337,GO:0002366,GO:0002376,GO:0002520,GO:0002521,GO:0002682,GO:0002683,GO:0003674,GO:0003824,GO:0004620,GO:0004629,GO:0005102,GO:0005488,GO:0005515,GO:0005575,GO:0005622,GO:0005623,GO:0005737,GO:0005886,GO:0006955,GO:0007154,GO:0007165,GO:0007186,GO:0007214,GO:0007275,GO:0008081,GO:0008150,GO:…	-	ko:K15370,ko:K15375	ko04727,map04727	-	-	-	ko00000,ko00001,ko01009	-	-	-	C2,EF-hand_like,PH_12,PI-PLC-X,PI-PLC-Y
XP_033095374.1	10224.XP_002742053.1	9.9e-72	222	COG1100@1|root,KOG0098@2759|Eukaryota,3A1CG@33154|Opisthokonta,3BQ8C@33208|Metazoa,3D6WP@33213|Bilateria	33208|Metazoa	U	ADP-ribosylation factor family	-	-	-	ko:K19372	-	-	-	-	ko00000,ko03110	-	-	-	Ras
XP_033095375.1	10224.XP_002742053.1	9.9e-72	222	COG1100@1|root,KOG0098@2759|Eukaryota,3A1CG@33154|Opisthokonta,3BQ8C@33208|Metazoa,3D6WP@33213|Bilateria	33208|Metazoa	U	ADP-ribosylation factor family	-	-	-	ko:K19372	-	-	-	-	ko00000,ko03110	-	-	-	Ras
XP_033095376.1	7668.SPU_018965-tr	1.21e-69	216	2CWJ1@1|root,2S4IT@2759|Eukaryota,3A5SE@33154|Opisthokonta,3BSKW@33208|Metazoa,3D9ZT@33213|Bilateria	33208|Metazoa	-	-	-	-	-	-	-	-	-	-	-	-	-	-	-
XP_033095377.1	7668.SPU_009761-tr	3.42e-129	379	COG0476@1|root,KOG2014@2759|Eukaryota,395DT@33154|Opisthokonta,3BH0I@33208|Metazoa,3CV84@33213|Bilateria	33208|Metazoa	O	SUMO activating enzyme activity	SAE1	GO:0002376,GO:0002520,GO:0002682,GO:0002684,GO:0003674,GO:0003824,GO:0004839,GO:0005488,GO:0005515,GO:0005575,GO:0005622,GO:0005623,GO:0005634,GO:0005654,GO:0005737,GO:0006355,GO:0006464,GO:0006807,GO:0007275,GO:0007346,GO:0008022,GO:0008047,GO:0008150,GO:0008152,GO:0008641,GO:0009889,GO:0009966,GO:0009967,GO:0009987,GO:0010468,GO:0010556,GO:0010646,GO:0010647,GO:0016567,GO:0016874,GO:0016877,GO:…	6.2.1.45	ko:K10684	ko04120,map04120	-	-	-	ko00000,ko00001,ko01000,ko04121	-	-	-	ThiF
XP_033095378.1	8932.XP_005504109.1	1.71e-48	175	KOG2076@1|root,KOG2076@2759|Eukaryota,38FFZ@33154|Opisthokonta,3BEB7@33208|Metazoa,3CS3D@33213|Bilateria,4816I@7711|Chordata,493I7@7742|Vertebrata,4GMHR@8782|Aves	33208|Metazoa	K	General transcription factor 3C polypeptide 3	GTF3C3	GO:0000127,GO:0005575,GO:0005622,GO:0005623,GO:0005634,GO:0005635,GO:0005654,GO:0005667,GO:0005730,GO:0006139,GO:0006351,GO:0006383,GO:0006399,GO:0006725,GO:0006807,GO:0008150,GO:0008152,GO:0009058,GO:0009059,GO:0009303,GO:0009304,GO:0009987,GO:0010467,GO:0012505,GO:0016020,GO:0016070,GO:0016072,GO:0018130,GO:0019438,GO:0031090,GO:0031965,GO:0031967,GO:0031974,GO:0031975,GO:0031981,GO:0032774,GO:…	-	ko:K15201	-	-	-	-	ko00000,ko03021	-	-	-	TPR_8
XP_033095379.1	10224.XP_002736459.1	5.86e-106	328	KOG2714@1|root,KOG2714@2759|Eukaryota,38B9Q@33154|Opisthokonta,3BDBB@33208|Metazoa,3CS2F@33213|Bilateria	33208|Metazoa	H	protein homooligomerization	KCTD3	GO:0005575,GO:0005623,GO:0005886,GO:0008150,GO:0009966,GO:0009967,GO:0010646,GO:0010647,GO:0016020,GO:0023051,GO:0023056,GO:0042058,GO:0044464,GO:0045742,GO:0048518,GO:0048522,GO:0048583,GO:0048584,GO:0050789,GO:0050794,GO:0065007,GO:0071944,GO:1901184,GO:1901186	2.7.1.33	ko:K09680,ko:K21915,ko:K21953	ko00770,ko01100,map00770,map01100	M00120	R02971,R03018,R04391	RC00002,RC00017	ko00000,ko00001,ko00002,ko01000,ko04121,ko04131	-	-	-	BTB_2
XP_033095381.1	10224.XP_006820505.1	4.66e-16	89.4	KOG1216@1|root,KOG3516@1|root,KOG1216@2759|Eukaryota,KOG3516@2759|Eukaryota,38BYG@33154|Opisthokonta,3BBY5@33208|Metazoa,3CRZ6@33213|Bilateria	33208|Metazoa	VW	biological adhesion	-	-	-	ko:K21125	ko04657,map04657	-	-	-	ko00000,ko00001,ko04131	-	-	-	C8,EGF,F5_F8_type_C,Ldl_recept_a,Mucin2_WxxW,TIL,VWC,VWD
XP_033095382.1	51511.ENSCSAVP00000013476	9.41e-34	147	KOG4297@1|root,KOG4297@2759|Eukaryota,38B50@33154|Opisthokonta,3BCEG@33208|Metazoa,3CY6A@33213|Bilateria,484D7@7711|Chordata	33208|Metazoa	T	complement activation, classical pathway	CR2	GO:0001701,GO:0001775,GO:0001846,GO:0001847,GO:0001848,GO:0001851,GO:0001855,GO:0001861,GO:0002252,GO:0002253,GO:0002263,GO:0002274,GO:0002275,GO:0002283,GO:0002366,GO:0002376,GO:0002429,GO:0002430,GO:0002443,GO:0002444,GO:0002446,GO:0002520,GO:0002521,GO:0002673,GO:0002682,GO:0002683,GO:0002684,GO:0002694,GO:0002697,GO:0002698,GO:0002703,GO:0002704,GO:0002706,GO:0002707,GO:0002712,GO:0002713,GO:…	-	ko:K04005,ko:K04011,ko:K04012,ko:K17495	ko04610,ko04640,ko04662,ko05134,ko05140,ko05144,ko05152,ko05169,map04610,map04640,map04662,map05134,map05140,map05144,map05152,map05169	-	-	-	ko00000,ko00001,ko01009,ko04090,ko04131	-	-	-	Sushi
XP_033095383.1	144197.XP_008275369.1	9.05e-39	148	COG5599@1|root,KOG4228@2759|Eukaryota,38C26@33154|Opisthokonta,3BBRE@33208|Metazoa,3CV31@33213|Bilateria,481P5@7711|Chordata,48UWN@7742|Vertebrata,4A14X@7898|Actinopterygii	33208|Metazoa	T	Protein tyrosine phosphatase, receptor type, M	PTPRM	GO:0000902,GO:0000904,GO:0001654,GO:0001936,GO:0001937,GO:0003008,GO:0003013,GO:0003018,GO:0003407,GO:0003674,GO:0003824,GO:0004721,GO:0004725,GO:0004888,GO:0005001,GO:0005488,GO:0005515,GO:0005575,GO:0005622,GO:0005623,GO:0005737,GO:0005886,GO:0005887,GO:0005911,GO:0005912,GO:0005913,GO:0006464,GO:0006470,GO:0006793,GO:0006796,GO:0006807,GO:0006928,GO:0006935,GO:0007154,GO:0007155,GO:0007156,GO:…	3.1.3.48	ko:K05693,ko:K06776,ko:K13297	ko04514,ko04520,map04514,map04520	-	-	-	ko00000,ko00001,ko01000,ko01009,ko04516	-	-	-	MAM,Y_phosphatase,fn3,ig
XP_033095384.1	10224.XP_006818278.1	2.99e-14	74.7	KOG3594@1|root,KOG3594@2759|Eukaryota,38CIW@33154|Opisthokonta,3CNY1@33208|Metazoa,3CTNF@33213|Bilateria	33208|Metazoa	V	Cadherins are calcium-dependent cell adhesion proteins	hmr-1	GO:0000132,GO:0000226,GO:0000278,GO:0000902,GO:0000904,GO:0001558,GO:0001654,GO:0001667,GO:0001736,GO:0001738,GO:0001745,GO:0001751,GO:0001754,GO:0002009,GO:0002064,GO:0003381,GO:0003382,GO:0003383,GO:0003384,GO:0003674,GO:0005488,GO:0005509,GO:0005515,GO:0005575,GO:0005623,GO:0005886,GO:0005887,GO:0005911,GO:0005912,GO:0005913,GO:0006928,GO:0006935,GO:0006996,GO:0007010,GO:0007016,GO:0007017,GO:…	-	ko:K16506	-	-	-	-	ko00000,ko04147,ko04516	-	-	-	Cadherin,Cadherin_C,EGF,Laminin_G_2,hEGF
XP_033095385.1	48698.ENSPFOP00000009286	1.17e-48	177	KOG0297@1|root,KOG0297@2759|Eukaryota,38HQW@33154|Opisthokonta,3BHR5@33208|Metazoa,3CRQY@33213|Bilateria,4840J@7711|Chordata,495G9@7742|Vertebrata,49QSA@7898|Actinopterygii	33208|Metazoa	O	TNF receptor-associated factor 3	TRAF3	GO:0001817,GO:0002218,GO:0002221,GO:0002224,GO:0002253,GO:0002376,GO:0002682,GO:0002684,GO:0002697,GO:0002756,GO:0002757,GO:0002758,GO:0002764,GO:0002831,GO:0003674,GO:0003824,GO:0004842,GO:0005102,GO:0005126,GO:0005164,GO:0005488,GO:0005515,GO:0005575,GO:0005622,GO:0005623,GO:0005737,GO:0005739,GO:0005829,GO:0005886,GO:0005887,GO:0006355,GO:0006464,GO:0006508,GO:0006807,GO:0006915,GO:0007154,GO:…	-	ko:K03174	ko04064,ko04620,ko04621,ko04622,ko04657,ko04668,ko05160,ko05165,ko05167,ko05168,ko05169,ko05200,ko05203,ko05222,map04064,map04620,map04621,map04622,map04657,map04668,map05160,map05165,map05167,map05168,map05169,map05200,map05203,map05222	-	-	-	ko00000,ko00001	-	-	-	zf-C3HC4,zf-TRAF
XP_033095386.1	7370.XP_005181681.1	2.59e-61	196	KOG4018@1|root,KOG4018@2759|Eukaryota,3A3YV@33154|Opisthokonta,3BB5Q@33208|Metazoa,3CZ79@33213|Bilateria,41ZGM@6656|Arthropoda,3SMIK@50557|Insecta,452HM@7147|Diptera	33208|Metazoa	S	RWD	RWDD4	-	-	-	-	-	-	-	-	-	-	-	RWD
XP_033095387.1	10224.XP_002733077.1	3.24e-42	153	COG0733@1|root,KOG3660@2759|Eukaryota,38E26@33154|Opisthokonta,3BBRV@33208|Metazoa,3CRC1@33213|Bilateria	33208|Metazoa	T	neurotransmitter:sodium symporter activity	SLC6A7	GO:0003333,GO:0003674,GO:0005215,GO:0005283,GO:0005298,GO:0005342,GO:0005343,GO:0005416,GO:0005575,GO:0005623,GO:0005886,GO:0005887,GO:0006810,GO:0006811,GO:0006812,GO:0006814,GO:0006820,GO:0006855,GO:0006865,GO:0008150,GO:0008324,GO:0008509,GO:0008514,GO:0015075,GO:0015077,GO:0015081,GO:0015171,GO:0015175,GO:0015179,GO:0015193,GO:0015238,GO:0015291,GO:0015293,GO:0015294,GO:0015318,GO:0015370,GO:…	-	ko:K05038	-	-	-	-	ko00000,ko02000	2.A.22.2	-	-	SNF
XP_033095388.1	10224.XP_002739221.1	1.06e-33	120	KOG1761@1|root,KOG1761@2759|Eukaryota,3A1HZ@33154|Opisthokonta,3BSN3@33208|Metazoa,3D7FW@33213|Bilateria	33208|Metazoa	U	endoplasmic reticulum signal peptide binding	SRP14	GO:0005575,GO:0005622,GO:0005623,GO:0005634,GO:0005737,GO:0005786,GO:0005829,GO:0006605,GO:0006810,GO:0006886,GO:0008104,GO:0008150,GO:0015031,GO:0015833,GO:0032991,GO:0033036,GO:0033365,GO:0034613,GO:0042221,GO:0042493,GO:0042886,GO:0043226,GO:0043227,GO:0043229,GO:0043231,GO:0044424,GO:0044444,GO:0044464,GO:0045047,GO:0045184,GO:0046907,GO:0048500,GO:0050896,GO:0051179,GO:0051234,GO:0051641,GO:…	-	ko:K03104	ko03060,map03060	-	-	-	ko00000,ko00001,ko02044	3.A.5.9	-	-	SRP14
XP_033095389.1	10224.XP_006817359.1	1.32e-60	197	COG2801@1|root,KOG0017@2759|Eukaryota,38F42@33154|Opisthokonta,3BA5H@33208|Metazoa,3CZSS@33213|Bilateria	33208|Metazoa	G	K02A2.6-like	-	-	3.1.4.17	ko:K13755	ko00230,ko04020,ko04740,ko04742,ko04924,ko05032,map00230,map04020,map04740,map04742,map04924,map05032	-	R00191,R01234	RC00296	ko00000,ko00001,ko01000	-	-	-	RVT_1,rve
XP_033095390.1	8364.ENSXETP00000023885	5.45e-32	129	COG4581@1|root,KOG0947@2759|Eukaryota,38BTP@33154|Opisthokonta,3BFU2@33208|Metazoa,3CZ64@33213|Bilateria,48A6A@7711|Chordata,48WZ6@7742|Vertebrata	33208|Metazoa	A	DSHCT	SKIV2L	GO:0000184,GO:0000288,GO:0000291,GO:0000956,GO:0003674,GO:0003724,GO:0003824,GO:0004004,GO:0004386,GO:0005575,GO:0005622,GO:0005623,GO:0005634,GO:0005737,GO:0005829,GO:0006139,GO:0006401,GO:0006402,GO:0006725,GO:0006807,GO:0008026,GO:0008150,GO:0008152,GO:0008186,GO:0009056,GO:0009057,GO:0009892,GO:0009987,GO:0010468,GO:0010605,GO:0010629,GO:0016070,GO:0016071,GO:0016462,GO:0016787,GO:0016817,GO:…	-	ko:K12599	ko03018,map03018	M00392	-	-	ko00000,ko00001,ko00002,ko01000,ko03019	-	-	-	DEAD,DSHCT,Helicase_C,rRNA_proc-arch
XP_033095391.1	6087.XP_002161915.2	2.36e-07	63.2	2AICJ@1|root,2RZ4G@2759|Eukaryota,3A2EK@33154|Opisthokonta	33154|Opisthokonta	-	-	-	-	-	-	-	-	-	-	-	-	-	-	EPTP
XP_033095392.1	7719.XP_009862302.1	1.05e-26	102	KOG1761@1|root,KOG1761@2759|Eukaryota,3A1HZ@33154|Opisthokonta,3BSN3@33208|Metazoa,3D7FW@33213|Bilateria,48ERN@7711|Chordata	33208|Metazoa	U	endoplasmic reticulum signal peptide binding	SRP14	GO:0005575,GO:0005622,GO:0005623,GO:0005634,GO:0005737,GO:0005786,GO:0005829,GO:0006605,GO:0006810,GO:0006886,GO:0008104,GO:0008150,GO:0015031,GO:0015833,GO:0032991,GO:0033036,GO:0033365,GO:0034613,GO:0042221,GO:0042493,GO:0042886,GO:0043226,GO:0043227,GO:0043229,GO:0043231,GO:0044424,GO:0044444,GO:0044464,GO:0045047,GO:0045184,GO:0046907,GO:0048500,GO:0050896,GO:0051179,GO:0051234,GO:0051641,GO:…	-	ko:K03104	ko03060,map03060	-	-	-	ko00000,ko00001,ko02044	3.A.5.9	-	-	SRP14
XP_033095393.1	7739.XP_002607789.1	6.82e-45	167	2CN1J@1|root,2QTAP@2759|Eukaryota,38GIX@33154|Opisthokonta,3BHDB@33208|Metazoa,3CTBN@33213|Bilateria,48731@7711|Chordata	33208|Metazoa	S	Protein CIP2A homolog	KIAA1524	GO:0000003,GO:0003674,GO:0005488,GO:0005515,GO:0005575,GO:0005622,GO:0005623,GO:0005737,GO:0005829,GO:0005886,GO:0007276,GO:0007283,GO:0008150,GO:0008284,GO:0016020,GO:0019953,GO:0022414,GO:0032501,GO:0032504,GO:0042127,GO:0042802,GO:0042803,GO:0044424,GO:0044444,GO:0044464,GO:0044703,GO:0046983,GO:0048232,GO:0048518,GO:0048522,GO:0048609,GO:0050789,GO:0050794,GO:0051704,GO:0065007,GO:0071944,GO:…	-	-	-	-	-	-	-	-	-	-	-
XP_033095394.1	10224.XP_006819495.1	5.21e-13	79	COG5078@1|root,KOG0895@2759|Eukaryota,38KJS@33154|Opisthokonta,3BCKT@33208|Metazoa,3CRV1@33213|Bilateria	33208|Metazoa	O	Belongs to the ubiquitin-conjugating enzyme family	UBE2O	GO:0000209,GO:0003674,GO:0003824,GO:0004842,GO:0005488,GO:0005515,GO:0005575,GO:0005622,GO:0005623,GO:0005634,GO:0005654,GO:0005737,GO:0006355,GO:0006357,GO:0006464,GO:0006513,GO:0006807,GO:0006810,GO:0008150,GO:0008152,GO:0009889,GO:0009966,GO:0009967,GO:0009987,GO:0010468,GO:0010556,GO:0010646,GO:0010647,GO:0016192,GO:0016197,GO:0016482,GO:0016567,GO:0016604,GO:0016740,GO:0019219,GO:0019222,GO:…	2.3.2.24	ko:K10581	ko04120,map04120	-	-	-	ko00000,ko00001,ko01000,ko04121	-	-	-	UQ_con
XP_033095395.1	48698.ENSPFOP00000002755	4.1e-54	186	28K6X@1|root,2QSMG@2759|Eukaryota	2759|Eukaryota	-	-	-	-	-	-	-	-	-	-	-	-	-	-	rve
XP_033095396.1	48698.ENSPFOP00000002755	1.96e-52	182	28K6X@1|root,2QSMG@2759|Eukaryota	2759|Eukaryota	-	-	-	-	-	-	-	-	-	-	-	-	-	-	rve
XP_033095398.1	7070.TC007861-PA	3.92e-63	249	28KTA@1|root,2QT9G@2759|Eukaryota,39TQE@33154|Opisthokonta,3BKF0@33208|Metazoa,3CZ8W@33213|Bilateria,41UFX@6656|Arthropoda,3SJ5N@50557|Insecta	33208|Metazoa	S	Scavenger receptor	-	GO:0001885,GO:0002064,GO:0003158,GO:0003674,GO:0005488,GO:0005575,GO:0005911,GO:0005912,GO:0005918,GO:0006810,GO:0006950,GO:0007043,GO:0007275,GO:0007424,GO:0008150,GO:0009888,GO:0009987,GO:0016043,GO:0022607,GO:0030054,GO:0030154,GO:0030246,GO:0030855,GO:0032501,GO:0032502,GO:0033554,GO:0034329,GO:0034330,GO:0034331,GO:0034976,GO:0035002,GO:0035150,GO:0035151,GO:0035152,GO:0035159,GO:0042044,GO:…	-	ko:K09624	-	-	-	-	ko00000,ko01000,ko01002	-	-	-	Beta_helix,Lectin_C,SRCR
XP_033095399.1	7739.XP_002613453.1	5.11e-58	229	KOG1216@1|root,KOG1225@1|root,KOG3594@1|root,KOG1216@2759|Eukaryota,KOG1225@2759|Eukaryota,KOG4289@2759|Eukaryota,38CC0@33154|Opisthokonta,3CQ4X@33208|Metazoa,3E6AA@33213|Bilateria,48RQP@7711|Chordata	33208|Metazoa	T	Fibronectin type 3 domain	TNC	-	-	ko:K06252	ko04151,ko04510,ko04512,ko05165,ko05206,map04151,map04510,map04512,map05165,map05206	-	-	-	ko00000,ko00001,ko00536,ko04516	-	-	-	Cadherin,EGF_2,fn3
XP_033095400.1	7739.XP_002611994.1	2.19e-08	67.4	KOG1215@1|root,KOG1225@1|root,KOG3577@1|root,KOG3646@1|root,KOG4297@1|root,KOG1215@2759|Eukaryota,KOG1225@2759|Eukaryota,KOG3577@2759|Eukaryota,KOG3646@2759|Eukaryota,KOG4297@2759|Eukaryota,39NN9@33154|Opisthokonta,3CQ6R@33208|Metazoa	33208|Metazoa	T	Epidermal growth factor-like domain.	-	-	-	-	-	-	-	-	-	-	-	-	EGF_2
XP_033095401.1	7237.FBpp0281879	8.51e-65	212	COG0265@1|root,KOG1320@2759|Eukaryota,38G0B@33154|Opisthokonta,3BA39@33208|Metazoa,3CU4J@33213|Bilateria,41WR0@6656|Arthropoda,3SHV4@50557|Insecta,44Z4S@7147|Diptera,45STP@7214|Drosophilidae	33208|Metazoa	O	Serine protease that shows proteolytic activity against a non-specific substrate beta-casein. Promotes or induces cell death either by direct binding to and inhibition of BIRC proteins (also called inhibitor of apoptosis proteins, IAPs), leading to an increase in caspase activity, or by a BIRC inhibition-independent, caspase-independent and serine protease activity-dependent mechanism. Can antago…	HTRA2	GO:0000003,GO:0000785,GO:0001101,GO:0001890,GO:0002682,GO:0002683,GO:0002697,GO:0002698,GO:0002831,GO:0002832,GO:0003006,GO:0003674,GO:0003824,GO:0004175,GO:0004252,GO:0005488,GO:0005515,GO:0005575,GO:0005576,GO:0005615,GO:0005622,GO:0005623,GO:0005634,GO:0005694,GO:0005737,GO:0005739,GO:0005740,GO:0005758,GO:0005783,GO:0005789,GO:0005829,GO:0005856,GO:0005886,GO:0005887,GO:0006355,GO:0006357,GO:…	3.4.21.108	ko:K08669,ko:K08784	ko04210,ko04214,ko04215,ko05012,map04210,map04214,map04215,map05012	-	-	-	ko00000,ko00001,ko01000,ko01002,ko03110	-	-	-	IGFBP,Kazal_2,PDZ,PDZ_2,Trypsin_2
XP_033095402.1	32507.XP_006790950.1	1.48e-109	341	COG2801@1|root,KOG0017@2759|Eukaryota,39TC6@33154|Opisthokonta,3BHT2@33208|Metazoa,3D2MB@33213|Bilateria	33208|Metazoa	J	transposition, RNA-mediated	-	-	-	-	-	-	-	-	-	-	-	-	DUF1759,Peptidase_A17,rve
XP_033095403.1	10224.XP_006816896.1	4.31e-24	105	KOG1217@1|root,KOG1217@2759|Eukaryota,38VUM@33154|Opisthokonta,3BYZ5@33208|Metazoa,3DFE0@33213|Bilateria	2759|Eukaryota	T	HYR domain	-	-	-	-	-	-	-	-	-	-	-	-	HYR
XP_033095404.1	10224.XP_002736788.1	4.84e-97	330	29BDQ@1|root,2RIGR@2759|Eukaryota,39XEG@33154|Opisthokonta,3BY63@33208|Metazoa,3DE57@33213|Bilateria	33208|Metazoa	S	Fibronectin type 3 domain	-	-	-	-	-	-	-	-	-	-	-	-	TSP_1
XP_033095405.1	10224.NP_001171843.1	5.71e-09	63.2	KOG3780@1|root,KOG3780@2759|Eukaryota,38D4U@33154|Opisthokonta,3BJG5@33208|Metazoa,3CY15@33213|Bilateria	33208|Metazoa	S	negative regulation of heat generation	-	GO:0003674,GO:0005488,GO:0005515,GO:0005575,GO:0005622,GO:0005623,GO:0005634,GO:0005737,GO:0008150,GO:0009892,GO:0010468,GO:0010605,GO:0010629,GO:0019222,GO:0019899,GO:0019902,GO:0019903,GO:0030346,GO:0043226,GO:0043227,GO:0043229,GO:0043231,GO:0044424,GO:0044464,GO:0048519,GO:0050789,GO:0060255,GO:0065007	-	-	-	-	-	-	-	-	-	-	Arrestin_C,Arrestin_N
XP_033095406.1	10224.XP_006813815.1	3.38e-180	618	KOG1216@1|root,KOG1217@1|root,KOG1225@1|root,KOG1216@2759|Eukaryota,KOG1217@2759|Eukaryota,KOG1225@2759|Eukaryota,38BA2@33154|Opisthokonta,3BHBM@33208|Metazoa,3CSSV@33213|Bilateria	33208|Metazoa	VW	Fc fragment of IgG binding protein	-	-	-	ko:K06052	ko01522,ko04330,ko04371,ko04658,ko04668,ko05165,ko05200,ko05224,map01522,map04330,map04371,map04658,map04668,map05165,map05200,map05224	-	-	-	ko00000,ko00001,ko04090	-	-	-	C8,EGF,Gal_Lectin,Lectin_C,Somatomedin_B,TIL,TILa,VWD,hEGF
XP_033095407.1	181119.XP_005530400.1	5.47e-47	184	KOG3762@1|root,KOG3762@2759|Eukaryota,38HU3@33154|Opisthokonta,3BAPX@33208|Metazoa,3CRZS@33213|Bilateria,48257@7711|Chordata,498AZ@7742|Vertebrata,4GNCK@8782|Aves	33208|Metazoa	S	Major facilitator superfamily	MFSD6	GO:0003008,GO:0007600,GO:0008150,GO:0009266,GO:0009581,GO:0009582,GO:0009605,GO:0009628,GO:0016048,GO:0019233,GO:0032501,GO:0050877,GO:0050896,GO:0050906,GO:0050951,GO:0050961,GO:0050965,GO:0051606	-	-	-	-	-	-	-	-	-	-	MFS_1_like
XP_033095408.1	10224.XP_006817667.1	2.48e-22	105	COG2801@1|root,KOG0017@2759|Eukaryota,39UW9@33154|Opisthokonta,3BBQJ@33208|Metazoa	33208|Metazoa	L	transposition, RNA-mediated	-	-	-	-	-	-	-	-	-	-	-	-	DUF1759,Peptidase_A17,rve
XP_033095409.1	7668.SPU_022706-tr	4.99e-09	65.5	KOG1216@1|root,KOG1216@2759|Eukaryota,38BA2@33154|Opisthokonta,3BHBM@33208|Metazoa,3CSSV@33213|Bilateria	33208|Metazoa	VW	Fc fragment of IgG binding protein	-	-	-	-	-	-	-	-	-	-	-	-	C8,DUF3011,EGF,EGF_CA,FXa_inhibition,Gal_Lectin,IgGFc_binding,Mucin2_WxxW,TIL,TILa,VWD,hEGF
XP_033095410.1	7668.SPU_023115-tr	1.77e-119	407	COG5599@1|root,KOG0200@1|root,KOG0200@2759|Eukaryota,KOG4228@2759|Eukaryota,38C26@33154|Opisthokonta,3BBRE@33208|Metazoa,3CV31@33213|Bilateria	33208|Metazoa	T	gamma-catenin binding	-	-	3.1.3.48	ko:K05695,ko:K06776	ko04514,ko04520,ko04910,ko04931,map04514,map04520,map04910,map04931	-	-	-	ko00000,ko00001,ko01000,ko01009,ko04516	-	-	-	Lectin_C,Methyltransf_FA,Y_phosphatase,fn3
XP_033095411.1	10224.XP_006811814.1	1.8e-294	846	COG0553@1|root,KOG0385@2759|Eukaryota,38CTE@33154|Opisthokonta,3B9KK@33208|Metazoa,3CVBA@33213|Bilateria	33208|Metazoa	K	pericentric heterochromatin assembly	HELLS	GO:0000775,GO:0000785,GO:0000792,GO:0001655,GO:0001775,GO:0002376,GO:0002520,GO:0002521,GO:0003674,GO:0003682,GO:0005488,GO:0005575,GO:0005622,GO:0005623,GO:0005634,GO:0005694,GO:0005721,GO:0006139,GO:0006259,GO:0006304,GO:0006305,GO:0006306,GO:0006323,GO:0006325,GO:0006333,GO:0006338,GO:0006342,GO:0006346,GO:0006355,GO:0006725,GO:0006807,GO:0006996,GO:0007275,GO:0008150,GO:0008152,GO:0008283,GO:…	-	ko:K19001	-	-	-	-	ko00000,ko03036	-	-	-	Helicase_C,SNF2_N
XP_033095412.1	7739.XP_002586692.1	8.9e-10	67.8	2D0YV@1|root,2SG1Y@2759|Eukaryota,3ACRI@33154|Opisthokonta,3CDN7@33208|Metazoa,3DD0I@33213|Bilateria	33208|Metazoa	-	-	-	-	-	-	-	-	-	-	-	-	-	-	Lipase_GDSL_2
XP_033095413.1	7668.SPU_006666-tr	1.29e-121	353	COG5034@1|root,KOG1973@2759|Eukaryota,38MUR@33154|Opisthokonta,3BFWJ@33208|Metazoa,3CTNK@33213|Bilateria	33208|Metazoa	B	histone H3 acetylation	ING4	GO:0000123,GO:0003674,GO:0003682,GO:0003712,GO:0003713,GO:0005488,GO:0005515,GO:0005575,GO:0005622,GO:0005623,GO:0005634,GO:0005654,GO:0005737,GO:0005829,GO:0005856,GO:0006139,GO:0006259,GO:0006260,GO:0006325,GO:0006355,GO:0006464,GO:0006473,GO:0006475,GO:0006725,GO:0006807,GO:0006915,GO:0006950,GO:0006974,GO:0006978,GO:0006996,GO:0007049,GO:0007050,GO:0007154,GO:0007165,GO:0008150,GO:0008152,GO:…	-	ko:K11345,ko:K11346	-	-	-	-	ko00000,ko03036	-	-	-	ING
XP_033095414.1	10224.XP_006813437.1	0	1400	KOG4625@1|root,KOG4625@2759|Eukaryota,38DAN@33154|Opisthokonta,3BAV1@33208|Metazoa,3CVXU@33213|Bilateria	33208|Metazoa	T	NEUZ	NEURL4	GO:0005575,GO:0005622,GO:0005623,GO:0005813,GO:0005815,GO:0005856,GO:0015630,GO:0043226,GO:0043228,GO:0043229,GO:0043232,GO:0044422,GO:0044424,GO:0044430,GO:0044446,GO:0044464	-	ko:K16777	-	-	-	-	ko00000,ko03036	-	-	-	Neuralized
XP_033095415.1	7739.XP_002610866.1	0	977	COG5032@1|root,KOG0904@2759|Eukaryota,38DZQ@33154|Opisthokonta,3BAV5@33208|Metazoa,3CUHC@33213|Bilateria,480UT@7711|Chordata	33208|Metazoa	T	1-phosphatidylinositol-4-phosphate 3-kinase activity	PIK3CB	GO:0000003,GO:0000187,GO:0000902,GO:0000904,GO:0001525,GO:0001558,GO:0001568,GO:0001700,GO:0001775,GO:0001776,GO:0001779,GO:0001782,GO:0001816,GO:0001932,GO:0001934,GO:0001935,GO:0001944,GO:0001952,GO:0002064,GO:0002065,GO:0002066,GO:0002119,GO:0002164,GO:0002165,GO:0002168,GO:0002250,GO:0002252,GO:0002253,GO:0002260,GO:0002263,GO:0002274,GO:0002275,GO:0002279,GO:0002366,GO:0002376,GO:0002429,GO:…	2.7.1.153	ko:K00922	ko00562,ko01521,ko01522,ko01524,ko04012,ko04014,ko04015,ko04024,ko04062,ko04066,ko04068,ko04070,ko04071,ko04072,ko04140,ko04150,ko04151,ko04152,ko04210,ko04211,ko04212,ko04213,ko04218,ko04360,ko04370,ko04380,ko04510,ko04550,ko04611,ko04620,ko04630,ko04650,ko04660,ko04662,ko04664,ko04666,ko04668,ko04670,ko04722,ko04725,ko04750,ko04810,ko04910,ko04914,ko04915,ko04917,ko04919,ko04923,ko04926,ko04930…	M00676	R04545	RC00002,RC00078	ko00000,ko00001,ko00002,ko01000,ko04131	-	-	-	PI3K_C2,PI3K_p85B,PI3K_rbd,PI3Ka,PI3_PI4_kinase
XP_033095416.1	215358.XP_010738572.1	7.87e-186	531	COG0673@1|root,2QQXH@2759|Eukaryota,38WSY@33154|Opisthokonta,3BM35@33208|Metazoa,3CZFJ@33213|Bilateria,485C4@7711|Chordata,4983B@7742|Vertebrata,49TIN@7898|Actinopterygii	33208|Metazoa	S	Zgc 154075	-	-	-	-	-	-	-	-	-	-	-	-	GFO_IDH_MocA,GFO_IDH_MocA_C
XP_033095417.1	215358.XP_010738572.1	7.87e-186	531	COG0673@1|root,2QQXH@2759|Eukaryota,38WSY@33154|Opisthokonta,3BM35@33208|Metazoa,3CZFJ@33213|Bilateria,485C4@7711|Chordata,4983B@7742|Vertebrata,49TIN@7898|Actinopterygii	33208|Metazoa	S	Zgc 154075	-	-	-	-	-	-	-	-	-	-	-	-	GFO_IDH_MocA,GFO_IDH_MocA_C
XP_033095418.1	215358.XP_010738572.1	7.87e-186	531	COG0673@1|root,2QQXH@2759|Eukaryota,38WSY@33154|Opisthokonta,3BM35@33208|Metazoa,3CZFJ@33213|Bilateria,485C4@7711|Chordata,4983B@7742|Vertebrata,49TIN@7898|Actinopterygii	33208|Metazoa	S	Zgc 154075	-	-	-	-	-	-	-	-	-	-	-	-	GFO_IDH_MocA,GFO_IDH_MocA_C
XP_033095419.1	215358.XP_010738572.1	7.87e-186	531	COG0673@1|root,2QQXH@2759|Eukaryota,38WSY@33154|Opisthokonta,3BM35@33208|Metazoa,3CZFJ@33213|Bilateria,485C4@7711|Chordata,4983B@7742|Vertebrata,49TIN@7898|Actinopterygii	33208|Metazoa	S	Zgc 154075	-	-	-	-	-	-	-	-	-	-	-	-	GFO_IDH_MocA,GFO_IDH_MocA_C
XP_033095420.1	7668.SPU_002432-tr	2.47e-16	81.3	2CJKS@1|root,2S5NI@2759|Eukaryota,3A7HM@33154|Opisthokonta,3BSV2@33208|Metazoa,3DA91@33213|Bilateria	33208|Metazoa	-	-	-	-	-	-	-	-	-	-	-	-	-	-	-
XP_033095421.1	7668.SPU_004983-tr	3.2e-237	699	28IT9@1|root,2QR4J@2759|Eukaryota,38RI0@33154|Opisthokonta,3B9FB@33208|Metazoa,3CUGD@33213|Bilateria	33208|Metazoa	G	BMP signaling pathway involved in spinal cord dorsal/ventral patterning	CHRD	GO:0000003,GO:0000578,GO:0001501,GO:0001503,GO:0001649,GO:0001655,GO:0001667,GO:0001702,GO:0001703,GO:0001704,GO:0001707,GO:0001756,GO:0001947,GO:0002009,GO:0002053,GO:0002165,GO:0002376,GO:0002520,GO:0003002,GO:0003006,GO:0003007,GO:0003143,GO:0003674,GO:0005488,GO:0005515,GO:0005518,GO:0005539,GO:0005575,GO:0005576,GO:0005615,GO:0005623,GO:0005886,GO:0006355,GO:0006357,GO:0006928,GO:0007154,GO:…	-	ko:K04657	ko04350,map04350	-	-	-	ko00000,ko00001	-	-	-	CHRD,VWC
XP_033095422.1	7668.SPU_004985-tr	4.64e-271	764	COG2114@1|root,KOG1023@2759|Eukaryota,39I81@33154|Opisthokonta,3BEZZ@33208|Metazoa,3D0N3@33213|Bilateria	33208|Metazoa	T	Adenylyl- / guanylyl cyclase, catalytic domain	-	-	-	-	-	-	-	-	-	-	-	-	Guanylate_cyc,HNOBA,NIT
XP_033095423.1	7668.SPU_004985-tr	4.3e-271	764	COG2114@1|root,KOG1023@2759|Eukaryota,39I81@33154|Opisthokonta,3BEZZ@33208|Metazoa,3D0N3@33213|Bilateria	33208|Metazoa	T	Adenylyl- / guanylyl cyclase, catalytic domain	-	-	-	-	-	-	-	-	-	-	-	-	Guanylate_cyc,HNOBA,NIT
XP_033095424.1	52644.XP_010581630.1	6.71e-133	393	KOG0082@1|root,KOG0099@2759|Eukaryota,38C3N@33154|Opisthokonta,3B9MU@33208|Metazoa,3CWC5@33213|Bilateria,485FY@7711|Chordata,48WJQ@7742|Vertebrata,4GPHN@8782|Aves	33208|Metazoa	T	Guanine nucleotide-binding protein G(olf) subunit alpha	GNAL	GO:0000003,GO:0001556,GO:0001664,GO:0001975,GO:0002009,GO:0002165,GO:0003006,GO:0003008,GO:0003674,GO:0003824,GO:0003924,GO:0005102,GO:0005488,GO:0005515,GO:0005575,GO:0005576,GO:0005604,GO:0005622,GO:0005623,GO:0005834,GO:0005886,GO:0007154,GO:0007165,GO:0007186,GO:0007187,GO:0007188,GO:0007189,GO:0007190,GO:0007191,GO:0007193,GO:0007212,GO:0007267,GO:0007268,GO:0007275,GO:0007276,GO:0007281,GO:…	-	ko:K04632,ko:K04633	ko01522,ko04015,ko04020,ko04024,ko04072,ko04261,ko04270,ko04540,ko04611,ko04713,ko04714,ko04724,ko04726,ko04728,ko04730,ko04740,ko04750,ko04911,ko04912,ko04913,ko04915,ko04916,ko04918,ko04921,ko04922,ko04923,ko04924,ko04925,ko04926,ko04927,ko04934,ko04961,ko04962,ko04970,ko04971,ko04972,ko04976,ko05012,ko05030,ko05031,ko05032,ko05034,ko05110,ko05142,ko05146,ko05165,ko05200,ko05414,map01522,map040…	M00695	-	-	ko00000,ko00001,ko00002,ko04031,ko04147	-	-	-	G-alpha
XP_033095425.1	52644.XP_010581630.1	6.71e-133	393	KOG0082@1|root,KOG0099@2759|Eukaryota,38C3N@33154|Opisthokonta,3B9MU@33208|Metazoa,3CWC5@33213|Bilateria,485FY@7711|Chordata,48WJQ@7742|Vertebrata,4GPHN@8782|Aves	33208|Metazoa	T	Guanine nucleotide-binding protein G(olf) subunit alpha	GNAL	GO:0000003,GO:0001556,GO:0001664,GO:0001975,GO:0002009,GO:0002165,GO:0003006,GO:0003008,GO:0003674,GO:0003824,GO:0003924,GO:0005102,GO:0005488,GO:0005515,GO:0005575,GO:0005576,GO:0005604,GO:0005622,GO:0005623,GO:0005834,GO:0005886,GO:0007154,GO:0007165,GO:0007186,GO:0007187,GO:0007188,GO:0007189,GO:0007190,GO:0007191,GO:0007193,GO:0007212,GO:0007267,GO:0007268,GO:0007275,GO:0007276,GO:0007281,GO:…	-	ko:K04632,ko:K04633	ko01522,ko04015,ko04020,ko04024,ko04072,ko04261,ko04270,ko04540,ko04611,ko04713,ko04714,ko04724,ko04726,ko04728,ko04730,ko04740,ko04750,ko04911,ko04912,ko04913,ko04915,ko04916,ko04918,ko04921,ko04922,ko04923,ko04924,ko04925,ko04926,ko04927,ko04934,ko04961,ko04962,ko04970,ko04971,ko04972,ko04976,ko05012,ko05030,ko05031,ko05032,ko05034,ko05110,ko05142,ko05146,ko05165,ko05200,ko05414,map01522,map040…	M00695	-	-	ko00000,ko00001,ko00002,ko04031,ko04147	-	-	-	G-alpha
XP_033095426.1	52644.XP_010581630.1	6.71e-133	393	KOG0082@1|root,KOG0099@2759|Eukaryota,38C3N@33154|Opisthokonta,3B9MU@33208|Metazoa,3CWC5@33213|Bilateria,485FY@7711|Chordata,48WJQ@7742|Vertebrata,4GPHN@8782|Aves	33208|Metazoa	T	Guanine nucleotide-binding protein G(olf) subunit alpha	GNAL	GO:0000003,GO:0001556,GO:0001664,GO:0001975,GO:0002009,GO:0002165,GO:0003006,GO:0003008,GO:0003674,GO:0003824,GO:0003924,GO:0005102,GO:0005488,GO:0005515,GO:0005575,GO:0005576,GO:0005604,GO:0005622,GO:0005623,GO:0005834,GO:0005886,GO:0007154,GO:0007165,GO:0007186,GO:0007187,GO:0007188,GO:0007189,GO:0007190,GO:0007191,GO:0007193,GO:0007212,GO:0007267,GO:0007268,GO:0007275,GO:0007276,GO:0007281,GO:…	-	ko:K04632,ko:K04633	ko01522,ko04015,ko04020,ko04024,ko04072,ko04261,ko04270,ko04540,ko04611,ko04713,ko04714,ko04724,ko04726,ko04728,ko04730,ko04740,ko04750,ko04911,ko04912,ko04913,ko04915,ko04916,ko04918,ko04921,ko04922,ko04923,ko04924,ko04925,ko04926,ko04927,ko04934,ko04961,ko04962,ko04970,ko04971,ko04972,ko04976,ko05012,ko05030,ko05031,ko05032,ko05034,ko05110,ko05142,ko05146,ko05165,ko05200,ko05414,map01522,map040…	M00695	-	-	ko00000,ko00001,ko00002,ko04031,ko04147	-	-	-	G-alpha
XP_033095427.1	52644.XP_010581630.1	6.71e-133	393	KOG0082@1|root,KOG0099@2759|Eukaryota,38C3N@33154|Opisthokonta,3B9MU@33208|Metazoa,3CWC5@33213|Bilateria,485FY@7711|Chordata,48WJQ@7742|Vertebrata,4GPHN@8782|Aves	33208|Metazoa	T	Guanine nucleotide-binding protein G(olf) subunit alpha	GNAL	GO:0000003,GO:0001556,GO:0001664,GO:0001975,GO:0002009,GO:0002165,GO:0003006,GO:0003008,GO:0003674,GO:0003824,GO:0003924,GO:0005102,GO:0005488,GO:0005515,GO:0005575,GO:0005576,GO:0005604,GO:0005622,GO:0005623,GO:0005834,GO:0005886,GO:0007154,GO:0007165,GO:0007186,GO:0007187,GO:0007188,GO:0007189,GO:0007190,GO:0007191,GO:0007193,GO:0007212,GO:0007267,GO:0007268,GO:0007275,GO:0007276,GO:0007281,GO:…	-	ko:K04632,ko:K04633	ko01522,ko04015,ko04020,ko04024,ko04072,ko04261,ko04270,ko04540,ko04611,ko04713,ko04714,ko04724,ko04726,ko04728,ko04730,ko04740,ko04750,ko04911,ko04912,ko04913,ko04915,ko04916,ko04918,ko04921,ko04922,ko04923,ko04924,ko04925,ko04926,ko04927,ko04934,ko04961,ko04962,ko04970,ko04971,ko04972,ko04976,ko05012,ko05030,ko05031,ko05032,ko05034,ko05110,ko05142,ko05146,ko05165,ko05200,ko05414,map01522,map040…	M00695	-	-	ko00000,ko00001,ko00002,ko04031,ko04147	-	-	-	G-alpha
XP_033095428.1	52644.XP_010581630.1	6.71e-133	393	KOG0082@1|root,KOG0099@2759|Eukaryota,38C3N@33154|Opisthokonta,3B9MU@33208|Metazoa,3CWC5@33213|Bilateria,485FY@7711|Chordata,48WJQ@7742|Vertebrata,4GPHN@8782|Aves	33208|Metazoa	T	Guanine nucleotide-binding protein G(olf) subunit alpha	GNAL	GO:0000003,GO:0001556,GO:0001664,GO:0001975,GO:0002009,GO:0002165,GO:0003006,GO:0003008,GO:0003674,GO:0003824,GO:0003924,GO:0005102,GO:0005488,GO:0005515,GO:0005575,GO:0005576,GO:0005604,GO:0005622,GO:0005623,GO:0005834,GO:0005886,GO:0007154,GO:0007165,GO:0007186,GO:0007187,GO:0007188,GO:0007189,GO:0007190,GO:0007191,GO:0007193,GO:0007212,GO:0007267,GO:0007268,GO:0007275,GO:0007276,GO:0007281,GO:…	-	ko:K04632,ko:K04633	ko01522,ko04015,ko04020,ko04024,ko04072,ko04261,ko04270,ko04540,ko04611,ko04713,ko04714,ko04724,ko04726,ko04728,ko04730,ko04740,ko04750,ko04911,ko04912,ko04913,ko04915,ko04916,ko04918,ko04921,ko04922,ko04923,ko04924,ko04925,ko04926,ko04927,ko04934,ko04961,ko04962,ko04970,ko04971,ko04972,ko04976,ko05012,ko05030,ko05031,ko05032,ko05034,ko05110,ko05142,ko05146,ko05165,ko05200,ko05414,map01522,map040…	M00695	-	-	ko00000,ko00001,ko00002,ko04031,ko04147	-	-	-	G-alpha
XP_033095429.1	10224.XP_006812249.1	9.75e-129	388	COG5025@1|root,KOG2294@2759|Eukaryota,38B51@33154|Opisthokonta,3BB0P@33208|Metazoa,3D2DW@33213|Bilateria	33208|Metazoa	K	regulation of blood vessel endothelial cell differentiation	FOXJ2	GO:0000976,GO:0000977,GO:0000978,GO:0000981,GO:0000982,GO:0000987,GO:0001012,GO:0001067,GO:0001077,GO:0001228,GO:0001650,GO:0003674,GO:0003676,GO:0003677,GO:0003690,GO:0003700,GO:0005488,GO:0005515,GO:0005575,GO:0005622,GO:0005623,GO:0005634,GO:0005730,GO:0006139,GO:0006351,GO:0006355,GO:0006357,GO:0006366,GO:0006725,GO:0006807,GO:0008150,GO:0008152,GO:0008284,GO:0009058,GO:0009059,GO:0009653,GO:…	-	ko:K09403	-	-	-	-	ko00000,ko03000	-	-	-	Forkhead
XP_033095431.1	7668.SPU_011822-tr	2.22e-113	335	KOG3250@1|root,KOG3250@2759|Eukaryota,38CVG@33154|Opisthokonta,3BBG8@33208|Metazoa,3CVK9@33213|Bilateria	33208|Metazoa	OT	cop9 signalosome complex subunit	COPS7B	GO:0000003,GO:0000338,GO:0000715,GO:0002009,GO:0003006,GO:0003674,GO:0005488,GO:0005515,GO:0005575,GO:0005622,GO:0005623,GO:0005634,GO:0005654,GO:0005737,GO:0005829,GO:0006139,GO:0006259,GO:0006281,GO:0006283,GO:0006289,GO:0006464,GO:0006508,GO:0006725,GO:0006807,GO:0006950,GO:0006974,GO:0006996,GO:0007276,GO:0007281,GO:0007282,GO:0007283,GO:0007292,GO:0007293,GO:0008150,GO:0008152,GO:0008180,GO:…	-	ko:K12180	-	-	-	-	ko00000,ko04121	-	-	-	PCI
XP_033095432.1	7668.SPU_011822-tr	6.64e-114	335	KOG3250@1|root,KOG3250@2759|Eukaryota,38CVG@33154|Opisthokonta,3BBG8@33208|Metazoa,3CVK9@33213|Bilateria	33208|Metazoa	OT	cop9 signalosome complex subunit	COPS7B	GO:0000003,GO:0000338,GO:0000715,GO:0002009,GO:0003006,GO:0003674,GO:0005488,GO:0005515,GO:0005575,GO:0005622,GO:0005623,GO:0005634,GO:0005654,GO:0005737,GO:0005829,GO:0006139,GO:0006259,GO:0006281,GO:0006283,GO:0006289,GO:0006464,GO:0006508,GO:0006725,GO:0006807,GO:0006950,GO:0006974,GO:0006996,GO:0007276,GO:0007281,GO:0007282,GO:0007283,GO:0007292,GO:0007293,GO:0008150,GO:0008152,GO:0008180,GO:…	-	ko:K12180	-	-	-	-	ko00000,ko04121	-	-	-	PCI
XP_033095433.1	7994.ENSAMXP00000015635	4.35e-26	125	2EHP9@1|root,2QRWM@2759|Eukaryota,3APYT@33154|Opisthokonta,3C24M@33208|Metazoa,3E69W@33213|Bilateria,48RQ2@7711|Chordata,49N92@7742|Vertebrata,49Q3V@7898|Actinopterygii	33208|Metazoa	S	Coiled-coil domain containing 30	CCDC30	-	-	-	-	-	-	-	-	-	-	-	DUF4686
XP_033095434.1	10224.XP_006811927.1	4.36e-24	114	2EHP9@1|root,2QRWM@2759|Eukaryota,3APYT@33154|Opisthokonta,3C24M@33208|Metazoa,3E69W@33213|Bilateria	33208|Metazoa	S	Domain of unknown function (DUF4686)	CCDC30	-	-	-	-	-	-	-	-	-	-	-	DUF4686
XP_033095435.1	7955.ENSDARP00000073993	2.34e-18	100	2EHP9@1|root,2QRWM@2759|Eukaryota,3APYT@33154|Opisthokonta,3C24M@33208|Metazoa,3E69W@33213|Bilateria,48RQ2@7711|Chordata,49N92@7742|Vertebrata,49Q3V@7898|Actinopterygii	33208|Metazoa	S	Coiled-coil domain containing 30	CCDC30	-	-	-	-	-	-	-	-	-	-	-	DUF4686
XP_033095436.1	10224.NP_001164700.1	1.29e-77	231	KOG1654@1|root,KOG1654@2759|Eukaryota,3A1NV@33154|Opisthokonta,3BQD3@33208|Metazoa,3D798@33213|Bilateria	33208|Metazoa	Z	Belongs to the ATG8 family	GABARAPL1	GO:0000045,GO:0000226,GO:0000323,GO:0000421,GO:0000422,GO:0002119,GO:0002164,GO:0002165,GO:0003674,GO:0005102,GO:0005488,GO:0005515,GO:0005575,GO:0005622,GO:0005623,GO:0005737,GO:0005739,GO:0005740,GO:0005741,GO:0005764,GO:0005767,GO:0005773,GO:0005774,GO:0005776,GO:0005783,GO:0005790,GO:0005794,GO:0005829,GO:0005856,GO:0005875,GO:0005886,GO:0005929,GO:0005930,GO:0006605,GO:0006810,GO:0006886,GO:…	-	ko:K08341	ko04068,ko04136,ko04137,ko04138,ko04139,ko04140,ko04212,ko04371,ko04621,ko04727,ko05167,map04068,map04136,map04137,map04138,map04139,map04140,map04212,map04371,map04621,map04727,map05167	-	-	-	ko00000,ko00001,ko03029,ko04121,ko04131	-	-	-	Atg8
XP_033095437.1	8128.ENSONIP00000016346	2.32e-162	473	COG4638@1|root,2QS20@2759|Eukaryota,39SMH@33154|Opisthokonta,3BIEM@33208|Metazoa,3CS7U@33213|Bilateria,488EY@7711|Chordata,49A1C@7742|Vertebrata,49TB9@7898|Actinopterygii	33208|Metazoa	P	Cholesterol desaturase daf-36-like	nvd	GO:0002164,GO:0002165,GO:0002168,GO:0005575,GO:0005622,GO:0005623,GO:0005737,GO:0006629,GO:0006694,GO:0007275,GO:0007552,GO:0008150,GO:0008152,GO:0008202,GO:0008610,GO:0009058,GO:0009791,GO:0009987,GO:0010817,GO:0032501,GO:0032502,GO:0034754,GO:0035264,GO:0040007,GO:0042180,GO:0042181,GO:0042445,GO:0042446,GO:0044237,GO:0044238,GO:0044249,GO:0044281,GO:0044283,GO:0044424,GO:0044464,GO:0045455,GO:…	1.14.19.21	ko:K14938	ko00981,ko04212,map00981,map04212	-	R11007,R11008	RC00138	ko00000,ko00001,ko01000	-	-	-	Rieske
XP_033095438.1	7897.ENSLACP00000009203	1.13e-139	410	COG4638@1|root,2QS20@2759|Eukaryota,39SMH@33154|Opisthokonta,3BIEM@33208|Metazoa,3CS7U@33213|Bilateria,488EY@7711|Chordata,49A1C@7742|Vertebrata	33208|Metazoa	P	Rieske [2Fe-2S] domain	nvd	GO:0002164,GO:0002165,GO:0002168,GO:0005575,GO:0005622,GO:0005623,GO:0005737,GO:0006629,GO:0006694,GO:0007275,GO:0007552,GO:0008150,GO:0008152,GO:0008202,GO:0008610,GO:0009058,GO:0009791,GO:0009987,GO:0010817,GO:0032501,GO:0032502,GO:0034754,GO:0035264,GO:0040007,GO:0042180,GO:0042181,GO:0042445,GO:0042446,GO:0044237,GO:0044238,GO:0044249,GO:0044281,GO:0044283,GO:0044424,GO:0044464,GO:0045455,GO:…	1.14.19.21	ko:K14938	ko00981,ko04212,map00981,map04212	-	R11007,R11008	RC00138	ko00000,ko00001,ko01000	-	-	-	Rieske
XP_033095439.1	7739.XP_002604716.1	1.09e-14	78.6	KOG4297@1|root,KOG4729@1|root,KOG4297@2759|Eukaryota,KOG4729@2759|Eukaryota,38GR9@33154|Opisthokonta,3BBE1@33208|Metazoa,3CTZ0@33213|Bilateria,4803E@7711|Chordata	33208|Metazoa	TV	mannose binding	-	-	-	ko:K06560	ko04145,ko05152,map04145,map05152	-	-	-	ko00000,ko00001,ko04090,ko04091,ko04131	-	-	-	F5_F8_type_C,Gal_Lectin,LCCL,Laminin_G_3,Lectin_C,SEA
XP_033095440.1	8479.XP_008169061.1	2.05e-09	63.9	28Z8W@1|root,2R635@2759|Eukaryota,38PWP@33154|Opisthokonta,3BFFA@33208|Metazoa,3D1HP@33213|Bilateria,47Z9S@7711|Chordata,492AH@7742|Vertebrata,4CGUC@8459|Testudines	33208|Metazoa	S	Domain of unknown function (DUF4481)	C9orf91	-	-	-	-	-	-	-	-	-	-	-	DUF4481
XP_033095441.1	10224.XP_006825048.1	2.11e-58	193	KOG2417@1|root,KOG2417@2759|Eukaryota,38EQJ@33154|Opisthokonta,3BG6D@33208|Metazoa,3CS92@33213|Bilateria	33208|Metazoa	T	voltage-gated anion channel activity	GPR89A	GO:0000139,GO:0003674,GO:0005215,GO:0005216,GO:0005244,GO:0005253,GO:0005575,GO:0005622,GO:0005623,GO:0005737,GO:0005783,GO:0005794,GO:0005795,GO:0005798,GO:0006810,GO:0006811,GO:0006820,GO:0006873,GO:0006885,GO:0006996,GO:0007030,GO:0007275,GO:0008150,GO:0008308,GO:0008509,GO:0009987,GO:0010256,GO:0012505,GO:0015075,GO:0015103,GO:0015267,GO:0015318,GO:0015698,GO:0016020,GO:0016021,GO:0016043,GO:…	-	ko:K22193	-	-	-	-	ko00000,ko02000	1.A.38	-	-	ABA_GPCR,GPHR_N
XP_033095442.1	7668.SPU_023024-tr	4.08e-203	591	KOG4323@1|root,KOG4323@2759|Eukaryota,38EMK@33154|Opisthokonta,3BHNX@33208|Metazoa,3CUD5@33213|Bilateria	33208|Metazoa	S	positive regulation of histone H3-K27 methylation	PHF19	GO:0000122,GO:0000976,GO:0000977,GO:0000981,GO:0001012,GO:0001067,GO:0001227,GO:0003002,GO:0003674,GO:0003676,GO:0003677,GO:0003682,GO:0003690,GO:0003700,GO:0005488,GO:0005515,GO:0005575,GO:0005622,GO:0005623,GO:0005634,GO:0005654,GO:0005737,GO:0005912,GO:0005924,GO:0005925,GO:0006325,GO:0006355,GO:0006357,GO:0006950,GO:0006952,GO:0006996,GO:0007275,GO:0007379,GO:0007389,GO:0008150,GO:0009605,GO:…	-	ko:K11467,ko:K11485,ko:K11486	-	-	-	-	ko00000,ko03000,ko03036	-	-	-	Mtf2_C,PHD
XP_033095443.1	7668.SPU_023024-tr	4.08e-203	591	KOG4323@1|root,KOG4323@2759|Eukaryota,38EMK@33154|Opisthokonta,3BHNX@33208|Metazoa,3CUD5@33213|Bilateria	33208|Metazoa	S	positive regulation of histone H3-K27 methylation	PHF19	GO:0000122,GO:0000976,GO:0000977,GO:0000981,GO:0001012,GO:0001067,GO:0001227,GO:0003002,GO:0003674,GO:0003676,GO:0003677,GO:0003682,GO:0003690,GO:0003700,GO:0005488,GO:0005515,GO:0005575,GO:0005622,GO:0005623,GO:0005634,GO:0005654,GO:0005737,GO:0005912,GO:0005924,GO:0005925,GO:0006325,GO:0006355,GO:0006357,GO:0006950,GO:0006952,GO:0006996,GO:0007275,GO:0007379,GO:0007389,GO:0008150,GO:0009605,GO:…	-	ko:K11467,ko:K11485,ko:K11486	-	-	-	-	ko00000,ko03000,ko03036	-	-	-	Mtf2_C,PHD
XP_033095444.1	7668.SPU_023024-tr	4.08e-203	591	KOG4323@1|root,KOG4323@2759|Eukaryota,38EMK@33154|Opisthokonta,3BHNX@33208|Metazoa,3CUD5@33213|Bilateria	33208|Metazoa	S	positive regulation of histone H3-K27 methylation	PHF19	GO:0000122,GO:0000976,GO:0000977,GO:0000981,GO:0001012,GO:0001067,GO:0001227,GO:0003002,GO:0003674,GO:0003676,GO:0003677,GO:0003682,GO:0003690,GO:0003700,GO:0005488,GO:0005515,GO:0005575,GO:0005622,GO:0005623,GO:0005634,GO:0005654,GO:0005737,GO:0005912,GO:0005924,GO:0005925,GO:0006325,GO:0006355,GO:0006357,GO:0006950,GO:0006952,GO:0006996,GO:0007275,GO:0007379,GO:0007389,GO:0008150,GO:0009605,GO:…	-	ko:K11467,ko:K11485,ko:K11486	-	-	-	-	ko00000,ko03000,ko03036	-	-	-	Mtf2_C,PHD
XP_033095445.1	7668.SPU_023024-tr	4.08e-203	591	KOG4323@1|root,KOG4323@2759|Eukaryota,38EMK@33154|Opisthokonta,3BHNX@33208|Metazoa,3CUD5@33213|Bilateria	33208|Metazoa	S	positive regulation of histone H3-K27 methylation	PHF19	GO:0000122,GO:0000976,GO:0000977,GO:0000981,GO:0001012,GO:0001067,GO:0001227,GO:0003002,GO:0003674,GO:0003676,GO:0003677,GO:0003682,GO:0003690,GO:0003700,GO:0005488,GO:0005515,GO:0005575,GO:0005622,GO:0005623,GO:0005634,GO:0005654,GO:0005737,GO:0005912,GO:0005924,GO:0005925,GO:0006325,GO:0006355,GO:0006357,GO:0006950,GO:0006952,GO:0006996,GO:0007275,GO:0007379,GO:0007389,GO:0008150,GO:0009605,GO:…	-	ko:K11467,ko:K11485,ko:K11486	-	-	-	-	ko00000,ko03000,ko03036	-	-	-	Mtf2_C,PHD
XP_033095446.1	7668.SPU_023024-tr	4.08e-203	591	KOG4323@1|root,KOG4323@2759|Eukaryota,38EMK@33154|Opisthokonta,3BHNX@33208|Metazoa,3CUD5@33213|Bilateria	33208|Metazoa	S	positive regulation of histone H3-K27 methylation	PHF19	GO:0000122,GO:0000976,GO:0000977,GO:0000981,GO:0001012,GO:0001067,GO:0001227,GO:0003002,GO:0003674,GO:0003676,GO:0003677,GO:0003682,GO:0003690,GO:0003700,GO:0005488,GO:0005515,GO:0005575,GO:0005622,GO:0005623,GO:0005634,GO:0005654,GO:0005737,GO:0005912,GO:0005924,GO:0005925,GO:0006325,GO:0006355,GO:0006357,GO:0006950,GO:0006952,GO:0006996,GO:0007275,GO:0007379,GO:0007389,GO:0008150,GO:0009605,GO:…	-	ko:K11467,ko:K11485,ko:K11486	-	-	-	-	ko00000,ko03000,ko03036	-	-	-	Mtf2_C,PHD
XP_033095447.1	7668.SPU_023024-tr	4.08e-203	591	KOG4323@1|root,KOG4323@2759|Eukaryota,38EMK@33154|Opisthokonta,3BHNX@33208|Metazoa,3CUD5@33213|Bilateria	33208|Metazoa	S	positive regulation of histone H3-K27 methylation	PHF19	GO:0000122,GO:0000976,GO:0000977,GO:0000981,GO:0001012,GO:0001067,GO:0001227,GO:0003002,GO:0003674,GO:0003676,GO:0003677,GO:0003682,GO:0003690,GO:0003700,GO:0005488,GO:0005515,GO:0005575,GO:0005622,GO:0005623,GO:0005634,GO:0005654,GO:0005737,GO:0005912,GO:0005924,GO:0005925,GO:0006325,GO:0006355,GO:0006357,GO:0006950,GO:0006952,GO:0006996,GO:0007275,GO:0007379,GO:0007389,GO:0008150,GO:0009605,GO:…	-	ko:K11467,ko:K11485,ko:K11486	-	-	-	-	ko00000,ko03000,ko03036	-	-	-	Mtf2_C,PHD
XP_033095448.1	7668.SPU_023024-tr	4.08e-203	591	KOG4323@1|root,KOG4323@2759|Eukaryota,38EMK@33154|Opisthokonta,3BHNX@33208|Metazoa,3CUD5@33213|Bilateria	33208|Metazoa	S	positive regulation of histone H3-K27 methylation	PHF19	GO:0000122,GO:0000976,GO:0000977,GO:0000981,GO:0001012,GO:0001067,GO:0001227,GO:0003002,GO:0003674,GO:0003676,GO:0003677,GO:0003682,GO:0003690,GO:0003700,GO:0005488,GO:0005515,GO:0005575,GO:0005622,GO:0005623,GO:0005634,GO:0005654,GO:0005737,GO:0005912,GO:0005924,GO:0005925,GO:0006325,GO:0006355,GO:0006357,GO:0006950,GO:0006952,GO:0006996,GO:0007275,GO:0007379,GO:0007389,GO:0008150,GO:0009605,GO:…	-	ko:K11467,ko:K11485,ko:K11486	-	-	-	-	ko00000,ko03000,ko03036	-	-	-	Mtf2_C,PHD
XP_033095449.1	45351.EDO48107	8.88e-203	576	KOG2183@1|root,KOG2183@2759|Eukaryota,39TIR@33154|Opisthokonta,3BGHY@33208|Metazoa	33208|Metazoa	O	dipeptidyl-peptidase activity	DPP7	GO:0000323,GO:0001775,GO:0002252,GO:0002263,GO:0002274,GO:0002275,GO:0002283,GO:0002366,GO:0002376,GO:0002443,GO:0002444,GO:0002446,GO:0003674,GO:0003824,GO:0004177,GO:0005575,GO:0005576,GO:0005622,GO:0005623,GO:0005737,GO:0005764,GO:0005766,GO:0005773,GO:0005775,GO:0005794,GO:0005829,GO:0006508,GO:0006807,GO:0006810,GO:0006887,GO:0006955,GO:0008150,GO:0008152,GO:0008233,GO:0008236,GO:0008238,GO:…	3.4.14.2,3.4.16.2	ko:K01276,ko:K01285	ko04614,ko04974,map04614,map04974	-	-	-	ko00000,ko00001,ko01000,ko01002	-	-	-	Peptidase_S28
XP_033095450.1	7739.XP_002595967.1	3.95e-40	171	KOG4308@1|root,KOG4308@2759|Eukaryota,38FAM@33154|Opisthokonta,3C051@33208|Metazoa,3E69Q@33213|Bilateria,48RPV@7711|Chordata	33208|Metazoa	S	NACHT domain	-	-	-	ko:K12805	ko04621,ko05132,ko05134,map04621,map05132,map05134	-	-	-	ko00000,ko00001	-	-	-	Death,NACHT
XP_033095451.1	8010.XP_010870792.1	1.94e-48	194	KOG4689@1|root,KOG4689@2759|Eukaryota,38HEW@33154|Opisthokonta,3BGIM@33208|Metazoa,3CWAZ@33213|Bilateria,486FH@7711|Chordata,493WG@7742|Vertebrata,4A248@7898|Actinopterygii	33208|Metazoa	A	SWT1 RNA endoribonuclease homolog (S. cerevisiae)	SWT1	GO:0005575,GO:0005622,GO:0005623,GO:0005634,GO:0006139,GO:0006351,GO:0006725,GO:0006807,GO:0008150,GO:0008152,GO:0009058,GO:0009059,GO:0009987,GO:0010467,GO:0016070,GO:0018130,GO:0019438,GO:0032774,GO:0034641,GO:0034645,GO:0034654,GO:0043170,GO:0043226,GO:0043227,GO:0043229,GO:0043231,GO:0044237,GO:0044238,GO:0044249,GO:0044260,GO:0044271,GO:0044424,GO:0044464,GO:0046483,GO:0071704,GO:0090304,GO:…	-	-	-	-	-	-	-	-	-	-	PIN_4,WW
XP_033095452.1	8010.XP_010870792.1	1.94e-48	194	KOG4689@1|root,KOG4689@2759|Eukaryota,38HEW@33154|Opisthokonta,3BGIM@33208|Metazoa,3CWAZ@33213|Bilateria,486FH@7711|Chordata,493WG@7742|Vertebrata,4A248@7898|Actinopterygii	33208|Metazoa	A	SWT1 RNA endoribonuclease homolog (S. cerevisiae)	SWT1	GO:0005575,GO:0005622,GO:0005623,GO:0005634,GO:0006139,GO:0006351,GO:0006725,GO:0006807,GO:0008150,GO:0008152,GO:0009058,GO:0009059,GO:0009987,GO:0010467,GO:0016070,GO:0018130,GO:0019438,GO:0032774,GO:0034641,GO:0034645,GO:0034654,GO:0043170,GO:0043226,GO:0043227,GO:0043229,GO:0043231,GO:0044237,GO:0044238,GO:0044249,GO:0044260,GO:0044271,GO:0044424,GO:0044464,GO:0046483,GO:0071704,GO:0090304,GO:…	-	-	-	-	-	-	-	-	-	-	PIN_4,WW
XP_033095453.1	8010.XP_010870792.1	1.94e-48	194	KOG4689@1|root,KOG4689@2759|Eukaryota,38HEW@33154|Opisthokonta,3BGIM@33208|Metazoa,3CWAZ@33213|Bilateria,486FH@7711|Chordata,493WG@7742|Vertebrata,4A248@7898|Actinopterygii	33208|Metazoa	A	SWT1 RNA endoribonuclease homolog (S. cerevisiae)	SWT1	GO:0005575,GO:0005622,GO:0005623,GO:0005634,GO:0006139,GO:0006351,GO:0006725,GO:0006807,GO:0008150,GO:0008152,GO:0009058,GO:0009059,GO:0009987,GO:0010467,GO:0016070,GO:0018130,GO:0019438,GO:0032774,GO:0034641,GO:0034645,GO:0034654,GO:0043170,GO:0043226,GO:0043227,GO:0043229,GO:0043231,GO:0044237,GO:0044238,GO:0044249,GO:0044260,GO:0044271,GO:0044424,GO:0044464,GO:0046483,GO:0071704,GO:0090304,GO:…	-	-	-	-	-	-	-	-	-	-	PIN_4,WW
XP_033095454.1	7668.SPU_009489-tr	3.7e-55	202	KOG2287@1|root,KOG2287@2759|Eukaryota	2759|Eukaryota	M	galactosyltransferase activity	-	-	2.4.1.206	ko:K03766	ko00601,ko01100,map00601,map01100	M00070,M00071	R05971	-	ko00000,ko00001,ko00002,ko01000,ko01003	-	GT31	-	Galactosyl_T
XP_033095455.1	10224.XP_006821013.1	2.61e-60	199	COG0500@1|root,KOG1499@2759|Eukaryota,3930B@33154|Opisthokonta,3BJGI@33208|Metazoa,3CUYZ@33213|Bilateria	33208|Metazoa	KOT	histone methyltransferase activity (H3-R2 specific)	PRMT6	GO:0000122,GO:0000785,GO:0002682,GO:0003674,GO:0003682,GO:0003824,GO:0005488,GO:0005515,GO:0005575,GO:0005622,GO:0005623,GO:0005634,GO:0005654,GO:0005694,GO:0005730,GO:0005737,GO:0005829,GO:0006139,GO:0006259,GO:0006281,GO:0006284,GO:0006325,GO:0006355,GO:0006357,GO:0006464,GO:0006479,GO:0006725,GO:0006807,GO:0006950,GO:0006974,GO:0006996,GO:0007568,GO:0007569,GO:0008150,GO:0008152,GO:0008168,GO:…	2.1.1.319	ko:K11437	-	-	R11216,R11217,R11219	RC00003,RC02120,RC03388,RC03390	ko00000,ko01000,ko03036	-	-	-	Methyltransf_25,PrmA
XP_033095456.1	144197.XP_008303114.1	7.25e-196	589	KOG2996@1|root,KOG2996@2759|Eukaryota,38DEP@33154|Opisthokonta,3B9EP@33208|Metazoa,3CUHQ@33213|Bilateria,47YWQ@7711|Chordata,48Y61@7742|Vertebrata,49UHI@7898|Actinopterygii	33208|Metazoa	T	guanine nucleotide exchange factor	VAV2	GO:0000768,GO:0000902,GO:0000904,GO:0001654,GO:0001700,GO:0001745,GO:0001775,GO:0001784,GO:0002009,GO:0002252,GO:0002253,GO:0002376,GO:0002429,GO:0002431,GO:0002433,GO:0002682,GO:0002684,GO:0002757,GO:0002764,GO:0002768,GO:0003674,GO:0005085,GO:0005088,GO:0005089,GO:0005102,GO:0005154,GO:0005488,GO:0005515,GO:0005575,GO:0005622,GO:0005623,GO:0005737,GO:0005829,GO:0005886,GO:0006582,GO:0006725,GO:…	-	ko:K05730	ko04024,ko04062,ko04510,ko04650,ko04660,ko04662,ko04664,ko04666,ko04670,ko04810,map04024,map04062,map04510,map04650,map04660,map04662,map04664,map04666,map04670,map04810	-	-	-	ko00000,ko00001	-	-	-	C1_1,CAMSAP_CH,CH,PH,PH_10,RhoGEF,SH2,SH3_1,SH3_2,SH3_9
XP_033095457.1	7994.ENSAMXP00000006988	1.15e-194	584	KOG2996@1|root,KOG2996@2759|Eukaryota,38DEP@33154|Opisthokonta,3B9EP@33208|Metazoa,3CUHQ@33213|Bilateria,47YWQ@7711|Chordata,48Y61@7742|Vertebrata,49UHI@7898|Actinopterygii	33208|Metazoa	T	guanine nucleotide exchange factor	VAV2	GO:0000768,GO:0000902,GO:0000904,GO:0001654,GO:0001700,GO:0001745,GO:0001775,GO:0001784,GO:0002009,GO:0002252,GO:0002253,GO:0002376,GO:0002429,GO:0002431,GO:0002433,GO:0002682,GO:0002684,GO:0002757,GO:0002764,GO:0002768,GO:0003674,GO:0005085,GO:0005088,GO:0005089,GO:0005102,GO:0005154,GO:0005488,GO:0005515,GO:0005575,GO:0005622,GO:0005623,GO:0005737,GO:0005829,GO:0005886,GO:0006582,GO:0006725,GO:…	-	ko:K05730	ko04024,ko04062,ko04510,ko04650,ko04660,ko04662,ko04664,ko04666,ko04670,ko04810,map04024,map04062,map04510,map04650,map04660,map04662,map04664,map04666,map04670,map04810	-	-	-	ko00000,ko00001	-	-	-	C1_1,CAMSAP_CH,CH,PH,PH_10,RhoGEF,SH2,SH3_1,SH3_2,SH3_9
XP_033095458.1	10224.XP_006825772.1	1.84e-32	140	KOG2177@1|root,KOG2177@2759|Eukaryota,38EA3@33154|Opisthokonta,3BFJH@33208|Metazoa	10224.XP_006825772.1|-	O	zinc ion binding	-	-	2.3.2.27	ko:K12026	-	-	-	-	ko00000,ko01000,ko04121	-	-	-	-
XP_033095459.1	10224.XP_006817883.1	1.12e-27	127	COG1859@1|root,KOG2177@1|root,KOG2177@2759|Eukaryota,KOG2278@2759|Eukaryota,39YM3@33154|Opisthokonta,3BMN4@33208|Metazoa,3CWD0@33213|Bilateria	33208|Metazoa	J	tRNA 2'-phosphotransferase activity	TRPT1	GO:0000215,GO:0000394,GO:0001932,GO:0003674,GO:0003824,GO:0006139,GO:0006388,GO:0006396,GO:0006399,GO:0006725,GO:0006807,GO:0008033,GO:0008150,GO:0008152,GO:0008380,GO:0009987,GO:0010467,GO:0016070,GO:0016740,GO:0016772,GO:0016773,GO:0019220,GO:0019222,GO:0031323,GO:0031399,GO:0032268,GO:0034470,GO:0034641,GO:0034660,GO:0042325,GO:0043170,GO:0043549,GO:0044237,GO:0044238,GO:0045859,GO:0046483,GO:…	2.7.1.160	ko:K10669	-	-	-	-	ko00000,ko01000,ko03016	-	-	-	PTS_2-RNA
XP_033095460.1	7739.XP_002602385.1	3.08e-22	110	KOG2177@1|root,KOG2177@2759|Eukaryota	2759|Eukaryota	O	zinc ion binding	-	-	2.3.2.27	ko:K11997,ko:K12026	-	-	-	-	ko00000,ko01000,ko04121	-	-	-	NHL,zf-B_box,zf-C3HC4,zf-RING_UBOX
XP_033095461.1	10224.XP_002735386.1	1.01e-93	290	28J95@1|root,2QRMT@2759|Eukaryota,38H2G@33154|Opisthokonta,3BJ6M@33208|Metazoa,3CZ35@33213|Bilateria	33208|Metazoa	K	transcriptional	TADA1	GO:0000123,GO:0000124,GO:0003674,GO:0003712,GO:0003713,GO:0005575,GO:0005622,GO:0005623,GO:0005634,GO:0005654,GO:0005737,GO:0005829,GO:0005912,GO:0005924,GO:0005925,GO:0006139,GO:0006325,GO:0006351,GO:0006355,GO:0006357,GO:0006366,GO:0006464,GO:0006473,GO:0006475,GO:0006725,GO:0006807,GO:0006996,GO:0008150,GO:0008152,GO:0009058,GO:0009059,GO:0009889,GO:0009891,GO:0009893,GO:0009987,GO:0010467,GO:…	-	ko:K11317	-	-	-	-	ko00000,ko03021,ko03036	-	-	-	SAGA-Tad1
XP_033095462.1	10224.XP_002735386.1	1.88e-93	289	28J95@1|root,2QRMT@2759|Eukaryota,38H2G@33154|Opisthokonta,3BJ6M@33208|Metazoa,3CZ35@33213|Bilateria	33208|Metazoa	K	transcriptional	TADA1	GO:0000123,GO:0000124,GO:0003674,GO:0003712,GO:0003713,GO:0005575,GO:0005622,GO:0005623,GO:0005634,GO:0005654,GO:0005737,GO:0005829,GO:0005912,GO:0005924,GO:0005925,GO:0006139,GO:0006325,GO:0006351,GO:0006355,GO:0006357,GO:0006366,GO:0006464,GO:0006473,GO:0006475,GO:0006725,GO:0006807,GO:0006996,GO:0008150,GO:0008152,GO:0009058,GO:0009059,GO:0009889,GO:0009891,GO:0009893,GO:0009987,GO:0010467,GO:…	-	ko:K11317	-	-	-	-	ko00000,ko03021,ko03036	-	-	-	SAGA-Tad1
XP_033095463.1	10224.XP_002735386.1	2.68e-90	281	28J95@1|root,2QRMT@2759|Eukaryota,38H2G@33154|Opisthokonta,3BJ6M@33208|Metazoa,3CZ35@33213|Bilateria	33208|Metazoa	K	transcriptional	TADA1	GO:0000123,GO:0000124,GO:0003674,GO:0003712,GO:0003713,GO:0005575,GO:0005622,GO:0005623,GO:0005634,GO:0005654,GO:0005737,GO:0005829,GO:0005912,GO:0005924,GO:0005925,GO:0006139,GO:0006325,GO:0006351,GO:0006355,GO:0006357,GO:0006366,GO:0006464,GO:0006473,GO:0006475,GO:0006725,GO:0006807,GO:0006996,GO:0008150,GO:0008152,GO:0009058,GO:0009059,GO:0009889,GO:0009891,GO:0009893,GO:0009987,GO:0010467,GO:…	-	ko:K11317	-	-	-	-	ko00000,ko03021,ko03036	-	-	-	SAGA-Tad1
XP_033095464.1	10224.XP_002735386.1	5.01e-90	280	28J95@1|root,2QRMT@2759|Eukaryota,38H2G@33154|Opisthokonta,3BJ6M@33208|Metazoa,3CZ35@33213|Bilateria	33208|Metazoa	K	transcriptional	TADA1	GO:0000123,GO:0000124,GO:0003674,GO:0003712,GO:0003713,GO:0005575,GO:0005622,GO:0005623,GO:0005634,GO:0005654,GO:0005737,GO:0005829,GO:0005912,GO:0005924,GO:0005925,GO:0006139,GO:0006325,GO:0006351,GO:0006355,GO:0006357,GO:0006366,GO:0006464,GO:0006473,GO:0006475,GO:0006725,GO:0006807,GO:0006996,GO:0008150,GO:0008152,GO:0009058,GO:0009059,GO:0009889,GO:0009891,GO:0009893,GO:0009987,GO:0010467,GO:…	-	ko:K11317	-	-	-	-	ko00000,ko03021,ko03036	-	-	-	SAGA-Tad1
XP_033095465.1	10224.XP_006822329.1	4.91e-38	144	2D1AE@1|root,2SHBM@2759|Eukaryota,3AFP7@33154|Opisthokonta,3BY0Y@33208|Metazoa,3DET1@33213|Bilateria	33208|Metazoa	-	-	-	-	-	-	-	-	-	-	-	-	-	-	DUF1759,Peptidase_A17
XP_033095466.1	7668.SPU_003319-tr	9.18e-24	106	2CMP4@1|root,2QR56@2759|Eukaryota,39VQX@33154|Opisthokonta,3BR69@33208|Metazoa,3E64E@33213|Bilateria	33208|Metazoa	S	Pao retrotransposon peptidase	-	-	-	-	-	-	-	-	-	-	-	-	DUF1759,Peptidase_A17,rve
XP_033095467.1	7739.XP_002606757.1	6.59e-09	57.8	2EQ1D@1|root,2ST4N@2759|Eukaryota,3AQ0Q@33154|Opisthokonta,3C30B@33208|Metazoa,3DIUS@33213|Bilateria	7739.XP_002606757.1|-	-	-	-	-	-	-	-	-	-	-	-	-	-	-	-
XP_033095470.1	7668.SPU_014926-tr	7.67e-64	214	COG4886@1|root,KOG4641@2759|Eukaryota,3A4GW@33154|Opisthokonta,3BS7V@33208|Metazoa,3D6ZV@33213|Bilateria	33208|Metazoa	T	TIR domain	-	-	-	-	-	-	-	-	-	-	-	-	DUF4481,TIR,TIR_2
XP_033095471.1	7739.XP_002589090.1	7.62e-44	168	COG0591@1|root,KOG2349@2759|Eukaryota,38EY4@33154|Opisthokonta,3BAZ5@33208|Metazoa,3CW54@33213|Bilateria,481B4@7711|Chordata	33208|Metazoa	P	lactate transmembrane transporter activity	SLC5A8	GO:0003674,GO:0005215,GO:0005319,GO:0005342,GO:0005343,GO:0005575,GO:0005623,GO:0005886,GO:0005903,GO:0006139,GO:0006725,GO:0006732,GO:0006733,GO:0006753,GO:0006793,GO:0006796,GO:0006807,GO:0006810,GO:0006811,GO:0006812,GO:0006814,GO:0006820,GO:0006855,GO:0006869,GO:0008028,GO:0008150,GO:0008152,GO:0008324,GO:0008509,GO:0008514,GO:0009058,GO:0009108,GO:0009117,GO:0009165,GO:0009435,GO:0009987,GO:…	-	ko:K14386,ko:K14388	ko04977,map04977	-	-	-	ko00000,ko00001,ko02000	2.A.21.5.2,2.A.21.5.3,2.A.21.5.4,2.A.21.5.5	-	-	SSF
XP_033095472.1	7668.SPU_015342-tr	1.56e-33	129	KOG1806@1|root,KOG1806@2759|Eukaryota,38IBZ@33154|Opisthokonta,3BADH@33208|Metazoa,3CV7P@33213|Bilateria	33208|Metazoa	L	RNA splicing, via transesterification reactions with bulged adenosine as nucleophile	AQR	GO:0000375,GO:0000377,GO:0000398,GO:0000974,GO:0003674,GO:0003676,GO:0003723,GO:0005488,GO:0005575,GO:0005622,GO:0005623,GO:0005634,GO:0005654,GO:0005681,GO:0005684,GO:0006139,GO:0006259,GO:0006281,GO:0006283,GO:0006289,GO:0006396,GO:0006397,GO:0006725,GO:0006807,GO:0006950,GO:0006974,GO:0008150,GO:0008152,GO:0008380,GO:0009987,GO:0010467,GO:0016070,GO:0016071,GO:0031974,GO:0031981,GO:0032991,GO:…	-	ko:K12874	ko03040,map03040	M00355	-	-	ko00000,ko00001,ko00002,ko03041	-	-	-	AAA_11,AAA_12,Aquarius_N
XP_033095473.1	13735.ENSPSIP00000000046	4.6e-41	154	29YJV@1|root,2RXU5@2759|Eukaryota,3A0FB@33154|Opisthokonta,3BPYT@33208|Metazoa,3D6GB@33213|Bilateria,48G4U@7711|Chordata,49D4K@7742|Vertebrata,4CMFB@8459|Testudines	33208|Metazoa	S	Reverse transcriptase (RNA-dependent DNA polymerase)	-	-	-	-	-	-	-	-	-	-	-	-	RVT_1
XP_033095474.1	7668.SPU_006950-tr	5.21e-55	202	KOG3656@1|root,KOG4193@1|root,KOG3656@2759|Eukaryota,KOG4193@2759|Eukaryota,38DZR@33154|Opisthokonta,3B96Q@33208|Metazoa,3CV1C@33213|Bilateria	33208|Metazoa	T	adenylate cyclase-activating G-protein coupled receptor signaling pathway	-	-	-	ko:K08465,ko:K08466	-	-	-	-	ko00000,ko04030	-	-	-	7tm_2,GPS
XP_033095475.1	7668.SPU_004985-tr	1.15e-277	780	COG2114@1|root,KOG1023@2759|Eukaryota,39I81@33154|Opisthokonta,3BEZZ@33208|Metazoa,3D0N3@33213|Bilateria	33208|Metazoa	T	Adenylyl- / guanylyl cyclase, catalytic domain	-	-	-	-	-	-	-	-	-	-	-	-	Guanylate_cyc,HNOBA,NIT
XP_033095476.1	7668.SPU_004985-tr	8.29e-270	760	COG2114@1|root,KOG1023@2759|Eukaryota,39I81@33154|Opisthokonta,3BEZZ@33208|Metazoa,3D0N3@33213|Bilateria	33208|Metazoa	T	Adenylyl- / guanylyl cyclase, catalytic domain	-	-	-	-	-	-	-	-	-	-	-	-	Guanylate_cyc,HNOBA,NIT
XP_033095477.1	7668.SPU_004985-tr	2.93e-267	753	COG2114@1|root,KOG1023@2759|Eukaryota,39I81@33154|Opisthokonta,3BEZZ@33208|Metazoa,3D0N3@33213|Bilateria	33208|Metazoa	T	Adenylyl- / guanylyl cyclase, catalytic domain	-	-	-	-	-	-	-	-	-	-	-	-	Guanylate_cyc,HNOBA,NIT
XP_033095478.1	7668.SPU_004985-tr	7.32e-271	762	COG2114@1|root,KOG1023@2759|Eukaryota,39I81@33154|Opisthokonta,3BEZZ@33208|Metazoa,3D0N3@33213|Bilateria	33208|Metazoa	T	Adenylyl- / guanylyl cyclase, catalytic domain	-	-	-	-	-	-	-	-	-	-	-	-	Guanylate_cyc,HNOBA,NIT
XP_033095479.1	7668.SPU_004985-tr	4.99e-275	775	COG2114@1|root,KOG1023@2759|Eukaryota,39I81@33154|Opisthokonta,3BEZZ@33208|Metazoa,3D0N3@33213|Bilateria	33208|Metazoa	T	Adenylyl- / guanylyl cyclase, catalytic domain	-	-	-	-	-	-	-	-	-	-	-	-	Guanylate_cyc,HNOBA,NIT
XP_033095480.1	7668.SPU_004985-tr	3.84e-275	775	COG2114@1|root,KOG1023@2759|Eukaryota,39I81@33154|Opisthokonta,3BEZZ@33208|Metazoa,3D0N3@33213|Bilateria	33208|Metazoa	T	Adenylyl- / guanylyl cyclase, catalytic domain	-	-	-	-	-	-	-	-	-	-	-	-	Guanylate_cyc,HNOBA,NIT
XP_033095481.1	10224.XP_006813030.1	5.96e-64	204	COG1590@1|root,KOG1228@2759|Eukaryota,39TEI@33154|Opisthokonta,3BJ60@33208|Metazoa,3D1MU@33213|Bilateria	33208|Metazoa	S	tRNA processing	TYW3	-	2.1.1.282	ko:K15450	-	-	-	-	ko00000,ko01000,ko03016	-	-	-	TYW3
XP_033095483.1	7668.SPU_023002-tr	2.43e-36	133	KOG2723@1|root,KOG2723@2759|Eukaryota,399AZ@33154|Opisthokonta,3BGA7@33208|Metazoa,3CTMN@33213|Bilateria	33208|Metazoa	S	BTB POZ domain-containing protein	KCTD6	GO:0003674,GO:0005488,GO:0005515,GO:0005575,GO:0005622,GO:0005623,GO:0005737,GO:0005829,GO:0006464,GO:0006508,GO:0006511,GO:0006807,GO:0008092,GO:0008150,GO:0008152,GO:0008589,GO:0009056,GO:0009057,GO:0009966,GO:0009968,GO:0009987,GO:0010646,GO:0010648,GO:0019538,GO:0019941,GO:0023051,GO:0023057,GO:0030163,GO:0030506,GO:0033143,GO:0033146,GO:0036211,GO:0042802,GO:0043170,GO:0043412,GO:0043632,GO:…	-	ko:K21916	-	-	-	-	ko00000,ko04121	-	-	-	BTB_2
XP_033095484.1	7668.SPU_023002-tr	2.43e-36	133	KOG2723@1|root,KOG2723@2759|Eukaryota,399AZ@33154|Opisthokonta,3BGA7@33208|Metazoa,3CTMN@33213|Bilateria	33208|Metazoa	S	BTB POZ domain-containing protein	KCTD6	GO:0003674,GO:0005488,GO:0005515,GO:0005575,GO:0005622,GO:0005623,GO:0005737,GO:0005829,GO:0006464,GO:0006508,GO:0006511,GO:0006807,GO:0008092,GO:0008150,GO:0008152,GO:0008589,GO:0009056,GO:0009057,GO:0009966,GO:0009968,GO:0009987,GO:0010646,GO:0010648,GO:0019538,GO:0019941,GO:0023051,GO:0023057,GO:0030163,GO:0030506,GO:0033143,GO:0033146,GO:0036211,GO:0042802,GO:0043170,GO:0043412,GO:0043632,GO:…	-	ko:K21916	-	-	-	-	ko00000,ko04121	-	-	-	BTB_2
XP_033095487.1	10224.XP_002733133.1	3.76e-40	150	COG1012@1|root,KOG2450@2759|Eukaryota,38CQ7@33154|Opisthokonta,3BH9X@33208|Metazoa,3CZ2T@33213|Bilateria	33208|Metazoa	C	aldehyde dehydrogenase (NAD) activity	aldh16a1	-	1.2.1.3	ko:K00128	ko00010,ko00053,ko00071,ko00280,ko00310,ko00330,ko00340,ko00380,ko00410,ko00561,ko00620,ko00625,ko00903,ko00981,ko01100,ko01110,ko01120,ko01130,map00010,map00053,map00071,map00280,map00310,map00330,map00340,map00380,map00410,map00561,map00620,map00625,map00903,map00981,map01100,map01110,map01120,map01130	M00135	R00264,R00631,R00710,R00904,R01752,R01986,R02549,R02678,R02940,R02957,R03283,R03869,R04065,R04506,R04903,R05050,R05237,R05238,R05286,R06366,R08146	RC00047,RC00071,RC00080,RC00186,RC00218,RC00242,RC00816,RC01500	ko00000,ko00001,ko00002,ko01000	-	-	-	Aldedh
XP_033095491.1	48698.ENSPFOP00000008294	4.44e-20	90.9	KOG2220@1|root,KOG2220@2759|Eukaryota,38CYR@33154|Opisthokonta,3BA8V@33208|Metazoa,3CT6G@33213|Bilateria,481HP@7711|Chordata,492XN@7742|Vertebrata,49Y8Y@7898|Actinopterygii	33208|Metazoa	S	Programmed cell death 6 interacting protein	PDCD6IP	GO:0000003,GO:0000278,GO:0000281,GO:0000910,GO:0000912,GO:0000915,GO:0000920,GO:0001664,GO:0001772,GO:0001932,GO:0001934,GO:0003006,GO:0003674,GO:0005102,GO:0005112,GO:0005488,GO:0005515,GO:0005575,GO:0005576,GO:0005615,GO:0005622,GO:0005623,GO:0005737,GO:0005768,GO:0005770,GO:0005771,GO:0005783,GO:0005813,GO:0005815,GO:0005829,GO:0005856,GO:0005886,GO:0006508,GO:0006511,GO:0006807,GO:0006810,GO:…	-	ko:K12200	ko04144,map04144	-	-	-	ko00000,ko00001,ko04131,ko04147	-	-	-	ALIX_LYPXL_bnd,BRO1
XP_033095493.1	7668.SPU_003398-tr	1.49e-41	148	KOG3039@1|root,KOG3039@2759|Eukaryota,38DVD@33154|Opisthokonta,3BFVG@33208|Metazoa,3CZ7W@33213|Bilateria	33208|Metazoa	A	negative regulation of nitric-oxide synthase activity	NOSIP	GO:0000139,GO:0000375,GO:0000377,GO:0000398,GO:0003674,GO:0003676,GO:0003723,GO:0003824,GO:0004842,GO:0005488,GO:0005575,GO:0005622,GO:0005623,GO:0005634,GO:0005737,GO:0005794,GO:0005829,GO:0006139,GO:0006396,GO:0006397,GO:0006464,GO:0006725,GO:0006807,GO:0008150,GO:0008152,GO:0008380,GO:0009892,GO:0009987,GO:0010467,GO:0012505,GO:0016020,GO:0016070,GO:0016071,GO:0016567,GO:0016740,GO:0019222,GO:…	-	ko:K13125	-	-	-	-	ko00000,ko03041	-	-	-	Rtf2,zf-NOSIP
XP_033095494.1	7668.SPU_009923-tr	3.3e-32	120	2CJQH@1|root,2QVE7@2759|Eukaryota,39TF5@33154|Opisthokonta,3BFEX@33208|Metazoa,3CUGN@33213|Bilateria	33208|Metazoa	S	ERK and JNK pathways, inhibitor	CCDC134	-	-	-	-	-	-	-	-	-	-	-	ERK-JNK_inhib
XP_033095495.1	185453.XP_006877063.1	0.000419	51.6	COG0666@1|root,COG4886@1|root,KOG0619@2759|Eukaryota,KOG4177@2759|Eukaryota,39R13@33154|Opisthokonta,3BEUG@33208|Metazoa,3CUKB@33213|Bilateria,480NC@7711|Chordata,4939C@7742|Vertebrata,3J38F@40674|Mammalia,34TRP@311790|Afrotheria	33208|Metazoa	T	P53-induced protein with a death domain	PIDD1	GO:0000075,GO:0000077,GO:0000278,GO:0003674,GO:0005102,GO:0005123,GO:0005126,GO:0005488,GO:0005515,GO:0005575,GO:0005622,GO:0005623,GO:0005634,GO:0005654,GO:0005737,GO:0005794,GO:0005829,GO:0006355,GO:0006919,GO:0006950,GO:0006974,GO:0006977,GO:0007049,GO:0007093,GO:0007154,GO:0007165,GO:0007346,GO:0008150,GO:0009889,GO:0009893,GO:0009966,GO:0009967,GO:0009987,GO:0010468,GO:0010556,GO:0010564,GO:…	-	ko:K10130	ko04064,ko04115,ko04210,map04064,map04115,map04210	-	-	-	ko00000,ko00001	-	-	-	Death,LRR_8,Peptidase_S68,ZU5
XP_033095496.1	7668.SPU_017551-tr	5.29e-44	180	2CYWU@1|root,2S6Y4@2759|Eukaryota,39VM9@33154|Opisthokonta,3BJ6W@33208|Metazoa,3DG6B@33213|Bilateria	33208|Metazoa	S	C-terminal of Roc, COR, domain	-	-	-	-	-	-	-	-	-	-	-	-	COR,Death,Roc
XP_033095497.1	7668.SPU_017551-tr	5.29e-44	180	2CYWU@1|root,2S6Y4@2759|Eukaryota,39VM9@33154|Opisthokonta,3BJ6W@33208|Metazoa,3DG6B@33213|Bilateria	33208|Metazoa	S	C-terminal of Roc, COR, domain	-	-	-	-	-	-	-	-	-	-	-	-	COR,Death,Roc
XP_033095498.1	7668.SPU_017551-tr	5.29e-44	180	2CYWU@1|root,2S6Y4@2759|Eukaryota,39VM9@33154|Opisthokonta,3BJ6W@33208|Metazoa,3DG6B@33213|Bilateria	33208|Metazoa	S	C-terminal of Roc, COR, domain	-	-	-	-	-	-	-	-	-	-	-	-	COR,Death,Roc
XP_033095499.1	7668.SPU_017551-tr	5.29e-44	180	2CYWU@1|root,2S6Y4@2759|Eukaryota,39VM9@33154|Opisthokonta,3BJ6W@33208|Metazoa,3DG6B@33213|Bilateria	33208|Metazoa	S	C-terminal of Roc, COR, domain	-	-	-	-	-	-	-	-	-	-	-	-	COR,Death,Roc
XP_033095500.1	7668.SPU_013442-tr	3.38e-06	54.7	2CYWU@1|root,2S6Y4@2759|Eukaryota,39VM9@33154|Opisthokonta,3BJ6W@33208|Metazoa,3DG6B@33213|Bilateria	33208|Metazoa	S	C-terminal of Roc, COR, domain	-	-	-	-	-	-	-	-	-	-	-	-	COR,Death,Roc
XP_033095501.1	7668.SPU_028686-tr	8.98e-26	103	KOG3528@1|root,KOG3528@2759|Eukaryota	2759|Eukaryota	T	macromolecule localization	-	GO:0000003,GO:0000086,GO:0000228,GO:0000278,GO:0000280,GO:0000785,GO:0000790,GO:0003674,GO:0005488,GO:0005515,GO:0005575,GO:0005622,GO:0005623,GO:0005634,GO:0005694,GO:0006996,GO:0007049,GO:0007059,GO:0007060,GO:0007140,GO:0007276,GO:0008092,GO:0008150,GO:0009987,GO:0016043,GO:0019953,GO:0022402,GO:0022412,GO:0022414,GO:0030507,GO:0031974,GO:0031981,GO:0032501,GO:0032504,GO:0043226,GO:0043227,GO:…	-	ko:K21877,ko:K21879,ko:K21882	-	-	-	-	ko00000,ko03036	-	-	-	PDZ
XP_033095502.1	45351.EDO47001	2.73e-05	53.1	KOG0199@1|root,KOG0199@2759|Eukaryota	2759|Eukaryota	KLT	non-membrane spanning protein tyrosine kinase activity	-	-	-	-	-	-	-	-	-	-	-	-	Pkinase_Tyr
XP_033095503.1	7668.SPU_016443-tr	4.67e-103	320	KOG3802@1|root,KOG3802@2759|Eukaryota,38DMA@33154|Opisthokonta,3BBE7@33208|Metazoa,3CT3B@33213|Bilateria	33208|Metazoa	K	metanephric macula densa development	POU3F4	GO:0000122,GO:0000902,GO:0000904,GO:0000976,GO:0000977,GO:0000978,GO:0000980,GO:0000981,GO:0000982,GO:0000987,GO:0001012,GO:0001067,GO:0001077,GO:0001158,GO:0001228,GO:0001655,GO:0001656,GO:0001708,GO:0001709,GO:0001822,GO:0001885,GO:0002064,GO:0002225,GO:0002682,GO:0002684,GO:0002697,GO:0002699,GO:0002700,GO:0002702,GO:0002759,GO:0002760,GO:0002784,GO:0002805,GO:0002807,GO:0002831,GO:0002833,GO:…	-	ko:K09365	-	-	-	-	ko00000,ko03000	-	-	-	Homeobox,Pou
XP_033095504.1	7668.SPU_005836-tr	8.9e-104	319	COG1597@1|root,KOG4435@2759|Eukaryota,39RWJ@33154|Opisthokonta,3BI5H@33208|Metazoa,3CZKQ@33213|Bilateria	33208|Metazoa	IT	acylglycerol kinase activity	AGK	GO:0000003,GO:0001727,GO:0001729,GO:0003674,GO:0003824,GO:0005575,GO:0005622,GO:0005623,GO:0005737,GO:0005739,GO:0005740,GO:0005741,GO:0005743,GO:0005758,GO:0005829,GO:0006605,GO:0006626,GO:0006629,GO:0006643,GO:0006644,GO:0006650,GO:0006665,GO:0006672,GO:0006793,GO:0006796,GO:0006807,GO:0006810,GO:0006839,GO:0006886,GO:0006928,GO:0006996,GO:0007005,GO:0007006,GO:0007007,GO:0007276,GO:0007280,GO:…	2.7.1.94	ko:K09881	ko00561,ko01100,map00561,map01100	-	R02757	RC00002,RC00017	ko00000,ko00001,ko01000	-	-	-	DAGK_cat
XP_033095505.1	45351.EDO47001	1.62e-10	72	KOG0199@1|root,KOG0199@2759|Eukaryota	2759|Eukaryota	KLT	non-membrane spanning protein tyrosine kinase activity	-	-	-	-	-	-	-	-	-	-	-	-	Pkinase_Tyr
XP_033095506.1	10224.XP_002738996.1	5.55e-181	521	COG1311@1|root,KOG2732@2759|Eukaryota,38DDY@33154|Opisthokonta,3BARS@33208|Metazoa,3D0F5@33213|Bilateria	33208|Metazoa	L	DNA strand elongation involved in DNA replication	POLD2	GO:0000228,GO:0000723,GO:0000731,GO:0003674,GO:0003824,GO:0003887,GO:0005575,GO:0005622,GO:0005623,GO:0005634,GO:0005654,GO:0005657,GO:0005694,GO:0006139,GO:0006259,GO:0006260,GO:0006261,GO:0006271,GO:0006281,GO:0006283,GO:0006289,GO:0006296,GO:0006297,GO:0006301,GO:0006725,GO:0006807,GO:0006950,GO:0006974,GO:0006996,GO:0007049,GO:0008150,GO:0008152,GO:0009058,GO:0009059,GO:0009987,GO:0016043,GO:…	-	ko:K02328	ko00230,ko00240,ko01100,ko03030,ko03410,ko03420,ko03430,ko03440,ko05166,map00230,map00240,map01100,map03030,map03410,map03420,map03430,map03440,map05166	M00262	R00375,R00376,R00377,R00378	RC02795	ko00000,ko00001,ko00002,ko03032,ko03400	-	-	-	DNA_pol_E_B
XP_033095507.1	10224.XP_002732131.1	7.03e-63	206	KOG3098@1|root,KOG3098@2759|Eukaryota,399HA@33154|Opisthokonta,3BE02@33208|Metazoa,3CWY5@33213|Bilateria	33208|Metazoa	S	Ion channel regulatory protein UNC-93	MFSD11	-	-	-	-	-	-	-	-	-	-	-	UNC-93
XP_033095508.1	10141.ENSCPOP00000007115	1.29e-58	193	COG1834@1|root,2QVCA@2759|Eukaryota,38CR3@33154|Opisthokonta,3BESV@33208|Metazoa,3CUT5@33213|Bilateria,48684@7711|Chordata,48YNE@7742|Vertebrata,3J82G@40674|Mammalia,35NK8@314146|Euarchontoglires,4PTEE@9989|Rodentia	33208|Metazoa	C	glycine amidinotransferase activity	GATM	GO:0003008,GO:0003012,GO:0003674,GO:0003824,GO:0005575,GO:0005622,GO:0005623,GO:0005737,GO:0005739,GO:0005740,GO:0005743,GO:0005758,GO:0006082,GO:0006520,GO:0006575,GO:0006600,GO:0006601,GO:0006807,GO:0006950,GO:0006979,GO:0007275,GO:0007584,GO:0007610,GO:0007611,GO:0008150,GO:0008152,GO:0008652,GO:0009058,GO:0009605,GO:0009611,GO:0009719,GO:0009725,GO:0009790,GO:0009888,GO:0009987,GO:0009991,GO:…	2.1.4.1	ko:K00613	ko00260,ko00330,ko01100,map00260,map00330,map01100	M00047	R00565,R01989	RC00024,RC02749	ko00000,ko00001,ko00002,ko01000	-	-	-	Amidinotransf
XP_033095509.1	10224.XP_006812129.1	4.17e-35	140	KOG1101@1|root,KOG1101@2759|Eukaryota,38BNS@33154|Opisthokonta,3CNN0@33208|Metazoa,3E4TC@33213|Bilateria	33208|Metazoa	O	Baculoviral inhibition of apoptosis protein repeat	XIAP	-	2.3.2.27	ko:K04725	ko01524,ko04064,ko04120,ko04210,ko04214,ko04215,ko04217,ko04510,ko04621,ko05145,ko05166,ko05200,ko05222,map01524,map04064,map04120,map04210,map04214,map04215,map04217,map04510,map04621,map05145,map05166,map05200,map05222	-	-	-	ko00000,ko00001,ko01000,ko03029,ko04121	-	-	-	BIR,zf-C3HC4_3
XP_033095510.1	7668.SPU_008067-tr	5.81e-65	208	2DZQM@1|root,2S77E@2759|Eukaryota,3AARD@33154|Opisthokonta,3BU2P@33208|Metazoa	33208|Metazoa	-	-	-	-	-	-	-	-	-	-	-	-	-	-	-
XP_033095511.1	7668.SPU_021270-tr	1.75e-09	65.9	KOG4339@1|root,KOG4339@2759|Eukaryota,38H5E@33154|Opisthokonta,3BJYS@33208|Metazoa,3E4BG@33213|Bilateria	33208|Metazoa	S	Repeat in Drosophila CG10860, human KIAA0680 and C. elegans F26H9.2	PHACTR1	GO:0003674,GO:0003779,GO:0005488,GO:0005515,GO:0005575,GO:0005622,GO:0005623,GO:0005634,GO:0005737,GO:0005829,GO:0006928,GO:0006996,GO:0007010,GO:0007015,GO:0008092,GO:0008150,GO:0008157,GO:0009987,GO:0016043,GO:0019220,GO:0019222,GO:0019899,GO:0019902,GO:0019903,GO:0022607,GO:0030029,GO:0030036,GO:0030038,GO:0031032,GO:0031323,GO:0031532,GO:0040011,GO:0042325,GO:0043149,GO:0043226,GO:0043227,GO:…	-	ko:K17585	-	-	-	-	ko00000,ko01009	-	-	-	RPEL
XP_033095512.1	10224.XP_006812911.1	2.73e-19	89.4	KOG3630@1|root,KOG3630@2759|Eukaryota,38EM8@33154|Opisthokonta,3C2Z4@33208|Metazoa,3DITI@33213|Bilateria	33208|Metazoa	S	RNA transport	-	-	-	-	-	-	-	-	-	-	-	-	-
XP_033095513.1	7668.SPU_011830-tr	6.14e-79	256	COG2132@1|root,KOG1263@2759|Eukaryota,39UM9@33154|Opisthokonta,3BCQ7@33208|Metazoa,3CSVJ@33213|Bilateria	33208|Metazoa	Q	iron assimilation by reduction and transport	-	GO:0000041,GO:0003674,GO:0003824,GO:0004322,GO:0005575,GO:0005623,GO:0005886,GO:0005887,GO:0006810,GO:0006811,GO:0006812,GO:0006826,GO:0006873,GO:0006875,GO:0006879,GO:0008150,GO:0008152,GO:0009987,GO:0016020,GO:0016021,GO:0016491,GO:0016722,GO:0016724,GO:0019725,GO:0030001,GO:0030003,GO:0031224,GO:0031226,GO:0032991,GO:0033212,GO:0033215,GO:0033573,GO:0042592,GO:0044425,GO:0044459,GO:0044464,GO:…	-	-	-	-	-	-	-	-	-	-	Cu-oxidase,Cu-oxidase_2,Cu-oxidase_3
XP_033095514.1	10224.XP_006811660.1	5.81e-16	81.3	KOG0311@1|root,KOG0311@2759|Eukaryota	2759|Eukaryota	O	histone H2A ubiquitination	-	GO:0000003,GO:0000122,GO:0000151,GO:0000152,GO:0000228,GO:0000278,GO:0000785,GO:0000790,GO:0000791,GO:0000792,GO:0000803,GO:0001702,GO:0001739,GO:0003002,GO:0003006,GO:0003674,GO:0003682,GO:0003824,GO:0004842,GO:0005488,GO:0005515,GO:0005575,GO:0005622,GO:0005623,GO:0005634,GO:0005654,GO:0005694,GO:0005720,GO:0006325,GO:0006355,GO:0006357,GO:0006464,GO:0006513,GO:0006807,GO:0006996,GO:0007049,GO:…	2.3.2.27	ko:K10695	-	-	-	-	ko00000,ko01000,ko03036,ko04121	-	-	-	RAWUL,zf-C3HC4_2
XP_033095515.1	7668.SPU_023974-tr	9.24e-74	249	KOG4296@1|root,KOG4296@2759|Eukaryota,39RRJ@33154|Opisthokonta,3B99G@33208|Metazoa,3D2TI@33213|Bilateria	33208|Metazoa	T	Granulin	GRN	GO:0000003,GO:0000323,GO:0001701,GO:0001775,GO:0001824,GO:0001835,GO:0002252,GO:0002263,GO:0002274,GO:0002275,GO:0002283,GO:0002366,GO:0002376,GO:0002443,GO:0002444,GO:0002446,GO:0003674,GO:0005102,GO:0005488,GO:0005515,GO:0005575,GO:0005576,GO:0005615,GO:0005622,GO:0005623,GO:0005737,GO:0005764,GO:0005766,GO:0005768,GO:0005773,GO:0005775,GO:0005783,GO:0006810,GO:0006887,GO:0006897,GO:0006955,GO:…	-	-	-	-	-	-	-	-	-	-	Granulin
XP_033095516.1	8128.ENSONIP00000025025	9.71e-08	58.2	KOG4297@1|root,KOG4297@2759|Eukaryota,3AT6Y@33154|Opisthokonta,3C3DN@33208|Metazoa,3DJCR@33213|Bilateria	33208|Metazoa	TV	C-type lectin (CTL) or carbohydrate-recognition domain (CRD)	-	-	-	ko:K17513	-	-	-	-	ko00000,ko04091	-	-	-	Lectin_C
XP_033095517.1	7739.XP_002608806.1	1.3e-14	77	KOG4087@1|root,KOG4087@2759|Eukaryota,3A2CD@33154|Opisthokonta,3BQJ8@33208|Metazoa,3D6IV@33213|Bilateria,48GY4@7711|Chordata	33208|Metazoa	I	Phospholipase A2	PLA2G1B	GO:0000187,GO:0001816,GO:0001932,GO:0001934,GO:0002227,GO:0002251,GO:0002252,GO:0002376,GO:0002385,GO:0002443,GO:0002444,GO:0002446,GO:0002682,GO:0002684,GO:0002791,GO:0002793,GO:0003674,GO:0003824,GO:0004620,GO:0004623,GO:0005102,GO:0005488,GO:0005509,GO:0005515,GO:0005575,GO:0005576,GO:0005615,GO:0005622,GO:0005623,GO:0005737,GO:0005829,GO:0006082,GO:0006275,GO:0006355,GO:0006357,GO:0006575,GO:…	3.1.1.4	ko:K01047	ko00564,ko00565,ko00590,ko00591,ko00592,ko01100,ko01110,ko04014,ko04270,ko04972,ko04975,map00564,map00565,map00590,map00591,map00592,map01100,map01110,map04014,map04270,map04972,map04975	-	R01315,R01317,R02053,R07064,R07379,R07387,R07859	RC00037,RC00094	ko00000,ko00001,ko01000,ko03036	-	-	-	Phospholip_A2_1
XP_033095519.1	10224.XP_002737786.1	1.08e-56	203	COG1131@1|root,KOG0059@2759|Eukaryota,3A9UG@33154|Opisthokonta,3BUKG@33208|Metazoa,3DBSY@33213|Bilateria	33208|Metazoa	V	ATPase activity, coupled to transmembrane movement of substances	-	-	-	-	-	-	-	-	-	-	-	-	-
XP_033095520.1	7668.SPU_014170-tr	3.71e-49	182	KOG0527@1|root,KOG0527@2759|Eukaryota,39RI7@33154|Opisthokonta,3BDX8@33208|Metazoa,3CWNB@33213|Bilateria	33208|Metazoa	K	regulation of transcription from RNA polymerase II promoter involved in definitive endodermal cell fate specification	SOX17	GO:0000003,GO:0000122,GO:0000902,GO:0000904,GO:0000981,GO:0001067,GO:0001228,GO:0001525,GO:0001558,GO:0001568,GO:0001570,GO:0001655,GO:0001667,GO:0001701,GO:0001704,GO:0001706,GO:0001708,GO:0001709,GO:0001711,GO:0001714,GO:0001824,GO:0001825,GO:0001826,GO:0001828,GO:0001944,GO:0001947,GO:0002009,GO:0003002,GO:0003007,GO:0003142,GO:0003143,GO:0003151,GO:0003157,GO:0003158,GO:0003160,GO:0003307,GO:…	-	ko:K04495,ko:K09270	ko04310,map04310	-	-	-	ko00000,ko00001,ko03000	-	-	-	HMG_box,Sox17_18_mid
XP_033095521.1	7668.SPU_028748-tr	3.84e-85	280	KOG1565@1|root,KOG1565@2759|Eukaryota,38CRR@33154|Opisthokonta,3B9IY@33208|Metazoa,3CT1E@33213|Bilateria	33208|Metazoa	O	Belongs to the peptidase M10A family	-	-	3.4.24.80	ko:K07763,ko:K08002	ko04668,ko04912,map04668,map04912	-	-	-	ko00000,ko00001,ko01000,ko01002	-	-	-	Hemopexin,PG_binding_1,Peptidase_M10
XP_033095522.1	126957.SMAR006929-PA	1.17e-29	112	KOG4029@1|root,KOG4029@2759|Eukaryota,38BEK@33154|Opisthokonta,3BT6T@33208|Metazoa,3D0HY@33213|Bilateria,420T0@6656|Arthropoda	33208|Metazoa	K	Helix-loop-helix DNA-binding domain	TCF21	GO:0000003,GO:0000122,GO:0000976,GO:0000977,GO:0000978,GO:0000981,GO:0000982,GO:0000987,GO:0001012,GO:0001067,GO:0001077,GO:0001078,GO:0001227,GO:0001228,GO:0001525,GO:0001568,GO:0001655,GO:0001656,GO:0001657,GO:0001658,GO:0001763,GO:0001822,GO:0001823,GO:0001944,GO:0002009,GO:0002376,GO:0002520,GO:0003006,GO:0003674,GO:0003676,GO:0003677,GO:0003690,GO:0003700,GO:0005102,GO:0005488,GO:0005515,GO:…	-	ko:K09072	-	-	-	-	ko00000,ko03000	-	-	-	HLH
XP_033095523.1	7668.SPU_007178-tr	1.14e-23	116	2CYWU@1|root,2S6Y4@2759|Eukaryota,39VM9@33154|Opisthokonta,3BJ6W@33208|Metazoa,3DG6B@33213|Bilateria	33208|Metazoa	S	C-terminal of Roc, COR, domain	-	-	-	-	-	-	-	-	-	-	-	-	COR,Death,Roc
XP_033095524.1	7668.SPU_007178-tr	1.14e-23	116	2CYWU@1|root,2S6Y4@2759|Eukaryota,39VM9@33154|Opisthokonta,3BJ6W@33208|Metazoa,3DG6B@33213|Bilateria	33208|Metazoa	S	C-terminal of Roc, COR, domain	-	-	-	-	-	-	-	-	-	-	-	-	COR,Death,Roc
XP_033095525.1	7739.XP_002602398.1	1.75e-42	176	2ESFQ@1|root,2SV13@2759|Eukaryota,3APPF@33154|Opisthokonta,3C2GT@33208|Metazoa	7739.XP_002602398.1|-	-	-	-	-	-	-	-	-	-	-	-	-	-	-	-
XP_033095526.1	7739.XP_002602398.1	1.75e-42	176	2ESFQ@1|root,2SV13@2759|Eukaryota,3APPF@33154|Opisthokonta,3C2GT@33208|Metazoa	7739.XP_002602398.1|-	-	-	-	-	-	-	-	-	-	-	-	-	-	-	-
XP_033095527.1	7739.XP_002602398.1	7.57e-45	184	2ESFQ@1|root,2SV13@2759|Eukaryota,3APPF@33154|Opisthokonta,3C2GT@33208|Metazoa	7739.XP_002602398.1|-	-	-	-	-	-	-	-	-	-	-	-	-	-	-	-
XP_033095528.1	7739.XP_002602398.1	7.57e-45	184	2ESFQ@1|root,2SV13@2759|Eukaryota,3APPF@33154|Opisthokonta,3C2GT@33208|Metazoa	7739.XP_002602398.1|-	-	-	-	-	-	-	-	-	-	-	-	-	-	-	-
XP_033095529.1	7739.XP_002598534.1	2.51e-10	72.4	KOG3573@1|root,KOG3573@2759|Eukaryota,39TBN@33154|Opisthokonta,3BEXJ@33208|Metazoa,3CRKK@33213|Bilateria	33208|Metazoa	D	positive regulation of cellular response to gamma radiation	-	GO:0003674,GO:0003824,GO:0004175,GO:0004197,GO:0005488,GO:0005515,GO:0005575,GO:0005622,GO:0005623,GO:0005634,GO:0005737,GO:0005739,GO:0005829,GO:0006508,GO:0006807,GO:0006915,GO:0006919,GO:0006950,GO:0006952,GO:0006996,GO:0007010,GO:0007015,GO:0007275,GO:0008047,GO:0008150,GO:0008152,GO:0008154,GO:0008219,GO:0008233,GO:0008234,GO:0008303,GO:0008656,GO:0009056,GO:0009057,GO:0009605,GO:0009607,GO:…	3.4.22.55	ko:K02186,ko:K20106	ko04210,ko04215,map04210,map04215	-	-	-	ko00000,ko00001,ko01000,ko01002,ko01009	-	-	-	CARD,Death,Peptidase_C14
XP_033095530.1	48698.ENSPFOP00000023516	2.11e-36	138	COG2801@1|root,KOG0017@2759|Eukaryota,3997D@33154|Opisthokonta,3CDD7@33208|Metazoa,3DUQI@33213|Bilateria,48J45@7711|Chordata,49G38@7742|Vertebrata,4A688@7898|Actinopterygii	33208|Metazoa	L	zinc finger	-	-	-	-	-	-	-	-	-	-	-	-	RVT_1
XP_033095531.1	7739.XP_002602398.1	2.13e-41	173	2ESFQ@1|root,2SV13@2759|Eukaryota,3APPF@33154|Opisthokonta,3C2GT@33208|Metazoa	7739.XP_002602398.1|-	-	-	-	-	-	-	-	-	-	-	-	-	-	-	-
XP_033095532.1	7739.XP_002602398.1	2.13e-41	173	2ESFQ@1|root,2SV13@2759|Eukaryota,3APPF@33154|Opisthokonta,3C2GT@33208|Metazoa	7739.XP_002602398.1|-	-	-	-	-	-	-	-	-	-	-	-	-	-	-	-
XP_033095533.1	7176.CPIJ007349-PA	8.83e-06	58.9	KOG1721@1|root,KOG1721@2759|Eukaryota,394BX@33154|Opisthokonta,3C9GV@33208|Metazoa,3DQM6@33213|Bilateria,426TU@6656|Arthropoda,3SWHD@50557|Insecta,455SV@7147|Diptera,45GTY@7148|Nematocera	33208|Metazoa	S	Zinc-finger associated domain (zf-AD)	-	-	-	-	-	-	-	-	-	-	-	-	zf-AD,zf-C2H2
XP_033095535.1	13616.ENSMODP00000035055	7.74e-07	63.2	KOG2461@1|root,KOG2461@2759|Eukaryota,39PJ8@33154|Opisthokonta,3B9VT@33208|Metazoa,3CXHF@33213|Bilateria,47YX8@7711|Chordata,48V3X@7742|Vertebrata,3JG71@40674|Mammalia,4K1FJ@9263|Metatheria	33208|Metazoa	K	PR domain containing 2, with ZNF domain	PRDM2	GO:0000976,GO:0000977,GO:0000981,GO:0001012,GO:0001067,GO:0001228,GO:0003674,GO:0003676,GO:0003677,GO:0003690,GO:0003700,GO:0005488,GO:0005575,GO:0005622,GO:0005623,GO:0005634,GO:0005737,GO:0005794,GO:0006139,GO:0006351,GO:0006355,GO:0006357,GO:0006366,GO:0006725,GO:0006807,GO:0008150,GO:0008152,GO:0008270,GO:0009058,GO:0009059,GO:0009719,GO:0009725,GO:0009889,GO:0009891,GO:0009893,GO:0009987,GO:…	2.1.1.43	ko:K11432	ko00310,map00310	-	R03875,R04866,R04867	RC00003,RC00060,RC00181,RC00496	ko00000,ko00001,ko01000,ko03036	-	-	-	SET,zf-C2H2,zf-C2H2_6
XP_033095536.1	13616.ENSMODP00000035055	7.74e-07	63.2	KOG2461@1|root,KOG2461@2759|Eukaryota,39PJ8@33154|Opisthokonta,3B9VT@33208|Metazoa,3CXHF@33213|Bilateria,47YX8@7711|Chordata,48V3X@7742|Vertebrata,3JG71@40674|Mammalia,4K1FJ@9263|Metatheria	33208|Metazoa	K	PR domain containing 2, with ZNF domain	PRDM2	GO:0000976,GO:0000977,GO:0000981,GO:0001012,GO:0001067,GO:0001228,GO:0003674,GO:0003676,GO:0003677,GO:0003690,GO:0003700,GO:0005488,GO:0005575,GO:0005622,GO:0005623,GO:0005634,GO:0005737,GO:0005794,GO:0006139,GO:0006351,GO:0006355,GO:0006357,GO:0006366,GO:0006725,GO:0006807,GO:0008150,GO:0008152,GO:0008270,GO:0009058,GO:0009059,GO:0009719,GO:0009725,GO:0009889,GO:0009891,GO:0009893,GO:0009987,GO:…	2.1.1.43	ko:K11432	ko00310,map00310	-	R03875,R04866,R04867	RC00003,RC00060,RC00181,RC00496	ko00000,ko00001,ko01000,ko03036	-	-	-	SET,zf-C2H2,zf-C2H2_6
XP_033095537.1	7668.SPU_028748-tr	1.76e-83	275	KOG1565@1|root,KOG1565@2759|Eukaryota,38CRR@33154|Opisthokonta,3B9IY@33208|Metazoa,3CT1E@33213|Bilateria	33208|Metazoa	O	Belongs to the peptidase M10A family	-	-	3.4.24.80	ko:K07763,ko:K08002	ko04668,ko04912,map04668,map04912	-	-	-	ko00000,ko00001,ko01000,ko01002	-	-	-	Hemopexin,PG_binding_1,Peptidase_M10
XP_033095538.1	10224.XP_002738586.1	1.08e-97	312	KOG1565@1|root,KOG1565@2759|Eukaryota,38CRR@33154|Opisthokonta,3B9IY@33208|Metazoa,3CT1E@33213|Bilateria	33208|Metazoa	O	Belongs to the peptidase M10A family	-	-	3.4.24.80	ko:K07763,ko:K07997,ko:K08002	ko04668,ko04912,map04668,map04912	-	-	-	ko00000,ko00001,ko01000,ko01002	-	-	-	Hemopexin,PG_binding_1,Peptidase_M10
XP_033095539.1	7668.SPU_007178-tr	1.49e-23	116	2CYWU@1|root,2S6Y4@2759|Eukaryota,39VM9@33154|Opisthokonta,3BJ6W@33208|Metazoa,3DG6B@33213|Bilateria	33208|Metazoa	S	C-terminal of Roc, COR, domain	-	-	-	-	-	-	-	-	-	-	-	-	COR,Death,Roc
XP_033095540.1	7668.SPU_007178-tr	1.49e-23	116	2CYWU@1|root,2S6Y4@2759|Eukaryota,39VM9@33154|Opisthokonta,3BJ6W@33208|Metazoa,3DG6B@33213|Bilateria	33208|Metazoa	S	C-terminal of Roc, COR, domain	-	-	-	-	-	-	-	-	-	-	-	-	COR,Death,Roc
XP_033095541.1	7668.SPU_007178-tr	1.81e-25	122	2CYWU@1|root,2S6Y4@2759|Eukaryota,39VM9@33154|Opisthokonta,3BJ6W@33208|Metazoa,3DG6B@33213|Bilateria	33208|Metazoa	S	C-terminal of Roc, COR, domain	-	-	-	-	-	-	-	-	-	-	-	-	COR,Death,Roc
XP_033095542.1	45351.EDO33264	2.83e-21	95.9	COG0004@1|root,KOG0682@2759|Eukaryota,38CNU@33154|Opisthokonta,3BKZB@33208|Metazoa	33208|Metazoa	P	ammonium transmembrane transporter activity	amt-1	-	-	ko:K03320	-	-	-	-	ko00000,ko02000	1.A.11	-	-	Ammonium_transp
XP_033095544.1	10116.ENSRNOP00000060992	0	1373	COG4354@1|root,KOG1077@2759|Eukaryota,38EKD@33154|Opisthokonta,3BH1Z@33208|Metazoa,3CTJR@33213|Bilateria,4822X@7711|Chordata,491I0@7742|Vertebrata,3J1UQ@40674|Mammalia,35E9U@314146|Euarchontoglires,4Q1IS@9989|Rodentia	33208|Metazoa	U	Alpha adaptin AP2, C-terminal domain	AP2A2	GO:0000003,GO:0000278,GO:0000281,GO:0000323,GO:0000910,GO:0001775,GO:0002064,GO:0002065,GO:0002066,GO:0002252,GO:0002263,GO:0002274,GO:0002275,GO:0002283,GO:0002366,GO:0002376,GO:0002443,GO:0002444,GO:0002446,GO:0002478,GO:0002495,GO:0002504,GO:0002682,GO:0003006,GO:0003674,GO:0005215,GO:0005488,GO:0005515,GO:0005543,GO:0005575,GO:0005622,GO:0005623,GO:0005737,GO:0005764,GO:0005765,GO:0005768,GO:…	-	ko:K11824	ko04144,ko04721,ko04961,ko05016,map04144,map04721,map04961,map05016	-	-	-	ko00000,ko00001,ko04131,ko04147	-	-	-	Adaptin_N,Alpha_adaptinC2,Alpha_adaptin_C
XP_033095545.1	7668.SPU_023269-tr	1.93e-51	188	2E2UE@1|root,2SA0S@2759|Eukaryota	2759|Eukaryota	-	-	-	-	-	-	-	-	-	-	-	-	-	-	-
XP_033095546.1	7668.SPU_023269-tr	2.57e-52	190	2E2UE@1|root,2SA0S@2759|Eukaryota	2759|Eukaryota	-	-	-	-	-	-	-	-	-	-	-	-	-	-	-
XP_033095547.1	7668.SPU_023269-tr	4.9e-51	187	2E2UE@1|root,2SA0S@2759|Eukaryota	2759|Eukaryota	-	-	-	-	-	-	-	-	-	-	-	-	-	-	-
XP_033095548.1	7668.SPU_023269-tr	6.51e-52	189	2E2UE@1|root,2SA0S@2759|Eukaryota	2759|Eukaryota	-	-	-	-	-	-	-	-	-	-	-	-	-	-	-
XP_033095549.1	10224.XP_006822274.1	0	1419	KOG3570@1|root,KOG3570@2759|Eukaryota,38EVU@33154|Opisthokonta,3BA3M@33208|Metazoa,3CTHU@33213|Bilateria	33208|Metazoa	T	negative regulation of pancreatic amylase secretion	aex-3	GO:0000003,GO:0000187,GO:0001505,GO:0001932,GO:0001934,GO:0001956,GO:0003008,GO:0003674,GO:0005085,GO:0005088,GO:0005488,GO:0005515,GO:0005575,GO:0005622,GO:0005623,GO:0005737,GO:0006810,GO:0006836,GO:0006869,GO:0006996,GO:0007010,GO:0007154,GO:0007267,GO:0007268,GO:0007269,GO:0007588,GO:0007610,GO:0007618,GO:0008021,GO:0008150,GO:0009893,GO:0009966,GO:0009967,GO:0009987,GO:0010562,GO:0010604,GO:…	6.1.1.18	ko:K01886	ko00970,ko01100,map00970,map01100	M00359,M00360	R03652	RC00055,RC00523	ko00000,ko00001,ko00002,ko01000,ko01007,ko03016	-	-	-	DENN,uDENN
XP_033095550.1	10224.XP_006822274.1	0	1411	KOG3570@1|root,KOG3570@2759|Eukaryota,38EVU@33154|Opisthokonta,3BA3M@33208|Metazoa,3CTHU@33213|Bilateria	33208|Metazoa	T	negative regulation of pancreatic amylase secretion	aex-3	GO:0000003,GO:0000187,GO:0001505,GO:0001932,GO:0001934,GO:0001956,GO:0003008,GO:0003674,GO:0005085,GO:0005088,GO:0005488,GO:0005515,GO:0005575,GO:0005622,GO:0005623,GO:0005737,GO:0006810,GO:0006836,GO:0006869,GO:0006996,GO:0007010,GO:0007154,GO:0007267,GO:0007268,GO:0007269,GO:0007588,GO:0007610,GO:0007618,GO:0008021,GO:0008150,GO:0009893,GO:0009966,GO:0009967,GO:0009987,GO:0010562,GO:0010604,GO:…	6.1.1.18	ko:K01886	ko00970,ko01100,map00970,map01100	M00359,M00360	R03652	RC00055,RC00523	ko00000,ko00001,ko00002,ko01000,ko01007,ko03016	-	-	-	DENN,uDENN
XP_033095551.1	10224.XP_006822274.1	0	1425	KOG3570@1|root,KOG3570@2759|Eukaryota,38EVU@33154|Opisthokonta,3BA3M@33208|Metazoa,3CTHU@33213|Bilateria	33208|Metazoa	T	negative regulation of pancreatic amylase secretion	aex-3	GO:0000003,GO:0000187,GO:0001505,GO:0001932,GO:0001934,GO:0001956,GO:0003008,GO:0003674,GO:0005085,GO:0005088,GO:0005488,GO:0005515,GO:0005575,GO:0005622,GO:0005623,GO:0005737,GO:0006810,GO:0006836,GO:0006869,GO:0006996,GO:0007010,GO:0007154,GO:0007267,GO:0007268,GO:0007269,GO:0007588,GO:0007610,GO:0007618,GO:0008021,GO:0008150,GO:0009893,GO:0009966,GO:0009967,GO:0009987,GO:0010562,GO:0010604,GO:…	6.1.1.18	ko:K01886	ko00970,ko01100,map00970,map01100	M00359,M00360	R03652	RC00055,RC00523	ko00000,ko00001,ko00002,ko01000,ko01007,ko03016	-	-	-	DENN,uDENN
XP_033095552.1	6334.EFV60493	3.31e-43	162	KOG0583@1|root,KOG0583@2759|Eukaryota,39SV1@33154|Opisthokonta,3B9IT@33208|Metazoa,3CUBN@33213|Bilateria,40BFI@6231|Nematoda	33208|Metazoa	T	Belongs to the protein kinase superfamily	-	GO:0008150,GO:0044087,GO:0050789,GO:0050793,GO:0050794,GO:0050803,GO:0050807,GO:0051128,GO:0051239,GO:0051960,GO:0051963,GO:0065007,GO:0065008,GO:2000026	2.7.11.1	ko:K04702,ko:K08807	ko04630,ko04933,ko05200,ko05206,ko05221,map04630,map04933,map05200,map05206,map05221	-	-	-	ko00000,ko00001,ko01000,ko01001	-	-	-	Pkinase
XP_033095553.1	10224.XP_006822274.1	0	1422	KOG3570@1|root,KOG3570@2759|Eukaryota,38EVU@33154|Opisthokonta,3BA3M@33208|Metazoa,3CTHU@33213|Bilateria	33208|Metazoa	T	negative regulation of pancreatic amylase secretion	aex-3	GO:0000003,GO:0000187,GO:0001505,GO:0001932,GO:0001934,GO:0001956,GO:0003008,GO:0003674,GO:0005085,GO:0005088,GO:0005488,GO:0005515,GO:0005575,GO:0005622,GO:0005623,GO:0005737,GO:0006810,GO:0006836,GO:0006869,GO:0006996,GO:0007010,GO:0007154,GO:0007267,GO:0007268,GO:0007269,GO:0007588,GO:0007610,GO:0007618,GO:0008021,GO:0008150,GO:0009893,GO:0009966,GO:0009967,GO:0009987,GO:0010562,GO:0010604,GO:…	6.1.1.18	ko:K01886	ko00970,ko01100,map00970,map01100	M00359,M00360	R03652	RC00055,RC00523	ko00000,ko00001,ko00002,ko01000,ko01007,ko03016	-	-	-	DENN,uDENN
XP_033095554.1	10224.XP_006822274.1	0	1423	KOG3570@1|root,KOG3570@2759|Eukaryota,38EVU@33154|Opisthokonta,3BA3M@33208|Metazoa,3CTHU@33213|Bilateria	33208|Metazoa	T	negative regulation of pancreatic amylase secretion	aex-3	GO:0000003,GO:0000187,GO:0001505,GO:0001932,GO:0001934,GO:0001956,GO:0003008,GO:0003674,GO:0005085,GO:0005088,GO:0005488,GO:0005515,GO:0005575,GO:0005622,GO:0005623,GO:0005737,GO:0006810,GO:0006836,GO:0006869,GO:0006996,GO:0007010,GO:0007154,GO:0007267,GO:0007268,GO:0007269,GO:0007588,GO:0007610,GO:0007618,GO:0008021,GO:0008150,GO:0009893,GO:0009966,GO:0009967,GO:0009987,GO:0010562,GO:0010604,GO:…	6.1.1.18	ko:K01886	ko00970,ko01100,map00970,map01100	M00359,M00360	R03652	RC00055,RC00523	ko00000,ko00001,ko00002,ko01000,ko01007,ko03016	-	-	-	DENN,uDENN
XP_033095555.1	10224.XP_006822274.1	0	1419	KOG3570@1|root,KOG3570@2759|Eukaryota,38EVU@33154|Opisthokonta,3BA3M@33208|Metazoa,3CTHU@33213|Bilateria	33208|Metazoa	T	negative regulation of pancreatic amylase secretion	aex-3	GO:0000003,GO:0000187,GO:0001505,GO:0001932,GO:0001934,GO:0001956,GO:0003008,GO:0003674,GO:0005085,GO:0005088,GO:0005488,GO:0005515,GO:0005575,GO:0005622,GO:0005623,GO:0005737,GO:0006810,GO:0006836,GO:0006869,GO:0006996,GO:0007010,GO:0007154,GO:0007267,GO:0007268,GO:0007269,GO:0007588,GO:0007610,GO:0007618,GO:0008021,GO:0008150,GO:0009893,GO:0009966,GO:0009967,GO:0009987,GO:0010562,GO:0010604,GO:…	6.1.1.18	ko:K01886	ko00970,ko01100,map00970,map01100	M00359,M00360	R03652	RC00055,RC00523	ko00000,ko00001,ko00002,ko01000,ko01007,ko03016	-	-	-	DENN,uDENN
XP_033095556.1	10224.XP_006822274.1	0	1389	KOG3570@1|root,KOG3570@2759|Eukaryota,38EVU@33154|Opisthokonta,3BA3M@33208|Metazoa,3CTHU@33213|Bilateria	33208|Metazoa	T	negative regulation of pancreatic amylase secretion	aex-3	GO:0000003,GO:0000187,GO:0001505,GO:0001932,GO:0001934,GO:0001956,GO:0003008,GO:0003674,GO:0005085,GO:0005088,GO:0005488,GO:0005515,GO:0005575,GO:0005622,GO:0005623,GO:0005737,GO:0006810,GO:0006836,GO:0006869,GO:0006996,GO:0007010,GO:0007154,GO:0007267,GO:0007268,GO:0007269,GO:0007588,GO:0007610,GO:0007618,GO:0008021,GO:0008150,GO:0009893,GO:0009966,GO:0009967,GO:0009987,GO:0010562,GO:0010604,GO:…	6.1.1.18	ko:K01886	ko00970,ko01100,map00970,map01100	M00359,M00360	R03652	RC00055,RC00523	ko00000,ko00001,ko00002,ko01000,ko01007,ko03016	-	-	-	DENN,uDENN
XP_033095557.1	10224.XP_006822274.1	0	1380	KOG3570@1|root,KOG3570@2759|Eukaryota,38EVU@33154|Opisthokonta,3BA3M@33208|Metazoa,3CTHU@33213|Bilateria	33208|Metazoa	T	negative regulation of pancreatic amylase secretion	aex-3	GO:0000003,GO:0000187,GO:0001505,GO:0001932,GO:0001934,GO:0001956,GO:0003008,GO:0003674,GO:0005085,GO:0005088,GO:0005488,GO:0005515,GO:0005575,GO:0005622,GO:0005623,GO:0005737,GO:0006810,GO:0006836,GO:0006869,GO:0006996,GO:0007010,GO:0007154,GO:0007267,GO:0007268,GO:0007269,GO:0007588,GO:0007610,GO:0007618,GO:0008021,GO:0008150,GO:0009893,GO:0009966,GO:0009967,GO:0009987,GO:0010562,GO:0010604,GO:…	6.1.1.18	ko:K01886	ko00970,ko01100,map00970,map01100	M00359,M00360	R03652	RC00055,RC00523	ko00000,ko00001,ko00002,ko01000,ko01007,ko03016	-	-	-	DENN,uDENN
XP_033095558.1	10224.XP_006822274.1	0	1372	KOG3570@1|root,KOG3570@2759|Eukaryota,38EVU@33154|Opisthokonta,3BA3M@33208|Metazoa,3CTHU@33213|Bilateria	33208|Metazoa	T	negative regulation of pancreatic amylase secretion	aex-3	GO:0000003,GO:0000187,GO:0001505,GO:0001932,GO:0001934,GO:0001956,GO:0003008,GO:0003674,GO:0005085,GO:0005088,GO:0005488,GO:0005515,GO:0005575,GO:0005622,GO:0005623,GO:0005737,GO:0006810,GO:0006836,GO:0006869,GO:0006996,GO:0007010,GO:0007154,GO:0007267,GO:0007268,GO:0007269,GO:0007588,GO:0007610,GO:0007618,GO:0008021,GO:0008150,GO:0009893,GO:0009966,GO:0009967,GO:0009987,GO:0010562,GO:0010604,GO:…	6.1.1.18	ko:K01886	ko00970,ko01100,map00970,map01100	M00359,M00360	R03652	RC00055,RC00523	ko00000,ko00001,ko00002,ko01000,ko01007,ko03016	-	-	-	DENN,uDENN
XP_033095559.1	10224.XP_006822274.1	0	1374	KOG3570@1|root,KOG3570@2759|Eukaryota,38EVU@33154|Opisthokonta,3BA3M@33208|Metazoa,3CTHU@33213|Bilateria	33208|Metazoa	T	negative regulation of pancreatic amylase secretion	aex-3	GO:0000003,GO:0000187,GO:0001505,GO:0001932,GO:0001934,GO:0001956,GO:0003008,GO:0003674,GO:0005085,GO:0005088,GO:0005488,GO:0005515,GO:0005575,GO:0005622,GO:0005623,GO:0005737,GO:0006810,GO:0006836,GO:0006869,GO:0006996,GO:0007010,GO:0007154,GO:0007267,GO:0007268,GO:0007269,GO:0007588,GO:0007610,GO:0007618,GO:0008021,GO:0008150,GO:0009893,GO:0009966,GO:0009967,GO:0009987,GO:0010562,GO:0010604,GO:…	6.1.1.18	ko:K01886	ko00970,ko01100,map00970,map01100	M00359,M00360	R03652	RC00055,RC00523	ko00000,ko00001,ko00002,ko01000,ko01007,ko03016	-	-	-	DENN,uDENN
XP_033095560.1	10224.XP_006822274.1	0	1339	KOG3570@1|root,KOG3570@2759|Eukaryota,38EVU@33154|Opisthokonta,3BA3M@33208|Metazoa,3CTHU@33213|Bilateria	33208|Metazoa	T	negative regulation of pancreatic amylase secretion	aex-3	GO:0000003,GO:0000187,GO:0001505,GO:0001932,GO:0001934,GO:0001956,GO:0003008,GO:0003674,GO:0005085,GO:0005088,GO:0005488,GO:0005515,GO:0005575,GO:0005622,GO:0005623,GO:0005737,GO:0006810,GO:0006836,GO:0006869,GO:0006996,GO:0007010,GO:0007154,GO:0007267,GO:0007268,GO:0007269,GO:0007588,GO:0007610,GO:0007618,GO:0008021,GO:0008150,GO:0009893,GO:0009966,GO:0009967,GO:0009987,GO:0010562,GO:0010604,GO:…	6.1.1.18	ko:K01886	ko00970,ko01100,map00970,map01100	M00359,M00360	R03652	RC00055,RC00523	ko00000,ko00001,ko00002,ko01000,ko01007,ko03016	-	-	-	DENN,uDENN
XP_033095561.1	10224.XP_006822274.1	0	1432	KOG3570@1|root,KOG3570@2759|Eukaryota,38EVU@33154|Opisthokonta,3BA3M@33208|Metazoa,3CTHU@33213|Bilateria	33208|Metazoa	T	negative regulation of pancreatic amylase secretion	aex-3	GO:0000003,GO:0000187,GO:0001505,GO:0001932,GO:0001934,GO:0001956,GO:0003008,GO:0003674,GO:0005085,GO:0005088,GO:0005488,GO:0005515,GO:0005575,GO:0005622,GO:0005623,GO:0005737,GO:0006810,GO:0006836,GO:0006869,GO:0006996,GO:0007010,GO:0007154,GO:0007267,GO:0007268,GO:0007269,GO:0007588,GO:0007610,GO:0007618,GO:0008021,GO:0008150,GO:0009893,GO:0009966,GO:0009967,GO:0009987,GO:0010562,GO:0010604,GO:…	6.1.1.18	ko:K01886	ko00970,ko01100,map00970,map01100	M00359,M00360	R03652	RC00055,RC00523	ko00000,ko00001,ko00002,ko01000,ko01007,ko03016	-	-	-	DENN,uDENN
XP_033095562.1	10224.XP_006812325.1	1.62e-300	860	KOG2210@1|root,KOG2210@2759|Eukaryota,38CEM@33154|Opisthokonta,3B9SG@33208|Metazoa,3CT6Y@33213|Bilateria	33208|Metazoa	T	phosphatidylinositol-4-phosphate binding	OSBPL8	GO:0001786,GO:0001932,GO:0001934,GO:0003674,GO:0005215,GO:0005319,GO:0005488,GO:0005496,GO:0005543,GO:0005548,GO:0005575,GO:0005622,GO:0005623,GO:0005634,GO:0005635,GO:0005737,GO:0005783,GO:0005829,GO:0005938,GO:0006066,GO:0006575,GO:0006629,GO:0006644,GO:0006650,GO:0006658,GO:0006793,GO:0006796,GO:0006807,GO:0006810,GO:0006811,GO:0006820,GO:0006869,GO:0006892,GO:0006893,GO:0007154,GO:0007165,GO:…	-	ko:K20464,ko:K22285	ko04979,map04979	-	-	-	ko00000,ko00001,ko02000,ko04131	2.D.1.1	-	-	Oxysterol_BP,PH
XP_033095563.1	10224.XP_006812325.1	0	880	KOG2210@1|root,KOG2210@2759|Eukaryota,38CEM@33154|Opisthokonta,3B9SG@33208|Metazoa,3CT6Y@33213|Bilateria	33208|Metazoa	T	phosphatidylinositol-4-phosphate binding	OSBPL8	GO:0001786,GO:0001932,GO:0001934,GO:0003674,GO:0005215,GO:0005319,GO:0005488,GO:0005496,GO:0005543,GO:0005548,GO:0005575,GO:0005622,GO:0005623,GO:0005634,GO:0005635,GO:0005737,GO:0005783,GO:0005829,GO:0005938,GO:0006066,GO:0006575,GO:0006629,GO:0006644,GO:0006650,GO:0006658,GO:0006793,GO:0006796,GO:0006807,GO:0006810,GO:0006811,GO:0006820,GO:0006869,GO:0006892,GO:0006893,GO:0007154,GO:0007165,GO:…	-	ko:K20464,ko:K22285	ko04979,map04979	-	-	-	ko00000,ko00001,ko02000,ko04131	2.D.1.1	-	-	Oxysterol_BP,PH
XP_033095564.1	10224.XP_006812325.1	0	880	KOG2210@1|root,KOG2210@2759|Eukaryota,38CEM@33154|Opisthokonta,3B9SG@33208|Metazoa,3CT6Y@33213|Bilateria	33208|Metazoa	T	phosphatidylinositol-4-phosphate binding	OSBPL8	GO:0001786,GO:0001932,GO:0001934,GO:0003674,GO:0005215,GO:0005319,GO:0005488,GO:0005496,GO:0005543,GO:0005548,GO:0005575,GO:0005622,GO:0005623,GO:0005634,GO:0005635,GO:0005737,GO:0005783,GO:0005829,GO:0005938,GO:0006066,GO:0006575,GO:0006629,GO:0006644,GO:0006650,GO:0006658,GO:0006793,GO:0006796,GO:0006807,GO:0006810,GO:0006811,GO:0006820,GO:0006869,GO:0006892,GO:0006893,GO:0007154,GO:0007165,GO:…	-	ko:K20464,ko:K22285	ko04979,map04979	-	-	-	ko00000,ko00001,ko02000,ko04131	2.D.1.1	-	-	Oxysterol_BP,PH
XP_033095565.1	10224.XP_006812325.1	2.83e-302	862	KOG2210@1|root,KOG2210@2759|Eukaryota,38CEM@33154|Opisthokonta,3B9SG@33208|Metazoa,3CT6Y@33213|Bilateria	33208|Metazoa	T	phosphatidylinositol-4-phosphate binding	OSBPL8	GO:0001786,GO:0001932,GO:0001934,GO:0003674,GO:0005215,GO:0005319,GO:0005488,GO:0005496,GO:0005543,GO:0005548,GO:0005575,GO:0005622,GO:0005623,GO:0005634,GO:0005635,GO:0005737,GO:0005783,GO:0005829,GO:0005938,GO:0006066,GO:0006575,GO:0006629,GO:0006644,GO:0006650,GO:0006658,GO:0006793,GO:0006796,GO:0006807,GO:0006810,GO:0006811,GO:0006820,GO:0006869,GO:0006892,GO:0006893,GO:0007154,GO:0007165,GO:…	-	ko:K20464,ko:K22285	ko04979,map04979	-	-	-	ko00000,ko00001,ko02000,ko04131	2.D.1.1	-	-	Oxysterol_BP,PH
XP_033095566.1	10224.XP_006812325.1	5.61e-302	860	KOG2210@1|root,KOG2210@2759|Eukaryota,38CEM@33154|Opisthokonta,3B9SG@33208|Metazoa,3CT6Y@33213|Bilateria	33208|Metazoa	T	phosphatidylinositol-4-phosphate binding	OSBPL8	GO:0001786,GO:0001932,GO:0001934,GO:0003674,GO:0005215,GO:0005319,GO:0005488,GO:0005496,GO:0005543,GO:0005548,GO:0005575,GO:0005622,GO:0005623,GO:0005634,GO:0005635,GO:0005737,GO:0005783,GO:0005829,GO:0005938,GO:0006066,GO:0006575,GO:0006629,GO:0006644,GO:0006650,GO:0006658,GO:0006793,GO:0006796,GO:0006807,GO:0006810,GO:0006811,GO:0006820,GO:0006869,GO:0006892,GO:0006893,GO:0007154,GO:0007165,GO:…	-	ko:K20464,ko:K22285	ko04979,map04979	-	-	-	ko00000,ko00001,ko02000,ko04131	2.D.1.1	-	-	Oxysterol_BP,PH
XP_033095567.1	7668.SPU_021142-tr	5.12e-138	459	2CM38@1|root,2QQ5U@2759|Eukaryota,39S5I@33154|Opisthokonta,3BGMB@33208|Metazoa,3CT73@33213|Bilateria	33208|Metazoa	S	smoothened signaling pathway	EVC2	GO:0005575,GO:0005622,GO:0005623,GO:0005634,GO:0005886,GO:0005929,GO:0007154,GO:0007165,GO:0007166,GO:0007224,GO:0008150,GO:0009987,GO:0016020,GO:0023052,GO:0031090,GO:0031253,GO:0032991,GO:0042995,GO:0043226,GO:0043227,GO:0043229,GO:0043231,GO:0044422,GO:0044424,GO:0044425,GO:0044441,GO:0044459,GO:0044463,GO:0044464,GO:0050789,GO:0050794,GO:0050896,GO:0051716,GO:0060170,GO:0065007,GO:0071944,GO:…	-	ko:K19605,ko:K19608	ko04340,map04340	-	-	-	ko00000,ko00001	-	-	-	EVC2_like
XP_033095568.1	10224.XP_006812325.1	5.61e-302	860	KOG2210@1|root,KOG2210@2759|Eukaryota,38CEM@33154|Opisthokonta,3B9SG@33208|Metazoa,3CT6Y@33213|Bilateria	33208|Metazoa	T	phosphatidylinositol-4-phosphate binding	OSBPL8	GO:0001786,GO:0001932,GO:0001934,GO:0003674,GO:0005215,GO:0005319,GO:0005488,GO:0005496,GO:0005543,GO:0005548,GO:0005575,GO:0005622,GO:0005623,GO:0005634,GO:0005635,GO:0005737,GO:0005783,GO:0005829,GO:0005938,GO:0006066,GO:0006575,GO:0006629,GO:0006644,GO:0006650,GO:0006658,GO:0006793,GO:0006796,GO:0006807,GO:0006810,GO:0006811,GO:0006820,GO:0006869,GO:0006892,GO:0006893,GO:0007154,GO:0007165,GO:…	-	ko:K20464,ko:K22285	ko04979,map04979	-	-	-	ko00000,ko00001,ko02000,ko04131	2.D.1.1	-	-	Oxysterol_BP,PH
XP_033095569.1	10224.XP_006812325.1	2.84e-301	858	KOG2210@1|root,KOG2210@2759|Eukaryota,38CEM@33154|Opisthokonta,3B9SG@33208|Metazoa,3CT6Y@33213|Bilateria	33208|Metazoa	T	phosphatidylinositol-4-phosphate binding	OSBPL8	GO:0001786,GO:0001932,GO:0001934,GO:0003674,GO:0005215,GO:0005319,GO:0005488,GO:0005496,GO:0005543,GO:0005548,GO:0005575,GO:0005622,GO:0005623,GO:0005634,GO:0005635,GO:0005737,GO:0005783,GO:0005829,GO:0005938,GO:0006066,GO:0006575,GO:0006629,GO:0006644,GO:0006650,GO:0006658,GO:0006793,GO:0006796,GO:0006807,GO:0006810,GO:0006811,GO:0006820,GO:0006869,GO:0006892,GO:0006893,GO:0007154,GO:0007165,GO:…	-	ko:K20464,ko:K22285	ko04979,map04979	-	-	-	ko00000,ko00001,ko02000,ko04131	2.D.1.1	-	-	Oxysterol_BP,PH
XP_033095570.1	10224.XP_006821441.1	9.94e-209	616	KOG2373@1|root,KOG2373@2759|Eukaryota,38EP4@33154|Opisthokonta,3BFTP@33208|Metazoa,3CVJJ@33213|Bilateria	33208|Metazoa	L	Chromosome 10 open reading frame 2	C10orf2	GO:0000002,GO:0000959,GO:0002020,GO:0003674,GO:0003676,GO:0003677,GO:0003678,GO:0003690,GO:0003697,GO:0003824,GO:0004386,GO:0005488,GO:0005515,GO:0005575,GO:0005622,GO:0005623,GO:0005737,GO:0005739,GO:0005759,GO:0006139,GO:0006259,GO:0006260,GO:0006261,GO:0006264,GO:0006268,GO:0006351,GO:0006390,GO:0006725,GO:0006807,GO:0006996,GO:0007005,GO:0008150,GO:0008152,GO:0009058,GO:0009059,GO:0009295,GO:…	3.6.4.12	ko:K17680	-	-	-	-	ko00000,ko01000,ko03029	-	-	-	AAA_25
XP_033095571.1	10224.XP_006821441.1	4.36e-210	616	KOG2373@1|root,KOG2373@2759|Eukaryota,38EP4@33154|Opisthokonta,3BFTP@33208|Metazoa,3CVJJ@33213|Bilateria	33208|Metazoa	L	Chromosome 10 open reading frame 2	C10orf2	GO:0000002,GO:0000959,GO:0002020,GO:0003674,GO:0003676,GO:0003677,GO:0003678,GO:0003690,GO:0003697,GO:0003824,GO:0004386,GO:0005488,GO:0005515,GO:0005575,GO:0005622,GO:0005623,GO:0005737,GO:0005739,GO:0005759,GO:0006139,GO:0006259,GO:0006260,GO:0006261,GO:0006264,GO:0006268,GO:0006351,GO:0006390,GO:0006725,GO:0006807,GO:0006996,GO:0007005,GO:0008150,GO:0008152,GO:0009058,GO:0009059,GO:0009295,GO:…	3.6.4.12	ko:K17680	-	-	-	-	ko00000,ko01000,ko03029	-	-	-	AAA_25
XP_033095572.1	10224.XP_006821441.1	4.36e-210	616	KOG2373@1|root,KOG2373@2759|Eukaryota,38EP4@33154|Opisthokonta,3BFTP@33208|Metazoa,3CVJJ@33213|Bilateria	33208|Metazoa	L	Chromosome 10 open reading frame 2	C10orf2	GO:0000002,GO:0000959,GO:0002020,GO:0003674,GO:0003676,GO:0003677,GO:0003678,GO:0003690,GO:0003697,GO:0003824,GO:0004386,GO:0005488,GO:0005515,GO:0005575,GO:0005622,GO:0005623,GO:0005737,GO:0005739,GO:0005759,GO:0006139,GO:0006259,GO:0006260,GO:0006261,GO:0006264,GO:0006268,GO:0006351,GO:0006390,GO:0006725,GO:0006807,GO:0006996,GO:0007005,GO:0008150,GO:0008152,GO:0009058,GO:0009059,GO:0009295,GO:…	3.6.4.12	ko:K17680	-	-	-	-	ko00000,ko01000,ko03029	-	-	-	AAA_25
XP_033095573.1	7739.XP_002596630.1	4.51e-148	441	COG1816@1|root,KOG1097@2759|Eukaryota,38N9N@33154|Opisthokonta,3BCZH@33208|Metazoa,3CYR5@33213|Bilateria,47Z20@7711|Chordata	33208|Metazoa	F	cat eye syndrome chromosome region, candidate	CECR1	GO:0000003,GO:0000323,GO:0001664,GO:0001775,GO:0002164,GO:0002252,GO:0002263,GO:0002274,GO:0002275,GO:0002283,GO:0002366,GO:0002376,GO:0002443,GO:0002444,GO:0002446,GO:0002520,GO:0003006,GO:0003674,GO:0003824,GO:0004000,GO:0005102,GO:0005488,GO:0005515,GO:0005575,GO:0005576,GO:0005615,GO:0005622,GO:0005623,GO:0005737,GO:0005764,GO:0005766,GO:0005773,GO:0005775,GO:0006109,GO:0006139,GO:0006144,GO:…	3.5.4.4	ko:K01488,ko:K19572	ko00230,ko01100,ko05340,map00230,map01100,map05340	-	R01560,R02556	RC00477	ko00000,ko00001,ko01000	-	-	-	A_deaminase,A_deaminase_N
XP_033095574.1	7739.XP_002596630.1	1.54e-148	441	COG1816@1|root,KOG1097@2759|Eukaryota,38N9N@33154|Opisthokonta,3BCZH@33208|Metazoa,3CYR5@33213|Bilateria,47Z20@7711|Chordata	33208|Metazoa	F	cat eye syndrome chromosome region, candidate	CECR1	GO:0000003,GO:0000323,GO:0001664,GO:0001775,GO:0002164,GO:0002252,GO:0002263,GO:0002274,GO:0002275,GO:0002283,GO:0002366,GO:0002376,GO:0002443,GO:0002444,GO:0002446,GO:0002520,GO:0003006,GO:0003674,GO:0003824,GO:0004000,GO:0005102,GO:0005488,GO:0005515,GO:0005575,GO:0005576,GO:0005615,GO:0005622,GO:0005623,GO:0005737,GO:0005764,GO:0005766,GO:0005773,GO:0005775,GO:0006109,GO:0006139,GO:0006144,GO:…	3.5.4.4	ko:K01488,ko:K19572	ko00230,ko01100,ko05340,map00230,map01100,map05340	-	R01560,R02556	RC00477	ko00000,ko00001,ko01000	-	-	-	A_deaminase,A_deaminase_N
XP_033095575.1	7739.XP_002596630.1	1.54e-148	441	COG1816@1|root,KOG1097@2759|Eukaryota,38N9N@33154|Opisthokonta,3BCZH@33208|Metazoa,3CYR5@33213|Bilateria,47Z20@7711|Chordata	33208|Metazoa	F	cat eye syndrome chromosome region, candidate	CECR1	GO:0000003,GO:0000323,GO:0001664,GO:0001775,GO:0002164,GO:0002252,GO:0002263,GO:0002274,GO:0002275,GO:0002283,GO:0002366,GO:0002376,GO:0002443,GO:0002444,GO:0002446,GO:0002520,GO:0003006,GO:0003674,GO:0003824,GO:0004000,GO:0005102,GO:0005488,GO:0005515,GO:0005575,GO:0005576,GO:0005615,GO:0005622,GO:0005623,GO:0005737,GO:0005764,GO:0005766,GO:0005773,GO:0005775,GO:0006109,GO:0006139,GO:0006144,GO:…	3.5.4.4	ko:K01488,ko:K19572	ko00230,ko01100,ko05340,map00230,map01100,map05340	-	R01560,R02556	RC00477	ko00000,ko00001,ko01000	-	-	-	A_deaminase,A_deaminase_N
XP_033095576.1	6500.XP_005106996.1	4.49e-115	351	KOG3880@1|root,KOG3880@2759|Eukaryota,3AB5G@33154|Opisthokonta,3C07G@33208|Metazoa,3DGAD@33213|Bilateria	33208|Metazoa	S	CLN3 protein	-	-	-	-	-	-	-	-	-	-	-	-	CLN3
XP_033095577.1	6500.XP_005106996.1	7.21e-118	357	KOG3880@1|root,KOG3880@2759|Eukaryota,3AB5G@33154|Opisthokonta,3C07G@33208|Metazoa,3DGAD@33213|Bilateria	33208|Metazoa	S	CLN3 protein	-	-	-	-	-	-	-	-	-	-	-	-	CLN3
XP_033095578.1	215358.XP_010755144.1	1.37e-97	355	COG5076@1|root,KOG1472@2759|Eukaryota,38GKC@33154|Opisthokonta,3BGGS@33208|Metazoa,3CT3K@33213|Bilateria,481C9@7711|Chordata,490BB@7742|Vertebrata,49QU7@7898|Actinopterygii	33208|Metazoa	BK	Cat eye syndrome	CECR2	GO:0000003,GO:0000228,GO:0000737,GO:0000785,GO:0000790,GO:0000791,GO:0000910,GO:0001838,GO:0001841,GO:0001842,GO:0001843,GO:0002009,GO:0003008,GO:0005575,GO:0005622,GO:0005623,GO:0005634,GO:0005694,GO:0005719,GO:0006139,GO:0006259,GO:0006308,GO:0006309,GO:0006325,GO:0006338,GO:0006725,GO:0006807,GO:0006810,GO:0006915,GO:0006921,GO:0006996,GO:0007010,GO:0007049,GO:0007275,GO:0007338,GO:0007399,GO:…	-	-	-	-	-	-	-	-	-	-	Bromodomain
XP_033095579.1	7668.SPU_020249-tr	7.45e-112	350	KOG0588@1|root,KOG0588@2759|Eukaryota,38BGN@33154|Opisthokonta,3BEZ0@33208|Metazoa,3CV8K@33213|Bilateria	33208|Metazoa	T	microtubule cytoskeleton organization involved in establishment of planar polarity	BRSK1	GO:0000075,GO:0000077,GO:0000086,GO:0000166,GO:0000226,GO:0000278,GO:0000287,GO:0000902,GO:0000904,GO:0001505,GO:0001558,GO:0001736,GO:0001738,GO:0002009,GO:0002791,GO:0003008,GO:0003674,GO:0003824,GO:0004672,GO:0004674,GO:0005488,GO:0005515,GO:0005524,GO:0005575,GO:0005622,GO:0005623,GO:0005634,GO:0005654,GO:0005737,GO:0005783,GO:0005813,GO:0005815,GO:0005856,GO:0006464,GO:0006468,GO:0006486,GO:…	2.7.11.1	ko:K08796	-	-	-	-	ko00000,ko01000,ko01001,ko03036,ko04131	-	-	-	Pkinase
XP_033095580.1	7668.SPU_020249-tr	1.12e-110	347	KOG0588@1|root,KOG0588@2759|Eukaryota,38BGN@33154|Opisthokonta,3BEZ0@33208|Metazoa,3CV8K@33213|Bilateria	33208|Metazoa	T	microtubule cytoskeleton organization involved in establishment of planar polarity	BRSK1	GO:0000075,GO:0000077,GO:0000086,GO:0000166,GO:0000226,GO:0000278,GO:0000287,GO:0000902,GO:0000904,GO:0001505,GO:0001558,GO:0001736,GO:0001738,GO:0002009,GO:0002791,GO:0003008,GO:0003674,GO:0003824,GO:0004672,GO:0004674,GO:0005488,GO:0005515,GO:0005524,GO:0005575,GO:0005622,GO:0005623,GO:0005634,GO:0005654,GO:0005737,GO:0005783,GO:0005813,GO:0005815,GO:0005856,GO:0006464,GO:0006468,GO:0006486,GO:…	2.7.11.1	ko:K08796	-	-	-	-	ko00000,ko01000,ko01001,ko03036,ko04131	-	-	-	Pkinase
XP_033095581.1	7668.SPU_009081-tr	2.55e-57	203	COG0507@1|root,KOG0987@2759|Eukaryota,38G2J@33154|Opisthokonta,3BIV7@33208|Metazoa,3D0M2@33213|Bilateria	33208|Metazoa	L	DNA helicase activity	-	-	-	-	-	-	-	-	-	-	-	-	Helitron_like_N,PIF1
XP_033095582.1	10224.XP_006824760.1	6.38e-99	358	COG4886@1|root,KOG0531@2759|Eukaryota,39RT2@33154|Opisthokonta,3BEHV@33208|Metazoa,3CXBJ@33213|Bilateria	33208|Metazoa	T	leucine-rich repeat and IQ domain-containing protein	LRRIQ1	-	-	-	-	-	-	-	-	-	-	-	IQ,LRR_4,LRR_8
XP_033095583.1	28377.ENSACAP00000016310	7.9e-165	471	KOG2111@1|root,KOG2111@2759|Eukaryota,38DYQ@33154|Opisthokonta,3BA8W@33208|Metazoa,3CXN5@33213|Bilateria,4825M@7711|Chordata,495RD@7742|Vertebrata	33208|Metazoa	S	protein localization to phagophore assembly site	WDR45	GO:0000045,GO:0000407,GO:0000422,GO:0003674,GO:0005488,GO:0005515,GO:0005543,GO:0005575,GO:0005622,GO:0005623,GO:0005737,GO:0005829,GO:0006464,GO:0006497,GO:0006807,GO:0006914,GO:0006996,GO:0007005,GO:0007033,GO:0008104,GO:0008150,GO:0008152,GO:0008289,GO:0009056,GO:0009058,GO:0009059,GO:0009987,GO:0010314,GO:0016020,GO:0016043,GO:0016236,GO:0019538,GO:0019898,GO:0022411,GO:0022607,GO:0032266,GO:…	-	-	-	-	-	-	-	-	-	-	WD40
XP_033095584.1	7668.SPU_028353-tr	3.38e-122	382	COG0604@1|root,KOG1198@2759|Eukaryota,38DDK@33154|Opisthokonta,3BIIZ@33208|Metazoa,3D1VQ@33213|Bilateria	33208|Metazoa	C	Reticulon-4-interacting protein 1	RTN4IP1	GO:0000003,GO:0000302,GO:0000303,GO:0000305,GO:0001654,GO:0001754,GO:0002376,GO:0003407,GO:0005575,GO:0005622,GO:0005623,GO:0005737,GO:0005739,GO:0005740,GO:0005741,GO:0006950,GO:0006952,GO:0006955,GO:0006979,GO:0007275,GO:0007399,GO:0007417,GO:0007420,GO:0007423,GO:0008150,GO:0009314,GO:0009411,GO:0009416,GO:0009605,GO:0009607,GO:0009617,GO:0009628,GO:0009653,GO:0009790,GO:0009792,GO:0009887,GO:…	-	-	-	-	-	-	-	-	-	-	ADH_N,ADH_zinc_N_2
XP_033095585.1	10224.XP_006825427.1	1.51e-87	270	KOG4351@1|root,KOG4351@2759|Eukaryota,38HHX@33154|Opisthokonta,3B9X5@33208|Metazoa,3CU75@33213|Bilateria	33208|Metazoa	S	ubiquitin binding	C6orf106	GO:0000407,GO:0003674,GO:0005488,GO:0005515,GO:0005575,GO:0005622,GO:0005623,GO:0005737,GO:0005773,GO:0005776,GO:0006914,GO:0008150,GO:0008152,GO:0009056,GO:0009987,GO:0016236,GO:0032182,GO:0043130,GO:0043226,GO:0043227,GO:0043229,GO:0043231,GO:0044237,GO:0044248,GO:0044424,GO:0044444,GO:0044464,GO:0061919	-	-	-	-	-	-	-	-	-	-	N_BRCA1_IG,UBA_4
XP_033095586.1	7739.XP_002604371.1	8.73e-48	191	28Z0Q@1|root,2R5UW@2759|Eukaryota,38BCW@33154|Opisthokonta,3BHS8@33208|Metazoa,3D1D3@33213|Bilateria,4846H@7711|Chordata	33208|Metazoa	S	glucose transmembrane transporter activity	KIAA1919	GO:0003674,GO:0005215,GO:0005355,GO:0006810,GO:0008150,GO:0008643,GO:0008645,GO:0015144,GO:0015145,GO:0015149,GO:0015749,GO:0022857,GO:0034219,GO:0051119,GO:0051179,GO:0051234,GO:0055085,GO:0071702,GO:1904659	-	ko:K08175	-	-	-	-	ko00000,ko02000	2.A.1.7	-	-	C6,MFS_1
XP_033095587.1	7739.XP_002604371.1	8.73e-48	191	28Z0Q@1|root,2R5UW@2759|Eukaryota,38BCW@33154|Opisthokonta,3BHS8@33208|Metazoa,3D1D3@33213|Bilateria,4846H@7711|Chordata	33208|Metazoa	S	glucose transmembrane transporter activity	KIAA1919	GO:0003674,GO:0005215,GO:0005355,GO:0006810,GO:0008150,GO:0008643,GO:0008645,GO:0015144,GO:0015145,GO:0015149,GO:0015749,GO:0022857,GO:0034219,GO:0051119,GO:0051179,GO:0051234,GO:0055085,GO:0071702,GO:1904659	-	ko:K08175	-	-	-	-	ko00000,ko02000	2.A.1.7	-	-	C6,MFS_1
XP_033095588.1	7739.XP_002604371.1	8.73e-48	191	28Z0Q@1|root,2R5UW@2759|Eukaryota,38BCW@33154|Opisthokonta,3BHS8@33208|Metazoa,3D1D3@33213|Bilateria,4846H@7711|Chordata	33208|Metazoa	S	glucose transmembrane transporter activity	KIAA1919	GO:0003674,GO:0005215,GO:0005355,GO:0006810,GO:0008150,GO:0008643,GO:0008645,GO:0015144,GO:0015145,GO:0015149,GO:0015749,GO:0022857,GO:0034219,GO:0051119,GO:0051179,GO:0051234,GO:0055085,GO:0071702,GO:1904659	-	ko:K08175	-	-	-	-	ko00000,ko02000	2.A.1.7	-	-	C6,MFS_1
XP_033095589.1	7739.XP_002604371.1	8.73e-48	191	28Z0Q@1|root,2R5UW@2759|Eukaryota,38BCW@33154|Opisthokonta,3BHS8@33208|Metazoa,3D1D3@33213|Bilateria,4846H@7711|Chordata	33208|Metazoa	S	glucose transmembrane transporter activity	KIAA1919	GO:0003674,GO:0005215,GO:0005355,GO:0006810,GO:0008150,GO:0008643,GO:0008645,GO:0015144,GO:0015145,GO:0015149,GO:0015749,GO:0022857,GO:0034219,GO:0051119,GO:0051179,GO:0051234,GO:0055085,GO:0071702,GO:1904659	-	ko:K08175	-	-	-	-	ko00000,ko02000	2.A.1.7	-	-	C6,MFS_1
XP_033095590.1	7739.XP_002604371.1	8.73e-48	191	28Z0Q@1|root,2R5UW@2759|Eukaryota,38BCW@33154|Opisthokonta,3BHS8@33208|Metazoa,3D1D3@33213|Bilateria,4846H@7711|Chordata	33208|Metazoa	S	glucose transmembrane transporter activity	KIAA1919	GO:0003674,GO:0005215,GO:0005355,GO:0006810,GO:0008150,GO:0008643,GO:0008645,GO:0015144,GO:0015145,GO:0015149,GO:0015749,GO:0022857,GO:0034219,GO:0051119,GO:0051179,GO:0051234,GO:0055085,GO:0071702,GO:1904659	-	ko:K08175	-	-	-	-	ko00000,ko02000	2.A.1.7	-	-	C6,MFS_1
XP_033095591.1	7739.XP_002604371.1	5.33e-49	194	28Z0Q@1|root,2R5UW@2759|Eukaryota,38BCW@33154|Opisthokonta,3BHS8@33208|Metazoa,3D1D3@33213|Bilateria,4846H@7711|Chordata	33208|Metazoa	S	glucose transmembrane transporter activity	KIAA1919	GO:0003674,GO:0005215,GO:0005355,GO:0006810,GO:0008150,GO:0008643,GO:0008645,GO:0015144,GO:0015145,GO:0015149,GO:0015749,GO:0022857,GO:0034219,GO:0051119,GO:0051179,GO:0051234,GO:0055085,GO:0071702,GO:1904659	-	ko:K08175	-	-	-	-	ko00000,ko02000	2.A.1.7	-	-	C6,MFS_1
XP_033095592.1	10224.XP_002736116.2	2.02e-50	164	COG5136@1|root,KOG3454@2759|Eukaryota,39W5M@33154|Opisthokonta,3BSPY@33208|Metazoa,3D87B@33213|Bilateria	33208|Metazoa	A	U1 zinc finger	SNRPC	GO:0000243,GO:0000245,GO:0000375,GO:0000377,GO:0000381,GO:0000387,GO:0000395,GO:0000398,GO:0003674,GO:0003676,GO:0003723,GO:0003727,GO:0005488,GO:0005515,GO:0005575,GO:0005622,GO:0005623,GO:0005634,GO:0005654,GO:0005681,GO:0005684,GO:0005685,GO:0006139,GO:0006376,GO:0006396,GO:0006397,GO:0006725,GO:0006807,GO:0008150,GO:0008152,GO:0008270,GO:0008380,GO:0009987,GO:0010467,GO:0010468,GO:0015030,GO:…	-	ko:K11095	ko03040,map03040	M00351	-	-	ko00000,ko00001,ko00002,ko03041	-	-	-	zf-U1
XP_033095594.1	215358.XP_010733438.1	1.21e-296	857	COG1112@1|root,KOG1803@2759|Eukaryota,38E4S@33154|Opisthokonta,3BEEC@33208|Metazoa,3CSH2@33213|Bilateria,484VQ@7711|Chordata,48WXQ@7742|Vertebrata,49TM6@7898|Actinopterygii	33208|Metazoa	L	Immunoglobulin mu binding protein 2	IGHMBP2	GO:0000049,GO:0000122,GO:0000166,GO:0000976,GO:0000977,GO:0000981,GO:0000982,GO:0001012,GO:0001067,GO:0001078,GO:0001227,GO:0003008,GO:0003674,GO:0003676,GO:0003677,GO:0003678,GO:0003690,GO:0003697,GO:0003700,GO:0003723,GO:0003724,GO:0003824,GO:0004003,GO:0004004,GO:0004386,GO:0005488,GO:0005515,GO:0005524,GO:0005575,GO:0005622,GO:0005623,GO:0005634,GO:0005737,GO:0006139,GO:0006259,GO:0006260,GO:…	3.6.4.12,3.6.4.13	ko:K19036	-	-	-	-	ko00000,ko01000,ko03009,ko03012	-	-	-	AAA_11,AAA_12,R3H,zf-AN1
XP_033095595.1	7668.SPU_017018-tr	9.62e-97	310	KOG2132@1|root,KOG2132@2759|Eukaryota,3A140@33154|Opisthokonta,3BPUG@33208|Metazoa,3D6A6@33213|Bilateria	33208|Metazoa	BT	Cupin-like domain	-	-	1.14.11.27	ko:K10277	-	-	-	-	ko00000,ko01000,ko03036	-	-	-	Cupin_8
XP_033095596.1	7668.SPU_017018-tr	9.62e-97	310	KOG2132@1|root,KOG2132@2759|Eukaryota,3A140@33154|Opisthokonta,3BPUG@33208|Metazoa,3D6A6@33213|Bilateria	33208|Metazoa	BT	Cupin-like domain	-	-	1.14.11.27	ko:K10277	-	-	-	-	ko00000,ko01000,ko03036	-	-	-	Cupin_8
XP_033095597.1	7668.SPU_017018-tr	9.62e-97	310	KOG2132@1|root,KOG2132@2759|Eukaryota,3A140@33154|Opisthokonta,3BPUG@33208|Metazoa,3D6A6@33213|Bilateria	33208|Metazoa	BT	Cupin-like domain	-	-	1.14.11.27	ko:K10277	-	-	-	-	ko00000,ko01000,ko03036	-	-	-	Cupin_8
XP_033095598.1	7668.SPU_017018-tr	9.31e-97	310	KOG2132@1|root,KOG2132@2759|Eukaryota,3A140@33154|Opisthokonta,3BPUG@33208|Metazoa,3D6A6@33213|Bilateria	33208|Metazoa	BT	Cupin-like domain	-	-	1.14.11.27	ko:K10277	-	-	-	-	ko00000,ko01000,ko03036	-	-	-	Cupin_8
XP_033095599.1	32264.tetur16g04036.1	9.3e-107	335	KOG0588@1|root,KOG0588@2759|Eukaryota,38BGN@33154|Opisthokonta,3BEZ0@33208|Metazoa,3CV8K@33213|Bilateria,41VI7@6656|Arthropoda	33208|Metazoa	T	protein serine threonine kinase activity. It is involved in the biological process described with protein phosphorylation	BRSK1	GO:0000075,GO:0000077,GO:0000086,GO:0000166,GO:0000226,GO:0000278,GO:0000287,GO:0000902,GO:0000904,GO:0001505,GO:0001558,GO:0001736,GO:0001738,GO:0002009,GO:0002791,GO:0003008,GO:0003674,GO:0003824,GO:0004672,GO:0004674,GO:0005488,GO:0005515,GO:0005524,GO:0005575,GO:0005622,GO:0005623,GO:0005634,GO:0005654,GO:0005737,GO:0005783,GO:0005813,GO:0005815,GO:0005856,GO:0006464,GO:0006468,GO:0006486,GO:…	2.7.11.1	ko:K08796	-	-	-	-	ko00000,ko01000,ko01001,ko03036,ko04131	-	-	-	Pkinase
XP_033095600.1	10224.XP_006811785.1	1.62e-271	808	KOG4521@1|root,KOG4521@2759|Eukaryota,38EKK@33154|Opisthokonta,3BCME@33208|Metazoa,3CXCW@33213|Bilateria	33208|Metazoa	UY	structural constituent of nuclear pore	NUP160	GO:0000724,GO:0000725,GO:0003674,GO:0005198,GO:0005488,GO:0005515,GO:0005575,GO:0005622,GO:0005623,GO:0005634,GO:0005635,GO:0005643,GO:0005737,GO:0005829,GO:0006139,GO:0006259,GO:0006281,GO:0006302,GO:0006310,GO:0006403,GO:0006405,GO:0006406,GO:0006606,GO:0006611,GO:0006725,GO:0006807,GO:0006810,GO:0006886,GO:0006913,GO:0006950,GO:0006974,GO:0006996,GO:0006997,GO:0007275,GO:0008104,GO:0008150,GO:…	-	ko:K14303	ko03013,map03013	M00427	-	-	ko00000,ko00001,ko00002,ko03019,ko03036	1.I.1	-	-	Nup160
XP_033095601.1	7668.SPU_023757-tr	2.75e-45	159	KOG3858@1|root,KOG3858@2759|Eukaryota,3A8NV@33154|Opisthokonta,3BUH8@33208|Metazoa,3E47F@33213|Bilateria	33208|Metazoa	T	Belongs to the ephrin family	EFNB2	GO:0000902,GO:0000904,GO:0002252,GO:0002376,GO:0003674,GO:0005102,GO:0005488,GO:0005515,GO:0005575,GO:0005623,GO:0005886,GO:0005887,GO:0006582,GO:0006725,GO:0006928,GO:0006935,GO:0006950,GO:0006952,GO:0006955,GO:0007154,GO:0007165,GO:0007166,GO:0007167,GO:0007169,GO:0007275,GO:0007399,GO:0007409,GO:0007411,GO:0007417,GO:0007420,GO:0007422,GO:0008150,GO:0008152,GO:0009605,GO:0009653,GO:0009987,GO:…	-	ko:K05463	ko04360,map04360	-	-	-	ko00000,ko00001,ko04052,ko04147,ko04516	-	-	-	Ephrin
XP_033095602.1	10224.XP_002736438.2	1.17e-96	288	KOG0440@1|root,KOG1903@2759|Eukaryota,38CJ9@33154|Opisthokonta,3BFKJ@33208|Metazoa,3CWJ0@33213|Bilateria	33208|Metazoa	D	metal ion binding	MOB3B	GO:0003674,GO:0005488,GO:0005515,GO:0005575,GO:0005622,GO:0005623,GO:0019899,GO:0019900,GO:0019901,GO:0044464	-	ko:K06685	ko04111,ko04390,ko04391,ko04392,map04111,map04390,map04391,map04392	M00683	-	-	ko00000,ko00001,ko00002	-	-	-	Mob1_phocein
XP_033095603.1	400682.PAC_15718005	3.92e-29	120	28K6X@1|root,2QSMG@2759|Eukaryota,39TXW@33154|Opisthokonta,3BNJW@33208|Metazoa	33208|Metazoa	-	-	-	-	-	-	-	-	-	-	-	-	-	-	-
XP_033095604.1	69293.ENSGACP00000024411	2.19e-07	54.7	COG2940@1|root,KOG1084@2759|Eukaryota,39V5C@33154|Opisthokonta,3BNPJ@33208|Metazoa,3D3JG@33213|Bilateria,48C0W@7711|Chordata,48Z33@7742|Vertebrata,4A13S@7898|Actinopterygii	33208|Metazoa	K	Si ch211-37e10.1	-	-	2.3.2.26	ko:K22371	-	-	-	-	ko00000,ko01000,ko04121	-	-	-	HECT
XP_033095605.1	59538.XP_005958245.1	2.1e-11	73.9	KOG4475@1|root,KOG4475@2759|Eukaryota,38DJT@33154|Opisthokonta,3BB1Z@33208|Metazoa,3CTT3@33213|Bilateria,4805Y@7711|Chordata,4932I@7742|Vertebrata,3J922@40674|Mammalia,4J019@91561|Cetartiodactyla	33208|Metazoa	T	glycoprotein	MAG	GO:0001558,GO:0002376,GO:0003674,GO:0005102,GO:0005488,GO:0005515,GO:0005575,GO:0005622,GO:0005623,GO:0005737,GO:0005886,GO:0005887,GO:0006928,GO:0007155,GO:0007272,GO:0007275,GO:0007399,GO:0007417,GO:0008150,GO:0008289,GO:0008361,GO:0008366,GO:0009605,GO:0009612,GO:0009628,GO:0009987,GO:0010001,GO:0010720,GO:0010721,GO:0010769,GO:0010771,GO:0010941,GO:0010975,GO:0010977,GO:0014003,GO:0014013,GO:…	-	ko:K06771	ko04514,map04514	-	-	-	ko00000,ko00001,ko04091,ko04516	-	-	-	C2-set_2,Ig_3,V-set
XP_033095606.1	7739.XP_002586042.1	6.51e-18	82.8	KOG4297@1|root,KOG4297@2759|Eukaryota	2759|Eukaryota	S	carbohydrate binding	-	-	-	ko:K06560	ko04145,ko05152,map04145,map05152	-	-	-	ko00000,ko00001,ko04090,ko04091,ko04131	-	-	-	Lectin_C
XP_033095607.1	7668.SPU_016786-tr	2.23e-29	122	KOG0490@1|root,KOG0490@2759|Eukaryota,3A3BF@33154|Opisthokonta,3BQX2@33208|Metazoa,3CWBH@33213|Bilateria	33208|Metazoa	K	DNA-binding transcription factor activity, RNA polymerase II-specific	ISX	GO:0000122,GO:0000981,GO:0001227,GO:0003674,GO:0003676,GO:0003677,GO:0003700,GO:0005488,GO:0005575,GO:0005622,GO:0005623,GO:0005634,GO:0006355,GO:0006357,GO:0008150,GO:0009889,GO:0009890,GO:0009892,GO:0010468,GO:0010556,GO:0010558,GO:0010605,GO:0010629,GO:0019216,GO:0019219,GO:0019222,GO:0019747,GO:0030656,GO:0031323,GO:0031324,GO:0031326,GO:0031327,GO:0032879,GO:0043226,GO:0043227,GO:0043229,GO:…	-	-	-	-	-	-	-	-	-	-	Homeobox
XP_033095608.1	8128.ENSONIP00000025987	3.03e-37	133	KOG1075@1|root,KOG1075@2759|Eukaryota,39N4Q@33154|Opisthokonta,3C0YC@33208|Metazoa,3DH14@33213|Bilateria,48RUJ@7711|Chordata,49N81@7742|Vertebrata,4A97P@7898|Actinopterygii	33208|Metazoa	S	RNA-directed DNA polymerase from mobile element jockey-like	-	-	-	-	-	-	-	-	-	-	-	-	Exo_endo_phos_2,RVT_1
XP_033095609.1	10224.XP_006823928.1	8.09e-93	294	COG2126@1|root,KOG3713@2759|Eukaryota,38D0S@33154|Opisthokonta,3BAS8@33208|Metazoa,3CR98@33213|Bilateria	33208|Metazoa	P	voltage-gated potassium channel activity	-	-	-	ko:K04887	-	-	-	-	ko00000,ko04040	1.A.1.2.2	-	-	Ion_trans
XP_033095610.1	69293.ENSGACP00000000758	1.36e-61	202	COG1690@1|root,KOG3833@2759|Eukaryota,38CK6@33154|Opisthokonta,3BD7J@33208|Metazoa,3CV3F@33213|Bilateria,48A0A@7711|Chordata,4958A@7742|Vertebrata,49S9P@7898|Actinopterygii	33208|Metazoa	J	Catalytic subunit of the tRNA-splicing ligase complex that acts by directly joining spliced tRNA halves to mature-sized tRNAs by incorporating the precursor-derived splice junction phosphate into the mature tRNA as a canonical 3',5'- phosphodiester. May act as a RNA ligase with broad substrate specificity, and may function toward other RNAs	RTCB	GO:0000003,GO:0000378,GO:0000394,GO:0000968,GO:0000971,GO:0001701,GO:0001890,GO:0002119,GO:0002164,GO:0003006,GO:0003674,GO:0003824,GO:0003972,GO:0005488,GO:0005515,GO:0005575,GO:0005622,GO:0005623,GO:0005634,GO:0005635,GO:0005654,GO:0005737,GO:0005783,GO:0005789,GO:0005829,GO:0006139,GO:0006388,GO:0006396,GO:0006399,GO:0006725,GO:0006807,GO:0007275,GO:0007276,GO:0007281,GO:0008033,GO:0008092,GO:…	6.5.1.3	ko:K14415	-	-	-	-	ko00000,ko01000,ko03016	-	-	-	RtcB
XP_033095611.1	7425.NV16210-PA	2.44e-27	112	KOG0123@1|root,KOG0123@2759|Eukaryota,38F9F@33154|Opisthokonta,3BB3Q@33208|Metazoa,3CUUM@33213|Bilateria,41VBP@6656|Arthropoda,3SGN9@50557|Insecta,46GJJ@7399|Hymenoptera	33208|Metazoa	A	Binds the poly(A) tail of mRNA	PABPC4	GO:0000003,GO:0000226,GO:0000278,GO:0000280,GO:0000375,GO:0000377,GO:0000398,GO:0000910,GO:0000932,GO:0002119,GO:0002164,GO:0003002,GO:0003006,GO:0003674,GO:0003676,GO:0003723,GO:0003727,GO:0003729,GO:0003730,GO:0005488,GO:0005515,GO:0005575,GO:0005622,GO:0005623,GO:0005634,GO:0005737,GO:0005829,GO:0005844,GO:0006139,GO:0006396,GO:0006397,GO:0006401,GO:0006412,GO:0006417,GO:0006518,GO:0006725,GO:…	-	ko:K13126	ko03013,ko03015,ko03018,map03013,map03015,map03018	-	-	-	ko00000,ko00001,ko03019,ko03041	-	-	-	PABP,RRM_1
XP_033095612.1	7668.SPU_011830-tr	5.77e-46	168	COG2132@1|root,KOG1263@2759|Eukaryota,39UM9@33154|Opisthokonta,3BCQ7@33208|Metazoa,3CSVJ@33213|Bilateria	33208|Metazoa	Q	iron assimilation by reduction and transport	-	GO:0000041,GO:0003674,GO:0003824,GO:0004322,GO:0005575,GO:0005623,GO:0005886,GO:0005887,GO:0006810,GO:0006811,GO:0006812,GO:0006826,GO:0006873,GO:0006875,GO:0006879,GO:0008150,GO:0008152,GO:0009987,GO:0016020,GO:0016021,GO:0016491,GO:0016722,GO:0016724,GO:0019725,GO:0030001,GO:0030003,GO:0031224,GO:0031226,GO:0032991,GO:0033212,GO:0033215,GO:0033573,GO:0042592,GO:0044425,GO:0044459,GO:0044464,GO:…	-	-	-	-	-	-	-	-	-	-	Cu-oxidase,Cu-oxidase_2,Cu-oxidase_3
XP_033095614.1	10224.XP_006822415.1	8.01e-219	673	KOG1217@1|root,KOG1217@2759|Eukaryota,3AH1R@33154|Opisthokonta,3BWTW@33208|Metazoa,3DEM0@33213|Bilateria	33208|Metazoa	T	Epidermal growth factor-like domain.	-	-	-	ko:K22017	-	-	-	-	ko00000,ko04131	-	-	-	EGF,EGF_CA,NIDO,VWD,hEGF
XP_033095615.1	10224.XP_006822607.1	1.05e-220	650	COG1404@1|root,KOG3525@2759|Eukaryota,39WI9@33154|Opisthokonta,3BJMM@33208|Metazoa,3D18A@33213|Bilateria	33208|Metazoa	O	Subtilase family	-	-	3.4.21.75	ko:K01349	ko05164,map05164	-	-	-	ko00000,ko00001,ko01000,ko01002,ko03110,ko04131	-	-	-	P_proprotein,Peptidase_S8,S8_pro-domain
XP_033095616.1	7719.XP_009859424.1	1.44e-12	82	COG2272@1|root,KOG1217@1|root,KOG3538@1|root,KOG4291@1|root,KOG1214@2759|Eukaryota,KOG1217@2759|Eukaryota,KOG3538@2759|Eukaryota,KOG4291@2759|Eukaryota,38BUP@33154|Opisthokonta,3BA2W@33208|Metazoa,3CUNH@33213|Bilateria	33208|Metazoa	T	sequestering of TGFbeta in extracellular matrix	MATN4	GO:0003674,GO:0005488,GO:0005515,GO:0005518,GO:0005575,GO:0005576,GO:0005622,GO:0005623,GO:0005856,GO:0005882,GO:0007155,GO:0007160,GO:0008150,GO:0019215,GO:0022610,GO:0030054,GO:0030055,GO:0030056,GO:0031012,GO:0031589,GO:0032991,GO:0043226,GO:0043228,GO:0043229,GO:0043232,GO:0044421,GO:0044422,GO:0044424,GO:0044430,GO:0044446,GO:0044464,GO:0044877,GO:0045111,GO:0098733,GO:0099080,GO:0099081,GO:…	-	ko:K17307	-	-	-	-	ko00000,ko04147	-	-	-	EGF,EGF_3,EGF_CA,FXa_inhibition,Ldl_recept_a,SEA,VWA,hEGF
XP_033095617.1	13616.ENSMODP00000014447	4.56e-11	70.1	KOG4475@1|root,KOG4475@2759|Eukaryota,39UXD@33154|Opisthokonta,3BM9C@33208|Metazoa,3DDN2@33213|Bilateria,4819I@7711|Chordata,497GE@7742|Vertebrata,3J4GD@40674|Mammalia,4K6S7@9263|Metatheria	33208|Metazoa	T	cell division	HMCN1	GO:0005575,GO:0005576,GO:0005604,GO:0005622,GO:0005623,GO:0005737,GO:0005938,GO:0008150,GO:0009605,GO:0009607,GO:0009617,GO:0030054,GO:0031012,GO:0043207,GO:0044421,GO:0044424,GO:0044444,GO:0044464,GO:0050896,GO:0051704,GO:0051707,GO:0062023,GO:0071944,GO:0099568	-	ko:K17341	-	-	-	-	ko00000	-	-	-	EGF_CA,G2F,I-set,Ig_3,TSP_1
XP_033095618.1	8010.XP_010865993.1	0.000512	47	KOG1721@1|root,KOG1721@2759|Eukaryota,38D04@33154|Opisthokonta,3BDKE@33208|Metazoa,3CZFS@33213|Bilateria,47YZH@7711|Chordata,48WTP@7742|Vertebrata,4A6YN@7898|Actinopterygii	33208|Metazoa	K	zinc finger protein	ZNF319	GO:0000981,GO:0003674,GO:0003700,GO:0005575,GO:0005622,GO:0005623,GO:0005634,GO:0006355,GO:0006357,GO:0008150,GO:0009889,GO:0010468,GO:0010556,GO:0019219,GO:0019222,GO:0031323,GO:0031326,GO:0043226,GO:0043227,GO:0043229,GO:0043231,GO:0044424,GO:0044464,GO:0050789,GO:0050794,GO:0051171,GO:0051252,GO:0060255,GO:0065007,GO:0080090,GO:0140110,GO:1903506,GO:2000112,GO:2001141	-	-	-	-	-	-	-	-	-	-	zf-C2H2
XP_033095619.1	8128.ENSONIP00000018972	2.34e-27	112	COG1073@1|root,2QQ8Z@2759|Eukaryota,38H36@33154|Opisthokonta,3BEH7@33208|Metazoa,3CR64@33213|Bilateria,481P8@7711|Chordata,48ZNE@7742|Vertebrata,49ZDW@7898|Actinopterygii	33208|Metazoa	S	acyl-coenzyme A thioesterase	ACOT4	GO:0000038,GO:0001666,GO:0001676,GO:0003674,GO:0003824,GO:0004778,GO:0005102,GO:0005488,GO:0005515,GO:0005575,GO:0005622,GO:0005623,GO:0005737,GO:0005739,GO:0005759,GO:0005777,GO:0005782,GO:0005829,GO:0006082,GO:0006104,GO:0006139,GO:0006163,GO:0006605,GO:0006625,GO:0006629,GO:0006631,GO:0006637,GO:0006725,GO:0006732,GO:0006753,GO:0006790,GO:0006793,GO:0006796,GO:0006807,GO:0006810,GO:0006886,GO:…	2.3.1.65,3.1.2.2	ko:K00659,ko:K01068,ko:K11993	ko00062,ko00120,ko00430,ko01040,ko01100,ko01110,ko04146,ko04976,map00062,map00120,map00430,map01040,map01100,map01110,map04146,map04976	M00106	R01274,R03718,R03720,R08174,R08175,R08176,R08177,R08178,R08179,R08180,R08181,R08182,R08183,R08744,R08745,R09450	RC00004,RC00014,RC00096,RC02867	ko00000,ko00001,ko00002,ko01000,ko01004	-	-	-	BAAT_C,Bile_Hydr_Trans
XP_033095620.1	8128.ENSONIP00000018972	5.87e-27	111	COG1073@1|root,2QQ8Z@2759|Eukaryota,38H36@33154|Opisthokonta,3BEH7@33208|Metazoa,3CR64@33213|Bilateria,481P8@7711|Chordata,48ZNE@7742|Vertebrata,49ZDW@7898|Actinopterygii	33208|Metazoa	S	acyl-coenzyme A thioesterase	ACOT4	GO:0000038,GO:0001666,GO:0001676,GO:0003674,GO:0003824,GO:0004778,GO:0005102,GO:0005488,GO:0005515,GO:0005575,GO:0005622,GO:0005623,GO:0005737,GO:0005739,GO:0005759,GO:0005777,GO:0005782,GO:0005829,GO:0006082,GO:0006104,GO:0006139,GO:0006163,GO:0006605,GO:0006625,GO:0006629,GO:0006631,GO:0006637,GO:0006725,GO:0006732,GO:0006753,GO:0006790,GO:0006793,GO:0006796,GO:0006807,GO:0006810,GO:0006886,GO:…	2.3.1.65,3.1.2.2	ko:K00659,ko:K01068,ko:K11993	ko00062,ko00120,ko00430,ko01040,ko01100,ko01110,ko04146,ko04976,map00062,map00120,map00430,map01040,map01100,map01110,map04146,map04976	M00106	R01274,R03718,R03720,R08174,R08175,R08176,R08177,R08178,R08179,R08180,R08181,R08182,R08183,R08744,R08745,R09450	RC00004,RC00014,RC00096,RC02867	ko00000,ko00001,ko00002,ko01000,ko01004	-	-	-	BAAT_C,Bile_Hydr_Trans
XP_033095621.1	10224.XP_006817203.1	5.73e-07	58.2	29KIG@1|root,2RTTJ@2759|Eukaryota,39I7K@33154|Opisthokonta,3CN0H@33208|Metazoa,3DK6F@33213|Bilateria	33208|Metazoa	-	-	-	-	-	-	-	-	-	-	-	-	-	-	-
XP_033095622.1	7668.SPU_005181-tr	4.44e-54	190	KOG1075@1|root,KOG1075@2759|Eukaryota	2759|Eukaryota	E	Ribonuclease H protein	-	-	-	-	-	-	-	-	-	-	-	-	Exo_endo_phos,RVT_1
XP_033095623.1	7668.SPU_012568-tr	1.42e-42	155	295QK@1|root,2RCNY@2759|Eukaryota,397G8@33154|Opisthokonta,3CPZP@33208|Metazoa,3E65U@33213|Bilateria	33154|Opisthokonta	-	-	-	-	-	-	-	-	-	-	-	-	-	-	Sulfotransfer_3
XP_033095624.1	7668.SPU_012568-tr	1.42e-42	155	295QK@1|root,2RCNY@2759|Eukaryota,397G8@33154|Opisthokonta,3CPZP@33208|Metazoa,3E65U@33213|Bilateria	33154|Opisthokonta	-	-	-	-	-	-	-	-	-	-	-	-	-	-	Sulfotransfer_3
XP_033095625.1	7668.SPU_012568-tr	1.42e-42	155	295QK@1|root,2RCNY@2759|Eukaryota,397G8@33154|Opisthokonta,3CPZP@33208|Metazoa,3E65U@33213|Bilateria	33154|Opisthokonta	-	-	-	-	-	-	-	-	-	-	-	-	-	-	Sulfotransfer_3
XP_033095626.1	7668.SPU_012568-tr	1.42e-42	155	295QK@1|root,2RCNY@2759|Eukaryota,397G8@33154|Opisthokonta,3CPZP@33208|Metazoa,3E65U@33213|Bilateria	33154|Opisthokonta	-	-	-	-	-	-	-	-	-	-	-	-	-	-	Sulfotransfer_3
XP_033095627.1	10224.XP_006812352.1	0	1606	2CMP4@1|root,2QR56@2759|Eukaryota,39VQX@33154|Opisthokonta,3BR69@33208|Metazoa,3D755@33213|Bilateria	33208|Metazoa	S	Pao retrotransposon peptidase	-	-	-	-	-	-	-	-	-	-	-	-	DUF1759,Peptidase_A17,rve
XP_033095630.1	7668.SPU_024413-tr	3.91e-55	174	2D4BW@1|root,2S52C@2759|Eukaryota,3A6DF@33154|Opisthokonta,3BT4P@33208|Metazoa,3DHMS@33213|Bilateria	33208|Metazoa	S	PLAC8 family	-	-	-	-	-	-	-	-	-	-	-	-	PLAC8
XP_033095631.1	10224.XP_006823424.1	6.56e-53	186	COG2114@1|root,KOG1023@2759|Eukaryota,38E22@33154|Opisthokonta,3B9DY@33208|Metazoa,3CT6K@33213|Bilateria	33208|Metazoa	T	guanylate cyclase activity	-	-	4.6.1.2	ko:K12323,ko:K12324	ko00230,ko04022,ko04024,ko04270,ko04714,ko04921,ko04923,ko04924,ko04925,map00230,map04022,map04024,map04270,map04714,map04921,map04923,map04924,map04925	M00694	R00434	RC00295	ko00000,ko00001,ko00002,ko01000,ko01001	-	-	-	ANF_receptor,Guanylate_cyc,Pkinase_Tyr
XP_033095632.1	7668.SPU_023007-tr	2.59e-13	80.5	2CYWU@1|root,2S6Y4@2759|Eukaryota,39VM9@33154|Opisthokonta,3BJ6W@33208|Metazoa,3DG6B@33213|Bilateria	33208|Metazoa	S	C-terminal of Roc, COR, domain	-	-	-	-	-	-	-	-	-	-	-	-	COR,Death,Roc
XP_033095633.1	7668.SPU_017954-tr	3.47e-119	371	KOG2397@1|root,KOG2397@2759|Eukaryota,38EUH@33154|Opisthokonta,3BAI0@33208|Metazoa,3CWAX@33213|Bilateria	33208|Metazoa	T	N-glycan processing	PRKCSH	GO:0001655,GO:0001701,GO:0001889,GO:0003674,GO:0003676,GO:0003723,GO:0005080,GO:0005488,GO:0005509,GO:0005515,GO:0005575,GO:0005622,GO:0005623,GO:0005737,GO:0005783,GO:0005788,GO:0006464,GO:0006491,GO:0006807,GO:0007154,GO:0007165,GO:0007275,GO:0007399,GO:0008150,GO:0008152,GO:0009100,GO:0009790,GO:0009792,GO:0009987,GO:0010721,GO:0010975,GO:0010977,GO:0012505,GO:0016043,GO:0017177,GO:0019538,GO:…	-	ko:K08288	ko04141,map04141	-	-	-	ko00000,ko00001,ko04091	-	-	-	EF-hand_5,PRKCSH-like,PRKCSH_1
XP_033095634.1	10224.XP_002741469.1	7.8e-276	788	COG4301@1|root,2QS9T@2759|Eukaryota,38BFM@33154|Opisthokonta,3BJS2@33208|Metazoa,3D5BC@33213|Bilateria	33208|Metazoa	S	Sulfatase-modifying factor enzyme 1	-	-	-	-	-	-	-	-	-	-	-	-	DinB_2,FGE-sulfatase
XP_033095635.1	10224.XP_002741469.1	4.59e-264	757	COG4301@1|root,2QS9T@2759|Eukaryota,38BFM@33154|Opisthokonta,3BJS2@33208|Metazoa,3D5BC@33213|Bilateria	33208|Metazoa	S	Sulfatase-modifying factor enzyme 1	-	-	-	-	-	-	-	-	-	-	-	-	DinB_2,FGE-sulfatase
XP_033095636.1	8081.XP_008421914.1	1.49e-05	54.7	28HI2@1|root,2SD8B@2759|Eukaryota,3ABDZ@33154|Opisthokonta,3BW3W@33208|Metazoa,3DFDW@33213|Bilateria,48J90@7711|Chordata,49G6R@7742|Vertebrata,4A6T4@7898|Actinopterygii	33208|Metazoa	K	GTF2I-like repeat	-	-	-	-	-	-	-	-	-	-	-	-	GTF2I
XP_033095637.1	8081.XP_008421914.1	1.49e-05	54.7	28HI2@1|root,2SD8B@2759|Eukaryota,3ABDZ@33154|Opisthokonta,3BW3W@33208|Metazoa,3DFDW@33213|Bilateria,48J90@7711|Chordata,49G6R@7742|Vertebrata,4A6T4@7898|Actinopterygii	33208|Metazoa	K	GTF2I-like repeat	-	-	-	-	-	-	-	-	-	-	-	-	GTF2I
XP_033095638.1	8081.XP_008421914.1	1.49e-05	54.7	28HI2@1|root,2SD8B@2759|Eukaryota,3ABDZ@33154|Opisthokonta,3BW3W@33208|Metazoa,3DFDW@33213|Bilateria,48J90@7711|Chordata,49G6R@7742|Vertebrata,4A6T4@7898|Actinopterygii	33208|Metazoa	K	GTF2I-like repeat	-	-	-	-	-	-	-	-	-	-	-	-	GTF2I
XP_033095639.1	8081.XP_008421914.1	1.49e-05	54.7	28HI2@1|root,2SD8B@2759|Eukaryota,3ABDZ@33154|Opisthokonta,3BW3W@33208|Metazoa,3DFDW@33213|Bilateria,48J90@7711|Chordata,49G6R@7742|Vertebrata,4A6T4@7898|Actinopterygii	33208|Metazoa	K	GTF2I-like repeat	-	-	-	-	-	-	-	-	-	-	-	-	GTF2I
XP_033095640.1	7668.SPU_001450-tr	3.11e-19	90.5	KOG0800@1|root,KOG0800@2759|Eukaryota,390PJ@33154|Opisthokonta,3BHU7@33208|Metazoa,3CS08@33213|Bilateria	33208|Metazoa	O	metal ion binding	RNF150	-	-	-	-	-	-	-	-	-	-	-	PA,zf-RING_2
XP_033095641.1	8081.XP_008421914.1	1.49e-05	54.7	28HI2@1|root,2SD8B@2759|Eukaryota,3ABDZ@33154|Opisthokonta,3BW3W@33208|Metazoa,3DFDW@33213|Bilateria,48J90@7711|Chordata,49G6R@7742|Vertebrata,4A6T4@7898|Actinopterygii	33208|Metazoa	K	GTF2I-like repeat	-	-	-	-	-	-	-	-	-	-	-	-	GTF2I
XP_033095642.1	8081.XP_008421914.1	2.64e-05	53.9	28HI2@1|root,2SD8B@2759|Eukaryota,3ABDZ@33154|Opisthokonta,3BW3W@33208|Metazoa,3DFDW@33213|Bilateria,48J90@7711|Chordata,49G6R@7742|Vertebrata,4A6T4@7898|Actinopterygii	33208|Metazoa	K	GTF2I-like repeat	-	-	-	-	-	-	-	-	-	-	-	-	GTF2I
XP_033095643.1	8081.XP_008421914.1	2.64e-05	53.9	28HI2@1|root,2SD8B@2759|Eukaryota,3ABDZ@33154|Opisthokonta,3BW3W@33208|Metazoa,3DFDW@33213|Bilateria,48J90@7711|Chordata,49G6R@7742|Vertebrata,4A6T4@7898|Actinopterygii	33208|Metazoa	K	GTF2I-like repeat	-	-	-	-	-	-	-	-	-	-	-	-	GTF2I
XP_033095644.1	8081.XP_008421914.1	2.64e-05	53.9	28HI2@1|root,2SD8B@2759|Eukaryota,3ABDZ@33154|Opisthokonta,3BW3W@33208|Metazoa,3DFDW@33213|Bilateria,48J90@7711|Chordata,49G6R@7742|Vertebrata,4A6T4@7898|Actinopterygii	33208|Metazoa	K	GTF2I-like repeat	-	-	-	-	-	-	-	-	-	-	-	-	GTF2I
XP_033095645.1	8081.XP_008421914.1	2.64e-05	53.9	28HI2@1|root,2SD8B@2759|Eukaryota,3ABDZ@33154|Opisthokonta,3BW3W@33208|Metazoa,3DFDW@33213|Bilateria,48J90@7711|Chordata,49G6R@7742|Vertebrata,4A6T4@7898|Actinopterygii	33208|Metazoa	K	GTF2I-like repeat	-	-	-	-	-	-	-	-	-	-	-	-	GTF2I
XP_033095646.1	8081.XP_008421914.1	2.49e-06	57	28HI2@1|root,2SD8B@2759|Eukaryota,3ABDZ@33154|Opisthokonta,3BW3W@33208|Metazoa,3DFDW@33213|Bilateria,48J90@7711|Chordata,49G6R@7742|Vertebrata,4A6T4@7898|Actinopterygii	33208|Metazoa	K	GTF2I-like repeat	-	-	-	-	-	-	-	-	-	-	-	-	GTF2I
XP_033095647.1	8081.XP_008421914.1	1.32e-05	54.7	28HI2@1|root,2SD8B@2759|Eukaryota,3ABDZ@33154|Opisthokonta,3BW3W@33208|Metazoa,3DFDW@33213|Bilateria,48J90@7711|Chordata,49G6R@7742|Vertebrata,4A6T4@7898|Actinopterygii	33208|Metazoa	K	GTF2I-like repeat	-	-	-	-	-	-	-	-	-	-	-	-	GTF2I
XP_033095648.1	8081.XP_008421914.1	1.26e-05	54.7	28HI2@1|root,2SD8B@2759|Eukaryota,3ABDZ@33154|Opisthokonta,3BW3W@33208|Metazoa,3DFDW@33213|Bilateria,48J90@7711|Chordata,49G6R@7742|Vertebrata,4A6T4@7898|Actinopterygii	33208|Metazoa	K	GTF2I-like repeat	-	-	-	-	-	-	-	-	-	-	-	-	GTF2I
XP_033095649.1	8081.XP_008421914.1	1.1e-05	54.7	28HI2@1|root,2SD8B@2759|Eukaryota,3ABDZ@33154|Opisthokonta,3BW3W@33208|Metazoa,3DFDW@33213|Bilateria,48J90@7711|Chordata,49G6R@7742|Vertebrata,4A6T4@7898|Actinopterygii	33208|Metazoa	K	GTF2I-like repeat	-	-	-	-	-	-	-	-	-	-	-	-	GTF2I
XP_033095650.1	7668.SPU_003772-tr	3.62e-64	229	2AC3A@1|root,2RYQH@2759|Eukaryota,39UUE@33154|Opisthokonta,3BN3N@33208|Metazoa,3D5HC@33213|Bilateria	33208|Metazoa	S	Centromere protein C	CENPC	GO:0000003,GO:0000070,GO:0000228,GO:0000278,GO:0000280,GO:0000775,GO:0000776,GO:0000777,GO:0000778,GO:0000779,GO:0000780,GO:0000785,GO:0000790,GO:0000792,GO:0000793,GO:0000794,GO:0000819,GO:0003674,GO:0003676,GO:0003677,GO:0003690,GO:0005488,GO:0005575,GO:0005576,GO:0005622,GO:0005623,GO:0005634,GO:0005654,GO:0005694,GO:0005720,GO:0005721,GO:0005737,GO:0005829,GO:0005886,GO:0006323,GO:0006325,GO:…	-	ko:K11497	-	-	-	-	ko00000,ko03036	-	-	-	CENP-C_C,CENP-C_mid,CENP_C_N
XP_033095651.1	7668.SPU_003772-tr	3.47e-64	229	2AC3A@1|root,2RYQH@2759|Eukaryota,39UUE@33154|Opisthokonta,3BN3N@33208|Metazoa,3D5HC@33213|Bilateria	33208|Metazoa	S	Centromere protein C	CENPC	GO:0000003,GO:0000070,GO:0000228,GO:0000278,GO:0000280,GO:0000775,GO:0000776,GO:0000777,GO:0000778,GO:0000779,GO:0000780,GO:0000785,GO:0000790,GO:0000792,GO:0000793,GO:0000794,GO:0000819,GO:0003674,GO:0003676,GO:0003677,GO:0003690,GO:0005488,GO:0005575,GO:0005576,GO:0005622,GO:0005623,GO:0005634,GO:0005654,GO:0005694,GO:0005720,GO:0005721,GO:0005737,GO:0005829,GO:0005886,GO:0006323,GO:0006325,GO:…	-	ko:K11497	-	-	-	-	ko00000,ko03036	-	-	-	CENP-C_C,CENP-C_mid,CENP_C_N
XP_033095652.1	7739.XP_002611055.1	0	967	COG5021@1|root,KOG0939@2759|Eukaryota,38CJM@33154|Opisthokonta,3BIMG@33208|Metazoa,3D05R@33213|Bilateria,483ZM@7711|Chordata	33208|Metazoa	O	syntaxin binding	HECTD3	GO:0000149,GO:0003674,GO:0003824,GO:0004842,GO:0005488,GO:0005515,GO:0005575,GO:0005622,GO:0005623,GO:0005737,GO:0006464,GO:0006508,GO:0006511,GO:0006807,GO:0008150,GO:0008152,GO:0009056,GO:0009057,GO:0009987,GO:0010498,GO:0016567,GO:0016740,GO:0019538,GO:0019787,GO:0019905,GO:0019941,GO:0030163,GO:0032446,GO:0036211,GO:0043161,GO:0043170,GO:0043412,GO:0043632,GO:0044237,GO:0044238,GO:0044248,GO:…	2.3.2.26	ko:K12233	-	-	-	-	ko00000,ko01000,ko04121	-	-	-	ANAPC10,HECT
XP_033095653.1	10224.XP_006825422.1	0	922	28K1N@1|root,2QSG3@2759|Eukaryota,38MEH@33154|Opisthokonta,3BF44@33208|Metazoa,3CTC2@33213|Bilateria	33208|Metazoa	S	beta-1,3-galactosyl-O-glycosyl-glycoprotein beta-1,3-N-acetylglucosaminyltransferase activity	POMGNT1	GO:0000139,GO:0003674,GO:0003824,GO:0005488,GO:0005575,GO:0005622,GO:0005623,GO:0005737,GO:0005794,GO:0006464,GO:0006486,GO:0006493,GO:0006807,GO:0008150,GO:0008152,GO:0008194,GO:0008375,GO:0009058,GO:0009059,GO:0009100,GO:0009101,GO:0009987,GO:0012505,GO:0016020,GO:0016021,GO:0016266,GO:0016740,GO:0016757,GO:0016758,GO:0019538,GO:0030145,GO:0030173,GO:0031090,GO:0031224,GO:0031228,GO:0031300,GO:…	-	ko:K09666	ko00515,ko01100,map00515,map01100	-	R07619	-	ko00000,ko00001,ko01000,ko01003	-	GT13	-	GNT-I,ILEI
XP_033095654.1	10224.XP_006825422.1	0	922	28K1N@1|root,2QSG3@2759|Eukaryota,38MEH@33154|Opisthokonta,3BF44@33208|Metazoa,3CTC2@33213|Bilateria	33208|Metazoa	S	beta-1,3-galactosyl-O-glycosyl-glycoprotein beta-1,3-N-acetylglucosaminyltransferase activity	POMGNT1	GO:0000139,GO:0003674,GO:0003824,GO:0005488,GO:0005575,GO:0005622,GO:0005623,GO:0005737,GO:0005794,GO:0006464,GO:0006486,GO:0006493,GO:0006807,GO:0008150,GO:0008152,GO:0008194,GO:0008375,GO:0009058,GO:0009059,GO:0009100,GO:0009101,GO:0009987,GO:0012505,GO:0016020,GO:0016021,GO:0016266,GO:0016740,GO:0016757,GO:0016758,GO:0019538,GO:0030145,GO:0030173,GO:0031090,GO:0031224,GO:0031228,GO:0031300,GO:…	-	ko:K09666	ko00515,ko01100,map00515,map01100	-	R07619	-	ko00000,ko00001,ko01000,ko01003	-	GT13	-	GNT-I,ILEI
XP_033095655.1	10224.XP_006825422.1	0	922	28K1N@1|root,2QSG3@2759|Eukaryota,38MEH@33154|Opisthokonta,3BF44@33208|Metazoa,3CTC2@33213|Bilateria	33208|Metazoa	S	beta-1,3-galactosyl-O-glycosyl-glycoprotein beta-1,3-N-acetylglucosaminyltransferase activity	POMGNT1	GO:0000139,GO:0003674,GO:0003824,GO:0005488,GO:0005575,GO:0005622,GO:0005623,GO:0005737,GO:0005794,GO:0006464,GO:0006486,GO:0006493,GO:0006807,GO:0008150,GO:0008152,GO:0008194,GO:0008375,GO:0009058,GO:0009059,GO:0009100,GO:0009101,GO:0009987,GO:0012505,GO:0016020,GO:0016021,GO:0016266,GO:0016740,GO:0016757,GO:0016758,GO:0019538,GO:0030145,GO:0030173,GO:0031090,GO:0031224,GO:0031228,GO:0031300,GO:…	-	ko:K09666	ko00515,ko01100,map00515,map01100	-	R07619	-	ko00000,ko00001,ko01000,ko01003	-	GT13	-	GNT-I,ILEI
XP_033095656.1	10224.XP_006825422.1	0	915	28K1N@1|root,2QSG3@2759|Eukaryota,38MEH@33154|Opisthokonta,3BF44@33208|Metazoa,3CTC2@33213|Bilateria	33208|Metazoa	S	beta-1,3-galactosyl-O-glycosyl-glycoprotein beta-1,3-N-acetylglucosaminyltransferase activity	POMGNT1	GO:0000139,GO:0003674,GO:0003824,GO:0005488,GO:0005575,GO:0005622,GO:0005623,GO:0005737,GO:0005794,GO:0006464,GO:0006486,GO:0006493,GO:0006807,GO:0008150,GO:0008152,GO:0008194,GO:0008375,GO:0009058,GO:0009059,GO:0009100,GO:0009101,GO:0009987,GO:0012505,GO:0016020,GO:0016021,GO:0016266,GO:0016740,GO:0016757,GO:0016758,GO:0019538,GO:0030145,GO:0030173,GO:0031090,GO:0031224,GO:0031228,GO:0031300,GO:…	-	ko:K09666	ko00515,ko01100,map00515,map01100	-	R07619	-	ko00000,ko00001,ko01000,ko01003	-	GT13	-	GNT-I,ILEI
XP_033095657.1	10224.XP_006825422.1	0	889	28K1N@1|root,2QSG3@2759|Eukaryota,38MEH@33154|Opisthokonta,3BF44@33208|Metazoa,3CTC2@33213|Bilateria	33208|Metazoa	S	beta-1,3-galactosyl-O-glycosyl-glycoprotein beta-1,3-N-acetylglucosaminyltransferase activity	POMGNT1	GO:0000139,GO:0003674,GO:0003824,GO:0005488,GO:0005575,GO:0005622,GO:0005623,GO:0005737,GO:0005794,GO:0006464,GO:0006486,GO:0006493,GO:0006807,GO:0008150,GO:0008152,GO:0008194,GO:0008375,GO:0009058,GO:0009059,GO:0009100,GO:0009101,GO:0009987,GO:0012505,GO:0016020,GO:0016021,GO:0016266,GO:0016740,GO:0016757,GO:0016758,GO:0019538,GO:0030145,GO:0030173,GO:0031090,GO:0031224,GO:0031228,GO:0031300,GO:…	-	ko:K09666	ko00515,ko01100,map00515,map01100	-	R07619	-	ko00000,ko00001,ko01000,ko01003	-	GT13	-	GNT-I,ILEI
XP_033095659.1	10224.XP_002740987.1	5.16e-19	98.6	COG1594@1|root,KOG1105@2759|Eukaryota,39TCJ@33154|Opisthokonta,3BFN2@33208|Metazoa,3D1EX@33213|Bilateria	33208|Metazoa	K	mediator of RNA polymerase II transcription subunit	MED26	GO:0003674,GO:0003712,GO:0003713,GO:0005575,GO:0005622,GO:0005623,GO:0005634,GO:0005654,GO:0006139,GO:0006351,GO:0006352,GO:0006355,GO:0006357,GO:0006366,GO:0006367,GO:0006725,GO:0006807,GO:0008150,GO:0008152,GO:0009058,GO:0009059,GO:0009889,GO:0009891,GO:0009893,GO:0009987,GO:0010467,GO:0010468,GO:0010556,GO:0010557,GO:0010604,GO:0016070,GO:0016592,GO:0018130,GO:0019219,GO:0019222,GO:0019438,GO:…	-	ko:K15169	-	-	-	-	ko00000,ko03021	-	-	-	Med26,Med26_C,Med26_M
XP_033095660.1	8049.ENSGMOP00000010947	7.98e-11	73.2	COG1594@1|root,KOG1105@2759|Eukaryota,39TCJ@33154|Opisthokonta,3BFN2@33208|Metazoa,3D1EX@33213|Bilateria,4878W@7711|Chordata,48WH0@7742|Vertebrata,49XHV@7898|Actinopterygii	33208|Metazoa	K	Mediator of RNA polymerase II transcription, subunit	MED26	GO:0003674,GO:0003712,GO:0003713,GO:0005575,GO:0005622,GO:0005623,GO:0005634,GO:0005654,GO:0006139,GO:0006351,GO:0006352,GO:0006355,GO:0006357,GO:0006366,GO:0006367,GO:0006725,GO:0006807,GO:0008150,GO:0008152,GO:0009058,GO:0009059,GO:0009889,GO:0009891,GO:0009893,GO:0009987,GO:0010467,GO:0010468,GO:0010556,GO:0010557,GO:0010604,GO:0016070,GO:0016592,GO:0018130,GO:0019219,GO:0019222,GO:0019438,GO:…	-	ko:K15169	-	-	-	-	ko00000,ko03021	-	-	-	Med26,Med26_C,Med26_M
XP_033095661.1	6087.XP_002159868.2	2.01e-15	80.9	COG0038@1|root,COG5125@1|root,KOG0475@2759|Eukaryota,KOG2866@2759|Eukaryota,38CGM@33154|Opisthokonta	33154|Opisthokonta	P	voltage-gated chloride channel activity	-	-	-	ko:K05012	-	-	-	-	ko00000,ko04040	2.A.49.1.1,2.A.49.1.2,2.A.49.1.3,2.A.49.2.2,2.A.49.2.3,2.A.49.2.8	-	-	CBS,Voltage_CLC
XP_033095662.1	9031.ENSGALP00000018469	2.21e-180	516	COG0626@1|root,KOG0053@2759|Eukaryota,38CST@33154|Opisthokonta,3BFVK@33208|Metazoa,3CXAE@33213|Bilateria,47ZEF@7711|Chordata,48X56@7742|Vertebrata,4GNS1@8782|Aves	33208|Metazoa	E	Cystathionine gamma-lyase	CTH	GO:0000096,GO:0000097,GO:0000098,GO:0001558,GO:0003674,GO:0003824,GO:0003962,GO:0004121,GO:0004123,GO:0005488,GO:0005515,GO:0005575,GO:0005622,GO:0005623,GO:0005737,GO:0005829,GO:0006082,GO:0006355,GO:0006464,GO:0006518,GO:0006520,GO:0006534,GO:0006555,GO:0006575,GO:0006749,GO:0006750,GO:0006790,GO:0006807,GO:0006950,GO:0006986,GO:0007154,GO:0007165,GO:0008144,GO:0008150,GO:0008152,GO:0008285,GO:…	4.4.1.1	ko:K01758	ko00260,ko00270,ko00450,ko01100,ko01130,ko01230,map00260,map00270,map00450,map01100,map01130,map01230	M00338	R00782,R01001,R02408,R04770,R04930,R09366	RC00056,RC00069,RC00348,RC00382,RC00710,RC01209,RC01210,RC01245,RC02303	ko00000,ko00001,ko00002,ko01000,ko04147	-	-	-	Cys_Met_Meta_PP
XP_033095663.1	10224.XP_006824328.1	4.68e-142	436	COG5069@1|root,KOG4286@2759|Eukaryota,38H9P@33154|Opisthokonta,3B9ZQ@33208|Metazoa,3CSW5@33213|Bilateria	33208|Metazoa	Z	May play a role in anchoring the cytoskeleton to the plasma membrane	DMD	GO:0000902,GO:0001101,GO:0001508,GO:0001885,GO:0001932,GO:0001933,GO:0001952,GO:0001954,GO:0002027,GO:0002028,GO:0002064,GO:0002162,GO:0003008,GO:0003012,GO:0003013,GO:0003015,GO:0003158,GO:0003674,GO:0003779,GO:0005102,GO:0005178,GO:0005198,GO:0005200,GO:0005488,GO:0005515,GO:0005521,GO:0005575,GO:0005622,GO:0005623,GO:0005634,GO:0005737,GO:0005739,GO:0005740,GO:0005741,GO:0005743,GO:0005794,GO:…	-	ko:K10366	ko05410,ko05412,ko05414,ko05416,map05410,map05412,map05414,map05416	-	-	-	ko00000,ko00001,ko04812	-	-	-	CH,EF-hand_2,EF-hand_3,Spectrin,WW,ZZ
XP_033095664.1	10224.XP_006824328.1	4.68e-142	436	COG5069@1|root,KOG4286@2759|Eukaryota,38H9P@33154|Opisthokonta,3B9ZQ@33208|Metazoa,3CSW5@33213|Bilateria	33208|Metazoa	Z	May play a role in anchoring the cytoskeleton to the plasma membrane	DMD	GO:0000902,GO:0001101,GO:0001508,GO:0001885,GO:0001932,GO:0001933,GO:0001952,GO:0001954,GO:0002027,GO:0002028,GO:0002064,GO:0002162,GO:0003008,GO:0003012,GO:0003013,GO:0003015,GO:0003158,GO:0003674,GO:0003779,GO:0005102,GO:0005178,GO:0005198,GO:0005200,GO:0005488,GO:0005515,GO:0005521,GO:0005575,GO:0005622,GO:0005623,GO:0005634,GO:0005737,GO:0005739,GO:0005740,GO:0005741,GO:0005743,GO:0005794,GO:…	-	ko:K10366	ko05410,ko05412,ko05414,ko05416,map05410,map05412,map05414,map05416	-	-	-	ko00000,ko00001,ko04812	-	-	-	CH,EF-hand_2,EF-hand_3,Spectrin,WW,ZZ
XP_033095665.1	10224.XP_006824328.1	4.85e-145	442	COG5069@1|root,KOG4286@2759|Eukaryota,38H9P@33154|Opisthokonta,3B9ZQ@33208|Metazoa,3CSW5@33213|Bilateria	33208|Metazoa	Z	May play a role in anchoring the cytoskeleton to the plasma membrane	DMD	GO:0000902,GO:0001101,GO:0001508,GO:0001885,GO:0001932,GO:0001933,GO:0001952,GO:0001954,GO:0002027,GO:0002028,GO:0002064,GO:0002162,GO:0003008,GO:0003012,GO:0003013,GO:0003015,GO:0003158,GO:0003674,GO:0003779,GO:0005102,GO:0005178,GO:0005198,GO:0005200,GO:0005488,GO:0005515,GO:0005521,GO:0005575,GO:0005622,GO:0005623,GO:0005634,GO:0005737,GO:0005739,GO:0005740,GO:0005741,GO:0005743,GO:0005794,GO:…	-	ko:K10366	ko05410,ko05412,ko05414,ko05416,map05410,map05412,map05414,map05416	-	-	-	ko00000,ko00001,ko04812	-	-	-	CH,EF-hand_2,EF-hand_3,Spectrin,WW,ZZ
XP_033095667.1	8469.XP_007055980.1	0	1352	COG0464@1|root,KOG0730@2759|Eukaryota,38BWW@33154|Opisthokonta,3BIKJ@33208|Metazoa,3CU41@33213|Bilateria,48961@7711|Chordata,496BU@7742|Vertebrata,4CH6W@8459|Testudines	33208|Metazoa	O	Valosin containing protein	VCP	GO:0000003,GO:0000166,GO:0000226,GO:0000323,GO:0000502,GO:0000731,GO:0000785,GO:0000902,GO:0000904,GO:0001775,GO:0002020,GO:0002082,GO:0002165,GO:0002252,GO:0002263,GO:0002274,GO:0002275,GO:0002283,GO:0002366,GO:0002376,GO:0002443,GO:0002444,GO:0002446,GO:0003006,GO:0003674,GO:0003824,GO:0005102,GO:0005488,GO:0005515,GO:0005524,GO:0005575,GO:0005576,GO:0005622,GO:0005623,GO:0005634,GO:0005654,GO:…	-	ko:K13525	ko04141,ko05134,map04141,map05134	M00400,M00403	-	-	ko00000,ko00001,ko00002,ko03019,ko04131,ko04147	3.A.16.1	-	-	AAA,CDC48_2,CDC48_N,Vps4_C
XP_033095668.1	7668.SPU_019414-tr	6.21e-43	147	KOG2174@1|root,KOG2174@2759|Eukaryota,3A5Y3@33154|Opisthokonta,3BPB4@33208|Metazoa,3D6IZ@33213|Bilateria	33208|Metazoa	T	late endosome to vacuole transport via multivesicular body sorting pathway	LEPROTL1	GO:0003674,GO:0005102,GO:0005488,GO:0005515,GO:0005575,GO:0005622,GO:0005623,GO:0005737,GO:0005768,GO:0005794,GO:0006810,GO:0007034,GO:0008150,GO:0009966,GO:0009968,GO:0010646,GO:0010648,GO:0012505,GO:0016192,GO:0016197,GO:0023051,GO:0023057,GO:0031410,GO:0031982,GO:0032509,GO:0032511,GO:0032879,GO:0032880,GO:0043226,GO:0043227,GO:0043229,GO:0043231,GO:0044424,GO:0044444,GO:0044464,GO:0045324,GO:…	-	-	-	-	-	-	-	-	-	-	Vps55
XP_033095669.1	8469.XP_007055980.1	0	1311	COG0464@1|root,KOG0730@2759|Eukaryota,38BWW@33154|Opisthokonta,3BIKJ@33208|Metazoa,3CU41@33213|Bilateria,48961@7711|Chordata,496BU@7742|Vertebrata,4CH6W@8459|Testudines	33208|Metazoa	O	Valosin containing protein	VCP	GO:0000003,GO:0000166,GO:0000226,GO:0000323,GO:0000502,GO:0000731,GO:0000785,GO:0000902,GO:0000904,GO:0001775,GO:0002020,GO:0002082,GO:0002165,GO:0002252,GO:0002263,GO:0002274,GO:0002275,GO:0002283,GO:0002366,GO:0002376,GO:0002443,GO:0002444,GO:0002446,GO:0003006,GO:0003674,GO:0003824,GO:0005102,GO:0005488,GO:0005515,GO:0005524,GO:0005575,GO:0005576,GO:0005622,GO:0005623,GO:0005634,GO:0005654,GO:…	-	ko:K13525	ko04141,ko05134,map04141,map05134	M00400,M00403	-	-	ko00000,ko00001,ko00002,ko03019,ko04131,ko04147	3.A.16.1	-	-	AAA,CDC48_2,CDC48_N,Vps4_C
XP_033095670.1	8469.XP_007055980.1	0	1308	COG0464@1|root,KOG0730@2759|Eukaryota,38BWW@33154|Opisthokonta,3BIKJ@33208|Metazoa,3CU41@33213|Bilateria,48961@7711|Chordata,496BU@7742|Vertebrata,4CH6W@8459|Testudines	33208|Metazoa	O	Valosin containing protein	VCP	GO:0000003,GO:0000166,GO:0000226,GO:0000323,GO:0000502,GO:0000731,GO:0000785,GO:0000902,GO:0000904,GO:0001775,GO:0002020,GO:0002082,GO:0002165,GO:0002252,GO:0002263,GO:0002274,GO:0002275,GO:0002283,GO:0002366,GO:0002376,GO:0002443,GO:0002444,GO:0002446,GO:0003006,GO:0003674,GO:0003824,GO:0005102,GO:0005488,GO:0005515,GO:0005524,GO:0005575,GO:0005576,GO:0005622,GO:0005623,GO:0005634,GO:0005654,GO:…	-	ko:K13525	ko04141,ko05134,map04141,map05134	M00400,M00403	-	-	ko00000,ko00001,ko00002,ko03019,ko04131,ko04147	3.A.16.1	-	-	AAA,CDC48_2,CDC48_N,Vps4_C
XP_033095671.1	8469.XP_007055980.1	0	1316	COG0464@1|root,KOG0730@2759|Eukaryota,38BWW@33154|Opisthokonta,3BIKJ@33208|Metazoa,3CU41@33213|Bilateria,48961@7711|Chordata,496BU@7742|Vertebrata,4CH6W@8459|Testudines	33208|Metazoa	O	Valosin containing protein	VCP	GO:0000003,GO:0000166,GO:0000226,GO:0000323,GO:0000502,GO:0000731,GO:0000785,GO:0000902,GO:0000904,GO:0001775,GO:0002020,GO:0002082,GO:0002165,GO:0002252,GO:0002263,GO:0002274,GO:0002275,GO:0002283,GO:0002366,GO:0002376,GO:0002443,GO:0002444,GO:0002446,GO:0003006,GO:0003674,GO:0003824,GO:0005102,GO:0005488,GO:0005515,GO:0005524,GO:0005575,GO:0005576,GO:0005622,GO:0005623,GO:0005634,GO:0005654,GO:…	-	ko:K13525	ko04141,ko05134,map04141,map05134	M00400,M00403	-	-	ko00000,ko00001,ko00002,ko03019,ko04131,ko04147	3.A.16.1	-	-	AAA,CDC48_2,CDC48_N,Vps4_C
XP_033095672.1	8469.XP_007055980.1	0	1313	COG0464@1|root,KOG0730@2759|Eukaryota,38BWW@33154|Opisthokonta,3BIKJ@33208|Metazoa,3CU41@33213|Bilateria,48961@7711|Chordata,496BU@7742|Vertebrata,4CH6W@8459|Testudines	33208|Metazoa	O	Valosin containing protein	VCP	GO:0000003,GO:0000166,GO:0000226,GO:0000323,GO:0000502,GO:0000731,GO:0000785,GO:0000902,GO:0000904,GO:0001775,GO:0002020,GO:0002082,GO:0002165,GO:0002252,GO:0002263,GO:0002274,GO:0002275,GO:0002283,GO:0002366,GO:0002376,GO:0002443,GO:0002444,GO:0002446,GO:0003006,GO:0003674,GO:0003824,GO:0005102,GO:0005488,GO:0005515,GO:0005524,GO:0005575,GO:0005576,GO:0005622,GO:0005623,GO:0005634,GO:0005654,GO:…	-	ko:K13525	ko04141,ko05134,map04141,map05134	M00400,M00403	-	-	ko00000,ko00001,ko00002,ko03019,ko04131,ko04147	3.A.16.1	-	-	AAA,CDC48_2,CDC48_N,Vps4_C
XP_033095673.1	8469.XP_007055980.1	0	1311	COG0464@1|root,KOG0730@2759|Eukaryota,38BWW@33154|Opisthokonta,3BIKJ@33208|Metazoa,3CU41@33213|Bilateria,48961@7711|Chordata,496BU@7742|Vertebrata,4CH6W@8459|Testudines	33208|Metazoa	O	Valosin containing protein	VCP	GO:0000003,GO:0000166,GO:0000226,GO:0000323,GO:0000502,GO:0000731,GO:0000785,GO:0000902,GO:0000904,GO:0001775,GO:0002020,GO:0002082,GO:0002165,GO:0002252,GO:0002263,GO:0002274,GO:0002275,GO:0002283,GO:0002366,GO:0002376,GO:0002443,GO:0002444,GO:0002446,GO:0003006,GO:0003674,GO:0003824,GO:0005102,GO:0005488,GO:0005515,GO:0005524,GO:0005575,GO:0005576,GO:0005622,GO:0005623,GO:0005634,GO:0005654,GO:…	-	ko:K13525	ko04141,ko05134,map04141,map05134	M00400,M00403	-	-	ko00000,ko00001,ko00002,ko03019,ko04131,ko04147	3.A.16.1	-	-	AAA,CDC48_2,CDC48_N,Vps4_C
XP_033095675.1	7668.SPU_024044-tr	3.34e-22	103	KOG0200@1|root,KOG0200@2759|Eukaryota,38BHB@33154|Opisthokonta,3B9P7@33208|Metazoa,3CSP2@33213|Bilateria	33208|Metazoa	T	transmembrane receptor protein tyrosine kinase activity	TIE1	GO:0000165,GO:0000902,GO:0000904,GO:0001101,GO:0001525,GO:0001568,GO:0001569,GO:0001570,GO:0001655,GO:0001666,GO:0001701,GO:0001763,GO:0001817,GO:0001819,GO:0001822,GO:0001932,GO:0001934,GO:0001935,GO:0001936,GO:0001938,GO:0001944,GO:0001952,GO:0001954,GO:0002009,GO:0002040,GO:0002376,GO:0002520,GO:0002682,GO:0002684,GO:0002697,GO:0002699,GO:0002700,GO:0002702,GO:0002718,GO:0002720,GO:0002739,GO:…	2.7.10.1	ko:K05120,ko:K05121	ko04010,ko04014,ko04015,ko04066,ko04151,ko05323,map04010,map04014,map04015,map04066,map04151,map05323	-	-	-	ko00000,ko00001,ko01000,ko01001,ko01020,ko04050,ko04090	-	-	-	EGF_2,I-set,Ig_Tie2_1,Pkinase_Tyr,fn3,ig
XP_033095676.1	5762.XP_002672584.1	4.13e-15	89.4	COG5184@1|root,KOG1426@2759|Eukaryota	2759|Eukaryota	DZ	guanyl-nucleotide exchange factor activity	ALS2	GO:0000902,GO:0000904,GO:0001662,GO:0001701,GO:0001726,GO:0001881,GO:0001932,GO:0001934,GO:0002209,GO:0002252,GO:0002376,GO:0003674,GO:0005085,GO:0005088,GO:0005089,GO:0005096,GO:0005488,GO:0005515,GO:0005575,GO:0005622,GO:0005623,GO:0005634,GO:0005737,GO:0005768,GO:0005769,GO:0005813,GO:0005815,GO:0005829,GO:0005856,GO:0006582,GO:0006725,GO:0006810,GO:0006950,GO:0006952,GO:0006955,GO:0006979,GO:…	1.14.11.30	ko:K04575,ko:K18055	ko05014,map05014	-	-	-	ko00000,ko00001,ko01000,ko03036	-	-	-	MORN,RCC1,RhoGEF,VPS9
XP_033095677.1	7668.SPU_021250-tr	2.34e-23	102	KOG1075@1|root,KOG1075@2759|Eukaryota,3A7X5@33154|Opisthokonta,3BTPZ@33208|Metazoa,3D9N3@33213|Bilateria	33208|Metazoa	S	Ribonuclease H protein	-	-	-	-	-	-	-	-	-	-	-	-	DUF1891,RVT_1
XP_033095678.1	7668.SPU_021250-tr	2.04e-23	102	KOG1075@1|root,KOG1075@2759|Eukaryota,3A7X5@33154|Opisthokonta,3BTPZ@33208|Metazoa,3D9N3@33213|Bilateria	33208|Metazoa	S	Ribonuclease H protein	-	-	-	-	-	-	-	-	-	-	-	-	DUF1891,RVT_1
XP_033095679.1	7668.SPU_016898-tr	3.41e-55	192	KOG3656@1|root,KOG3656@2759|Eukaryota,3AJA9@33154|Opisthokonta,3BX3I@33208|Metazoa,3DENM@33213|Bilateria	33208|Metazoa	T	Serpentine type 7TM GPCR chemoreceptor Srw	-	-	-	ko:K04284	ko04024,ko04080,map04024,map04080	-	-	-	ko00000,ko00001,ko04030	-	-	-	7tm_1
XP_033095680.1	7897.ENSLACP00000016854	1.68e-47	177	KOG1075@1|root,KOG1075@2759|Eukaryota,39TZY@33154|Opisthokonta,3BI15@33208|Metazoa,3CYKV@33213|Bilateria,48QAV@7711|Chordata	33208|Metazoa	S	Ribonuclease H protein	-	-	2.3.1.15,2.4.2.29	ko:K13506,ko:K15407	ko00561,ko00564,ko01100,ko01110,map00561,map00564,map01100,map01110	M00089	R00851,R03789,R09380,R10209	RC00004,RC00039,RC00041,RC00063	ko00000,ko00001,ko00002,ko01000,ko01004,ko03016	-	-	-	Exo_endo_phos,Exo_endo_phos_2,RVT_1
XP_033095681.1	7668.SPU_011595-tr	5.46e-241	712	COG1524@1|root,KOG2125@2759|Eukaryota,38FH1@33154|Opisthokonta,3BDEU@33208|Metazoa,3CUSQ@33213|Bilateria	33208|Metazoa	T	Phosphatidylinositol glycan anchor biosynthesis, class G	PIGG	GO:0003674,GO:0003824,GO:0005575,GO:0005622,GO:0005623,GO:0005737,GO:0005783,GO:0005789,GO:0006464,GO:0006497,GO:0006505,GO:0006506,GO:0006629,GO:0006643,GO:0006644,GO:0006650,GO:0006661,GO:0006664,GO:0006793,GO:0006796,GO:0006807,GO:0008150,GO:0008152,GO:0008610,GO:0008654,GO:0009058,GO:0009059,GO:0009247,GO:0009987,GO:0012505,GO:0016020,GO:0016021,GO:0016254,GO:0016740,GO:0016772,GO:0016780,GO:…	-	ko:K05310	ko00563,map00563	-	R05924	RC00017	ko00000,ko00001,ko01000	-	-	-	Phosphodiest
XP_033095682.1	185453.XP_006872748.1	3.25e-06	58.5	COG4886@1|root,KOG0619@2759|Eukaryota,39S1F@33154|Opisthokonta,3BM08@33208|Metazoa,3CSVI@33213|Bilateria,481UE@7711|Chordata,496A7@7742|Vertebrata,3JENR@40674|Mammalia,3500I@311790|Afrotheria	33208|Metazoa	S	Leucine-rich repeat-containing protein 66	LRRC66	GO:0001932,GO:0001933,GO:0003674,GO:0004857,GO:0004860,GO:0005575,GO:0005622,GO:0005623,GO:0005737,GO:0006469,GO:0007154,GO:0007165,GO:0007166,GO:0008150,GO:0009892,GO:0009966,GO:0009968,GO:0009987,GO:0010033,GO:0010563,GO:0010605,GO:0010646,GO:0010648,GO:0019207,GO:0019210,GO:0019220,GO:0019221,GO:0019222,GO:0019887,GO:0023051,GO:0023052,GO:0023057,GO:0030234,GO:0031323,GO:0031324,GO:0031399,GO:…	-	-	-	-	-	-	-	-	-	-	LRR_1,LRR_4,LRR_8
XP_033095683.1	7668.SPU_013085-tr	6.16e-79	267	29YJV@1|root,2RXU5@2759|Eukaryota,3A0FB@33154|Opisthokonta,3BPYT@33208|Metazoa,3D6GB@33213|Bilateria	33208|Metazoa	-	-	-	-	-	-	-	-	-	-	-	-	-	-	RVT_1
XP_033095684.1	529818.AMSG_11994T0	0.000105	54.7	COG1100@1|root,KOG0395@2759|Eukaryota	2759|Eukaryota	G	GTPase activity	-	-	-	ko:K07208	ko04072,ko04140,ko04150,ko04151,ko04152,ko04211,ko04218,ko04714,ko04910,ko04919,ko05165,ko05231,map04072,map04140,map04150,map04151,map04152,map04211,map04218,map04714,map04910,map04919,map05165,map05231	-	-	-	ko00000,ko00001,ko04031	-	-	-	PH,Ras
XP_033095685.1	7668.SPU_025741-tr	4.18e-08	61.2	2CN36@1|root,2QTNN@2759|Eukaryota,38FJC@33154|Opisthokonta,3BM27@33208|Metazoa,3D0HQ@33213|Bilateria	33208|Metazoa	-	-	-	-	-	-	-	-	-	-	-	-	-	-	RVT_1
XP_033095686.1	7668.SPU_019350-tr	1.32e-05	55.1	29UEC@1|root,2SDGV@2759|Eukaryota,3ADRC@33154|Opisthokonta,3BWK4@33208|Metazoa,3DC5B@33213|Bilateria	33208|Metazoa	S	Interleukin-17	-	-	-	ko:K05491	ko04060,ko04657,map04060,map04657	-	-	-	ko00000,ko00001,ko04052	-	-	-	IL17
XP_033095687.1	10224.XP_006822607.1	1.05e-220	650	COG1404@1|root,KOG3525@2759|Eukaryota,39WI9@33154|Opisthokonta,3BJMM@33208|Metazoa,3D18A@33213|Bilateria	33208|Metazoa	O	Subtilase family	-	-	3.4.21.75	ko:K01349	ko05164,map05164	-	-	-	ko00000,ko00001,ko01000,ko01002,ko03110,ko04131	-	-	-	P_proprotein,Peptidase_S8,S8_pro-domain
XP_033095688.1	10224.XP_006820614.1	1.83e-60	194	COG0204@1|root,KOG1505@2759|Eukaryota,38BSY@33154|Opisthokonta,3BD75@33208|Metazoa,3CVGK@33213|Bilateria	33208|Metazoa	I	1-acylglycerol-3-phosphate O-acyltransferase 5	AGPAT5	GO:0002244,GO:0002376,GO:0002520,GO:0003674,GO:0003824,GO:0003841,GO:0005575,GO:0005622,GO:0005623,GO:0005737,GO:0005739,GO:0005740,GO:0005741,GO:0005783,GO:0005789,GO:0006629,GO:0006638,GO:0006639,GO:0006644,GO:0006650,GO:0006654,GO:0006793,GO:0006796,GO:0007275,GO:0008150,GO:0008152,GO:0008374,GO:0008610,GO:0008654,GO:0009058,GO:0009987,GO:0012505,GO:0016020,GO:0016411,GO:0016740,GO:0016746,GO:…	2.3.1.51	ko:K19007	ko00561,ko00564,ko01100,ko01110,ko04072,map00561,map00564,map01100,map01110,map04072	-	R02241	RC00004,RC00037	ko00000,ko00001,ko01000	-	-	-	Acyltransf_C,Acyltransferase
XP_033095689.1	7668.SPU_028355-tr	4.62e-114	345	KOG3543@1|root,KOG3543@2759|Eukaryota,39Y8I@33154|Opisthokonta,3BJK1@33208|Metazoa,3D4FN@33213|Bilateria	33208|Metazoa	T	dense core granule exocytosis	-	-	-	ko:K19933	-	-	-	-	ko00000,ko04131	-	-	-	-
XP_033095690.1	7668.SPU_006405-tr	1.49e-10	64.3	COG5021@1|root,KOG0942@2759|Eukaryota,38D0N@33154|Opisthokonta,3C0TF@33208|Metazoa,3CXI1@33213|Bilateria	33208|Metazoa	O	ubiquitin-protein transferase activity	UBE3C	GO:0000209,GO:0003674,GO:0003824,GO:0004842,GO:0005488,GO:0005515,GO:0005575,GO:0005622,GO:0005623,GO:0005634,GO:0005737,GO:0006464,GO:0006807,GO:0008150,GO:0008152,GO:0009987,GO:0010564,GO:0010638,GO:0016567,GO:0016740,GO:0019538,GO:0019787,GO:0019899,GO:0031624,GO:0032446,GO:0033043,GO:0033044,GO:0033045,GO:0036211,GO:0040020,GO:0043170,GO:0043226,GO:0043227,GO:0043229,GO:0043231,GO:0043412,GO:…	2.3.2.26	ko:K10589	ko04120,map04120	-	-	-	ko00000,ko00001,ko01000,ko04121	-	-	-	HECT,IQ
XP_033095691.1	144197.XP_008292102.1	1.04e-66	226	KOG3577@1|root,KOG3577@2759|Eukaryota,38C7N@33154|Opisthokonta,3BBTS@33208|Metazoa,3CRBX@33213|Bilateria,47ZA8@7711|Chordata,48WGU@7742|Vertebrata	33208|Metazoa	T	regulation of ectodermal cell fate specification	-	-	-	ko:K02432,ko:K02842,ko:K09614	ko04150,ko04310,ko04390,ko04550,ko04916,ko04934,ko05165,ko05166,ko05200,ko05205,ko05217,ko05224,ko05225,ko05226,map04150,map04310,map04390,map04550,map04916,map04934,map05165,map05166,map05200,map05205,map05217,map05224,map05225,map05226	M00677	-	-	ko00000,ko00001,ko00002,ko01000,ko01002,ko04030,ko04090	-	-	-	Frizzled,Fz
XP_033095692.1	720554.Clocl_3077	4.71e-09	65.1	2EEG2@1|root,3389X@2|Bacteria	2|Bacteria	-	-	-	-	-	-	-	-	-	-	-	-	-	-	-
XP_033095693.1	7668.SPU_013085-tr	9.63e-51	181	29YJV@1|root,2RXU5@2759|Eukaryota,3A0FB@33154|Opisthokonta,3BPYT@33208|Metazoa,3D6GB@33213|Bilateria	33208|Metazoa	-	-	-	-	-	-	-	-	-	-	-	-	-	-	RVT_1
XP_033095694.1	7668.SPU_013523-tr	3.39e-14	76.6	KOG1075@1|root,KOG1075@2759|Eukaryota,3A7X5@33154|Opisthokonta,3BTPZ@33208|Metazoa,3D9N3@33213|Bilateria	33208|Metazoa	S	Ribonuclease H protein	-	-	-	-	-	-	-	-	-	-	-	-	DUF1891,RVT_1
XP_033095696.1	7739.XP_002604872.1	7.55e-259	756	COG2319@1|root,KOG0302@1|root,KOG0302@2759|Eukaryota,KOG0309@2759|Eukaryota,38BY8@33154|Opisthokonta,3BGI8@33208|Metazoa,3D1KM@33213|Bilateria,481GF@7711|Chordata	33208|Metazoa	I	positive regulation of TOR signaling	WDR59	GO:0000323,GO:0005575,GO:0005622,GO:0005623,GO:0005737,GO:0005764,GO:0005765,GO:0005773,GO:0005774,GO:0006950,GO:0007154,GO:0008150,GO:0009267,GO:0009605,GO:0009966,GO:0009967,GO:0009987,GO:0009991,GO:0010646,GO:0010647,GO:0016020,GO:0023051,GO:0023056,GO:0031090,GO:0031667,GO:0031668,GO:0031669,GO:0032006,GO:0032008,GO:0032991,GO:0033554,GO:0034198,GO:0035859,GO:0042594,GO:0043226,GO:0043227,GO:…	-	ko:K20409	ko04150,map04150	-	-	-	ko00000,ko00001	-	-	-	WD40,Zn_ribbon_17
XP_033095697.1	10224.XP_002735088.1	3.24e-249	697	COG0006@1|root,KOG2737@2759|Eukaryota,38EA1@33154|Opisthokonta,3BD70@33208|Metazoa,3CYK7@33213|Bilateria	33208|Metazoa	E	Xaa-pro dipeptidase	PEPD	GO:0003674,GO:0003824,GO:0004177,GO:0004180,GO:0004181,GO:0005575,GO:0005622,GO:0005623,GO:0005634,GO:0005654,GO:0006082,GO:0006508,GO:0006520,GO:0006807,GO:0008150,GO:0008152,GO:0008233,GO:0008235,GO:0008237,GO:0008238,GO:0008239,GO:0009987,GO:0016787,GO:0019538,GO:0019752,GO:0031974,GO:0031981,GO:0043170,GO:0043226,GO:0043227,GO:0043229,GO:0043231,GO:0043233,GO:0043436,GO:0044237,GO:0044238,GO:…	3.4.13.9	ko:K06106,ko:K14213	ko04530,ko05100,ko05130,ko05131,ko05205,map04530,map05100,map05130,map05131,map05205	-	-	-	ko00000,ko00001,ko01000,ko01002,ko04131,ko04812	-	-	-	AMP_N,Peptidase_M24
XP_033095698.1	10224.XP_002735088.1	8.38e-260	722	COG0006@1|root,KOG2737@2759|Eukaryota,38EA1@33154|Opisthokonta,3BD70@33208|Metazoa,3CYK7@33213|Bilateria	33208|Metazoa	E	Xaa-pro dipeptidase	PEPD	GO:0003674,GO:0003824,GO:0004177,GO:0004180,GO:0004181,GO:0005575,GO:0005622,GO:0005623,GO:0005634,GO:0005654,GO:0006082,GO:0006508,GO:0006520,GO:0006807,GO:0008150,GO:0008152,GO:0008233,GO:0008235,GO:0008237,GO:0008238,GO:0008239,GO:0009987,GO:0016787,GO:0019538,GO:0019752,GO:0031974,GO:0031981,GO:0043170,GO:0043226,GO:0043227,GO:0043229,GO:0043231,GO:0043233,GO:0043436,GO:0044237,GO:0044238,GO:…	3.4.13.9	ko:K06106,ko:K14213	ko04530,ko05100,ko05130,ko05131,ko05205,map04530,map05100,map05130,map05131,map05205	-	-	-	ko00000,ko00001,ko01000,ko01002,ko04131,ko04812	-	-	-	AMP_N,Peptidase_M24
XP_033095699.1	13616.ENSMODP00000026371	1.81e-158	464	COG1231@1|root,KOG0029@2759|Eukaryota,38B4W@33154|Opisthokonta,3BI0V@33208|Metazoa,3CXJF@33213|Bilateria,484HM@7711|Chordata,492DD@7742|Vertebrata,3J61I@40674|Mammalia,4JYUQ@9263|Metatheria	33208|Metazoa	Q	Monoamine oxidase B	MAOB	GO:0000166,GO:0001505,GO:0002237,GO:0003674,GO:0003824,GO:0005488,GO:0005515,GO:0005575,GO:0005622,GO:0005623,GO:0005737,GO:0005739,GO:0005740,GO:0005741,GO:0006091,GO:0006576,GO:0006584,GO:0006725,GO:0006807,GO:0008131,GO:0008150,GO:0008152,GO:0009055,GO:0009056,GO:0009058,GO:0009308,GO:0009310,GO:0009605,GO:0009607,GO:0009617,GO:0009636,GO:0009712,GO:0009719,GO:0009725,GO:0009893,GO:0009987,GO:…	1.4.3.4	ko:K00274	ko00260,ko00330,ko00340,ko00350,ko00360,ko00380,ko00950,ko00982,ko01100,ko01110,ko04726,ko04728,ko05030,ko05031,ko05034,map00260,map00330,map00340,map00350,map00360,map00380,map00950,map00982,map01100,map01110,map04726,map04728,map05030,map05031,map05034	M00135	R02173,R02382,R02529,R02532,R02613,R02908,R02919,R04025,R04300,R04674,R04890,R04893,R04894,R04907,R04908,R08346,R08347,R08348,R11354	RC00062,RC00160,RC00225,RC00676,RC00807,RC00808,RC01808,RC02226,RC02713	ko00000,ko00001,ko00002,ko01000	-	-	-	Amino_oxidase
XP_033095700.1	13616.ENSMODP00000026371	1.81e-158	464	COG1231@1|root,KOG0029@2759|Eukaryota,38B4W@33154|Opisthokonta,3BI0V@33208|Metazoa,3CXJF@33213|Bilateria,484HM@7711|Chordata,492DD@7742|Vertebrata,3J61I@40674|Mammalia,4JYUQ@9263|Metatheria	33208|Metazoa	Q	Monoamine oxidase B	MAOB	GO:0000166,GO:0001505,GO:0002237,GO:0003674,GO:0003824,GO:0005488,GO:0005515,GO:0005575,GO:0005622,GO:0005623,GO:0005737,GO:0005739,GO:0005740,GO:0005741,GO:0006091,GO:0006576,GO:0006584,GO:0006725,GO:0006807,GO:0008131,GO:0008150,GO:0008152,GO:0009055,GO:0009056,GO:0009058,GO:0009308,GO:0009310,GO:0009605,GO:0009607,GO:0009617,GO:0009636,GO:0009712,GO:0009719,GO:0009725,GO:0009893,GO:0009987,GO:…	1.4.3.4	ko:K00274	ko00260,ko00330,ko00340,ko00350,ko00360,ko00380,ko00950,ko00982,ko01100,ko01110,ko04726,ko04728,ko05030,ko05031,ko05034,map00260,map00330,map00340,map00350,map00360,map00380,map00950,map00982,map01100,map01110,map04726,map04728,map05030,map05031,map05034	M00135	R02173,R02382,R02529,R02532,R02613,R02908,R02919,R04025,R04300,R04674,R04890,R04893,R04894,R04907,R04908,R08346,R08347,R08348,R11354	RC00062,RC00160,RC00225,RC00676,RC00807,RC00808,RC01808,RC02226,RC02713	ko00000,ko00001,ko00002,ko01000	-	-	-	Amino_oxidase
XP_033095701.1	13616.ENSMODP00000026371	1.62e-158	464	COG1231@1|root,KOG0029@2759|Eukaryota,38B4W@33154|Opisthokonta,3BI0V@33208|Metazoa,3CXJF@33213|Bilateria,484HM@7711|Chordata,492DD@7742|Vertebrata,3J61I@40674|Mammalia,4JYUQ@9263|Metatheria	33208|Metazoa	Q	Monoamine oxidase B	MAOB	GO:0000166,GO:0001505,GO:0002237,GO:0003674,GO:0003824,GO:0005488,GO:0005515,GO:0005575,GO:0005622,GO:0005623,GO:0005737,GO:0005739,GO:0005740,GO:0005741,GO:0006091,GO:0006576,GO:0006584,GO:0006725,GO:0006807,GO:0008131,GO:0008150,GO:0008152,GO:0009055,GO:0009056,GO:0009058,GO:0009308,GO:0009310,GO:0009605,GO:0009607,GO:0009617,GO:0009636,GO:0009712,GO:0009719,GO:0009725,GO:0009893,GO:0009987,GO:…	1.4.3.4	ko:K00274	ko00260,ko00330,ko00340,ko00350,ko00360,ko00380,ko00950,ko00982,ko01100,ko01110,ko04726,ko04728,ko05030,ko05031,ko05034,map00260,map00330,map00340,map00350,map00360,map00380,map00950,map00982,map01100,map01110,map04726,map04728,map05030,map05031,map05034	M00135	R02173,R02382,R02529,R02532,R02613,R02908,R02919,R04025,R04300,R04674,R04890,R04893,R04894,R04907,R04908,R08346,R08347,R08348,R11354	RC00062,RC00160,RC00225,RC00676,RC00807,RC00808,RC01808,RC02226,RC02713	ko00000,ko00001,ko00002,ko01000	-	-	-	Amino_oxidase
XP_033095702.1	7668.SPU_011798-tr	1.44e-33	128	KOG0489@1|root,KOG0489@2759|Eukaryota	2759|Eukaryota	K	sequence-specific DNA binding	-	-	-	-	-	-	-	-	-	-	-	-	Homeobox
XP_033095704.1	7668.SPU_019206-tr	8.72e-43	144	KOG3456@1|root,KOG3456@2759|Eukaryota,3A6F7@33154|Opisthokonta,3BSZ2@33208|Metazoa,3D9TR@33213|Bilateria	33208|Metazoa	C	mitochondrial electron transport, NADH to ubiquinone	NDUFS6	GO:0003008,GO:0003012,GO:0003674,GO:0003824,GO:0003954,GO:0005575,GO:0005622,GO:0005623,GO:0005737,GO:0005739,GO:0005740,GO:0005743,GO:0005746,GO:0005747,GO:0006082,GO:0006091,GO:0006119,GO:0006120,GO:0006139,GO:0006163,GO:0006629,GO:0006631,GO:0006725,GO:0006753,GO:0006793,GO:0006796,GO:0006807,GO:0006936,GO:0006996,GO:0007005,GO:0007275,GO:0007568,GO:0008137,GO:0008150,GO:0008152,GO:0009055,GO:…	-	ko:K03939	ko00190,ko01100,ko04714,ko04723,ko04932,ko05010,ko05012,ko05016,map00190,map01100,map04714,map04723,map04932,map05010,map05012,map05016	M00143	-	-	ko00000,ko00001,ko00002	3.D.1.6	-	-	zf-CHCC
XP_033095705.1	7668.SPU_007448-tr	5.42e-199	579	COG0252@1|root,KOG0503@2759|Eukaryota,38D57@33154|Opisthokonta,3BFKQ@33208|Metazoa,3CR8B@33213|Bilateria	33208|Metazoa	E	asparaginase activity	ASPG	GO:0003674,GO:0003824,GO:0003847,GO:0004067,GO:0004620,GO:0004622,GO:0005575,GO:0005622,GO:0005623,GO:0005737,GO:0005829,GO:0006082,GO:0006520,GO:0006528,GO:0006530,GO:0006629,GO:0006644,GO:0006793,GO:0006796,GO:0006807,GO:0008150,GO:0008152,GO:0008652,GO:0009056,GO:0009058,GO:0009063,GO:0009064,GO:0009065,GO:0009066,GO:0009068,GO:0009987,GO:0016053,GO:0016054,GO:0016298,GO:0016787,GO:0016788,GO:…	3.1.1.47,3.1.1.5,3.5.1.1	ko:K13278	-	-	-	-	ko00000,ko01000	-	-	-	Ank_2,Ank_4,Ank_5,Asparaginase
XP_033095707.1	7668.SPU_025354-tr	1.04e-221	680	KOG3695@1|root,KOG3695@2759|Eukaryota,38C7C@33154|Opisthokonta,3BHGV@33208|Metazoa,3CUXW@33213|Bilateria	33208|Metazoa	S	Family with sequence similarity 160, member	FAM160A1	GO:0005575,GO:0005622,GO:0005623,GO:0005737,GO:0006810,GO:0006996,GO:0007032,GO:0007033,GO:0007034,GO:0007040,GO:0007041,GO:0008150,GO:0008333,GO:0009987,GO:0010256,GO:0016043,GO:0016050,GO:0016192,GO:0016482,GO:0032991,GO:0044424,GO:0044444,GO:0044464,GO:0045022,GO:0046907,GO:0051179,GO:0051234,GO:0051641,GO:0051649,GO:0070695,GO:0071840,GO:0080171,GO:0098927	-	-	-	-	-	-	-	-	-	-	RAI16-like
XP_033095708.1	7668.SPU_025354-tr	1.04e-221	680	KOG3695@1|root,KOG3695@2759|Eukaryota,38C7C@33154|Opisthokonta,3BHGV@33208|Metazoa,3CUXW@33213|Bilateria	33208|Metazoa	S	Family with sequence similarity 160, member	FAM160A1	GO:0005575,GO:0005622,GO:0005623,GO:0005737,GO:0006810,GO:0006996,GO:0007032,GO:0007033,GO:0007034,GO:0007040,GO:0007041,GO:0008150,GO:0008333,GO:0009987,GO:0010256,GO:0016043,GO:0016050,GO:0016192,GO:0016482,GO:0032991,GO:0044424,GO:0044444,GO:0044464,GO:0045022,GO:0046907,GO:0051179,GO:0051234,GO:0051641,GO:0051649,GO:0070695,GO:0071840,GO:0080171,GO:0098927	-	-	-	-	-	-	-	-	-	-	RAI16-like
XP_033095709.1	7668.SPU_025354-tr	1.04e-221	680	KOG3695@1|root,KOG3695@2759|Eukaryota,38C7C@33154|Opisthokonta,3BHGV@33208|Metazoa,3CUXW@33213|Bilateria	33208|Metazoa	S	Family with sequence similarity 160, member	FAM160A1	GO:0005575,GO:0005622,GO:0005623,GO:0005737,GO:0006810,GO:0006996,GO:0007032,GO:0007033,GO:0007034,GO:0007040,GO:0007041,GO:0008150,GO:0008333,GO:0009987,GO:0010256,GO:0016043,GO:0016050,GO:0016192,GO:0016482,GO:0032991,GO:0044424,GO:0044444,GO:0044464,GO:0045022,GO:0046907,GO:0051179,GO:0051234,GO:0051641,GO:0051649,GO:0070695,GO:0071840,GO:0080171,GO:0098927	-	-	-	-	-	-	-	-	-	-	RAI16-like
XP_033095710.1	7668.SPU_025354-tr	1.04e-221	680	KOG3695@1|root,KOG3695@2759|Eukaryota,38C7C@33154|Opisthokonta,3BHGV@33208|Metazoa,3CUXW@33213|Bilateria	33208|Metazoa	S	Family with sequence similarity 160, member	FAM160A1	GO:0005575,GO:0005622,GO:0005623,GO:0005737,GO:0006810,GO:0006996,GO:0007032,GO:0007033,GO:0007034,GO:0007040,GO:0007041,GO:0008150,GO:0008333,GO:0009987,GO:0010256,GO:0016043,GO:0016050,GO:0016192,GO:0016482,GO:0032991,GO:0044424,GO:0044444,GO:0044464,GO:0045022,GO:0046907,GO:0051179,GO:0051234,GO:0051641,GO:0051649,GO:0070695,GO:0071840,GO:0080171,GO:0098927	-	-	-	-	-	-	-	-	-	-	RAI16-like
XP_033095711.1	7668.SPU_025354-tr	1.04e-221	680	KOG3695@1|root,KOG3695@2759|Eukaryota,38C7C@33154|Opisthokonta,3BHGV@33208|Metazoa,3CUXW@33213|Bilateria	33208|Metazoa	S	Family with sequence similarity 160, member	FAM160A1	GO:0005575,GO:0005622,GO:0005623,GO:0005737,GO:0006810,GO:0006996,GO:0007032,GO:0007033,GO:0007034,GO:0007040,GO:0007041,GO:0008150,GO:0008333,GO:0009987,GO:0010256,GO:0016043,GO:0016050,GO:0016192,GO:0016482,GO:0032991,GO:0044424,GO:0044444,GO:0044464,GO:0045022,GO:0046907,GO:0051179,GO:0051234,GO:0051641,GO:0051649,GO:0070695,GO:0071840,GO:0080171,GO:0098927	-	-	-	-	-	-	-	-	-	-	RAI16-like
XP_033095712.1	7668.SPU_025354-tr	1.07e-220	677	KOG3695@1|root,KOG3695@2759|Eukaryota,38C7C@33154|Opisthokonta,3BHGV@33208|Metazoa,3CUXW@33213|Bilateria	33208|Metazoa	S	Family with sequence similarity 160, member	FAM160A1	GO:0005575,GO:0005622,GO:0005623,GO:0005737,GO:0006810,GO:0006996,GO:0007032,GO:0007033,GO:0007034,GO:0007040,GO:0007041,GO:0008150,GO:0008333,GO:0009987,GO:0010256,GO:0016043,GO:0016050,GO:0016192,GO:0016482,GO:0032991,GO:0044424,GO:0044444,GO:0044464,GO:0045022,GO:0046907,GO:0051179,GO:0051234,GO:0051641,GO:0051649,GO:0070695,GO:0071840,GO:0080171,GO:0098927	-	-	-	-	-	-	-	-	-	-	RAI16-like
XP_033095713.1	9478.XP_008072285.1	4.04e-47	163	COG0500@1|root,KOG4300@2759|Eukaryota,38HFJ@33154|Opisthokonta,3BC4D@33208|Metazoa,3CWGX@33213|Bilateria,48680@7711|Chordata,494EY@7742|Vertebrata,3JCHF@40674|Mammalia,3598K@314146|Euarchontoglires,4MHGF@9443|Primates	33208|Metazoa	Q	Methyltransferase domain	METTL7A	GO:0001775,GO:0002252,GO:0002263,GO:0002274,GO:0002275,GO:0002283,GO:0002366,GO:0002376,GO:0002443,GO:0002444,GO:0002446,GO:0005575,GO:0005576,GO:0005622,GO:0005623,GO:0005737,GO:0005811,GO:0006810,GO:0006887,GO:0006955,GO:0008150,GO:0009987,GO:0012505,GO:0016192,GO:0030141,GO:0031410,GO:0031974,GO:0031982,GO:0032940,GO:0036230,GO:0042119,GO:0043226,GO:0043227,GO:0043228,GO:0043229,GO:0043232,GO:…	-	-	-	-	-	-	-	-	-	-	Methyltransf_11
XP_033095714.1	10224.XP_006820339.1	1.77e-45	160	COG0500@1|root,KOG4300@2759|Eukaryota,38HFJ@33154|Opisthokonta,3BC4D@33208|Metazoa,3CWGX@33213|Bilateria	33208|Metazoa	Q	Methyltransferase-like protein	METTL7A	GO:0001775,GO:0002252,GO:0002263,GO:0002274,GO:0002275,GO:0002283,GO:0002366,GO:0002376,GO:0002443,GO:0002444,GO:0002446,GO:0005575,GO:0005576,GO:0005622,GO:0005623,GO:0005737,GO:0005811,GO:0006810,GO:0006887,GO:0006955,GO:0008150,GO:0009987,GO:0012505,GO:0016192,GO:0030141,GO:0031410,GO:0031974,GO:0031982,GO:0032940,GO:0036230,GO:0042119,GO:0043226,GO:0043227,GO:0043228,GO:0043229,GO:0043232,GO:…	-	-	-	-	-	-	-	-	-	-	Methyltransf_11
XP_033095715.1	10224.XP_006815422.1	1.05e-90	293	KOG4294@1|root,KOG4294@2759|Eukaryota,38YI2@33154|Opisthokonta,3BE9T@33208|Metazoa,3CUPZ@33213|Bilateria	33208|Metazoa	PT	acid-sensing ion channel activity	-	-	-	ko:K03440,ko:K04825,ko:K04829	ko04742,ko04750,ko04960,map04742,map04750,map04960	-	-	-	ko00000,ko00001,ko04040	1.A.6.1.1,1.A.6.1.10,1.A.6.1.2,1.A.6.1.4,1.A.6.1.5,1.A.6.2,1.A.6.4,1.A.6.5	-	-	ASC
XP_033095716.1	10224.XP_006820391.1	3.9e-128	434	KOG4225@1|root,KOG4225@2759|Eukaryota,38EJB@33154|Opisthokonta,3BCRX@33208|Metazoa,3CRWW@33213|Bilateria	33208|Metazoa	T	positive regulation of membrane protein ectodomain proteolysis	SH3D19	GO:0003674,GO:0005488,GO:0005515,GO:0005575,GO:0005622,GO:0005623,GO:0005634,GO:0005654,GO:0005737,GO:0005829,GO:0005886,GO:0006996,GO:0007010,GO:0008150,GO:0009893,GO:0009894,GO:0009896,GO:0009987,GO:0010604,GO:0016020,GO:0016043,GO:0019222,GO:0022603,GO:0022604,GO:0030162,GO:0031323,GO:0031325,GO:0031329,GO:0031331,GO:0031974,GO:0031981,GO:0032268,GO:0032270,GO:0042176,GO:0043226,GO:0043227,GO:…	-	-	-	-	-	-	-	-	-	-	SH3_1,SH3_2,SH3_9
XP_033095717.1	10224.XP_006820391.1	2.77e-128	435	KOG4225@1|root,KOG4225@2759|Eukaryota,38EJB@33154|Opisthokonta,3BCRX@33208|Metazoa,3CRWW@33213|Bilateria	33208|Metazoa	T	positive regulation of membrane protein ectodomain proteolysis	SH3D19	GO:0003674,GO:0005488,GO:0005515,GO:0005575,GO:0005622,GO:0005623,GO:0005634,GO:0005654,GO:0005737,GO:0005829,GO:0005886,GO:0006996,GO:0007010,GO:0008150,GO:0009893,GO:0009894,GO:0009896,GO:0009987,GO:0010604,GO:0016020,GO:0016043,GO:0019222,GO:0022603,GO:0022604,GO:0030162,GO:0031323,GO:0031325,GO:0031329,GO:0031331,GO:0031974,GO:0031981,GO:0032268,GO:0032270,GO:0042176,GO:0043226,GO:0043227,GO:…	-	-	-	-	-	-	-	-	-	-	SH3_1,SH3_2,SH3_9
XP_033095718.1	13735.ENSPSIP00000012483	1.52e-130	410	KOG2611@1|root,KOG2611@2759|Eukaryota,38H3Y@33154|Opisthokonta,3BGTK@33208|Metazoa,3CWGM@33213|Bilateria,47Z1X@7711|Chordata,495TW@7742|Vertebrata,4CEZY@8459|Testudines	33208|Metazoa	S	Neurochondrin	NCDN	GO:0001894,GO:0003008,GO:0003012,GO:0005575,GO:0005622,GO:0005623,GO:0005737,GO:0005829,GO:0007275,GO:0007399,GO:0008150,GO:0009987,GO:0010646,GO:0016043,GO:0022008,GO:0023051,GO:0030030,GO:0030154,GO:0030182,GO:0030425,GO:0031175,GO:0032501,GO:0032502,GO:0036477,GO:0042592,GO:0042995,GO:0043005,GO:0043025,GO:0044297,GO:0044424,GO:0044444,GO:0044463,GO:0044464,GO:0045453,GO:0046849,GO:0048167,GO:…	-	-	-	-	-	-	-	-	-	-	Neurochondrin
XP_033095720.1	8364.ENSXETP00000043745	5.05e-189	537	COG1820@1|root,KOG3892@2759|Eukaryota,38BYR@33154|Opisthokonta,3BEM2@33208|Metazoa,3CYE7@33213|Bilateria,48A11@7711|Chordata,490V1@7742|Vertebrata	33208|Metazoa	G	N-acetylglucosamine-6-phosphate deacetylase	AMDHD2	GO:0003674,GO:0003824,GO:0005575,GO:0005622,GO:0005623,GO:0005634,GO:0005737,GO:0005829,GO:0006040,GO:0006044,GO:0006046,GO:0006047,GO:0006048,GO:0006054,GO:0006082,GO:0006139,GO:0006725,GO:0006793,GO:0006807,GO:0008150,GO:0008152,GO:0008448,GO:0009056,GO:0009058,GO:0009225,GO:0009226,GO:0009987,GO:0016054,GO:0016787,GO:0016810,GO:0016811,GO:0016999,GO:0017001,GO:0017144,GO:0018130,GO:0019213,GO:…	3.5.1.25	ko:K01443	ko00520,ko01130,map00520,map01130	-	R02059	RC00166,RC00300	ko00000,ko00001,ko01000	-	-	-	Amidohydro_1
XP_033095721.1	7739.XP_002613921.1	5.25e-38	129	KOG4604@1|root,KOG4604@2759|Eukaryota,3A8K4@33154|Opisthokonta,3BSID@33208|Metazoa,3D9CK@33213|Bilateria,48G06@7711|Chordata	33208|Metazoa	S	Domain of unknown function (DUF543)	MINOS1	GO:0005575,GO:0005622,GO:0005623,GO:0005737,GO:0005739,GO:0043226,GO:0043227,GO:0043229,GO:0043231,GO:0044424,GO:0044444,GO:0044464	-	ko:K17784	-	-	-	-	ko00000,ko03029	-	-	-	DUF543
XP_033095722.1	10224.XP_006812022.1	2.77e-23	114	KOG3963@1|root,KOG4625@1|root,KOG3963@2759|Eukaryota,KOG4625@2759|Eukaryota,3AKQ2@33154|Opisthokonta,3C0R8@33208|Metazoa,3DGKM@33213|Bilateria	2759|Eukaryota	T	Mab-21	-	-	-	-	-	-	-	-	-	-	-	-	Mab-21,Neuralized
XP_033095723.1	7668.SPU_018490-tr	0	887	COG0481@1|root,KOG0462@2759|Eukaryota,38H35@33154|Opisthokonta,3B96N@33208|Metazoa,3CUGS@33213|Bilateria	33208|Metazoa	J	Promotes mitochondrial protein synthesis. May act as a fidelity factor of the translation reaction, by catalyzing a one- codon backward translocation of tRNAs on improperly translocated ribosomes. Binds to mitochondrial ribosomes in a GTP-dependent manner	GUF1	-	-	ko:K21594,ko:K21643	-	-	-	-	ko00000,ko01000,ko03000,ko03029	-	-	-	EFG_C,GTP_EFTU,GTP_EFTU_D2,LepA_C
XP_033095724.1	7668.SPU_018490-tr	0	887	COG0481@1|root,KOG0462@2759|Eukaryota,38H35@33154|Opisthokonta,3B96N@33208|Metazoa,3CUGS@33213|Bilateria	33208|Metazoa	J	Promotes mitochondrial protein synthesis. May act as a fidelity factor of the translation reaction, by catalyzing a one- codon backward translocation of tRNAs on improperly translocated ribosomes. Binds to mitochondrial ribosomes in a GTP-dependent manner	GUF1	-	-	ko:K21594,ko:K21643	-	-	-	-	ko00000,ko01000,ko03000,ko03029	-	-	-	EFG_C,GTP_EFTU,GTP_EFTU_D2,LepA_C
XP_033095725.1	7668.SPU_018490-tr	1.06e-286	805	COG0481@1|root,KOG0462@2759|Eukaryota,38H35@33154|Opisthokonta,3B96N@33208|Metazoa,3CUGS@33213|Bilateria	33208|Metazoa	J	Promotes mitochondrial protein synthesis. May act as a fidelity factor of the translation reaction, by catalyzing a one- codon backward translocation of tRNAs on improperly translocated ribosomes. Binds to mitochondrial ribosomes in a GTP-dependent manner	GUF1	-	-	ko:K21594,ko:K21643	-	-	-	-	ko00000,ko01000,ko03000,ko03029	-	-	-	EFG_C,GTP_EFTU,GTP_EFTU_D2,LepA_C
XP_033095726.1	48698.ENSPFOP00000019472	3.06e-239	682	COG0446@1|root,KOG1346@2759|Eukaryota,38F7B@33154|Opisthokonta,3BEQX@33208|Metazoa,3CSRH@33213|Bilateria,481DU@7711|Chordata,48WDX@7742|Vertebrata,49VZ1@7898|Actinopterygii	33208|Metazoa	T	Apoptosis-inducing factor, mitochondrion-associated 1	AIFM1	GO:0000166,GO:0000302,GO:0000737,GO:0001101,GO:0002931,GO:0003674,GO:0003676,GO:0003677,GO:0003824,GO:0004174,GO:0005488,GO:0005515,GO:0005575,GO:0005622,GO:0005623,GO:0005634,GO:0005737,GO:0005739,GO:0005740,GO:0005741,GO:0005743,GO:0005758,GO:0005829,GO:0006091,GO:0006119,GO:0006139,GO:0006163,GO:0006259,GO:0006308,GO:0006309,GO:0006323,GO:0006725,GO:0006753,GO:0006793,GO:0006796,GO:0006807,GO:…	-	ko:K04727	ko04210,ko04214,ko04217,map04210,map04214,map04217	-	-	-	ko00000,ko00001,ko01000	-	-	-	AIF-MLS,AIF_C,Pyr_redox_2
XP_033095727.1	7668.SPU_018492-tr	6.38e-123	364	COG0063@1|root,KOG3974@2759|Eukaryota,38FU3@33154|Opisthokonta,3BEXY@33208|Metazoa,3CRJF@33213|Bilateria	33208|Metazoa	G	ATP-dependent NAD(P)H-hydrate dehydratase activity	CARKD	GO:0003674,GO:0003824,GO:0005575,GO:0005622,GO:0005623,GO:0005737,GO:0005739,GO:0005759,GO:0005783,GO:0005829,GO:0006139,GO:0006725,GO:0006732,GO:0006733,GO:0006753,GO:0006793,GO:0006796,GO:0006807,GO:0008150,GO:0008152,GO:0009058,GO:0009108,GO:0009117,GO:0009165,GO:0009435,GO:0009987,GO:0012505,GO:0016829,GO:0016835,GO:0016836,GO:0018130,GO:0019359,GO:0019362,GO:0019363,GO:0019438,GO:0019637,GO:…	4.2.1.93	ko:K17757	-	-	-	-	ko00000,ko01000	-	-	-	Carb_kinase,Myb_DNA-bind_4
XP_033095728.1	7668.SPU_026803-tr	6.63e-72	245	2D1AE@1|root,2SHBM@2759|Eukaryota,3AFP7@33154|Opisthokonta,3BY0Y@33208|Metazoa,3DET1@33213|Bilateria	33208|Metazoa	-	-	-	-	-	-	-	-	-	-	-	-	-	-	DUF1759,Peptidase_A17
XP_033095729.1	7668.SPU_003027-tr	9.59e-131	425	COG2801@1|root,KOG0017@2759|Eukaryota,39NEP@33154|Opisthokonta,3CPZ5@33208|Metazoa,3E64C@33213|Bilateria	7668.SPU_003027-tr|-	L	Pao retrotransposon peptidase	-	-	-	-	-	-	-	-	-	-	-	-	-
XP_033095730.1	6500.XP_005091282.1	0.000818	45.4	28TFW@1|root,2R06D@2759|Eukaryota,39WRJ@33154|Opisthokonta,3BNXR@33208|Metazoa,3D4Q8@33213|Bilateria	33208|Metazoa	-	-	-	-	-	-	-	-	-	-	-	-	-	-	-
XP_033095731.1	7668.SPU_010235-tr	8.68e-42	159	COG2801@1|root,KOG0017@2759|Eukaryota,39TC6@33154|Opisthokonta	33154|Opisthokonta	L	biological adhesion	-	-	-	-	-	-	-	-	-	-	-	-	Asp_protease_2,DUF1758,DUF1759,Peptidase_A17,rve
XP_033095732.1	45351.EDO44253	7.43e-22	98.6	28KQA@1|root,2QT6B@2759|Eukaryota	2759|Eukaryota	S	thick ascending limb development	GP2	GO:0000922,GO:0001655,GO:0001656,GO:0001822,GO:0002251,GO:0002376,GO:0002385,GO:0002386,GO:0002404,GO:0002406,GO:0002412,GO:0003008,GO:0003674,GO:0003823,GO:0005488,GO:0005575,GO:0005576,GO:0005615,GO:0005622,GO:0005623,GO:0005737,GO:0005794,GO:0005796,GO:0005819,GO:0005856,GO:0005886,GO:0005929,GO:0006810,GO:0006928,GO:0006950,GO:0006952,GO:0006955,GO:0006968,GO:0007155,GO:0007157,GO:0007159,GO:…	-	ko:K18273,ko:K18274,ko:K19899	-	-	-	-	ko00000,ko00537,ko04147	-	-	-	EGF_3,EGF_CA,Zona_pellucida
XP_033095733.1	45351.EDO34462	1.31e-08	61.2	2E7PQ@1|root,2SE8Y@2759|Eukaryota,3ACRG@33154|Opisthokonta,3BVF9@33208|Metazoa	33208|Metazoa	S	F5/8 type C domain	-	-	-	-	-	-	-	-	-	-	-	-	F5_F8_type_C
XP_033095734.1	7165.AGAP005064-PA	2.1e-05	52.4	2DA54@1|root,2THKI@2759|Eukaryota,39DUW@33154|Opisthokonta,3CHT6@33208|Metazoa,3DP4K@33213|Bilateria,425D6@6656|Arthropoda,3SSXX@50557|Insecta,456AM@7147|Diptera,45HD0@7148|Nematocera	33208|Metazoa	-	-	-	-	-	-	-	-	-	-	-	-	-	-	-
XP_033095735.1	10224.NP_001161599.1	1.63e-08	65.9	KOG4625@1|root,KOG4625@2759|Eukaryota,39MRU@33154|Opisthokonta,3CPBN@33208|Metazoa,3D5DC@33213|Bilateria	33208|Metazoa	T	C-terminal of Roc, COR, domain	-	-	-	-	-	-	-	-	-	-	-	-	COR,Death,Neuralized,Roc,TIR_2
XP_033095736.1	10224.XP_002739187.2	1.66e-156	512	COG5141@1|root,KOG0954@2759|Eukaryota,38DSU@33154|Opisthokonta,3BBJP@33208|Metazoa,3CUFP@33213|Bilateria	33208|Metazoa	O	Jade family PHD finger	JADE2	GO:0000123,GO:0000209,GO:0000902,GO:0001558,GO:0001654,GO:0001745,GO:0001751,GO:0001754,GO:0003674,GO:0003712,GO:0003713,GO:0003824,GO:0004842,GO:0005575,GO:0005622,GO:0005623,GO:0005634,GO:0005654,GO:0005737,GO:0005815,GO:0005829,GO:0005856,GO:0005886,GO:0005929,GO:0006325,GO:0006464,GO:0006473,GO:0006475,GO:0006807,GO:0006915,GO:0006996,GO:0007154,GO:0007165,GO:0007166,GO:0007167,GO:0007178,GO:…	2.3.2.27	ko:K11347,ko:K22155,ko:K22156	-	-	-	-	ko00000,ko01000,ko03036,ko04121	-	-	-	EPL1,PHD_2,zf-HC5HC2H_2
XP_033095737.1	10224.XP_006813326.1	6.15e-289	827	COG1199@1|root,KOG1133@2759|Eukaryota,38BI6@33154|Opisthokonta,3BCM0@33208|Metazoa,3CX8P@33213|Bilateria	33208|Metazoa	L	nucleolar chromatin organization	DDX11	GO:0000228,GO:0000785,GO:0000790,GO:0000819,GO:0000922,GO:0001650,GO:0003674,GO:0003676,GO:0003677,GO:0003678,GO:0003682,GO:0003688,GO:0003690,GO:0003697,GO:0003723,GO:0003727,GO:0003824,GO:0004003,GO:0004386,GO:0005488,GO:0005575,GO:0005576,GO:0005615,GO:0005622,GO:0005623,GO:0005634,GO:0005654,GO:0005694,GO:0005730,GO:0005813,GO:0005815,GO:0005819,GO:0005856,GO:0006139,GO:0006259,GO:0006260,GO:…	2.7.11.1,3.6.4.13	ko:K08856,ko:K11273	-	-	-	-	ko00000,ko01000,ko01001,ko03036	-	-	-	DEAD_2,Helicase_C_2
XP_033095738.1	7668.SPU_001191-tr	9.62e-175	505	COG0174@1|root,KOG0683@2759|Eukaryota,39EXA@33154|Opisthokonta,3BAVA@33208|Metazoa,3CZQ0@33213|Bilateria	33154|Opisthokonta	E	lengsin, lens protein with glutamine synthetase domain	-	-	-	-	-	-	-	-	-	-	-	-	Gln-synt_C
XP_033095739.1	10224.XP_002740159.1	6.57e-61	216	COG2801@1|root,KOG0017@2759|Eukaryota,38F42@33154|Opisthokonta,3BA5H@33208|Metazoa,3CZSS@33213|Bilateria	33208|Metazoa	G	K02A2.6-like	-	-	-	-	-	-	-	-	-	-	-	-	RVT_1,rve,zf-H2C2
XP_033095740.1	10224.XP_002737623.1	0	901	COG2801@1|root,KOG0017@2759|Eukaryota,38F42@33154|Opisthokonta,3BA5H@33208|Metazoa,3CWAK@33213|Bilateria	33208|Metazoa	E	K02A2.6-like	-	-	-	-	-	-	-	-	-	-	-	-	Asp_protease_2,RVT_1,rve,zf-CCHC
XP_033095741.1	7668.SPU_023235-tr	4.19e-15	84.7	KOG4193@1|root,KOG4193@2759|Eukaryota,39ZQZ@33154|Opisthokonta,3BBKI@33208|Metazoa,3E5I8@33213|Bilateria	33208|Metazoa	S	G-protein coupled receptor activity. It is involved in the biological process described with	mth	GO:0000302,GO:0001505,GO:0001653,GO:0003674,GO:0004888,GO:0004930,GO:0005488,GO:0005515,GO:0005575,GO:0005623,GO:0005886,GO:0005887,GO:0006810,GO:0006836,GO:0006887,GO:0006950,GO:0006979,GO:0007154,GO:0007165,GO:0007186,GO:0007267,GO:0007268,GO:0007269,GO:0007275,GO:0007568,GO:0008150,GO:0008340,GO:0008528,GO:0009266,GO:0009408,GO:0009605,GO:0009628,GO:0009635,GO:0009636,GO:0009987,GO:0009991,GO:…	-	ko:K04599	-	-	-	-	ko00000,ko04030	-	-	-	7tm_1,7tm_2,Methuselah_N
XP_033095742.1	7739.XP_002597551.1	0.000702	47.4	2CMMP@1|root,2QQVA@2759|Eukaryota,38DQG@33154|Opisthokonta,3BC84@33208|Metazoa,3CVS6@33213|Bilateria,487IG@7711|Chordata	33208|Metazoa	S	F5/8 type C domain	-	-	-	-	-	-	-	-	-	-	-	-	F5_F8_type_C
XP_033095743.1	45351.EDO28760	1.83e-07	61.2	COG0457@1|root,KOG0548@2759|Eukaryota	2759|Eukaryota	J	positive regulation of catalytic activity in other organism involved in symbiotic interaction	-	-	-	ko:K14861	-	-	-	-	ko00000,ko03009	-	-	-	CHAT,DED,TPR_10,TPR_12,TPR_2,TPR_7,TPR_8
XP_033095744.1	7668.SPU_002743-tr	7.17e-126	377	COG0174@1|root,KOG0683@2759|Eukaryota,39EXA@33154|Opisthokonta,3BAVA@33208|Metazoa,3CZQ0@33213|Bilateria	33154|Opisthokonta	E	lengsin, lens protein with glutamine synthetase domain	-	-	-	-	-	-	-	-	-	-	-	-	Gln-synt_C
XP_033095745.1	7668.SPU_021148-tr	6.52e-177	535	KOG3676@1|root,KOG3676@2759|Eukaryota,38C3C@33154|Opisthokonta,3BBRN@33208|Metazoa,3CV5B@33213|Bilateria	33208|Metazoa	PT	calcium ion transmembrane transport	-	-	-	ko:K04974,ko:K04975	ko04961,ko04970,ko04978,map04961,map04970,map04978	-	-	-	ko00000,ko00001,ko04040	1.A.4.2.10,1.A.4.2.11,1.A.4.2.12,1.A.4.2.3,1.A.4.2.6,1.A.4.2.7	-	-	Ank_2,Ank_3,Ion_trans
XP_033095746.1	7668.SPU_021148-tr	4.79e-177	535	KOG3676@1|root,KOG3676@2759|Eukaryota,38C3C@33154|Opisthokonta,3BBRN@33208|Metazoa,3CV5B@33213|Bilateria	33208|Metazoa	PT	calcium ion transmembrane transport	-	-	-	ko:K04974,ko:K04975	ko04961,ko04970,ko04978,map04961,map04970,map04978	-	-	-	ko00000,ko00001,ko04040	1.A.4.2.10,1.A.4.2.11,1.A.4.2.12,1.A.4.2.3,1.A.4.2.6,1.A.4.2.7	-	-	Ank_2,Ank_3,Ion_trans
XP_033095747.1	7668.SPU_021148-tr	8.08e-170	511	KOG3676@1|root,KOG3676@2759|Eukaryota,38C3C@33154|Opisthokonta,3BBRN@33208|Metazoa,3CV5B@33213|Bilateria	33208|Metazoa	PT	calcium ion transmembrane transport	-	-	-	ko:K04974,ko:K04975	ko04961,ko04970,ko04978,map04961,map04970,map04978	-	-	-	ko00000,ko00001,ko04040	1.A.4.2.10,1.A.4.2.11,1.A.4.2.12,1.A.4.2.3,1.A.4.2.6,1.A.4.2.7	-	-	Ank_2,Ank_3,Ion_trans
XP_033095748.1	7668.SPU_028014-tr	8.07e-71	261	COG5279@1|root,KOG4575@2759|Eukaryota,39WFT@33154|Opisthokonta,3BIKZ@33208|Metazoa,3D1NX@33213|Bilateria	33208|Metazoa	D	peptidase activity	KY	GO:0005575,GO:0005622,GO:0005623,GO:0005737,GO:0005856,GO:0007275,GO:0007517,GO:0007528,GO:0008150,GO:0009987,GO:0016043,GO:0030016,GO:0030017,GO:0030018,GO:0031674,GO:0032501,GO:0032502,GO:0043226,GO:0043228,GO:0043229,GO:0043232,GO:0043292,GO:0044422,GO:0044424,GO:0044444,GO:0044449,GO:0044464,GO:0048513,GO:0048731,GO:0048856,GO:0050808,GO:0061061,GO:0071840,GO:0099080,GO:0099081,GO:0099512	-	-	-	-	-	-	-	-	-	-	Transglut_core
XP_033095749.1	7668.SPU_028014-tr	7.96e-71	261	COG5279@1|root,KOG4575@2759|Eukaryota,39WFT@33154|Opisthokonta,3BIKZ@33208|Metazoa,3D1NX@33213|Bilateria	33208|Metazoa	D	peptidase activity	KY	GO:0005575,GO:0005622,GO:0005623,GO:0005737,GO:0005856,GO:0007275,GO:0007517,GO:0007528,GO:0008150,GO:0009987,GO:0016043,GO:0030016,GO:0030017,GO:0030018,GO:0031674,GO:0032501,GO:0032502,GO:0043226,GO:0043228,GO:0043229,GO:0043232,GO:0043292,GO:0044422,GO:0044424,GO:0044444,GO:0044449,GO:0044464,GO:0048513,GO:0048731,GO:0048856,GO:0050808,GO:0061061,GO:0071840,GO:0099080,GO:0099081,GO:0099512	-	-	-	-	-	-	-	-	-	-	Transglut_core
XP_033095750.1	10224.XP_006819662.1	7.26e-28	127	COG5279@1|root,KOG4575@2759|Eukaryota,39WFT@33154|Opisthokonta,3BIKZ@33208|Metazoa,3D1NX@33213|Bilateria	33208|Metazoa	D	peptidase activity	KY	GO:0005575,GO:0005622,GO:0005623,GO:0005737,GO:0005856,GO:0007275,GO:0007517,GO:0007528,GO:0008150,GO:0009987,GO:0016043,GO:0030016,GO:0030017,GO:0030018,GO:0031674,GO:0032501,GO:0032502,GO:0043226,GO:0043228,GO:0043229,GO:0043232,GO:0043292,GO:0044422,GO:0044424,GO:0044444,GO:0044449,GO:0044464,GO:0048513,GO:0048731,GO:0048856,GO:0050808,GO:0061061,GO:0071840,GO:0099080,GO:0099081,GO:0099512	-	-	-	-	-	-	-	-	-	-	Transglut_core
XP_033095751.1	7739.XP_002587364.1	2.54e-163	516	KOG4524@1|root,KOG4524@2759|Eukaryota,397RF@33154|Opisthokonta,3BEHZ@33208|Metazoa,3CXEF@33213|Bilateria,48BVR@7711|Chordata	33208|Metazoa	S	regulation of TOR signaling	TTI1	GO:0005575,GO:0005622,GO:0005623,GO:0005737,GO:0007154,GO:0007267,GO:0008150,GO:0009966,GO:0009987,GO:0010646,GO:0023051,GO:0023052,GO:0030154,GO:0031931,GO:0031932,GO:0032006,GO:0032502,GO:0032991,GO:0038201,GO:0044424,GO:0044464,GO:0045165,GO:0045168,GO:0046331,GO:0048583,GO:0048869,GO:0050789,GO:0050794,GO:0065007,GO:1902531	-	ko:K20403	ko04150,map04150	-	-	-	ko00000,ko00001	-	-	-	-
XP_033095752.1	7668.SPU_009003-tr	8.87e-101	320	KOG1039@1|root,KOG1039@2759|Eukaryota,39S60@33154|Opisthokonta,3BAXN@33208|Metazoa,3CWGI@33213|Bilateria	33208|Metazoa	O	protein modification by small protein conjugation	MKRN1	GO:0000209,GO:0003674,GO:0003682,GO:0003824,GO:0004842,GO:0005488,GO:0005575,GO:0005622,GO:0005623,GO:0005737,GO:0005829,GO:0006464,GO:0006807,GO:0008150,GO:0008152,GO:0008270,GO:0009987,GO:0010033,GO:0016567,GO:0016740,GO:0019538,GO:0019787,GO:0032446,GO:0034097,GO:0036211,GO:0042221,GO:0043167,GO:0043169,GO:0043170,GO:0043412,GO:0044237,GO:0044238,GO:0044260,GO:0044267,GO:0044424,GO:0044444,GO:…	2.3.2.27	ko:K15687	-	-	-	-	ko00000,ko01000,ko04121	-	-	-	MKRN1_C,zf-C3HC4,zf-CCCH,zf-CCCH_2
XP_033095753.1	7668.SPU_003498-tr	7.72e-45	164	2DB9I@1|root,2S5HH@2759|Eukaryota,3A43X@33154|Opisthokonta,3BRK6@33208|Metazoa	33208|Metazoa	S	CECR6/TMEM121 family	-	-	-	-	-	-	-	-	-	-	-	-	CECR6_TMEM121
XP_033095754.1	7668.SPU_012073-tr	2.16e-160	485	COG2453@1|root,KOG1720@2759|Eukaryota,39I9A@33154|Opisthokonta,3BF9V@33208|Metazoa,3CXSY@33213|Bilateria	33208|Metazoa	V	protein tyrosine/serine/threonine phosphatase activity	PTPDC1	GO:0003674,GO:0003824,GO:0004721,GO:0004725,GO:0005575,GO:0005622,GO:0005623,GO:0005634,GO:0005654,GO:0005737,GO:0006464,GO:0006470,GO:0006793,GO:0006796,GO:0006807,GO:0006996,GO:0007154,GO:0007165,GO:0007166,GO:0007224,GO:0008150,GO:0008152,GO:0009987,GO:0016043,GO:0016311,GO:0016787,GO:0016788,GO:0016791,GO:0019538,GO:0022607,GO:0023052,GO:0030030,GO:0030031,GO:0031974,GO:0031981,GO:0035335,GO:…	-	ko:K18078	-	-	-	-	ko00000,ko01000,ko01009	-	-	-	DSPc
XP_033095755.1	7668.SPU_012073-tr	2.16e-160	485	COG2453@1|root,KOG1720@2759|Eukaryota,39I9A@33154|Opisthokonta,3BF9V@33208|Metazoa,3CXSY@33213|Bilateria	33208|Metazoa	V	protein tyrosine/serine/threonine phosphatase activity	PTPDC1	GO:0003674,GO:0003824,GO:0004721,GO:0004725,GO:0005575,GO:0005622,GO:0005623,GO:0005634,GO:0005654,GO:0005737,GO:0006464,GO:0006470,GO:0006793,GO:0006796,GO:0006807,GO:0006996,GO:0007154,GO:0007165,GO:0007166,GO:0007224,GO:0008150,GO:0008152,GO:0009987,GO:0016043,GO:0016311,GO:0016787,GO:0016788,GO:0016791,GO:0019538,GO:0022607,GO:0023052,GO:0030030,GO:0030031,GO:0031974,GO:0031981,GO:0035335,GO:…	-	ko:K18078	-	-	-	-	ko00000,ko01000,ko01009	-	-	-	DSPc
XP_033095756.1	8081.XP_008427970.1	6.02e-25	122	COG2272@1|root,KOG1214@2759|Eukaryota,38HNZ@33154|Opisthokonta,3BBTR@33208|Metazoa,3CY69@33213|Bilateria,48A6D@7711|Chordata,490QP@7742|Vertebrata,49SM6@7898|Actinopterygii	33208|Metazoa	T	Nidogen 2a (osteonidogen)	NID2	GO:0000902,GO:0000904,GO:0001764,GO:0003674,GO:0005198,GO:0005201,GO:0005488,GO:0005518,GO:0005575,GO:0005576,GO:0005604,GO:0005623,GO:0005886,GO:0006928,GO:0006935,GO:0007154,GO:0007155,GO:0007160,GO:0007267,GO:0007268,GO:0007271,GO:0007275,GO:0007399,GO:0007409,GO:0007411,GO:0008104,GO:0008150,GO:0009605,GO:0009653,GO:0009986,GO:0009987,GO:0016020,GO:0016043,GO:0016477,GO:0022008,GO:0022610,GO:…	-	ko:K06826	-	-	-	-	ko00000,ko04516	-	-	-	EGF_3,EGF_CA,G2F,Ldl_recept_b,NIDO,Thyroglobulin_1,cEGF
XP_033095759.1	7668.SPU_009817-tr	5.29e-07	62.8	KOG1217@1|root,KOG1217@2759|Eukaryota,3A15J@33154|Opisthokonta,3CQ02@33208|Metazoa,3E65H@33213|Bilateria	33208|Metazoa	T	Four-disulfide core domains	-	-	-	-	-	-	-	-	-	-	-	-	WAP
XP_033095760.1	7668.SPU_009817-tr	3.07e-07	63.5	KOG1217@1|root,KOG1217@2759|Eukaryota,3A15J@33154|Opisthokonta,3CQ02@33208|Metazoa,3E65H@33213|Bilateria	33208|Metazoa	T	Four-disulfide core domains	-	-	-	-	-	-	-	-	-	-	-	-	WAP
XP_033095761.1	7668.SPU_009817-tr	5.06e-07	62.8	KOG1217@1|root,KOG1217@2759|Eukaryota,3A15J@33154|Opisthokonta,3CQ02@33208|Metazoa,3E65H@33213|Bilateria	33208|Metazoa	T	Four-disulfide core domains	-	-	-	-	-	-	-	-	-	-	-	-	WAP
XP_033095762.1	7668.SPU_009817-tr	0.000115	55.1	KOG1217@1|root,KOG1217@2759|Eukaryota,3A15J@33154|Opisthokonta,3CQ02@33208|Metazoa,3E65H@33213|Bilateria	33208|Metazoa	T	Four-disulfide core domains	-	-	-	-	-	-	-	-	-	-	-	-	WAP
XP_033095763.1	7668.SPU_009817-tr	6.41e-05	55.8	KOG1217@1|root,KOG1217@2759|Eukaryota,3A15J@33154|Opisthokonta,3CQ02@33208|Metazoa,3E65H@33213|Bilateria	33208|Metazoa	T	Four-disulfide core domains	-	-	-	-	-	-	-	-	-	-	-	-	WAP
XP_033095764.1	7668.SPU_009817-tr	2.16e-05	57.4	KOG1217@1|root,KOG1217@2759|Eukaryota,3A15J@33154|Opisthokonta,3CQ02@33208|Metazoa,3E65H@33213|Bilateria	33208|Metazoa	T	Four-disulfide core domains	-	-	-	-	-	-	-	-	-	-	-	-	WAP
XP_033095765.1	176946.XP_007420019.1	4.85e-54	204	2CMWA@1|root,2QSC4@2759|Eukaryota,39RUG@33154|Opisthokonta,3BB2D@33208|Metazoa,3CXH2@33213|Bilateria,480Q8@7711|Chordata,48UVG@7742|Vertebrata	33208|Metazoa	S	Poly (ADP-ribose) polymerase	PARP12	-	2.4.2.30	ko:K15259,ko:K15261	-	-	-	-	ko00000,ko01000	-	-	-	PARP,WWE,zf-CCCH
XP_033095766.1	7668.SPU_009817-tr	2.16e-05	57.4	KOG1217@1|root,KOG1217@2759|Eukaryota,3A15J@33154|Opisthokonta,3CQ02@33208|Metazoa,3E65H@33213|Bilateria	33208|Metazoa	T	Four-disulfide core domains	-	-	-	-	-	-	-	-	-	-	-	-	WAP
XP_033095767.1	7668.SPU_009817-tr	2.16e-05	57.4	KOG1217@1|root,KOG1217@2759|Eukaryota,3A15J@33154|Opisthokonta,3CQ02@33208|Metazoa,3E65H@33213|Bilateria	33208|Metazoa	T	Four-disulfide core domains	-	-	-	-	-	-	-	-	-	-	-	-	WAP
XP_033095768.1	34506.g3986	2e-05	57.4	KOG1216@1|root,KOG1216@2759|Eukaryota,38PJC@33154|Opisthokonta,3BE10@33208|Metazoa,3CSCI@33213|Bilateria,40CIQ@6231|Nematoda,1KY5P@119089|Chromadorea,40Y4F@6236|Rhabditida	33208|Metazoa	VW	von Willebrand factor type C domain	CRIM1	GO:0001568,GO:0001756,GO:0001944,GO:0003002,GO:0003674,GO:0003824,GO:0004672,GO:0004713,GO:0004714,GO:0004888,GO:0005010,GO:0005488,GO:0005515,GO:0005575,GO:0005576,GO:0006464,GO:0006468,GO:0006793,GO:0006796,GO:0006807,GO:0007154,GO:0007165,GO:0007166,GO:0007167,GO:0007169,GO:0007275,GO:0007389,GO:0007399,GO:0008150,GO:0008152,GO:0009653,GO:0009790,GO:0009792,GO:0009887,GO:0009888,GO:0009952,GO:…	-	-	-	-	-	-	-	-	-	-	Antistasin,IGFBP,VWC
XP_033095769.1	7668.SPU_009817-tr	1.64e-05	57.8	KOG1217@1|root,KOG1217@2759|Eukaryota,3A15J@33154|Opisthokonta,3CQ02@33208|Metazoa,3E65H@33213|Bilateria	33208|Metazoa	T	Four-disulfide core domains	-	-	-	-	-	-	-	-	-	-	-	-	WAP
XP_033095770.1	7668.SPU_009817-tr	6.4e-05	55.8	KOG1217@1|root,KOG1217@2759|Eukaryota,3A15J@33154|Opisthokonta,3CQ02@33208|Metazoa,3E65H@33213|Bilateria	33208|Metazoa	T	Four-disulfide core domains	-	-	-	-	-	-	-	-	-	-	-	-	WAP
XP_033095771.1	7668.SPU_009817-tr	6.4e-05	55.8	KOG1217@1|root,KOG1217@2759|Eukaryota,3A15J@33154|Opisthokonta,3CQ02@33208|Metazoa,3E65H@33213|Bilateria	33208|Metazoa	T	Four-disulfide core domains	-	-	-	-	-	-	-	-	-	-	-	-	WAP
XP_033095772.1	7668.SPU_009817-tr	6.4e-05	55.8	KOG1217@1|root,KOG1217@2759|Eukaryota,3A15J@33154|Opisthokonta,3CQ02@33208|Metazoa,3E65H@33213|Bilateria	33208|Metazoa	T	Four-disulfide core domains	-	-	-	-	-	-	-	-	-	-	-	-	WAP
XP_033095773.1	7668.SPU_009817-tr	6.39e-05	55.8	KOG1217@1|root,KOG1217@2759|Eukaryota,3A15J@33154|Opisthokonta,3CQ02@33208|Metazoa,3E65H@33213|Bilateria	33208|Metazoa	T	Four-disulfide core domains	-	-	-	-	-	-	-	-	-	-	-	-	WAP
XP_033095774.1	7668.SPU_009817-tr	0.000137	54.7	KOG1217@1|root,KOG1217@2759|Eukaryota,3A15J@33154|Opisthokonta,3CQ02@33208|Metazoa,3E65H@33213|Bilateria	33208|Metazoa	T	Four-disulfide core domains	-	-	-	-	-	-	-	-	-	-	-	-	WAP
XP_033095775.1	7668.SPU_009817-tr	0.000919	52	KOG1217@1|root,KOG1217@2759|Eukaryota,3A15J@33154|Opisthokonta,3CQ02@33208|Metazoa,3E65H@33213|Bilateria	33208|Metazoa	T	Four-disulfide core domains	-	-	-	-	-	-	-	-	-	-	-	-	WAP
XP_033095776.1	7668.SPU_009817-tr	5.77e-05	55.8	KOG1217@1|root,KOG1217@2759|Eukaryota,3A15J@33154|Opisthokonta,3CQ02@33208|Metazoa,3E65H@33213|Bilateria	33208|Metazoa	T	Four-disulfide core domains	-	-	-	-	-	-	-	-	-	-	-	-	WAP
XP_033095777.1	7668.SPU_009817-tr	0.000131	54.7	KOG1217@1|root,KOG1217@2759|Eukaryota,3A15J@33154|Opisthokonta,3CQ02@33208|Metazoa,3E65H@33213|Bilateria	33208|Metazoa	T	Four-disulfide core domains	-	-	-	-	-	-	-	-	-	-	-	-	WAP
XP_033095778.1	7668.SPU_009817-tr	5.76e-05	55.8	KOG1217@1|root,KOG1217@2759|Eukaryota,3A15J@33154|Opisthokonta,3CQ02@33208|Metazoa,3E65H@33213|Bilateria	33208|Metazoa	T	Four-disulfide core domains	-	-	-	-	-	-	-	-	-	-	-	-	WAP
XP_033095779.1	7668.SPU_009817-tr	5.76e-05	55.8	KOG1217@1|root,KOG1217@2759|Eukaryota,3A15J@33154|Opisthokonta,3CQ02@33208|Metazoa,3E65H@33213|Bilateria	33208|Metazoa	T	Four-disulfide core domains	-	-	-	-	-	-	-	-	-	-	-	-	WAP
XP_033095780.1	7668.SPU_009817-tr	5.76e-05	55.8	KOG1217@1|root,KOG1217@2759|Eukaryota,3A15J@33154|Opisthokonta,3CQ02@33208|Metazoa,3E65H@33213|Bilateria	33208|Metazoa	T	Four-disulfide core domains	-	-	-	-	-	-	-	-	-	-	-	-	WAP
XP_033095781.1	10224.XP_006811920.1	6.75e-287	824	KOG4825@1|root,KOG4825@2759|Eukaryota,38EGB@33154|Opisthokonta,3BDBA@33208|Metazoa,3CY5H@33213|Bilateria	33208|Metazoa	T	Centrosomal protein	CEP104	GO:0000922,GO:0003674,GO:0005488,GO:0005575,GO:0005622,GO:0005623,GO:0005737,GO:0005814,GO:0005815,GO:0005819,GO:0005856,GO:0008144,GO:0015630,GO:0016594,GO:0016595,GO:0016596,GO:0016597,GO:0031406,GO:0036094,GO:0042165,GO:0043167,GO:0043168,GO:0043169,GO:0043177,GO:0043226,GO:0043228,GO:0043229,GO:0043232,GO:0044422,GO:0044424,GO:0044430,GO:0044444,GO:0044446,GO:0044450,GO:0044464,GO:0097159,GO:…	-	ko:K08471,ko:K16458	-	-	-	-	ko00000,ko03036,ko04030	-	-	-	-
XP_033095782.1	7668.SPU_009817-tr	5.76e-05	55.8	KOG1217@1|root,KOG1217@2759|Eukaryota,3A15J@33154|Opisthokonta,3CQ02@33208|Metazoa,3E65H@33213|Bilateria	33208|Metazoa	T	Four-disulfide core domains	-	-	-	-	-	-	-	-	-	-	-	-	WAP
XP_033095783.1	7668.SPU_009817-tr	5.76e-05	55.8	KOG1217@1|root,KOG1217@2759|Eukaryota,3A15J@33154|Opisthokonta,3CQ02@33208|Metazoa,3E65H@33213|Bilateria	33208|Metazoa	T	Four-disulfide core domains	-	-	-	-	-	-	-	-	-	-	-	-	WAP
XP_033095784.1	7668.SPU_009817-tr	5.76e-05	55.8	KOG1217@1|root,KOG1217@2759|Eukaryota,3A15J@33154|Opisthokonta,3CQ02@33208|Metazoa,3E65H@33213|Bilateria	33208|Metazoa	T	Four-disulfide core domains	-	-	-	-	-	-	-	-	-	-	-	-	WAP
XP_033095785.1	7668.SPU_009817-tr	2.55e-05	57	KOG1217@1|root,KOG1217@2759|Eukaryota,3A15J@33154|Opisthokonta,3CQ02@33208|Metazoa,3E65H@33213|Bilateria	33208|Metazoa	T	Four-disulfide core domains	-	-	-	-	-	-	-	-	-	-	-	-	WAP
XP_033095786.1	7668.SPU_009817-tr	5.75e-05	55.8	KOG1217@1|root,KOG1217@2759|Eukaryota,3A15J@33154|Opisthokonta,3CQ02@33208|Metazoa,3E65H@33213|Bilateria	33208|Metazoa	T	Four-disulfide core domains	-	-	-	-	-	-	-	-	-	-	-	-	WAP
XP_033095787.1	7668.SPU_009817-tr	4.03e-07	62.8	KOG1217@1|root,KOG1217@2759|Eukaryota,3A15J@33154|Opisthokonta,3CQ02@33208|Metazoa,3E65H@33213|Bilateria	33208|Metazoa	T	Four-disulfide core domains	-	-	-	-	-	-	-	-	-	-	-	-	WAP
XP_033095788.1	7425.NV11533-PA	5.41e-08	66.2	KOG1217@1|root,KOG1217@2759|Eukaryota,39VXN@33154|Opisthokonta,3BG2R@33208|Metazoa,3CWEG@33213|Bilateria,41TNX@6656|Arthropoda,3SH27@50557|Insecta,46GU8@7399|Hymenoptera	33208|Metazoa	T	Worm-specific repeat type 1	-	-	-	-	-	-	-	-	-	-	-	-	Antistasin,Kunitz_BPTI,Lustrin_cystein,Thyroglobulin_1,WAP
XP_033095789.1	7425.NV11533-PA	5.41e-08	66.2	KOG1217@1|root,KOG1217@2759|Eukaryota,39VXN@33154|Opisthokonta,3BG2R@33208|Metazoa,3CWEG@33213|Bilateria,41TNX@6656|Arthropoda,3SH27@50557|Insecta,46GU8@7399|Hymenoptera	33208|Metazoa	T	Worm-specific repeat type 1	-	-	-	-	-	-	-	-	-	-	-	-	Antistasin,Kunitz_BPTI,Lustrin_cystein,Thyroglobulin_1,WAP
XP_033095790.1	7425.NV11533-PA	4.97e-08	66.2	KOG1217@1|root,KOG1217@2759|Eukaryota,39VXN@33154|Opisthokonta,3BG2R@33208|Metazoa,3CWEG@33213|Bilateria,41TNX@6656|Arthropoda,3SH27@50557|Insecta,46GU8@7399|Hymenoptera	33208|Metazoa	T	Worm-specific repeat type 1	-	-	-	-	-	-	-	-	-	-	-	-	Antistasin,Kunitz_BPTI,Lustrin_cystein,Thyroglobulin_1,WAP
XP_033095791.1	10224.XP_006811920.1	6.75e-287	824	KOG4825@1|root,KOG4825@2759|Eukaryota,38EGB@33154|Opisthokonta,3BDBA@33208|Metazoa,3CY5H@33213|Bilateria	33208|Metazoa	T	Centrosomal protein	CEP104	GO:0000922,GO:0003674,GO:0005488,GO:0005575,GO:0005622,GO:0005623,GO:0005737,GO:0005814,GO:0005815,GO:0005819,GO:0005856,GO:0008144,GO:0015630,GO:0016594,GO:0016595,GO:0016596,GO:0016597,GO:0031406,GO:0036094,GO:0042165,GO:0043167,GO:0043168,GO:0043169,GO:0043177,GO:0043226,GO:0043228,GO:0043229,GO:0043232,GO:0044422,GO:0044424,GO:0044430,GO:0044444,GO:0044446,GO:0044450,GO:0044464,GO:0097159,GO:…	-	ko:K08471,ko:K16458	-	-	-	-	ko00000,ko03036,ko04030	-	-	-	-
XP_033095792.1	7425.NV11533-PA	4.97e-08	66.2	KOG1217@1|root,KOG1217@2759|Eukaryota,39VXN@33154|Opisthokonta,3BG2R@33208|Metazoa,3CWEG@33213|Bilateria,41TNX@6656|Arthropoda,3SH27@50557|Insecta,46GU8@7399|Hymenoptera	33208|Metazoa	T	Worm-specific repeat type 1	-	-	-	-	-	-	-	-	-	-	-	-	Antistasin,Kunitz_BPTI,Lustrin_cystein,Thyroglobulin_1,WAP
XP_033095793.1	7425.NV11533-PA	4.96e-08	66.2	KOG1217@1|root,KOG1217@2759|Eukaryota,39VXN@33154|Opisthokonta,3BG2R@33208|Metazoa,3CWEG@33213|Bilateria,41TNX@6656|Arthropoda,3SH27@50557|Insecta,46GU8@7399|Hymenoptera	33208|Metazoa	T	Worm-specific repeat type 1	-	-	-	-	-	-	-	-	-	-	-	-	Antistasin,Kunitz_BPTI,Lustrin_cystein,Thyroglobulin_1,WAP
XP_033095794.1	7425.NV11533-PA	4.96e-08	66.2	KOG1217@1|root,KOG1217@2759|Eukaryota,39VXN@33154|Opisthokonta,3BG2R@33208|Metazoa,3CWEG@33213|Bilateria,41TNX@6656|Arthropoda,3SH27@50557|Insecta,46GU8@7399|Hymenoptera	33208|Metazoa	T	Worm-specific repeat type 1	-	-	-	-	-	-	-	-	-	-	-	-	Antistasin,Kunitz_BPTI,Lustrin_cystein,Thyroglobulin_1,WAP
XP_033095795.1	10224.XP_006824365.1	9.24e-80	251	COG2890@1|root,KOG2904@2759|Eukaryota,38S3X@33154|Opisthokonta,3BH12@33208|Metazoa,3D4HC@33213|Bilateria	33208|Metazoa	J	protein methyltransferase activity	HEMK1	GO:0003674,GO:0003824,GO:0005575,GO:0005622,GO:0005623,GO:0005737,GO:0005739,GO:0008150,GO:0008152,GO:0008168,GO:0008757,GO:0016740,GO:0016741,GO:0032259,GO:0043226,GO:0043227,GO:0043229,GO:0043231,GO:0044424,GO:0044444,GO:0044464	2.1.1.297	ko:K02493	-	-	R10806	RC00003,RC03279	ko00000,ko01000,ko03012	-	-	-	MTS
XP_033095796.1	126957.SMAR007285-PA	1.53e-77	239	KOG0118@1|root,KOG0118@2759|Eukaryota,39I5T@33154|Opisthokonta,3BA3Y@33208|Metazoa,3D0BR@33213|Bilateria,41YTT@6656|Arthropoda	33208|Metazoa	A	Zinc finger CCHC-type and RNA-binding motif-containing protein	ZCRB1	GO:0000375,GO:0000377,GO:0000398,GO:0003674,GO:0003676,GO:0003723,GO:0005488,GO:0005575,GO:0005622,GO:0005623,GO:0005634,GO:0005654,GO:0005681,GO:0005689,GO:0006139,GO:0006396,GO:0006397,GO:0006725,GO:0006807,GO:0008150,GO:0008152,GO:0008380,GO:0009987,GO:0010467,GO:0016070,GO:0016071,GO:0031974,GO:0031981,GO:0032991,GO:0034641,GO:0043170,GO:0043226,GO:0043227,GO:0043229,GO:0043231,GO:0043233,GO:…	-	ko:K13154	-	-	-	-	ko00000,ko03041	-	-	-	RRM_1,zf-CCHC
XP_033095797.1	126957.SMAR007285-PA	1.53e-77	239	KOG0118@1|root,KOG0118@2759|Eukaryota,39I5T@33154|Opisthokonta,3BA3Y@33208|Metazoa,3D0BR@33213|Bilateria,41YTT@6656|Arthropoda	33208|Metazoa	A	Zinc finger CCHC-type and RNA-binding motif-containing protein	ZCRB1	GO:0000375,GO:0000377,GO:0000398,GO:0003674,GO:0003676,GO:0003723,GO:0005488,GO:0005575,GO:0005622,GO:0005623,GO:0005634,GO:0005654,GO:0005681,GO:0005689,GO:0006139,GO:0006396,GO:0006397,GO:0006725,GO:0006807,GO:0008150,GO:0008152,GO:0008380,GO:0009987,GO:0010467,GO:0016070,GO:0016071,GO:0031974,GO:0031981,GO:0032991,GO:0034641,GO:0043170,GO:0043226,GO:0043227,GO:0043229,GO:0043231,GO:0043233,GO:…	-	ko:K13154	-	-	-	-	ko00000,ko03041	-	-	-	RRM_1,zf-CCHC
XP_033095798.1	126957.SMAR007285-PA	6.75e-52	172	KOG0118@1|root,KOG0118@2759|Eukaryota,39I5T@33154|Opisthokonta,3BA3Y@33208|Metazoa,3D0BR@33213|Bilateria,41YTT@6656|Arthropoda	33208|Metazoa	A	Zinc finger CCHC-type and RNA-binding motif-containing protein	ZCRB1	GO:0000375,GO:0000377,GO:0000398,GO:0003674,GO:0003676,GO:0003723,GO:0005488,GO:0005575,GO:0005622,GO:0005623,GO:0005634,GO:0005654,GO:0005681,GO:0005689,GO:0006139,GO:0006396,GO:0006397,GO:0006725,GO:0006807,GO:0008150,GO:0008152,GO:0008380,GO:0009987,GO:0010467,GO:0016070,GO:0016071,GO:0031974,GO:0031981,GO:0032991,GO:0034641,GO:0043170,GO:0043226,GO:0043227,GO:0043229,GO:0043231,GO:0043233,GO:…	-	ko:K13154	-	-	-	-	ko00000,ko03041	-	-	-	RRM_1,zf-CCHC
XP_033095799.1	6500.XP_005112472.1	5.74e-73	222	KOG3414@1|root,KOG3414@2759|Eukaryota,39SZT@33154|Opisthokonta,3BH7B@33208|Metazoa,3D021@33213|Bilateria	33208|Metazoa	AD	Thioredoxin-like protein 4B	TXNL4B	GO:0000245,GO:0000375,GO:0000377,GO:0000398,GO:0005575,GO:0005622,GO:0005623,GO:0005634,GO:0005654,GO:0005681,GO:0005682,GO:0005737,GO:0005829,GO:0006139,GO:0006396,GO:0006397,GO:0006725,GO:0006807,GO:0008150,GO:0008152,GO:0008284,GO:0008380,GO:0009987,GO:0010467,GO:0016043,GO:0016070,GO:0016071,GO:0022607,GO:0022613,GO:0022618,GO:0030532,GO:0031974,GO:0031981,GO:0032991,GO:0034622,GO:0034641,GO:…	-	-	-	-	-	-	-	-	-	-	DIM1
XP_033095800.1	6500.XP_005112472.1	5.74e-73	222	KOG3414@1|root,KOG3414@2759|Eukaryota,39SZT@33154|Opisthokonta,3BH7B@33208|Metazoa,3D021@33213|Bilateria	33208|Metazoa	AD	Thioredoxin-like protein 4B	TXNL4B	GO:0000245,GO:0000375,GO:0000377,GO:0000398,GO:0005575,GO:0005622,GO:0005623,GO:0005634,GO:0005654,GO:0005681,GO:0005682,GO:0005737,GO:0005829,GO:0006139,GO:0006396,GO:0006397,GO:0006725,GO:0006807,GO:0008150,GO:0008152,GO:0008284,GO:0008380,GO:0009987,GO:0010467,GO:0016043,GO:0016070,GO:0016071,GO:0022607,GO:0022613,GO:0022618,GO:0030532,GO:0031974,GO:0031981,GO:0032991,GO:0034622,GO:0034641,GO:…	-	-	-	-	-	-	-	-	-	-	DIM1
XP_033095801.1	10224.XP_006811920.1	6.75e-287	824	KOG4825@1|root,KOG4825@2759|Eukaryota,38EGB@33154|Opisthokonta,3BDBA@33208|Metazoa,3CY5H@33213|Bilateria	33208|Metazoa	T	Centrosomal protein	CEP104	GO:0000922,GO:0003674,GO:0005488,GO:0005575,GO:0005622,GO:0005623,GO:0005737,GO:0005814,GO:0005815,GO:0005819,GO:0005856,GO:0008144,GO:0015630,GO:0016594,GO:0016595,GO:0016596,GO:0016597,GO:0031406,GO:0036094,GO:0042165,GO:0043167,GO:0043168,GO:0043169,GO:0043177,GO:0043226,GO:0043228,GO:0043229,GO:0043232,GO:0044422,GO:0044424,GO:0044430,GO:0044444,GO:0044446,GO:0044450,GO:0044464,GO:0097159,GO:…	-	ko:K08471,ko:K16458	-	-	-	-	ko00000,ko03036,ko04030	-	-	-	-
XP_033095802.1	6500.XP_005112472.1	5.74e-73	222	KOG3414@1|root,KOG3414@2759|Eukaryota,39SZT@33154|Opisthokonta,3BH7B@33208|Metazoa,3D021@33213|Bilateria	33208|Metazoa	AD	Thioredoxin-like protein 4B	TXNL4B	GO:0000245,GO:0000375,GO:0000377,GO:0000398,GO:0005575,GO:0005622,GO:0005623,GO:0005634,GO:0005654,GO:0005681,GO:0005682,GO:0005737,GO:0005829,GO:0006139,GO:0006396,GO:0006397,GO:0006725,GO:0006807,GO:0008150,GO:0008152,GO:0008284,GO:0008380,GO:0009987,GO:0010467,GO:0016043,GO:0016070,GO:0016071,GO:0022607,GO:0022613,GO:0022618,GO:0030532,GO:0031974,GO:0031981,GO:0032991,GO:0034622,GO:0034641,GO:…	-	-	-	-	-	-	-	-	-	-	DIM1
XP_033095803.1	6500.XP_005112472.1	5.74e-73	222	KOG3414@1|root,KOG3414@2759|Eukaryota,39SZT@33154|Opisthokonta,3BH7B@33208|Metazoa,3D021@33213|Bilateria	33208|Metazoa	AD	Thioredoxin-like protein 4B	TXNL4B	GO:0000245,GO:0000375,GO:0000377,GO:0000398,GO:0005575,GO:0005622,GO:0005623,GO:0005634,GO:0005654,GO:0005681,GO:0005682,GO:0005737,GO:0005829,GO:0006139,GO:0006396,GO:0006397,GO:0006725,GO:0006807,GO:0008150,GO:0008152,GO:0008284,GO:0008380,GO:0009987,GO:0010467,GO:0016043,GO:0016070,GO:0016071,GO:0022607,GO:0022613,GO:0022618,GO:0030532,GO:0031974,GO:0031981,GO:0032991,GO:0034622,GO:0034641,GO:…	-	-	-	-	-	-	-	-	-	-	DIM1
XP_033095804.1	6412.HelroP181338	3.29e-08	66.6	2DZZ0@1|root,2S7F7@2759|Eukaryota,3AAK8@33154|Opisthokonta,3BV1U@33208|Metazoa	33208|Metazoa	S	2'-5'-oligoadenylate synthetase 1, domain 2, C-terminus	-	-	-	-	-	-	-	-	-	-	-	-	OAS1_C
XP_033095805.1	6412.HelroP181338	3.29e-08	66.6	2DZZ0@1|root,2S7F7@2759|Eukaryota,3AAK8@33154|Opisthokonta,3BV1U@33208|Metazoa	33208|Metazoa	S	2'-5'-oligoadenylate synthetase 1, domain 2, C-terminus	-	-	-	-	-	-	-	-	-	-	-	-	OAS1_C
XP_033095806.1	7668.SPU_024037-tr	4.99e-99	313	28PWN@1|root,2QWJ9@2759|Eukaryota,39TGT@33154|Opisthokonta,3BCXF@33208|Metazoa,3D17E@33213|Bilateria	33208|Metazoa	S	Domain of unknown function (DUF4078)	CCDC174	GO:0005575,GO:0005622,GO:0005623,GO:0005634,GO:0005654,GO:0031974,GO:0031981,GO:0043226,GO:0043227,GO:0043229,GO:0043231,GO:0043233,GO:0044422,GO:0044424,GO:0044428,GO:0044446,GO:0044464,GO:0070013	-	-	-	-	-	-	-	-	-	-	DUF4078
XP_033095807.1	6412.HelroP181338	3.29e-08	66.6	2DZZ0@1|root,2S7F7@2759|Eukaryota,3AAK8@33154|Opisthokonta,3BV1U@33208|Metazoa	33208|Metazoa	S	2'-5'-oligoadenylate synthetase 1, domain 2, C-terminus	-	-	-	-	-	-	-	-	-	-	-	-	OAS1_C
XP_033095808.1	10224.XP_002732130.1	1.57e-53	179	COG1502@1|root,2RXG9@2759|Eukaryota,39VFQ@33154|Opisthokonta,3BPGT@33208|Metazoa,3D3P4@33213|Bilateria	33208|Metazoa	I	Phospholipase D family member 6	PLD6	GO:0000003,GO:0000578,GO:0003002,GO:0003006,GO:0003674,GO:0003824,GO:0004518,GO:0004519,GO:0004521,GO:0004540,GO:0004620,GO:0004630,GO:0005488,GO:0005515,GO:0005575,GO:0005622,GO:0005623,GO:0005737,GO:0005739,GO:0005740,GO:0005741,GO:0005783,GO:0005789,GO:0006139,GO:0006259,GO:0006304,GO:0006305,GO:0006306,GO:0006629,GO:0006644,GO:0006650,GO:0006654,GO:0006725,GO:0006793,GO:0006796,GO:0006807,GO:…	-	ko:K16862	-	-	-	-	ko00000,ko01000,ko03036	-	-	-	PLDc_2
XP_033095809.1	7739.XP_002606655.1	3.1e-90	273	COG0670@1|root,KOG2322@2759|Eukaryota,39TQG@33154|Opisthokonta,3BKNH@33208|Metazoa,3CSDD@33213|Bilateria,47ZQ0@7711|Chordata	33208|Metazoa	T	Belongs to the BI1 family	TMBIM4	GO:0000139,GO:0005575,GO:0005622,GO:0005623,GO:0005737,GO:0005794,GO:0005795,GO:0008150,GO:0009966,GO:0010646,GO:0010941,GO:0012505,GO:0016020,GO:0023051,GO:0031090,GO:0031984,GO:0042981,GO:0043066,GO:0043067,GO:0043069,GO:0043226,GO:0043227,GO:0043229,GO:0043231,GO:0044422,GO:0044424,GO:0044431,GO:0044444,GO:0044446,GO:0044464,GO:0048519,GO:0048523,GO:0048583,GO:0050789,GO:0050794,GO:0050848,GO:…	-	ko:K06890	-	-	-	-	ko00000	-	-	-	Bax1-I
XP_033095810.1	7739.XP_002606655.1	3.1e-90	273	COG0670@1|root,KOG2322@2759|Eukaryota,39TQG@33154|Opisthokonta,3BKNH@33208|Metazoa,3CSDD@33213|Bilateria,47ZQ0@7711|Chordata	33208|Metazoa	T	Belongs to the BI1 family	TMBIM4	GO:0000139,GO:0005575,GO:0005622,GO:0005623,GO:0005737,GO:0005794,GO:0005795,GO:0008150,GO:0009966,GO:0010646,GO:0010941,GO:0012505,GO:0016020,GO:0023051,GO:0031090,GO:0031984,GO:0042981,GO:0043066,GO:0043067,GO:0043069,GO:0043226,GO:0043227,GO:0043229,GO:0043231,GO:0044422,GO:0044424,GO:0044431,GO:0044444,GO:0044446,GO:0044464,GO:0048519,GO:0048523,GO:0048583,GO:0050789,GO:0050794,GO:0050848,GO:…	-	ko:K06890	-	-	-	-	ko00000	-	-	-	Bax1-I
XP_033095811.1	10224.XP_006811920.1	2.05e-286	822	KOG4825@1|root,KOG4825@2759|Eukaryota,38EGB@33154|Opisthokonta,3BDBA@33208|Metazoa,3CY5H@33213|Bilateria	33208|Metazoa	T	Centrosomal protein	CEP104	GO:0000922,GO:0003674,GO:0005488,GO:0005575,GO:0005622,GO:0005623,GO:0005737,GO:0005814,GO:0005815,GO:0005819,GO:0005856,GO:0008144,GO:0015630,GO:0016594,GO:0016595,GO:0016596,GO:0016597,GO:0031406,GO:0036094,GO:0042165,GO:0043167,GO:0043168,GO:0043169,GO:0043177,GO:0043226,GO:0043228,GO:0043229,GO:0043232,GO:0044422,GO:0044424,GO:0044430,GO:0044444,GO:0044446,GO:0044450,GO:0044464,GO:0097159,GO:…	-	ko:K08471,ko:K16458	-	-	-	-	ko00000,ko03036,ko04030	-	-	-	-
XP_033095812.1	7739.XP_002606655.1	3.1e-90	273	COG0670@1|root,KOG2322@2759|Eukaryota,39TQG@33154|Opisthokonta,3BKNH@33208|Metazoa,3CSDD@33213|Bilateria,47ZQ0@7711|Chordata	33208|Metazoa	T	Belongs to the BI1 family	TMBIM4	GO:0000139,GO:0005575,GO:0005622,GO:0005623,GO:0005737,GO:0005794,GO:0005795,GO:0008150,GO:0009966,GO:0010646,GO:0010941,GO:0012505,GO:0016020,GO:0023051,GO:0031090,GO:0031984,GO:0042981,GO:0043066,GO:0043067,GO:0043069,GO:0043226,GO:0043227,GO:0043229,GO:0043231,GO:0044422,GO:0044424,GO:0044431,GO:0044444,GO:0044446,GO:0044464,GO:0048519,GO:0048523,GO:0048583,GO:0050789,GO:0050794,GO:0050848,GO:…	-	ko:K06890	-	-	-	-	ko00000	-	-	-	Bax1-I
XP_033095813.1	10224.XP_006823488.1	3.11e-107	324	28IWM@1|root,2QR8A@2759|Eukaryota,38G1W@33154|Opisthokonta,3BAUE@33208|Metazoa,3CSZQ@33213|Bilateria	33208|Metazoa	S	Centrosomal protein	CEP41	GO:0000086,GO:0000226,GO:0000278,GO:0001578,GO:0003674,GO:0003824,GO:0005575,GO:0005622,GO:0005623,GO:0005737,GO:0005813,GO:0005814,GO:0005815,GO:0005829,GO:0005856,GO:0005929,GO:0006464,GO:0006807,GO:0006996,GO:0007010,GO:0007017,GO:0007049,GO:0007346,GO:0008150,GO:0008152,GO:0009987,GO:0010389,GO:0010564,GO:0015630,GO:0016043,GO:0016874,GO:0016879,GO:0016881,GO:0018095,GO:0018193,GO:0018200,GO:…	-	ko:K16455	-	-	-	-	ko00000,ko03036	-	-	-	Rhodanese
XP_033095814.1	10224.XP_006823488.1	3.11e-107	324	28IWM@1|root,2QR8A@2759|Eukaryota,38G1W@33154|Opisthokonta,3BAUE@33208|Metazoa,3CSZQ@33213|Bilateria	33208|Metazoa	S	Centrosomal protein	CEP41	GO:0000086,GO:0000226,GO:0000278,GO:0001578,GO:0003674,GO:0003824,GO:0005575,GO:0005622,GO:0005623,GO:0005737,GO:0005813,GO:0005814,GO:0005815,GO:0005829,GO:0005856,GO:0005929,GO:0006464,GO:0006807,GO:0006996,GO:0007010,GO:0007017,GO:0007049,GO:0007346,GO:0008150,GO:0008152,GO:0009987,GO:0010389,GO:0010564,GO:0015630,GO:0016043,GO:0016874,GO:0016879,GO:0016881,GO:0018095,GO:0018193,GO:0018200,GO:…	-	ko:K16455	-	-	-	-	ko00000,ko03036	-	-	-	Rhodanese
XP_033095815.1	10224.XP_006823488.1	3.24e-113	339	28IWM@1|root,2QR8A@2759|Eukaryota,38G1W@33154|Opisthokonta,3BAUE@33208|Metazoa,3CSZQ@33213|Bilateria	33208|Metazoa	S	Centrosomal protein	CEP41	GO:0000086,GO:0000226,GO:0000278,GO:0001578,GO:0003674,GO:0003824,GO:0005575,GO:0005622,GO:0005623,GO:0005737,GO:0005813,GO:0005814,GO:0005815,GO:0005829,GO:0005856,GO:0005929,GO:0006464,GO:0006807,GO:0006996,GO:0007010,GO:0007017,GO:0007049,GO:0007346,GO:0008150,GO:0008152,GO:0009987,GO:0010389,GO:0010564,GO:0015630,GO:0016043,GO:0016874,GO:0016879,GO:0016881,GO:0018095,GO:0018193,GO:0018200,GO:…	-	ko:K16455	-	-	-	-	ko00000,ko03036	-	-	-	Rhodanese
XP_033095816.1	7739.XP_002602806.1	4.1e-116	346	COG0596@1|root,KOG4178@2759|Eukaryota,38DN0@33154|Opisthokonta,3B9E4@33208|Metazoa,3CRNE@33213|Bilateria,47ZIC@7711|Chordata	33208|Metazoa	I	hydrolase activity	MEST	GO:0001101,GO:0005575,GO:0005622,GO:0005623,GO:0005737,GO:0005783,GO:0007498,GO:0008150,GO:0009888,GO:0010033,GO:0010883,GO:0012505,GO:0032502,GO:0032526,GO:0032879,GO:0033993,GO:0042221,GO:0043226,GO:0043227,GO:0043229,GO:0043231,GO:0044424,GO:0044444,GO:0044464,GO:0048856,GO:0050789,GO:0050896,GO:0065007,GO:0065008,GO:1901700,GO:1905952	-	-	-	-	-	-	-	-	-	-	Abhydrolase_1
XP_033095817.1	7739.XP_002602806.1	4.1e-116	346	COG0596@1|root,KOG4178@2759|Eukaryota,38DN0@33154|Opisthokonta,3B9E4@33208|Metazoa,3CRNE@33213|Bilateria,47ZIC@7711|Chordata	33208|Metazoa	I	hydrolase activity	MEST	GO:0001101,GO:0005575,GO:0005622,GO:0005623,GO:0005737,GO:0005783,GO:0007498,GO:0008150,GO:0009888,GO:0010033,GO:0010883,GO:0012505,GO:0032502,GO:0032526,GO:0032879,GO:0033993,GO:0042221,GO:0043226,GO:0043227,GO:0043229,GO:0043231,GO:0044424,GO:0044444,GO:0044464,GO:0048856,GO:0050789,GO:0050896,GO:0065007,GO:0065008,GO:1901700,GO:1905952	-	-	-	-	-	-	-	-	-	-	Abhydrolase_1
XP_033095818.1	7739.XP_002602806.1	3.95e-116	346	COG0596@1|root,KOG4178@2759|Eukaryota,38DN0@33154|Opisthokonta,3B9E4@33208|Metazoa,3CRNE@33213|Bilateria,47ZIC@7711|Chordata	33208|Metazoa	I	hydrolase activity	MEST	GO:0001101,GO:0005575,GO:0005622,GO:0005623,GO:0005737,GO:0005783,GO:0007498,GO:0008150,GO:0009888,GO:0010033,GO:0010883,GO:0012505,GO:0032502,GO:0032526,GO:0032879,GO:0033993,GO:0042221,GO:0043226,GO:0043227,GO:0043229,GO:0043231,GO:0044424,GO:0044444,GO:0044464,GO:0048856,GO:0050789,GO:0050896,GO:0065007,GO:0065008,GO:1901700,GO:1905952	-	-	-	-	-	-	-	-	-	-	Abhydrolase_1
XP_033095819.1	7739.XP_002602806.1	3.95e-116	346	COG0596@1|root,KOG4178@2759|Eukaryota,38DN0@33154|Opisthokonta,3B9E4@33208|Metazoa,3CRNE@33213|Bilateria,47ZIC@7711|Chordata	33208|Metazoa	I	hydrolase activity	MEST	GO:0001101,GO:0005575,GO:0005622,GO:0005623,GO:0005737,GO:0005783,GO:0007498,GO:0008150,GO:0009888,GO:0010033,GO:0010883,GO:0012505,GO:0032502,GO:0032526,GO:0032879,GO:0033993,GO:0042221,GO:0043226,GO:0043227,GO:0043229,GO:0043231,GO:0044424,GO:0044444,GO:0044464,GO:0048856,GO:0050789,GO:0050896,GO:0065007,GO:0065008,GO:1901700,GO:1905952	-	-	-	-	-	-	-	-	-	-	Abhydrolase_1
XP_033095820.1	7739.XP_002595486.1	9.36e-17	85.1	28K5F@1|root,2QSK2@2759|Eukaryota,39RUJ@33154|Opisthokonta,3B9WX@33208|Metazoa,3CUJK@33213|Bilateria,486XE@7711|Chordata	33208|Metazoa	W	positive regulation of adiponectin secretion	C1QTNF3	GO:0001817,GO:0001818,GO:0001819,GO:0001932,GO:0001934,GO:0002791,GO:0002792,GO:0002793,GO:0003674,GO:0005488,GO:0005515,GO:0005575,GO:0005576,GO:0005615,GO:0006109,GO:0006111,GO:0008150,GO:0009889,GO:0009890,GO:0009892,GO:0009893,GO:0009966,GO:0009967,GO:0009968,GO:0009987,GO:0010468,GO:0010562,GO:0010604,GO:0010605,GO:0010629,GO:0010646,GO:0010647,GO:0010648,GO:0010675,GO:0010677,GO:0010817,GO:…	-	-	-	-	-	-	-	-	-	-	C1q,Collagen
XP_033095822.1	7668.SPU_006284-tr	8.38e-52	204	COG5279@1|root,KOG4575@2759|Eukaryota,39WFT@33154|Opisthokonta,3BIKZ@33208|Metazoa,3D1NX@33213|Bilateria	33208|Metazoa	D	peptidase activity	KY	GO:0005575,GO:0005622,GO:0005623,GO:0005737,GO:0005856,GO:0007275,GO:0007517,GO:0007528,GO:0008150,GO:0009987,GO:0016043,GO:0030016,GO:0030017,GO:0030018,GO:0031674,GO:0032501,GO:0032502,GO:0043226,GO:0043228,GO:0043229,GO:0043232,GO:0043292,GO:0044422,GO:0044424,GO:0044444,GO:0044449,GO:0044464,GO:0048513,GO:0048731,GO:0048856,GO:0050808,GO:0061061,GO:0071840,GO:0099080,GO:0099081,GO:0099512	-	-	-	-	-	-	-	-	-	-	Transglut_core
XP_033095823.1	8010.XP_010890095.1	1.67e-77	292	KOG3513@1|root,KOG3513@2759|Eukaryota,38C7V@33154|Opisthokonta,3B984@33208|Metazoa,3CS11@33213|Bilateria,486YA@7711|Chordata,49679@7742|Vertebrata,4A78Y@7898|Actinopterygii	33208|Metazoa	T	Cell adhesion molecule with homology to L1CAM (close homolog of L1) a	CHL1	GO:0000003,GO:0000132,GO:0000226,GO:0000278,GO:0000902,GO:0000904,GO:0001558,GO:0001667,GO:0001764,GO:0002009,GO:0002020,GO:0002064,GO:0002165,GO:0002252,GO:0002376,GO:0003007,GO:0003008,GO:0003381,GO:0003382,GO:0003383,GO:0003384,GO:0003674,GO:0004888,GO:0005488,GO:0005509,GO:0005515,GO:0005575,GO:0005622,GO:0005623,GO:0005737,GO:0005886,GO:0005887,GO:0005911,GO:0005912,GO:0005913,GO:0005918,GO:…	-	ko:K06550,ko:K06756,ko:K06757,ko:K06758,ko:K06760	ko04360,ko04514,map04360,map04514	-	-	-	ko00000,ko00001,ko00537,ko04090,ko04091,ko04516	-	-	-	Bravo_FIGEY,I-set,Ig_3,fn3,ig
XP_033095824.1	10224.XP_002737536.1	1.9e-38	142	2CA9R@1|root,2QR9T@2759|Eukaryota,3A03B@33154|Opisthokonta,3BPQ1@33208|Metazoa,3CY8A@33213|Bilateria	33208|Metazoa	S	Chromosome 3 open reading frame 33	C3orf33	GO:0001932,GO:0001933,GO:0005575,GO:0005576,GO:0005615,GO:0006355,GO:0008150,GO:0009889,GO:0009892,GO:0009966,GO:0009968,GO:0010468,GO:0010556,GO:0010563,GO:0010605,GO:0010646,GO:0010648,GO:0019219,GO:0019220,GO:0019222,GO:0023051,GO:0023057,GO:0031323,GO:0031324,GO:0031326,GO:0031399,GO:0031400,GO:0032268,GO:0032269,GO:0042325,GO:0042326,GO:0043408,GO:0043409,GO:0044421,GO:0045936,GO:0048519,GO:…	-	-	-	-	-	-	-	-	-	-	-
XP_033095825.1	9694.XP_007083100.1	1.43e-135	446	KOG3513@1|root,KOG3513@2759|Eukaryota,38C7V@33154|Opisthokonta,3B984@33208|Metazoa,3CS11@33213|Bilateria,486YA@7711|Chordata,492S8@7742|Vertebrata,3J7TE@40674|Mammalia,3ENYF@33554|Carnivora	33208|Metazoa	T	Neuronal cell adhesion molecule	NRCAM	GO:0000003,GO:0000132,GO:0000226,GO:0000278,GO:0000902,GO:0000904,GO:0001508,GO:0001525,GO:0001558,GO:0001568,GO:0001667,GO:0001764,GO:0001871,GO:0001944,GO:0002009,GO:0002064,GO:0002165,GO:0002252,GO:0002376,GO:0003007,GO:0003008,GO:0003381,GO:0003382,GO:0003383,GO:0003384,GO:0003674,GO:0004888,GO:0005488,GO:0005509,GO:0005515,GO:0005575,GO:0005622,GO:0005623,GO:0005737,GO:0005886,GO:0005887,GO:…	-	ko:K06550,ko:K06756,ko:K06757,ko:K06758,ko:K06760	ko04360,ko04514,map04360,map04514	-	-	-	ko00000,ko00001,ko00537,ko04090,ko04091,ko04516	-	-	-	Bravo_FIGEY,I-set,Ig_3,fn3
XP_033095826.1	10224.XP_006825525.1	2.98e-27	117	KOG3513@1|root,KOG3513@2759|Eukaryota,38C7V@33154|Opisthokonta,3B984@33208|Metazoa,3CS11@33213|Bilateria	33208|Metazoa	T	Cell adhesion molecule	CHL1	GO:0000003,GO:0000132,GO:0000226,GO:0000278,GO:0000902,GO:0000904,GO:0001101,GO:0001501,GO:0001508,GO:0001525,GO:0001558,GO:0001568,GO:0001667,GO:0001764,GO:0001775,GO:0001871,GO:0001932,GO:0001944,GO:0002009,GO:0002020,GO:0002064,GO:0002165,GO:0002175,GO:0002252,GO:0002263,GO:0002274,GO:0002275,GO:0002283,GO:0002366,GO:0002376,GO:0002443,GO:0002444,GO:0002446,GO:0003007,GO:0003008,GO:0003381,GO:…	-	ko:K06550,ko:K06756,ko:K06757,ko:K06758,ko:K06760	ko04360,ko04514,map04360,map04514	-	-	-	ko00000,ko00001,ko00537,ko04090,ko04091,ko04516	-	-	-	Bravo_FIGEY,I-set,Ig_3,fn3,ig
XP_033095827.1	10224.XP_006823492.1	0	910	COG5560@1|root,KOG1870@2759|Eukaryota,38FGF@33154|Opisthokonta,3BCZZ@33208|Metazoa,3CWNG@33213|Bilateria	33208|Metazoa	O	Belongs to the peptidase C19 family	USP15	GO:0000244,GO:0000323,GO:0000375,GO:0000377,GO:0000387,GO:0000398,GO:0001664,GO:0003674,GO:0003824,GO:0004175,GO:0004197,GO:0004843,GO:0005102,GO:0005126,GO:0005160,GO:0005488,GO:0005515,GO:0005575,GO:0005622,GO:0005623,GO:0005634,GO:0005737,GO:0005764,GO:0005773,GO:0005829,GO:0005886,GO:0006139,GO:0006325,GO:0006355,GO:0006357,GO:0006396,GO:0006397,GO:0006464,GO:0006468,GO:0006508,GO:0006725,GO:…	3.4.19.12	ko:K11835,ko:K21343	ko04137,map04137	-	-	-	ko00000,ko00001,ko01000,ko01002,ko04121,ko04131	-	-	-	DUSP,UCH,USP7_C2,Ubiquitin_3
XP_033095828.1	7739.XP_002605617.1	9.21e-60	219	KOG4757@1|root,KOG4757@2759|Eukaryota,39HIP@33154|Opisthokonta,3BAR4@33208|Metazoa,3CUM5@33213|Bilateria,4873Z@7711|Chordata	33208|Metazoa	S	positive regulation of DNA helicase activity	POT1	GO:0000217,GO:0000228,GO:0000723,GO:0000781,GO:0000782,GO:0000783,GO:0000784,GO:0003674,GO:0003676,GO:0003677,GO:0003684,GO:0003697,GO:0004857,GO:0005488,GO:0005515,GO:0005575,GO:0005622,GO:0005623,GO:0005634,GO:0005654,GO:0005694,GO:0006139,GO:0006259,GO:0006278,GO:0006725,GO:0006807,GO:0006996,GO:0007004,GO:0008104,GO:0008150,GO:0008152,GO:0009058,GO:0009059,GO:0009889,GO:0009890,GO:0009891,GO:…	-	ko:K11109	-	M00424	-	-	ko00000,ko00002,ko03032	-	-	-	POT1,POT1PC
XP_033095829.1	7668.SPU_015642-tr	8.47e-61	233	COG5422@1|root,KOG4424@2759|Eukaryota,38CZ2@33154|Opisthokonta,3BBEK@33208|Metazoa,3CSB9@33213|Bilateria	33208|Metazoa	T	FYVE, RhoGEF and PH	FGD3	GO:0000165,GO:0000187,GO:0000902,GO:0001726,GO:0001932,GO:0001934,GO:0002064,GO:0003674,GO:0003779,GO:0005085,GO:0005088,GO:0005089,GO:0005488,GO:0005515,GO:0005575,GO:0005622,GO:0005623,GO:0005737,GO:0005794,GO:0005829,GO:0005856,GO:0005938,GO:0006464,GO:0006468,GO:0006793,GO:0006796,GO:0006807,GO:0006950,GO:0006996,GO:0007010,GO:0007154,GO:0007165,GO:0007186,GO:0007254,GO:0007257,GO:0007275,GO:…	-	ko:K05720,ko:K05722,ko:K05723	ko04810,map04810	-	-	-	ko00000,ko00001	-	-	-	FYVE,PH,RhoGEF
XP_033095830.1	106582.XP_004558803.1	5.77e-11	64.7	28K69@1|root,2QSVI@2759|Eukaryota,39RVC@33154|Opisthokonta,3BI5E@33208|Metazoa,3CT5W@33213|Bilateria,47ZVA@7711|Chordata,48XM1@7742|Vertebrata,49Z1R@7898|Actinopterygii	33208|Metazoa	S	Complement component 1, q subcomponent-like 4	C1QL4	GO:0001932,GO:0001933,GO:0003674,GO:0005488,GO:0005515,GO:0005575,GO:0005576,GO:0005615,GO:0008150,GO:0008285,GO:0009892,GO:0009966,GO:0009968,GO:0010563,GO:0010605,GO:0010646,GO:0010648,GO:0019220,GO:0019222,GO:0023051,GO:0023057,GO:0031323,GO:0031324,GO:0031399,GO:0031400,GO:0032268,GO:0032269,GO:0042127,GO:0042325,GO:0042326,GO:0042802,GO:0043408,GO:0043409,GO:0044421,GO:0045595,GO:0045596,GO:…	-	-	-	-	-	-	-	-	-	-	C1q
XP_033095831.1	7668.SPU_020041-tr	9.24e-29	114	KOG2060@1|root,KOG2060@2759|Eukaryota,3A6SX@33154|Opisthokonta,3BTIT@33208|Metazoa,3DAFJ@33213|Bilateria	33208|Metazoa	U	FYVE-type zinc finger	-	-	-	-	-	-	-	-	-	-	-	-	FYVE_2
XP_033095832.1	215358.XP_010742832.1	2.34e-07	63.2	COG2272@1|root,KOG1214@2759|Eukaryota,38HNZ@33154|Opisthokonta,3BBTR@33208|Metazoa,3CY69@33213|Bilateria,48A6D@7711|Chordata,490QP@7742|Vertebrata,49SM6@7898|Actinopterygii	33208|Metazoa	T	Nidogen 2a (osteonidogen)	NID2	GO:0000902,GO:0000904,GO:0001764,GO:0003674,GO:0005198,GO:0005201,GO:0005488,GO:0005518,GO:0005575,GO:0005576,GO:0005604,GO:0005623,GO:0005886,GO:0006928,GO:0006935,GO:0007154,GO:0007155,GO:0007160,GO:0007267,GO:0007268,GO:0007271,GO:0007275,GO:0007399,GO:0007409,GO:0007411,GO:0008104,GO:0008150,GO:0009605,GO:0009653,GO:0009986,GO:0009987,GO:0016020,GO:0016043,GO:0016477,GO:0022008,GO:0022610,GO:…	-	ko:K06826	-	-	-	-	ko00000,ko04516	-	-	-	EGF_3,EGF_CA,G2F,Ldl_recept_b,NIDO,Thyroglobulin_1,cEGF
XP_033095833.1	7668.SPU_006168-tr	3.33e-39	143	28MEB@1|root,2QTXT@2759|Eukaryota	2759|Eukaryota	S	galactosylceramide sulfotransferase activity	-	-	2.8.2.11	ko:K01019	ko00565,ko00600,ko01100,map00565,map00600,map01100	M00067	R04017,R05105,R10805	RC00007,RC00231	ko00000,ko00001,ko00002,ko01000,ko01003	-	-	-	Gal-3-0_sulfotr
XP_033095834.1	7668.SPU_006168-tr	5.77e-64	211	28MEB@1|root,2QTXT@2759|Eukaryota	2759|Eukaryota	S	galactosylceramide sulfotransferase activity	-	-	2.8.2.11	ko:K01019	ko00565,ko00600,ko01100,map00565,map00600,map01100	M00067	R04017,R05105,R10805	RC00007,RC00231	ko00000,ko00001,ko00002,ko01000,ko01003	-	-	-	Gal-3-0_sulfotr
XP_033095835.1	10224.XP_006820456.1	0	1885	COG5059@1|root,KOG0245@2759|Eukaryota,38BIX@33154|Opisthokonta,3B9WY@33208|Metazoa,3CT78@33213|Bilateria	33208|Metazoa	Z	anterograde neuronal dense core vesicle transport	unc-104	GO:0000003,GO:0000902,GO:0000904,GO:0001558,GO:0002119,GO:0002164,GO:0002791,GO:0002793,GO:0003008,GO:0003674,GO:0003774,GO:0003777,GO:0003824,GO:0005488,GO:0005515,GO:0005543,GO:0005546,GO:0005575,GO:0005622,GO:0005623,GO:0005856,GO:0005871,GO:0005875,GO:0006810,GO:0006887,GO:0006928,GO:0006935,GO:0006937,GO:0006942,GO:0006996,GO:0007017,GO:0007018,GO:0007154,GO:0007267,GO:0007268,GO:0007270,GO:…	-	ko:K10392	-	-	-	-	ko00000,ko04812	-	-	-	DUF3694,FHA,KIF1B,Kinesin,Kinesin_assoc,PH
XP_033095836.1	7719.XP_009861329.1	2.2e-17	97.4	KOG0200@1|root,KOG1218@1|root,KOG0200@2759|Eukaryota,KOG1218@2759|Eukaryota,39M98@33154|Opisthokonta,3CNWB@33208|Metazoa,3DE1B@33213|Bilateria,48QQJ@7711|Chordata	33208|Metazoa	T	EGF domain, unclasssified subfamily	-	-	-	-	-	-	-	-	-	-	-	-	EGF,Laminin_EGF
XP_033095837.1	7668.SPU_003362-tr	2.04e-08	61.6	KOG1217@1|root,KOG1217@2759|Eukaryota	2759|Eukaryota	O	calcium ion binding	-	-	-	-	-	-	-	-	-	-	-	-	CUB,EGF,EGF_CA,HYR,Pep_M12B_propep,Reprolysin,SEA,TSP_1
XP_033095838.1	7668.SPU_012102-tr	7.73e-66	220	COG2801@1|root,KOG0017@2759|Eukaryota,38F42@33154|Opisthokonta,3BA5H@33208|Metazoa,3CZSS@33213|Bilateria	33208|Metazoa	G	K02A2.6-like	-	-	-	-	-	-	-	-	-	-	-	-	RVT_1,rve
XP_033095839.1	13735.ENSPSIP00000000007	5.46e-108	328	COG2801@1|root,KOG0017@2759|Eukaryota,38F42@33154|Opisthokonta,3BA5H@33208|Metazoa,3CZSS@33213|Bilateria,48AQP@7711|Chordata,48YUZ@7742|Vertebrata	33208|Metazoa	L	K02A2.6-like	-	-	-	-	-	-	-	-	-	-	-	-	RVT_1,rve,zf-H2C2
XP_033095840.1	10224.XP_006823512.1	2.53e-87	311	KOG4193@1|root,KOG4193@2759|Eukaryota,38BPU@33154|Opisthokonta,3BHR1@33208|Metazoa,3CSJ6@33213|Bilateria	33208|Metazoa	T	G protein-coupled receptor	GPR112	GO:0003674,GO:0004888,GO:0004930,GO:0005575,GO:0007154,GO:0007165,GO:0007186,GO:0008150,GO:0009987,GO:0016020,GO:0016021,GO:0023052,GO:0031224,GO:0038023,GO:0044425,GO:0050789,GO:0050794,GO:0050896,GO:0051716,GO:0060089,GO:0065007	-	ko:K08451,ko:K08455	-	-	-	-	ko00000,ko04030	-	-	-	7tm_2,GPS,Pentaxin
XP_033095841.1	10224.XP_006820456.1	0	1894	COG5059@1|root,KOG0245@2759|Eukaryota,38BIX@33154|Opisthokonta,3B9WY@33208|Metazoa,3CT78@33213|Bilateria	33208|Metazoa	Z	anterograde neuronal dense core vesicle transport	unc-104	GO:0000003,GO:0000902,GO:0000904,GO:0001558,GO:0002119,GO:0002164,GO:0002791,GO:0002793,GO:0003008,GO:0003674,GO:0003774,GO:0003777,GO:0003824,GO:0005488,GO:0005515,GO:0005543,GO:0005546,GO:0005575,GO:0005622,GO:0005623,GO:0005856,GO:0005871,GO:0005875,GO:0006810,GO:0006887,GO:0006928,GO:0006935,GO:0006937,GO:0006942,GO:0006996,GO:0007017,GO:0007018,GO:0007154,GO:0007267,GO:0007268,GO:0007270,GO:…	-	ko:K10392	-	-	-	-	ko00000,ko04812	-	-	-	DUF3694,FHA,KIF1B,Kinesin,Kinesin_assoc,PH
XP_033095842.1	10224.XP_006823512.1	7.91e-88	311	KOG4193@1|root,KOG4193@2759|Eukaryota,38BPU@33154|Opisthokonta,3BHR1@33208|Metazoa,3CSJ6@33213|Bilateria	33208|Metazoa	T	G protein-coupled receptor	GPR112	GO:0003674,GO:0004888,GO:0004930,GO:0005575,GO:0007154,GO:0007165,GO:0007186,GO:0008150,GO:0009987,GO:0016020,GO:0016021,GO:0023052,GO:0031224,GO:0038023,GO:0044425,GO:0050789,GO:0050794,GO:0050896,GO:0051716,GO:0060089,GO:0065007	-	ko:K08451,ko:K08455	-	-	-	-	ko00000,ko04030	-	-	-	7tm_2,GPS,Pentaxin
XP_033095843.1	10224.XP_002739087.1	1.02e-117	375	COG5032@1|root,KOG0891@2759|Eukaryota,38D67@33154|Opisthokonta,3BC11@33208|Metazoa,3CRTQ@33213|Bilateria	33208|Metazoa	L	positive regulation of cholangiocyte proliferation	MTOR	GO:0000003,GO:0000182,GO:0000323,GO:0000491,GO:0000492,GO:0000768,GO:0000902,GO:0000904,GO:0001016,GO:0001025,GO:0001030,GO:0001031,GO:0001032,GO:0001067,GO:0001101,GO:0001156,GO:0001505,GO:0001558,GO:0001666,GO:0001763,GO:0001775,GO:0001932,GO:0001933,GO:0001934,GO:0001936,GO:0001938,GO:0002009,GO:0002119,GO:0002164,GO:0002165,GO:0002250,GO:0002252,GO:0002263,GO:0002285,GO:0002286,GO:0002287,GO:…	2.7.11.1	ko:K07203	ko01521,ko01522,ko04012,ko04066,ko04072,ko04136,ko04138,ko04139,ko04140,ko04150,ko04151,ko04152,ko04211,ko04212,ko04213,ko04218,ko04371,ko04630,ko04659,ko04714,ko04910,ko04919,ko04920,ko04930,ko04931,ko05165,ko05167,ko05200,ko05205,ko05206,ko05210,ko05212,ko05214,ko05215,ko05221,ko05224,ko05225,ko05226,ko05230,ko05231,map01521,map01522,map04012,map04066,map04072,map04136,map04138,map04139,map0414…	-	-	-	ko00000,ko00001,ko01000,ko01001,ko04131	-	-	-	DUF3385,FAT,FATC,FRB_dom,PI3_PI4_kinase
XP_033095844.1	10029.XP_003505643.2	9.8e-63	196	COG2036@1|root,KOG1745@2759|Eukaryota,KOG3467@2759|Eukaryota,3A1HI@33154|Opisthokonta,3BQAA@33208|Metazoa,3D789@33213|Bilateria,48C3X@7711|Chordata,495KF@7742|Vertebrata,3JEZY@40674|Mammalia	33208|Metazoa	B	Centromere kinetochore component CENP-T histone fold	-	-	-	ko:K11253,ko:K11254	ko05034,ko05202,ko05203,ko05322,map05034,map05202,map05203,map05322	-	-	-	ko00000,ko00001,ko03036,ko04147	-	-	-	CENP-T_C,Histone
XP_033095845.1	7668.SPU_020669-tr	1.19e-95	313	COG1132@1|root,KOG0054@2759|Eukaryota,38CH6@33154|Opisthokonta,3BDC6@33208|Metazoa,3CXM9@33213|Bilateria	33208|Metazoa	Q	Multidrug resistance-associated protein	ABCC4	GO:0001666,GO:0002576,GO:0003002,GO:0003674,GO:0003824,GO:0005215,GO:0005575,GO:0005622,GO:0005623,GO:0005737,GO:0005886,GO:0005887,GO:0006810,GO:0006811,GO:0006820,GO:0006869,GO:0006887,GO:0006950,GO:0006979,GO:0006996,GO:0007275,GO:0007389,GO:0007444,GO:0007447,GO:0007450,GO:0007568,GO:0008150,GO:0008152,GO:0008340,GO:0008509,GO:0008514,GO:0009611,GO:0009628,GO:0009888,GO:0009953,GO:0009987,GO:…	3.6.1.3	ko:K01509,ko:K05673,ko:K07374	ko00230,ko01523,ko02010,ko04024,ko04145,ko04210,ko04530,ko04540,ko04742,ko04976,ko05130,map00230,map01523,map02010,map04024,map04145,map04210,map04530,map04540,map04742,map04976,map05130	-	R00086	RC00002	ko00000,ko00001,ko01000,ko02000,ko03019,ko03036,ko04147,ko04812	3.A.1.208.7	-	-	ABC_membrane,ABC_tran
XP_033095846.1	10224.NP_001161599.1	9.77e-48	193	KOG4625@1|root,KOG4625@2759|Eukaryota,39MRU@33154|Opisthokonta,3CPBN@33208|Metazoa,3D5DC@33213|Bilateria	33208|Metazoa	T	C-terminal of Roc, COR, domain	-	-	-	-	-	-	-	-	-	-	-	-	COR,Death,Neuralized,Roc,TIR_2
XP_033095847.1	10224.XP_006820456.1	0	1880	COG5059@1|root,KOG0245@2759|Eukaryota,38BIX@33154|Opisthokonta,3B9WY@33208|Metazoa,3CT78@33213|Bilateria	33208|Metazoa	Z	anterograde neuronal dense core vesicle transport	unc-104	GO:0000003,GO:0000902,GO:0000904,GO:0001558,GO:0002119,GO:0002164,GO:0002791,GO:0002793,GO:0003008,GO:0003674,GO:0003774,GO:0003777,GO:0003824,GO:0005488,GO:0005515,GO:0005543,GO:0005546,GO:0005575,GO:0005622,GO:0005623,GO:0005856,GO:0005871,GO:0005875,GO:0006810,GO:0006887,GO:0006928,GO:0006935,GO:0006937,GO:0006942,GO:0006996,GO:0007017,GO:0007018,GO:0007154,GO:0007267,GO:0007268,GO:0007270,GO:…	-	ko:K10392	-	-	-	-	ko00000,ko04812	-	-	-	DUF3694,FHA,KIF1B,Kinesin,Kinesin_assoc,PH
XP_033095848.1	7668.SPU_025011-tr	7.53e-43	174	2CYWU@1|root,2S6Y4@2759|Eukaryota,39VM9@33154|Opisthokonta,3BJ6W@33208|Metazoa,3E66Y@33213|Bilateria	33208|Metazoa	S	C-terminal of Roc, COR, domain	-	-	-	-	-	-	-	-	-	-	-	-	COR,Death,Roc
XP_033095850.1	10224.NP_001161599.1	2.35e-05	52	KOG4625@1|root,KOG4625@2759|Eukaryota,39MRU@33154|Opisthokonta,3CPBN@33208|Metazoa,3D5DC@33213|Bilateria	33208|Metazoa	T	C-terminal of Roc, COR, domain	-	-	-	-	-	-	-	-	-	-	-	-	COR,Death,Neuralized,Roc,TIR_2
XP_033095851.1	45351.EDO28760	0.000593	49.7	COG0457@1|root,KOG0548@2759|Eukaryota	2759|Eukaryota	J	positive regulation of catalytic activity in other organism involved in symbiotic interaction	-	-	-	ko:K14861	-	-	-	-	ko00000,ko03009	-	-	-	CHAT,DED,TPR_10,TPR_12,TPR_2,TPR_7,TPR_8
XP_033095852.1	59463.ENSMLUP00000003911	6.11e-89	286	KOG3568@1|root,KOG3568@2759|Eukaryota,38HJ6@33154|Opisthokonta,3B9GK@33208|Metazoa,3CZRG@33213|Bilateria,48187@7711|Chordata,48Z4Y@7742|Vertebrata,3J8XA@40674|Mammalia,4M2E6@9397|Chiroptera	33208|Metazoa	E	DBH-like monooxygenase protein 1	MOXD1	GO:0001505,GO:0003674,GO:0003824,GO:0004497,GO:0004500,GO:0005488,GO:0005507,GO:0005575,GO:0005576,GO:0005615,GO:0005622,GO:0005623,GO:0005737,GO:0005783,GO:0005789,GO:0006066,GO:0006576,GO:0006584,GO:0006589,GO:0006725,GO:0006807,GO:0008150,GO:0008152,GO:0009056,GO:0009058,GO:0009308,GO:0009309,GO:0009712,GO:0009713,GO:0009987,GO:0012505,GO:0012506,GO:0016020,GO:0016491,GO:0016705,GO:0016715,GO:…	1.14.17.1	ko:K00503	ko00350,ko01100,map00350,map01100	M00042	R02535	RC00741	ko00000,ko00001,ko00002,ko01000	-	-	-	Cu2_monoox_C,Cu2_monooxygen,DOMON
XP_033095853.1	10224.XP_006820519.1	1.52e-11	67.8	2BY2X@1|root,2RXMX@2759|Eukaryota,38FTU@33154|Opisthokonta	33154|Opisthokonta	S	Transmembrane protein family 72	TMEM72	-	-	-	-	-	-	-	-	-	-	-	TMEM72
XP_033095854.1	10224.XP_006820456.1	0	1898	COG5059@1|root,KOG0245@2759|Eukaryota,38BIX@33154|Opisthokonta,3B9WY@33208|Metazoa,3CT78@33213|Bilateria	33208|Metazoa	Z	anterograde neuronal dense core vesicle transport	unc-104	GO:0000003,GO:0000902,GO:0000904,GO:0001558,GO:0002119,GO:0002164,GO:0002791,GO:0002793,GO:0003008,GO:0003674,GO:0003774,GO:0003777,GO:0003824,GO:0005488,GO:0005515,GO:0005543,GO:0005546,GO:0005575,GO:0005622,GO:0005623,GO:0005856,GO:0005871,GO:0005875,GO:0006810,GO:0006887,GO:0006928,GO:0006935,GO:0006937,GO:0006942,GO:0006996,GO:0007017,GO:0007018,GO:0007154,GO:0007267,GO:0007268,GO:0007270,GO:…	-	ko:K10392	-	-	-	-	ko00000,ko04812	-	-	-	DUF3694,FHA,KIF1B,Kinesin,Kinesin_assoc,PH
XP_033095855.1	10042.XP_006983416.1	1.5e-19	99	COG5599@1|root,KOG3510@1|root,KOG0791@2759|Eukaryota,KOG3510@2759|Eukaryota,398AJ@33154|Opisthokonta,3CPA1@33208|Metazoa,3CWKZ@33213|Bilateria,4856U@7711|Chordata,48XIA@7742|Vertebrata,3JFVJ@40674|Mammalia,35E5F@314146|Euarchontoglires,4PWZK@9989|Rodentia	33208|Metazoa	T	Protein tyrosine phosphatase, receptor type Q	PTPRQ	GO:0008150,GO:0045595,GO:0045598,GO:0050789,GO:0050793,GO:0050794,GO:0065007	3.1.3.48	ko:K05694,ko:K16910	ko04520,map04520	-	-	-	ko00000,ko00001,ko01000,ko01009,ko04516	-	-	-	Y_phosphatase,fn3
XP_033095857.1	7668.SPU_021831-tr	2.06e-77	261	KOG2504@1|root,KOG2504@2759|Eukaryota,38D7W@33154|Opisthokonta,3BAF9@33208|Metazoa,3E46U@33213|Bilateria	33208|Metazoa	G	Solute carrier family 16 (monocarboxylic acid transporters), member 12a	-	-	-	ko:K08187,ko:K11810	ko04919,ko04974,map04919,map04974	-	-	-	ko00000,ko00001,ko02000	2.A.1.13	-	-	MFS_1
XP_033095859.1	7739.XP_002602522.1	2.65e-134	431	COG5599@1|root,KOG0200@1|root,KOG0200@2759|Eukaryota,KOG4228@2759|Eukaryota,38C26@33154|Opisthokonta,3BBRE@33208|Metazoa,3CV31@33213|Bilateria,481P5@7711|Chordata	33208|Metazoa	T	gamma-catenin binding	-	-	3.1.3.48	ko:K05695,ko:K06776,ko:K06777,ko:K18032	ko04514,ko04520,ko04910,ko04931,map04514,map04520,map04910,map04931	-	-	-	ko00000,ko00001,ko01000,ko01009,ko04516	-	-	-	I-set,Lectin_C,Methyltransf_FA,Y_phosphatase,fn3
XP_033095860.1	7668.SPU_000141-tr	4.25e-11	74.3	KOG1218@1|root,KOG1218@2759|Eukaryota,39NDY@33154|Opisthokonta,3CPYH@33208|Metazoa,3E63S@33213|Bilateria	2759|Eukaryota	T	Fibronectin type 3 domain	ESM1	GO:0001525,GO:0001568,GO:0001944,GO:0002040,GO:0003674,GO:0005102,GO:0005171,GO:0005178,GO:0005488,GO:0005515,GO:0005575,GO:0005576,GO:0007275,GO:0008150,GO:0008284,GO:0009653,GO:0009966,GO:0009967,GO:0010646,GO:0010647,GO:0023051,GO:0023056,GO:0032501,GO:0032502,GO:0035239,GO:0035295,GO:0042127,GO:0044877,GO:0048514,GO:0048518,GO:0048522,GO:0048583,GO:0048584,GO:0048646,GO:0048731,GO:0048856,GO:…	-	-	-	-	-	-	-	-	-	-	IGFBP
XP_033095861.1	10224.XP_006820456.1	0	1907	COG5059@1|root,KOG0245@2759|Eukaryota,38BIX@33154|Opisthokonta,3B9WY@33208|Metazoa,3CT78@33213|Bilateria	33208|Metazoa	Z	anterograde neuronal dense core vesicle transport	unc-104	GO:0000003,GO:0000902,GO:0000904,GO:0001558,GO:0002119,GO:0002164,GO:0002791,GO:0002793,GO:0003008,GO:0003674,GO:0003774,GO:0003777,GO:0003824,GO:0005488,GO:0005515,GO:0005543,GO:0005546,GO:0005575,GO:0005622,GO:0005623,GO:0005856,GO:0005871,GO:0005875,GO:0006810,GO:0006887,GO:0006928,GO:0006935,GO:0006937,GO:0006942,GO:0006996,GO:0007017,GO:0007018,GO:0007154,GO:0007267,GO:0007268,GO:0007270,GO:…	-	ko:K10392	-	-	-	-	ko00000,ko04812	-	-	-	DUF3694,FHA,KIF1B,Kinesin,Kinesin_assoc,PH
XP_033095862.1	8081.XP_008406068.1	2.85e-13	72	KOG4297@1|root,KOG4297@2759|Eukaryota,3A7MU@33154|Opisthokonta,3BTBS@33208|Metazoa,3D9SW@33213|Bilateria,48G12@7711|Chordata,49D4E@7742|Vertebrata,4A7QZ@7898|Actinopterygii	33208|Metazoa	TV	Lectin C-type domain	-	-	-	ko:K10060,ko:K10061,ko:K17513	-	-	-	-	ko00000,ko04091	-	-	-	Lectin_C
XP_033095863.1	8083.ENSXMAP00000019478	1.03e-154	491	2CMP4@1|root,2QR56@2759|Eukaryota,39VQX@33154|Opisthokonta,3BR69@33208|Metazoa,3D755@33213|Bilateria	33208|Metazoa	S	Pao retrotransposon peptidase	-	-	-	-	-	-	-	-	-	-	-	-	DUF1759,Peptidase_A17,rve
XP_033095864.1	27923.ML138322a-PA	7.5e-56	206	2CNQC@1|root,2QXFF@2759|Eukaryota,39Y03@33154|Opisthokonta,3BMKX@33208|Metazoa	33208|Metazoa	-	-	-	-	-	-	-	-	-	-	-	-	-	-	-
XP_033095865.1	7668.SPU_003056-tr	1.57e-311	912	COG2801@1|root,KOG0017@2759|Eukaryota,38F42@33154|Opisthokonta,3BA5H@33208|Metazoa,3CWAK@33213|Bilateria	33208|Metazoa	E	K02A2.6-like	-	-	-	-	-	-	-	-	-	-	-	-	RVT_1,SCAN,gag-asp_proteas,rve,zf-CCHC,zf-H2C2
XP_033095866.1	7668.SPU_014571-tr	8.76e-109	336	COG2801@1|root,KOG0017@2759|Eukaryota,39UW9@33154|Opisthokonta,3BBQJ@33208|Metazoa,3D556@33213|Bilateria	33208|Metazoa	L	transposition, RNA-mediated	-	-	-	-	-	-	-	-	-	-	-	-	DUF1759,Peptidase_A17,rve
XP_033095867.1	10224.XP_006820456.1	0	1847	COG5059@1|root,KOG0245@2759|Eukaryota,38BIX@33154|Opisthokonta,3B9WY@33208|Metazoa,3CT78@33213|Bilateria	33208|Metazoa	Z	anterograde neuronal dense core vesicle transport	unc-104	GO:0000003,GO:0000902,GO:0000904,GO:0001558,GO:0002119,GO:0002164,GO:0002791,GO:0002793,GO:0003008,GO:0003674,GO:0003774,GO:0003777,GO:0003824,GO:0005488,GO:0005515,GO:0005543,GO:0005546,GO:0005575,GO:0005622,GO:0005623,GO:0005856,GO:0005871,GO:0005875,GO:0006810,GO:0006887,GO:0006928,GO:0006935,GO:0006937,GO:0006942,GO:0006996,GO:0007017,GO:0007018,GO:0007154,GO:0007267,GO:0007268,GO:0007270,GO:…	-	ko:K10392	-	-	-	-	ko00000,ko04812	-	-	-	DUF3694,FHA,KIF1B,Kinesin,Kinesin_assoc,PH
XP_033095868.1	45351.EDO30267	2.39e-19	100	KOG3736@1|root,KOG3738@2759|Eukaryota	2759|Eukaryota	M	polypeptide N-acetylgalactosaminyltransferase activity	-	-	2.4.1.41	ko:K00710	ko00512,ko01100,map00512,map01100	M00056	R05907	-	ko00000,ko00001,ko00002,ko01000,ko01003	-	GT27	-	-
XP_033095869.1	7668.SPU_016595-tr	3.3e-48	175	COG0385@1|root,KOG2718@2759|Eukaryota,38GUS@33154|Opisthokonta,3BGA5@33208|Metazoa,3CTNU@33213|Bilateria	33208|Metazoa	P	bile acid:sodium symporter activity	-	-	-	ko:K14343	-	-	-	-	ko00000,ko02000	2.A.28.1	-	-	SBF
XP_033095870.1	7668.SPU_007613-tr	4.08e-195	582	COG5665@1|root,KOG2150@2759|Eukaryota,38DCH@33154|Opisthokonta,3BCKH@33208|Metazoa,3CRAM@33213|Bilateria	33208|Metazoa	K	nuclear-transcribed mRNA catabolic process, deadenylation-dependent decay	CNOT3	GO:0000075,GO:0000077,GO:0000175,GO:0000278,GO:0000288,GO:0000289,GO:0000932,GO:0000956,GO:0001701,GO:0001824,GO:0001825,GO:0001829,GO:0003674,GO:0003824,GO:0004518,GO:0004527,GO:0004532,GO:0004535,GO:0004540,GO:0005488,GO:0005515,GO:0005575,GO:0005622,GO:0005623,GO:0005737,GO:0005829,GO:0006139,GO:0006401,GO:0006402,GO:0006417,GO:0006725,GO:0006807,GO:0006950,GO:0006974,GO:0006977,GO:0007049,GO:…	-	ko:K12580	ko03018,map03018	-	-	-	ko00000,ko00001,ko03019	-	-	-	NOT2_3_5,Not3
XP_033095871.1	126957.SMAR006553-PA	2.26e-190	570	COG5665@1|root,KOG0766@1|root,KOG0766@2759|Eukaryota,KOG2150@2759|Eukaryota,38DCH@33154|Opisthokonta,3BCKH@33208|Metazoa,3CRAM@33213|Bilateria,41V59@6656|Arthropoda	33208|Metazoa	K	It is involved in the biological process described with regulation of transcription, DNA-templated	CNOT3	GO:0000075,GO:0000077,GO:0000175,GO:0000278,GO:0000288,GO:0000289,GO:0000932,GO:0000956,GO:0001701,GO:0001824,GO:0001825,GO:0001829,GO:0003674,GO:0003824,GO:0004518,GO:0004527,GO:0004532,GO:0004535,GO:0004540,GO:0005488,GO:0005515,GO:0005575,GO:0005622,GO:0005623,GO:0005737,GO:0005829,GO:0006139,GO:0006401,GO:0006402,GO:0006417,GO:0006725,GO:0006807,GO:0006950,GO:0006974,GO:0006977,GO:0007049,GO:…	-	ko:K12580	ko03018,map03018	-	-	-	ko00000,ko00001,ko03019	-	-	-	NOT2_3_5,Not3
XP_033095872.1	8479.XP_008165890.1	2.7e-184	577	28KJ8@1|root,2QT0Q@2759|Eukaryota,38PNI@33154|Opisthokonta,3BI7E@33208|Metazoa,3CYCK@33213|Bilateria,4832A@7711|Chordata,49109@7742|Vertebrata,4CGM7@8459|Testudines	33208|Metazoa	S	Centrosomal protein	CEP131	GO:0003008,GO:0003341,GO:0003351,GO:0005575,GO:0005622,GO:0005623,GO:0005737,GO:0005813,GO:0005815,GO:0005856,GO:0006810,GO:0006928,GO:0006996,GO:0007017,GO:0007018,GO:0007275,GO:0007368,GO:0007389,GO:0007600,GO:0008150,GO:0009799,GO:0009855,GO:0009987,GO:0010564,GO:0010824,GO:0010970,GO:0015630,GO:0016043,GO:0022607,GO:0030030,GO:0030031,GO:0030705,GO:0031503,GO:0032386,GO:0032387,GO:0032400,GO:…	2.7.10.1	ko:K16540,ko:K17480	-	-	-	-	ko00000,ko01000,ko01001,ko01009,ko03036	-	-	-	-
XP_033095873.1	10224.XP_006820456.1	0	1869	COG5059@1|root,KOG0245@2759|Eukaryota,38BIX@33154|Opisthokonta,3B9WY@33208|Metazoa,3CT78@33213|Bilateria	33208|Metazoa	Z	anterograde neuronal dense core vesicle transport	unc-104	GO:0000003,GO:0000902,GO:0000904,GO:0001558,GO:0002119,GO:0002164,GO:0002791,GO:0002793,GO:0003008,GO:0003674,GO:0003774,GO:0003777,GO:0003824,GO:0005488,GO:0005515,GO:0005543,GO:0005546,GO:0005575,GO:0005622,GO:0005623,GO:0005856,GO:0005871,GO:0005875,GO:0006810,GO:0006887,GO:0006928,GO:0006935,GO:0006937,GO:0006942,GO:0006996,GO:0007017,GO:0007018,GO:0007154,GO:0007267,GO:0007268,GO:0007270,GO:…	-	ko:K10392	-	-	-	-	ko00000,ko04812	-	-	-	DUF3694,FHA,KIF1B,Kinesin,Kinesin_assoc,PH
XP_033095874.1	8479.XP_008165890.1	5.64e-185	579	28KJ8@1|root,2QT0Q@2759|Eukaryota,38PNI@33154|Opisthokonta,3BI7E@33208|Metazoa,3CYCK@33213|Bilateria,4832A@7711|Chordata,49109@7742|Vertebrata,4CGM7@8459|Testudines	33208|Metazoa	S	Centrosomal protein	CEP131	GO:0003008,GO:0003341,GO:0003351,GO:0005575,GO:0005622,GO:0005623,GO:0005737,GO:0005813,GO:0005815,GO:0005856,GO:0006810,GO:0006928,GO:0006996,GO:0007017,GO:0007018,GO:0007275,GO:0007368,GO:0007389,GO:0007600,GO:0008150,GO:0009799,GO:0009855,GO:0009987,GO:0010564,GO:0010824,GO:0010970,GO:0015630,GO:0016043,GO:0022607,GO:0030030,GO:0030031,GO:0030705,GO:0031503,GO:0032386,GO:0032387,GO:0032400,GO:…	2.7.10.1	ko:K16540,ko:K17480	-	-	-	-	ko00000,ko01000,ko01001,ko01009,ko03036	-	-	-	-
XP_033095875.1	10224.XP_006823567.1	2.43e-25	120	KOG2177@1|root,KOG2177@2759|Eukaryota,38EA3@33154|Opisthokonta,3BFJH@33208|Metazoa	10224.XP_006823567.1|-	O	zinc ion binding	-	-	-	ko:K11997	-	-	-	-	ko00000,ko04121	-	-	-	-
XP_033095876.1	10224.XP_002734345.1	7.74e-17	93.2	KOG2177@1|root,KOG2177@2759|Eukaryota,38EA3@33154|Opisthokonta,3BFJH@33208|Metazoa,3CRTV@33213|Bilateria	33208|Metazoa	O	Tripartite motif-containing protein	-	-	2.3.2.27	ko:K11997,ko:K12035	ko05206,map05206	-	-	-	ko00000,ko00001,ko01000,ko03019,ko04121	-	-	-	DUF3583,Filamin,NHL,zf-B_box,zf-C3HC4,zf-C3HC4_3,zf-RING_UBOX
XP_033095877.1	7668.SPU_024037-tr	4.99e-99	313	28PWN@1|root,2QWJ9@2759|Eukaryota,39TGT@33154|Opisthokonta,3BCXF@33208|Metazoa,3D17E@33213|Bilateria	33208|Metazoa	S	Domain of unknown function (DUF4078)	CCDC174	GO:0005575,GO:0005622,GO:0005623,GO:0005634,GO:0005654,GO:0031974,GO:0031981,GO:0043226,GO:0043227,GO:0043229,GO:0043231,GO:0043233,GO:0044422,GO:0044424,GO:0044428,GO:0044446,GO:0044464,GO:0070013	-	-	-	-	-	-	-	-	-	-	DUF4078
XP_033095879.1	7739.XP_002595541.1	0	899	COG1331@1|root,KOG2244@2759|Eukaryota,38VM1@33154|Opisthokonta,3BDEY@33208|Metazoa,3CTDG@33213|Bilateria,489FR@7711|Chordata	33208|Metazoa	O	spermatogenesis	SPATA20	GO:0000003,GO:0007276,GO:0007283,GO:0008150,GO:0019953,GO:0022414,GO:0032501,GO:0032504,GO:0044703,GO:0048232,GO:0048609,GO:0051704	-	-	-	-	-	-	-	-	-	-	GlcNAc_2-epim,Thioredox_DsbH
XP_033095880.1	7739.XP_002595541.1	0	899	COG1331@1|root,KOG2244@2759|Eukaryota,38VM1@33154|Opisthokonta,3BDEY@33208|Metazoa,3CTDG@33213|Bilateria,489FR@7711|Chordata	33208|Metazoa	O	spermatogenesis	SPATA20	GO:0000003,GO:0007276,GO:0007283,GO:0008150,GO:0019953,GO:0022414,GO:0032501,GO:0032504,GO:0044703,GO:0048232,GO:0048609,GO:0051704	-	-	-	-	-	-	-	-	-	-	GlcNAc_2-epim,Thioredox_DsbH
XP_033095881.1	6500.XP_005099867.1	0	1068	KOG2301@1|root,KOG2302@2759|Eukaryota,3ARFA@33154|Opisthokonta,3C2IT@33208|Metazoa,3DHPC@33213|Bilateria	33208|Metazoa	PT	Voltage-sensitive calcium channels (VSCC) mediate the entry of calcium ions into excitable cells and are also involved in a variety of calcium-dependent processes, including muscle contraction, hormone or neurotransmitter release, gene expression, cell motility, cell division and cell death. This channel gives rise to T-type calcium currents. T-type calcium channels belong to the low-voltage acti…	CACNA1G	GO:0000768,GO:0001508,GO:0002027,GO:0003008,GO:0003012,GO:0003013,GO:0003015,GO:0003018,GO:0003674,GO:0005215,GO:0005216,GO:0005244,GO:0005245,GO:0005248,GO:0005261,GO:0005262,GO:0005272,GO:0005488,GO:0005515,GO:0005575,GO:0005622,GO:0005623,GO:0005634,GO:0005737,GO:0005886,GO:0005887,GO:0005891,GO:0005901,GO:0006066,GO:0006081,GO:0006629,GO:0006694,GO:0006700,GO:0006704,GO:0006705,GO:0006810,GO:…	-	ko:K04854,ko:K04855,ko:K04856	ko04010,ko04020,ko04713,ko04925,ko04927,ko04930,ko04934,map04010,map04020,map04713,map04925,map04927,map04930,map04934	-	-	-	ko00000,ko00001,ko04040	1.A.1.11.12,1.A.1.11.28,1.A.1.11.5,1.A.1.11.7	-	-	Ion_trans
XP_033095882.1	6500.XP_005099867.1	0	1073	KOG2301@1|root,KOG2302@2759|Eukaryota,3ARFA@33154|Opisthokonta,3C2IT@33208|Metazoa,3DHPC@33213|Bilateria	33208|Metazoa	PT	Voltage-sensitive calcium channels (VSCC) mediate the entry of calcium ions into excitable cells and are also involved in a variety of calcium-dependent processes, including muscle contraction, hormone or neurotransmitter release, gene expression, cell motility, cell division and cell death. This channel gives rise to T-type calcium currents. T-type calcium channels belong to the low-voltage acti…	CACNA1G	GO:0000768,GO:0001508,GO:0002027,GO:0003008,GO:0003012,GO:0003013,GO:0003015,GO:0003018,GO:0003674,GO:0005215,GO:0005216,GO:0005244,GO:0005245,GO:0005248,GO:0005261,GO:0005262,GO:0005272,GO:0005488,GO:0005515,GO:0005575,GO:0005622,GO:0005623,GO:0005634,GO:0005737,GO:0005886,GO:0005887,GO:0005891,GO:0005901,GO:0006066,GO:0006081,GO:0006629,GO:0006694,GO:0006700,GO:0006704,GO:0006705,GO:0006810,GO:…	-	ko:K04854,ko:K04855,ko:K04856	ko04010,ko04020,ko04713,ko04925,ko04927,ko04930,ko04934,map04010,map04020,map04713,map04925,map04927,map04930,map04934	-	-	-	ko00000,ko00001,ko04040	1.A.1.11.12,1.A.1.11.28,1.A.1.11.5,1.A.1.11.7	-	-	Ion_trans
XP_033095883.1	126957.SMAR011172-PA	0	1065	KOG2301@1|root,KOG2302@2759|Eukaryota,3ARFA@33154|Opisthokonta,3C2IT@33208|Metazoa,3DHPC@33213|Bilateria,41TTH@6656|Arthropoda	33208|Metazoa	PT	Ion channel activity. It is involved in the biological process described with ion transport	CACNA1G	GO:0000768,GO:0001508,GO:0002027,GO:0003008,GO:0003012,GO:0003013,GO:0003015,GO:0003018,GO:0003674,GO:0005215,GO:0005216,GO:0005244,GO:0005245,GO:0005248,GO:0005261,GO:0005262,GO:0005272,GO:0005488,GO:0005515,GO:0005575,GO:0005622,GO:0005623,GO:0005634,GO:0005737,GO:0005886,GO:0005887,GO:0005891,GO:0005901,GO:0006066,GO:0006081,GO:0006629,GO:0006694,GO:0006700,GO:0006704,GO:0006705,GO:0006810,GO:…	-	ko:K04854,ko:K04855,ko:K04856	ko04010,ko04020,ko04713,ko04925,ko04927,ko04930,ko04934,map04010,map04020,map04713,map04925,map04927,map04930,map04934	-	-	-	ko00000,ko00001,ko04040	1.A.1.11.12,1.A.1.11.28,1.A.1.11.5,1.A.1.11.7	-	-	Ion_trans
XP_033095884.1	6500.XP_005099867.1	0	1064	KOG2301@1|root,KOG2302@2759|Eukaryota,3ARFA@33154|Opisthokonta,3C2IT@33208|Metazoa,3DHPC@33213|Bilateria	33208|Metazoa	PT	Voltage-sensitive calcium channels (VSCC) mediate the entry of calcium ions into excitable cells and are also involved in a variety of calcium-dependent processes, including muscle contraction, hormone or neurotransmitter release, gene expression, cell motility, cell division and cell death. This channel gives rise to T-type calcium currents. T-type calcium channels belong to the low-voltage acti…	CACNA1G	GO:0000768,GO:0001508,GO:0002027,GO:0003008,GO:0003012,GO:0003013,GO:0003015,GO:0003018,GO:0003674,GO:0005215,GO:0005216,GO:0005244,GO:0005245,GO:0005248,GO:0005261,GO:0005262,GO:0005272,GO:0005488,GO:0005515,GO:0005575,GO:0005622,GO:0005623,GO:0005634,GO:0005737,GO:0005886,GO:0005887,GO:0005891,GO:0005901,GO:0006066,GO:0006081,GO:0006629,GO:0006694,GO:0006700,GO:0006704,GO:0006705,GO:0006810,GO:…	-	ko:K04854,ko:K04855,ko:K04856	ko04010,ko04020,ko04713,ko04925,ko04927,ko04930,ko04934,map04010,map04020,map04713,map04925,map04927,map04930,map04934	-	-	-	ko00000,ko00001,ko04040	1.A.1.11.12,1.A.1.11.28,1.A.1.11.5,1.A.1.11.7	-	-	Ion_trans
XP_033095885.1	6500.XP_005099867.1	0	1068	KOG2301@1|root,KOG2302@2759|Eukaryota,3ARFA@33154|Opisthokonta,3C2IT@33208|Metazoa,3DHPC@33213|Bilateria	33208|Metazoa	PT	Voltage-sensitive calcium channels (VSCC) mediate the entry of calcium ions into excitable cells and are also involved in a variety of calcium-dependent processes, including muscle contraction, hormone or neurotransmitter release, gene expression, cell motility, cell division and cell death. This channel gives rise to T-type calcium currents. T-type calcium channels belong to the low-voltage acti…	CACNA1G	GO:0000768,GO:0001508,GO:0002027,GO:0003008,GO:0003012,GO:0003013,GO:0003015,GO:0003018,GO:0003674,GO:0005215,GO:0005216,GO:0005244,GO:0005245,GO:0005248,GO:0005261,GO:0005262,GO:0005272,GO:0005488,GO:0005515,GO:0005575,GO:0005622,GO:0005623,GO:0005634,GO:0005737,GO:0005886,GO:0005887,GO:0005891,GO:0005901,GO:0006066,GO:0006081,GO:0006629,GO:0006694,GO:0006700,GO:0006704,GO:0006705,GO:0006810,GO:…	-	ko:K04854,ko:K04855,ko:K04856	ko04010,ko04020,ko04713,ko04925,ko04927,ko04930,ko04934,map04010,map04020,map04713,map04925,map04927,map04930,map04934	-	-	-	ko00000,ko00001,ko04040	1.A.1.11.12,1.A.1.11.28,1.A.1.11.5,1.A.1.11.7	-	-	Ion_trans
XP_033095886.1	6500.XP_005099867.1	0	1066	KOG2301@1|root,KOG2302@2759|Eukaryota,3ARFA@33154|Opisthokonta,3C2IT@33208|Metazoa,3DHPC@33213|Bilateria	33208|Metazoa	PT	Voltage-sensitive calcium channels (VSCC) mediate the entry of calcium ions into excitable cells and are also involved in a variety of calcium-dependent processes, including muscle contraction, hormone or neurotransmitter release, gene expression, cell motility, cell division and cell death. This channel gives rise to T-type calcium currents. T-type calcium channels belong to the low-voltage acti…	CACNA1G	GO:0000768,GO:0001508,GO:0002027,GO:0003008,GO:0003012,GO:0003013,GO:0003015,GO:0003018,GO:0003674,GO:0005215,GO:0005216,GO:0005244,GO:0005245,GO:0005248,GO:0005261,GO:0005262,GO:0005272,GO:0005488,GO:0005515,GO:0005575,GO:0005622,GO:0005623,GO:0005634,GO:0005737,GO:0005886,GO:0005887,GO:0005891,GO:0005901,GO:0006066,GO:0006081,GO:0006629,GO:0006694,GO:0006700,GO:0006704,GO:0006705,GO:0006810,GO:…	-	ko:K04854,ko:K04855,ko:K04856	ko04010,ko04020,ko04713,ko04925,ko04927,ko04930,ko04934,map04010,map04020,map04713,map04925,map04927,map04930,map04934	-	-	-	ko00000,ko00001,ko04040	1.A.1.11.12,1.A.1.11.28,1.A.1.11.5,1.A.1.11.7	-	-	Ion_trans
XP_033095887.1	6669.EFX72507	1.35e-08	67	COG4886@1|root,KOG0619@2759|Eukaryota,39XNU@33154|Opisthokonta,3BMXY@33208|Metazoa,3D0K1@33213|Bilateria,41Y9A@6656|Arthropoda	33208|Metazoa	S	Leucine-rich repeats, typical (most populated) subfamily	-	GO:0000902,GO:0007275,GO:0007399,GO:0008150,GO:0009653,GO:0009987,GO:0016043,GO:0022008,GO:0030030,GO:0030154,GO:0030182,GO:0031175,GO:0032501,GO:0032502,GO:0032989,GO:0032990,GO:0048468,GO:0048666,GO:0048699,GO:0048731,GO:0048812,GO:0048856,GO:0048858,GO:0048869,GO:0071840,GO:0120036,GO:0120039	-	-	-	-	-	-	-	-	-	-	I-set,Ig_3,LRR_8
XP_033095888.1	7739.XP_002602483.1	1.72e-38	161	KOG2177@1|root,KOG2177@2759|Eukaryota,38EA3@33154|Opisthokonta,3BFJH@33208|Metazoa,3CRTV@33213|Bilateria,47YXB@7711|Chordata	33208|Metazoa	O	zinc ion binding	-	-	2.3.2.27	ko:K11997,ko:K12021,ko:K12035	ko05206,map05206	-	-	-	ko00000,ko00001,ko01000,ko03019,ko04121	-	-	-	Filamin,NHL,zf-B_box,zf-C3HC4_3,zf-RING_2,zf-RING_UBOX
XP_033095889.1	7739.XP_002600824.1	1.13e-11	75.9	KOG2177@1|root,KOG2177@2759|Eukaryota,38EA3@33154|Opisthokonta,3BFJH@33208|Metazoa,3CRTV@33213|Bilateria,47YXB@7711|Chordata	33208|Metazoa	O	zinc ion binding	-	-	2.3.2.27	ko:K11997,ko:K12026,ko:K12035	ko05206,map05206	-	-	-	ko00000,ko00001,ko01000,ko03019,ko04121	-	-	-	NHL,zf-B_box,zf-C3HC4,zf-RING_UBOX
XP_033095890.1	106582.XP_004576656.1	2.39e-29	118	COG2801@1|root,KOG0017@2759|Eukaryota,38F42@33154|Opisthokonta,3BA5H@33208|Metazoa,3CZSS@33213|Bilateria,48AQP@7711|Chordata,48YUZ@7742|Vertebrata	33208|Metazoa	L	K02A2.6-like	-	-	-	-	-	-	-	-	-	-	-	-	RVT_1,rve
XP_033095891.1	7739.XP_002606765.1	1.59e-12	79.3	KOG2177@1|root,KOG2177@2759|Eukaryota,38EA3@33154|Opisthokonta,3BFJH@33208|Metazoa,3CRTV@33213|Bilateria,47YXB@7711|Chordata	33208|Metazoa	O	zinc ion binding	-	-	2.3.2.27	ko:K11997,ko:K12026,ko:K12035	ko05206,map05206	-	-	-	ko00000,ko00001,ko01000,ko03019,ko04121	-	-	-	Filamin,NHL,zf-B_box,zf-C3HC4,zf-RING_2,zf-RING_UBOX
XP_033095892.1	7739.XP_002591372.1	2.43e-31	139	KOG2177@1|root,KOG2177@2759|Eukaryota,38EA3@33154|Opisthokonta,3BFJH@33208|Metazoa,3CRTV@33213|Bilateria,47YXB@7711|Chordata	33208|Metazoa	O	zinc ion binding	-	-	2.3.2.27	ko:K11997,ko:K12021,ko:K12035	ko05206,map05206	-	-	-	ko00000,ko00001,ko01000,ko03019,ko04121	-	-	-	Filamin,NHL,zf-B_box,zf-C3HC4_3,zf-RING_2,zf-RING_UBOX
XP_033095893.1	144197.XP_008291749.1	1.68e-80	274	KOG2301@1|root,KOG2302@2759|Eukaryota,3ARFA@33154|Opisthokonta,3C2IT@33208|Metazoa,3DHPC@33213|Bilateria,47ZG2@7711|Chordata,491K6@7742|Vertebrata,49Q6F@7898|Actinopterygii	33208|Metazoa	PT	Voltage-sensitive calcium channels (VSCC) mediate the entry of calcium ions into excitable cells and are also involved in a variety of calcium-dependent processes, including muscle contraction, hormone or neurotransmitter release, gene expression, cell motility, cell division and cell death. This channel gives rise to T-type calcium currents. T-type calcium channels belong to the low-voltage acti…	CACNA1G	GO:0001508,GO:0002027,GO:0003008,GO:0003012,GO:0003013,GO:0003015,GO:0003018,GO:0003674,GO:0005215,GO:0005216,GO:0005244,GO:0005245,GO:0005248,GO:0005261,GO:0005262,GO:0005272,GO:0005488,GO:0005515,GO:0005575,GO:0005622,GO:0005623,GO:0005737,GO:0005886,GO:0005887,GO:0005891,GO:0006810,GO:0006811,GO:0006812,GO:0006814,GO:0006816,GO:0006873,GO:0006874,GO:0006875,GO:0006928,GO:0006936,GO:0006939,GO:…	-	ko:K04854	ko04010,ko04020,ko04713,ko04925,ko04927,ko04930,ko04934,map04010,map04020,map04713,map04925,map04927,map04930,map04934	-	-	-	ko00000,ko00001,ko04040	1.A.1.11.12,1.A.1.11.28	-	-	Ion_trans
XP_033095895.1	6669.EFX72507	1.31e-08	67	COG4886@1|root,KOG0619@2759|Eukaryota,39XNU@33154|Opisthokonta,3BMXY@33208|Metazoa,3D0K1@33213|Bilateria,41Y9A@6656|Arthropoda	33208|Metazoa	S	Leucine-rich repeats, typical (most populated) subfamily	-	GO:0000902,GO:0007275,GO:0007399,GO:0008150,GO:0009653,GO:0009987,GO:0016043,GO:0022008,GO:0030030,GO:0030154,GO:0030182,GO:0031175,GO:0032501,GO:0032502,GO:0032989,GO:0032990,GO:0048468,GO:0048666,GO:0048699,GO:0048731,GO:0048812,GO:0048856,GO:0048858,GO:0048869,GO:0071840,GO:0120036,GO:0120039	-	-	-	-	-	-	-	-	-	-	I-set,Ig_3,LRR_8
XP_033095896.1	45351.EDO47787	8.59e-168	563	KOG1565@1|root,KOG1565@2759|Eukaryota	2759|Eukaryota	M	metalloendopeptidase activity	-	-	-	-	-	-	-	-	-	-	-	-	-
XP_033095897.1	10224.XP_006812410.1	2.57e-76	261	2BWDR@1|root,2S2D3@2759|Eukaryota,39TTQ@33154|Opisthokonta,3BS46@33208|Metazoa,3D8QT@33213|Bilateria	33208|Metazoa	S	Domain of unknown function (DUF4470)	-	-	-	-	-	-	-	-	-	-	-	-	DUF4470,zf-MYND
XP_033095899.1	7897.ENSLACP00000014979	5.59e-38	143	28KJ8@1|root,2QT0Q@2759|Eukaryota,38PNI@33154|Opisthokonta,3BI7E@33208|Metazoa,3CYCK@33213|Bilateria,4832A@7711|Chordata,49109@7742|Vertebrata	33208|Metazoa	S	Centrosomal protein	CEP131	GO:0003008,GO:0003341,GO:0003351,GO:0005575,GO:0005622,GO:0005623,GO:0005737,GO:0005813,GO:0005815,GO:0005856,GO:0006810,GO:0006928,GO:0006996,GO:0007017,GO:0007018,GO:0007275,GO:0007368,GO:0007389,GO:0007600,GO:0008150,GO:0009799,GO:0009855,GO:0009987,GO:0010564,GO:0010824,GO:0010970,GO:0015630,GO:0016043,GO:0022607,GO:0030030,GO:0030031,GO:0030705,GO:0031503,GO:0032386,GO:0032387,GO:0032400,GO:…	2.7.10.1	ko:K16540,ko:K17480	-	-	-	-	ko00000,ko01000,ko01001,ko01009,ko03036	-	-	-	-
XP_033095900.1	10224.XP_002734345.1	1.27e-17	96.3	KOG2177@1|root,KOG2177@2759|Eukaryota,38EA3@33154|Opisthokonta,3BFJH@33208|Metazoa,3CRTV@33213|Bilateria	33208|Metazoa	O	Tripartite motif-containing protein	-	-	2.3.2.27	ko:K11997,ko:K12035	ko05206,map05206	-	-	-	ko00000,ko00001,ko01000,ko03019,ko04121	-	-	-	DUF3583,Filamin,NHL,zf-B_box,zf-C3HC4,zf-C3HC4_3,zf-RING_UBOX
XP_033095901.1	400682.PAC_15712426	1.51e-25	121	KOG2177@1|root,KOG2177@2759|Eukaryota,38EA3@33154|Opisthokonta,3BFJH@33208|Metazoa	33208|Metazoa	O	zinc ion binding	-	-	2.3.2.27	ko:K11997,ko:K12021,ko:K12035	ko05206,map05206	-	-	-	ko00000,ko00001,ko01000,ko03019,ko04121	-	-	-	Filamin,NHL,zf-B_box,zf-C3HC4_3,zf-RING_2,zf-RING_UBOX
XP_033095902.1	6669.EFX72507	1.27e-08	67	COG4886@1|root,KOG0619@2759|Eukaryota,39XNU@33154|Opisthokonta,3BMXY@33208|Metazoa,3D0K1@33213|Bilateria,41Y9A@6656|Arthropoda	33208|Metazoa	S	Leucine-rich repeats, typical (most populated) subfamily	-	GO:0000902,GO:0007275,GO:0007399,GO:0008150,GO:0009653,GO:0009987,GO:0016043,GO:0022008,GO:0030030,GO:0030154,GO:0030182,GO:0031175,GO:0032501,GO:0032502,GO:0032989,GO:0032990,GO:0048468,GO:0048666,GO:0048699,GO:0048731,GO:0048812,GO:0048856,GO:0048858,GO:0048869,GO:0071840,GO:0120036,GO:0120039	-	-	-	-	-	-	-	-	-	-	I-set,Ig_3,LRR_8
XP_033095903.1	7739.XP_002606765.1	6.24e-14	83.6	KOG2177@1|root,KOG2177@2759|Eukaryota,38EA3@33154|Opisthokonta,3BFJH@33208|Metazoa,3CRTV@33213|Bilateria,47YXB@7711|Chordata	33208|Metazoa	O	zinc ion binding	-	-	2.3.2.27	ko:K11997,ko:K12026,ko:K12035	ko05206,map05206	-	-	-	ko00000,ko00001,ko01000,ko03019,ko04121	-	-	-	Filamin,NHL,zf-B_box,zf-C3HC4,zf-RING_2,zf-RING_UBOX
XP_033095904.1	7739.XP_002606765.1	6.24e-14	83.6	KOG2177@1|root,KOG2177@2759|Eukaryota,38EA3@33154|Opisthokonta,3BFJH@33208|Metazoa,3CRTV@33213|Bilateria,47YXB@7711|Chordata	33208|Metazoa	O	zinc ion binding	-	-	2.3.2.27	ko:K11997,ko:K12026,ko:K12035	ko05206,map05206	-	-	-	ko00000,ko00001,ko01000,ko03019,ko04121	-	-	-	Filamin,NHL,zf-B_box,zf-C3HC4,zf-RING_2,zf-RING_UBOX
XP_033095905.1	7668.SPU_025672-tr	5.83e-37	134	KOG3970@1|root,KOG3970@2759|Eukaryota,39QDS@33154|Opisthokonta,3BI16@33208|Metazoa,3D039@33213|Bilateria	33208|Metazoa	O	Zinc finger protein-like 1	ZFPL1	GO:0003674,GO:0003676,GO:0003677,GO:0005488,GO:0005575,GO:0005622,GO:0005623,GO:0005634,GO:0005737,GO:0005794,GO:0006355,GO:0006403,GO:0006810,GO:0008150,GO:0008270,GO:0009889,GO:0010468,GO:0010556,GO:0012505,GO:0015931,GO:0019219,GO:0019222,GO:0031323,GO:0031326,GO:0033036,GO:0033227,GO:0043167,GO:0043169,GO:0043226,GO:0043227,GO:0043229,GO:0043231,GO:0044424,GO:0044444,GO:0044464,GO:0046872,GO:…	-	-	-	-	-	-	-	-	-	-	-
XP_033095906.1	7668.SPU_012850-tr	2.17e-98	293	2C2V1@1|root,2QU8V@2759|Eukaryota,39WZX@33154|Opisthokonta,3BI25@33208|Metazoa,3D3DP@33213|Bilateria	33208|Metazoa	S	CH-like domain in sperm protein	SPATA4	GO:0005575,GO:0005622,GO:0005623,GO:0005737,GO:0044424,GO:0044464	-	-	-	-	-	-	-	-	-	-	CH_2
XP_033095907.1	10224.XP_006814907.1	1.18e-240	709	28I9D@1|root,2QQJQ@2759|Eukaryota,38PSA@33154|Opisthokonta,3BMZF@33208|Metazoa,3CSHU@33213|Bilateria	33208|Metazoa	S	regulation of smoothened signaling pathway	INTU	GO:0001736,GO:0001737,GO:0001738,GO:0001942,GO:0002009,GO:0002165,GO:0003002,GO:0005575,GO:0005622,GO:0005623,GO:0005737,GO:0005815,GO:0005856,GO:0005886,GO:0005929,GO:0006996,GO:0007164,GO:0007275,GO:0007389,GO:0007399,GO:0007417,GO:0007444,GO:0007472,GO:0007476,GO:0007552,GO:0007560,GO:0008150,GO:0008285,GO:0008544,GO:0008589,GO:0009653,GO:0009790,GO:0009791,GO:0009792,GO:0009886,GO:0009887,GO:…	-	ko:K16632	-	-	-	-	ko00000,ko01000,ko03019	-	-	-	-
XP_033095908.1	7668.SPU_011345-tr	1.55e-88	269	KOG2723@1|root,KOG2723@2759|Eukaryota,39W88@33154|Opisthokonta,3BJQK@33208|Metazoa,3CZKF@33213|Bilateria	33208|Metazoa	S	protein homooligomerization	KCTD16	GO:0000003,GO:0002118,GO:0002121,GO:0005575,GO:0005623,GO:0005886,GO:0007610,GO:0007617,GO:0007618,GO:0007619,GO:0008049,GO:0008150,GO:0008277,GO:0009966,GO:0010646,GO:0016020,GO:0019098,GO:0019953,GO:0022414,GO:0023051,GO:0030431,GO:0032501,GO:0032504,GO:0032991,GO:0040012,GO:0040013,GO:0042734,GO:0043235,GO:0044425,GO:0044456,GO:0044459,GO:0044464,GO:0044703,GO:0045202,GO:0045211,GO:0048519,GO:…	-	ko:K21918	-	-	-	-	ko00000,ko04121	-	-	-	BTB_2
XP_033095909.1	7739.XP_002609223.1	1.99e-54	187	COG1028@1|root,KOG1208@2759|Eukaryota,39QMQ@33154|Opisthokonta,3BJ9X@33208|Metazoa,3CUV9@33213|Bilateria,485RJ@7711|Chordata	33208|Metazoa	Q	Dehydrogenase reductase SDR family	DHRSX	GO:0003674,GO:0003824,GO:0005575,GO:0005576,GO:0008150,GO:0008152,GO:0009893,GO:0009894,GO:0009896,GO:0010506,GO:0010508,GO:0016491,GO:0019222,GO:0031323,GO:0031325,GO:0031329,GO:0031331,GO:0048518,GO:0048522,GO:0050789,GO:0050794,GO:0055114,GO:0065007	-	ko:K11170	-	-	-	-	ko00000,ko01000	-	-	-	adh_short
XP_033095910.1	7739.XP_002609223.1	1.05e-52	182	COG1028@1|root,KOG1208@2759|Eukaryota,39QMQ@33154|Opisthokonta,3BJ9X@33208|Metazoa,3CUV9@33213|Bilateria,485RJ@7711|Chordata	33208|Metazoa	Q	Dehydrogenase reductase SDR family	DHRSX	GO:0003674,GO:0003824,GO:0005575,GO:0005576,GO:0008150,GO:0008152,GO:0009893,GO:0009894,GO:0009896,GO:0010506,GO:0010508,GO:0016491,GO:0019222,GO:0031323,GO:0031325,GO:0031329,GO:0031331,GO:0048518,GO:0048522,GO:0050789,GO:0050794,GO:0055114,GO:0065007	-	ko:K11170	-	-	-	-	ko00000,ko01000	-	-	-	adh_short
XP_033095911.1	7739.XP_002609223.1	1.05e-52	182	COG1028@1|root,KOG1208@2759|Eukaryota,39QMQ@33154|Opisthokonta,3BJ9X@33208|Metazoa,3CUV9@33213|Bilateria,485RJ@7711|Chordata	33208|Metazoa	Q	Dehydrogenase reductase SDR family	DHRSX	GO:0003674,GO:0003824,GO:0005575,GO:0005576,GO:0008150,GO:0008152,GO:0009893,GO:0009894,GO:0009896,GO:0010506,GO:0010508,GO:0016491,GO:0019222,GO:0031323,GO:0031325,GO:0031329,GO:0031331,GO:0048518,GO:0048522,GO:0050789,GO:0050794,GO:0055114,GO:0065007	-	ko:K11170	-	-	-	-	ko00000,ko01000	-	-	-	adh_short
XP_033095912.1	7739.XP_002609223.1	1.05e-52	182	COG1028@1|root,KOG1208@2759|Eukaryota,39QMQ@33154|Opisthokonta,3BJ9X@33208|Metazoa,3CUV9@33213|Bilateria,485RJ@7711|Chordata	33208|Metazoa	Q	Dehydrogenase reductase SDR family	DHRSX	GO:0003674,GO:0003824,GO:0005575,GO:0005576,GO:0008150,GO:0008152,GO:0009893,GO:0009894,GO:0009896,GO:0010506,GO:0010508,GO:0016491,GO:0019222,GO:0031323,GO:0031325,GO:0031329,GO:0031331,GO:0048518,GO:0048522,GO:0050789,GO:0050794,GO:0055114,GO:0065007	-	ko:K11170	-	-	-	-	ko00000,ko01000	-	-	-	adh_short
XP_033095913.1	59894.ENSFALP00000008718	6.45e-50	169	KOG3331@1|root,KOG3331@2759|Eukaryota,39RQ9@33154|Opisthokonta,3BAE2@33208|Metazoa,3CYSN@33213|Bilateria,48662@7711|Chordata,492NU@7742|Vertebrata,4GIYJ@8782|Aves	33208|Metazoa	J	ribosomal protein L47	MRPL47	GO:0000313,GO:0000315,GO:0003674,GO:0003735,GO:0005198,GO:0005575,GO:0005622,GO:0005623,GO:0005737,GO:0005739,GO:0005740,GO:0005743,GO:0005759,GO:0005761,GO:0005762,GO:0005840,GO:0006412,GO:0006414,GO:0006415,GO:0006518,GO:0006807,GO:0008150,GO:0008152,GO:0009058,GO:0009059,GO:0009987,GO:0010467,GO:0015934,GO:0016020,GO:0016043,GO:0019538,GO:0019866,GO:0022411,GO:0031090,GO:0031966,GO:0031967,GO:…	-	ko:K17428	-	-	-	-	br01610,ko00000,ko03011	-	-	-	MRP-L47
XP_033095914.1	7739.XP_002609223.1	1.05e-52	182	COG1028@1|root,KOG1208@2759|Eukaryota,39QMQ@33154|Opisthokonta,3BJ9X@33208|Metazoa,3CUV9@33213|Bilateria,485RJ@7711|Chordata	33208|Metazoa	Q	Dehydrogenase reductase SDR family	DHRSX	GO:0003674,GO:0003824,GO:0005575,GO:0005576,GO:0008150,GO:0008152,GO:0009893,GO:0009894,GO:0009896,GO:0010506,GO:0010508,GO:0016491,GO:0019222,GO:0031323,GO:0031325,GO:0031329,GO:0031331,GO:0048518,GO:0048522,GO:0050789,GO:0050794,GO:0055114,GO:0065007	-	ko:K11170	-	-	-	-	ko00000,ko01000	-	-	-	adh_short
XP_033095915.1	7739.XP_002609223.1	1.05e-52	182	COG1028@1|root,KOG1208@2759|Eukaryota,39QMQ@33154|Opisthokonta,3BJ9X@33208|Metazoa,3CUV9@33213|Bilateria,485RJ@7711|Chordata	33208|Metazoa	Q	Dehydrogenase reductase SDR family	DHRSX	GO:0003674,GO:0003824,GO:0005575,GO:0005576,GO:0008150,GO:0008152,GO:0009893,GO:0009894,GO:0009896,GO:0010506,GO:0010508,GO:0016491,GO:0019222,GO:0031323,GO:0031325,GO:0031329,GO:0031331,GO:0048518,GO:0048522,GO:0050789,GO:0050794,GO:0055114,GO:0065007	-	ko:K11170	-	-	-	-	ko00000,ko01000	-	-	-	adh_short
XP_033095916.1	45351.EDO42129	8.11e-08	57.4	2DZUR@1|root,2S7BB@2759|Eukaryota,3A6PC@33154|Opisthokonta	45351.EDO42129|-	S	Reverse transcriptase (RNA-dependent DNA polymerase)	-	-	-	-	-	-	-	-	-	-	-	-	-
XP_033095917.1	7668.SPU_021300-tr	1.53e-22	99.4	2CNB3@1|root,2QUY7@2759|Eukaryota,39V11@33154|Opisthokonta,3BJZU@33208|Metazoa,3D4BC@33213|Bilateria	33208|Metazoa	-	-	-	-	-	-	-	-	-	-	-	-	-	-	-
XP_033095918.1	7668.SPU_021300-tr	1.53e-22	99.4	2CNB3@1|root,2QUY7@2759|Eukaryota,39V11@33154|Opisthokonta,3BJZU@33208|Metazoa,3D4BC@33213|Bilateria	33208|Metazoa	-	-	-	-	-	-	-	-	-	-	-	-	-	-	-
XP_033095919.1	7668.SPU_021300-tr	1.53e-22	99.4	2CNB3@1|root,2QUY7@2759|Eukaryota,39V11@33154|Opisthokonta,3BJZU@33208|Metazoa,3D4BC@33213|Bilateria	33208|Metazoa	-	-	-	-	-	-	-	-	-	-	-	-	-	-	-
XP_033095920.1	7668.SPU_011243-tr	8.73e-45	155	KOG3331@1|root,KOG3331@2759|Eukaryota,39RQ9@33154|Opisthokonta,3BAE2@33208|Metazoa,3CYSN@33213|Bilateria	33208|Metazoa	J	structural constituent of ribosome	MRPL47	GO:0000313,GO:0000315,GO:0003674,GO:0003735,GO:0005198,GO:0005575,GO:0005622,GO:0005623,GO:0005737,GO:0005739,GO:0005740,GO:0005743,GO:0005759,GO:0005761,GO:0005762,GO:0005840,GO:0006412,GO:0006414,GO:0006415,GO:0006518,GO:0006807,GO:0008150,GO:0008152,GO:0009058,GO:0009059,GO:0009987,GO:0010467,GO:0015934,GO:0016020,GO:0016043,GO:0019538,GO:0019866,GO:0022411,GO:0031090,GO:0031966,GO:0031967,GO:…	-	ko:K17428	-	-	-	-	br01610,ko00000,ko03011	-	-	-	MRP-L47
XP_033095921.1	7668.SPU_000029-tr	9.65e-133	415	KOG1075@1|root,KOG1075@2759|Eukaryota,3A7X5@33154|Opisthokonta,3C05U@33208|Metazoa	33208|Metazoa	S	Reverse transcriptase (RNA-dependent DNA polymerase)	-	-	-	-	-	-	-	-	-	-	-	-	DUF1891,Exo_endo_phos,RVT_1
XP_033095922.1	13249.RPRC005190-PA	9.67e-91	282	COG1678@1|root,KOG1567@2759|Eukaryota,38B80@33154|Opisthokonta,3B9U0@33208|Metazoa,3CT3A@33213|Bilateria,41TDG@6656|Arthropoda,3SHVJ@50557|Insecta,3E961@33342|Paraneoptera	33208|Metazoa	F	Ribonucleotide reductase, small chain	RRM2B	GO:0000002,GO:0000082,GO:0000083,GO:0000278,GO:0001655,GO:0001822,GO:0003008,GO:0003014,GO:0003674,GO:0003824,GO:0004748,GO:0005488,GO:0005506,GO:0005515,GO:0005575,GO:0005622,GO:0005623,GO:0005634,GO:0005635,GO:0005654,GO:0005737,GO:0005739,GO:0005829,GO:0005971,GO:0006139,GO:0006206,GO:0006259,GO:0006260,GO:0006261,GO:0006264,GO:0006281,GO:0006355,GO:0006725,GO:0006753,GO:0006793,GO:0006796,GO:…	1.17.4.1	ko:K10808	ko00230,ko00240,ko00480,ko00983,ko01100,ko04115,map00230,map00240,map00480,map00983,map01100,map04115	M00053	R02017,R02019,R02024,R08363,R08364,R11893	RC00613,RC01003	ko00000,ko00001,ko00002,ko01000,ko03400	-	-	-	Ribonuc_red_sm
XP_033095925.1	10224.XP_002738218.1	1.56e-109	323	KOG3188@1|root,KOG3188@2759|Eukaryota,38FG1@33154|Opisthokonta,3BA30@33208|Metazoa,3CXHP@33213|Bilateria	33208|Metazoa	S	protein folding in endoplasmic reticulum	EMC3	GO:0001654,GO:0001894,GO:0001895,GO:0005575,GO:0005622,GO:0005623,GO:0005737,GO:0005783,GO:0005789,GO:0005794,GO:0005798,GO:0006457,GO:0007275,GO:0007423,GO:0008150,GO:0009987,GO:0012505,GO:0016020,GO:0016021,GO:0030133,GO:0030135,GO:0030136,GO:0030140,GO:0030176,GO:0031224,GO:0031227,GO:0031410,GO:0031982,GO:0031984,GO:0032501,GO:0032502,GO:0032991,GO:0034975,GO:0042175,GO:0042592,GO:0043010,GO:…	-	-	-	-	-	-	-	-	-	-	DUF106
XP_033095926.1	1005962.W1QLJ8	1.13e-34	133	COG2801@1|root,KOG0017@2759|Eukaryota,38DPC@33154|Opisthokonta,3NUZ7@4751|Fungi,3QNZW@4890|Ascomycota,3RTT4@4891|Saccharomycetes	4751|Fungi	L	retrotransposon	-	-	-	-	-	-	-	-	-	-	-	-	RVT_2,Retrotran_gag_2,gag_pre-integrs,rve,zf-CCHC
XP_033095927.1	10224.XP_006814468.1	2.12e-45	158	2AM6E@1|root,2RZB7@2759|Eukaryota,3A2X3@33154|Opisthokonta,3BQZ2@33208|Metazoa,3D7EP@33213|Bilateria	33208|Metazoa	-	-	-	-	-	-	-	-	-	-	-	-	-	-	FLYWCH,MULE
XP_033095928.1	10224.XP_002737039.1	3.01e-41	143	KOG4632@1|root,KOG4632@2759|Eukaryota,3A06M@33154|Opisthokonta,3BKFR@33208|Metazoa,3D4RM@33213|Bilateria	33208|Metazoa	C	mitochondrial respiratory chain complex I assembly	NDUFB5	GO:0000302,GO:0003674,GO:0003824,GO:0003954,GO:0005575,GO:0005622,GO:0005623,GO:0005634,GO:0005654,GO:0005737,GO:0005739,GO:0005740,GO:0005743,GO:0005746,GO:0005747,GO:0006091,GO:0006119,GO:0006120,GO:0006139,GO:0006163,GO:0006725,GO:0006753,GO:0006793,GO:0006796,GO:0006807,GO:0006950,GO:0006979,GO:0006996,GO:0007005,GO:0007275,GO:0007568,GO:0008137,GO:0008150,GO:0008152,GO:0008340,GO:0009117,GO:…	-	ko:K03961	ko00190,ko01100,ko04714,ko04723,ko04932,ko05010,ko05012,ko05016,map00190,map01100,map04714,map04723,map04932,map05010,map05012,map05016	M00147	-	-	ko00000,ko00001,ko00002	3.D.1.6	-	-	NDUF_B5
XP_033095929.1	7668.SPU_001136-tr	5.26e-106	339	28PUT@1|root,2QWHD@2759|Eukaryota,38EA4@33154|Opisthokonta,3BMU4@33208|Metazoa,3CZSB@33213|Bilateria	33208|Metazoa	S	Transposase IS4	pgbd4	-	-	-	-	-	-	-	-	-	-	-	DDE_Tnp_1_7,Tnp_zf-ribbon_2
XP_033095930.1	6500.XP_005111750.1	3.2e-43	165	28PUT@1|root,2QWHD@2759|Eukaryota,38EA4@33154|Opisthokonta,3BMU4@33208|Metazoa,3CZSB@33213|Bilateria	33208|Metazoa	S	Transposase IS4	-	-	-	-	-	-	-	-	-	-	-	-	DDE_Tnp_1_7
XP_033095931.1	10224.XP_006817263.1	3.17e-202	639	2D1AE@1|root,2SHBM@2759|Eukaryota,3AFP7@33154|Opisthokonta,3BY0Y@33208|Metazoa,3DET1@33213|Bilateria	33208|Metazoa	-	-	-	-	-	-	-	-	-	-	-	-	-	-	DUF1759,Peptidase_A17
XP_033095932.1	225117.XP_009343147.1	2.6e-12	65.5	KOG2104@1|root,KOG2104@2759|Eukaryota,37UGW@33090|Viridiplantae,3GISZ@35493|Streptophyta,4JPCM@91835|fabids	35493|Streptophyta	U	Nuclear transport factor	-	-	-	-	-	-	-	-	-	-	-	-	NTF2
XP_033095933.1	7739.XP_002608169.1	6.35e-27	120	KOG1216@1|root,KOG4297@1|root,KOG4729@1|root,KOG1216@2759|Eukaryota,KOG4297@2759|Eukaryota,KOG4729@2759|Eukaryota,38BA2@33154|Opisthokonta,3BHBM@33208|Metazoa,3CSSV@33213|Bilateria,4802J@7711|Chordata	33208|Metazoa	VW	binding of sperm to zona pellucida	-	-	-	-	-	-	-	-	-	-	-	-	C8,EGF,EGF_CA,FXa_inhibition,Fibrinogen_C,IgGFc_binding,Lectin_C,Mucin2_WxxW,TIL,TILa,VWD
XP_033095934.1	10224.XP_002734807.2	2.17e-114	343	KOG0621@1|root,KOG0621@2759|Eukaryota,38I3R@33154|Opisthokonta,3BBDE@33208|Metazoa,3CU2Y@33213|Bilateria	33208|Metazoa	M	May mediate accelerated ATP-independent bidirectional transbilayer migration of phospholipids upon binding calcium ions that results in a loss of phospholipid asymmetry in the plasma membrane	-	GO:0003674,GO:0005215,GO:0005319,GO:0005488,GO:0005515,GO:0005548,GO:0005575,GO:0005623,GO:0005886,GO:0005887,GO:0006810,GO:0006811,GO:0006820,GO:0006869,GO:0006915,GO:0007009,GO:0008150,GO:0008219,GO:0009987,GO:0010256,GO:0010876,GO:0012501,GO:0015711,GO:0015748,GO:0015914,GO:0016020,GO:0016021,GO:0016043,GO:0017121,GO:0017128,GO:0031224,GO:0031226,GO:0033036,GO:0044425,GO:0044459,GO:0044464,GO:…	-	-	-	-	-	-	-	-	-	-	Scramblase
XP_033095935.1	10224.XP_002734807.2	2.17e-114	343	KOG0621@1|root,KOG0621@2759|Eukaryota,38I3R@33154|Opisthokonta,3BBDE@33208|Metazoa,3CU2Y@33213|Bilateria	33208|Metazoa	M	May mediate accelerated ATP-independent bidirectional transbilayer migration of phospholipids upon binding calcium ions that results in a loss of phospholipid asymmetry in the plasma membrane	-	GO:0003674,GO:0005215,GO:0005319,GO:0005488,GO:0005515,GO:0005548,GO:0005575,GO:0005623,GO:0005886,GO:0005887,GO:0006810,GO:0006811,GO:0006820,GO:0006869,GO:0006915,GO:0007009,GO:0008150,GO:0008219,GO:0009987,GO:0010256,GO:0010876,GO:0012501,GO:0015711,GO:0015748,GO:0015914,GO:0016020,GO:0016021,GO:0016043,GO:0017121,GO:0017128,GO:0031224,GO:0031226,GO:0033036,GO:0044425,GO:0044459,GO:0044464,GO:…	-	-	-	-	-	-	-	-	-	-	Scramblase
XP_033095936.1	10224.XP_002734807.2	1.02e-93	288	KOG0621@1|root,KOG0621@2759|Eukaryota,38I3R@33154|Opisthokonta,3BBDE@33208|Metazoa,3CU2Y@33213|Bilateria	33208|Metazoa	M	May mediate accelerated ATP-independent bidirectional transbilayer migration of phospholipids upon binding calcium ions that results in a loss of phospholipid asymmetry in the plasma membrane	-	GO:0003674,GO:0005215,GO:0005319,GO:0005488,GO:0005515,GO:0005548,GO:0005575,GO:0005623,GO:0005886,GO:0005887,GO:0006810,GO:0006811,GO:0006820,GO:0006869,GO:0006915,GO:0007009,GO:0008150,GO:0008219,GO:0009987,GO:0010256,GO:0010876,GO:0012501,GO:0015711,GO:0015748,GO:0015914,GO:0016020,GO:0016021,GO:0016043,GO:0017121,GO:0017128,GO:0031224,GO:0031226,GO:0033036,GO:0044425,GO:0044459,GO:0044464,GO:…	-	-	-	-	-	-	-	-	-	-	Scramblase
XP_033095937.1	7460.GB52780-PA	9.13e-85	251	KOG4038@1|root,KOG4038@2759|Eukaryota,39UQD@33154|Opisthokonta,3BF72@33208|Metazoa,3D6NI@33213|Bilateria,41Z02@6656|Arthropoda,3SM92@50557|Insecta,46KR3@7399|Hymenoptera	33208|Metazoa	T	GMP-PDE, delta subunit	PDE6D	GO:0001750,GO:0003008,GO:0003674,GO:0003824,GO:0004112,GO:0004114,GO:0004857,GO:0005095,GO:0005488,GO:0005515,GO:0005575,GO:0005622,GO:0005623,GO:0005634,GO:0005737,GO:0005829,GO:0005886,GO:0005929,GO:0007154,GO:0007165,GO:0007275,GO:0007399,GO:0007417,GO:0007420,GO:0007600,GO:0007601,GO:0007602,GO:0008081,GO:0008150,GO:0009314,GO:0009416,GO:0009581,GO:0009582,GO:0009583,GO:0009605,GO:0009628,GO:…	-	ko:K13758	ko00230,map00230	-	R01234	RC00296	ko00000,ko00001,ko04131	-	-	-	GMP_PDE_delta
XP_033095938.1	59894.ENSFALP00000009454	1.41e-49	182	2CMWA@1|root,2QSC4@2759|Eukaryota,39RUG@33154|Opisthokonta,3BB2D@33208|Metazoa,3CXH2@33213|Bilateria,480Q8@7711|Chordata,48UVG@7742|Vertebrata,4GSNV@8782|Aves	33208|Metazoa	S	poly ADP-ribose polymerase	PARP12	-	2.4.2.30	ko:K15259,ko:K15261	-	-	-	-	ko00000,ko01000	-	-	-	PARP,WWE,zf-CCCH
XP_033095939.1	7668.SPU_021384-tr	4.04e-10	64.3	2EVEU@1|root,2SXEQ@2759|Eukaryota,3AV49@33154|Opisthokonta,3C56D@33208|Metazoa,3DJ4Y@33213|Bilateria	33208|Metazoa	T	Fibronectin type 3 domain	-	-	-	-	-	-	-	-	-	-	-	-	-
XP_033095940.1	7668.SPU_001997-tr	4.36e-08	62.8	KOG1217@1|root,KOG1217@2759|Eukaryota	2759|Eukaryota	O	calcium ion binding	-	-	-	-	-	-	-	-	-	-	-	-	CUB,EGF,EGF_CA,HYR,Pep_M12B_propep,Reprolysin,SEA,TSP_1
XP_033095941.1	7739.XP_002610691.1	2.3e-48	160	KOG2202@1|root,KOG2202@2759|Eukaryota,38HSU@33154|Opisthokonta,3BB9J@33208|Metazoa,3CWA3@33213|Bilateria,481A5@7711|Chordata	33208|Metazoa	A	pre-mRNA 3'-splice site binding	U2AF1	GO:0000375,GO:0000377,GO:0000381,GO:0000398,GO:0003674,GO:0003676,GO:0003723,GO:0003727,GO:0003729,GO:0005488,GO:0005515,GO:0005575,GO:0005622,GO:0005623,GO:0005634,GO:0005654,GO:0005681,GO:0006139,GO:0006396,GO:0006397,GO:0006403,GO:0006405,GO:0006406,GO:0006611,GO:0006725,GO:0006807,GO:0006810,GO:0006886,GO:0006913,GO:0008104,GO:0008150,GO:0008152,GO:0008187,GO:0008380,GO:0009987,GO:0010467,GO:…	-	ko:K12836	ko03040,ko05131,map03040,map05131	-	-	-	ko00000,ko00001,ko03041	-	-	-	RRM_1,zf-CCCH
XP_033095942.1	13735.ENSPSIP00000000131	1.12e-31	132	29YJV@1|root,2RXU5@2759|Eukaryota,3A0FB@33154|Opisthokonta,3BPYT@33208|Metazoa,3D6GB@33213|Bilateria,48G4U@7711|Chordata,49D4K@7742|Vertebrata,4CMFB@8459|Testudines	33208|Metazoa	S	Reverse transcriptase (RNA-dependent DNA polymerase)	-	-	-	-	-	-	-	-	-	-	-	-	RVT_1
XP_033095943.1	45351.EDO42022	1.45e-43	152	COG5491@1|root,KOG3231@2759|Eukaryota,39VM7@33154|Opisthokonta,3BDR0@33208|Metazoa	33208|Metazoa	U	Charged multivesicular body protein	CHMP2B	GO:0000070,GO:0000278,GO:0000280,GO:0000815,GO:0000819,GO:0000920,GO:0003008,GO:0003674,GO:0005488,GO:0005515,GO:0005575,GO:0005622,GO:0005623,GO:0005737,GO:0005768,GO:0005829,GO:0006810,GO:0006914,GO:0006996,GO:0006997,GO:0007032,GO:0007034,GO:0007041,GO:0007049,GO:0007059,GO:0007080,GO:0007088,GO:0007346,GO:0008150,GO:0008152,GO:0008333,GO:0009056,GO:0009987,GO:0010008,GO:0010256,GO:0010564,GO:…	-	ko:K12192	ko04144,ko04217,map04144,map04217	M00412	-	-	ko00000,ko00001,ko00002,ko04131,ko04147	-	-	-	Snf7
XP_033095944.1	7460.GB52780-PA	9.13e-85	251	KOG4038@1|root,KOG4038@2759|Eukaryota,39UQD@33154|Opisthokonta,3BF72@33208|Metazoa,3D6NI@33213|Bilateria,41Z02@6656|Arthropoda,3SM92@50557|Insecta,46KR3@7399|Hymenoptera	33208|Metazoa	T	GMP-PDE, delta subunit	PDE6D	GO:0001750,GO:0003008,GO:0003674,GO:0003824,GO:0004112,GO:0004114,GO:0004857,GO:0005095,GO:0005488,GO:0005515,GO:0005575,GO:0005622,GO:0005623,GO:0005634,GO:0005737,GO:0005829,GO:0005886,GO:0005929,GO:0007154,GO:0007165,GO:0007275,GO:0007399,GO:0007417,GO:0007420,GO:0007600,GO:0007601,GO:0007602,GO:0008081,GO:0008150,GO:0009314,GO:0009416,GO:0009581,GO:0009582,GO:0009583,GO:0009605,GO:0009628,GO:…	-	ko:K13758	ko00230,map00230	-	R01234	RC00296	ko00000,ko00001,ko04131	-	-	-	GMP_PDE_delta
XP_033095945.1	7668.SPU_011535-tr	0	2270	COG5221@1|root,KOG3613@2759|Eukaryota,38ED7@33154|Opisthokonta,3BDMZ@33208|Metazoa,3CURP@33213|Bilateria	33208|Metazoa	K	Golgi to endosome transport	DOPEY1	GO:0000139,GO:0003008,GO:0005575,GO:0005622,GO:0005623,GO:0005737,GO:0005768,GO:0005794,GO:0005802,GO:0006810,GO:0006892,GO:0006895,GO:0006996,GO:0007029,GO:0007275,GO:0008150,GO:0009987,GO:0010256,GO:0012505,GO:0016020,GO:0016043,GO:0016192,GO:0016482,GO:0031090,GO:0031410,GO:0031982,GO:0031984,GO:0032501,GO:0032502,GO:0043226,GO:0043227,GO:0043229,GO:0043231,GO:0044422,GO:0044424,GO:0044431,GO:…	-	ko:K19476	ko04144,map04144	-	-	-	ko00000,ko00001	-	-	-	Dopey_N
XP_033095946.1	7668.SPU_011535-tr	0	2273	COG5221@1|root,KOG3613@2759|Eukaryota,38ED7@33154|Opisthokonta,3BDMZ@33208|Metazoa,3CURP@33213|Bilateria	33208|Metazoa	K	Golgi to endosome transport	DOPEY1	GO:0000139,GO:0003008,GO:0005575,GO:0005622,GO:0005623,GO:0005737,GO:0005768,GO:0005794,GO:0005802,GO:0006810,GO:0006892,GO:0006895,GO:0006996,GO:0007029,GO:0007275,GO:0008150,GO:0009987,GO:0010256,GO:0012505,GO:0016020,GO:0016043,GO:0016192,GO:0016482,GO:0031090,GO:0031410,GO:0031982,GO:0031984,GO:0032501,GO:0032502,GO:0043226,GO:0043227,GO:0043229,GO:0043231,GO:0044422,GO:0044424,GO:0044431,GO:…	-	ko:K19476	ko04144,map04144	-	-	-	ko00000,ko00001	-	-	-	Dopey_N
XP_033095947.1	7668.SPU_001044-tr	6.08e-27	105	2BY00@1|root,2S2GB@2759|Eukaryota,3A1SK@33154|Opisthokonta,3BQBD@33208|Metazoa,3DAN6@33213|Bilateria	33208|Metazoa	S	Protein of unknown function (DUF1358)	TMEM242	-	-	-	-	-	-	-	-	-	-	-	DUF1358
XP_033095948.1	10224.XP_006815869.1	2.97e-155	452	COG5273@1|root,KOG1311@2759|Eukaryota,38F6X@33154|Opisthokonta,3BGQ0@33208|Metazoa,3CS2V@33213|Bilateria	33208|Metazoa	S	Ras palmitoyltransferase activity	ZDHHC14	GO:0001736,GO:0001737,GO:0001738,GO:0002009,GO:0002165,GO:0003674,GO:0003824,GO:0005575,GO:0005622,GO:0005623,GO:0005737,GO:0005783,GO:0005794,GO:0005938,GO:0006464,GO:0006497,GO:0006807,GO:0007164,GO:0007275,GO:0007389,GO:0007399,GO:0007444,GO:0007472,GO:0007476,GO:0007552,GO:0007560,GO:0008104,GO:0008150,GO:0008152,GO:0008544,GO:0009058,GO:0009059,GO:0009653,GO:0009791,GO:0009886,GO:0009887,GO:…	2.3.1.225	ko:K16675	ko04391,map04391	-	-	-	ko00000,ko00001,ko01000	-	-	-	DHHC
XP_033095949.1	10224.XP_006815869.1	1.69e-159	463	COG5273@1|root,KOG1311@2759|Eukaryota,38F6X@33154|Opisthokonta,3BGQ0@33208|Metazoa,3CS2V@33213|Bilateria	33208|Metazoa	S	Ras palmitoyltransferase activity	ZDHHC14	GO:0001736,GO:0001737,GO:0001738,GO:0002009,GO:0002165,GO:0003674,GO:0003824,GO:0005575,GO:0005622,GO:0005623,GO:0005737,GO:0005783,GO:0005794,GO:0005938,GO:0006464,GO:0006497,GO:0006807,GO:0007164,GO:0007275,GO:0007389,GO:0007399,GO:0007444,GO:0007472,GO:0007476,GO:0007552,GO:0007560,GO:0008104,GO:0008150,GO:0008152,GO:0008544,GO:0009058,GO:0009059,GO:0009653,GO:0009791,GO:0009886,GO:0009887,GO:…	2.3.1.225	ko:K16675	ko04391,map04391	-	-	-	ko00000,ko00001,ko01000	-	-	-	DHHC
XP_033095950.1	10224.XP_006815869.1	2.26e-156	452	COG5273@1|root,KOG1311@2759|Eukaryota,38F6X@33154|Opisthokonta,3BGQ0@33208|Metazoa,3CS2V@33213|Bilateria	33208|Metazoa	S	Ras palmitoyltransferase activity	ZDHHC14	GO:0001736,GO:0001737,GO:0001738,GO:0002009,GO:0002165,GO:0003674,GO:0003824,GO:0005575,GO:0005622,GO:0005623,GO:0005737,GO:0005783,GO:0005794,GO:0005938,GO:0006464,GO:0006497,GO:0006807,GO:0007164,GO:0007275,GO:0007389,GO:0007399,GO:0007444,GO:0007472,GO:0007476,GO:0007552,GO:0007560,GO:0008104,GO:0008150,GO:0008152,GO:0008544,GO:0009058,GO:0009059,GO:0009653,GO:0009791,GO:0009886,GO:0009887,GO:…	2.3.1.225	ko:K16675	ko04391,map04391	-	-	-	ko00000,ko00001,ko01000	-	-	-	DHHC
XP_033095951.1	10224.XP_006815869.1	1.03e-156	452	COG5273@1|root,KOG1311@2759|Eukaryota,38F6X@33154|Opisthokonta,3BGQ0@33208|Metazoa,3CS2V@33213|Bilateria	33208|Metazoa	S	Ras palmitoyltransferase activity	ZDHHC14	GO:0001736,GO:0001737,GO:0001738,GO:0002009,GO:0002165,GO:0003674,GO:0003824,GO:0005575,GO:0005622,GO:0005623,GO:0005737,GO:0005783,GO:0005794,GO:0005938,GO:0006464,GO:0006497,GO:0006807,GO:0007164,GO:0007275,GO:0007389,GO:0007399,GO:0007444,GO:0007472,GO:0007476,GO:0007552,GO:0007560,GO:0008104,GO:0008150,GO:0008152,GO:0008544,GO:0009058,GO:0009059,GO:0009653,GO:0009791,GO:0009886,GO:0009887,GO:…	2.3.1.225	ko:K16675	ko04391,map04391	-	-	-	ko00000,ko00001,ko01000	-	-	-	DHHC
XP_033095952.1	7668.SPU_023012-tr	4.06e-108	332	COG1675@1|root,KOG2593@2759|Eukaryota,38EEP@33154|Opisthokonta,3B9NE@33208|Metazoa,3CZE4@33213|Bilateria	33208|Metazoa	K	transcription initiation from RNA polymerase II promoter	GTF2E1	GO:0000428,GO:0000988,GO:0000989,GO:0001076,GO:0003674,GO:0005575,GO:0005622,GO:0005623,GO:0005634,GO:0005654,GO:0005667,GO:0005669,GO:0005673,GO:0005737,GO:0005829,GO:0006139,GO:0006351,GO:0006352,GO:0006355,GO:0006357,GO:0006366,GO:0006367,GO:0006725,GO:0006807,GO:0008150,GO:0008152,GO:0009058,GO:0009059,GO:0009301,GO:0009889,GO:0009891,GO:0009893,GO:0009987,GO:0010467,GO:0010468,GO:0010556,GO:…	-	ko:K03136	ko03022,ko05169,ko05203,map03022,map05169,map05203	-	-	-	ko00000,ko00001,ko03021	-	-	-	TFIIE-A_C,TFIIE_alpha,TF_Zn_Ribbon
XP_033095953.1	7460.GB52780-PA	9.13e-85	251	KOG4038@1|root,KOG4038@2759|Eukaryota,39UQD@33154|Opisthokonta,3BF72@33208|Metazoa,3D6NI@33213|Bilateria,41Z02@6656|Arthropoda,3SM92@50557|Insecta,46KR3@7399|Hymenoptera	33208|Metazoa	T	GMP-PDE, delta subunit	PDE6D	GO:0001750,GO:0003008,GO:0003674,GO:0003824,GO:0004112,GO:0004114,GO:0004857,GO:0005095,GO:0005488,GO:0005515,GO:0005575,GO:0005622,GO:0005623,GO:0005634,GO:0005737,GO:0005829,GO:0005886,GO:0005929,GO:0007154,GO:0007165,GO:0007275,GO:0007399,GO:0007417,GO:0007420,GO:0007600,GO:0007601,GO:0007602,GO:0008081,GO:0008150,GO:0009314,GO:0009416,GO:0009581,GO:0009582,GO:0009583,GO:0009605,GO:0009628,GO:…	-	ko:K13758	ko00230,map00230	-	R01234	RC00296	ko00000,ko00001,ko04131	-	-	-	GMP_PDE_delta
XP_033095954.1	7668.SPU_011970-tr	4.32e-102	303	2CN0E@1|root,2QT3S@2759|Eukaryota,39WC4@33154|Opisthokonta,3BGWV@33208|Metazoa,3D1PY@33213|Bilateria	33208|Metazoa	U	GTP binding	RABL3	GO:0003674,GO:0003824,GO:0003924,GO:0016462,GO:0016787,GO:0016817,GO:0016818,GO:0017111	-	ko:K07933	-	-	-	-	ko00000,ko04031	-	-	-	Ras,Roc
XP_033095955.1	7668.SPU_011970-tr	1.22e-99	297	2CN0E@1|root,2QT3S@2759|Eukaryota,39WC4@33154|Opisthokonta,3BGWV@33208|Metazoa,3D1PY@33213|Bilateria	33208|Metazoa	U	GTP binding	RABL3	GO:0003674,GO:0003824,GO:0003924,GO:0016462,GO:0016787,GO:0016817,GO:0016818,GO:0017111	-	ko:K07933	-	-	-	-	ko00000,ko04031	-	-	-	Ras,Roc
XP_033095956.1	10224.XP_006816081.1	9.77e-99	294	2CN0E@1|root,2QT3S@2759|Eukaryota,39WC4@33154|Opisthokonta,3BGWV@33208|Metazoa,3D1PY@33213|Bilateria	33208|Metazoa	U	GTP binding	RABL3	GO:0003674,GO:0003824,GO:0003924,GO:0016462,GO:0016787,GO:0016817,GO:0016818,GO:0017111	-	ko:K07933	-	-	-	-	ko00000,ko04031	-	-	-	Ras,Roc
XP_033095957.1	10224.XP_006816081.1	1.24e-99	296	2CN0E@1|root,2QT3S@2759|Eukaryota,39WC4@33154|Opisthokonta,3BGWV@33208|Metazoa,3D1PY@33213|Bilateria	33208|Metazoa	U	GTP binding	RABL3	GO:0003674,GO:0003824,GO:0003924,GO:0016462,GO:0016787,GO:0016817,GO:0016818,GO:0017111	-	ko:K07933	-	-	-	-	ko00000,ko04031	-	-	-	Ras,Roc
XP_033095958.1	10224.XP_006816081.1	5.29e-100	296	2CN0E@1|root,2QT3S@2759|Eukaryota,39WC4@33154|Opisthokonta,3BGWV@33208|Metazoa,3D1PY@33213|Bilateria	33208|Metazoa	U	GTP binding	RABL3	GO:0003674,GO:0003824,GO:0003924,GO:0016462,GO:0016787,GO:0016817,GO:0016818,GO:0017111	-	ko:K07933	-	-	-	-	ko00000,ko04031	-	-	-	Ras,Roc
XP_033095959.1	28737.XP_006899077.1	1.94e-93	295	COG0144@1|root,KOG2198@2759|Eukaryota,38EFR@33154|Opisthokonta,3BKJ4@33208|Metazoa,3D1U9@33213|Bilateria,488FV@7711|Chordata,4903X@7742|Vertebrata,3JD49@40674|Mammalia,3514V@311790|Afrotheria	33208|Metazoa	J	5-methylcytosine rRNA methyltransferase NSUN4	NSUN4	GO:0000154,GO:0000313,GO:0000315,GO:0001510,GO:0003674,GO:0003824,GO:0005575,GO:0005622,GO:0005623,GO:0005737,GO:0005739,GO:0005759,GO:0005761,GO:0005762,GO:0005840,GO:0006139,GO:0006364,GO:0006396,GO:0006725,GO:0006807,GO:0008150,GO:0008152,GO:0008168,GO:0008169,GO:0008173,GO:0008649,GO:0008757,GO:0009383,GO:0009451,GO:0009987,GO:0010467,GO:0015934,GO:0016070,GO:0016072,GO:0016434,GO:0016740,GO:…	-	ko:K21970	-	-	-	-	ko00000,ko01000,ko03009,ko03029	-	-	-	Methyltr_RsmB-F
XP_033095960.1	7668.SPU_016341-tr	2.26e-88	277	COG5078@1|root,KOG0428@2759|Eukaryota,39TA6@33154|Opisthokonta,3BHP3@33208|Metazoa,3D1F9@33213|Bilateria	33208|Metazoa	O	negative regulation of retrograde protein transport, ER to cytosol	UBE2J1	GO:0000003,GO:0001817,GO:0003006,GO:0003674,GO:0003824,GO:0004842,GO:0005488,GO:0005515,GO:0005575,GO:0005622,GO:0005623,GO:0005737,GO:0006464,GO:0006486,GO:0006487,GO:0006508,GO:0006511,GO:0006807,GO:0006950,GO:0007276,GO:0007281,GO:0007283,GO:0007286,GO:0008150,GO:0008152,GO:0009056,GO:0009057,GO:0009058,GO:0009059,GO:0009100,GO:0009101,GO:0009889,GO:0009892,GO:0009894,GO:0009895,GO:0009987,GO:…	2.3.2.23	ko:K10578	ko04120,ko04141,ko05012,map04120,map04141,map05012	-	-	-	ko00000,ko00001,ko01000,ko04121	-	-	-	UQ_con
XP_033095961.1	45351.EDO33535	5.34e-121	367	28I6C@1|root,2QQGI@2759|Eukaryota,38MI9@33154|Opisthokonta,3BEES@33208|Metazoa	33208|Metazoa	S	protein KIAA0895 homolog	-	-	-	-	-	-	-	-	-	-	-	-	DUF1704
XP_033095962.1	10224.XP_002732071.1	1.81e-190	535	COG0037@1|root,KOG2840@2759|Eukaryota,38DIE@33154|Opisthokonta,3BD43@33208|Metazoa,3D1EB@33213|Bilateria	33208|Metazoa	J	Plays a central role in 2-thiolation of mcm(5)S(2)U at tRNA wobble positions of tRNA(Lys), tRNA(Glu) and tRNA(Gln). Directly binds tRNAs and probably acts by catalyzing adenylation of tRNAs, an intermediate required for 2-thiolation. It is unclear whether it acts as a sulfurtransferase that transfers sulfur from thiocarboxylated urm1 onto the uridine of tRNAs at wobble position	CTU1	GO:0000003,GO:0000049,GO:0002097,GO:0002098,GO:0002119,GO:0002164,GO:0003006,GO:0003674,GO:0003676,GO:0003723,GO:0003824,GO:0005488,GO:0005575,GO:0005622,GO:0005623,GO:0005737,GO:0005829,GO:0006139,GO:0006396,GO:0006399,GO:0006400,GO:0006412,GO:0006518,GO:0006725,GO:0006807,GO:0007275,GO:0007276,GO:0007281,GO:0007283,GO:0007292,GO:0008033,GO:0008150,GO:0008152,GO:0009058,GO:0009059,GO:0009451,GO:…	-	ko:K14168	ko04122,map04122	-	-	-	ko00000,ko00001,ko01000,ko03016	-	-	-	ATP_bind_3,zn-ribbon_14
XP_033095963.1	10224.XP_002732071.1	1.81e-190	535	COG0037@1|root,KOG2840@2759|Eukaryota,38DIE@33154|Opisthokonta,3BD43@33208|Metazoa,3D1EB@33213|Bilateria	33208|Metazoa	J	Plays a central role in 2-thiolation of mcm(5)S(2)U at tRNA wobble positions of tRNA(Lys), tRNA(Glu) and tRNA(Gln). Directly binds tRNAs and probably acts by catalyzing adenylation of tRNAs, an intermediate required for 2-thiolation. It is unclear whether it acts as a sulfurtransferase that transfers sulfur from thiocarboxylated urm1 onto the uridine of tRNAs at wobble position	CTU1	GO:0000003,GO:0000049,GO:0002097,GO:0002098,GO:0002119,GO:0002164,GO:0003006,GO:0003674,GO:0003676,GO:0003723,GO:0003824,GO:0005488,GO:0005575,GO:0005622,GO:0005623,GO:0005737,GO:0005829,GO:0006139,GO:0006396,GO:0006399,GO:0006400,GO:0006412,GO:0006518,GO:0006725,GO:0006807,GO:0007275,GO:0007276,GO:0007281,GO:0007283,GO:0007292,GO:0008033,GO:0008150,GO:0008152,GO:0009058,GO:0009059,GO:0009451,GO:…	-	ko:K14168	ko04122,map04122	-	-	-	ko00000,ko00001,ko01000,ko03016	-	-	-	ATP_bind_3,zn-ribbon_14
XP_033095964.1	10224.XP_002732071.1	2.48e-190	535	COG0037@1|root,KOG2840@2759|Eukaryota,38DIE@33154|Opisthokonta,3BD43@33208|Metazoa,3D1EB@33213|Bilateria	33208|Metazoa	J	Plays a central role in 2-thiolation of mcm(5)S(2)U at tRNA wobble positions of tRNA(Lys), tRNA(Glu) and tRNA(Gln). Directly binds tRNAs and probably acts by catalyzing adenylation of tRNAs, an intermediate required for 2-thiolation. It is unclear whether it acts as a sulfurtransferase that transfers sulfur from thiocarboxylated urm1 onto the uridine of tRNAs at wobble position	CTU1	GO:0000003,GO:0000049,GO:0002097,GO:0002098,GO:0002119,GO:0002164,GO:0003006,GO:0003674,GO:0003676,GO:0003723,GO:0003824,GO:0005488,GO:0005575,GO:0005622,GO:0005623,GO:0005737,GO:0005829,GO:0006139,GO:0006396,GO:0006399,GO:0006400,GO:0006412,GO:0006518,GO:0006725,GO:0006807,GO:0007275,GO:0007276,GO:0007281,GO:0007283,GO:0007292,GO:0008033,GO:0008150,GO:0008152,GO:0009058,GO:0009059,GO:0009451,GO:…	-	ko:K14168	ko04122,map04122	-	-	-	ko00000,ko00001,ko01000,ko03016	-	-	-	ATP_bind_3,zn-ribbon_14
XP_033095965.1	7668.SPU_002629-tr	1.25e-199	559	COG0037@1|root,KOG2840@2759|Eukaryota,38DIE@33154|Opisthokonta,3BD43@33208|Metazoa,3D1EB@33213|Bilateria	33208|Metazoa	J	Plays a central role in 2-thiolation of mcm(5)S(2)U at tRNA wobble positions of tRNA(Lys), tRNA(Glu) and tRNA(Gln). Directly binds tRNAs and probably acts by catalyzing adenylation of tRNAs, an intermediate required for 2-thiolation. It is unclear whether it acts as a sulfurtransferase that transfers sulfur from thiocarboxylated urm1 onto the uridine of tRNAs at wobble position	CTU1	GO:0000003,GO:0000049,GO:0002097,GO:0002098,GO:0002119,GO:0002164,GO:0003006,GO:0003674,GO:0003676,GO:0003723,GO:0003824,GO:0005488,GO:0005575,GO:0005622,GO:0005623,GO:0005737,GO:0005829,GO:0006139,GO:0006396,GO:0006399,GO:0006400,GO:0006412,GO:0006518,GO:0006725,GO:0006807,GO:0007275,GO:0007276,GO:0007281,GO:0007283,GO:0007292,GO:0008033,GO:0008150,GO:0008152,GO:0009058,GO:0009059,GO:0009451,GO:…	-	ko:K14168	ko04122,map04122	-	-	-	ko00000,ko00001,ko01000,ko03016	-	-	-	ATP_bind_3,zn-ribbon_14
XP_033095966.1	7739.XP_002599129.1	3.86e-88	272	COG2227@1|root,KOG1270@2759|Eukaryota,39T8B@33154|Opisthokonta,3BE5R@33208|Metazoa,3CZ4I@33213|Bilateria,484E9@7711|Chordata	33208|Metazoa	H	3-demethylubiquinone-9 3-O-methyltransferase activity	COQ3	GO:0002119,GO:0002164,GO:0003674,GO:0003824,GO:0004395,GO:0005575,GO:0005622,GO:0005623,GO:0005737,GO:0005739,GO:0005740,GO:0005743,GO:0005759,GO:0005975,GO:0006066,GO:0006071,GO:0006732,GO:0006733,GO:0006743,GO:0006744,GO:0006950,GO:0007275,GO:0008150,GO:0008152,GO:0008168,GO:0008171,GO:0008757,GO:0009058,GO:0009108,GO:0009611,GO:0009791,GO:0009889,GO:0009987,GO:0010420,GO:0010565,GO:0010566,GO:…	2.1.1.114,2.1.1.64	ko:K00591	ko00130,ko01100,ko01110,map00130,map01100,map01110	M00128	R02175,R04711,R07235,R08771,R08781	RC00003,RC00392,RC01895	ko00000,ko00001,ko00002,ko01000	-	-	-	Methyltransf_11,Methyltransf_23
XP_033095967.1	10224.XP_006813670.1	2.91e-85	259	COG5184@1|root,KOG1426@2759|Eukaryota,3A3E8@33154|Opisthokonta,3BRVJ@33208|Metazoa,3D8GY@33213|Bilateria	33208|Metazoa	DZ	Hemimethylated DNA-binding protein YccV like	-	-	-	-	-	-	-	-	-	-	-	-	YccV-like
XP_033095968.1	10224.XP_006813670.1	1.27e-59	192	COG5184@1|root,KOG1426@2759|Eukaryota,3A3E8@33154|Opisthokonta,3BRVJ@33208|Metazoa,3D8GY@33213|Bilateria	33208|Metazoa	DZ	Hemimethylated DNA-binding protein YccV like	-	-	-	-	-	-	-	-	-	-	-	-	YccV-like
XP_033095969.1	7897.ENSLACP00000016531	1.8e-08	58.2	2CJ0A@1|root,2RXPR@2759|Eukaryota,3A1QY@33154|Opisthokonta,3BQJW@33208|Metazoa,3D77A@33213|Bilateria,48E9M@7711|Chordata,49B00@7742|Vertebrata	33208|Metazoa	S	Transmembrane protein 35B	ZMYM6NB	-	-	-	-	-	-	-	-	-	-	-	DoxX_2
XP_033095970.1	7668.SPU_008914-tr	0	1422	COG0457@1|root,KOG2002@2759|Eukaryota,38B9I@33154|Opisthokonta,3BGZH@33208|Metazoa,3CRQF@33213|Bilateria	33208|Metazoa	P	Paf1 RNA polymerase II complex component	CTR9	GO:0000003,GO:0000122,GO:0000428,GO:0000785,GO:0000993,GO:0001098,GO:0001099,GO:0001701,GO:0001704,GO:0001706,GO:0001711,GO:0001824,GO:0001825,GO:0001826,GO:0001829,GO:0001832,GO:0002237,GO:0002682,GO:0002683,GO:0003006,GO:0003674,GO:0005488,GO:0005515,GO:0005575,GO:0005622,GO:0005623,GO:0005634,GO:0005654,GO:0005694,GO:0006139,GO:0006325,GO:0006351,GO:0006354,GO:0006355,GO:0006357,GO:0006366,GO:…	-	ko:K08399,ko:K15176	-	-	-	-	ko00000,ko03021,ko04030	-	-	-	TPR_16,TPR_19,TPR_2,TPR_8
XP_033095971.1	10224.NP_001158488.1	4.35e-162	486	KOG3561@1|root,KOG3561@2759|Eukaryota,38GV1@33154|Opisthokonta,3B9NK@33208|Metazoa,3CYH2@33213|Bilateria	33208|Metazoa	K	oxidative stress-induced premature senescence	ARNTL	GO:0000003,GO:0000060,GO:0000122,GO:0000976,GO:0000977,GO:0000978,GO:0000980,GO:0000981,GO:0000982,GO:0000987,GO:0000988,GO:0000989,GO:0001012,GO:0001067,GO:0001076,GO:0001077,GO:0001158,GO:0001190,GO:0001228,GO:0002027,GO:0002791,GO:0003053,GO:0003674,GO:0003676,GO:0003677,GO:0003690,GO:0003700,GO:0005102,GO:0005488,GO:0005515,GO:0005575,GO:0005622,GO:0005623,GO:0005634,GO:0005654,GO:0005667,GO:…	-	ko:K02296	ko04710,ko04711,ko04728,ko05168,map04710,map04711,map04728,map05168	-	-	-	ko00000,ko00001,ko03000	-	-	-	HLH,PAS,PAS_11,PAS_3
XP_033095972.1	9685.ENSFCAP00000000502	1.56e-11	72	2ARD3@1|root,2RZM2@2759|Eukaryota,39SCT@33154|Opisthokonta,3BHEK@33208|Metazoa,3CTCN@33213|Bilateria,482DY@7711|Chordata,4987R@7742|Vertebrata,3J783@40674|Mammalia,3EFQU@33554|Carnivora	33208|Metazoa	W	Complement component 1, q subcomponent, C chain	C1QC	GO:0002250,GO:0002252,GO:0002253,GO:0002376,GO:0002443,GO:0002449,GO:0002455,GO:0002460,GO:0002673,GO:0002682,GO:0002683,GO:0002684,GO:0002697,GO:0002761,GO:0002762,GO:0002920,GO:0003674,GO:0003824,GO:0004175,GO:0004252,GO:0005575,GO:0005576,GO:0005602,GO:0005615,GO:0006508,GO:0006807,GO:0006955,GO:0006956,GO:0006958,GO:0006959,GO:0007154,GO:0007267,GO:0008150,GO:0008152,GO:0008233,GO:0008236,GO:…	-	ko:K03986,ko:K03988	ko04610,ko05020,ko05133,ko05142,ko05150,ko05322,map04610,map05020,map05133,map05142,map05150,map05322	-	-	-	ko00000,ko00001	-	-	-	C1q,Collagen
XP_033095973.1	6500.XP_005097679.1	3.58e-30	124	KOG3898@1|root,KOG3898@2759|Eukaryota,39V3D@33154|Opisthokonta,3BBZU@33208|Metazoa,3D1RW@33213|Bilateria	33208|Metazoa	K	spinal cord motor neuron migration	OLIG3	GO:0000122,GO:0000981,GO:0001708,GO:0001764,GO:0003674,GO:0003700,GO:0003712,GO:0003714,GO:0006355,GO:0006357,GO:0006928,GO:0007275,GO:0007399,GO:0007417,GO:0008150,GO:0009889,GO:0009890,GO:0009892,GO:0009987,GO:0010468,GO:0010556,GO:0010558,GO:0010605,GO:0010629,GO:0016477,GO:0019219,GO:0019222,GO:0021510,GO:0021515,GO:0021517,GO:0021520,GO:0021522,GO:0021953,GO:0022008,GO:0030154,GO:0030182,GO:…	-	ko:K09085	-	-	-	-	ko00000,ko03000	-	-	-	HLH
XP_033095974.1	7739.XP_002613931.1	2.25e-51	184	29CST@1|root,2RJWJ@2759|Eukaryota,39C39@33154|Opisthokonta,3BIXX@33208|Metazoa	33208|Metazoa	-	-	-	-	-	-	-	-	-	-	-	-	-	-	-
XP_033095976.1	9598.ENSPTRP00000007769	9.47e-13	72	KOG3882@1|root,KOG3882@2759|Eukaryota,38D9R@33154|Opisthokonta,3BGS9@33208|Metazoa,3CSCF@33213|Bilateria,487TJ@7711|Chordata,490HI@7742|Vertebrata,3J54A@40674|Mammalia,35PJW@314146|Euarchontoglires,4MEKX@9443|Primates,4MSHM@9604|Hominidae	33208|Metazoa	S	Tetraspanin family	TSPAN9	GO:0005575,GO:0005623,GO:0005886,GO:0005887,GO:0007154,GO:0007165,GO:0007166,GO:0008150,GO:0009987,GO:0016020,GO:0016021,GO:0023052,GO:0031224,GO:0031226,GO:0044425,GO:0044459,GO:0044464,GO:0050789,GO:0050794,GO:0050896,GO:0051716,GO:0065007,GO:0071944,GO:0097197	-	ko:K09448,ko:K17294,ko:K17350	ko04011,ko04390,ko04391,ko04392,map04011,map04390,map04391,map04392	M00683	-	-	ko00000,ko00001,ko00002,ko03000,ko04147	-	-	-	Tetraspannin
XP_033095977.1	9601.ENSPPYP00000001212	3.63e-10	63.2	KOG3882@1|root,KOG3882@2759|Eukaryota,39W2S@33154|Opisthokonta,3BPZS@33208|Metazoa,3D6EW@33213|Bilateria,482U8@7711|Chordata,492D0@7742|Vertebrata,3J2KI@40674|Mammalia,35VMN@314146|Euarchontoglires,4MRTE@9443|Primates	33208|Metazoa	S	Tetraspanin family	CD53	GO:0005575,GO:0005623,GO:0005886,GO:0005887,GO:0005911,GO:0007154,GO:0007165,GO:0007166,GO:0008150,GO:0009987,GO:0010830,GO:0010831,GO:0016020,GO:0016021,GO:0022603,GO:0023052,GO:0030054,GO:0031224,GO:0031226,GO:0044425,GO:0044459,GO:0044464,GO:0045595,GO:0045597,GO:0048518,GO:0048522,GO:0050789,GO:0050793,GO:0050794,GO:0050896,GO:0051094,GO:0051128,GO:0051130,GO:0051147,GO:0051149,GO:0051153,GO:…	-	ko:K06489,ko:K17350	-	-	-	-	ko00000,ko04090,ko04147	-	-	-	Tetraspannin
XP_033095978.1	10224.XP_002738091.1	8.11e-73	219	COG5262@1|root,KOG1756@2759|Eukaryota,3A1K0@33154|Opisthokonta,3BQBZ@33208|Metazoa,3D75E@33213|Bilateria	33208|Metazoa	B	Histone H2A	HIST2H2AB	GO:0000003,GO:0000228,GO:0000724,GO:0000725,GO:0000785,GO:0000786,GO:0000788,GO:0000790,GO:0000793,GO:0000794,GO:0000803,GO:0001673,GO:0001741,GO:0002376,GO:0003674,GO:0003676,GO:0003677,GO:0003684,GO:0005488,GO:0005515,GO:0005575,GO:0005622,GO:0005623,GO:0005634,GO:0005654,GO:0005657,GO:0005694,GO:0005813,GO:0005815,GO:0005856,GO:0006139,GO:0006259,GO:0006281,GO:0006302,GO:0006310,GO:0006325,GO:…	-	ko:K11251	ko04217,ko05034,ko05322,map04217,map05034,map05322	-	-	-	ko00000,ko00001,ko03036,ko04147	-	-	-	Histone,Histone_H2A_C
XP_033095979.1	6500.XP_005108569.1	6.92e-68	209	KOG1744@1|root,KOG1744@2759|Eukaryota,3A1HW@33154|Opisthokonta,3BQEI@33208|Metazoa,3D7NQ@33213|Bilateria	33208|Metazoa	B	protein heterodimerization activity	-	GO:0003674,GO:0003676,GO:0003677,GO:0005488,GO:0005575,GO:0005622,GO:0005623,GO:0005634,GO:0005694,GO:0006323,GO:0006325,GO:0006333,GO:0006334,GO:0006996,GO:0008150,GO:0009987,GO:0016043,GO:0022607,GO:0031497,GO:0034622,GO:0034728,GO:0043226,GO:0043227,GO:0043228,GO:0043229,GO:0043231,GO:0043232,GO:0043933,GO:0044085,GO:0044424,GO:0044464,GO:0051276,GO:0065003,GO:0065004,GO:0071103,GO:0071824,GO:…	-	ko:K11252,ko:K11254	ko05034,ko05203,ko05322,map05034,map05203,map05322	-	-	-	ko00000,ko00001,ko03036,ko04147	-	-	-	Histone
XP_033095980.1	10224.XP_002741808.1	3.55e-27	107	COG4886@1|root,KOG4641@2759|Eukaryota	2759|Eukaryota	KLT	MyD88-dependent toll-like receptor signaling pathway	-	-	-	ko:K05401,ko:K18808	ko04217,ko04620,ko05160,ko05161,ko05164,ko05165,ko05167,ko05168,map04217,map04620,map05160,map05161,map05164,map05165,map05167,map05168	-	-	-	ko00000,ko00001,ko04090	-	-	-	LRR_8,TIR
XP_033095981.1	10224.XP_002733943.1	7.56e-65	226	COG4886@1|root,KOG4641@2759|Eukaryota,39T87@33154|Opisthokonta,3BDF7@33208|Metazoa,3CZQ7@33213|Bilateria	33208|Metazoa	T	positive regulation of type III interferon production	-	-	-	ko:K05401,ko:K18808	ko04217,ko04620,ko05160,ko05161,ko05164,ko05165,ko05167,ko05168,map04217,map04620,map05160,map05161,map05164,map05165,map05167,map05168	-	-	-	ko00000,ko00001,ko04090	-	-	-	LRR_8,TIR
XP_033095982.1	7668.SPU_008020-tr	1.03e-26	112	KOG1075@1|root,KOG1075@2759|Eukaryota	2759|Eukaryota	E	Ribonuclease H protein	-	-	-	-	-	-	-	-	-	-	-	-	Exo_endo_phos,RVT_1
XP_033095983.1	10224.XP_002737380.1	1.84e-71	233	29CST@1|root,2RJWJ@2759|Eukaryota,39C39@33154|Opisthokonta,3BIXX@33208|Metazoa,3D16G@33213|Bilateria	33208|Metazoa	-	-	-	-	-	-	-	-	-	-	-	-	-	-	-
XP_033095984.1	8083.ENSXMAP00000002485	1.19e-41	158	KOG4052@1|root,KOG4052@2759|Eukaryota,38XQY@33154|Opisthokonta,3BKR0@33208|Metazoa,3CZVF@33213|Bilateria,48BR6@7711|Chordata,4936R@7742|Vertebrata,4A60R@7898|Actinopterygii	33208|Metazoa	S	signaling receptor binding	-	-	-	ko:K10516	-	-	-	-	ko00000,ko04121	-	-	-	-
XP_033095985.1	10224.XP_006821995.1	4.2e-26	103	COG2373@1|root,KOG1366@2759|Eukaryota,38DGN@33154|Opisthokonta,3BCF2@33208|Metazoa,3CTZZ@33213|Bilateria	33208|Metazoa	O	endopeptidase inhibitor activity	A2ML1	GO:0000003,GO:0001101,GO:0001553,GO:0001868,GO:0001869,GO:0002020,GO:0002376,GO:0002437,GO:0002438,GO:0002526,GO:0002576,GO:0002673,GO:0002682,GO:0002683,GO:0002697,GO:0002698,GO:0002920,GO:0002921,GO:0003006,GO:0003674,GO:0004857,GO:0004866,GO:0004867,GO:0005096,GO:0005102,GO:0005488,GO:0005515,GO:0005575,GO:0005576,GO:0005615,GO:0005622,GO:0005623,GO:0005737,GO:0005829,GO:0006807,GO:0006810,GO:…	-	ko:K03910	ko04610,map04610	-	-	-	ko00000,ko00001,ko04131,ko04147	-	-	-	A2M,A2M_N,A2M_N_2,A2M_comp,A2M_recep,Thiol-ester_cl
XP_033095986.1	8479.XP_005293446.1	3.18e-105	315	COG5285@1|root,KOG3290@2759|Eukaryota,39VT7@33154|Opisthokonta,3B93N@33208|Metazoa,3CYTC@33213|Bilateria,48A4I@7711|Chordata,4979B@7742|Vertebrata,4CBZN@8459|Testudines	33208|Metazoa	I	phytanoyl-CoA dioxygenase	PHYHD1	GO:0001561,GO:0003674,GO:0003824,GO:0005575,GO:0005622,GO:0005623,GO:0005737,GO:0005777,GO:0006082,GO:0006629,GO:0006631,GO:0008150,GO:0008152,GO:0009056,GO:0009062,GO:0009987,GO:0016042,GO:0016054,GO:0016491,GO:0016705,GO:0016706,GO:0019395,GO:0019752,GO:0030258,GO:0032787,GO:0034440,GO:0042579,GO:0043226,GO:0043227,GO:0043229,GO:0043231,GO:0043436,GO:0044237,GO:0044238,GO:0044242,GO:0044248,GO:…	1.14.11.18	ko:K00477,ko:K18741	ko04146,map04146	-	-	-	ko00000,ko00001,ko01000,ko03019	-	-	-	PhyH
XP_033095987.1	10224.XP_006822372.1	4.65e-139	399	KOG2976@1|root,KOG2976@2759|Eukaryota,38FYV@33154|Opisthokonta,3BA4Q@33208|Metazoa,3CXKH@33213|Bilateria	33208|Metazoa	O	C-terminal protein lipidation	ATG5	GO:0000045,GO:0000272,GO:0000407,GO:0000422,GO:0001101,GO:0001775,GO:0001817,GO:0001974,GO:0002165,GO:0002376,GO:0002520,GO:0002521,GO:0002682,GO:0002697,GO:0002700,GO:0002718,GO:0002739,GO:0002791,GO:0003008,GO:0003013,GO:0003015,GO:0003018,GO:0005575,GO:0005622,GO:0005623,GO:0005737,GO:0005773,GO:0005776,GO:0005829,GO:0005856,GO:0005929,GO:0005930,GO:0005975,GO:0005976,GO:0005977,GO:0005980,GO:…	-	ko:K08339	ko04136,ko04137,ko04138,ko04140,ko04211,ko04213,ko04216,ko04621,ko04622,ko05131,map04136,map04137,map04138,map04140,map04211,map04213,map04216,map04621,map04622,map05131	-	-	-	ko00000,ko00001,ko03029,ko04131	-	-	-	APG5
XP_033095988.1	106582.XP_004569233.1	4.61e-109	336	KOG1338@1|root,KOG1338@2759|Eukaryota,38CA9@33154|Opisthokonta,3BC2V@33208|Metazoa,3CURI@33213|Bilateria,486ID@7711|Chordata,491B2@7742|Vertebrata,49XCM@7898|Actinopterygii	33208|Metazoa	S	SET domain containing 6	SETD6	GO:0003674,GO:0003824,GO:0005488,GO:0005515,GO:0005575,GO:0005622,GO:0005623,GO:0005634,GO:0005654,GO:0005737,GO:0005829,GO:0006325,GO:0006355,GO:0006464,GO:0006479,GO:0006807,GO:0006996,GO:0008134,GO:0008150,GO:0008152,GO:0008168,GO:0008170,GO:0008213,GO:0008276,GO:0008757,GO:0009889,GO:0009987,GO:0010468,GO:0010556,GO:0016043,GO:0016278,GO:0016279,GO:0016569,GO:0016570,GO:0016571,GO:0016740,GO:…	-	ko:K05302	-	-	-	-	ko00000,ko01000,ko03036	-	-	-	Rubis-subs-bind,SET
XP_033095989.1	10224.XP_002741781.1	3.92e-204	595	COG0285@1|root,KOG2525@2759|Eukaryota,38DEV@33154|Opisthokonta,3BD99@33208|Metazoa,3CRS4@33213|Bilateria	33208|Metazoa	H	tetrahydrofolylpolyglutamate synthase activity	FPGS	GO:0003674,GO:0003824,GO:0004326,GO:0005575,GO:0005622,GO:0005623,GO:0005737,GO:0005739,GO:0005759,GO:0005829,GO:0006082,GO:0006139,GO:0006520,GO:0006536,GO:0006575,GO:0006725,GO:0006732,GO:0006760,GO:0006766,GO:0006767,GO:0006807,GO:0008150,GO:0008152,GO:0008283,GO:0009058,GO:0009064,GO:0009108,GO:0009396,GO:0009987,GO:0016053,GO:0016874,GO:0016879,GO:0016881,GO:0017144,GO:0018130,GO:0019438,GO:…	6.3.2.17	ko:K01930	ko00790,ko01100,ko01523,map00790,map01100,map01523	-	R00942,R02237,R04241	RC00064,RC00090,RC00162	ko00000,ko00001,ko01000	-	-	-	Mur_ligase_M
XP_033095990.1	7668.SPU_006119-tr	5.1e-179	511	COG5206@1|root,KOG1349@2759|Eukaryota,38CHC@33154|Opisthokonta,3BJ8U@33208|Metazoa,3CX6G@33213|Bilateria	33208|Metazoa	O	GPI-anchor transamidase activity	PIGK	GO:0003674,GO:0003756,GO:0003824,GO:0003923,GO:0005575,GO:0005622,GO:0005623,GO:0005737,GO:0005783,GO:0005789,GO:0006464,GO:0006497,GO:0006505,GO:0006506,GO:0006629,GO:0006643,GO:0006644,GO:0006650,GO:0006661,GO:0006664,GO:0006793,GO:0006796,GO:0006807,GO:0008104,GO:0008150,GO:0008152,GO:0008610,GO:0008654,GO:0009058,GO:0009059,GO:0009247,GO:0009987,GO:0012505,GO:0016020,GO:0016021,GO:0016255,GO:…	-	ko:K05290	ko00563,ko01100,map00563,map01100	-	-	-	ko00000,ko00001,ko01000	-	-	-	Peptidase_C13
XP_033095991.1	10224.XP_002740032.1	8.71e-18	99.4	COG5635@1|root,2RZIW@2759|Eukaryota,3A1T7@33154|Opisthokonta,3BQP7@33208|Metazoa,3DAG9@33213|Bilateria	33208|Metazoa	T	NACHT domain	-	-	-	ko:K12805	ko04621,ko05132,ko05134,map04621,map05132,map05134	-	-	-	ko00000,ko00001	-	-	-	CARD,NACHT
XP_033095992.1	10224.XP_002737380.1	1.84e-71	233	29CST@1|root,2RJWJ@2759|Eukaryota,39C39@33154|Opisthokonta,3BIXX@33208|Metazoa,3D16G@33213|Bilateria	33208|Metazoa	-	-	-	-	-	-	-	-	-	-	-	-	-	-	-
XP_033095993.1	10224.XP_002740032.1	8.71e-18	99.4	COG5635@1|root,2RZIW@2759|Eukaryota,3A1T7@33154|Opisthokonta,3BQP7@33208|Metazoa,3DAG9@33213|Bilateria	33208|Metazoa	T	NACHT domain	-	-	-	ko:K12805	ko04621,ko05132,ko05134,map04621,map05132,map05134	-	-	-	ko00000,ko00001	-	-	-	CARD,NACHT
XP_033095994.1	126957.SMAR006177-PA	4.09e-171	491	KOG0983@1|root,KOG0983@2759|Eukaryota,38H66@33154|Opisthokonta,3BG16@33208|Metazoa,3CTAY@33213|Bilateria,41WVB@6656|Arthropoda	33208|Metazoa	T	It is involved in the biological process described with protein phosphorylation	MAP2K7	GO:0000003,GO:0000165,GO:0000166,GO:0000187,GO:0000280,GO:0000287,GO:0000902,GO:0000904,GO:0001558,GO:0001667,GO:0001700,GO:0001736,GO:0001738,GO:0001932,GO:0001934,GO:0002009,GO:0002064,GO:0002065,GO:0002066,GO:0002165,GO:0002237,GO:0002376,GO:0002682,GO:0003002,GO:0003006,GO:0003674,GO:0003824,GO:0004672,GO:0004674,GO:0004707,GO:0004708,GO:0004712,GO:0005078,GO:0005198,GO:0005488,GO:0005515,GO:…	2.7.12.2	ko:K04431	ko04010,ko04012,ko04013,ko04141,ko04214,ko04380,ko04530,ko04620,ko04624,ko04660,ko04664,ko04668,ko04722,ko04912,ko04926,ko05164,ko05167,ko05169,ko05418,map04010,map04012,map04013,map04141,map04214,map04380,map04530,map04620,map04624,map04660,map04664,map04668,map04722,map04912,map04926,map05164,map05167,map05169,map05418	M00688	-	-	ko00000,ko00001,ko00002,ko01000,ko01001	-	-	-	Pkinase
XP_033095995.1	7739.XP_002613532.1	1.78e-232	651	COG2234@1|root,KOG2195@2759|Eukaryota,38GBP@33154|Opisthokonta,3BCCZ@33208|Metazoa,3CUKC@33213|Bilateria,47Z64@7711|Chordata	33208|Metazoa	OP	metallodipeptidase activity	CPQ	GO:0000323,GO:0003674,GO:0003824,GO:0005488,GO:0005515,GO:0005575,GO:0005576,GO:0005615,GO:0005622,GO:0005623,GO:0005737,GO:0005764,GO:0005773,GO:0005783,GO:0005794,GO:0006508,GO:0006518,GO:0006575,GO:0006590,GO:0006725,GO:0006807,GO:0006950,GO:0008150,GO:0008152,GO:0008233,GO:0008235,GO:0008237,GO:0008238,GO:0009056,GO:0009611,GO:0009888,GO:0009987,GO:0010817,GO:0012505,GO:0016787,GO:0016805,GO:…	-	ko:K01302	-	-	-	-	ko00000,ko01000,ko01002	-	-	-	PA,Peptidase_M28
XP_033095996.1	7739.XP_002613532.1	1.78e-232	651	COG2234@1|root,KOG2195@2759|Eukaryota,38GBP@33154|Opisthokonta,3BCCZ@33208|Metazoa,3CUKC@33213|Bilateria,47Z64@7711|Chordata	33208|Metazoa	OP	metallodipeptidase activity	CPQ	GO:0000323,GO:0003674,GO:0003824,GO:0005488,GO:0005515,GO:0005575,GO:0005576,GO:0005615,GO:0005622,GO:0005623,GO:0005737,GO:0005764,GO:0005773,GO:0005783,GO:0005794,GO:0006508,GO:0006518,GO:0006575,GO:0006590,GO:0006725,GO:0006807,GO:0006950,GO:0008150,GO:0008152,GO:0008233,GO:0008235,GO:0008237,GO:0008238,GO:0009056,GO:0009611,GO:0009888,GO:0009987,GO:0010817,GO:0012505,GO:0016787,GO:0016805,GO:…	-	ko:K01302	-	-	-	-	ko00000,ko01000,ko01002	-	-	-	PA,Peptidase_M28
XP_033095997.1	7739.XP_002613532.1	1.78e-232	651	COG2234@1|root,KOG2195@2759|Eukaryota,38GBP@33154|Opisthokonta,3BCCZ@33208|Metazoa,3CUKC@33213|Bilateria,47Z64@7711|Chordata	33208|Metazoa	OP	metallodipeptidase activity	CPQ	GO:0000323,GO:0003674,GO:0003824,GO:0005488,GO:0005515,GO:0005575,GO:0005576,GO:0005615,GO:0005622,GO:0005623,GO:0005737,GO:0005764,GO:0005773,GO:0005783,GO:0005794,GO:0006508,GO:0006518,GO:0006575,GO:0006590,GO:0006725,GO:0006807,GO:0006950,GO:0008150,GO:0008152,GO:0008233,GO:0008235,GO:0008237,GO:0008238,GO:0009056,GO:0009611,GO:0009888,GO:0009987,GO:0010817,GO:0012505,GO:0016787,GO:0016805,GO:…	-	ko:K01302	-	-	-	-	ko00000,ko01000,ko01002	-	-	-	PA,Peptidase_M28
XP_033095998.1	7739.XP_002613532.1	1.78e-232	651	COG2234@1|root,KOG2195@2759|Eukaryota,38GBP@33154|Opisthokonta,3BCCZ@33208|Metazoa,3CUKC@33213|Bilateria,47Z64@7711|Chordata	33208|Metazoa	OP	metallodipeptidase activity	CPQ	GO:0000323,GO:0003674,GO:0003824,GO:0005488,GO:0005515,GO:0005575,GO:0005576,GO:0005615,GO:0005622,GO:0005623,GO:0005737,GO:0005764,GO:0005773,GO:0005783,GO:0005794,GO:0006508,GO:0006518,GO:0006575,GO:0006590,GO:0006725,GO:0006807,GO:0006950,GO:0008150,GO:0008152,GO:0008233,GO:0008235,GO:0008237,GO:0008238,GO:0009056,GO:0009611,GO:0009888,GO:0009987,GO:0010817,GO:0012505,GO:0016787,GO:0016805,GO:…	-	ko:K01302	-	-	-	-	ko00000,ko01000,ko01002	-	-	-	PA,Peptidase_M28
XP_033095999.1	7739.XP_002613532.1	1.78e-232	651	COG2234@1|root,KOG2195@2759|Eukaryota,38GBP@33154|Opisthokonta,3BCCZ@33208|Metazoa,3CUKC@33213|Bilateria,47Z64@7711|Chordata	33208|Metazoa	OP	metallodipeptidase activity	CPQ	GO:0000323,GO:0003674,GO:0003824,GO:0005488,GO:0005515,GO:0005575,GO:0005576,GO:0005615,GO:0005622,GO:0005623,GO:0005737,GO:0005764,GO:0005773,GO:0005783,GO:0005794,GO:0006508,GO:0006518,GO:0006575,GO:0006590,GO:0006725,GO:0006807,GO:0006950,GO:0008150,GO:0008152,GO:0008233,GO:0008235,GO:0008237,GO:0008238,GO:0009056,GO:0009611,GO:0009888,GO:0009987,GO:0010817,GO:0012505,GO:0016787,GO:0016805,GO:…	-	ko:K01302	-	-	-	-	ko00000,ko01000,ko01002	-	-	-	PA,Peptidase_M28
XP_033096001.1	10224.XP_006823665.1	1.14e-173	502	KOG2735@1|root,KOG2735@2759|Eukaryota,38DY6@33154|Opisthokonta,3BDHZ@33208|Metazoa,3CUXS@33213|Bilateria	33208|Metazoa	I	phosphatidylserine biosynthetic process	PTDSS1	GO:0003674,GO:0003824,GO:0005575,GO:0005622,GO:0005623,GO:0005737,GO:0005783,GO:0005789,GO:0006575,GO:0006629,GO:0006644,GO:0006650,GO:0006658,GO:0006659,GO:0006793,GO:0006796,GO:0006807,GO:0008150,GO:0008152,GO:0008610,GO:0008654,GO:0009058,GO:0009987,GO:0012505,GO:0016020,GO:0016740,GO:0019637,GO:0031984,GO:0042175,GO:0042398,GO:0043226,GO:0043227,GO:0043229,GO:0043231,GO:0044237,GO:0044238,GO:…	-	ko:K08729	ko00564,ko01100,map00564,map01100	-	R07377	RC00017,RC02950	ko00000,ko00001,ko01000	-	-	-	PSS
XP_033096002.1	10224.XP_006823665.1	1.14e-173	502	KOG2735@1|root,KOG2735@2759|Eukaryota,38DY6@33154|Opisthokonta,3BDHZ@33208|Metazoa,3CUXS@33213|Bilateria	33208|Metazoa	I	phosphatidylserine biosynthetic process	PTDSS1	GO:0003674,GO:0003824,GO:0005575,GO:0005622,GO:0005623,GO:0005737,GO:0005783,GO:0005789,GO:0006575,GO:0006629,GO:0006644,GO:0006650,GO:0006658,GO:0006659,GO:0006793,GO:0006796,GO:0006807,GO:0008150,GO:0008152,GO:0008610,GO:0008654,GO:0009058,GO:0009987,GO:0012505,GO:0016020,GO:0016740,GO:0019637,GO:0031984,GO:0042175,GO:0042398,GO:0043226,GO:0043227,GO:0043229,GO:0043231,GO:0044237,GO:0044238,GO:…	-	ko:K08729	ko00564,ko01100,map00564,map01100	-	R07377	RC00017,RC02950	ko00000,ko00001,ko01000	-	-	-	PSS
XP_033096003.1	7668.SPU_019734-tr	1.45e-109	322	2BAUA@1|root,2S0WI@2759|Eukaryota,3A12K@33154|Opisthokonta,3BPGA@33208|Metazoa,3D4W9@33213|Bilateria	33208|Metazoa	S	Domain of unknown function (DUF4483)	C9orf171	-	-	-	-	-	-	-	-	-	-	-	DUF4483
XP_033096004.1	10224.XP_002737540.1	3.83e-201	588	COG0531@1|root,KOG1286@2759|Eukaryota,38BM3@33154|Opisthokonta,3BA2V@33208|Metazoa,3CVWA@33213|Bilateria	33208|Metazoa	E	cationic amino acid transporter	-	-	-	ko:K13866,ko:K13871	-	-	-	-	ko00000,ko01009,ko02000	2.A.3.3	-	-	AA_permease_2,AA_permease_C
XP_033096005.1	10224.XP_006812493.1	4.29e-26	124	2C5JG@1|root,2RYYN@2759|Eukaryota,38KR5@33154|Opisthokonta,3BDRQ@33208|Metazoa,3D068@33213|Bilateria	33208|Metazoa	A	nucleic acid binding	CIZ1	GO:0000375,GO:0000377,GO:0000398,GO:0003674,GO:0003676,GO:0003677,GO:0003697,GO:0003723,GO:0003727,GO:0005488,GO:0005575,GO:0005622,GO:0005623,GO:0005634,GO:0005654,GO:0005886,GO:0006139,GO:0006396,GO:0006397,GO:0006725,GO:0006807,GO:0008150,GO:0008152,GO:0008270,GO:0008380,GO:0009987,GO:0010467,GO:0010468,GO:0016020,GO:0016070,GO:0016071,GO:0019219,GO:0019222,GO:0031323,GO:0031974,GO:0031981,GO:…	-	-	-	-	-	-	-	-	-	-	zf-C2H2_jaz,zf-met
XP_033096006.1	10224.XP_006812493.1	2.94e-18	99.4	2C5JG@1|root,2RYYN@2759|Eukaryota,38KR5@33154|Opisthokonta,3BDRQ@33208|Metazoa,3D068@33213|Bilateria	33208|Metazoa	A	nucleic acid binding	CIZ1	GO:0000375,GO:0000377,GO:0000398,GO:0003674,GO:0003676,GO:0003677,GO:0003697,GO:0003723,GO:0003727,GO:0005488,GO:0005575,GO:0005622,GO:0005623,GO:0005634,GO:0005654,GO:0005886,GO:0006139,GO:0006396,GO:0006397,GO:0006725,GO:0006807,GO:0008150,GO:0008152,GO:0008270,GO:0008380,GO:0009987,GO:0010467,GO:0010468,GO:0016020,GO:0016070,GO:0016071,GO:0019219,GO:0019222,GO:0031323,GO:0031974,GO:0031981,GO:…	-	-	-	-	-	-	-	-	-	-	zf-C2H2_jaz,zf-met
XP_033096007.1	10224.XP_006812493.1	2.57e-26	124	2C5JG@1|root,2RYYN@2759|Eukaryota,38KR5@33154|Opisthokonta,3BDRQ@33208|Metazoa,3D068@33213|Bilateria	33208|Metazoa	A	nucleic acid binding	CIZ1	GO:0000375,GO:0000377,GO:0000398,GO:0003674,GO:0003676,GO:0003677,GO:0003697,GO:0003723,GO:0003727,GO:0005488,GO:0005575,GO:0005622,GO:0005623,GO:0005634,GO:0005654,GO:0005886,GO:0006139,GO:0006396,GO:0006397,GO:0006725,GO:0006807,GO:0008150,GO:0008152,GO:0008270,GO:0008380,GO:0009987,GO:0010467,GO:0010468,GO:0016020,GO:0016070,GO:0016071,GO:0019219,GO:0019222,GO:0031323,GO:0031974,GO:0031981,GO:…	-	-	-	-	-	-	-	-	-	-	zf-C2H2_jaz,zf-met
XP_033096008.1	6669.EFX61912	6.66e-17	92	KOG3762@1|root,KOG3762@2759|Eukaryota,38Z6F@33154|Opisthokonta,3BN7F@33208|Metazoa,3CRAU@33213|Bilateria,41V5E@6656|Arthropoda	33208|Metazoa	S	MFS_1 like family	-	-	-	-	-	-	-	-	-	-	-	-	MFS_1_like
XP_033096009.1	8128.ENSONIP00000020947	1.33e-128	379	COG0604@1|root,KOG1198@2759|Eukaryota,39JG1@33154|Opisthokonta,3BDWX@33208|Metazoa,3CW7R@33213|Bilateria,485F7@7711|Chordata,48ZFQ@7742|Vertebrata,49RFT@7898|Actinopterygii	33208|Metazoa	C	Crystallin, zeta (quinone reductase)	CRYZ	GO:0000166,GO:0003008,GO:0003674,GO:0003676,GO:0003723,GO:0003729,GO:0003730,GO:0003824,GO:0003960,GO:0005198,GO:0005212,GO:0005488,GO:0005575,GO:0005622,GO:0005623,GO:0005737,GO:0005829,GO:0006805,GO:0007600,GO:0007601,GO:0008150,GO:0008152,GO:0009056,GO:0009410,GO:0009987,GO:0016043,GO:0016491,GO:0016651,GO:0016655,GO:0022607,GO:0032501,GO:0036094,GO:0042178,GO:0042221,GO:0043167,GO:0043168,GO:…	1.6.5.5	ko:K00344	-	-	-	-	ko00000,ko01000	-	-	-	ADH_N,ADH_zinc_N
XP_033096010.1	10224.XP_006823727.1	1.64e-197	562	KOG0120@1|root,KOG0120@2759|Eukaryota,38BQ8@33154|Opisthokonta,3BAT7@33208|Metazoa,3CWG6@33213|Bilateria	33208|Metazoa	A	Necessary for the splicing of pre-mRNA	U2AF2	GO:0000003,GO:0000243,GO:0000245,GO:0000375,GO:0000377,GO:0000381,GO:0000389,GO:0000398,GO:0002119,GO:0002164,GO:0003006,GO:0003674,GO:0003676,GO:0003723,GO:0003727,GO:0003729,GO:0005488,GO:0005515,GO:0005575,GO:0005622,GO:0005623,GO:0005634,GO:0005654,GO:0005681,GO:0005684,GO:0006139,GO:0006376,GO:0006396,GO:0006397,GO:0006403,GO:0006405,GO:0006406,GO:0006611,GO:0006725,GO:0006807,GO:0006810,GO:…	-	ko:K12837	ko03040,map03040	-	-	-	ko00000,ko00001,ko03041	-	-	-	RRM_1
XP_033096011.1	10224.XP_006819045.1	4.55e-149	492	KOG3510@1|root,KOG3510@2759|Eukaryota,39NHP@33154|Opisthokonta,3CQ1Z@33208|Metazoa,3D4P2@33213|Bilateria	33208|Metazoa	T	Fibronectin type 3 domain	-	-	-	-	-	-	-	-	-	-	-	-	fn3
XP_033096012.1	10224.XP_006819045.1	4.46e-149	492	KOG3510@1|root,KOG3510@2759|Eukaryota,39NHP@33154|Opisthokonta,3CQ1Z@33208|Metazoa,3D4P2@33213|Bilateria	33208|Metazoa	T	Fibronectin type 3 domain	-	-	-	-	-	-	-	-	-	-	-	-	fn3
XP_033096013.1	10224.XP_006819045.1	3.81e-150	494	KOG3510@1|root,KOG3510@2759|Eukaryota,39NHP@33154|Opisthokonta,3CQ1Z@33208|Metazoa,3D4P2@33213|Bilateria	33208|Metazoa	T	Fibronectin type 3 domain	-	-	-	-	-	-	-	-	-	-	-	-	fn3
XP_033096014.1	10224.XP_006819045.1	3.73e-149	492	KOG3510@1|root,KOG3510@2759|Eukaryota,39NHP@33154|Opisthokonta,3CQ1Z@33208|Metazoa,3D4P2@33213|Bilateria	33208|Metazoa	T	Fibronectin type 3 domain	-	-	-	-	-	-	-	-	-	-	-	-	fn3
XP_033096015.1	10224.XP_006819045.1	9.62e-151	496	KOG3510@1|root,KOG3510@2759|Eukaryota,39NHP@33154|Opisthokonta,3CQ1Z@33208|Metazoa,3D4P2@33213|Bilateria	33208|Metazoa	T	Fibronectin type 3 domain	-	-	-	-	-	-	-	-	-	-	-	-	fn3
XP_033096016.1	10224.XP_006819045.1	9.42e-151	496	KOG3510@1|root,KOG3510@2759|Eukaryota,39NHP@33154|Opisthokonta,3CQ1Z@33208|Metazoa,3D4P2@33213|Bilateria	33208|Metazoa	T	Fibronectin type 3 domain	-	-	-	-	-	-	-	-	-	-	-	-	fn3
XP_033096017.1	10224.XP_006819045.1	1.26e-149	493	KOG3510@1|root,KOG3510@2759|Eukaryota,39NHP@33154|Opisthokonta,3CQ1Z@33208|Metazoa,3D4P2@33213|Bilateria	33208|Metazoa	T	Fibronectin type 3 domain	-	-	-	-	-	-	-	-	-	-	-	-	fn3
XP_033096018.1	10224.XP_002739703.1	1.31e-30	128	KOG3656@1|root,KOG3656@2759|Eukaryota	2759|Eukaryota	O	G-protein coupled receptor activity	frpr-13	-	-	ko:K04215,ko:K04217,ko:K04218,ko:K04220,ko:K04221,ko:K04282,ko:K04284,ko:K05053,ko:K12478	ko04020,ko04024,ko04080,ko04144,ko04145,ko04915,ko04971,ko05032,ko05152,map04020,map04024,map04080,map04144,map04145,map04915,map04971,map05032,map05152	-	-	-	ko00000,ko00001,ko04030,ko04131	-	-	-	7tm_1
XP_033096019.1	10224.XP_006819045.1	1.54e-151	498	KOG3510@1|root,KOG3510@2759|Eukaryota,39NHP@33154|Opisthokonta,3CQ1Z@33208|Metazoa,3D4P2@33213|Bilateria	33208|Metazoa	T	Fibronectin type 3 domain	-	-	-	-	-	-	-	-	-	-	-	-	fn3
XP_033096020.1	10224.XP_006819045.1	1.09e-150	496	KOG3510@1|root,KOG3510@2759|Eukaryota,39NHP@33154|Opisthokonta,3CQ1Z@33208|Metazoa,3D4P2@33213|Bilateria	33208|Metazoa	T	Fibronectin type 3 domain	-	-	-	-	-	-	-	-	-	-	-	-	fn3
XP_033096021.1	10224.XP_006819045.1	3.98e-150	494	KOG3510@1|root,KOG3510@2759|Eukaryota,39NHP@33154|Opisthokonta,3CQ1Z@33208|Metazoa,3D4P2@33213|Bilateria	33208|Metazoa	T	Fibronectin type 3 domain	-	-	-	-	-	-	-	-	-	-	-	-	fn3
XP_033096022.1	10224.XP_006819045.1	3.94e-155	507	KOG3510@1|root,KOG3510@2759|Eukaryota,39NHP@33154|Opisthokonta,3CQ1Z@33208|Metazoa,3D4P2@33213|Bilateria	33208|Metazoa	T	Fibronectin type 3 domain	-	-	-	-	-	-	-	-	-	-	-	-	fn3
XP_033096023.1	13616.ENSMODP00000037687	1.08e-52	181	COG0847@1|root,KOG4793@2759|Eukaryota,3A68H@33154|Opisthokonta,3BSJR@33208|Metazoa,3CU4A@33213|Bilateria,4890U@7711|Chordata,498YU@7742|Vertebrata,3J1TT@40674|Mammalia,4JXBQ@9263|Metatheria	33208|Metazoa	L	EXOIII	TREX2	GO:0000287,GO:0003674,GO:0003824,GO:0004518,GO:0004527,GO:0004529,GO:0004536,GO:0005488,GO:0005515,GO:0006139,GO:0006259,GO:0006281,GO:0006725,GO:0006807,GO:0006950,GO:0006974,GO:0008150,GO:0008152,GO:0008296,GO:0008408,GO:0009987,GO:0016787,GO:0016788,GO:0016796,GO:0016895,GO:0033554,GO:0034641,GO:0042802,GO:0042803,GO:0043167,GO:0043169,GO:0043170,GO:0044237,GO:0044238,GO:0044260,GO:0046483,GO:…	3.1.11.2	ko:K10790,ko:K10791	ko04623,map04623	-	-	-	ko00000,ko00001,ko01000,ko03400	-	-	-	RNase_T
XP_033096024.1	7668.SPU_019732-tr	6.72e-90	277	28JSR@1|root,2QS6H@2759|Eukaryota,39TKH@33154|Opisthokonta,3BHAC@33208|Metazoa,3CV71@33213|Bilateria	33208|Metazoa	K	mediator of RNA polymerase II transcription subunit	MED27	GO:0000151,GO:0001654,GO:0001754,GO:0003407,GO:0003674,GO:0003712,GO:0003713,GO:0005488,GO:0005515,GO:0005575,GO:0005622,GO:0005623,GO:0005634,GO:0005654,GO:0005667,GO:0005730,GO:0005737,GO:0005829,GO:0006139,GO:0006351,GO:0006352,GO:0006355,GO:0006357,GO:0006366,GO:0006367,GO:0006464,GO:0006725,GO:0006807,GO:0007275,GO:0007399,GO:0007406,GO:0007423,GO:0008150,GO:0008152,GO:0008285,GO:0009058,GO:…	-	ko:K15170	ko04919,map04919	-	-	-	ko00000,ko00001,ko03021	-	-	-	Med27
XP_033096025.1	400682.PAC_15719373	1.79e-177	518	KOG4465@1|root,KOG4465@2759|Eukaryota,38CCX@33154|Opisthokonta,3BEKD@33208|Metazoa	33208|Metazoa	E	U2 snRNA binding	TROVE2	GO:0002376,GO:0002520,GO:0003674,GO:0003676,GO:0003723,GO:0005488,GO:0005575,GO:0005622,GO:0005623,GO:0005634,GO:0005654,GO:0005737,GO:0005829,GO:0006139,GO:0006351,GO:0006383,GO:0006725,GO:0006807,GO:0006996,GO:0007154,GO:0007165,GO:0007166,GO:0007224,GO:0007275,GO:0008150,GO:0008152,GO:0009058,GO:0009059,GO:0009314,GO:0009411,GO:0009416,GO:0009628,GO:0009987,GO:0010467,GO:0016043,GO:0016070,GO:…	-	ko:K11089	ko05322,map05322	-	-	-	ko00000,ko00001	-	-	-	TROVE
XP_033096026.1	400682.PAC_15719373	1.79e-177	518	KOG4465@1|root,KOG4465@2759|Eukaryota,38CCX@33154|Opisthokonta,3BEKD@33208|Metazoa	33208|Metazoa	E	U2 snRNA binding	TROVE2	GO:0002376,GO:0002520,GO:0003674,GO:0003676,GO:0003723,GO:0005488,GO:0005575,GO:0005622,GO:0005623,GO:0005634,GO:0005654,GO:0005737,GO:0005829,GO:0006139,GO:0006351,GO:0006383,GO:0006725,GO:0006807,GO:0006996,GO:0007154,GO:0007165,GO:0007166,GO:0007224,GO:0007275,GO:0008150,GO:0008152,GO:0009058,GO:0009059,GO:0009314,GO:0009411,GO:0009416,GO:0009628,GO:0009987,GO:0010467,GO:0016043,GO:0016070,GO:…	-	ko:K11089	ko05322,map05322	-	-	-	ko00000,ko00001	-	-	-	TROVE
XP_033096027.1	10224.XP_002739703.1	1.41e-30	127	KOG3656@1|root,KOG3656@2759|Eukaryota	2759|Eukaryota	O	G-protein coupled receptor activity	frpr-13	-	-	ko:K04215,ko:K04217,ko:K04218,ko:K04220,ko:K04221,ko:K04282,ko:K04284,ko:K05053,ko:K12478	ko04020,ko04024,ko04080,ko04144,ko04145,ko04915,ko04971,ko05032,ko05152,map04020,map04024,map04080,map04144,map04145,map04915,map04971,map05032,map05152	-	-	-	ko00000,ko00001,ko04030,ko04131	-	-	-	7tm_1
XP_033096028.1	7897.ENSLACP00000020806	2.35e-213	590	COG0639@1|root,KOG0373@2759|Eukaryota,39WHN@33154|Opisthokonta,3BCQR@33208|Metazoa,3CXI0@33213|Bilateria,48171@7711|Chordata,4986F@7742|Vertebrata	33208|Metazoa	DT	phosphatase 6 catalytic subunit	PPP6C	GO:0000082,GO:0000226,GO:0000235,GO:0000278,GO:0001932,GO:0001933,GO:0003674,GO:0003824,GO:0004721,GO:0004722,GO:0005575,GO:0005622,GO:0005623,GO:0005737,GO:0005818,GO:0005819,GO:0005829,GO:0005856,GO:0005874,GO:0005876,GO:0005881,GO:0005938,GO:0006464,GO:0006470,GO:0006793,GO:0006796,GO:0006807,GO:0006810,GO:0006888,GO:0006900,GO:0006901,GO:0006903,GO:0006996,GO:0007010,GO:0007017,GO:0007049,GO:…	3.1.3.16	ko:K15498	-	-	-	-	ko00000,ko01000,ko01009,ko03400	-	-	-	Metallophos
XP_033096029.1	10224.XP_006818944.1	1.5e-85	306	COG0457@1|root,KOG1840@2759|Eukaryota,3A3AW@33154|Opisthokonta,3BQKN@33208|Metazoa,3D7HU@33213|Bilateria	33208|Metazoa	Z	Tetratricopeptide repeat	-	-	-	-	-	-	-	-	-	-	-	-	TPR_12
XP_033096030.1	10224.XP_006818943.1	1.82e-78	278	COG0457@1|root,KOG1840@2759|Eukaryota,3A3AW@33154|Opisthokonta,3BQKN@33208|Metazoa,3D7HU@33213|Bilateria	33208|Metazoa	Z	Tetratricopeptide repeat	-	-	-	-	-	-	-	-	-	-	-	-	TPR_12
XP_033096031.1	8153.XP_005919861.1	2.81e-28	130	28Q0B@1|root,2QWNZ@2759|Eukaryota,39SW0@33154|Opisthokonta,3BEVM@33208|Metazoa,3CUH6@33213|Bilateria,488Y4@7711|Chordata,498XS@7742|Vertebrata,49SFA@7898|Actinopterygii	33208|Metazoa	T	Transforming growth factor, beta receptor	TGFBR3	GO:0001101,GO:0001503,GO:0001568,GO:0001570,GO:0001649,GO:0001666,GO:0001701,GO:0001824,GO:0001837,GO:0001889,GO:0001944,GO:0001974,GO:0002262,GO:0002376,GO:0002520,GO:0003007,GO:0003008,GO:0003013,GO:0003018,GO:0003150,GO:0003151,GO:0003205,GO:0003206,GO:0003208,GO:0003223,GO:0003229,GO:0003231,GO:0003279,GO:0003281,GO:0003347,GO:0003674,GO:0003824,GO:0004672,GO:0004674,GO:0004675,GO:0004888,GO:…	-	ko:K05843	-	-	-	-	ko00000,ko00535	-	-	-	Zona_pellucida
XP_033096032.1	13616.ENSMODP00000024635	5.87e-130	426	KOG3569@1|root,KOG3569@2759|Eukaryota,38CRM@33154|Opisthokonta,3BAX8@33208|Metazoa,3CR8F@33213|Bilateria,48AGN@7711|Chordata,48WHD@7742|Vertebrata,3J4CX@40674|Mammalia,4K29F@9263|Metatheria	33208|Metazoa	T	DENN MADD domain containing 1A	DENND1A	GO:0003674,GO:0005085,GO:0005088,GO:0005488,GO:0005515,GO:0005543,GO:0005575,GO:0005622,GO:0005623,GO:0005634,GO:0005654,GO:0005737,GO:0005829,GO:0005905,GO:0006810,GO:0006897,GO:0008150,GO:0008289,GO:0009966,GO:0010646,GO:0012505,GO:0012506,GO:0016020,GO:0016192,GO:0016197,GO:0017016,GO:0017112,GO:0017124,GO:0017137,GO:0019899,GO:0019904,GO:0023051,GO:0030135,GO:0030136,GO:0030425,GO:0030659,GO:…	-	ko:K20160,ko:K20161	-	-	-	-	ko00000,ko04131	-	-	-	DENN,dDENN,uDENN
XP_033096033.1	13616.ENSMODP00000024635	6.38e-128	420	KOG3569@1|root,KOG3569@2759|Eukaryota,38CRM@33154|Opisthokonta,3BAX8@33208|Metazoa,3CR8F@33213|Bilateria,48AGN@7711|Chordata,48WHD@7742|Vertebrata,3J4CX@40674|Mammalia,4K29F@9263|Metatheria	33208|Metazoa	T	DENN MADD domain containing 1A	DENND1A	GO:0003674,GO:0005085,GO:0005088,GO:0005488,GO:0005515,GO:0005543,GO:0005575,GO:0005622,GO:0005623,GO:0005634,GO:0005654,GO:0005737,GO:0005829,GO:0005905,GO:0006810,GO:0006897,GO:0008150,GO:0008289,GO:0009966,GO:0010646,GO:0012505,GO:0012506,GO:0016020,GO:0016192,GO:0016197,GO:0017016,GO:0017112,GO:0017124,GO:0017137,GO:0019899,GO:0019904,GO:0023051,GO:0030135,GO:0030136,GO:0030425,GO:0030659,GO:…	-	ko:K20160,ko:K20161	-	-	-	-	ko00000,ko04131	-	-	-	DENN,dDENN,uDENN
XP_033096034.1	13616.ENSMODP00000024635	4.02e-133	434	KOG3569@1|root,KOG3569@2759|Eukaryota,38CRM@33154|Opisthokonta,3BAX8@33208|Metazoa,3CR8F@33213|Bilateria,48AGN@7711|Chordata,48WHD@7742|Vertebrata,3J4CX@40674|Mammalia,4K29F@9263|Metatheria	33208|Metazoa	T	DENN MADD domain containing 1A	DENND1A	GO:0003674,GO:0005085,GO:0005088,GO:0005488,GO:0005515,GO:0005543,GO:0005575,GO:0005622,GO:0005623,GO:0005634,GO:0005654,GO:0005737,GO:0005829,GO:0005905,GO:0006810,GO:0006897,GO:0008150,GO:0008289,GO:0009966,GO:0010646,GO:0012505,GO:0012506,GO:0016020,GO:0016192,GO:0016197,GO:0017016,GO:0017112,GO:0017124,GO:0017137,GO:0019899,GO:0019904,GO:0023051,GO:0030135,GO:0030136,GO:0030425,GO:0030659,GO:…	-	ko:K20160,ko:K20161	-	-	-	-	ko00000,ko04131	-	-	-	DENN,dDENN,uDENN
XP_033096035.1	13616.ENSMODP00000024635	9.22e-128	419	KOG3569@1|root,KOG3569@2759|Eukaryota,38CRM@33154|Opisthokonta,3BAX8@33208|Metazoa,3CR8F@33213|Bilateria,48AGN@7711|Chordata,48WHD@7742|Vertebrata,3J4CX@40674|Mammalia,4K29F@9263|Metatheria	33208|Metazoa	T	DENN MADD domain containing 1A	DENND1A	GO:0003674,GO:0005085,GO:0005088,GO:0005488,GO:0005515,GO:0005543,GO:0005575,GO:0005622,GO:0005623,GO:0005634,GO:0005654,GO:0005737,GO:0005829,GO:0005905,GO:0006810,GO:0006897,GO:0008150,GO:0008289,GO:0009966,GO:0010646,GO:0012505,GO:0012506,GO:0016020,GO:0016192,GO:0016197,GO:0017016,GO:0017112,GO:0017124,GO:0017137,GO:0019899,GO:0019904,GO:0023051,GO:0030135,GO:0030136,GO:0030425,GO:0030659,GO:…	-	ko:K20160,ko:K20161	-	-	-	-	ko00000,ko04131	-	-	-	DENN,dDENN,uDENN
XP_033096036.1	10224.XP_002739703.1	1.41e-30	127	KOG3656@1|root,KOG3656@2759|Eukaryota	2759|Eukaryota	O	G-protein coupled receptor activity	frpr-13	-	-	ko:K04215,ko:K04217,ko:K04218,ko:K04220,ko:K04221,ko:K04282,ko:K04284,ko:K05053,ko:K12478	ko04020,ko04024,ko04080,ko04144,ko04145,ko04915,ko04971,ko05032,ko05152,map04020,map04024,map04080,map04144,map04145,map04915,map04971,map05032,map05152	-	-	-	ko00000,ko00001,ko04030,ko04131	-	-	-	7tm_1
XP_033096037.1	7739.XP_002596413.1	2.18e-145	415	COG0638@1|root,KOG0173@2759|Eukaryota,38CTY@33154|Opisthokonta,3BEBY@33208|Metazoa,3CUEU@33213|Bilateria,47Z2B@7711|Chordata	33208|Metazoa	O	subunit, beta	PSMB7	GO:0000502,GO:0000902,GO:0001775,GO:0002252,GO:0002263,GO:0002274,GO:0002275,GO:0002283,GO:0002366,GO:0002376,GO:0002443,GO:0002444,GO:0002446,GO:0003674,GO:0003824,GO:0004175,GO:0005488,GO:0005515,GO:0005575,GO:0005576,GO:0005622,GO:0005623,GO:0005634,GO:0005654,GO:0005737,GO:0005829,GO:0005839,GO:0006464,GO:0006508,GO:0006511,GO:0006807,GO:0006810,GO:0006887,GO:0006955,GO:0006959,GO:0008150,GO:…	3.4.25.1	ko:K02733,ko:K02739	ko03050,map03050	M00337,M00340	-	-	ko00000,ko00001,ko00002,ko01000,ko01002,ko03051	-	-	-	Pr_beta_C,Proteasome
XP_033096038.1	6669.EFX88451	9.25e-06	52.4	KOG3762@1|root,KOG3762@2759|Eukaryota,38Z6F@33154|Opisthokonta,3BN7F@33208|Metazoa,3CRAU@33213|Bilateria,41V5E@6656|Arthropoda	33208|Metazoa	S	MFS_1 like family	-	-	-	-	-	-	-	-	-	-	-	-	MFS_1_like
XP_033096039.1	6669.EFX88451	9.25e-06	52.4	KOG3762@1|root,KOG3762@2759|Eukaryota,38Z6F@33154|Opisthokonta,3BN7F@33208|Metazoa,3CRAU@33213|Bilateria,41V5E@6656|Arthropoda	33208|Metazoa	S	MFS_1 like family	-	-	-	-	-	-	-	-	-	-	-	-	MFS_1_like
XP_033096040.1	215358.XP_010743957.1	3.07e-92	295	2CYD2@1|root,2S3N2@2759|Eukaryota,39TRN@33154|Opisthokonta,3CQ0Z@33208|Metazoa,3D5MD@33213|Bilateria	33208|Metazoa	-	-	-	-	-	-	-	-	-	-	-	-	-	-	RVT_1
XP_033096041.1	13616.ENSMODP00000002377	8.06e-06	51.2	KOG4728@1|root,KOG4728@2759|Eukaryota,3A6PX@33154|Opisthokonta,3BT7H@33208|Metazoa,3D985@33213|Bilateria,48R64@7711|Chordata,49MS1@7742|Vertebrata	33208|Metazoa	S	BCL (B-Cell lymphoma); contains BH1, BH2 regions	BCL2L10	GO:0002020,GO:0003674,GO:0005488,GO:0005515,GO:0005575,GO:0005622,GO:0005623,GO:0005737,GO:0005739,GO:0005740,GO:0005741,GO:0005829,GO:0006915,GO:0006950,GO:0006974,GO:0007154,GO:0007165,GO:0007166,GO:0007275,GO:0007399,GO:0007417,GO:0008150,GO:0008219,GO:0008630,GO:0009966,GO:0009968,GO:0009987,GO:0010001,GO:0010646,GO:0010648,GO:0010941,GO:0010942,GO:0012501,GO:0016020,GO:0019867,GO:0019899,GO:…	-	ko:K18451	-	-	-	-	ko00000	-	-	-	Bcl-2
XP_033096042.1	7668.SPU_013402-tr	4.51e-36	149	2CMGD@1|root,2QQ9V@2759|Eukaryota,39B3J@33154|Opisthokonta,3BKG5@33208|Metazoa,3CTR5@33213|Bilateria	33208|Metazoa	-	-	-	-	-	-	-	-	-	-	-	-	-	-	DNA_pol_B_2
XP_033096043.1	10224.XP_002739703.1	1.41e-30	127	KOG3656@1|root,KOG3656@2759|Eukaryota	2759|Eukaryota	O	G-protein coupled receptor activity	frpr-13	-	-	ko:K04215,ko:K04217,ko:K04218,ko:K04220,ko:K04221,ko:K04282,ko:K04284,ko:K05053,ko:K12478	ko04020,ko04024,ko04080,ko04144,ko04145,ko04915,ko04971,ko05032,ko05152,map04020,map04024,map04080,map04144,map04145,map04915,map04971,map05032,map05152	-	-	-	ko00000,ko00001,ko04030,ko04131	-	-	-	7tm_1
XP_033096044.1	106582.XP_004576656.1	7.41e-40	151	COG2801@1|root,KOG0017@2759|Eukaryota,38F42@33154|Opisthokonta,3BA5H@33208|Metazoa,3CZSS@33213|Bilateria,48AQP@7711|Chordata,48YUZ@7742|Vertebrata	33208|Metazoa	L	K02A2.6-like	-	-	-	-	-	-	-	-	-	-	-	-	RVT_1,rve
XP_033096046.1	7668.SPU_012225-tr	2.82e-138	443	28K1W@1|root,2QSGD@2759|Eukaryota,39WBJ@33154|Opisthokonta,3BA1V@33208|Metazoa,3D1JX@33213|Bilateria	33208|Metazoa	-	-	-	-	-	-	-	-	-	-	-	-	-	-	Transposase_21
XP_033096047.1	7955.ENSDARP00000100486	5.63e-21	100	COG2940@1|root,KOG1085@2759|Eukaryota,39NCT@33154|Opisthokonta,3CPXG@33208|Metazoa,3E62K@33213|Bilateria,48J36@7711|Chordata,49EWQ@7742|Vertebrata,4A638@7898|Actinopterygii	33208|Metazoa	S	SET (Su(var)3-9, Enhancer-of-zeste, Trithorax) domain	-	-	2.1.1.43	ko:K11428	ko00310,map00310	-	R03875,R03938,R04866,R04867	RC00003,RC00060,RC00181,RC00496	ko00000,ko00001,ko01000,ko03036	-	-	-	SET
XP_033096048.1	7668.SPU_008518-tr	3.45e-49	175	28HRG@1|root,2QQ2S@2759|Eukaryota,38DZN@33154|Opisthokonta,3BH9M@33208|Metazoa,3CRUA@33213|Bilateria	33208|Metazoa	S	GRIP domain	GCC1	GO:0000138,GO:0003674,GO:0005488,GO:0005515,GO:0005575,GO:0005622,GO:0005623,GO:0005737,GO:0005794,GO:0005795,GO:0005829,GO:0005886,GO:0006810,GO:0008150,GO:0012505,GO:0016020,GO:0016192,GO:0017016,GO:0017137,GO:0019899,GO:0030306,GO:0031267,GO:0031984,GO:0031985,GO:0042802,GO:0042803,GO:0043226,GO:0043227,GO:0043229,GO:0043231,GO:0044422,GO:0044424,GO:0044431,GO:0044444,GO:0044446,GO:0044464,GO:…	-	ko:K20281	-	-	-	-	ko00000,ko04131	-	-	-	GRIP
[truncated: 28,764 more rows]
