# Supplementary material for: Transcriptomic Responses of Blue Bat Star Patiria pectinifera to Sediment Burial
Source: Int J Mol Sci. 2025 May 28;26(11):5208. doi: 10.3390/ijms26115208 (PMC12154441; doi:10.3390/ijms26115208)
Supplement: Supplementary file 1 [file ijms-26-05208-s001.zip › Table_S7.xlsx]

## Sheet: Sheet1
Table S7. Functional annotations of protein sequences predicted from the genome of Patiria miniata (GCF_015706575.1).
#query	seed_ortholog	evalue	score	eggNOG_OGs	max_annot_lvl	COG_category	Description	Preferred_name	GOs	EC	KEGG_ko	KEGG_Pathway	KEGG_Module	KEGG_Reaction	KEGG_rclass	BRITE	KEGG_TC	CAZy	BiGG_Reaction	PFAMs
XP_038044063.1	45351.EDO43818	1.13e-95	310	KOG3809@1|root,KOG3809@2759|Eukaryota,39S6S@33154|Opisthokonta,3BGSB@33208|Metazoa	33208|Metazoa	Z	intraciliary transport	dyf-11	GO:0000003,GO:0002119,GO:0002164,GO:0003008,GO:0003674,GO:0005215,GO:0005575,GO:0005622,GO:0005623,GO:0005737,GO:0005813,GO:0005815,GO:0005856,GO:0005929,GO:0005930,GO:0006810,GO:0006928,GO:0006935,GO:0006950,GO:0006970,GO:0006972,GO:0006996,GO:0007017,GO:0007018,GO:0007275,GO:0007610,GO:0007611,GO:0007612,GO:0008104,GO:0008150,GO:0008306,GO:0009605,GO:0009628,GO:0009791,GO:0009987,GO:0010970,GO:…	-	ko:K19680	-	-	-	-	ko00000,ko03036	-	-	-	MIP-T3
XP_038044064.1	7668.SPU_018575-tr	6.26e-84	271	KOG3809@1|root,KOG3809@2759|Eukaryota,39S6S@33154|Opisthokonta,3BGSB@33208|Metazoa,3CTIQ@33213|Bilateria	33208|Metazoa	Z	intraciliary transport	dyf-11	GO:0000003,GO:0002119,GO:0002164,GO:0003008,GO:0003674,GO:0005215,GO:0005575,GO:0005622,GO:0005623,GO:0005737,GO:0005813,GO:0005815,GO:0005856,GO:0005929,GO:0005930,GO:0006810,GO:0006928,GO:0006935,GO:0006950,GO:0006970,GO:0006972,GO:0006996,GO:0007017,GO:0007018,GO:0007275,GO:0007610,GO:0007611,GO:0007612,GO:0008104,GO:0008150,GO:0008306,GO:0009605,GO:0009628,GO:0009791,GO:0009987,GO:0010970,GO:…	-	ko:K19680	-	-	-	-	ko00000,ko03036	-	-	-	MIP-T3
XP_038044065.1	52644.XP_010568269.1	1.14e-55	189	COG1028@1|root,KOG4169@2759|Eukaryota,39MT4@33154|Opisthokonta,3BJE1@33208|Metazoa,3D0NN@33213|Bilateria,484CP@7711|Chordata,48YH1@7742|Vertebrata,4GQ7C@8782|Aves	33208|Metazoa	Q	Belongs to the short-chain dehydrogenases reductases (SDR) family	HPGD	GO:0000003,GO:0000166,GO:0001568,GO:0001655,GO:0001676,GO:0001822,GO:0001944,GO:0002237,GO:0003674,GO:0003824,GO:0004888,GO:0004930,GO:0004953,GO:0004954,GO:0004955,GO:0004957,GO:0005488,GO:0005515,GO:0005575,GO:0005576,GO:0005615,GO:0005622,GO:0005623,GO:0005634,GO:0005654,GO:0005737,GO:0005829,GO:0006082,GO:0006629,GO:0006631,GO:0006633,GO:0006636,GO:0006690,GO:0006692,GO:0006693,GO:0007154,GO:…	1.1.1.141	ko:K00069	ko05202,map05202	-	-	-	ko00000,ko00001,ko01000,ko04147	-	-	-	adh_short
XP_038044066.1	10224.XP_006821957.1	6.73e-50	172	COG1028@1|root,KOG4169@2759|Eukaryota,39MT4@33154|Opisthokonta,3BJE1@33208|Metazoa,3D0NN@33213|Bilateria	33208|Metazoa	Q	Belongs to the short-chain dehydrogenases reductases (SDR) family	HPGD	GO:0000003,GO:0000166,GO:0001568,GO:0001655,GO:0001676,GO:0001822,GO:0001944,GO:0002237,GO:0003674,GO:0003824,GO:0004888,GO:0004930,GO:0004953,GO:0004954,GO:0004955,GO:0004957,GO:0005488,GO:0005515,GO:0005575,GO:0005576,GO:0005615,GO:0005622,GO:0005623,GO:0005634,GO:0005654,GO:0005737,GO:0005829,GO:0006082,GO:0006629,GO:0006631,GO:0006633,GO:0006636,GO:0006690,GO:0006692,GO:0006693,GO:0007154,GO:…	1.1.1.141	ko:K00069	ko05202,map05202	-	-	-	ko00000,ko00001,ko01000,ko04147	-	-	-	adh_short
XP_038044067.1	8010.XP_010892379.1	1.93e-231	709	KOG3516@1|root,KOG3516@2759|Eukaryota,38FQK@33154|Opisthokonta,3BC1Z@33208|Metazoa,3CSH1@33213|Bilateria,481WK@7711|Chordata,48V5U@7742|Vertebrata,4A54D@7898|Actinopterygii	33208|Metazoa	T	protein-like	CNTNAP2	GO:0000902,GO:0001505,GO:0001700,GO:0002009,GO:0002020,GO:0003007,GO:0003008,GO:0003013,GO:0003015,GO:0003674,GO:0005488,GO:0005515,GO:0005575,GO:0005622,GO:0005623,GO:0005737,GO:0005768,GO:0005769,GO:0005794,GO:0005886,GO:0005887,GO:0005911,GO:0005918,GO:0005919,GO:0006810,GO:0006836,GO:0006887,GO:0006903,GO:0006904,GO:0007043,GO:0007154,GO:0007155,GO:0007163,GO:0007267,GO:0007268,GO:0007269,GO:…	-	ko:K07379,ko:K07380	ko04514,map04514	-	-	-	ko00000,ko00001	-	-	-	EGF,F5_F8_type_C,Laminin_G_2
XP_038044068.1	10224.XP_006813432.1	2.7e-216	617	KOG0144@1|root,KOG0146@2759|Eukaryota,38FQ3@33154|Opisthokonta,3BDXP@33208|Metazoa,3E5BG@33213|Bilateria	33208|Metazoa	A	RNA recognition motif	CELF3	GO:0000003,GO:0000245,GO:0000375,GO:0000377,GO:0000380,GO:0000381,GO:0000398,GO:0000900,GO:0003006,GO:0003674,GO:0003676,GO:0003723,GO:0003727,GO:0003729,GO:0005488,GO:0005515,GO:0005575,GO:0005622,GO:0005623,GO:0005634,GO:0005654,GO:0005737,GO:0006139,GO:0006351,GO:0006376,GO:0006396,GO:0006397,GO:0006417,GO:0006725,GO:0006807,GO:0006928,GO:0006996,GO:0006997,GO:0007154,GO:0007267,GO:0007268,GO:…	-	ko:K02177,ko:K13207	ko04320,map04320	-	-	-	ko00000,ko00001,ko03019,ko03041	-	-	-	RRM_1
XP_038044069.1	10224.XP_006813432.1	4.86e-216	616	KOG0144@1|root,KOG0146@2759|Eukaryota,38FQ3@33154|Opisthokonta,3BDXP@33208|Metazoa,3E5BG@33213|Bilateria	33208|Metazoa	A	RNA recognition motif	CELF3	GO:0000003,GO:0000245,GO:0000375,GO:0000377,GO:0000380,GO:0000381,GO:0000398,GO:0000900,GO:0003006,GO:0003674,GO:0003676,GO:0003723,GO:0003727,GO:0003729,GO:0005488,GO:0005515,GO:0005575,GO:0005622,GO:0005623,GO:0005634,GO:0005654,GO:0005737,GO:0006139,GO:0006351,GO:0006376,GO:0006396,GO:0006397,GO:0006417,GO:0006725,GO:0006807,GO:0006928,GO:0006996,GO:0006997,GO:0007154,GO:0007267,GO:0007268,GO:…	-	ko:K02177,ko:K13207	ko04320,map04320	-	-	-	ko00000,ko00001,ko03019,ko03041	-	-	-	RRM_1
XP_038044070.1	10224.XP_006813432.1	6.65e-216	616	KOG0144@1|root,KOG0146@2759|Eukaryota,38FQ3@33154|Opisthokonta,3BDXP@33208|Metazoa,3E5BG@33213|Bilateria	33208|Metazoa	A	RNA recognition motif	CELF3	GO:0000003,GO:0000245,GO:0000375,GO:0000377,GO:0000380,GO:0000381,GO:0000398,GO:0000900,GO:0003006,GO:0003674,GO:0003676,GO:0003723,GO:0003727,GO:0003729,GO:0005488,GO:0005515,GO:0005575,GO:0005622,GO:0005623,GO:0005634,GO:0005654,GO:0005737,GO:0006139,GO:0006351,GO:0006376,GO:0006396,GO:0006397,GO:0006417,GO:0006725,GO:0006807,GO:0006928,GO:0006996,GO:0006997,GO:0007154,GO:0007267,GO:0007268,GO:…	-	ko:K02177,ko:K13207	ko04320,map04320	-	-	-	ko00000,ko00001,ko03019,ko03041	-	-	-	RRM_1
XP_038044071.1	10224.XP_006813432.1	4.27e-219	624	KOG0144@1|root,KOG0146@2759|Eukaryota,38FQ3@33154|Opisthokonta,3BDXP@33208|Metazoa,3E5BG@33213|Bilateria	33208|Metazoa	A	RNA recognition motif	CELF3	GO:0000003,GO:0000245,GO:0000375,GO:0000377,GO:0000380,GO:0000381,GO:0000398,GO:0000900,GO:0003006,GO:0003674,GO:0003676,GO:0003723,GO:0003727,GO:0003729,GO:0005488,GO:0005515,GO:0005575,GO:0005622,GO:0005623,GO:0005634,GO:0005654,GO:0005737,GO:0006139,GO:0006351,GO:0006376,GO:0006396,GO:0006397,GO:0006417,GO:0006725,GO:0006807,GO:0006928,GO:0006996,GO:0006997,GO:0007154,GO:0007267,GO:0007268,GO:…	-	ko:K02177,ko:K13207	ko04320,map04320	-	-	-	ko00000,ko00001,ko03019,ko03041	-	-	-	RRM_1
XP_038044072.1	10224.XP_006813432.1	2.32e-218	621	KOG0144@1|root,KOG0146@2759|Eukaryota,38FQ3@33154|Opisthokonta,3BDXP@33208|Metazoa,3E5BG@33213|Bilateria	33208|Metazoa	A	RNA recognition motif	CELF3	GO:0000003,GO:0000245,GO:0000375,GO:0000377,GO:0000380,GO:0000381,GO:0000398,GO:0000900,GO:0003006,GO:0003674,GO:0003676,GO:0003723,GO:0003727,GO:0003729,GO:0005488,GO:0005515,GO:0005575,GO:0005622,GO:0005623,GO:0005634,GO:0005654,GO:0005737,GO:0006139,GO:0006351,GO:0006376,GO:0006396,GO:0006397,GO:0006417,GO:0006725,GO:0006807,GO:0006928,GO:0006996,GO:0006997,GO:0007154,GO:0007267,GO:0007268,GO:…	-	ko:K02177,ko:K13207	ko04320,map04320	-	-	-	ko00000,ko00001,ko03019,ko03041	-	-	-	RRM_1
XP_038044073.1	10224.XP_006813432.1	3.92e-204	585	KOG0144@1|root,KOG0146@2759|Eukaryota,38FQ3@33154|Opisthokonta,3BDXP@33208|Metazoa,3E5BG@33213|Bilateria	33208|Metazoa	A	RNA recognition motif	CELF3	GO:0000003,GO:0000245,GO:0000375,GO:0000377,GO:0000380,GO:0000381,GO:0000398,GO:0000900,GO:0003006,GO:0003674,GO:0003676,GO:0003723,GO:0003727,GO:0003729,GO:0005488,GO:0005515,GO:0005575,GO:0005622,GO:0005623,GO:0005634,GO:0005654,GO:0005737,GO:0006139,GO:0006351,GO:0006376,GO:0006396,GO:0006397,GO:0006417,GO:0006725,GO:0006807,GO:0006928,GO:0006996,GO:0006997,GO:0007154,GO:0007267,GO:0007268,GO:…	-	ko:K02177,ko:K13207	ko04320,map04320	-	-	-	ko00000,ko00001,ko03019,ko03041	-	-	-	RRM_1
XP_038044074.1	7668.SPU_027584-tr	1.31e-69	229	KOG3656@1|root,KOG3656@2759|Eukaryota,3AQW8@33154|Opisthokonta,3C2NE@33208|Metazoa	33208|Metazoa	S	Serpentine type 7TM GPCR chemoreceptor Srx	-	-	-	ko:K04160,ko:K04287	ko04020,ko04024,ko04080,ko04726,map04020,map04024,map04080,map04726	-	-	-	ko00000,ko00001,ko04030	-	-	-	7tm_1
XP_038044075.1	7668.SPU_027584-tr	7.97e-64	213	KOG3656@1|root,KOG3656@2759|Eukaryota,3AQW8@33154|Opisthokonta,3C2NE@33208|Metazoa	33208|Metazoa	S	Serpentine type 7TM GPCR chemoreceptor Srx	-	-	-	ko:K04160,ko:K04287	ko04020,ko04024,ko04080,ko04726,map04020,map04024,map04080,map04726	-	-	-	ko00000,ko00001,ko04030	-	-	-	7tm_1
XP_038044076.1	7739.XP_002590883.1	8.02e-125	366	COG1218@1|root,KOG3099@2759|Eukaryota,39RPP@33154|Opisthokonta,3BEER@33208|Metazoa,3CTH2@33213|Bilateria,47Z29@7711|Chordata	33208|Metazoa	F	3'(2'),5'-bisphosphate nucleotidase activity	BPNT1	GO:0000287,GO:0003674,GO:0003824,GO:0004441,GO:0005488,GO:0005575,GO:0005622,GO:0005623,GO:0005737,GO:0005829,GO:0006082,GO:0006139,GO:0006163,GO:0006725,GO:0006753,GO:0006790,GO:0006793,GO:0006796,GO:0006807,GO:0007275,GO:0007399,GO:0008150,GO:0008152,GO:0008252,GO:0008441,GO:0009117,GO:0009150,GO:0009259,GO:0009987,GO:0016311,GO:0016312,GO:0016787,GO:0016788,GO:0016791,GO:0019637,GO:0019693,GO:…	3.1.3.7	ko:K01082	ko00920,ko01100,ko01120,ko01130,map00920,map01100,map01120,map01130	-	R00188,R00508	RC00078	ko00000,ko00001,ko01000,ko03016	-	-	-	Inositol_P
XP_038044077.1	6500.XP_005108832.1	1.88e-34	129	2ERDY@1|root,2SU7P@2759|Eukaryota,3ARDZ@33154|Opisthokonta,3C2AH@33208|Metazoa,3DKA4@33213|Bilateria	33208|Metazoa	O	Ring finger	-	-	-	-	-	-	-	-	-	-	-	-	-
XP_038044078.1	28377.ENSACAP00000012757	4.08e-53	172	2B00U@1|root,2S06W@2759|Eukaryota,3A352@33154|Opisthokonta,3BR6R@33208|Metazoa,3CY65@33213|Bilateria,4874N@7711|Chordata,4976B@7742|Vertebrata	33208|Metazoa	S	2 iron, 2 sulfur cluster binding	RFESD	-	-	-	-	-	-	-	-	-	-	-	Rieske,Rieske_2
XP_038044079.1	28377.ENSACAP00000012757	4.08e-53	172	2B00U@1|root,2S06W@2759|Eukaryota,3A352@33154|Opisthokonta,3BR6R@33208|Metazoa,3CY65@33213|Bilateria,4874N@7711|Chordata,4976B@7742|Vertebrata	33208|Metazoa	S	2 iron, 2 sulfur cluster binding	RFESD	-	-	-	-	-	-	-	-	-	-	-	Rieske,Rieske_2
XP_038044080.1	28377.ENSACAP00000012757	4.08e-53	172	2B00U@1|root,2S06W@2759|Eukaryota,3A352@33154|Opisthokonta,3BR6R@33208|Metazoa,3CY65@33213|Bilateria,4874N@7711|Chordata,4976B@7742|Vertebrata	33208|Metazoa	S	2 iron, 2 sulfur cluster binding	RFESD	-	-	-	-	-	-	-	-	-	-	-	Rieske,Rieske_2
XP_038044081.1	28377.ENSACAP00000012757	4.08e-53	172	2B00U@1|root,2S06W@2759|Eukaryota,3A352@33154|Opisthokonta,3BR6R@33208|Metazoa,3CY65@33213|Bilateria,4874N@7711|Chordata,4976B@7742|Vertebrata	33208|Metazoa	S	2 iron, 2 sulfur cluster binding	RFESD	-	-	-	-	-	-	-	-	-	-	-	Rieske,Rieske_2
XP_038044083.1	7668.SPU_013315-tr	9.04e-165	493	KOG0032@1|root,KOG0032@2759|Eukaryota,38DA3@33154|Opisthokonta,3BAMM@33208|Metazoa,3CWG5@33213|Bilateria	33208|Metazoa	T	Calcyphosine 2	CAPS2	GO:0003674,GO:0005215,GO:0005432,GO:0005488,GO:0005509,GO:0006810,GO:0006811,GO:0006812,GO:0006814,GO:0006816,GO:0008150,GO:0008324,GO:0015075,GO:0015077,GO:0015081,GO:0015085,GO:0015291,GO:0015297,GO:0015298,GO:0015318,GO:0015368,GO:0015491,GO:0015672,GO:0022804,GO:0022857,GO:0022890,GO:0030001,GO:0034220,GO:0035725,GO:0042592,GO:0043167,GO:0043169,GO:0046872,GO:0046873,GO:0048878,GO:0050801,GO:…	-	-	-	-	-	-	-	-	-	-	DUF1126,EF-hand_7
XP_038044084.1	7668.SPU_024747-tr	3.41e-38	149	KOG3656@1|root,KOG3656@2759|Eukaryota	2759|Eukaryota	O	G-protein coupled receptor activity	npr-32	-	-	ko:K04218	ko04024,ko04080,ko04971,map04024,map04080,map04971	-	-	-	ko00000,ko00001,ko04030	-	-	-	7tm_1
XP_038044085.1	10224.XP_006811957.1	2.38e-32	130	28NZR@1|root,2QVKA@2759|Eukaryota,38U44@33154|Opisthokonta,3BP36@33208|Metazoa,3D1YR@33213|Bilateria	33208|Metazoa	S	2'-5'-oligoadenylate synthetase 1, domain 2, C-terminus	-	-	2.7.7.84	ko:K14216	ko04621,ko05160,ko05162,ko05164,ko05168,map04621,map05160,map05162,map05164,map05168	-	R10909,R10910	RC00078	ko00000,ko00001,ko01000	-	-	-	NTP_transf_2,OAS1_C
XP_038044086.1	10224.XP_006811957.1	2.38e-32	130	28NZR@1|root,2QVKA@2759|Eukaryota,38U44@33154|Opisthokonta,3BP36@33208|Metazoa,3D1YR@33213|Bilateria	33208|Metazoa	S	2'-5'-oligoadenylate synthetase 1, domain 2, C-terminus	-	-	2.7.7.84	ko:K14216	ko04621,ko05160,ko05162,ko05164,ko05168,map04621,map05160,map05162,map05164,map05168	-	R10909,R10910	RC00078	ko00000,ko00001,ko01000	-	-	-	NTP_transf_2,OAS1_C
XP_038044087.1	7668.SPU_012017-tr	6.37e-90	270	KOG0324@1|root,KOG0324@2759|Eukaryota,39IQ8@33154|Opisthokonta,3BBMD@33208|Metazoa,3CVRX@33213|Bilateria	33208|Metazoa	S	Lys63-specific deubiquitinase activity	DESI2	GO:0002009,GO:0003674,GO:0003824,GO:0005575,GO:0005622,GO:0005623,GO:0005737,GO:0006464,GO:0006508,GO:0006807,GO:0007275,GO:0007369,GO:0008150,GO:0008152,GO:0009653,GO:0009790,GO:0009888,GO:0009987,GO:0016579,GO:0016787,GO:0019538,GO:0032501,GO:0032502,GO:0036211,GO:0043170,GO:0043412,GO:0044237,GO:0044238,GO:0044260,GO:0044267,GO:0044424,GO:0044464,GO:0048598,GO:0048729,GO:0048856,GO:0060026,GO:…	-	ko:K20057	-	-	-	-	ko00000,ko04131	-	-	-	Peptidase_C97
XP_038044088.1	7668.SPU_012017-tr	6.37e-90	270	KOG0324@1|root,KOG0324@2759|Eukaryota,39IQ8@33154|Opisthokonta,3BBMD@33208|Metazoa,3CVRX@33213|Bilateria	33208|Metazoa	S	Lys63-specific deubiquitinase activity	DESI2	GO:0002009,GO:0003674,GO:0003824,GO:0005575,GO:0005622,GO:0005623,GO:0005737,GO:0006464,GO:0006508,GO:0006807,GO:0007275,GO:0007369,GO:0008150,GO:0008152,GO:0009653,GO:0009790,GO:0009888,GO:0009987,GO:0016579,GO:0016787,GO:0019538,GO:0032501,GO:0032502,GO:0036211,GO:0043170,GO:0043412,GO:0044237,GO:0044238,GO:0044260,GO:0044267,GO:0044424,GO:0044464,GO:0048598,GO:0048729,GO:0048856,GO:0060026,GO:…	-	ko:K20057	-	-	-	-	ko00000,ko04131	-	-	-	Peptidase_C97
XP_038044089.1	10224.XP_006812209.1	5.29e-69	229	KOG3044@1|root,KOG3044@2759|Eukaryota,39RMY@33154|Opisthokonta,3BB82@33208|Metazoa,3CW2Q@33213|Bilateria	33208|Metazoa	S	Coiled-coil domain containing protein (DUF2052)	CCDC97	GO:0005575,GO:0005622,GO:0005623,GO:0005634,GO:0005686,GO:0030532,GO:0032991,GO:0043226,GO:0043227,GO:0043229,GO:0043231,GO:0044422,GO:0044424,GO:0044428,GO:0044446,GO:0044464,GO:0097525,GO:0120114,GO:1990904	-	-	-	-	-	-	-	-	-	-	DUF2052
XP_038044090.1	7668.SPU_003903-tr	2.74e-195	571	28IXA@1|root,2QR8Y@2759|Eukaryota,38JAV@33154|Opisthokonta,3BH6Y@33208|Metazoa,3CTEA@33213|Bilateria	33208|Metazoa	S	septin cytoskeleton organization	WDPCP	GO:0000902,GO:0000904,GO:0001654,GO:0001655,GO:0001667,GO:0001736,GO:0001737,GO:0001738,GO:0001822,GO:0001952,GO:0002009,GO:0002064,GO:0002065,GO:0002066,GO:0002093,GO:0002165,GO:0005575,GO:0005622,GO:0005623,GO:0005737,GO:0005856,GO:0005929,GO:0005930,GO:0006928,GO:0006996,GO:0007010,GO:0007154,GO:0007163,GO:0007164,GO:0007165,GO:0007166,GO:0007224,GO:0007275,GO:0007399,GO:0007423,GO:0007444,GO:…	-	-	-	-	-	-	-	-	-	-	Frtz
XP_038044091.1	7668.SPU_013315-tr	9.04e-165	493	KOG0032@1|root,KOG0032@2759|Eukaryota,38DA3@33154|Opisthokonta,3BAMM@33208|Metazoa,3CWG5@33213|Bilateria	33208|Metazoa	T	Calcyphosine 2	CAPS2	GO:0003674,GO:0005215,GO:0005432,GO:0005488,GO:0005509,GO:0006810,GO:0006811,GO:0006812,GO:0006814,GO:0006816,GO:0008150,GO:0008324,GO:0015075,GO:0015077,GO:0015081,GO:0015085,GO:0015291,GO:0015297,GO:0015298,GO:0015318,GO:0015368,GO:0015491,GO:0015672,GO:0022804,GO:0022857,GO:0022890,GO:0030001,GO:0034220,GO:0035725,GO:0042592,GO:0043167,GO:0043169,GO:0046872,GO:0046873,GO:0048878,GO:0050801,GO:…	-	-	-	-	-	-	-	-	-	-	DUF1126,EF-hand_7
XP_038044092.1	7668.SPU_001181-tr	1.3e-111	356	COG0405@1|root,KOG2410@2759|Eukaryota,38EE0@33154|Opisthokonta,3B9HX@33208|Metazoa,3CZXS@33213|Bilateria	33208|Metazoa	E	glutathione hydrolase activity	-	GO:0000902,GO:0003674,GO:0003824,GO:0005575,GO:0005576,GO:0005615,GO:0006508,GO:0006518,GO:0006575,GO:0006749,GO:0006790,GO:0006807,GO:0007275,GO:0007399,GO:0008150,GO:0008152,GO:0008233,GO:0008238,GO:0008242,GO:0009314,GO:0009416,GO:0009628,GO:0009653,GO:0009987,GO:0016043,GO:0016787,GO:0019538,GO:0022008,GO:0030030,GO:0030154,GO:0030182,GO:0031175,GO:0032501,GO:0032502,GO:0032989,GO:0032990,GO:…	2.3.2.2,3.4.19.13,3.4.19.14	ko:K00681,ko:K18592	ko00430,ko00460,ko00480,ko00590,ko01100,map00430,map00460,map00480,map00590,map01100	-	R00494,R01262,R01687,R03867,R03916,R03970,R03971,R04935,R09875	RC00064,RC00090,RC00096	ko00000,ko00001,ko01000,ko01002,ko04090	-	-	-	G_glu_transpept
XP_038044093.1	27923.ML24285a-PA	4.79e-70	237	KOG1075@1|root,KOG1075@2759|Eukaryota,39PDE@33154|Opisthokonta,3CQV9@33208|Metazoa	2759|Eukaryota	S	Reverse transcriptase (RNA-dependent DNA polymerase)	-	-	2.3.1.15	ko:K13506	ko00561,ko00564,ko01100,ko01110,map00561,map00564,map01100,map01110	M00089	R00851,R09380	RC00004,RC00039,RC00041	ko00000,ko00001,ko00002,ko01000,ko01004	-	-	-	Exo_endo_phos_2,RVT_1
XP_038044094.1	10224.NP_001158410.1	2.8e-47	164	KOG0489@1|root,KOG0489@2759|Eukaryota,39SRM@33154|Opisthokonta,3B9WV@33208|Metazoa,3CU25@33213|Bilateria	33208|Metazoa	K	homeobox protein	HOXA5	GO:0000003,GO:0000976,GO:0000977,GO:0000978,GO:0000981,GO:0000982,GO:0000987,GO:0001012,GO:0001067,GO:0001077,GO:0001158,GO:0001228,GO:0001501,GO:0001708,GO:0001763,GO:0002009,GO:0002064,GO:0002065,GO:0002066,GO:0002067,GO:0002069,GO:0002070,GO:0002682,GO:0002683,GO:0002684,GO:0003002,GO:0003006,GO:0003008,GO:0003016,GO:0003674,GO:0003676,GO:0003677,GO:0003690,GO:0003700,GO:0005488,GO:0005515,GO:…	-	ko:K09304,ko:K09305,ko:K09306,ko:K09311	-	-	-	-	ko00000,ko03000	-	-	-	Homeobox
XP_038044095.1	8153.XP_005950263.1	1.02e-14	77.4	KOG4297@1|root,KOG4297@2759|Eukaryota,39TWF@33154|Opisthokonta,3BFQ9@33208|Metazoa,3CX0X@33213|Bilateria,48K8F@7711|Chordata,49H5T@7742|Vertebrata	33208|Metazoa	T	Type-2 ice-structuring protein-like	-	-	-	ko:K17513,ko:K22244	ko05226,map05226	-	-	-	ko00000,ko00001,ko04091	-	-	-	Lectin_C,Trypsin
XP_038044096.1	6238.CBG23344	2.68e-07	53.5	KOG1759@1|root,KOG1759@2759|Eukaryota,3A3MR@33154|Opisthokonta,3BRTB@33208|Metazoa,3D8KQ@33213|Bilateria,40M1V@6231|Nematoda,1M4GN@119089|Chromadorea,412FD@6236|Rhabditida	33208|Metazoa	V	Macrophage migration inhibitory factor (MIF)	MIF	GO:0000003,GO:0000302,GO:0001516,GO:0001666,GO:0001775,GO:0001817,GO:0001819,GO:0001932,GO:0001934,GO:0001942,GO:0001976,GO:0001990,GO:0002016,GO:0002020,GO:0002035,GO:0002237,GO:0002252,GO:0002263,GO:0002274,GO:0002275,GO:0002283,GO:0002366,GO:0002376,GO:0002443,GO:0002444,GO:0002446,GO:0002673,GO:0002675,GO:0002682,GO:0002683,GO:0002684,GO:0002685,GO:0002686,GO:0002688,GO:0002689,GO:0002694,GO:…	5.3.2.1	ko:K07253	ko00350,ko00360,map00350,map00360	-	R01378,R03342	RC00507	ko00000,ko00001,ko01000,ko04147	-	-	-	MIF
XP_038044097.1	109478.XP_005869675.1	2.2e-51	186	KOG3538@1|root,KOG3538@2759|Eukaryota,38H7I@33154|Opisthokonta,3BFQE@33208|Metazoa,3CTUZ@33213|Bilateria,4825G@7711|Chordata,48W1K@7742|Vertebrata,3J3R6@40674|Mammalia,4M3E4@9397|Chiroptera	33208|Metazoa	O	ADAMTS-like	ADAMTSL1	GO:0000902,GO:0000904,GO:0003674,GO:0005102,GO:0005488,GO:0005515,GO:0005575,GO:0005576,GO:0005615,GO:0005622,GO:0005623,GO:0005737,GO:0005783,GO:0005788,GO:0006928,GO:0006935,GO:0007275,GO:0007399,GO:0007409,GO:0007411,GO:0007417,GO:0007419,GO:0008150,GO:0009605,GO:0009653,GO:0009987,GO:0012505,GO:0016043,GO:0022008,GO:0030030,GO:0030154,GO:0030182,GO:0031175,GO:0031974,GO:0032501,GO:0032502,GO:…	-	-	-	-	-	-	-	-	-	-	ADAM_spacer1,I-set,Ig_3,PLAC,TSP_1
XP_038044098.1	7668.SPU_028677-tr	7e-168	476	COG0030@1|root,KOG0821@2759|Eukaryota,38EES@33154|Opisthokonta,3BFPQ@33208|Metazoa,3CSHS@33213|Bilateria	33208|Metazoa	A	Belongs to the class I-like SAM-binding methyltransferase superfamily. rRNA adenine N(6)-methyltransferase family	TFB1M	GO:0000154,GO:0000179,GO:0000959,GO:0001510,GO:0003674,GO:0003712,GO:0003824,GO:0005575,GO:0005622,GO:0005623,GO:0005737,GO:0005739,GO:0005759,GO:0006139,GO:0006351,GO:0006364,GO:0006390,GO:0006396,GO:0006417,GO:0006725,GO:0006807,GO:0006996,GO:0007005,GO:0008150,GO:0008152,GO:0008168,GO:0008170,GO:0008173,GO:0008649,GO:0008757,GO:0009058,GO:0009059,GO:0009295,GO:0009451,GO:0009889,GO:0009987,GO:…	-	ko:K15266	-	-	-	-	ko00000,ko01000,ko03009,ko03029	-	-	-	RrnaAD
XP_038044099.1	7668.SPU_013315-tr	9.04e-165	493	KOG0032@1|root,KOG0032@2759|Eukaryota,38DA3@33154|Opisthokonta,3BAMM@33208|Metazoa,3CWG5@33213|Bilateria	33208|Metazoa	T	Calcyphosine 2	CAPS2	GO:0003674,GO:0005215,GO:0005432,GO:0005488,GO:0005509,GO:0006810,GO:0006811,GO:0006812,GO:0006814,GO:0006816,GO:0008150,GO:0008324,GO:0015075,GO:0015077,GO:0015081,GO:0015085,GO:0015291,GO:0015297,GO:0015298,GO:0015318,GO:0015368,GO:0015491,GO:0015672,GO:0022804,GO:0022857,GO:0022890,GO:0030001,GO:0034220,GO:0035725,GO:0042592,GO:0043167,GO:0043169,GO:0046872,GO:0046873,GO:0048878,GO:0050801,GO:…	-	-	-	-	-	-	-	-	-	-	DUF1126,EF-hand_7
XP_038044101.1	10224.XP_006818455.1	4.6e-98	312	KOG4294@1|root,KOG4294@2759|Eukaryota,38YI2@33154|Opisthokonta,3BE9T@33208|Metazoa,3CUPZ@33213|Bilateria	33208|Metazoa	PT	acid-sensing ion channel activity	-	-	-	ko:K03440,ko:K04825,ko:K04829	ko04742,ko04750,ko04960,map04742,map04750,map04960	-	-	-	ko00000,ko00001,ko04040	1.A.6.1.1,1.A.6.1.10,1.A.6.1.2,1.A.6.1.4,1.A.6.1.5,1.A.6.2,1.A.6.4,1.A.6.5	-	-	ASC
XP_038044102.1	10224.XP_006818455.1	2.01e-91	295	KOG4294@1|root,KOG4294@2759|Eukaryota,38YI2@33154|Opisthokonta,3BE9T@33208|Metazoa,3CUPZ@33213|Bilateria	33208|Metazoa	PT	acid-sensing ion channel activity	-	-	-	ko:K03440,ko:K04825,ko:K04829	ko04742,ko04750,ko04960,map04742,map04750,map04960	-	-	-	ko00000,ko00001,ko04040	1.A.6.1.1,1.A.6.1.10,1.A.6.1.2,1.A.6.1.4,1.A.6.1.5,1.A.6.2,1.A.6.4,1.A.6.5	-	-	ASC
XP_038044103.1	7668.SPU_024363-tr	7.72e-46	178	2E8UK@1|root,2SF9P@2759|Eukaryota,3ABXF@33154|Opisthokonta,3BW3I@33208|Metazoa,3DCY6@33213|Bilateria	33208|Metazoa	S	ZU5 domain	-	-	-	-	-	-	-	-	-	-	-	-	ZU5
XP_038044104.1	7668.SPU_020184-tr	9.29e-77	259	COG1028@1|root,KOG1075@1|root,KOG1075@2759|Eukaryota,KOG1208@2759|Eukaryota,39N4Q@33154|Opisthokonta,3BPSU@33208|Metazoa,3E41R@33213|Bilateria	33208|Metazoa	IQ	Reverse transcriptase (RNA-dependent DNA polymerase)	-	-	-	-	-	-	-	-	-	-	-	-	Exo_endo_phos_2,RVT_1
XP_038044107.1	7918.ENSLOCP00000006896	0	1545	COG0749@1|root,KOG0950@2759|Eukaryota,38BKB@33154|Opisthokonta,3BATG@33208|Metazoa,3CT13@33213|Bilateria,47ZXJ@7711|Chordata,497BB@7742|Vertebrata,49UCC@7898|Actinopterygii	33208|Metazoa	A	Polymerase (DNA directed), theta	POLQ	GO:0000018,GO:0000724,GO:0000725,GO:0000726,GO:0002200,GO:0002376,GO:0002377,GO:0002440,GO:0002520,GO:0002566,GO:0003674,GO:0003676,GO:0003677,GO:0003682,GO:0003684,GO:0003824,GO:0003887,GO:0004386,GO:0005488,GO:0005515,GO:0005575,GO:0005622,GO:0005623,GO:0005634,GO:0005654,GO:0005737,GO:0006139,GO:0006259,GO:0006260,GO:0006261,GO:0006281,GO:0006282,GO:0006284,GO:0006289,GO:0006302,GO:0006303,GO:…	2.7.7.7	ko:K02349	-	-	-	-	ko00000,ko01000,ko03400	-	-	-	DEAD,DNA_pol_A,Helicase_C
XP_038044108.1	7668.SPU_013315-tr	4.63e-166	493	KOG0032@1|root,KOG0032@2759|Eukaryota,38DA3@33154|Opisthokonta,3BAMM@33208|Metazoa,3CWG5@33213|Bilateria	33208|Metazoa	T	Calcyphosine 2	CAPS2	GO:0003674,GO:0005215,GO:0005432,GO:0005488,GO:0005509,GO:0006810,GO:0006811,GO:0006812,GO:0006814,GO:0006816,GO:0008150,GO:0008324,GO:0015075,GO:0015077,GO:0015081,GO:0015085,GO:0015291,GO:0015297,GO:0015298,GO:0015318,GO:0015368,GO:0015491,GO:0015672,GO:0022804,GO:0022857,GO:0022890,GO:0030001,GO:0034220,GO:0035725,GO:0042592,GO:0043167,GO:0043169,GO:0046872,GO:0046873,GO:0048878,GO:0050801,GO:…	-	-	-	-	-	-	-	-	-	-	DUF1126,EF-hand_7
XP_038044109.1	7668.SPU_010179-tr	6.27e-52	184	KOG3656@1|root,KOG3656@2759|Eukaryota,3AMS0@33154|Opisthokonta,3C0AH@33208|Metazoa,3DGSU@33213|Bilateria	33208|Metazoa	S	7 transmembrane receptor (rhodopsin family)	-	-	-	-	-	-	-	-	-	-	-	-	7tm_1
XP_038044110.1	7668.SPU_010179-tr	6.27e-52	184	KOG3656@1|root,KOG3656@2759|Eukaryota,3AMS0@33154|Opisthokonta,3C0AH@33208|Metazoa,3DGSU@33213|Bilateria	33208|Metazoa	S	7 transmembrane receptor (rhodopsin family)	-	-	-	-	-	-	-	-	-	-	-	-	7tm_1
XP_038044111.1	10224.XP_002737511.1	6.77e-148	452	KOG0637@1|root,KOG0637@2759|Eukaryota,38C87@33154|Opisthokonta,3BFF6@33208|Metazoa,3CTRQ@33213|Bilateria	33208|Metazoa	G	sucrose transmembrane transporter activity	SLC45A1	GO:0003674,GO:0005215,GO:0005355,GO:0006810,GO:0008150,GO:0008643,GO:0008645,GO:0015144,GO:0015145,GO:0015149,GO:0015749,GO:0022857,GO:0034219,GO:0051119,GO:0051179,GO:0051234,GO:0055085,GO:0071702,GO:1904659	-	ko:K15378	-	-	-	-	ko00000,ko02000	2.A.2.4,2.A.2.6	-	-	MFS_1,MFS_2
XP_038044112.1	10224.XP_006813791.1	1.73e-63	204	KOG1695@1|root,KOG1695@2759|Eukaryota,39STQ@33154|Opisthokonta,3BJVZ@33208|Metazoa,3CR9P@33213|Bilateria	33208|Metazoa	O	transferase activity	GSTA4	GO:0000302,GO:0003674,GO:0003824,GO:0004364,GO:0004601,GO:0004602,GO:0005488,GO:0005515,GO:0005575,GO:0005622,GO:0005623,GO:0005737,GO:0005739,GO:0005829,GO:0006518,GO:0006575,GO:0006749,GO:0006790,GO:0006805,GO:0006807,GO:0006950,GO:0006979,GO:0007275,GO:0007568,GO:0008144,GO:0008150,GO:0008152,GO:0008340,GO:0009058,GO:0009266,GO:0009314,GO:0009408,GO:0009410,GO:0009411,GO:0009416,GO:0009628,GO:…	2.5.1.18	ko:K00799	ko00480,ko00980,ko00982,ko00983,ko01524,ko05200,ko05204,ko05225,ko05418,map00480,map00980,map00982,map00983,map01524,map05200,map05204,map05225,map05418	-	R03522,R07002,R07003,R07004,R07023,R07024,R07025,R07026,R07069,R07070,R07083,R07084,R07091,R07092,R07093,R07094,R07100,R07113,R07116,R08280,R09409,R11905	RC00004,RC00069,RC00840,RC00948,RC01704,RC01705,RC01706,RC01758,RC01759,RC01765,RC01767,RC01769,RC02243,RC02527,RC02939,RC02940,RC02942,RC02943,RC02944	ko00000,ko00001,ko01000,ko02000	1.A.12.2.2,1.A.12.3.2	-	-	GST_C,GST_C_3,GST_N
XP_038044113.1	7668.SPU_022057-tr	0	910	KOG3611@1|root,KOG3611@2759|Eukaryota,38B60@33154|Opisthokonta,3B9EA@33208|Metazoa,3CTM8@33213|Bilateria	33208|Metazoa	T	Sema domain, seven thrombospondin repeats (Type 1 and type 1-like), transmembrane domain (TM) and short cytoplasmic domain, (Semaphorin)	SEMA5A	GO:0000902,GO:0000904,GO:0001525,GO:0001558,GO:0001568,GO:0001569,GO:0001700,GO:0001763,GO:0001935,GO:0001936,GO:0001938,GO:0001944,GO:0002009,GO:0002040,GO:0002043,GO:0003008,GO:0003674,GO:0004888,GO:0005102,GO:0005488,GO:0005515,GO:0005539,GO:0005575,GO:0005576,GO:0005615,GO:0005623,GO:0005886,GO:0006928,GO:0006935,GO:0007154,GO:0007155,GO:0007162,GO:0007165,GO:0007166,GO:0007267,GO:0007275,GO:…	-	ko:K06841,ko:K06842	ko04360,map04360	-	-	-	ko00000,ko00001,ko04516	-	-	-	PSI,Sema,TSP_1
XP_038044114.1	7668.SPU_022057-tr	4.47e-317	907	KOG3611@1|root,KOG3611@2759|Eukaryota,38B60@33154|Opisthokonta,3B9EA@33208|Metazoa,3CTM8@33213|Bilateria	33208|Metazoa	T	Sema domain, seven thrombospondin repeats (Type 1 and type 1-like), transmembrane domain (TM) and short cytoplasmic domain, (Semaphorin)	SEMA5A	GO:0000902,GO:0000904,GO:0001525,GO:0001558,GO:0001568,GO:0001569,GO:0001700,GO:0001763,GO:0001935,GO:0001936,GO:0001938,GO:0001944,GO:0002009,GO:0002040,GO:0002043,GO:0003008,GO:0003674,GO:0004888,GO:0005102,GO:0005488,GO:0005515,GO:0005539,GO:0005575,GO:0005576,GO:0005615,GO:0005623,GO:0005886,GO:0006928,GO:0006935,GO:0007154,GO:0007155,GO:0007162,GO:0007165,GO:0007166,GO:0007267,GO:0007275,GO:…	-	ko:K06841,ko:K06842	ko04360,map04360	-	-	-	ko00000,ko00001,ko04516	-	-	-	PSI,Sema,TSP_1
XP_038044115.1	7668.SPU_022057-tr	2.68e-316	904	KOG3611@1|root,KOG3611@2759|Eukaryota,38B60@33154|Opisthokonta,3B9EA@33208|Metazoa,3CTM8@33213|Bilateria	33208|Metazoa	T	Sema domain, seven thrombospondin repeats (Type 1 and type 1-like), transmembrane domain (TM) and short cytoplasmic domain, (Semaphorin)	SEMA5A	GO:0000902,GO:0000904,GO:0001525,GO:0001558,GO:0001568,GO:0001569,GO:0001700,GO:0001763,GO:0001935,GO:0001936,GO:0001938,GO:0001944,GO:0002009,GO:0002040,GO:0002043,GO:0003008,GO:0003674,GO:0004888,GO:0005102,GO:0005488,GO:0005515,GO:0005539,GO:0005575,GO:0005576,GO:0005615,GO:0005623,GO:0005886,GO:0006928,GO:0006935,GO:0007154,GO:0007155,GO:0007162,GO:0007165,GO:0007166,GO:0007267,GO:0007275,GO:…	-	ko:K06841,ko:K06842	ko04360,map04360	-	-	-	ko00000,ko00001,ko04516	-	-	-	PSI,Sema,TSP_1
XP_038044116.1	7668.SPU_022057-tr	0	917	KOG3611@1|root,KOG3611@2759|Eukaryota,38B60@33154|Opisthokonta,3B9EA@33208|Metazoa,3CTM8@33213|Bilateria	33208|Metazoa	T	Sema domain, seven thrombospondin repeats (Type 1 and type 1-like), transmembrane domain (TM) and short cytoplasmic domain, (Semaphorin)	SEMA5A	GO:0000902,GO:0000904,GO:0001525,GO:0001558,GO:0001568,GO:0001569,GO:0001700,GO:0001763,GO:0001935,GO:0001936,GO:0001938,GO:0001944,GO:0002009,GO:0002040,GO:0002043,GO:0003008,GO:0003674,GO:0004888,GO:0005102,GO:0005488,GO:0005515,GO:0005539,GO:0005575,GO:0005576,GO:0005615,GO:0005623,GO:0005886,GO:0006928,GO:0006935,GO:0007154,GO:0007155,GO:0007162,GO:0007165,GO:0007166,GO:0007267,GO:0007275,GO:…	-	ko:K06841,ko:K06842	ko04360,map04360	-	-	-	ko00000,ko00001,ko04516	-	-	-	PSI,Sema,TSP_1
XP_038044117.1	7668.SPU_013315-tr	4.63e-166	493	KOG0032@1|root,KOG0032@2759|Eukaryota,38DA3@33154|Opisthokonta,3BAMM@33208|Metazoa,3CWG5@33213|Bilateria	33208|Metazoa	T	Calcyphosine 2	CAPS2	GO:0003674,GO:0005215,GO:0005432,GO:0005488,GO:0005509,GO:0006810,GO:0006811,GO:0006812,GO:0006814,GO:0006816,GO:0008150,GO:0008324,GO:0015075,GO:0015077,GO:0015081,GO:0015085,GO:0015291,GO:0015297,GO:0015298,GO:0015318,GO:0015368,GO:0015491,GO:0015672,GO:0022804,GO:0022857,GO:0022890,GO:0030001,GO:0034220,GO:0035725,GO:0042592,GO:0043167,GO:0043169,GO:0046872,GO:0046873,GO:0048878,GO:0050801,GO:…	-	-	-	-	-	-	-	-	-	-	DUF1126,EF-hand_7
XP_038044118.1	7668.SPU_005473-tr	1.57e-31	130	KOG3656@1|root,KOG3656@2759|Eukaryota,3AMS0@33154|Opisthokonta,3C0AH@33208|Metazoa,3DGSU@33213|Bilateria	33208|Metazoa	S	7 transmembrane receptor (rhodopsin family)	-	-	-	-	-	-	-	-	-	-	-	-	7tm_1
XP_038044119.1	10224.XP_006814962.1	3.14e-42	157	KOG3656@1|root,KOG3656@2759|Eukaryota	2759|Eukaryota	O	G-protein coupled receptor activity	-	-	-	ko:K04150,ko:K04160,ko:K04194,ko:K04210,ko:K04215,ko:K04218,ko:K04223,ko:K04230,ko:K04231,ko:K04233,ko:K08378	ko04020,ko04024,ko04080,ko04726,ko04911,ko04915,ko04971,ko04972,ko05032,map04020,map04024,map04080,map04726,map04911,map04915,map04971,map04972,map05032	-	-	-	ko00000,ko00001,ko04030	-	-	-	7tm_1
XP_038044120.1	6500.XP_005105801.1	1.51e-06	60.8	KOG1216@1|root,KOG1216@2759|Eukaryota,39MS9@33154|Opisthokonta,3CPC1@33208|Metazoa,3E5GQ@33213|Bilateria	33208|Metazoa	VW	MAM domain, meprin/A5/mu	-	-	-	-	-	-	-	-	-	-	-	-	MAM
XP_038044121.1	7739.XP_002589102.1	8.47e-08	55.8	KOG4015@1|root,KOG4015@2759|Eukaryota,3A2R5@33154|Opisthokonta,3BQCG@33208|Metazoa,3D76S@33213|Bilateria,48EKA@7711|Chordata	33208|Metazoa	I	fatty acid binding	FABP2	GO:0003008,GO:0003674,GO:0005215,GO:0005319,GO:0005324,GO:0005488,GO:0005504,GO:0005575,GO:0005622,GO:0005623,GO:0005737,GO:0005829,GO:0005886,GO:0005902,GO:0005938,GO:0006082,GO:0006629,GO:0006631,GO:0006638,GO:0006639,GO:0006641,GO:0006810,GO:0006811,GO:0006820,GO:0006869,GO:0007586,GO:0008150,GO:0008152,GO:0008289,GO:0009056,GO:0009987,GO:0010876,GO:0015711,GO:0015718,GO:0015849,GO:0015908,GO:…	-	ko:K08751	ko03320,ko04975,map03320,map04975	-	-	-	ko00000,ko00001	-	-	-	Lipocalin
XP_038044122.1	7739.XP_002611114.1	8.99e-80	262	KOG2692@1|root,KOG2692@2759|Eukaryota,3AMTW@33154|Opisthokonta,3C0T7@33208|Metazoa,3DH0U@33213|Bilateria	33208|Metazoa	G	Glycosyltransferase family 29 (sialyltransferase)	-	-	2.4.99.3	ko:K03479	ko00512,ko01100,map00512,map01100	-	R05911,R05914	-	ko00000,ko00001,ko01000,ko01003	-	GT29	-	Glyco_transf_29
XP_038044123.1	7739.XP_002611114.1	1.77e-76	253	KOG2692@1|root,KOG2692@2759|Eukaryota,3AMTW@33154|Opisthokonta,3C0T7@33208|Metazoa,3DH0U@33213|Bilateria	33208|Metazoa	G	Glycosyltransferase family 29 (sialyltransferase)	-	-	2.4.99.3	ko:K03479	ko00512,ko01100,map00512,map01100	-	R05911,R05914	-	ko00000,ko00001,ko01000,ko01003	-	GT29	-	Glyco_transf_29
XP_038044124.1	7668.SPU_008152-tr	3.1e-124	379	COG2124@1|root,KOG0156@2759|Eukaryota,38BSU@33154|Opisthokonta,3BC78@33208|Metazoa,3CRSA@33213|Bilateria	33208|Metazoa	Q	monooxygenase activity	-	-	1.14.14.1,1.14.14.24	ko:K07414,ko:K07417,ko:K07418,ko:K07419,ko:K07422	ko00100,ko00140,ko00590,ko00591,ko01100,ko04212,ko04726,ko04750,ko04913,map00100,map00140,map00590,map00591,map01100,map04212,map04726,map04750,map04913	M00103	R03408,R03611,R07041,R07042,R07043,R07044,R07045,R07046,R07048,R07050,R07051,R07052,R07055,R07056	RC00704,RC00797,RC00963,RC01184,RC01710,RC01711,RC01723,RC01725	ko00000,ko00001,ko00002,ko00199,ko01000	-	-	-	p450
XP_038044125.1	7668.SPU_008152-tr	1.88e-124	379	COG2124@1|root,KOG0156@2759|Eukaryota,38BSU@33154|Opisthokonta,3BC78@33208|Metazoa,3CRSA@33213|Bilateria	33208|Metazoa	Q	monooxygenase activity	-	-	1.14.14.1,1.14.14.24	ko:K07414,ko:K07417,ko:K07418,ko:K07419,ko:K07422	ko00100,ko00140,ko00590,ko00591,ko01100,ko04212,ko04726,ko04750,ko04913,map00100,map00140,map00590,map00591,map01100,map04212,map04726,map04750,map04913	M00103	R03408,R03611,R07041,R07042,R07043,R07044,R07045,R07046,R07048,R07050,R07051,R07052,R07055,R07056	RC00704,RC00797,RC00963,RC01184,RC01710,RC01711,RC01723,RC01725	ko00000,ko00001,ko00002,ko00199,ko01000	-	-	-	p450
XP_038044126.1	7668.SPU_008152-tr	1.88e-124	379	COG2124@1|root,KOG0156@2759|Eukaryota,38BSU@33154|Opisthokonta,3BC78@33208|Metazoa,3CRSA@33213|Bilateria	33208|Metazoa	Q	monooxygenase activity	-	-	1.14.14.1,1.14.14.24	ko:K07414,ko:K07417,ko:K07418,ko:K07419,ko:K07422	ko00100,ko00140,ko00590,ko00591,ko01100,ko04212,ko04726,ko04750,ko04913,map00100,map00140,map00590,map00591,map01100,map04212,map04726,map04750,map04913	M00103	R03408,R03611,R07041,R07042,R07043,R07044,R07045,R07046,R07048,R07050,R07051,R07052,R07055,R07056	RC00704,RC00797,RC00963,RC01184,RC01710,RC01711,RC01723,RC01725	ko00000,ko00001,ko00002,ko00199,ko01000	-	-	-	p450
XP_038044127.1	42254.XP_004607355.1	1.94e-103	329	COG2124@1|root,KOG0156@2759|Eukaryota,38BSU@33154|Opisthokonta,3BC78@33208|Metazoa,3CRSA@33213|Bilateria,483G0@7711|Chordata,48WIJ@7742|Vertebrata,3J4ZJ@40674|Mammalia	33208|Metazoa	Q	arachidonic acid 14,15-epoxygenase activity	CYP2J2	GO:0001523,GO:0001676,GO:0001817,GO:0001819,GO:0001990,GO:0001998,GO:0002034,GO:0002791,GO:0002793,GO:0003008,GO:0003013,GO:0003014,GO:0003018,GO:0003044,GO:0003071,GO:0003072,GO:0003073,GO:0003081,GO:0003084,GO:0003674,GO:0003824,GO:0003958,GO:0004497,GO:0005575,GO:0005622,GO:0005623,GO:0005737,GO:0005783,GO:0005789,GO:0006082,GO:0006629,GO:0006631,GO:0006690,GO:0006720,GO:0006721,GO:0006805,GO:…	1.14.14.1	ko:K07418	ko00590,ko00591,ko01100,ko04212,ko04726,ko04750,ko04913,map00590,map00591,map01100,map04212,map04726,map04750,map04913	-	R07042,R07043,R07044,R07045,R07046,R07048,R07050,R07051,R07052,R07055,R07056	RC01184,RC01710,RC01711,RC01723,RC01725	ko00000,ko00001,ko00199,ko01000	-	-	-	p450
XP_038044128.1	7668.SPU_027662-tr	3.17e-123	374	28K1D@1|root,2QSFT@2759|Eukaryota,38BA9@33154|Opisthokonta,3B9W6@33208|Metazoa,3CUY1@33213|Bilateria	33208|Metazoa	S	exo-alpha-(2->3)-sialidase activity	NEU3	GO:0000323,GO:0001573,GO:0003674,GO:0003824,GO:0004308,GO:0004553,GO:0005575,GO:0005622,GO:0005623,GO:0005737,GO:0005764,GO:0005773,GO:0005775,GO:0005886,GO:0005975,GO:0006516,GO:0006629,GO:0006643,GO:0006664,GO:0006665,GO:0006672,GO:0006687,GO:0006689,GO:0006807,GO:0008150,GO:0008152,GO:0009056,GO:0009057,GO:0009100,GO:0009311,GO:0009313,GO:0009987,GO:0016020,GO:0016042,GO:0016052,GO:0016787,GO:…	3.2.1.18	ko:K12357	ko00511,ko00600,map00511,map00600	-	R04018	RC00028,RC00077	ko00000,ko00001,ko01000	-	GH33	-	BNR_2
XP_038044129.1	10224.XP_002740742.1	9.2e-234	657	COG0112@1|root,KOG2467@2759|Eukaryota,38EKT@33154|Opisthokonta,3BAU2@33208|Metazoa,3CT2W@33213|Bilateria	33208|Metazoa	E	glycine biosynthetic process from serine	SHMT2	GO:0001505,GO:0002082,GO:0002376,GO:0003674,GO:0003682,GO:0003824,GO:0004372,GO:0004793,GO:0005488,GO:0005515,GO:0005575,GO:0005622,GO:0005623,GO:0005634,GO:0005737,GO:0005739,GO:0005740,GO:0005743,GO:0005758,GO:0005759,GO:0005856,GO:0006082,GO:0006140,GO:0006417,GO:0006464,GO:0006508,GO:0006520,GO:0006544,GO:0006545,GO:0006563,GO:0006564,GO:0006575,GO:0006725,GO:0006730,GO:0006732,GO:0006760,GO:…	2.1.2.1	ko:K00600	ko00260,ko00460,ko00630,ko00670,ko00680,ko01100,ko01110,ko01120,ko01130,ko01200,ko01230,ko01523,map00260,map00460,map00630,map00670,map00680,map01100,map01110,map01120,map01130,map01200,map01230,map01523	M00140,M00141,M00346,M00532	R00945,R09099	RC00022,RC00112,RC01583,RC02958	ko00000,ko00001,ko00002,ko01000	-	-	-	SHMT
XP_038044130.1	7739.XP_002597832.1	6.68e-186	525	COG1932@1|root,KOG2790@2759|Eukaryota,38B9C@33154|Opisthokonta,3BGD1@33208|Metazoa,3CWFZ@33213|Bilateria,485VP@7711|Chordata	33208|Metazoa	E	O-phospho-L-serine:2-oxoglutarate aminotransferase activity	PSAT1	GO:0003674,GO:0003824,GO:0004648,GO:0005575,GO:0005622,GO:0005623,GO:0005737,GO:0005829,GO:0006082,GO:0006520,GO:0006563,GO:0006564,GO:0006725,GO:0006766,GO:0006767,GO:0006807,GO:0008150,GO:0008152,GO:0008483,GO:0008614,GO:0008615,GO:0008652,GO:0009058,GO:0009069,GO:0009070,GO:0009110,GO:0009987,GO:0016053,GO:0016740,GO:0016769,GO:0017144,GO:0018130,GO:0019438,GO:0019752,GO:0034641,GO:0042364,GO:…	2.6.1.52	ko:K00831	ko00260,ko00680,ko00750,ko01100,ko01120,ko01130,ko01200,ko01230,map00260,map00680,map00750,map01100,map01120,map01130,map01200,map01230	M00020,M00124	R04173,R05085	RC00006,RC00036	ko00000,ko00001,ko00002,ko01000,ko01007	-	-	-	Aminotran_5
XP_038044131.1	7739.XP_002600653.1	2.53e-103	303	28K8D@1|root,2QSP3@2759|Eukaryota,38QEZ@33154|Opisthokonta,3BG3P@33208|Metazoa,3CZ16@33213|Bilateria,481S8@7711|Chordata	33208|Metazoa	S	nucleic acid-templated transcription	COMMD4	GO:0005575,GO:0005622,GO:0005623,GO:0005737,GO:0044424,GO:0044464	-	-	-	-	-	-	-	-	-	-	COMM_domain
XP_038044132.1	7668.SPU_003980-tr	7.18e-88	273	2CYJV@1|root,2S4UE@2759|Eukaryota,3A98U@33154|Opisthokonta,3BV10@33208|Metazoa	33208|Metazoa	-	-	-	-	-	-	-	-	-	-	-	-	-	-	Phage_integrase
XP_038044133.1	7668.SPU_003980-tr	7.18e-88	273	2CYJV@1|root,2S4UE@2759|Eukaryota,3A98U@33154|Opisthokonta,3BV10@33208|Metazoa	33208|Metazoa	-	-	-	-	-	-	-	-	-	-	-	-	-	-	Phage_integrase
XP_038044134.1	7668.SPU_005473-tr	1.14e-31	130	KOG3656@1|root,KOG3656@2759|Eukaryota,3AMS0@33154|Opisthokonta,3C0AH@33208|Metazoa,3DGSU@33213|Bilateria	33208|Metazoa	S	7 transmembrane receptor (rhodopsin family)	-	-	-	-	-	-	-	-	-	-	-	-	7tm_1
XP_038044135.1	7668.SPU_027662-tr	4.34e-126	381	28K1D@1|root,2QSFT@2759|Eukaryota,38BA9@33154|Opisthokonta,3B9W6@33208|Metazoa,3CUY1@33213|Bilateria	33208|Metazoa	S	exo-alpha-(2->3)-sialidase activity	NEU3	GO:0000323,GO:0001573,GO:0003674,GO:0003824,GO:0004308,GO:0004553,GO:0005575,GO:0005622,GO:0005623,GO:0005737,GO:0005764,GO:0005773,GO:0005775,GO:0005886,GO:0005975,GO:0006516,GO:0006629,GO:0006643,GO:0006664,GO:0006665,GO:0006672,GO:0006687,GO:0006689,GO:0006807,GO:0008150,GO:0008152,GO:0009056,GO:0009057,GO:0009100,GO:0009311,GO:0009313,GO:0009987,GO:0016020,GO:0016042,GO:0016052,GO:0016787,GO:…	3.2.1.18	ko:K12357	ko00511,ko00600,map00511,map00600	-	R04018	RC00028,RC00077	ko00000,ko00001,ko01000	-	GH33	-	BNR_2
XP_038044136.1	106582.XP_004546655.1	4.91e-11	68.6	2CN18@1|root,2QT93@2759|Eukaryota,39R0M@33154|Opisthokonta,3BGIP@33208|Metazoa,3D1M1@33213|Bilateria,482DF@7711|Chordata,494KK@7742|Vertebrata,49W7W@7898|Actinopterygii	33208|Metazoa	S	Cerebellin 2b precursor	CBLN2	GO:0005575,GO:0005576,GO:0005615,GO:0008150,GO:0044087,GO:0044089,GO:0044421,GO:0048518,GO:0048522,GO:0050789,GO:0050793,GO:0050794,GO:0050803,GO:0050807,GO:0051094,GO:0051128,GO:0051130,GO:0051239,GO:0051240,GO:0051960,GO:0051962,GO:0051963,GO:0051965,GO:0065007,GO:0065008,GO:2000026	-	-	-	-	-	-	-	-	-	-	C1q
XP_038044137.1	10224.XP_006818558.1	0	963	KOG1274@1|root,KOG1274@2759|Eukaryota,38GB7@33154|Opisthokonta,3BAXM@33208|Metazoa,3CYSA@33213|Bilateria	33208|Metazoa	S	heterochromatin maintenance	WDHD1	GO:0000228,GO:0000278,GO:0000775,GO:0000981,GO:0003674,GO:0003676,GO:0003677,GO:0003682,GO:0003700,GO:0003723,GO:0005488,GO:0005515,GO:0005575,GO:0005622,GO:0005623,GO:0005634,GO:0005654,GO:0005657,GO:0005694,GO:0005737,GO:0006139,GO:0006259,GO:0006260,GO:0006261,GO:0006325,GO:0006355,GO:0006357,GO:0006396,GO:0006725,GO:0006807,GO:0006996,GO:0007049,GO:0007275,GO:0008150,GO:0008152,GO:0009058,GO:…	-	ko:K11274	-	-	-	-	ko00000,ko03036	-	-	-	ANAPC4_WD40,HMG_box,Mcl1_mid,WD40
XP_038044138.1	10224.XP_006818558.1	0	963	KOG1274@1|root,KOG1274@2759|Eukaryota,38GB7@33154|Opisthokonta,3BAXM@33208|Metazoa,3CYSA@33213|Bilateria	33208|Metazoa	S	heterochromatin maintenance	WDHD1	GO:0000228,GO:0000278,GO:0000775,GO:0000981,GO:0003674,GO:0003676,GO:0003677,GO:0003682,GO:0003700,GO:0003723,GO:0005488,GO:0005515,GO:0005575,GO:0005622,GO:0005623,GO:0005634,GO:0005654,GO:0005657,GO:0005694,GO:0005737,GO:0006139,GO:0006259,GO:0006260,GO:0006261,GO:0006325,GO:0006355,GO:0006357,GO:0006396,GO:0006725,GO:0006807,GO:0006996,GO:0007049,GO:0007275,GO:0008150,GO:0008152,GO:0009058,GO:…	-	ko:K11274	-	-	-	-	ko00000,ko03036	-	-	-	ANAPC4_WD40,HMG_box,Mcl1_mid,WD40
XP_038044139.1	7668.SPU_005849-tr	2.53e-122	412	KOG1216@1|root,KOG4193@1|root,KOG1216@2759|Eukaryota,KOG4193@2759|Eukaryota,38BU2@33154|Opisthokonta,3BJP4@33208|Metazoa	33208|Metazoa	T	G-protein coupled receptor activity	-	-	-	ko:K08451,ko:K10401,ko:K17341	-	-	-	-	ko00000,ko04030,ko04812	-	-	-	7tm_2,EGF,GPS,IgGFc_binding,Ig_3
XP_038044140.1	7668.SPU_004255-tr	2.38e-49	182	KOG2163@1|root,KOG2163@2759|Eukaryota,38F70@33154|Opisthokonta,3BDE5@33208|Metazoa,3CY3X@33213|Bilateria	33208|Metazoa	D	membrane addition at site of cytokinesis	ZW10	GO:0000003,GO:0000070,GO:0000075,GO:0000132,GO:0000226,GO:0000278,GO:0000280,GO:0000775,GO:0000776,GO:0000777,GO:0000779,GO:0000793,GO:0000819,GO:0000910,GO:0000922,GO:0000940,GO:0003674,GO:0003676,GO:0003677,GO:0003690,GO:0005488,GO:0005515,GO:0005575,GO:0005622,GO:0005623,GO:0005634,GO:0005694,GO:0005737,GO:0005783,GO:0005794,GO:0005795,GO:0005819,GO:0005828,GO:0005829,GO:0005856,GO:0005874,GO:…	-	ko:K10481,ko:K11578	-	-	-	-	ko00000,ko03036,ko04121,ko04131	-	-	-	Zw10
XP_038044141.1	10224.XP_006818394.1	3.74e-43	175	KOG3573@1|root,KOG3762@1|root,KOG3573@2759|Eukaryota,KOG3762@2759|Eukaryota,3A1YH@33154|Opisthokonta,3BR85@33208|Metazoa,3D834@33213|Bilateria	33208|Metazoa	O	MFS_1 like family	-	-	-	-	-	-	-	-	-	-	-	-	MFS_1_like
XP_038044142.1	10224.XP_006818394.1	3.74e-43	175	KOG3573@1|root,KOG3762@1|root,KOG3573@2759|Eukaryota,KOG3762@2759|Eukaryota,3A1YH@33154|Opisthokonta,3BR85@33208|Metazoa,3D834@33213|Bilateria	33208|Metazoa	O	MFS_1 like family	-	-	-	-	-	-	-	-	-	-	-	-	MFS_1_like
XP_038044143.1	7668.SPU_005603-tr	4.78e-09	66.6	28K70@1|root,2QU49@2759|Eukaryota,39ST5@33154|Opisthokonta,3BJYN@33208|Metazoa,3D2WH@33213|Bilateria	33208|Metazoa	-	-	PRRT4	-	-	-	-	-	-	-	-	-	-	-	-
XP_038044144.1	7739.XP_002593816.1	4.13e-80	259	COG0354@1|root,KOG2929@2759|Eukaryota,39TYK@33154|Opisthokonta,3BEVR@33208|Metazoa,3D2EN@33213|Bilateria,4817A@7711|Chordata	33208|Metazoa	K	IBA57, iron-sulfur cluster assembly homolog (S. cerevisiae)	IBA57	GO:0003674,GO:0003676,GO:0003723,GO:0005488,GO:0005575,GO:0005622,GO:0005623,GO:0005737,GO:0005739,GO:0005759,GO:0006725,GO:0006778,GO:0006779,GO:0006783,GO:0006790,GO:0006807,GO:0008150,GO:0008152,GO:0009058,GO:0009987,GO:0016043,GO:0016226,GO:0018130,GO:0019438,GO:0022607,GO:0031163,GO:0031974,GO:0033013,GO:0033014,GO:0034641,GO:0042168,GO:0042440,GO:0043226,GO:0043227,GO:0043229,GO:0043231,GO:…	-	ko:K22073	-	-	-	-	ko00000,ko01000,ko03029	-	-	-	GCV_T,GCV_T_C
XP_038044145.1	7668.SPU_005603-tr	4.78e-09	66.6	28K70@1|root,2QU49@2759|Eukaryota,39ST5@33154|Opisthokonta,3BJYN@33208|Metazoa,3D2WH@33213|Bilateria	33208|Metazoa	-	-	PRRT4	-	-	-	-	-	-	-	-	-	-	-	-
XP_038044146.1	10224.XP_006825102.1	1.79e-107	341	KOG2163@1|root,KOG2163@2759|Eukaryota,38F70@33154|Opisthokonta,3BDE5@33208|Metazoa,3CY3X@33213|Bilateria	33208|Metazoa	D	membrane addition at site of cytokinesis	ZW10	GO:0000003,GO:0000070,GO:0000075,GO:0000132,GO:0000226,GO:0000278,GO:0000280,GO:0000775,GO:0000776,GO:0000777,GO:0000779,GO:0000793,GO:0000819,GO:0000910,GO:0000922,GO:0000940,GO:0003674,GO:0003676,GO:0003677,GO:0003690,GO:0005488,GO:0005515,GO:0005575,GO:0005622,GO:0005623,GO:0005634,GO:0005694,GO:0005737,GO:0005783,GO:0005794,GO:0005795,GO:0005819,GO:0005828,GO:0005829,GO:0005856,GO:0005874,GO:…	-	ko:K10481,ko:K11578	-	-	-	-	ko00000,ko03036,ko04121,ko04131	-	-	-	Zw10
XP_038044147.1	7994.ENSAMXP00000009014	9.76e-17	89.7	KOG3780@1|root,KOG3780@2759|Eukaryota,38BDA@33154|Opisthokonta,3BA5K@33208|Metazoa,3CWWN@33213|Bilateria,4846F@7711|Chordata,48V0Q@7742|Vertebrata,49UKU@7898|Actinopterygii	33208|Metazoa	S	arrestin	ARRDC1	GO:0003674,GO:0005488,GO:0005515,GO:0005575,GO:0005576,GO:0005622,GO:0005623,GO:0005737,GO:0005886,GO:0006464,GO:0006508,GO:0006511,GO:0006807,GO:0006810,GO:0006858,GO:0008104,GO:0008150,GO:0008152,GO:0008593,GO:0009056,GO:0009057,GO:0009966,GO:0009968,GO:0009987,GO:0010646,GO:0010648,GO:0015031,GO:0015833,GO:0016020,GO:0016567,GO:0019538,GO:0019899,GO:0019941,GO:0023051,GO:0023057,GO:0030163,GO:…	-	-	-	-	-	-	-	-	-	-	Arrestin_C,Arrestin_N
XP_038044148.1	10224.XP_006821491.1	2.81e-55	196	KOG3714@1|root,KOG3714@2759|Eukaryota,3A025@33154|Opisthokonta,3BQ15@33208|Metazoa,3D6PP@33213|Bilateria	33208|Metazoa	O	metalloendopeptidase activity	hch-1	GO:0001764,GO:0006928,GO:0007275,GO:0007399,GO:0008150,GO:0009987,GO:0016477,GO:0018996,GO:0022008,GO:0030154,GO:0032501,GO:0032502,GO:0035188,GO:0040002,GO:0040011,GO:0042303,GO:0042335,GO:0042338,GO:0048699,GO:0048731,GO:0048856,GO:0048869,GO:0048870,GO:0051179,GO:0051674,GO:0071684	3.4.24.21,3.4.24.63	ko:K08076,ko:K08606	ko04974,map04974	-	-	-	ko00000,ko00001,ko01000,ko01002	-	-	-	Astacin,CUB,MAM,SRCR,TSP_1
XP_038044149.1	10224.XP_006825102.1	1.46e-99	320	KOG2163@1|root,KOG2163@2759|Eukaryota,38F70@33154|Opisthokonta,3BDE5@33208|Metazoa,3CY3X@33213|Bilateria	33208|Metazoa	D	membrane addition at site of cytokinesis	ZW10	GO:0000003,GO:0000070,GO:0000075,GO:0000132,GO:0000226,GO:0000278,GO:0000280,GO:0000775,GO:0000776,GO:0000777,GO:0000779,GO:0000793,GO:0000819,GO:0000910,GO:0000922,GO:0000940,GO:0003674,GO:0003676,GO:0003677,GO:0003690,GO:0005488,GO:0005515,GO:0005575,GO:0005622,GO:0005623,GO:0005634,GO:0005694,GO:0005737,GO:0005783,GO:0005794,GO:0005795,GO:0005819,GO:0005828,GO:0005829,GO:0005856,GO:0005874,GO:…	-	ko:K10481,ko:K11578	-	-	-	-	ko00000,ko03036,ko04121,ko04131	-	-	-	Zw10
XP_038044150.1	144197.XP_008275131.1	2.94e-08	62.8	2ARD3@1|root,2QS5V@2759|Eukaryota,38I11@33154|Opisthokonta,3BHEM@33208|Metazoa,3D138@33213|Bilateria,486PD@7711|Chordata,495FN@7742|Vertebrata,4A07N@7898|Actinopterygii	33208|Metazoa	W	Collagen, type X, alpha 1	COL10A1	GO:0001501,GO:0005575,GO:0005576,GO:0005581,GO:0005622,GO:0005623,GO:0005737,GO:0005783,GO:0005788,GO:0005938,GO:0007275,GO:0008150,GO:0009987,GO:0012505,GO:0016043,GO:0030198,GO:0031012,GO:0031974,GO:0032501,GO:0032502,GO:0032991,GO:0043062,GO:0043226,GO:0043227,GO:0043229,GO:0043231,GO:0043233,GO:0043235,GO:0044421,GO:0044422,GO:0044424,GO:0044432,GO:0044444,GO:0044446,GO:0044464,GO:0048731,GO:…	-	ko:K19479	ko04974,map04974	-	-	-	ko00000,ko00001	-	-	-	C1q,Collagen
XP_038044151.1	7739.XP_002593816.1	2.99e-80	259	COG0354@1|root,KOG2929@2759|Eukaryota,39TYK@33154|Opisthokonta,3BEVR@33208|Metazoa,3D2EN@33213|Bilateria,4817A@7711|Chordata	33208|Metazoa	K	IBA57, iron-sulfur cluster assembly homolog (S. cerevisiae)	IBA57	GO:0003674,GO:0003676,GO:0003723,GO:0005488,GO:0005575,GO:0005622,GO:0005623,GO:0005737,GO:0005739,GO:0005759,GO:0006725,GO:0006778,GO:0006779,GO:0006783,GO:0006790,GO:0006807,GO:0008150,GO:0008152,GO:0009058,GO:0009987,GO:0016043,GO:0016226,GO:0018130,GO:0019438,GO:0022607,GO:0031163,GO:0031974,GO:0033013,GO:0033014,GO:0034641,GO:0042168,GO:0042440,GO:0043226,GO:0043227,GO:0043229,GO:0043231,GO:…	-	ko:K22073	-	-	-	-	ko00000,ko01000,ko03029	-	-	-	GCV_T,GCV_T_C
XP_038044152.1	10224.XP_006818141.1	3.39e-160	485	COG0530@1|root,KOG2399@2759|Eukaryota,38F8K@33154|Opisthokonta,3BD8A@33208|Metazoa,3CSWK@33213|Bilateria	33208|Metazoa	P	calcium:sodium antiporter activity involved in regulation of cardiac muscle cell membrane potential	SLC8B1	GO:0002682,GO:0002685,GO:0002688,GO:0002791,GO:0003674,GO:0005215,GO:0005432,GO:0005488,GO:0005515,GO:0005575,GO:0005622,GO:0005623,GO:0005737,GO:0005739,GO:0005740,GO:0005743,GO:0005886,GO:0006810,GO:0006811,GO:0006812,GO:0006814,GO:0006816,GO:0006839,GO:0006851,GO:0006873,GO:0006874,GO:0006875,GO:0007204,GO:0007275,GO:0007399,GO:0008150,GO:0008324,GO:0009987,GO:0010646,GO:0010769,GO:0010817,GO:…	-	ko:K13754	-	-	-	-	ko00000,ko02000	2.A.19.4.4	-	-	Na_Ca_ex
XP_038044153.1	8469.XP_007056836.1	0	1041	COG0515@1|root,KOG1095@2759|Eukaryota,38FFY@33154|Opisthokonta,3BA0F@33208|Metazoa,3CSJG@33213|Bilateria,48ATF@7711|Chordata,4919Y@7742|Vertebrata,4CE0E@8459|Testudines	33208|Metazoa	T	Tyrosine kinase, catalytic domain	ROS1	GO:0000003,GO:0001558,GO:0001932,GO:0002064,GO:0002065,GO:0002066,GO:0003674,GO:0003824,GO:0004672,GO:0004713,GO:0005488,GO:0005515,GO:0005575,GO:0005622,GO:0005623,GO:0005737,GO:0006464,GO:0006468,GO:0006793,GO:0006796,GO:0006807,GO:0007154,GO:0007165,GO:0007276,GO:0007283,GO:0008150,GO:0008152,GO:0008283,GO:0009888,GO:0009892,GO:0009966,GO:0009986,GO:0009987,GO:0010468,GO:0010605,GO:0010629,GO:…	2.7.10.1	ko:K05088	ko04013,map04013	-	-	-	ko00000,ko00001,ko01000,ko01001,ko01020,ko04050	-	-	-	Pkinase_Tyr,fn3
XP_038044154.1	7668.SPU_007623-tr	3.41e-87	265	COG0009@1|root,KOG3051@2759|Eukaryota,38DGJ@33154|Opisthokonta,3BHFH@33208|Metazoa,3CTXS@33213|Bilateria	33208|Metazoa	J	YrdC domain-containing protein	YRDC	GO:0000049,GO:0002949,GO:0003674,GO:0003676,GO:0003723,GO:0003824,GO:0005488,GO:0005575,GO:0005622,GO:0005623,GO:0005737,GO:0006139,GO:0006396,GO:0006399,GO:0006400,GO:0006450,GO:0006725,GO:0006807,GO:0008033,GO:0008150,GO:0008152,GO:0009451,GO:0009987,GO:0010467,GO:0016020,GO:0016070,GO:0016740,GO:0016772,GO:0016779,GO:0032879,GO:0034470,GO:0034641,GO:0034660,GO:0043170,GO:0043412,GO:0044237,GO:…	-	-	-	-	-	-	-	-	-	-	Sua5_yciO_yrdC
XP_038044155.1	7668.SPU_001716-tr	4.4e-72	223	COG1881@1|root,KOG3346@2759|Eukaryota,38EN2@33154|Opisthokonta,3BFQR@33208|Metazoa,3CRY4@33213|Bilateria	33208|Metazoa	K	Phosphatidylethanolamine-binding protein	-	-	-	ko:K17439	-	-	-	-	br01610,ko00000,ko03011	-	-	-	PBP
XP_038044156.1	7739.XP_002593816.1	2.99e-80	259	COG0354@1|root,KOG2929@2759|Eukaryota,39TYK@33154|Opisthokonta,3BEVR@33208|Metazoa,3D2EN@33213|Bilateria,4817A@7711|Chordata	33208|Metazoa	K	IBA57, iron-sulfur cluster assembly homolog (S. cerevisiae)	IBA57	GO:0003674,GO:0003676,GO:0003723,GO:0005488,GO:0005575,GO:0005622,GO:0005623,GO:0005737,GO:0005739,GO:0005759,GO:0006725,GO:0006778,GO:0006779,GO:0006783,GO:0006790,GO:0006807,GO:0008150,GO:0008152,GO:0009058,GO:0009987,GO:0016043,GO:0016226,GO:0018130,GO:0019438,GO:0022607,GO:0031163,GO:0031974,GO:0033013,GO:0033014,GO:0034641,GO:0042168,GO:0042440,GO:0043226,GO:0043227,GO:0043229,GO:0043231,GO:…	-	ko:K22073	-	-	-	-	ko00000,ko01000,ko03029	-	-	-	GCV_T,GCV_T_C
XP_038044157.1	10036.XP_005075921.1	0.000407	49.7	28Q10@1|root,2QWPN@2759|Eukaryota,39UWB@33154|Opisthokonta,3BES9@33208|Metazoa,3CWID@33213|Bilateria,485KB@7711|Chordata,48ZXN@7742|Vertebrata,3J349@40674|Mammalia,35H0R@314146|Euarchontoglires,4Q2BA@9989|Rodentia	33208|Metazoa	T	preprotein binding	NGFR	GO:0000902,GO:0000904,GO:0001540,GO:0001568,GO:0001932,GO:0001934,GO:0001936,GO:0001937,GO:0001942,GO:0001944,GO:0002009,GO:0002237,GO:0002376,GO:0003008,GO:0003254,GO:0003674,GO:0004888,GO:0005031,GO:0005035,GO:0005102,GO:0005126,GO:0005165,GO:0005167,GO:0005168,GO:0005488,GO:0005515,GO:0005516,GO:0005575,GO:0005576,GO:0005622,GO:0005623,GO:0005634,GO:0005635,GO:0005654,GO:0005737,GO:0005739,GO:…	-	ko:K02583	ko04010,ko04014,ko04015,ko04060,ko04151,ko04215,ko04722,ko05202,map04010,map04014,map04015,map04060,map04151,map04215,map04722,map05202	-	-	-	ko00000,ko00001,ko04050,ko04090	-	-	-	Death,TNFR_c6
XP_038044158.1	7668.SPU_026053-tr	7.82e-19	101	28N9M@1|root,2QUV0@2759|Eukaryota,38CR0@33154|Opisthokonta,3BDTR@33208|Metazoa,3D1UD@33213|Bilateria	33208|Metazoa	S	Arginine serine-rich protein	PNISR	GO:0003674,GO:0005488,GO:0005515,GO:0005575,GO:0005622,GO:0005623,GO:0005634,GO:0005654,GO:0005737,GO:0005829,GO:0016604,GO:0016607,GO:0031974,GO:0031981,GO:0043226,GO:0043227,GO:0043229,GO:0043231,GO:0043233,GO:0044422,GO:0044424,GO:0044428,GO:0044444,GO:0044446,GO:0044451,GO:0044456,GO:0044464,GO:0045202,GO:0048786,GO:0070013,GO:0097458,GO:0098793	-	ko:K13170	-	-	-	-	ko00000,ko03041	-	-	-	PNISR
XP_038044159.1	10224.XP_006815976.1	5.91e-237	694	KOG1048@1|root,KOG1048@2759|Eukaryota,39TIX@33154|Opisthokonta,3BD3D@33208|Metazoa,3CUAJ@33213|Bilateria	33208|Metazoa	TW	Armadillo repeat containing 2	ARMC2	-	-	-	-	-	-	-	-	-	-	-	KAP
XP_038044160.1	7668.SPU_009136-tr	2.22e-59	203	2CZA0@1|root,2S9AH@2759|Eukaryota,3ABW2@33154|Opisthokonta,3BVK1@33208|Metazoa,3DCNX@33213|Bilateria	33208|Metazoa	S	Nucleotide-diphospho-sugar transferase	-	-	-	ko:K11714	-	-	-	-	ko00000,ko01000,ko01003	-	GT77	-	Nucleotid_trans
XP_038044161.1	7165.AGAP012408-PA	5.07e-08	55.8	COG2265@1|root,KOG2187@2759|Eukaryota,38DJB@33154|Opisthokonta,3BDA2@33208|Metazoa,3CVFS@33213|Bilateria,41UNQ@6656|Arthropoda,3SGHR@50557|Insecta,44ZIB@7147|Diptera,45HS9@7148|Nematocera	33208|Metazoa	J	Belongs to the class I-like SAM-binding methyltransferase superfamily. RNA M5U methyltransferase family	TRMT2A	GO:0003674,GO:0003676,GO:0003723,GO:0003729,GO:0005488,GO:0097159,GO:1901363	2.1.1.35	ko:K15331,ko:K15332	-	-	-	-	ko00000,ko01000,ko03016	-	-	-	Methyltransf_31,RRM_1,tRNA_U5-meth_tr
XP_038044162.1	7165.AGAP012408-PA	5.07e-08	55.8	COG2265@1|root,KOG2187@2759|Eukaryota,38DJB@33154|Opisthokonta,3BDA2@33208|Metazoa,3CVFS@33213|Bilateria,41UNQ@6656|Arthropoda,3SGHR@50557|Insecta,44ZIB@7147|Diptera,45HS9@7148|Nematocera	33208|Metazoa	J	Belongs to the class I-like SAM-binding methyltransferase superfamily. RNA M5U methyltransferase family	TRMT2A	GO:0003674,GO:0003676,GO:0003723,GO:0003729,GO:0005488,GO:0097159,GO:1901363	2.1.1.35	ko:K15331,ko:K15332	-	-	-	-	ko00000,ko01000,ko03016	-	-	-	Methyltransf_31,RRM_1,tRNA_U5-meth_tr
XP_038044163.1	7165.AGAP012408-PA	5.07e-08	55.8	COG2265@1|root,KOG2187@2759|Eukaryota,38DJB@33154|Opisthokonta,3BDA2@33208|Metazoa,3CVFS@33213|Bilateria,41UNQ@6656|Arthropoda,3SGHR@50557|Insecta,44ZIB@7147|Diptera,45HS9@7148|Nematocera	33208|Metazoa	J	Belongs to the class I-like SAM-binding methyltransferase superfamily. RNA M5U methyltransferase family	TRMT2A	GO:0003674,GO:0003676,GO:0003723,GO:0003729,GO:0005488,GO:0097159,GO:1901363	2.1.1.35	ko:K15331,ko:K15332	-	-	-	-	ko00000,ko01000,ko03016	-	-	-	Methyltransf_31,RRM_1,tRNA_U5-meth_tr
XP_038044164.1	7739.XP_002593816.1	2.99e-80	259	COG0354@1|root,KOG2929@2759|Eukaryota,39TYK@33154|Opisthokonta,3BEVR@33208|Metazoa,3D2EN@33213|Bilateria,4817A@7711|Chordata	33208|Metazoa	K	IBA57, iron-sulfur cluster assembly homolog (S. cerevisiae)	IBA57	GO:0003674,GO:0003676,GO:0003723,GO:0005488,GO:0005575,GO:0005622,GO:0005623,GO:0005737,GO:0005739,GO:0005759,GO:0006725,GO:0006778,GO:0006779,GO:0006783,GO:0006790,GO:0006807,GO:0008150,GO:0008152,GO:0009058,GO:0009987,GO:0016043,GO:0016226,GO:0018130,GO:0019438,GO:0022607,GO:0031163,GO:0031974,GO:0033013,GO:0033014,GO:0034641,GO:0042168,GO:0042440,GO:0043226,GO:0043227,GO:0043229,GO:0043231,GO:…	-	ko:K22073	-	-	-	-	ko00000,ko01000,ko03029	-	-	-	GCV_T,GCV_T_C
XP_038044165.1	9305.ENSSHAP00000020756	2.93e-10	67.8	28QKB@1|root,2QX94@2759|Eukaryota,390GA@33154|Opisthokonta,3BH0G@33208|Metazoa,3CYDA@33213|Bilateria,486NP@7711|Chordata,497EP@7742|Vertebrata,3JFAJ@40674|Mammalia	33208|Metazoa	S	Complement C1q tumor necrosis factor-related protein 4	C1QTNF4	GO:0001817,GO:0001819,GO:0001959,GO:0001961,GO:0002791,GO:0002793,GO:0005575,GO:0005576,GO:0005615,GO:0008150,GO:0009966,GO:0009967,GO:0010646,GO:0010647,GO:0023051,GO:0023056,GO:0032675,GO:0032680,GO:0032755,GO:0032760,GO:0032879,GO:0032880,GO:0044421,GO:0048518,GO:0048522,GO:0048583,GO:0048584,GO:0050707,GO:0050708,GO:0050714,GO:0050715,GO:0050789,GO:0050794,GO:0051046,GO:0051047,GO:0051049,GO:…	-	ko:K19470	-	-	-	-	ko00000	-	-	-	C1q
XP_038044166.1	10181.XP_004860578.1	1.81e-52	177	COG5640@1|root,KOG3627@2759|Eukaryota,38F79@33154|Opisthokonta,3BBP0@33208|Metazoa,3CUWA@33213|Bilateria,4806R@7711|Chordata,48V0J@7742|Vertebrata,3J3T4@40674|Mammalia,35I7A@314146|Euarchontoglires,4Q4TS@9989|Rodentia	33208|Metazoa	O	Belongs to the peptidase S1 family	PRSS2	GO:0000323,GO:0001558,GO:0001667,GO:0001775,GO:0002252,GO:0002263,GO:0002274,GO:0002275,GO:0002283,GO:0002366,GO:0002376,GO:0002443,GO:0002444,GO:0002446,GO:0003674,GO:0003824,GO:0004175,GO:0004222,GO:0004252,GO:0005488,GO:0005509,GO:0005515,GO:0005575,GO:0005576,GO:0005615,GO:0005622,GO:0005623,GO:0005737,GO:0005764,GO:0005766,GO:0005773,GO:0005775,GO:0006508,GO:0006725,GO:0006766,GO:0006767,GO:…	3.4.21.34,3.4.21.4	ko:K01312,ko:K01324	ko04080,ko04610,ko04972,ko04974,ko05164,map04080,map04610,map04972,map04974,map05164	-	-	-	ko00000,ko00001,ko01000,ko01002,ko04147	-	-	-	Trypsin
XP_038044167.1	8153.XP_005953034.1	4.05e-20	95.1	KOG4297@1|root,KOG4297@2759|Eukaryota,39Z2X@33154|Opisthokonta,3BNS0@33208|Metazoa,3D1AT@33213|Bilateria,48AZT@7711|Chordata	33208|Metazoa	TV	carbohydrate binding	-	-	-	ko:K17513	-	-	-	-	ko00000,ko04091	-	-	-	Lectin_C
XP_038044168.1	7739.XP_002593816.1	2.99e-80	259	COG0354@1|root,KOG2929@2759|Eukaryota,39TYK@33154|Opisthokonta,3BEVR@33208|Metazoa,3D2EN@33213|Bilateria,4817A@7711|Chordata	33208|Metazoa	K	IBA57, iron-sulfur cluster assembly homolog (S. cerevisiae)	IBA57	GO:0003674,GO:0003676,GO:0003723,GO:0005488,GO:0005575,GO:0005622,GO:0005623,GO:0005737,GO:0005739,GO:0005759,GO:0006725,GO:0006778,GO:0006779,GO:0006783,GO:0006790,GO:0006807,GO:0008150,GO:0008152,GO:0009058,GO:0009987,GO:0016043,GO:0016226,GO:0018130,GO:0019438,GO:0022607,GO:0031163,GO:0031974,GO:0033013,GO:0033014,GO:0034641,GO:0042168,GO:0042440,GO:0043226,GO:0043227,GO:0043229,GO:0043231,GO:…	-	ko:K22073	-	-	-	-	ko00000,ko01000,ko03029	-	-	-	GCV_T,GCV_T_C
XP_038044169.1	7668.SPU_013125-tr	3.39e-111	353	COG0591@1|root,KOG2349@2759|Eukaryota,38EY4@33154|Opisthokonta,3BAZ5@33208|Metazoa,3CW54@33213|Bilateria	33208|Metazoa	P	propionate transmembrane transporter activity	SLC5A8	GO:0003674,GO:0005215,GO:0005319,GO:0005342,GO:0005343,GO:0005575,GO:0005623,GO:0005886,GO:0005903,GO:0006139,GO:0006725,GO:0006732,GO:0006733,GO:0006753,GO:0006793,GO:0006796,GO:0006807,GO:0006810,GO:0006811,GO:0006812,GO:0006814,GO:0006820,GO:0006855,GO:0006869,GO:0008028,GO:0008150,GO:0008152,GO:0008324,GO:0008509,GO:0008514,GO:0009058,GO:0009108,GO:0009117,GO:0009165,GO:0009435,GO:0009987,GO:…	-	ko:K14386,ko:K14388	ko04977,map04977	-	-	-	ko00000,ko00001,ko02000	2.A.21.5.2,2.A.21.5.3,2.A.21.5.4,2.A.21.5.5	-	-	SSF
XP_038044170.1	7668.SPU_021655-tr	2.68e-74	227	COG0319@1|root,2R6QZ@2759|Eukaryota,39SQ4@33154|Opisthokonta,3BNIH@33208|Metazoa,3D1BN@33213|Bilateria	33208|Metazoa	S	ybeY metallopeptidase	YBEY	GO:0005575,GO:0005622,GO:0005623,GO:0005634,GO:0043226,GO:0043227,GO:0043229,GO:0043231,GO:0044424,GO:0044464	-	-	-	-	-	-	-	-	-	-	UPF0054
XP_038044171.1	7668.SPU_021655-tr	1e-53	174	COG0319@1|root,2R6QZ@2759|Eukaryota,39SQ4@33154|Opisthokonta,3BNIH@33208|Metazoa,3D1BN@33213|Bilateria	33208|Metazoa	S	ybeY metallopeptidase	YBEY	GO:0005575,GO:0005622,GO:0005623,GO:0005634,GO:0043226,GO:0043227,GO:0043229,GO:0043231,GO:0044424,GO:0044464	-	-	-	-	-	-	-	-	-	-	UPF0054
XP_038044172.1	7668.SPU_016052-tr	0.000399	48.9	KOG4338@1|root,KOG4338@2759|Eukaryota,38D8A@33154|Opisthokonta,3BCAR@33208|Metazoa,3CYWB@33213|Bilateria	33208|Metazoa	I	Apolipoprotein	-	GO:0003674,GO:0005102,GO:0005215,GO:0005319,GO:0005488,GO:0005515,GO:0005575,GO:0005576,GO:0005615,GO:0005623,GO:0005886,GO:0006810,GO:0006869,GO:0008150,GO:0010876,GO:0015850,GO:0015918,GO:0016020,GO:0032368,GO:0032370,GO:0032879,GO:0033036,GO:0034196,GO:0044421,GO:0044464,GO:0045178,GO:0048518,GO:0050789,GO:0051049,GO:0051050,GO:0051179,GO:0051234,GO:0065007,GO:0070325,GO:0071702,GO:0071944,GO:…	-	-	-	-	-	-	-	-	-	-	C8,DUF1081,DUF1943,VWD,Vitellogenin_N
XP_038044173.1	10224.XP_002742091.1	6.46e-37	135	COG1028@1|root,KOG4169@2759|Eukaryota,39MT4@33154|Opisthokonta,3BJE1@33208|Metazoa,3D0NN@33213|Bilateria	33208|Metazoa	Q	Belongs to the short-chain dehydrogenases reductases (SDR) family	HPGD	GO:0000003,GO:0000166,GO:0001568,GO:0001655,GO:0001676,GO:0001822,GO:0001944,GO:0002237,GO:0003674,GO:0003824,GO:0004888,GO:0004930,GO:0004953,GO:0004954,GO:0004955,GO:0004957,GO:0005488,GO:0005515,GO:0005575,GO:0005576,GO:0005615,GO:0005622,GO:0005623,GO:0005634,GO:0005654,GO:0005737,GO:0005829,GO:0006082,GO:0006629,GO:0006631,GO:0006633,GO:0006636,GO:0006690,GO:0006692,GO:0006693,GO:0007154,GO:…	1.1.1.141	ko:K00069	ko05202,map05202	-	-	-	ko00000,ko00001,ko01000,ko04147	-	-	-	adh_short
XP_038044174.1	7897.ENSLACP00000021266	5.29e-55	185	COG1028@1|root,KOG4169@2759|Eukaryota,38H2U@33154|Opisthokonta,3BRK3@33208|Metazoa,3E4M8@33213|Bilateria,48R9X@7711|Chordata,49MVG@7742|Vertebrata	33208|Metazoa	Q	KR domain	Pdh	GO:0000003,GO:0000166,GO:0001523,GO:0001568,GO:0001944,GO:0003674,GO:0003824,GO:0004745,GO:0004888,GO:0004930,GO:0004953,GO:0004954,GO:0004955,GO:0004957,GO:0005488,GO:0005515,GO:0005575,GO:0005576,GO:0005615,GO:0005622,GO:0005623,GO:0005634,GO:0005654,GO:0005737,GO:0005829,GO:0005886,GO:0006066,GO:0006081,GO:0006082,GO:0006629,GO:0006631,GO:0006690,GO:0006692,GO:0006693,GO:0006720,GO:0006721,GO:…	1.1.1.141	ko:K00069	ko05202,map05202	-	-	-	ko00000,ko00001,ko01000,ko04147	-	-	-	adh_short
XP_038044175.1	121225.PHUM616210-PA	1e-80	284	KOG3626@1|root,KOG3626@2759|Eukaryota,38DV9@33154|Opisthokonta,3BCPB@33208|Metazoa,3CSZS@33213|Bilateria,41URI@6656|Arthropoda,3SJJR@50557|Insecta,3EC5J@33342|Paraneoptera	33208|Metazoa	P	Organic Anion Transporter Polypeptide (OATP) family	SLCO5A1	GO:0003674,GO:0005215,GO:0005575,GO:0005623,GO:0005886,GO:0005887,GO:0006810,GO:0006811,GO:0006820,GO:0008150,GO:0008509,GO:0008514,GO:0015075,GO:0015291,GO:0015347,GO:0015711,GO:0016020,GO:0016021,GO:0016323,GO:0022804,GO:0022857,GO:0031224,GO:0031226,GO:0034220,GO:0043252,GO:0044425,GO:0044459,GO:0044464,GO:0051179,GO:0051234,GO:0055085,GO:0071702,GO:0071944,GO:0098590,GO:0098656	-	ko:K14353,ko:K14356	-	-	-	-	ko00000,ko02000	2.A.60.1	-	-	Kazal_2,OATP
XP_038044176.1	8090.ENSORLP00000020213	4.69e-26	101	COG0295@1|root,KOG0833@2759|Eukaryota,3A5YV@33154|Opisthokonta,3BSRU@33208|Metazoa,3D6BD@33213|Bilateria,481Z8@7711|Chordata,49AXA@7742|Vertebrata,4A3IH@7898|Actinopterygii	33208|Metazoa	F	This enzyme scavenges exogenous and endogenous cytidine and 2'-deoxycytidine for UMP synthesis	CDA	GO:0001558,GO:0001775,GO:0001882,GO:0002252,GO:0002263,GO:0002274,GO:0002275,GO:0002283,GO:0002366,GO:0002376,GO:0002443,GO:0002444,GO:0002446,GO:0003674,GO:0003676,GO:0003723,GO:0003824,GO:0004126,GO:0005488,GO:0005515,GO:0005575,GO:0005576,GO:0005622,GO:0005623,GO:0005737,GO:0005829,GO:0006139,GO:0006140,GO:0006206,GO:0006213,GO:0006216,GO:0006217,GO:0006725,GO:0006807,GO:0006810,GO:0006887,GO:…	3.5.4.5	ko:K01489	ko00240,ko00983,ko01100,map00240,map00983,map01100	-	R01878,R02485,R08221	RC00074,RC00514	ko00000,ko00001,ko01000	-	-	-	dCMP_cyt_deam_1
XP_038044177.1	7668.SPU_021080-tr	5.81e-56	207	2CM37@1|root,2QW3G@2759|Eukaryota,39NH1@33154|Opisthokonta,3CQ1F@33208|Metazoa,3E66V@33213|Bilateria	33208|Metazoa	S	ankyrin repeat	ANKRD34C	-	-	-	-	-	-	-	-	-	-	-	Ank_2,Ank_4
XP_038044179.1	10224.XP_002730610.1	2.56e-94	303	COG2124@1|root,KOG0158@2759|Eukaryota,38BTY@33154|Opisthokonta,3BF8S@33208|Metazoa,3CV2F@33213|Bilateria	33208|Metazoa	Q	cytochrome P450	CYP3A4	GO:0001676,GO:0002933,GO:0003674,GO:0003824,GO:0004497,GO:0005488,GO:0005496,GO:0005506,GO:0005515,GO:0005575,GO:0005622,GO:0005623,GO:0005737,GO:0005783,GO:0005789,GO:0006066,GO:0006082,GO:0006629,GO:0006631,GO:0006633,GO:0006694,GO:0006706,GO:0006720,GO:0006721,GO:0006766,GO:0006775,GO:0006805,GO:0006807,GO:0007568,GO:0007584,GO:0008144,GO:0008150,GO:0008152,GO:0008202,GO:0008207,GO:0008209,GO:…	1.14.13.32,1.14.13.97,1.14.14.1,1.14.14.55,1.14.14.56,5.3.99.5	ko:K01832,ko:K07424,ko:K17689,ko:K17690,ko:K17691,ko:K17692,ko:K17860	ko00140,ko00590,ko00591,ko00830,ko00980,ko00982,ko00983,ko01100,ko04611,ko05204,map00140,map00590,map00591,map00830,map00980,map00982,map00983,map01100,map04611,map05204	-	R02268,R02356,R03408,R05727,R07000,R07001,R07055,R07056,R07079,R07080,R07081,R07085,R07087,R08256,R08257,R08264,R08268,R08269,R08271,R08272,R08274,R08275,R08276,R08277,R08285,R08286,R08287,R08293,R08294,R08303,R08304,R08312,R08313,R08318,R08339,R08340,R08341,R08342,R08343,R08390,R08391,R08392,R09404,R09408,R09423	RC00046,RC00060,RC00181,RC00190,RC00225,RC00277,RC00490,RC00674,RC00704,RC00723,RC00724,RC01198,RC01203,RC01349,RC01444,RC01445,RC01459,RC01624,RC01711,RC01727,RC02136,RC02225,RC02226,RC02228,RC02229,RC02230,RC02232,RC02234,RC02238,RC02239,RC02241,RC02246,RC02266,RC02267,RC02274,RC02281,RC02298,RC02299,RC02526,RC02531	ko00000,ko00001,ko00199,ko01000	-	-	-	p450
XP_038044180.1	8364.ENSXETP00000049715	6.84e-08	64.7	COG4886@1|root,KOG0619@2759|Eukaryota,39V0Z@33154|Opisthokonta,3BGPP@33208|Metazoa,3CY8D@33213|Bilateria,484HT@7711|Chordata,48V3D@7742|Vertebrata	33208|Metazoa	T	collagen fibril binding	CHADL	GO:0003674,GO:0005198,GO:0005201,GO:0005488,GO:0005518,GO:0005575,GO:0005576,GO:0008150,GO:0030021,GO:0031012,GO:0032330,GO:0032331,GO:0044421,GO:0044877,GO:0045595,GO:0045596,GO:0048519,GO:0048523,GO:0050789,GO:0050793,GO:0050794,GO:0051093,GO:0051128,GO:0051129,GO:0051239,GO:0051241,GO:0061035,GO:0061037,GO:0065007,GO:0098633,GO:1902903,GO:1902904,GO:1903053,GO:1903054,GO:1904026,GO:1904027,GO:…	-	ko:K06248	ko04151,ko04510,ko04512,ko05165,map04151,map04510,map04512,map05165	-	-	-	ko00000,ko00001,ko00535,ko04516	-	-	-	LRRCT,LRR_8
XP_038044184.1	7739.XP_002603195.1	2.96e-70	216	COG5017@1|root,KOG3349@2759|Eukaryota,3A88H@33154|Opisthokonta,3BPCV@33208|Metazoa,3D57S@33213|Bilateria,48APN@7711|Chordata	33208|Metazoa	S	Glycosyltransferase family 28 C-terminal domain	Alg13	GO:0005575,GO:0005622,GO:0005623,GO:0005737,GO:0005783,GO:0005789,GO:0006464,GO:0006486,GO:0006487,GO:0006488,GO:0006490,GO:0006629,GO:0006807,GO:0008150,GO:0008152,GO:0009058,GO:0009059,GO:0009100,GO:0009101,GO:0009987,GO:0012505,GO:0016020,GO:0019538,GO:0031984,GO:0032991,GO:0034645,GO:0036211,GO:0042175,GO:0043170,GO:0043226,GO:0043227,GO:0043229,GO:0043231,GO:0043412,GO:0043413,GO:0043541,GO:…	2.4.1.141	ko:K07432	ko00510,ko00513,ko01100,map00510,map00513,map01100	M00055	R05970	-	ko00000,ko00001,ko00002,ko01000,ko01003	-	GT1	-	Glyco_tran_28_C
XP_038044185.1	4792.ETI37212	2.83e-06	53.1	KOG3649@1|root,KOG3649@2759|Eukaryota,3Q9ZI@4776|Peronosporales	4776|Peronosporales	S	Kazal type serine protease inhibitors	-	-	-	-	-	-	-	-	-	-	-	-	Kazal_1
XP_038044186.1	7668.SPU_011538-tr	3.86e-209	660	KOG4724@1|root,KOG4724@2759|Eukaryota,38GPD@33154|Opisthokonta,3BE3F@33208|Metazoa,3CZXX@33213|Bilateria	33208|Metazoa	T	GTPase activator activity	-	GO:0003674,GO:0005488,GO:0005515	-	ko:K20641	-	-	-	-	ko00000,ko04131	-	-	-	RA,RhoGAP,RhoGEF
XP_038044187.1	7668.SPU_011538-tr	3.71e-209	659	KOG4724@1|root,KOG4724@2759|Eukaryota,38GPD@33154|Opisthokonta,3BE3F@33208|Metazoa,3CZXX@33213|Bilateria	33208|Metazoa	T	GTPase activator activity	-	GO:0003674,GO:0005488,GO:0005515	-	ko:K20641	-	-	-	-	ko00000,ko04131	-	-	-	RA,RhoGAP,RhoGEF
XP_038044188.1	7668.SPU_011538-tr	3.21e-208	656	KOG4724@1|root,KOG4724@2759|Eukaryota,38GPD@33154|Opisthokonta,3BE3F@33208|Metazoa,3CZXX@33213|Bilateria	33208|Metazoa	T	GTPase activator activity	-	GO:0003674,GO:0005488,GO:0005515	-	ko:K20641	-	-	-	-	ko00000,ko04131	-	-	-	RA,RhoGAP,RhoGEF
XP_038044190.1	9371.XP_004716813.1	1.58e-09	65.5	2ARD3@1|root,2QRFR@2759|Eukaryota,38HW2@33154|Opisthokonta,3BFZA@33208|Metazoa,3CWDF@33213|Bilateria,480ET@7711|Chordata,49824@7742|Vertebrata,3J6WU@40674|Mammalia,352BU@311790|Afrotheria	33208|Metazoa	W	Collagen alpha-1(VIII) chain	COL8A1	GO:0001654,GO:0001704,GO:0001706,GO:0005575,GO:0005576,GO:0005581,GO:0005591,GO:0005598,GO:0005604,GO:0005622,GO:0005623,GO:0005737,GO:0005783,GO:0005788,GO:0007275,GO:0007369,GO:0007423,GO:0007492,GO:0008150,GO:0008283,GO:0009653,GO:0009790,GO:0009887,GO:0009888,GO:0009987,GO:0010810,GO:0010811,GO:0012505,GO:0016043,GO:0030154,GO:0030155,GO:0030198,GO:0030935,GO:0031012,GO:0031974,GO:0032501,GO:…	-	-	-	-	-	-	-	-	-	-	C1q,Collagen
XP_038044191.1	10224.XP_006821924.1	4.81e-98	344	KOG4193@1|root,KOG4193@2759|Eukaryota,3A4Z1@33154|Opisthokonta,3BRJE@33208|Metazoa,3D8KZ@33213|Bilateria	33208|Metazoa	T	7 transmembrane receptor (Secretin family)	-	-	-	-	-	-	-	-	-	-	-	-	7tm_2,Somatomedin_B
XP_038044192.1	7668.SPU_002849-tr	9.59e-20	94.7	2CW6F@1|root,2RTRX@2759|Eukaryota,3AS1P@33154|Opisthokonta,3C4F3@33208|Metazoa,3DKQC@33213|Bilateria	33208|Metazoa	T	Domain found in sea urchin sperm protein, enterokinase, agrin	-	-	-	-	-	-	-	-	-	-	-	-	SEA
XP_038044193.1	7955.ENSDARP00000093755	5.25e-08	60.1	2ARD3@1|root,2QRFR@2759|Eukaryota,38HW2@33154|Opisthokonta,3BFZA@33208|Metazoa,3CWDF@33213|Bilateria,480ET@7711|Chordata,49824@7742|Vertebrata,4A29Q@7898|Actinopterygii	33208|Metazoa	W	collagen	COL8A1	GO:0001654,GO:0001704,GO:0001706,GO:0005575,GO:0005576,GO:0005581,GO:0005591,GO:0005598,GO:0005604,GO:0005622,GO:0005623,GO:0005737,GO:0005783,GO:0005788,GO:0007275,GO:0007369,GO:0007423,GO:0007492,GO:0008150,GO:0008283,GO:0009653,GO:0009790,GO:0009887,GO:0009888,GO:0009987,GO:0010810,GO:0010811,GO:0012505,GO:0016043,GO:0030154,GO:0030155,GO:0030198,GO:0030935,GO:0031012,GO:0031974,GO:0032501,GO:…	-	-	-	-	-	-	-	-	-	-	C1q,Collagen
XP_038044194.1	48698.ENSPFOP00000010450	1e-17	94.4	2C4F6@1|root,2QPNX@2759|Eukaryota,38FNB@33154|Opisthokonta,3BHEZ@33208|Metazoa,3D10E@33213|Bilateria,480VJ@7711|Chordata,4938D@7742|Vertebrata,49YNI@7898|Actinopterygii	33208|Metazoa	S	tetratricopeptide repeat	TTC22	-	-	-	-	-	-	-	-	-	-	-	TPR_8
XP_038044195.1	7668.SPU_001129-tr	6.93e-55	212	COG4886@1|root,KOG0619@2759|Eukaryota,38F1C@33154|Opisthokonta,3B9G0@33208|Metazoa,3CY4V@33213|Bilateria	33208|Metazoa	T	positive regulation of synapse assembly	LINGO2	GO:0005575,GO:0005576,GO:0005615,GO:0008150,GO:0044087,GO:0044089,GO:0044421,GO:0048518,GO:0048522,GO:0050789,GO:0050793,GO:0050794,GO:0050803,GO:0050807,GO:0051094,GO:0051128,GO:0051130,GO:0051239,GO:0051240,GO:0051960,GO:0051962,GO:0051963,GO:0051965,GO:0065007,GO:0065008,GO:2000026	-	ko:K07523,ko:K13023	ko04360,ko04514,map04360,map04514	-	-	-	ko00000,ko00001,ko01002,ko04516	-	-	-	I-set,LRR_8
XP_038044196.1	7668.SPU_001129-tr	6.93e-55	212	COG4886@1|root,KOG0619@2759|Eukaryota,38F1C@33154|Opisthokonta,3B9G0@33208|Metazoa,3CY4V@33213|Bilateria	33208|Metazoa	T	positive regulation of synapse assembly	LINGO2	GO:0005575,GO:0005576,GO:0005615,GO:0008150,GO:0044087,GO:0044089,GO:0044421,GO:0048518,GO:0048522,GO:0050789,GO:0050793,GO:0050794,GO:0050803,GO:0050807,GO:0051094,GO:0051128,GO:0051130,GO:0051239,GO:0051240,GO:0051960,GO:0051962,GO:0051963,GO:0051965,GO:0065007,GO:0065008,GO:2000026	-	ko:K07523,ko:K13023	ko04360,ko04514,map04360,map04514	-	-	-	ko00000,ko00001,ko01002,ko04516	-	-	-	I-set,LRR_8
XP_038044197.1	10224.XP_006823770.1	0	5161	COG5184@1|root,KOG1426@2759|Eukaryota,38BQ2@33154|Opisthokonta,3B9UD@33208|Metazoa,3CUDU@33213|Bilateria	33208|Metazoa	DZ	Regulator of chromosome condensation (RCC1) repeat	HERC1	GO:0003674,GO:0005085,GO:0005086,GO:0005488,GO:0005515,GO:0005575,GO:0005622,GO:0005623,GO:0005737,GO:0005794,GO:0005829,GO:0008150,GO:0012505,GO:0016020,GO:0019899,GO:0043226,GO:0043227,GO:0043229,GO:0043231,GO:0044424,GO:0044444,GO:0044464,GO:0051020,GO:0065007,GO:0065009,GO:0098772	2.3.2.26	ko:K10594	ko04120,map04120	-	-	-	ko00000,ko00001,ko01000,ko04121	-	-	-	HECT,RCC1,SPRY,WD40
XP_038044199.1	7668.SPU_002857-tr	9.65e-304	844	COG0076@1|root,KOG0629@2759|Eukaryota,38CT3@33154|Opisthokonta,3BB5R@33208|Metazoa,3CUJ9@33213|Bilateria	33208|Metazoa	E	carboxy-lyase activity	GAD1	GO:0001505,GO:0003008,GO:0003674,GO:0003824,GO:0004351,GO:0005488,GO:0005515,GO:0005575,GO:0005622,GO:0005623,GO:0005737,GO:0005886,GO:0005938,GO:0006082,GO:0006105,GO:0006464,GO:0006520,GO:0006536,GO:0006538,GO:0006540,GO:0006807,GO:0007154,GO:0007267,GO:0007268,GO:0007275,GO:0007399,GO:0007416,GO:0007528,GO:0007610,GO:0007611,GO:0007612,GO:0007626,GO:0007635,GO:0008021,GO:0008144,GO:0008150,GO:…	4.1.1.15	ko:K01580	ko00250,ko00410,ko00430,ko00650,ko01100,ko01110,ko01120,ko02024,ko04727,ko04940,map00250,map00410,map00430,map00650,map01100,map01110,map01120,map02024,map04727,map04940	M00027	R00261,R00489,R01682,R02466	RC00299	ko00000,ko00001,ko00002,ko01000	-	-	-	Pyridoxal_deC
XP_038044200.1	7668.SPU_002857-tr	4.16e-310	859	COG0076@1|root,KOG0629@2759|Eukaryota,38CT3@33154|Opisthokonta,3BB5R@33208|Metazoa,3CUJ9@33213|Bilateria	33208|Metazoa	E	carboxy-lyase activity	GAD1	GO:0001505,GO:0003008,GO:0003674,GO:0003824,GO:0004351,GO:0005488,GO:0005515,GO:0005575,GO:0005622,GO:0005623,GO:0005737,GO:0005886,GO:0005938,GO:0006082,GO:0006105,GO:0006464,GO:0006520,GO:0006536,GO:0006538,GO:0006540,GO:0006807,GO:0007154,GO:0007267,GO:0007268,GO:0007275,GO:0007399,GO:0007416,GO:0007528,GO:0007610,GO:0007611,GO:0007612,GO:0007626,GO:0007635,GO:0008021,GO:0008144,GO:0008150,GO:…	4.1.1.15	ko:K01580	ko00250,ko00410,ko00430,ko00650,ko01100,ko01110,ko01120,ko02024,ko04727,ko04940,map00250,map00410,map00430,map00650,map01100,map01110,map01120,map02024,map04727,map04940	M00027	R00261,R00489,R01682,R02466	RC00299	ko00000,ko00001,ko00002,ko01000	-	-	-	Pyridoxal_deC
XP_038044201.1	7668.SPU_006250-tr	2.67e-06	57.4	KOG3656@1|root,KOG3656@2759|Eukaryota	7668.SPU_006250-tr|-	O	G-protein coupled receptor activity	-	-	-	-	-	-	-	-	-	-	-	-	-
XP_038044202.1	7668.SPU_026493-tr	1.67e-304	838	KOG2449@1|root,KOG2449@2759|Eukaryota,38EU5@33154|Opisthokonta,3BBIA@33208|Metazoa,3CTRG@33213|Bilateria	33208|Metazoa	EG	malonate-semialdehyde dehydrogenase (acetylating) activity	ALDH6A1	GO:0000062,GO:0000166,GO:0001505,GO:0003674,GO:0003824,GO:0004491,GO:0005488,GO:0005575,GO:0005622,GO:0005623,GO:0005634,GO:0005654,GO:0005737,GO:0005739,GO:0005759,GO:0006082,GO:0006139,GO:0006206,GO:0006208,GO:0006210,GO:0006520,GO:0006573,GO:0006574,GO:0006725,GO:0006807,GO:0008150,GO:0008152,GO:0009056,GO:0009063,GO:0009081,GO:0009083,GO:0009112,GO:0009987,GO:0016054,GO:0016491,GO:0016620,GO:…	1.2.1.18,1.2.1.27	ko:K00140	ko00280,ko00410,ko00562,ko00640,ko01100,ko01200,map00280,map00410,map00562,map00640,map01100,map01200	M00013	R00705,R00706,R00922,R00935	RC00004,RC02723,RC02817	ko00000,ko00001,ko00002,ko01000	-	-	-	Aldedh
XP_038044203.1	7668.SPU_022626-tr	3.54e-54	172	KOG4402@1|root,KOG4402@2759|Eukaryota,3A1KZ@33154|Opisthokonta,3BQBH@33208|Metazoa,3D790@33213|Bilateria	33208|Metazoa	L	cell cycle	LIN52	GO:0005575,GO:0005622,GO:0005623,GO:0005634,GO:0005654,GO:0008150,GO:0031974,GO:0031981,GO:0043226,GO:0043227,GO:0043229,GO:0043231,GO:0043233,GO:0044422,GO:0044424,GO:0044428,GO:0044446,GO:0044464,GO:0050789,GO:0050794,GO:0051726,GO:0065007,GO:0070013	-	ko:K21775	ko04218,map04218	-	-	-	ko00000,ko00001	-	-	-	LIN52
XP_038044204.1	7668.SPU_000968-tr	2.77e-21	103	KOG4220@1|root,KOG4220@2759|Eukaryota	2759|Eukaryota	M	G-protein coupled acetylcholine receptor activity	-	-	-	ko:K04131,ko:K04134,ko:K04149,ko:K04151	ko04020,ko04080,ko04725,ko04742,ko04750,ko04810,ko04911,ko04970,ko04971,ko04972,map04020,map04080,map04725,map04742,map04750,map04810,map04911,map04970,map04971,map04972	-	-	-	ko00000,ko00001,ko04030	-	-	-	7tm_1
XP_038044205.1	244447.XP_008309544.1	1.08e-21	104	KOG4220@1|root,KOG4220@2759|Eukaryota,38DKH@33154|Opisthokonta,3BG0I@33208|Metazoa,3CSGN@33213|Bilateria,485K0@7711|Chordata,48Z7K@7742|Vertebrata,49TDM@7898|Actinopterygii	33208|Metazoa	T	The muscarinic acetylcholine receptor mediates various cellular responses, including inhibition of adenylate cyclase, breakdown of phosphoinositides and modulation of potassium channels through the action of G proteins	CHRM4	GO:0003674,GO:0004888,GO:0004930,GO:0005085,GO:0005488,GO:0005515,GO:0005575,GO:0005622,GO:0005623,GO:0005737,GO:0005886,GO:0005887,GO:0006629,GO:0006644,GO:0006650,GO:0006793,GO:0006796,GO:0007154,GO:0007165,GO:0007166,GO:0007186,GO:0007187,GO:0007188,GO:0007193,GO:0007194,GO:0007197,GO:0007200,GO:0007207,GO:0007213,GO:0007267,GO:0007268,GO:0007271,GO:0008150,GO:0008152,GO:0008227,GO:0008283,GO:…	-	ko:K04130,ko:K04132	ko04020,ko04024,ko04080,ko04151,ko04725,ko04810,map04020,map04024,map04080,map04151,map04725,map04810	-	-	-	ko00000,ko00001,ko04030	-	-	-	7tm_1
XP_038044206.1	7668.SPU_024363-tr	8e-49	187	2E8UK@1|root,2SF9P@2759|Eukaryota,3ABXF@33154|Opisthokonta,3BW3I@33208|Metazoa,3DCY6@33213|Bilateria	33208|Metazoa	S	ZU5 domain	-	-	-	-	-	-	-	-	-	-	-	-	ZU5
XP_038044207.1	7994.ENSAMXP00000005359	8.06e-108	318	COG1028@1|root,KOG0725@2759|Eukaryota,38H5G@33154|Opisthokonta,3BK2E@33208|Metazoa,3D0KA@33213|Bilateria,48BIW@7711|Chordata,493XD@7742|Vertebrata,49S2I@7898|Actinopterygii	33208|Metazoa	Q	3-hydroxybutyrate dehydrogenase, type 2	BDH2	GO:0000166,GO:0002262,GO:0002376,GO:0002520,GO:0003674,GO:0003824,GO:0003858,GO:0005488,GO:0005575,GO:0005622,GO:0005623,GO:0005737,GO:0005829,GO:0006082,GO:0006091,GO:0006518,GO:0006629,GO:0006631,GO:0006635,GO:0006725,GO:0006778,GO:0006807,GO:0007275,GO:0008150,GO:0008152,GO:0009056,GO:0009058,GO:0009059,GO:0009062,GO:0009237,GO:0009888,GO:0009987,GO:0016042,GO:0016054,GO:0016491,GO:0016614,GO:…	1.1.1.30	ko:K00019	ko00072,ko00650,ko01100,map00072,map00650,map01100	M00088	R01361	RC00117	ko00000,ko00001,ko00002,ko01000	-	-	-	adh_short_C2
XP_038044208.1	7994.ENSAMXP00000005359	8.06e-108	318	COG1028@1|root,KOG0725@2759|Eukaryota,38H5G@33154|Opisthokonta,3BK2E@33208|Metazoa,3D0KA@33213|Bilateria,48BIW@7711|Chordata,493XD@7742|Vertebrata,49S2I@7898|Actinopterygii	33208|Metazoa	Q	3-hydroxybutyrate dehydrogenase, type 2	BDH2	GO:0000166,GO:0002262,GO:0002376,GO:0002520,GO:0003674,GO:0003824,GO:0003858,GO:0005488,GO:0005575,GO:0005622,GO:0005623,GO:0005737,GO:0005829,GO:0006082,GO:0006091,GO:0006518,GO:0006629,GO:0006631,GO:0006635,GO:0006725,GO:0006778,GO:0006807,GO:0007275,GO:0008150,GO:0008152,GO:0009056,GO:0009058,GO:0009059,GO:0009062,GO:0009237,GO:0009888,GO:0009987,GO:0016042,GO:0016054,GO:0016491,GO:0016614,GO:…	1.1.1.30	ko:K00019	ko00072,ko00650,ko01100,map00072,map00650,map01100	M00088	R01361	RC00117	ko00000,ko00001,ko00002,ko01000	-	-	-	adh_short_C2
XP_038044209.1	10224.XP_006824575.1	2.43e-70	263	2CCP7@1|root,2SQKY@2759|Eukaryota,3AN1E@33154|Opisthokonta,3C12Z@33208|Metazoa	33208|Metazoa	-	-	-	-	-	-	-	-	-	-	-	-	-	-	-
XP_038044210.1	10224.XP_006824575.1	2.43e-70	263	2CCP7@1|root,2SQKY@2759|Eukaryota,3AN1E@33154|Opisthokonta,3C12Z@33208|Metazoa	33208|Metazoa	-	-	-	-	-	-	-	-	-	-	-	-	-	-	-
XP_038044211.1	6326.BUX.s00961.70	6.18e-10	71.6	KOG2177@1|root,KOG2177@2759|Eukaryota,38F95@33154|Opisthokonta,3BA7J@33208|Metazoa,3CZWX@33213|Bilateria,40BJQ@6231|Nematoda,1KTY9@119089|Chromadorea	33208|Metazoa	O	NHL repeat	nhl-1	GO:0003008,GO:0003012,GO:0003674,GO:0003824,GO:0004842,GO:0005488,GO:0005515,GO:0005575,GO:0005622,GO:0005623,GO:0005737,GO:0006464,GO:0006807,GO:0006936,GO:0006941,GO:0006996,GO:0007010,GO:0007610,GO:0007626,GO:0008150,GO:0008152,GO:0008270,GO:0008345,GO:0009653,GO:0009987,GO:0010927,GO:0016043,GO:0016567,GO:0016740,GO:0019538,GO:0019725,GO:0019787,GO:0022607,GO:0030016,GO:0030017,GO:0030018,GO:…	2.3.2.27	ko:K11997,ko:K12035	ko05206,map05206	-	-	-	ko00000,ko00001,ko01000,ko03019,ko04121	-	-	-	NHL,zf-B_box,zf-C3HC4,zf-RING_UBOX
XP_038044212.1	7668.SPU_012568-tr	9.45e-92	286	295QK@1|root,2RCNY@2759|Eukaryota,397G8@33154|Opisthokonta,3CPZP@33208|Metazoa,3E65U@33213|Bilateria	33154|Opisthokonta	-	-	-	-	-	-	-	-	-	-	-	-	-	-	Sulfotransfer_3
XP_038044213.1	7668.SPU_012568-tr	5.74e-92	286	295QK@1|root,2RCNY@2759|Eukaryota,397G8@33154|Opisthokonta,3CPZP@33208|Metazoa,3E65U@33213|Bilateria	33154|Opisthokonta	-	-	-	-	-	-	-	-	-	-	-	-	-	-	Sulfotransfer_3
XP_038044214.1	7668.SPU_012568-tr	2.55e-92	286	295QK@1|root,2RCNY@2759|Eukaryota,397G8@33154|Opisthokonta,3CPZP@33208|Metazoa,3E65U@33213|Bilateria	33154|Opisthokonta	-	-	-	-	-	-	-	-	-	-	-	-	-	-	Sulfotransfer_3
XP_038044215.1	7668.SPU_012568-tr	1.04e-92	286	295QK@1|root,2RCNY@2759|Eukaryota,397G8@33154|Opisthokonta,3CPZP@33208|Metazoa,3E65U@33213|Bilateria	33154|Opisthokonta	-	-	-	-	-	-	-	-	-	-	-	-	-	-	Sulfotransfer_3
XP_038044216.1	10224.XP_006812139.1	5.7e-118	348	COG2240@1|root,KOG2599@2759|Eukaryota,38DBW@33154|Opisthokonta,3BBWG@33208|Metazoa,3CS7I@33213|Bilateria	33208|Metazoa	H	Pyridoxal (Pyridoxine, vitamin B6) kinase	PDXK	GO:0000166,GO:0000287,GO:0001775,GO:0002252,GO:0002263,GO:0002274,GO:0002275,GO:0002283,GO:0002366,GO:0002376,GO:0002443,GO:0002444,GO:0002446,GO:0003674,GO:0003824,GO:0005488,GO:0005515,GO:0005524,GO:0005575,GO:0005576,GO:0005622,GO:0005623,GO:0005634,GO:0005654,GO:0005737,GO:0005829,GO:0006081,GO:0006725,GO:0006732,GO:0006766,GO:0006767,GO:0006793,GO:0006796,GO:0006807,GO:0006810,GO:0006887,GO:…	2.7.1.35	ko:K00868	ko00750,ko01100,map00750,map01100	-	R00174,R01909,R02493	RC00002,RC00017	ko00000,ko00001,ko01000	-	-	-	Phos_pyr_kin
XP_038044217.1	8932.XP_005506716.1	8.65e-23	97.4	28PSH@1|root,2QWEZ@2759|Eukaryota,39V8I@33154|Opisthokonta,3BBVP@33208|Metazoa,3CXVI@33213|Bilateria,48036@7711|Chordata,490IB@7742|Vertebrata,4GHI9@8782|Aves	33208|Metazoa	S	PEST proteolytic signal-containing nuclear protein	PCNP	GO:0005575,GO:0005622,GO:0005623,GO:0005634,GO:0005654,GO:0006464,GO:0006508,GO:0006511,GO:0006807,GO:0008150,GO:0008152,GO:0009056,GO:0009057,GO:0009987,GO:0010498,GO:0016567,GO:0016604,GO:0019538,GO:0019941,GO:0030163,GO:0031974,GO:0031981,GO:0032446,GO:0036211,GO:0043161,GO:0043170,GO:0043226,GO:0043227,GO:0043229,GO:0043231,GO:0043233,GO:0043412,GO:0043632,GO:0044237,GO:0044238,GO:0044248,GO:…	-	-	-	-	-	-	-	-	-	-	PCNP
XP_038044219.1	7668.SPU_027820-tr	4.67e-55	194	COG2801@1|root,KOG0017@2759|Eukaryota,38F42@33154|Opisthokonta,3BA5H@33208|Metazoa,3CWAK@33213|Bilateria	33208|Metazoa	E	K02A2.6-like	-	-	-	-	-	-	-	-	-	-	-	-	RVT_1,SCAN,gag-asp_proteas,rve,zf-CCHC,zf-H2C2
XP_038044221.1	7739.XP_002595967.1	7.32e-44	185	KOG4308@1|root,KOG4308@2759|Eukaryota,38FAM@33154|Opisthokonta,3C051@33208|Metazoa,3E69Q@33213|Bilateria,48RPV@7711|Chordata	33208|Metazoa	S	NACHT domain	-	-	-	ko:K12805	ko04621,ko05132,ko05134,map04621,map05132,map05134	-	-	-	ko00000,ko00001	-	-	-	Death,NACHT
XP_038044222.1	7739.XP_002595967.1	7.32e-44	185	KOG4308@1|root,KOG4308@2759|Eukaryota,38FAM@33154|Opisthokonta,3C051@33208|Metazoa,3E69Q@33213|Bilateria,48RPV@7711|Chordata	33208|Metazoa	S	NACHT domain	-	-	-	ko:K12805	ko04621,ko05132,ko05134,map04621,map05132,map05134	-	-	-	ko00000,ko00001	-	-	-	Death,NACHT
XP_038044223.1	7897.ENSLACP00000018302	0	1291	COG0480@1|root,COG0481@1|root,KOG0462@2759|Eukaryota,KOG0467@2759|Eukaryota,38B8Q@33154|Opisthokonta,3BEBA@33208|Metazoa,3CWZ9@33213|Bilateria,482XG@7711|Chordata,4910K@7742|Vertebrata	33208|Metazoa	J	mature ribosome assembly	EFTUD1	GO:0003674,GO:0003824,GO:0003924,GO:0005488,GO:0006139,GO:0006163,GO:0006725,GO:0006753,GO:0006793,GO:0006796,GO:0006807,GO:0006996,GO:0008150,GO:0008152,GO:0009116,GO:0009117,GO:0009119,GO:0009141,GO:0009144,GO:0009150,GO:0009199,GO:0009205,GO:0009259,GO:0009987,GO:0016043,GO:0016462,GO:0016787,GO:0016817,GO:0016818,GO:0017111,GO:0019637,GO:0019693,GO:0022607,GO:0022613,GO:0022618,GO:0034622,GO:…	-	ko:K14536	ko03008,map03008	-	-	-	ko00000,ko00001,ko01000,ko03009	-	-	-	EFG_C,EFG_II,GTP_EFTU,GTP_EFTU_D2
XP_038044224.1	7897.ENSLACP00000018302	0	1291	COG0480@1|root,COG0481@1|root,KOG0462@2759|Eukaryota,KOG0467@2759|Eukaryota,38B8Q@33154|Opisthokonta,3BEBA@33208|Metazoa,3CWZ9@33213|Bilateria,482XG@7711|Chordata,4910K@7742|Vertebrata	33208|Metazoa	J	mature ribosome assembly	EFTUD1	GO:0003674,GO:0003824,GO:0003924,GO:0005488,GO:0006139,GO:0006163,GO:0006725,GO:0006753,GO:0006793,GO:0006796,GO:0006807,GO:0006996,GO:0008150,GO:0008152,GO:0009116,GO:0009117,GO:0009119,GO:0009141,GO:0009144,GO:0009150,GO:0009199,GO:0009205,GO:0009259,GO:0009987,GO:0016043,GO:0016462,GO:0016787,GO:0016817,GO:0016818,GO:0017111,GO:0019637,GO:0019693,GO:0022607,GO:0022613,GO:0022618,GO:0034622,GO:…	-	ko:K14536	ko03008,map03008	-	-	-	ko00000,ko00001,ko01000,ko03009	-	-	-	EFG_C,EFG_II,GTP_EFTU,GTP_EFTU_D2
XP_038044225.1	7897.ENSLACP00000018302	0	1022	COG0480@1|root,COG0481@1|root,KOG0462@2759|Eukaryota,KOG0467@2759|Eukaryota,38B8Q@33154|Opisthokonta,3BEBA@33208|Metazoa,3CWZ9@33213|Bilateria,482XG@7711|Chordata,4910K@7742|Vertebrata	33208|Metazoa	J	mature ribosome assembly	EFTUD1	GO:0003674,GO:0003824,GO:0003924,GO:0005488,GO:0006139,GO:0006163,GO:0006725,GO:0006753,GO:0006793,GO:0006796,GO:0006807,GO:0006996,GO:0008150,GO:0008152,GO:0009116,GO:0009117,GO:0009119,GO:0009141,GO:0009144,GO:0009150,GO:0009199,GO:0009205,GO:0009259,GO:0009987,GO:0016043,GO:0016462,GO:0016787,GO:0016817,GO:0016818,GO:0017111,GO:0019637,GO:0019693,GO:0022607,GO:0022613,GO:0022618,GO:0034622,GO:…	-	ko:K14536	ko03008,map03008	-	-	-	ko00000,ko00001,ko01000,ko03009	-	-	-	EFG_C,EFG_II,GTP_EFTU,GTP_EFTU_D2
XP_038044226.1	9707.XP_004411227.1	1.25e-08	65.1	2AHDA@1|root,2RZ23@2759|Eukaryota,39SNX@33154|Opisthokonta,3BIN2@33208|Metazoa,3D34M@33213|Bilateria,485R5@7711|Chordata,4978G@7742|Vertebrata,3J2WP@40674|Mammalia,3ES08@33554|Carnivora	33208|Metazoa	T	Tumor necrosis factor receptor superfamily member 1B	TNFRSF1B	GO:0001775,GO:0002237,GO:0002252,GO:0002263,GO:0002274,GO:0002275,GO:0002283,GO:0002366,GO:0002376,GO:0002443,GO:0002444,GO:0002446,GO:0003170,GO:0003176,GO:0003177,GO:0003330,GO:0003332,GO:0003674,GO:0004888,GO:0005031,GO:0005035,GO:0005488,GO:0005515,GO:0005575,GO:0005576,GO:0005622,GO:0005623,GO:0005634,GO:0005737,GO:0005886,GO:0005887,GO:0006810,GO:0006887,GO:0006915,GO:0006950,GO:0006952,GO:…	-	ko:K05141	ko04060,ko04668,ko04920,ko05014,map04060,map04668,map04920,map05014	-	-	-	ko00000,ko00001,ko04050,ko04090	-	-	-	TNFR_c6
XP_038044227.1	7668.SPU_001914-tr	9.47e-37	146	KOG4220@1|root,KOG4220@2759|Eukaryota,39M9Y@33154|Opisthokonta,3CNX2@33208|Metazoa	33208|Metazoa	T	Belongs to the G-protein coupled receptor 1 family	-	-	-	ko:K04151	ko04080,map04080	-	-	-	ko00000,ko00001,ko04030	-	-	-	7tm_1
XP_038044228.1	8081.XP_008399472.1	3.36e-12	74.7	2CMEK@1|root,2QQ53@2759|Eukaryota,39U3M@33154|Opisthokonta,3BD9N@33208|Metazoa,3CW4T@33213|Bilateria,48AHF@7711|Chordata,48WUN@7742|Vertebrata,49Z6U@7898|Actinopterygii	33208|Metazoa	S	Caprin family member 2	CAPRIN2	GO:0001558,GO:0001932,GO:0001934,GO:0003002,GO:0003674,GO:0005102,GO:0005488,GO:0005515,GO:0005575,GO:0005622,GO:0005623,GO:0005634,GO:0005737,GO:0005739,GO:0005813,GO:0005815,GO:0005829,GO:0005856,GO:0006355,GO:0006357,GO:0007275,GO:0007389,GO:0007399,GO:0008150,GO:0009889,GO:0009891,GO:0009893,GO:0009953,GO:0009966,GO:0009967,GO:0009987,GO:0010468,GO:0010556,GO:0010557,GO:0010562,GO:0010604,GO:…	-	ko:K18743,ko:K18744	-	-	-	-	ko00000,ko03019	-	-	-	C1q,Caprin-1_C
XP_038044229.1	7668.SPU_014634-tr	4.86e-49	182	KOG2504@1|root,KOG2504@2759|Eukaryota,39TSS@33154|Opisthokonta,3BG0P@33208|Metazoa,3CTF0@33213|Bilateria	33208|Metazoa	G	Monocarboxylate transporter 2-like	-	-	-	ko:K08184,ko:K11810	-	-	-	-	ko00000,ko02000	2.A.1.13	-	-	MFS_1
XP_038044230.1	7668.SPU_014634-tr	1.97e-35	144	KOG2504@1|root,KOG2504@2759|Eukaryota,39TSS@33154|Opisthokonta,3BG0P@33208|Metazoa,3CTF0@33213|Bilateria	33208|Metazoa	G	Monocarboxylate transporter 2-like	-	-	-	ko:K08184,ko:K11810	-	-	-	-	ko00000,ko02000	2.A.1.13	-	-	MFS_1
XP_038044231.1	10224.XP_002732393.1	6.08e-74	241	COG2214@1|root,KOG0691@2759|Eukaryota,38H5J@33154|Opisthokonta,3BACE@33208|Metazoa,3CUU7@33213|Bilateria	33208|Metazoa	O	toxin transport	DNAJC17	GO:0000122,GO:0000375,GO:0000377,GO:0000398,GO:0005575,GO:0005622,GO:0005623,GO:0005634,GO:0005737,GO:0006139,GO:0006355,GO:0006357,GO:0006396,GO:0006397,GO:0006725,GO:0006807,GO:0006810,GO:0008150,GO:0008152,GO:0008380,GO:0009889,GO:0009890,GO:0009892,GO:0009987,GO:0010467,GO:0010468,GO:0010556,GO:0010558,GO:0010605,GO:0010629,GO:0016070,GO:0016071,GO:0019219,GO:0019222,GO:0031323,GO:0031324,GO:…	-	ko:K09537	-	-	-	-	ko00000,ko03110	-	-	-	DnaJ,RRM_1
XP_038044232.1	10224.XP_002732393.1	5.9e-74	241	COG2214@1|root,KOG0691@2759|Eukaryota,38H5J@33154|Opisthokonta,3BACE@33208|Metazoa,3CUU7@33213|Bilateria	33208|Metazoa	O	toxin transport	DNAJC17	GO:0000122,GO:0000375,GO:0000377,GO:0000398,GO:0005575,GO:0005622,GO:0005623,GO:0005634,GO:0005737,GO:0006139,GO:0006355,GO:0006357,GO:0006396,GO:0006397,GO:0006725,GO:0006807,GO:0006810,GO:0008150,GO:0008152,GO:0008380,GO:0009889,GO:0009890,GO:0009892,GO:0009987,GO:0010467,GO:0010468,GO:0010556,GO:0010558,GO:0010605,GO:0010629,GO:0016070,GO:0016071,GO:0019219,GO:0019222,GO:0031323,GO:0031324,GO:…	-	ko:K09537	-	-	-	-	ko00000,ko03110	-	-	-	DnaJ,RRM_1
XP_038044233.1	7668.SPU_015985-tr	1.35e-87	276	28K58@1|root,2QS2U@2759|Eukaryota,38V57@33154|Opisthokonta,3BT11@33208|Metazoa,3D9KF@33213|Bilateria	33208|Metazoa	S	Regulator of microtubule dynamics protein	RMDN3	GO:0000922,GO:0005575,GO:0005622,GO:0005623,GO:0005819,GO:0005856,GO:0005874,GO:0005876,GO:0015630,GO:0043226,GO:0043228,GO:0043229,GO:0043232,GO:0044422,GO:0044424,GO:0044430,GO:0044446,GO:0044464,GO:0072686,GO:0097431,GO:0099080,GO:0099081,GO:0099512,GO:0099513	-	-	-	-	-	-	-	-	-	-	TPR_8
XP_038044234.1	6500.XP_005109656.1	4.05e-35	122	2CSQ9@1|root,2S4A0@2759|Eukaryota,3A5MI@33154|Opisthokonta,3BSRV@33208|Metazoa,3D98P@33213|Bilateria	33208|Metazoa	S	negative regulation of GTP cyclohydrolase I activity	GCHFR	GO:0001505,GO:0003674,GO:0004857,GO:0005488,GO:0005515,GO:0005575,GO:0005622,GO:0005623,GO:0005634,GO:0005635,GO:0005654,GO:0005737,GO:0005829,GO:0006807,GO:0006809,GO:0008150,GO:0008152,GO:0009058,GO:0009889,GO:0009987,GO:0012505,GO:0016020,GO:0016043,GO:0016597,GO:0017144,GO:0019222,GO:0019899,GO:0022607,GO:0030234,GO:0030425,GO:0030742,GO:0031090,GO:0031323,GO:0031326,GO:0031406,GO:0031410,GO:…	-	-	-	-	-	-	-	-	-	-	GFRP
XP_038044235.1	7739.XP_002596791.1	1.83e-35	123	2CSQ9@1|root,2S4A0@2759|Eukaryota,3A5MI@33154|Opisthokonta,3BSRV@33208|Metazoa,3D98P@33213|Bilateria,48F82@7711|Chordata	33208|Metazoa	S	regulation of GTP cyclohydrolase I activity	GCHFR	GO:0001505,GO:0003674,GO:0004857,GO:0005488,GO:0005515,GO:0005575,GO:0005622,GO:0005623,GO:0005634,GO:0005635,GO:0005654,GO:0005737,GO:0005829,GO:0006807,GO:0006809,GO:0008150,GO:0008152,GO:0009058,GO:0009889,GO:0009987,GO:0012505,GO:0016020,GO:0016043,GO:0016597,GO:0017144,GO:0019222,GO:0019899,GO:0022607,GO:0030234,GO:0030425,GO:0030742,GO:0031090,GO:0031323,GO:0031326,GO:0031406,GO:0031410,GO:…	-	-	-	-	-	-	-	-	-	-	GFRP
XP_038044239.1	10224.XP_006825734.1	6.85e-143	451	KOG1056@1|root,KOG1056@2759|Eukaryota,38C5P@33154|Opisthokonta,3BM7D@33208|Metazoa,3D55M@33213|Bilateria	33208|Metazoa	PT	Nine Cysteines Domain of family 3 GPCR	-	-	-	ko:K04605	ko04072,ko04080,ko04724,ko05030,map04072,map04080,map04724,map05030	-	-	-	ko00000,ko00001,ko04030	-	-	-	7tm_3,ANF_receptor,NCD3G
XP_038044240.1	7668.SPU_007814-tr	8.37e-71	241	KOG2816@1|root,KOG2816@2759|Eukaryota,39BA6@33154|Opisthokonta,3BHA7@33208|Metazoa	33208|Metazoa	O	folate import across plasma membrane	SLC46A1	GO:0003008,GO:0003674,GO:0005215,GO:0005310,GO:0005342,GO:0005575,GO:0005622,GO:0005623,GO:0005737,GO:0005886,GO:0005903,GO:0006082,GO:0006575,GO:0006725,GO:0006732,GO:0006760,GO:0006766,GO:0006767,GO:0006807,GO:0006810,GO:0006811,GO:0006812,GO:0006820,GO:0006835,GO:0006855,GO:0006873,GO:0006875,GO:0006879,GO:0007586,GO:0008150,GO:0008152,GO:0008324,GO:0008509,GO:0008514,GO:0008517,GO:0009987,GO:…	-	ko:K14613,ko:K20840	ko01523,map01523	-	-	-	ko00000,ko00001,ko02000	2.A.1.50.1,2.A.1.50.3,2.A.1.50.4	-	-	MFS_1
XP_038044241.1	10224.XP_006811957.1	3.93e-29	116	28NZR@1|root,2QVKA@2759|Eukaryota,38U44@33154|Opisthokonta,3BP36@33208|Metazoa,3D1YR@33213|Bilateria	33208|Metazoa	S	2'-5'-oligoadenylate synthetase 1, domain 2, C-terminus	-	-	2.7.7.84	ko:K14216	ko04621,ko05160,ko05162,ko05164,ko05168,map04621,map05160,map05162,map05164,map05168	-	R10909,R10910	RC00078	ko00000,ko00001,ko01000	-	-	-	NTP_transf_2,OAS1_C
XP_038044242.1	7668.SPU_003233-tr	5.03e-156	459	COG5531@1|root,KOG2528@1|root,KOG2528@2759|Eukaryota,KOG2570@2759|Eukaryota,38CY5@33154|Opisthokonta,3B98S@33208|Metazoa,3CU8T@33213|Bilateria	33208|Metazoa	BK	chromatin disassembly	SMARCD2	GO:0000228,GO:0000785,GO:0000790,GO:0000791,GO:0000793,GO:0001085,GO:0001654,GO:0001672,GO:0002052,GO:0003002,GO:0003007,GO:0003128,GO:0003139,GO:0003205,GO:0003206,GO:0003207,GO:0003208,GO:0003211,GO:0003215,GO:0003219,GO:0003231,GO:0003407,GO:0003674,GO:0003676,GO:0003677,GO:0003682,GO:0003712,GO:0003713,GO:0005102,GO:0005198,GO:0005488,GO:0005515,GO:0005575,GO:0005622,GO:0005623,GO:0005634,GO:…	-	ko:K11650	ko04714,ko05225,map04714,map05225	-	-	-	ko00000,ko00001,ko03021,ko03036	-	-	-	SWIB
XP_038044243.1	144197.XP_008291940.1	0	2446	COG5032@1|root,KOG0891@2759|Eukaryota,38D67@33154|Opisthokonta,3BC11@33208|Metazoa,3CRTQ@33213|Bilateria,4860W@7711|Chordata,4911T@7742|Vertebrata,49T6T@7898|Actinopterygii	33208|Metazoa	T	Mechanistic target of rapamycin (serine threonine kinase)	MTOR	GO:0000003,GO:0000182,GO:0000323,GO:0000491,GO:0000492,GO:0000768,GO:0000902,GO:0000904,GO:0001016,GO:0001025,GO:0001030,GO:0001031,GO:0001032,GO:0001067,GO:0001101,GO:0001156,GO:0001505,GO:0001558,GO:0001666,GO:0001763,GO:0001775,GO:0001932,GO:0001933,GO:0001934,GO:0001936,GO:0001938,GO:0002009,GO:0002119,GO:0002164,GO:0002165,GO:0002250,GO:0002252,GO:0002263,GO:0002285,GO:0002286,GO:0002287,GO:…	2.7.11.1	ko:K07203	ko01521,ko01522,ko04012,ko04066,ko04072,ko04136,ko04138,ko04139,ko04140,ko04150,ko04151,ko04152,ko04211,ko04212,ko04213,ko04218,ko04371,ko04630,ko04659,ko04714,ko04910,ko04919,ko04920,ko04930,ko04931,ko05165,ko05167,ko05200,ko05205,ko05206,ko05210,ko05212,ko05214,ko05215,ko05221,ko05224,ko05225,ko05226,ko05230,ko05231,map01521,map01522,map04012,map04066,map04072,map04136,map04138,map04139,map0414…	-	-	-	ko00000,ko00001,ko01000,ko01001,ko04131	-	-	-	DUF3385,FAT,FATC,FRB_dom,PI3_PI4_kinase
XP_038044244.1	215358.XP_010733017.1	2.91e-49	181	KOG1418@1|root,KOG1418@2759|Eukaryota,38DY8@33154|Opisthokonta,3BC63@33208|Metazoa,3D1PS@33213|Bilateria,486D3@7711|Chordata,48YA4@7742|Vertebrata,49SGU@7898|Actinopterygii	33208|Metazoa	P	Potassium channel subfamily K member	KCNK2	GO:0001666,GO:0003008,GO:0003205,GO:0003231,GO:0003674,GO:0005215,GO:0005216,GO:0005244,GO:0005249,GO:0005261,GO:0005267,GO:0005575,GO:0005622,GO:0005623,GO:0005634,GO:0005737,GO:0005783,GO:0005886,GO:0005887,GO:0006810,GO:0006811,GO:0006812,GO:0006813,GO:0006950,GO:0007154,GO:0007165,GO:0007186,GO:0007275,GO:0007423,GO:0007507,GO:0007610,GO:0007611,GO:0007613,GO:0008076,GO:0008150,GO:0008200,GO:…	-	ko:K04913	ko04927,ko04934,ko04971,map04927,map04934,map04971	-	-	-	ko00000,ko00001,ko04040	1.A.1.9.1	-	-	Ion_trans_2
XP_038044245.1	215358.XP_010733017.1	2.91e-49	181	KOG1418@1|root,KOG1418@2759|Eukaryota,38DY8@33154|Opisthokonta,3BC63@33208|Metazoa,3D1PS@33213|Bilateria,486D3@7711|Chordata,48YA4@7742|Vertebrata,49SGU@7898|Actinopterygii	33208|Metazoa	P	Potassium channel subfamily K member	KCNK2	GO:0001666,GO:0003008,GO:0003205,GO:0003231,GO:0003674,GO:0005215,GO:0005216,GO:0005244,GO:0005249,GO:0005261,GO:0005267,GO:0005575,GO:0005622,GO:0005623,GO:0005634,GO:0005737,GO:0005783,GO:0005886,GO:0005887,GO:0006810,GO:0006811,GO:0006812,GO:0006813,GO:0006950,GO:0007154,GO:0007165,GO:0007186,GO:0007275,GO:0007423,GO:0007507,GO:0007610,GO:0007611,GO:0007613,GO:0008076,GO:0008150,GO:0008200,GO:…	-	ko:K04913	ko04927,ko04934,ko04971,map04927,map04934,map04971	-	-	-	ko00000,ko00001,ko04040	1.A.1.9.1	-	-	Ion_trans_2
XP_038044246.1	215358.XP_010733017.1	2.91e-49	181	KOG1418@1|root,KOG1418@2759|Eukaryota,38DY8@33154|Opisthokonta,3BC63@33208|Metazoa,3D1PS@33213|Bilateria,486D3@7711|Chordata,48YA4@7742|Vertebrata,49SGU@7898|Actinopterygii	33208|Metazoa	P	Potassium channel subfamily K member	KCNK2	GO:0001666,GO:0003008,GO:0003205,GO:0003231,GO:0003674,GO:0005215,GO:0005216,GO:0005244,GO:0005249,GO:0005261,GO:0005267,GO:0005575,GO:0005622,GO:0005623,GO:0005634,GO:0005737,GO:0005783,GO:0005886,GO:0005887,GO:0006810,GO:0006811,GO:0006812,GO:0006813,GO:0006950,GO:0007154,GO:0007165,GO:0007186,GO:0007275,GO:0007423,GO:0007507,GO:0007610,GO:0007611,GO:0007613,GO:0008076,GO:0008150,GO:0008200,GO:…	-	ko:K04913	ko04927,ko04934,ko04971,map04927,map04934,map04971	-	-	-	ko00000,ko00001,ko04040	1.A.1.9.1	-	-	Ion_trans_2
XP_038044247.1	215358.XP_010733017.1	2.91e-49	181	KOG1418@1|root,KOG1418@2759|Eukaryota,38DY8@33154|Opisthokonta,3BC63@33208|Metazoa,3D1PS@33213|Bilateria,486D3@7711|Chordata,48YA4@7742|Vertebrata,49SGU@7898|Actinopterygii	33208|Metazoa	P	Potassium channel subfamily K member	KCNK2	GO:0001666,GO:0003008,GO:0003205,GO:0003231,GO:0003674,GO:0005215,GO:0005216,GO:0005244,GO:0005249,GO:0005261,GO:0005267,GO:0005575,GO:0005622,GO:0005623,GO:0005634,GO:0005737,GO:0005783,GO:0005886,GO:0005887,GO:0006810,GO:0006811,GO:0006812,GO:0006813,GO:0006950,GO:0007154,GO:0007165,GO:0007186,GO:0007275,GO:0007423,GO:0007507,GO:0007610,GO:0007611,GO:0007613,GO:0008076,GO:0008150,GO:0008200,GO:…	-	ko:K04913	ko04927,ko04934,ko04971,map04927,map04934,map04971	-	-	-	ko00000,ko00001,ko04040	1.A.1.9.1	-	-	Ion_trans_2
XP_038044248.1	7719.XP_004226141.1	2.28e-26	109	KOG1418@1|root,KOG1418@2759|Eukaryota,38DY8@33154|Opisthokonta,3BC63@33208|Metazoa,3D1PS@33213|Bilateria,486D3@7711|Chordata	33208|Metazoa	P	positive regulation of cellular response to hypoxia	KCNK2	GO:0001666,GO:0003008,GO:0003205,GO:0003231,GO:0003674,GO:0005215,GO:0005216,GO:0005244,GO:0005249,GO:0005261,GO:0005267,GO:0005575,GO:0005622,GO:0005623,GO:0005634,GO:0005737,GO:0005783,GO:0005886,GO:0005887,GO:0006810,GO:0006811,GO:0006812,GO:0006813,GO:0006950,GO:0007154,GO:0007165,GO:0007186,GO:0007275,GO:0007423,GO:0007507,GO:0007610,GO:0007611,GO:0007613,GO:0008076,GO:0008150,GO:0008200,GO:…	-	ko:K04913	ko04927,ko04934,ko04971,map04927,map04934,map04971	-	-	-	ko00000,ko00001,ko04040	1.A.1.9.1	-	-	Ion_trans_2
XP_038044249.1	7668.SPU_001261-tr	4e-81	309	28JUA@1|root,2QS87@2759|Eukaryota,38PYV@33154|Opisthokonta,3BMMD@33208|Metazoa,3CZIT@33213|Bilateria	33208|Metazoa	T	lipoprotein transporter activity	MIA3	GO:0001501,GO:0002062,GO:0002063,GO:0002682,GO:0002684,GO:0002685,GO:0002687,GO:0003674,GO:0005215,GO:0005575,GO:0005622,GO:0005623,GO:0005737,GO:0005783,GO:0005788,GO:0005789,GO:0006464,GO:0006807,GO:0006810,GO:0006887,GO:0006888,GO:0006900,GO:0006950,GO:0006996,GO:0007162,GO:0007275,GO:0008104,GO:0008150,GO:0008152,GO:0008565,GO:0009611,GO:0009888,GO:0009987,GO:0012505,GO:0015031,GO:0015833,GO:…	-	-	-	-	-	-	-	-	-	-	NPIP,SH3_2
XP_038044250.1	7668.SPU_001261-tr	3.99e-81	309	28JUA@1|root,2QS87@2759|Eukaryota,38PYV@33154|Opisthokonta,3BMMD@33208|Metazoa,3CZIT@33213|Bilateria	33208|Metazoa	T	lipoprotein transporter activity	MIA3	GO:0001501,GO:0002062,GO:0002063,GO:0002682,GO:0002684,GO:0002685,GO:0002687,GO:0003674,GO:0005215,GO:0005575,GO:0005622,GO:0005623,GO:0005737,GO:0005783,GO:0005788,GO:0005789,GO:0006464,GO:0006807,GO:0006810,GO:0006887,GO:0006888,GO:0006900,GO:0006950,GO:0006996,GO:0007162,GO:0007275,GO:0008104,GO:0008150,GO:0008152,GO:0008565,GO:0009611,GO:0009888,GO:0009987,GO:0012505,GO:0015031,GO:0015833,GO:…	-	-	-	-	-	-	-	-	-	-	NPIP,SH3_2
XP_038044251.1	7668.SPU_001261-tr	3.03e-81	310	28JUA@1|root,2QS87@2759|Eukaryota,38PYV@33154|Opisthokonta,3BMMD@33208|Metazoa,3CZIT@33213|Bilateria	33208|Metazoa	T	lipoprotein transporter activity	MIA3	GO:0001501,GO:0002062,GO:0002063,GO:0002682,GO:0002684,GO:0002685,GO:0002687,GO:0003674,GO:0005215,GO:0005575,GO:0005622,GO:0005623,GO:0005737,GO:0005783,GO:0005788,GO:0005789,GO:0006464,GO:0006807,GO:0006810,GO:0006887,GO:0006888,GO:0006900,GO:0006950,GO:0006996,GO:0007162,GO:0007275,GO:0008104,GO:0008150,GO:0008152,GO:0008565,GO:0009611,GO:0009888,GO:0009987,GO:0012505,GO:0015031,GO:0015833,GO:…	-	-	-	-	-	-	-	-	-	-	NPIP,SH3_2
XP_038044252.1	7668.SPU_001261-tr	8.93e-82	309	28JUA@1|root,2QS87@2759|Eukaryota,38PYV@33154|Opisthokonta,3BMMD@33208|Metazoa,3CZIT@33213|Bilateria	33208|Metazoa	T	lipoprotein transporter activity	MIA3	GO:0001501,GO:0002062,GO:0002063,GO:0002682,GO:0002684,GO:0002685,GO:0002687,GO:0003674,GO:0005215,GO:0005575,GO:0005622,GO:0005623,GO:0005737,GO:0005783,GO:0005788,GO:0005789,GO:0006464,GO:0006807,GO:0006810,GO:0006887,GO:0006888,GO:0006900,GO:0006950,GO:0006996,GO:0007162,GO:0007275,GO:0008104,GO:0008150,GO:0008152,GO:0008565,GO:0009611,GO:0009888,GO:0009987,GO:0012505,GO:0015031,GO:0015833,GO:…	-	-	-	-	-	-	-	-	-	-	NPIP,SH3_2
XP_038044253.1	7668.SPU_004517-tr	2.1e-249	694	KOG3842@1|root,KOG3842@2759|Eukaryota,399YS@33154|Opisthokonta,3BAYE@33208|Metazoa,3CVHB@33213|Bilateria	33208|Metazoa	T	Toll signaling pathway	PELI1	GO:0000209,GO:0001817,GO:0001818,GO:0001819,GO:0001932,GO:0001934,GO:0001959,GO:0001960,GO:0002237,GO:0002376,GO:0002682,GO:0002683,GO:0002684,GO:0002694,GO:0002695,GO:0002696,GO:0002759,GO:0002831,GO:0002832,GO:0002920,GO:0002921,GO:0003674,GO:0003824,GO:0004672,GO:0004674,GO:0004842,GO:0005575,GO:0005622,GO:0005623,GO:0005634,GO:0005737,GO:0005829,GO:0005886,GO:0006355,GO:0006464,GO:0006468,GO:…	2.3.2.27	ko:K11964	-	-	-	-	ko00000,ko01000,ko04121	-	-	-	Pellino
XP_038044254.1	176946.XP_007421808.1	5.47e-30	120	KOG1226@1|root,KOG1226@2759|Eukaryota,38DSI@33154|Opisthokonta,3BA6T@33208|Metazoa,3CTSN@33213|Bilateria,485MD@7711|Chordata,494N3@7742|Vertebrata	33208|Metazoa	TW	integrin	ITGB3	GO:0000003,GO:0000902,GO:0000904,GO:0001525,GO:0001568,GO:0001667,GO:0001700,GO:0001703,GO:0001704,GO:0001707,GO:0001708,GO:0001726,GO:0001775,GO:0001894,GO:0001932,GO:0001934,GO:0001936,GO:0001938,GO:0001944,GO:0001952,GO:0001954,GO:0001968,GO:0002009,GO:0002011,GO:0002020,GO:0002064,GO:0002065,GO:0002066,GO:0002119,GO:0002164,GO:0002165,GO:0002376,GO:0002520,GO:0002576,GO:0002682,GO:0002684,GO:…	-	ko:K05719,ko:K06464,ko:K06493	ko04015,ko04145,ko04151,ko04360,ko04380,ko04390,ko04510,ko04512,ko04514,ko04530,ko04610,ko04611,ko04640,ko04650,ko04670,ko04810,ko04919,ko05100,ko05130,ko05131,ko05133,ko05134,ko05140,ko05144,ko05145,ko05146,ko05150,ko05152,ko05165,ko05166,ko05200,ko05205,ko05206,ko05222,ko05323,ko05410,ko05412,ko05414,ko05416,ko05418,map04015,map04145,map04151,map04360,map04380,map04390,map04510,map04512,map0451…	-	-	-	ko00000,ko00001,ko04090,ko04131,ko04147,ko04516	-	-	-	EGF_2,Integrin_B_tail,Integrin_b_cyt,Integrin_beta,PSI_integrin
XP_038044255.1	10224.XP_002738015.1	2.81e-139	418	KOG2182@1|root,KOG2182@2759|Eukaryota,38H6D@33154|Opisthokonta,3BBCG@33208|Metazoa,3CS02@33213|Bilateria	33208|Metazoa	O	serine-type peptidase activity	PRSS16	GO:0000323,GO:0003674,GO:0003824,GO:0004177,GO:0005575,GO:0005622,GO:0005623,GO:0005737,GO:0005764,GO:0005768,GO:0005773,GO:0006508,GO:0006807,GO:0008150,GO:0008152,GO:0008233,GO:0008236,GO:0008238,GO:0008239,GO:0009056,GO:0009057,GO:0012505,GO:0016787,GO:0017171,GO:0019538,GO:0030163,GO:0031410,GO:0031982,GO:0043170,GO:0043226,GO:0043227,GO:0043229,GO:0043231,GO:0044238,GO:0044424,GO:0044444,GO:…	-	ko:K09649	-	-	-	-	ko00000,ko01000,ko01002	-	-	-	Peptidase_S28
XP_038044256.1	10224.XP_002738015.1	2.71e-139	418	KOG2182@1|root,KOG2182@2759|Eukaryota,38H6D@33154|Opisthokonta,3BBCG@33208|Metazoa,3CS02@33213|Bilateria	33208|Metazoa	O	serine-type peptidase activity	PRSS16	GO:0000323,GO:0003674,GO:0003824,GO:0004177,GO:0005575,GO:0005622,GO:0005623,GO:0005737,GO:0005764,GO:0005768,GO:0005773,GO:0006508,GO:0006807,GO:0008150,GO:0008152,GO:0008233,GO:0008236,GO:0008238,GO:0008239,GO:0009056,GO:0009057,GO:0012505,GO:0016787,GO:0017171,GO:0019538,GO:0030163,GO:0031410,GO:0031982,GO:0043170,GO:0043226,GO:0043227,GO:0043229,GO:0043231,GO:0044238,GO:0044424,GO:0044444,GO:…	-	ko:K09649	-	-	-	-	ko00000,ko01000,ko01002	-	-	-	Peptidase_S28
XP_038044257.1	10224.XP_002737771.1	3.75e-100	313	COG2175@1|root,KOG3888@2759|Eukaryota,39RY8@33154|Opisthokonta,3BFB6@33208|Metazoa,3CXMQ@33213|Bilateria	33208|Metazoa	I	gamma-butyrobetaine dioxygenase activity	BBOX1	GO:0003674,GO:0003824,GO:0005488,GO:0005515,GO:0005575,GO:0005622,GO:0005623,GO:0005737,GO:0005829,GO:0006575,GO:0006577,GO:0006578,GO:0006807,GO:0008150,GO:0008152,GO:0008270,GO:0008336,GO:0009058,GO:0009437,GO:0009987,GO:0016491,GO:0016705,GO:0016706,GO:0034641,GO:0042398,GO:0042802,GO:0043167,GO:0043169,GO:0044237,GO:0044249,GO:0044271,GO:0044424,GO:0044444,GO:0044464,GO:0045329,GO:0046872,GO:…	1.14.11.1	ko:K00471	ko00310,map00310	-	R02397	RC00709	ko00000,ko00001,ko01000	-	-	-	DUF971,TauD
XP_038044258.1	10224.XP_006811957.1	4.65e-21	100	28NZR@1|root,2QVKA@2759|Eukaryota,38U44@33154|Opisthokonta,3BP36@33208|Metazoa,3D1YR@33213|Bilateria	33208|Metazoa	S	2'-5'-oligoadenylate synthetase 1, domain 2, C-terminus	-	-	2.7.7.84	ko:K14216	ko04621,ko05160,ko05162,ko05164,ko05168,map04621,map05160,map05162,map05164,map05168	-	R10909,R10910	RC00078	ko00000,ko00001,ko01000	-	-	-	NTP_transf_2,OAS1_C
XP_038044259.1	7739.XP_002598501.1	3.47e-66	249	KOG4193@1|root,KOG4193@2759|Eukaryota,38BU2@33154|Opisthokonta,3BJP4@33208|Metazoa,3CUR3@33213|Bilateria,48A44@7711|Chordata	33208|Metazoa	T	heart trabecula formation	GPR126	GO:0000902,GO:0000904,GO:0001503,GO:0003007,GO:0003205,GO:0003206,GO:0003674,GO:0004888,GO:0004930,GO:0005488,GO:0005515,GO:0005518,GO:0005575,GO:0005622,GO:0005623,GO:0005737,GO:0005886,GO:0006996,GO:0007005,GO:0007154,GO:0007165,GO:0007166,GO:0007186,GO:0007187,GO:0007188,GO:0007189,GO:0007272,GO:0007275,GO:0007399,GO:0007422,GO:0007423,GO:0007507,GO:0008150,GO:0008366,GO:0009653,GO:0009790,GO:…	-	ko:K08451,ko:K08463	-	-	-	-	ko00000,ko04030	-	-	-	7tm_2,CUB,GPS,Pentaxin
XP_038044260.1	7739.XP_002609869.1	3.04e-05	48.9	2CC2M@1|root,2SDTN@2759|Eukaryota,3A3GY@33154|Opisthokonta,3BRRK@33208|Metazoa,3D8XY@33213|Bilateria	33208|Metazoa	S	UPF0449 protein C19orf25 homolog	C19orf25	-	-	-	-	-	-	-	-	-	-	-	UPF0449
XP_038044261.1	10224.XP_002733704.1	0	1243	COG1241@1|root,KOG0480@2759|Eukaryota,38C40@33154|Opisthokonta,3B955@33208|Metazoa,3D0KM@33213|Bilateria	33208|Metazoa	L	DNA replication initiation	MCM6	GO:0000003,GO:0000082,GO:0000166,GO:0000278,GO:0000785,GO:0002064,GO:0002065,GO:0002066,GO:0003006,GO:0003674,GO:0003676,GO:0003677,GO:0003697,GO:0005488,GO:0005515,GO:0005524,GO:0005575,GO:0005622,GO:0005623,GO:0005634,GO:0005654,GO:0005694,GO:0006139,GO:0006259,GO:0006260,GO:0006261,GO:0006268,GO:0006275,GO:0006277,GO:0006725,GO:0006807,GO:0006996,GO:0007049,GO:0007276,GO:0007281,GO:0007292,GO:…	3.6.4.12	ko:K02542	ko03030,ko04110,ko04111,ko04113,map03030,map04110,map04111,map04113	M00285	-	-	ko00000,ko00001,ko00002,ko01000,ko03032	-	-	-	MCM,MCM_N,MCM_OB
XP_038044262.1	7918.ENSLOCP00000017406	1.05e-182	523	COG2833@1|root,2QTFW@2759|Eukaryota,3930N@33154|Opisthokonta,3BI30@33208|Metazoa,3CW6K@33213|Bilateria,48CU6@7711|Chordata,49A61@7742|Vertebrata,49T10@7898|Actinopterygii	33208|Metazoa	S	Protein of unknown function (DUF455)	-	-	-	-	-	-	-	-	-	-	-	-	DUF455,Rieske,Rieske_2
XP_038044264.1	7668.SPU_012568-tr	1.86e-56	192	295QK@1|root,2RCNY@2759|Eukaryota,397G8@33154|Opisthokonta,3CPZP@33208|Metazoa,3E65U@33213|Bilateria	33154|Opisthokonta	-	-	-	-	-	-	-	-	-	-	-	-	-	-	Sulfotransfer_3
XP_038044265.1	7668.SPU_012568-tr	1.23e-56	192	295QK@1|root,2RCNY@2759|Eukaryota,397G8@33154|Opisthokonta,3CPZP@33208|Metazoa,3E65U@33213|Bilateria	33154|Opisthokonta	-	-	-	-	-	-	-	-	-	-	-	-	-	-	Sulfotransfer_3
XP_038044266.1	7234.FBpp0180389	5.7e-12	63.5	KOG4782@1|root,KOG4782@2759|Eukaryota,3A7GJ@33154|Opisthokonta,3BSQR@33208|Metazoa,3D9HS@33213|Bilateria,421DV@6656|Arthropoda,3SPMZ@50557|Insecta,454IT@7147|Diptera,45ZE4@7214|Drosophilidae	33208|Metazoa	S	Coiled-coil domain-containing protein 56	COA3	GO:0005575,GO:0005622,GO:0005623,GO:0005737,GO:0005739,GO:0005740,GO:0005743,GO:0006417,GO:0006996,GO:0007005,GO:0008150,GO:0008535,GO:0009889,GO:0009891,GO:0009893,GO:0009987,GO:0010468,GO:0010556,GO:0010557,GO:0010604,GO:0010608,GO:0010628,GO:0016020,GO:0016021,GO:0016043,GO:0017004,GO:0019222,GO:0019866,GO:0022607,GO:0031090,GO:0031224,GO:0031300,GO:0031301,GO:0031304,GO:0031305,GO:0031323,GO:…	-	ko:K18175	ko04714,map04714	-	-	-	ko00000,ko00001,ko03029	-	-	-	Coiled-coil_56
XP_038044267.1	10224.XP_006811957.1	3.06e-29	120	28NZR@1|root,2QVKA@2759|Eukaryota,38U44@33154|Opisthokonta,3BP36@33208|Metazoa,3D1YR@33213|Bilateria	33208|Metazoa	S	2'-5'-oligoadenylate synthetase 1, domain 2, C-terminus	-	-	2.7.7.84	ko:K14216	ko04621,ko05160,ko05162,ko05164,ko05168,map04621,map05160,map05162,map05164,map05168	-	R10909,R10910	RC00078	ko00000,ko00001,ko01000	-	-	-	NTP_transf_2,OAS1_C
XP_038044268.1	10224.XP_006812395.1	2.71e-34	137	KOG1037@1|root,KOG1037@2759|Eukaryota,38B7U@33154|Opisthokonta	33154|Opisthokonta	KLO	Poly (ADP-ribose) polymerase	PARP1	GO:0000002,GO:0000122,GO:0000166,GO:0000302,GO:0000303,GO:0000305,GO:0000715,GO:0000723,GO:0000724,GO:0000725,GO:0000976,GO:0000977,GO:0000981,GO:0001012,GO:0001067,GO:0001228,GO:0001817,GO:0001818,GO:0002376,GO:0002520,GO:0002521,GO:0002573,GO:0002791,GO:0002792,GO:0003254,GO:0003674,GO:0003676,GO:0003677,GO:0003682,GO:0003690,GO:0003700,GO:0003824,GO:0003909,GO:0003910,GO:0003950,GO:0005102,GO:…	2.4.2.30	ko:K10798	ko03410,ko04210,ko04212,ko04214,ko04217,map03410,map04210,map04212,map04214,map04217	M00296	-	-	ko00000,ko00001,ko00002,ko01000,ko03032,ko03036,ko03400	-	-	-	BRCT,PADR1,PARP,PARP_reg,WGR,zf-PARP
XP_038044269.1	10224.XP_006812395.1	1.2e-34	137	KOG1037@1|root,KOG1037@2759|Eukaryota,38B7U@33154|Opisthokonta	33154|Opisthokonta	KLO	Poly (ADP-ribose) polymerase	PARP1	GO:0000002,GO:0000122,GO:0000166,GO:0000302,GO:0000303,GO:0000305,GO:0000715,GO:0000723,GO:0000724,GO:0000725,GO:0000976,GO:0000977,GO:0000981,GO:0001012,GO:0001067,GO:0001228,GO:0001817,GO:0001818,GO:0002376,GO:0002520,GO:0002521,GO:0002573,GO:0002791,GO:0002792,GO:0003254,GO:0003674,GO:0003676,GO:0003677,GO:0003682,GO:0003690,GO:0003700,GO:0003824,GO:0003909,GO:0003910,GO:0003950,GO:0005102,GO:…	2.4.2.30	ko:K10798	ko03410,ko04210,ko04212,ko04214,ko04217,map03410,map04210,map04212,map04214,map04217	M00296	-	-	ko00000,ko00001,ko00002,ko01000,ko03032,ko03036,ko03400	-	-	-	BRCT,PADR1,PARP,PARP_reg,WGR,zf-PARP
XP_038044270.1	10224.XP_002732936.1	1.16e-110	372	COG0666@1|root,KOG4177@2759|Eukaryota,38G40@33154|Opisthokonta,3BDYR@33208|Metazoa,3CSE6@33213|Bilateria	33208|Metazoa	M	ankyrin repeat and LEM	ANKLE1	GO:0000003,GO:0000018,GO:0000019,GO:0000280,GO:0002682,GO:0003674,GO:0003676,GO:0003677,GO:0003682,GO:0003824,GO:0004518,GO:0004519,GO:0005488,GO:0005575,GO:0005622,GO:0005623,GO:0005634,GO:0005635,GO:0005637,GO:0005639,GO:0005737,GO:0006139,GO:0006611,GO:0006725,GO:0006807,GO:0006810,GO:0006886,GO:0006913,GO:0006996,GO:0006997,GO:0006998,GO:0007049,GO:0007059,GO:0007127,GO:0008104,GO:0008150,GO:…	-	ko:K21411	-	-	-	-	ko00000,ko03400	-	-	-	Ank_2,LEM
XP_038044271.1	10224.XP_002732936.1	1.73e-105	358	COG0666@1|root,KOG4177@2759|Eukaryota,38G40@33154|Opisthokonta,3BDYR@33208|Metazoa,3CSE6@33213|Bilateria	33208|Metazoa	M	ankyrin repeat and LEM	ANKLE1	GO:0000003,GO:0000018,GO:0000019,GO:0000280,GO:0002682,GO:0003674,GO:0003676,GO:0003677,GO:0003682,GO:0003824,GO:0004518,GO:0004519,GO:0005488,GO:0005575,GO:0005622,GO:0005623,GO:0005634,GO:0005635,GO:0005637,GO:0005639,GO:0005737,GO:0006139,GO:0006611,GO:0006725,GO:0006807,GO:0006810,GO:0006886,GO:0006913,GO:0006996,GO:0006997,GO:0006998,GO:0007049,GO:0007059,GO:0007127,GO:0008104,GO:0008150,GO:…	-	ko:K21411	-	-	-	-	ko00000,ko03400	-	-	-	Ank_2,LEM
XP_038044272.1	7668.SPU_017652-tr	5.41e-177	518	COG5520@1|root,KOG2566@2759|Eukaryota,39A7W@33154|Opisthokonta,3BEX4@33208|Metazoa,3CS4D@33213|Bilateria	33208|Metazoa	G	glucosylceramidase activity	GBA	GO:0000323,GO:0001817,GO:0001818,GO:0001932,GO:0001933,GO:0003008,GO:0003674,GO:0003824,GO:0004348,GO:0004553,GO:0005102,GO:0005124,GO:0005488,GO:0005515,GO:0005575,GO:0005576,GO:0005615,GO:0005622,GO:0005623,GO:0005737,GO:0005764,GO:0005765,GO:0005773,GO:0005774,GO:0005775,GO:0006066,GO:0006469,GO:0006629,GO:0006643,GO:0006664,GO:0006665,GO:0006670,GO:0006672,GO:0006677,GO:0006678,GO:0006680,GO:…	3.2.1.45	ko:K01201	ko00511,ko00600,ko01100,ko04142,map00511,map00600,map01100,map04142	-	R01498	RC00059,RC00451	ko00000,ko00001,ko01000	-	GH30	-	Glyco_hydro_30,Glyco_hydro_30C
XP_038044273.1	7668.SPU_021753-tr	2.32e-193	557	COG5520@1|root,KOG2566@2759|Eukaryota,39A7W@33154|Opisthokonta,3BEX4@33208|Metazoa,3CS4D@33213|Bilateria	33208|Metazoa	G	glucosylceramidase activity	GBA	GO:0000323,GO:0001817,GO:0001818,GO:0001932,GO:0001933,GO:0003008,GO:0003674,GO:0003824,GO:0004348,GO:0004553,GO:0005102,GO:0005124,GO:0005488,GO:0005515,GO:0005575,GO:0005576,GO:0005615,GO:0005622,GO:0005623,GO:0005737,GO:0005764,GO:0005765,GO:0005773,GO:0005774,GO:0005775,GO:0006066,GO:0006469,GO:0006629,GO:0006643,GO:0006664,GO:0006665,GO:0006670,GO:0006672,GO:0006677,GO:0006678,GO:0006680,GO:…	3.2.1.45	ko:K01201	ko00511,ko00600,ko01100,ko04142,map00511,map00600,map01100,map04142	-	R01498	RC00059,RC00451	ko00000,ko00001,ko01000	-	GH30	-	Glyco_hydro_30,Glyco_hydro_30C
XP_038044274.1	7668.SPU_021753-tr	2.32e-193	557	COG5520@1|root,KOG2566@2759|Eukaryota,39A7W@33154|Opisthokonta,3BEX4@33208|Metazoa,3CS4D@33213|Bilateria	33208|Metazoa	G	glucosylceramidase activity	GBA	GO:0000323,GO:0001817,GO:0001818,GO:0001932,GO:0001933,GO:0003008,GO:0003674,GO:0003824,GO:0004348,GO:0004553,GO:0005102,GO:0005124,GO:0005488,GO:0005515,GO:0005575,GO:0005576,GO:0005615,GO:0005622,GO:0005623,GO:0005737,GO:0005764,GO:0005765,GO:0005773,GO:0005774,GO:0005775,GO:0006066,GO:0006469,GO:0006629,GO:0006643,GO:0006664,GO:0006665,GO:0006670,GO:0006672,GO:0006677,GO:0006678,GO:0006680,GO:…	3.2.1.45	ko:K01201	ko00511,ko00600,ko01100,ko04142,map00511,map00600,map01100,map04142	-	R01498	RC00059,RC00451	ko00000,ko00001,ko01000	-	GH30	-	Glyco_hydro_30,Glyco_hydro_30C
XP_038044275.1	7668.SPU_021753-tr	2.32e-193	557	COG5520@1|root,KOG2566@2759|Eukaryota,39A7W@33154|Opisthokonta,3BEX4@33208|Metazoa,3CS4D@33213|Bilateria	33208|Metazoa	G	glucosylceramidase activity	GBA	GO:0000323,GO:0001817,GO:0001818,GO:0001932,GO:0001933,GO:0003008,GO:0003674,GO:0003824,GO:0004348,GO:0004553,GO:0005102,GO:0005124,GO:0005488,GO:0005515,GO:0005575,GO:0005576,GO:0005615,GO:0005622,GO:0005623,GO:0005737,GO:0005764,GO:0005765,GO:0005773,GO:0005774,GO:0005775,GO:0006066,GO:0006469,GO:0006629,GO:0006643,GO:0006664,GO:0006665,GO:0006670,GO:0006672,GO:0006677,GO:0006678,GO:0006680,GO:…	3.2.1.45	ko:K01201	ko00511,ko00600,ko01100,ko04142,map00511,map00600,map01100,map04142	-	R01498	RC00059,RC00451	ko00000,ko00001,ko01000	-	GH30	-	Glyco_hydro_30,Glyco_hydro_30C
XP_038044276.1	10224.XP_006811147.1	9.97e-198	583	KOG3530@1|root,KOG3527@2759|Eukaryota,38FCN@33154|Opisthokonta,3BDA9@33208|Metazoa,3CRJE@33213|Bilateria	33208|Metazoa	L	cortical actin cytoskeleton organization	EPB41L2	GO:0000902,GO:0001700,GO:0002009,GO:0002165,GO:0002175,GO:0003002,GO:0003007,GO:0003008,GO:0003013,GO:0003015,GO:0003674,GO:0003779,GO:0005102,GO:0005198,GO:0005200,GO:0005488,GO:0005515,GO:0005575,GO:0005622,GO:0005623,GO:0005634,GO:0005654,GO:0005737,GO:0005829,GO:0005856,GO:0005886,GO:0005911,GO:0005918,GO:0005920,GO:0005938,GO:0006605,GO:0006612,GO:0006810,GO:0006886,GO:0006996,GO:0007009,GO:…	-	ko:K06107	-	-	-	-	ko00000,ko04812	-	-	-	4_1_CTD,FA,FERM_C,FERM_M,FERM_N,SAB
XP_038044277.1	7668.SPU_004840-tr	8.69e-67	241	KOG0118@1|root,KOG0118@2759|Eukaryota,39V3F@33154|Opisthokonta,3BDSB@33208|Metazoa,3CU7R@33213|Bilateria	33208|Metazoa	A	eukaryotic translation initiation factor	EIF4B	GO:0001731,GO:0002181,GO:0002183,GO:0003674,GO:0003676,GO:0003723,GO:0003725,GO:0003727,GO:0003729,GO:0003743,GO:0003824,GO:0004386,GO:0005488,GO:0005575,GO:0005622,GO:0005623,GO:0005737,GO:0005829,GO:0005844,GO:0006412,GO:0006413,GO:0006417,GO:0006446,GO:0006518,GO:0006807,GO:0008135,GO:0008150,GO:0008152,GO:0008283,GO:0009058,GO:0009059,GO:0009889,GO:0009987,GO:0010467,GO:0010468,GO:0010556,GO:…	-	ko:K03258	ko03013,ko04150,ko04151,ko05205,map03013,map04150,map04151,map05205	-	-	-	ko00000,ko00001,ko03012,ko03019	-	-	-	RRM_1
XP_038044278.1	7668.SPU_004840-tr	8.09e-67	241	KOG0118@1|root,KOG0118@2759|Eukaryota,39V3F@33154|Opisthokonta,3BDSB@33208|Metazoa,3CU7R@33213|Bilateria	33208|Metazoa	A	eukaryotic translation initiation factor	EIF4B	GO:0001731,GO:0002181,GO:0002183,GO:0003674,GO:0003676,GO:0003723,GO:0003725,GO:0003727,GO:0003729,GO:0003743,GO:0003824,GO:0004386,GO:0005488,GO:0005575,GO:0005622,GO:0005623,GO:0005737,GO:0005829,GO:0005844,GO:0006412,GO:0006413,GO:0006417,GO:0006446,GO:0006518,GO:0006807,GO:0008135,GO:0008150,GO:0008152,GO:0008283,GO:0009058,GO:0009059,GO:0009889,GO:0009987,GO:0010467,GO:0010468,GO:0010556,GO:…	-	ko:K03258	ko03013,ko04150,ko04151,ko05205,map03013,map04150,map04151,map05205	-	-	-	ko00000,ko00001,ko03012,ko03019	-	-	-	RRM_1
XP_038044279.1	7668.SPU_004840-tr	6.63e-67	241	KOG0118@1|root,KOG0118@2759|Eukaryota,39V3F@33154|Opisthokonta,3BDSB@33208|Metazoa,3CU7R@33213|Bilateria	33208|Metazoa	A	eukaryotic translation initiation factor	EIF4B	GO:0001731,GO:0002181,GO:0002183,GO:0003674,GO:0003676,GO:0003723,GO:0003725,GO:0003727,GO:0003729,GO:0003743,GO:0003824,GO:0004386,GO:0005488,GO:0005575,GO:0005622,GO:0005623,GO:0005737,GO:0005829,GO:0005844,GO:0006412,GO:0006413,GO:0006417,GO:0006446,GO:0006518,GO:0006807,GO:0008135,GO:0008150,GO:0008152,GO:0008283,GO:0009058,GO:0009059,GO:0009889,GO:0009987,GO:0010467,GO:0010468,GO:0010556,GO:…	-	ko:K03258	ko03013,ko04150,ko04151,ko05205,map03013,map04150,map04151,map05205	-	-	-	ko00000,ko00001,ko03012,ko03019	-	-	-	RRM_1
XP_038044280.1	7668.SPU_004840-tr	6.16e-67	241	KOG0118@1|root,KOG0118@2759|Eukaryota,39V3F@33154|Opisthokonta,3BDSB@33208|Metazoa,3CU7R@33213|Bilateria	33208|Metazoa	A	eukaryotic translation initiation factor	EIF4B	GO:0001731,GO:0002181,GO:0002183,GO:0003674,GO:0003676,GO:0003723,GO:0003725,GO:0003727,GO:0003729,GO:0003743,GO:0003824,GO:0004386,GO:0005488,GO:0005575,GO:0005622,GO:0005623,GO:0005737,GO:0005829,GO:0005844,GO:0006412,GO:0006413,GO:0006417,GO:0006446,GO:0006518,GO:0006807,GO:0008135,GO:0008150,GO:0008152,GO:0008283,GO:0009058,GO:0009059,GO:0009889,GO:0009987,GO:0010467,GO:0010468,GO:0010556,GO:…	-	ko:K03258	ko03013,ko04150,ko04151,ko05205,map03013,map04150,map04151,map05205	-	-	-	ko00000,ko00001,ko03012,ko03019	-	-	-	RRM_1
XP_038044281.1	7668.SPU_004840-tr	3.37e-70	249	KOG0118@1|root,KOG0118@2759|Eukaryota,39V3F@33154|Opisthokonta,3BDSB@33208|Metazoa,3CU7R@33213|Bilateria	33208|Metazoa	A	eukaryotic translation initiation factor	EIF4B	GO:0001731,GO:0002181,GO:0002183,GO:0003674,GO:0003676,GO:0003723,GO:0003725,GO:0003727,GO:0003729,GO:0003743,GO:0003824,GO:0004386,GO:0005488,GO:0005575,GO:0005622,GO:0005623,GO:0005737,GO:0005829,GO:0005844,GO:0006412,GO:0006413,GO:0006417,GO:0006446,GO:0006518,GO:0006807,GO:0008135,GO:0008150,GO:0008152,GO:0008283,GO:0009058,GO:0009059,GO:0009889,GO:0009987,GO:0010467,GO:0010468,GO:0010556,GO:…	-	ko:K03258	ko03013,ko04150,ko04151,ko05205,map03013,map04150,map04151,map05205	-	-	-	ko00000,ko00001,ko03012,ko03019	-	-	-	RRM_1
XP_038044282.1	7668.SPU_004840-tr	2.7e-70	249	KOG0118@1|root,KOG0118@2759|Eukaryota,39V3F@33154|Opisthokonta,3BDSB@33208|Metazoa,3CU7R@33213|Bilateria	33208|Metazoa	A	eukaryotic translation initiation factor	EIF4B	GO:0001731,GO:0002181,GO:0002183,GO:0003674,GO:0003676,GO:0003723,GO:0003725,GO:0003727,GO:0003729,GO:0003743,GO:0003824,GO:0004386,GO:0005488,GO:0005575,GO:0005622,GO:0005623,GO:0005737,GO:0005829,GO:0005844,GO:0006412,GO:0006413,GO:0006417,GO:0006446,GO:0006518,GO:0006807,GO:0008135,GO:0008150,GO:0008152,GO:0008283,GO:0009058,GO:0009059,GO:0009889,GO:0009987,GO:0010467,GO:0010468,GO:0010556,GO:…	-	ko:K03258	ko03013,ko04150,ko04151,ko05205,map03013,map04150,map04151,map05205	-	-	-	ko00000,ko00001,ko03012,ko03019	-	-	-	RRM_1
XP_038044283.1	7668.SPU_004842-tr	5.12e-18	95.5	KOG3119@1|root,KOG3119@2759|Eukaryota	2759|Eukaryota	S	DNA-binding transcription factor activity	-	GO:0000976,GO:0000977,GO:0000981,GO:0000982,GO:0001012,GO:0001067,GO:0001077,GO:0001228,GO:0003674,GO:0003676,GO:0003677,GO:0003690,GO:0003700,GO:0005488,GO:0005575,GO:0005622,GO:0005623,GO:0005634,GO:0006139,GO:0006351,GO:0006355,GO:0006357,GO:0006366,GO:0006725,GO:0006807,GO:0007275,GO:0008150,GO:0008152,GO:0009058,GO:0009059,GO:0009889,GO:0009891,GO:0009893,GO:0009987,GO:0010467,GO:0010468,GO:…	-	ko:K09057	ko04711,map04711	-	-	-	ko00000,ko00001,ko03000	-	-	-	bZIP_2
XP_038044284.1	7668.SPU_021125-tr	7.37e-54	184	28I8Q@1|root,2QQJ1@2759|Eukaryota,38DI2@33154|Opisthokonta,3BCPH@33208|Metazoa,3CXTQ@33213|Bilateria	33208|Metazoa	S	Histamine N-methyltransferase	HNMT	GO:0001505,GO:0001692,GO:0001695,GO:0002347,GO:0003674,GO:0003824,GO:0005575,GO:0005622,GO:0005623,GO:0005737,GO:0005829,GO:0006082,GO:0006520,GO:0006547,GO:0006548,GO:0006576,GO:0006725,GO:0006807,GO:0006950,GO:0006970,GO:0006972,GO:0007275,GO:0007399,GO:0007417,GO:0007420,GO:0007585,GO:0008150,GO:0008152,GO:0008168,GO:0008170,GO:0008757,GO:0009056,GO:0009063,GO:0009308,GO:0009310,GO:0009410,GO:…	2.1.1.8	ko:K00546	ko00340,map00340	-	R02155	RC00003,RC00655	ko00000,ko00001,ko01000,ko04147	-	-	-	Methyltransf_23
XP_038044286.1	10224.XP_006813027.1	1.07e-26	115	KOG3656@1|root,KOG3656@2759|Eukaryota,3AK8W@33154|Opisthokonta,3BZT5@33208|Metazoa,3DG0T@33213|Bilateria	2759|Eukaryota	S	Serpentine type 7TM GPCR chemoreceptor Srx	-	-	-	ko:K04150,ko:K04160,ko:K04194,ko:K04210,ko:K04215,ko:K04218,ko:K04223,ko:K04230,ko:K04231,ko:K04233,ko:K08378	ko04020,ko04024,ko04080,ko04726,ko04911,ko04915,ko04971,ko04972,ko05032,map04020,map04024,map04080,map04726,map04911,map04915,map04971,map04972,map05032	-	-	-	ko00000,ko00001,ko04030	-	-	-	7tm_1
XP_038044288.1	7668.SPU_020975-tr	3.23e-63	204	KOG0493@1|root,KOG0493@2759|Eukaryota,39VNA@33154|Opisthokonta,3BED9@33208|Metazoa,3CXTD@33213|Bilateria	33208|Metazoa	K	homeobox protein	EN2	GO:0000003,GO:0000122,GO:0000902,GO:0000904,GO:0000976,GO:0000977,GO:0000978,GO:0000980,GO:0000981,GO:0000982,GO:0000987,GO:0001012,GO:0001067,GO:0001078,GO:0001158,GO:0001227,GO:0001501,GO:0001650,GO:0001708,GO:0001709,GO:0002009,GO:0002165,GO:0003002,GO:0003006,GO:0003008,GO:0003674,GO:0003676,GO:0003677,GO:0003690,GO:0003700,GO:0005488,GO:0005575,GO:0005622,GO:0005623,GO:0005634,GO:0005730,GO:…	-	ko:K09319	ko04341,map04341	-	-	-	ko00000,ko00001,ko03000	-	-	-	Engrail_1_C_sig,Homeobox
XP_038044289.1	59894.ENSFALP00000002721	4.92e-112	348	COG2124@1|root,KOG0157@2759|Eukaryota,38BG9@33154|Opisthokonta,3B9AK@33208|Metazoa,3CZX1@33213|Bilateria,485IE@7711|Chordata,4937D@7742|Vertebrata,4GJCI@8782|Aves	33208|Metazoa	Q	Cytochrome P450, family	CYP46A1	GO:0003674,GO:0003824,GO:0004497,GO:0005488,GO:0005575,GO:0005622,GO:0005623,GO:0005737,GO:0005783,GO:0005789,GO:0006066,GO:0006082,GO:0006629,GO:0006694,GO:0006699,GO:0006706,GO:0006707,GO:0006805,GO:0007275,GO:0007399,GO:0008150,GO:0008152,GO:0008202,GO:0008203,GO:0008206,GO:0008395,GO:0008610,GO:0009056,GO:0009058,GO:0009410,GO:0009987,GO:0012505,GO:0016020,GO:0016042,GO:0016053,GO:0016125,GO:…	1.14.14.25	ko:K07440	ko00120,map00120	-	R07207	RC00773	ko00000,ko00001,ko00199,ko01000	-	-	-	p450
XP_038044290.1	10224.XP_006823512.1	6.35e-89	328	KOG4193@1|root,KOG4193@2759|Eukaryota,38BPU@33154|Opisthokonta,3BHR1@33208|Metazoa,3CSJ6@33213|Bilateria	33208|Metazoa	T	G protein-coupled receptor	GPR112	GO:0003674,GO:0004888,GO:0004930,GO:0005575,GO:0007154,GO:0007165,GO:0007186,GO:0008150,GO:0009987,GO:0016020,GO:0016021,GO:0023052,GO:0031224,GO:0038023,GO:0044425,GO:0050789,GO:0050794,GO:0050896,GO:0051716,GO:0060089,GO:0065007	-	ko:K08451,ko:K08455	-	-	-	-	ko00000,ko04030	-	-	-	7tm_2,GPS,Pentaxin
XP_038044291.1	10224.XP_006823396.1	5.13e-66	253	KOG4291@1|root,KOG4291@2759|Eukaryota,38BKH@33154|Opisthokonta,3BBIZ@33208|Metazoa,3CRHY@33213|Bilateria	33208|Metazoa	W	Sushi domain-containing protein	-	-	-	-	-	-	-	-	-	-	-	-	AMOP,EGF,IgGFc_binding,Lectin_C,NIDO,Sushi,TIG,VWD
XP_038044292.1	10224.XP_006823396.1	3.55e-74	279	KOG4291@1|root,KOG4291@2759|Eukaryota,38BKH@33154|Opisthokonta,3BBIZ@33208|Metazoa,3CRHY@33213|Bilateria	33208|Metazoa	W	Sushi domain-containing protein	-	-	-	-	-	-	-	-	-	-	-	-	AMOP,EGF,IgGFc_binding,Lectin_C,NIDO,Sushi,TIG,VWD
XP_038044293.1	7668.SPU_005378-tr	2.68e-154	462	COG0846@1|root,KOG2682@2759|Eukaryota,38CHF@33154|Opisthokonta,3BC67@33208|Metazoa,3CSMX@33213|Bilateria	33208|Metazoa	BK	NAD-dependent histone deacetylase activity (H4-K16 specific)	Sirt2	GO:0003674,GO:0003824,GO:0004407,GO:0005575,GO:0005622,GO:0005623,GO:0005634,GO:0005737,GO:0006325,GO:0006464,GO:0006476,GO:0006807,GO:0006996,GO:0007275,GO:0007568,GO:0008150,GO:0008152,GO:0008340,GO:0009987,GO:0010259,GO:0016043,GO:0016569,GO:0016570,GO:0016575,GO:0016787,GO:0016810,GO:0016811,GO:0017136,GO:0019213,GO:0019538,GO:0032501,GO:0032502,GO:0033558,GO:0034979,GO:0035601,GO:0036211,GO:…	-	ko:K11412,ko:K11413	ko05230,map05230	-	-	-	ko00000,ko00001,ko01000,ko03036	-	-	-	SIR2
XP_038044294.1	400682.PAC_15712025	1.78e-73	276	KOG3594@1|root,KOG4291@1|root,KOG1219@2759|Eukaryota,KOG4291@2759|Eukaryota,38BKH@33154|Opisthokonta,3BBIZ@33208|Metazoa	33208|Metazoa	W	cell-matrix adhesion	-	-	-	-	-	-	-	-	-	-	-	-	AMOP,EGF,IgGFc_binding,Lectin_C,NIDO,Sushi,TIG,VWD
XP_038044295.1	400682.PAC_15712025	5.05e-66	253	KOG3594@1|root,KOG4291@1|root,KOG1219@2759|Eukaryota,KOG4291@2759|Eukaryota,38BKH@33154|Opisthokonta,3BBIZ@33208|Metazoa	33208|Metazoa	W	cell-matrix adhesion	-	-	-	-	-	-	-	-	-	-	-	-	AMOP,EGF,IgGFc_binding,Lectin_C,NIDO,Sushi,TIG,VWD
XP_038044296.1	400682.PAC_15702002	1.41e-107	363	KOG4297@1|root,KOG4297@2759|Eukaryota,38B50@33154|Opisthokonta,3BCEG@33208|Metazoa	33208|Metazoa	TV	complement activation, classical pathway	-	-	-	ko:K17495	-	-	-	-	ko00000,ko01009	-	-	-	CUB,Sushi
XP_038044297.1	7668.SPU_025913-tr	1.23e-53	197	COG2801@1|root,KOG0017@2759|Eukaryota,38F42@33154|Opisthokonta	33154|Opisthokonta	G	retrotransposable element Tf2 155 kDa protein type 1-like	-	-	-	-	-	-	-	-	-	-	-	-	PNMA,RVT_1,gag-asp_proteas,rve,zf-CCHC,zf-H2C2
XP_038044298.1	7668.SPU_027584-tr	6.83e-79	253	KOG3656@1|root,KOG3656@2759|Eukaryota,3AQW8@33154|Opisthokonta,3C2NE@33208|Metazoa	33208|Metazoa	S	Serpentine type 7TM GPCR chemoreceptor Srx	-	-	-	ko:K04160,ko:K04287	ko04020,ko04024,ko04080,ko04726,map04020,map04024,map04080,map04726	-	-	-	ko00000,ko00001,ko04030	-	-	-	7tm_1
XP_038044299.1	7668.SPU_027584-tr	1.03e-49	177	KOG3656@1|root,KOG3656@2759|Eukaryota,3AQW8@33154|Opisthokonta,3C2NE@33208|Metazoa	33208|Metazoa	S	Serpentine type 7TM GPCR chemoreceptor Srx	-	-	-	ko:K04160,ko:K04287	ko04020,ko04024,ko04080,ko04726,map04020,map04024,map04080,map04726	-	-	-	ko00000,ko00001,ko04030	-	-	-	7tm_1
XP_038044300.1	7668.SPU_027584-tr	2.94e-62	210	KOG3656@1|root,KOG3656@2759|Eukaryota,3AQW8@33154|Opisthokonta,3C2NE@33208|Metazoa	33208|Metazoa	S	Serpentine type 7TM GPCR chemoreceptor Srx	-	-	-	ko:K04160,ko:K04287	ko04020,ko04024,ko04080,ko04726,map04020,map04024,map04080,map04726	-	-	-	ko00000,ko00001,ko04030	-	-	-	7tm_1
XP_038044301.1	7668.SPU_027584-tr	6.09e-41	153	KOG3656@1|root,KOG3656@2759|Eukaryota,3AQW8@33154|Opisthokonta,3C2NE@33208|Metazoa	33208|Metazoa	S	Serpentine type 7TM GPCR chemoreceptor Srx	-	-	-	ko:K04160,ko:K04287	ko04020,ko04024,ko04080,ko04726,map04020,map04024,map04080,map04726	-	-	-	ko00000,ko00001,ko04030	-	-	-	7tm_1
XP_038044302.1	7668.SPU_020471-tr	4.82e-51	192	COG3208@1|root,2RGSQ@2759|Eukaryota,39GE7@33154|Opisthokonta,3BKNZ@33208|Metazoa,3CUN4@33213|Bilateria	33208|Metazoa	Q	dodecanoyl-[acyl-carrier-protein] hydrolase activity	OLAH	GO:0003674,GO:0003824,GO:0004312,GO:0005575,GO:0005622,GO:0005623,GO:0005737,GO:0005829,GO:0006082,GO:0006629,GO:0006631,GO:0006633,GO:0008150,GO:0008152,GO:0008610,GO:0009058,GO:0009987,GO:0016053,GO:0016295,GO:0016296,GO:0016297,GO:0016740,GO:0016746,GO:0016747,GO:0016787,GO:0016788,GO:0016790,GO:0019752,GO:0032787,GO:0043436,GO:0044237,GO:0044238,GO:0044249,GO:0044255,GO:0044281,GO:0044283,GO:…	3.1.2.21	ko:K01071	ko00061,ko01100,map00061,map01100	-	R04014,R08157,R08158	RC00014,RC00039	ko00000,ko00001,ko01000,ko01004	-	-	-	Thioesterase
XP_038044303.1	7668.SPU_020471-tr	1.44e-27	125	COG3208@1|root,2RGSQ@2759|Eukaryota,39GE7@33154|Opisthokonta,3BKNZ@33208|Metazoa,3CUN4@33213|Bilateria	33208|Metazoa	Q	dodecanoyl-[acyl-carrier-protein] hydrolase activity	OLAH	GO:0003674,GO:0003824,GO:0004312,GO:0005575,GO:0005622,GO:0005623,GO:0005737,GO:0005829,GO:0006082,GO:0006629,GO:0006631,GO:0006633,GO:0008150,GO:0008152,GO:0008610,GO:0009058,GO:0009987,GO:0016053,GO:0016295,GO:0016296,GO:0016297,GO:0016740,GO:0016746,GO:0016747,GO:0016787,GO:0016788,GO:0016790,GO:0019752,GO:0032787,GO:0043436,GO:0044237,GO:0044238,GO:0044249,GO:0044255,GO:0044281,GO:0044283,GO:…	3.1.2.21	ko:K01071	ko00061,ko01100,map00061,map01100	-	R04014,R08157,R08158	RC00014,RC00039	ko00000,ko00001,ko01000,ko01004	-	-	-	Thioesterase
XP_038044304.1	10224.XP_006821438.1	0	1675	COG0045@1|root,KOG1254@2759|Eukaryota,38CW6@33154|Opisthokonta,3BBF9@33208|Metazoa,3CYPS@33213|Bilateria	33208|Metazoa	C	ATP citrate synthase activity	ACLY	GO:0000166,GO:0000323,GO:0001775,GO:0002252,GO:0002263,GO:0002274,GO:0002275,GO:0002283,GO:0002366,GO:0002376,GO:0002443,GO:0002444,GO:0002446,GO:0003674,GO:0003824,GO:0003878,GO:0005488,GO:0005524,GO:0005575,GO:0005576,GO:0005622,GO:0005623,GO:0005634,GO:0005654,GO:0005737,GO:0005764,GO:0005766,GO:0005773,GO:0005775,GO:0005829,GO:0005886,GO:0006066,GO:0006082,GO:0006084,GO:0006085,GO:0006101,GO:…	2.3.3.8	ko:K01648	ko00020,ko00720,ko01100,ko01110,ko01120,ko01130,map00020,map00720,map01100,map01110,map01120,map01130	-	R00352	RC00004,RC00067	ko00000,ko00001,ko01000,ko04147	-	-	-	ATP-grasp_2,Citrate_bind,Citrate_synt,CoA_binding,Ligase_CoA
XP_038044305.1	10224.XP_006821438.1	0	1677	COG0045@1|root,KOG1254@2759|Eukaryota,38CW6@33154|Opisthokonta,3BBF9@33208|Metazoa,3CYPS@33213|Bilateria	33208|Metazoa	C	ATP citrate synthase activity	ACLY	GO:0000166,GO:0000323,GO:0001775,GO:0002252,GO:0002263,GO:0002274,GO:0002275,GO:0002283,GO:0002366,GO:0002376,GO:0002443,GO:0002444,GO:0002446,GO:0003674,GO:0003824,GO:0003878,GO:0005488,GO:0005524,GO:0005575,GO:0005576,GO:0005622,GO:0005623,GO:0005634,GO:0005654,GO:0005737,GO:0005764,GO:0005766,GO:0005773,GO:0005775,GO:0005829,GO:0005886,GO:0006066,GO:0006082,GO:0006084,GO:0006085,GO:0006101,GO:…	2.3.3.8	ko:K01648	ko00020,ko00720,ko01100,ko01110,ko01120,ko01130,map00020,map00720,map01100,map01110,map01120,map01130	-	R00352	RC00004,RC00067	ko00000,ko00001,ko01000,ko04147	-	-	-	ATP-grasp_2,Citrate_bind,Citrate_synt,CoA_binding,Ligase_CoA
XP_038044306.1	7668.SPU_025913-tr	1.06e-52	197	COG2801@1|root,KOG0017@2759|Eukaryota,38F42@33154|Opisthokonta	33154|Opisthokonta	G	retrotransposable element Tf2 155 kDa protein type 1-like	-	-	-	-	-	-	-	-	-	-	-	-	PNMA,RVT_1,gag-asp_proteas,rve,zf-CCHC,zf-H2C2
XP_038044307.1	7739.XP_002609404.1	1.94e-67	221	KOG2579@1|root,KOG2579@2759|Eukaryota,38H7K@33154|Opisthokonta,3BHN9@33208|Metazoa,3CS96@33213|Bilateria,4831W@7711|Chordata	33208|Metazoa	S	chitin binding	FIBCD1	GO:0003674,GO:0005488,GO:0005575,GO:0008061,GO:0008144,GO:0016020,GO:0097367	-	ko:K10104	-	-	-	-	ko00000,ko04091,ko04516	-	-	-	Fibrinogen_C
XP_038044308.1	7668.SPU_015653-tr	9.57e-263	897	28NFK@1|root,2QV16@2759|Eukaryota,38CZ7@33154|Opisthokonta,3BA7R@33208|Metazoa,3CRR4@33213|Bilateria	33208|Metazoa	S	anchor protein 9	AKAP9	GO:0000003,GO:0000086,GO:0000165,GO:0000226,GO:0000242,GO:0000278,GO:0001539,GO:0001654,GO:0001655,GO:0001701,GO:0001764,GO:0001822,GO:0001932,GO:0001934,GO:0001944,GO:0002027,GO:0002064,GO:0003006,GO:0003008,GO:0003674,GO:0005085,GO:0005088,GO:0005102,GO:0005198,GO:0005488,GO:0005515,GO:0005575,GO:0005576,GO:0005622,GO:0005623,GO:0005737,GO:0005794,GO:0005795,GO:0005801,GO:0005813,GO:0005814,GO:…	-	ko:K16481,ko:K16551,ko:K20478	-	-	-	-	ko00000,ko01009,ko03036,ko04131	-	-	-	PACT_coil_coil
XP_038044309.1	7668.SPU_015653-tr	7.16e-264	900	28NFK@1|root,2QV16@2759|Eukaryota,38CZ7@33154|Opisthokonta,3BA7R@33208|Metazoa,3CRR4@33213|Bilateria	33208|Metazoa	S	anchor protein 9	AKAP9	GO:0000003,GO:0000086,GO:0000165,GO:0000226,GO:0000242,GO:0000278,GO:0001539,GO:0001654,GO:0001655,GO:0001701,GO:0001764,GO:0001822,GO:0001932,GO:0001934,GO:0001944,GO:0002027,GO:0002064,GO:0003006,GO:0003008,GO:0003674,GO:0005085,GO:0005088,GO:0005102,GO:0005198,GO:0005488,GO:0005515,GO:0005575,GO:0005576,GO:0005622,GO:0005623,GO:0005737,GO:0005794,GO:0005795,GO:0005801,GO:0005813,GO:0005814,GO:…	-	ko:K16481,ko:K16551,ko:K20478	-	-	-	-	ko00000,ko01009,ko03036,ko04131	-	-	-	PACT_coil_coil
XP_038044310.1	7668.SPU_015653-tr	1.11e-276	939	28NFK@1|root,2QV16@2759|Eukaryota,38CZ7@33154|Opisthokonta,3BA7R@33208|Metazoa,3CRR4@33213|Bilateria	33208|Metazoa	S	anchor protein 9	AKAP9	GO:0000003,GO:0000086,GO:0000165,GO:0000226,GO:0000242,GO:0000278,GO:0001539,GO:0001654,GO:0001655,GO:0001701,GO:0001764,GO:0001822,GO:0001932,GO:0001934,GO:0001944,GO:0002027,GO:0002064,GO:0003006,GO:0003008,GO:0003674,GO:0005085,GO:0005088,GO:0005102,GO:0005198,GO:0005488,GO:0005515,GO:0005575,GO:0005576,GO:0005622,GO:0005623,GO:0005737,GO:0005794,GO:0005795,GO:0005801,GO:0005813,GO:0005814,GO:…	-	ko:K16481,ko:K16551,ko:K20478	-	-	-	-	ko00000,ko01009,ko03036,ko04131	-	-	-	PACT_coil_coil
XP_038044311.1	7668.SPU_015653-tr	4.02e-263	898	28NFK@1|root,2QV16@2759|Eukaryota,38CZ7@33154|Opisthokonta,3BA7R@33208|Metazoa,3CRR4@33213|Bilateria	33208|Metazoa	S	anchor protein 9	AKAP9	GO:0000003,GO:0000086,GO:0000165,GO:0000226,GO:0000242,GO:0000278,GO:0001539,GO:0001654,GO:0001655,GO:0001701,GO:0001764,GO:0001822,GO:0001932,GO:0001934,GO:0001944,GO:0002027,GO:0002064,GO:0003006,GO:0003008,GO:0003674,GO:0005085,GO:0005088,GO:0005102,GO:0005198,GO:0005488,GO:0005515,GO:0005575,GO:0005576,GO:0005622,GO:0005623,GO:0005737,GO:0005794,GO:0005795,GO:0005801,GO:0005813,GO:0005814,GO:…	-	ko:K16481,ko:K16551,ko:K20478	-	-	-	-	ko00000,ko01009,ko03036,ko04131	-	-	-	PACT_coil_coil
XP_038044312.1	7668.SPU_015653-tr	3.37e-278	944	28NFK@1|root,2QV16@2759|Eukaryota,38CZ7@33154|Opisthokonta,3BA7R@33208|Metazoa,3CRR4@33213|Bilateria	33208|Metazoa	S	anchor protein 9	AKAP9	GO:0000003,GO:0000086,GO:0000165,GO:0000226,GO:0000242,GO:0000278,GO:0001539,GO:0001654,GO:0001655,GO:0001701,GO:0001764,GO:0001822,GO:0001932,GO:0001934,GO:0001944,GO:0002027,GO:0002064,GO:0003006,GO:0003008,GO:0003674,GO:0005085,GO:0005088,GO:0005102,GO:0005198,GO:0005488,GO:0005515,GO:0005575,GO:0005576,GO:0005622,GO:0005623,GO:0005737,GO:0005794,GO:0005795,GO:0005801,GO:0005813,GO:0005814,GO:…	-	ko:K16481,ko:K16551,ko:K20478	-	-	-	-	ko00000,ko01009,ko03036,ko04131	-	-	-	PACT_coil_coil
XP_038044313.1	9031.ENSGALP00000011907	1.6e-214	603	COG5623@1|root,KOG2749@2759|Eukaryota,38E36@33154|Opisthokonta,3B9T9@33208|Metazoa,3CT7I@33213|Bilateria,483IY@7711|Chordata,497N8@7742|Vertebrata,4GI6V@8782|Aves	33208|Metazoa	A	Polynucleotide kinase that can phosphorylate the 5'- hydroxyl groups of double-stranded RNA (dsRNA), single-stranded RNA (ssRNA), double stranded DNA (dsDNA) and double-stranded DNA RNA hybrids. dsRNA is phosphorylated more efficiently than dsDNA, and the RNA component of a DNA RNA hybrid is phosphorylated more efficiently than the DNA component	CLP1	GO:0000166,GO:0000214,GO:0000375,GO:0000377,GO:0000394,GO:0000398,GO:0003674,GO:0003824,GO:0005488,GO:0005524,GO:0005575,GO:0005622,GO:0005623,GO:0005634,GO:0005654,GO:0005737,GO:0005829,GO:0006139,GO:0006351,GO:0006353,GO:0006366,GO:0006369,GO:0006378,GO:0006379,GO:0006388,GO:0006396,GO:0006397,GO:0006399,GO:0006725,GO:0006753,GO:0006793,GO:0006796,GO:0006807,GO:0007275,GO:0007399,GO:0007417,GO:…	2.7.1.78	ko:K14399	ko03015,map03015	-	-	-	ko00000,ko00001,ko01000,ko03019	-	-	-	CLP1_N,CLP1_P,Clp1
XP_038044314.1	55529.EKX44524	1.86e-11	72	2E0UF@1|root,2S881@2759|Eukaryota	2759|Eukaryota	S	Methyltransferase FkbM domain	-	-	-	-	-	-	-	-	-	-	-	-	Methyltransf_21
XP_038044315.1	7668.SPU_005439-tr	8.72e-143	427	COG2124@1|root,KOG0157@2759|Eukaryota,38BG9@33154|Opisthokonta,3B9AK@33208|Metazoa,3CZX1@33213|Bilateria	33208|Metazoa	IQ	cholesterol 24-hydroxylase activity	CYP46A1	GO:0003674,GO:0003824,GO:0004497,GO:0005488,GO:0005575,GO:0005622,GO:0005623,GO:0005737,GO:0005783,GO:0005789,GO:0006066,GO:0006082,GO:0006629,GO:0006694,GO:0006699,GO:0006706,GO:0006707,GO:0006805,GO:0007275,GO:0007399,GO:0008150,GO:0008152,GO:0008202,GO:0008203,GO:0008206,GO:0008395,GO:0008610,GO:0009056,GO:0009058,GO:0009410,GO:0009987,GO:0012505,GO:0016020,GO:0016042,GO:0016053,GO:0016125,GO:…	1.14.14.25	ko:K07440	ko00120,map00120	-	R07207	RC00773	ko00000,ko00001,ko00199,ko01000	-	-	-	p450
XP_038044316.1	7668.SPU_025829.b-tr	3.1e-137	410	COG2124@1|root,KOG0157@2759|Eukaryota,38BG9@33154|Opisthokonta,3B9AK@33208|Metazoa,3CZX1@33213|Bilateria	33208|Metazoa	IQ	cholesterol 24-hydroxylase activity	CYP46A1	GO:0003674,GO:0003824,GO:0004497,GO:0005488,GO:0005575,GO:0005622,GO:0005623,GO:0005737,GO:0005783,GO:0005789,GO:0006066,GO:0006082,GO:0006629,GO:0006694,GO:0006699,GO:0006706,GO:0006707,GO:0006805,GO:0007275,GO:0007399,GO:0008150,GO:0008152,GO:0008202,GO:0008203,GO:0008206,GO:0008395,GO:0008610,GO:0009056,GO:0009058,GO:0009410,GO:0009987,GO:0012505,GO:0016020,GO:0016042,GO:0016053,GO:0016125,GO:…	1.14.14.25	ko:K07440	ko00120,map00120	-	R07207	RC00773	ko00000,ko00001,ko00199,ko01000	-	-	-	p450
XP_038044317.1	7668.SPU_017647-tr	4.31e-83	269	KOG3900@1|root,KOG3900@2759|Eukaryota,38E2C@33154|Opisthokonta,3BGZF@33208|Metazoa,3CR8E@33213|Bilateria	33208|Metazoa	T	negative regulation of myoblast proliferation	MSTN	GO:0000003,GO:0001501,GO:0001654,GO:0001655,GO:0001656,GO:0001657,GO:0001822,GO:0001823,GO:0001932,GO:0001934,GO:0002119,GO:0002164,GO:0002237,GO:0003002,GO:0003008,GO:0003012,GO:0003674,GO:0005102,GO:0005125,GO:0005126,GO:0005160,GO:0005488,GO:0005515,GO:0005539,GO:0005575,GO:0005576,GO:0005615,GO:0005622,GO:0005623,GO:0005634,GO:0005654,GO:0005737,GO:0006355,GO:0006357,GO:0006950,GO:0006952,GO:…	-	ko:K04669,ko:K05497,ko:K21283	ko04060,ko04350,ko04390,ko05200,ko05217,map04060,map04350,map04390,map05200,map05217	M00679	-	-	ko00000,ko00001,ko00002,ko00536,ko01001,ko04052	-	-	-	TGF_beta,TGFb_propeptide
XP_038044318.1	7739.XP_002591782.1	9.04e-39	157	KOG2177@1|root,KOG2177@2759|Eukaryota	2759|Eukaryota	O	zinc ion binding	-	-	-	ko:K11997	-	-	-	-	ko00000,ko04121	-	-	-	NHL,zf-B_box,zf-RING_UBOX
XP_038044319.1	10224.XP_002734820.1	1.82e-62	200	KOG3266@1|root,KOG3266@2759|Eukaryota,39WMQ@33154|Opisthokonta,3BN76@33208|Metazoa,3D1ST@33213|Bilateria	33208|Metazoa	E	Glycine cleavage H-protein	FAM206A	GO:0005575,GO:0005622,GO:0005623,GO:0005634,GO:0005654,GO:0016604,GO:0016607,GO:0030425,GO:0031974,GO:0031981,GO:0036477,GO:0042995,GO:0043005,GO:0043226,GO:0043227,GO:0043229,GO:0043231,GO:0043233,GO:0044422,GO:0044424,GO:0044428,GO:0044446,GO:0044451,GO:0044463,GO:0044464,GO:0070013,GO:0097447,GO:0097458,GO:0120025,GO:0120038	-	-	-	-	-	-	-	-	-	-	GCV_H
XP_038044321.1	126957.SMAR010770-PA	0	4781	COG5032@1|root,KOG0889@2759|Eukaryota,38FEI@33154|Opisthokonta,3BC0V@33208|Metazoa,3CU6R@33213|Bilateria,41U89@6656|Arthropoda	33208|Metazoa	BDLT	Belongs to the PI3 PI4-kinase family	trrap	GO:0000123,GO:0000124,GO:0000278,GO:0000281,GO:0000910,GO:0003002,GO:0003674,GO:0003824,GO:0005575,GO:0005622,GO:0005623,GO:0005634,GO:0005654,GO:0005694,GO:0005700,GO:0005703,GO:0005737,GO:0006139,GO:0006259,GO:0006281,GO:0006325,GO:0006338,GO:0006351,GO:0006355,GO:0006464,GO:0006473,GO:0006475,GO:0006725,GO:0006793,GO:0006796,GO:0006807,GO:0006950,GO:0006974,GO:0006996,GO:0007049,GO:0007275,GO:…	-	ko:K08874	ko05166,map05166	-	-	-	ko00000,ko00001,ko01001,ko03021,ko03036	-	-	-	FAT,FATC,PI3_PI4_kinase
XP_038044322.1	126957.SMAR010770-PA	0	4781	COG5032@1|root,KOG0889@2759|Eukaryota,38FEI@33154|Opisthokonta,3BC0V@33208|Metazoa,3CU6R@33213|Bilateria,41U89@6656|Arthropoda	33208|Metazoa	BDLT	Belongs to the PI3 PI4-kinase family	trrap	GO:0000123,GO:0000124,GO:0000278,GO:0000281,GO:0000910,GO:0003002,GO:0003674,GO:0003824,GO:0005575,GO:0005622,GO:0005623,GO:0005634,GO:0005654,GO:0005694,GO:0005700,GO:0005703,GO:0005737,GO:0006139,GO:0006259,GO:0006281,GO:0006325,GO:0006338,GO:0006351,GO:0006355,GO:0006464,GO:0006473,GO:0006475,GO:0006725,GO:0006793,GO:0006796,GO:0006807,GO:0006950,GO:0006974,GO:0006996,GO:0007049,GO:0007275,GO:…	-	ko:K08874	ko05166,map05166	-	-	-	ko00000,ko00001,ko01001,ko03021,ko03036	-	-	-	FAT,FATC,PI3_PI4_kinase
XP_038044323.1	126957.SMAR010770-PA	0	4781	COG5032@1|root,KOG0889@2759|Eukaryota,38FEI@33154|Opisthokonta,3BC0V@33208|Metazoa,3CU6R@33213|Bilateria,41U89@6656|Arthropoda	33208|Metazoa	BDLT	Belongs to the PI3 PI4-kinase family	trrap	GO:0000123,GO:0000124,GO:0000278,GO:0000281,GO:0000910,GO:0003002,GO:0003674,GO:0003824,GO:0005575,GO:0005622,GO:0005623,GO:0005634,GO:0005654,GO:0005694,GO:0005700,GO:0005703,GO:0005737,GO:0006139,GO:0006259,GO:0006281,GO:0006325,GO:0006338,GO:0006351,GO:0006355,GO:0006464,GO:0006473,GO:0006475,GO:0006725,GO:0006793,GO:0006796,GO:0006807,GO:0006950,GO:0006974,GO:0006996,GO:0007049,GO:0007275,GO:…	-	ko:K08874	ko05166,map05166	-	-	-	ko00000,ko00001,ko01001,ko03021,ko03036	-	-	-	FAT,FATC,PI3_PI4_kinase
XP_038044324.1	126957.SMAR010770-PA	0	4781	COG5032@1|root,KOG0889@2759|Eukaryota,38FEI@33154|Opisthokonta,3BC0V@33208|Metazoa,3CU6R@33213|Bilateria,41U89@6656|Arthropoda	33208|Metazoa	BDLT	Belongs to the PI3 PI4-kinase family	trrap	GO:0000123,GO:0000124,GO:0000278,GO:0000281,GO:0000910,GO:0003002,GO:0003674,GO:0003824,GO:0005575,GO:0005622,GO:0005623,GO:0005634,GO:0005654,GO:0005694,GO:0005700,GO:0005703,GO:0005737,GO:0006139,GO:0006259,GO:0006281,GO:0006325,GO:0006338,GO:0006351,GO:0006355,GO:0006464,GO:0006473,GO:0006475,GO:0006725,GO:0006793,GO:0006796,GO:0006807,GO:0006950,GO:0006974,GO:0006996,GO:0007049,GO:0007275,GO:…	-	ko:K08874	ko05166,map05166	-	-	-	ko00000,ko00001,ko01001,ko03021,ko03036	-	-	-	FAT,FATC,PI3_PI4_kinase
XP_038044325.1	126957.SMAR010770-PA	0	4782	COG5032@1|root,KOG0889@2759|Eukaryota,38FEI@33154|Opisthokonta,3BC0V@33208|Metazoa,3CU6R@33213|Bilateria,41U89@6656|Arthropoda	33208|Metazoa	BDLT	Belongs to the PI3 PI4-kinase family	trrap	GO:0000123,GO:0000124,GO:0000278,GO:0000281,GO:0000910,GO:0003002,GO:0003674,GO:0003824,GO:0005575,GO:0005622,GO:0005623,GO:0005634,GO:0005654,GO:0005694,GO:0005700,GO:0005703,GO:0005737,GO:0006139,GO:0006259,GO:0006281,GO:0006325,GO:0006338,GO:0006351,GO:0006355,GO:0006464,GO:0006473,GO:0006475,GO:0006725,GO:0006793,GO:0006796,GO:0006807,GO:0006950,GO:0006974,GO:0006996,GO:0007049,GO:0007275,GO:…	-	ko:K08874	ko05166,map05166	-	-	-	ko00000,ko00001,ko01001,ko03021,ko03036	-	-	-	FAT,FATC,PI3_PI4_kinase
XP_038044326.1	126957.SMAR010770-PA	0	4789	COG5032@1|root,KOG0889@2759|Eukaryota,38FEI@33154|Opisthokonta,3BC0V@33208|Metazoa,3CU6R@33213|Bilateria,41U89@6656|Arthropoda	33208|Metazoa	BDLT	Belongs to the PI3 PI4-kinase family	trrap	GO:0000123,GO:0000124,GO:0000278,GO:0000281,GO:0000910,GO:0003002,GO:0003674,GO:0003824,GO:0005575,GO:0005622,GO:0005623,GO:0005634,GO:0005654,GO:0005694,GO:0005700,GO:0005703,GO:0005737,GO:0006139,GO:0006259,GO:0006281,GO:0006325,GO:0006338,GO:0006351,GO:0006355,GO:0006464,GO:0006473,GO:0006475,GO:0006725,GO:0006793,GO:0006796,GO:0006807,GO:0006950,GO:0006974,GO:0006996,GO:0007049,GO:0007275,GO:…	-	ko:K08874	ko05166,map05166	-	-	-	ko00000,ko00001,ko01001,ko03021,ko03036	-	-	-	FAT,FATC,PI3_PI4_kinase
XP_038044327.1	126957.SMAR010770-PA	0	4786	COG5032@1|root,KOG0889@2759|Eukaryota,38FEI@33154|Opisthokonta,3BC0V@33208|Metazoa,3CU6R@33213|Bilateria,41U89@6656|Arthropoda	33208|Metazoa	BDLT	Belongs to the PI3 PI4-kinase family	trrap	GO:0000123,GO:0000124,GO:0000278,GO:0000281,GO:0000910,GO:0003002,GO:0003674,GO:0003824,GO:0005575,GO:0005622,GO:0005623,GO:0005634,GO:0005654,GO:0005694,GO:0005700,GO:0005703,GO:0005737,GO:0006139,GO:0006259,GO:0006281,GO:0006325,GO:0006338,GO:0006351,GO:0006355,GO:0006464,GO:0006473,GO:0006475,GO:0006725,GO:0006793,GO:0006796,GO:0006807,GO:0006950,GO:0006974,GO:0006996,GO:0007049,GO:0007275,GO:…	-	ko:K08874	ko05166,map05166	-	-	-	ko00000,ko00001,ko01001,ko03021,ko03036	-	-	-	FAT,FATC,PI3_PI4_kinase
XP_038044328.1	118797.XP_007447357.1	4.8e-69	236	KOG3848@1|root,KOG3848@2759|Eukaryota,38JUB@33154|Opisthokonta,3BH36@33208|Metazoa,3CUQ2@33213|Bilateria,485N4@7711|Chordata,491U4@7742|Vertebrata,3J9PS@40674|Mammalia,4JA2W@91561|Cetartiodactyla	33208|Metazoa	W	Plexin domain-containing protein	PLXDC2	GO:0005575,GO:0005623,GO:0005886,GO:0016020,GO:0044464,GO:0071944	-	-	-	-	-	-	-	-	-	-	PSI
XP_038044329.1	118797.XP_007447357.1	3.65e-69	236	KOG3848@1|root,KOG3848@2759|Eukaryota,38JUB@33154|Opisthokonta,3BH36@33208|Metazoa,3CUQ2@33213|Bilateria,485N4@7711|Chordata,491U4@7742|Vertebrata,3J9PS@40674|Mammalia,4JA2W@91561|Cetartiodactyla	33208|Metazoa	W	Plexin domain-containing protein	PLXDC2	GO:0005575,GO:0005623,GO:0005886,GO:0016020,GO:0044464,GO:0071944	-	-	-	-	-	-	-	-	-	-	PSI
XP_038044330.1	118797.XP_007447357.1	2.77e-69	236	KOG3848@1|root,KOG3848@2759|Eukaryota,38JUB@33154|Opisthokonta,3BH36@33208|Metazoa,3CUQ2@33213|Bilateria,485N4@7711|Chordata,491U4@7742|Vertebrata,3J9PS@40674|Mammalia,4JA2W@91561|Cetartiodactyla	33208|Metazoa	W	Plexin domain-containing protein	PLXDC2	GO:0005575,GO:0005623,GO:0005886,GO:0016020,GO:0044464,GO:0071944	-	-	-	-	-	-	-	-	-	-	PSI
XP_038044331.1	7668.SPU_022468-tr	1.94e-77	251	KOG3656@1|root,KOG3656@2759|Eukaryota,38E76@33154|Opisthokonta,3B9VA@33208|Metazoa,3CXBS@33213|Bilateria	33208|Metazoa	S	phospholipase C-activating G-protein coupled receptor signaling pathway	KISS1R	GO:0000186,GO:0001653,GO:0001932,GO:0001934,GO:0003674,GO:0004888,GO:0004930,GO:0005488,GO:0005575,GO:0005622,GO:0005623,GO:0005886,GO:0005887,GO:0006810,GO:0006811,GO:0006820,GO:0006869,GO:0007154,GO:0007165,GO:0007186,GO:0007200,GO:0007218,GO:0008150,GO:0008188,GO:0008285,GO:0008528,GO:0009893,GO:0009966,GO:0009967,GO:0009986,GO:0009987,GO:0010562,GO:0010604,GO:0010638,GO:0010646,GO:0010647,GO:…	-	ko:K08374	ko04080,map04080	-	-	-	ko00000,ko00001,ko04030	-	-	-	7tm_1
XP_038044332.1	10224.XP_002741307.1	2.1e-06	57	KOG1215@1|root,KOG1215@2759|Eukaryota,38B6M@33154|Opisthokonta,3B9HR@33208|Metazoa,3CV9D@33213|Bilateria	33208|Metazoa	T	alpha-2 macroglobulin receptor activity	LRP1B	GO:0001523,GO:0001568,GO:0001701,GO:0001775,GO:0001944,GO:0002020,GO:0002252,GO:0002263,GO:0002265,GO:0002376,GO:0003205,GO:0003279,GO:0003674,GO:0005041,GO:0005044,GO:0005102,GO:0005215,GO:0005488,GO:0005509,GO:0005515,GO:0005575,GO:0005622,GO:0005623,GO:0005634,GO:0005737,GO:0005768,GO:0005769,GO:0005886,GO:0005887,GO:0005905,GO:0006066,GO:0006629,GO:0006720,GO:0006721,GO:0006810,GO:0006897,GO:…	-	ko:K04550,ko:K20049	ko04979,ko05010,ko05144,map04979,map05010,map05144	-	-	-	ko00000,ko00001,ko04090,ko04131,ko04516	-	-	-	EGF,EGF_CA,FXa_inhibition,Ldl_recept_a,Ldl_recept_b,cEGF
XP_038044333.1	10224.XP_002741307.1	2.1e-06	57	KOG1215@1|root,KOG1215@2759|Eukaryota,38B6M@33154|Opisthokonta,3B9HR@33208|Metazoa,3CV9D@33213|Bilateria	33208|Metazoa	T	alpha-2 macroglobulin receptor activity	LRP1B	GO:0001523,GO:0001568,GO:0001701,GO:0001775,GO:0001944,GO:0002020,GO:0002252,GO:0002263,GO:0002265,GO:0002376,GO:0003205,GO:0003279,GO:0003674,GO:0005041,GO:0005044,GO:0005102,GO:0005215,GO:0005488,GO:0005509,GO:0005515,GO:0005575,GO:0005622,GO:0005623,GO:0005634,GO:0005737,GO:0005768,GO:0005769,GO:0005886,GO:0005887,GO:0005905,GO:0006066,GO:0006629,GO:0006720,GO:0006721,GO:0006810,GO:0006897,GO:…	-	ko:K04550,ko:K20049	ko04979,ko05010,ko05144,map04979,map05010,map05144	-	-	-	ko00000,ko00001,ko04090,ko04131,ko04516	-	-	-	EGF,EGF_CA,FXa_inhibition,Ldl_recept_a,Ldl_recept_b,cEGF
XP_038044334.1	10224.XP_002741307.1	2.03e-06	57	KOG1215@1|root,KOG1215@2759|Eukaryota,38B6M@33154|Opisthokonta,3B9HR@33208|Metazoa,3CV9D@33213|Bilateria	33208|Metazoa	T	alpha-2 macroglobulin receptor activity	LRP1B	GO:0001523,GO:0001568,GO:0001701,GO:0001775,GO:0001944,GO:0002020,GO:0002252,GO:0002263,GO:0002265,GO:0002376,GO:0003205,GO:0003279,GO:0003674,GO:0005041,GO:0005044,GO:0005102,GO:0005215,GO:0005488,GO:0005509,GO:0005515,GO:0005575,GO:0005622,GO:0005623,GO:0005634,GO:0005737,GO:0005768,GO:0005769,GO:0005886,GO:0005887,GO:0005905,GO:0006066,GO:0006629,GO:0006720,GO:0006721,GO:0006810,GO:0006897,GO:…	-	ko:K04550,ko:K20049	ko04979,ko05010,ko05144,map04979,map05010,map05144	-	-	-	ko00000,ko00001,ko04090,ko04131,ko04516	-	-	-	EGF,EGF_CA,FXa_inhibition,Ldl_recept_a,Ldl_recept_b,cEGF
XP_038044335.1	8364.ENSXETP00000001690	1.52e-13	78.2	2CMMP@1|root,2QQVA@2759|Eukaryota,38DQG@33154|Opisthokonta,3BC84@33208|Metazoa,3CVS6@33213|Bilateria,487IG@7711|Chordata,48ZK4@7742|Vertebrata	33208|Metazoa	S	F5/8 type C domain	-	-	-	-	-	-	-	-	-	-	-	-	F5_F8_type_C
XP_038044336.1	7668.SPU_009606-tr	8.59e-81	252	KOG2579@1|root,KOG2579@2759|Eukaryota,38D9J@33154|Opisthokonta,3BHNR@33208|Metazoa,3CRBV@33213|Bilateria	33208|Metazoa	T	negative regulation of axon extension involved in regeneration	TNR	GO:0000902,GO:0000904,GO:0001558,GO:0003008,GO:0003674,GO:0005102,GO:0005178,GO:0005488,GO:0005515,GO:0005575,GO:0005576,GO:0005623,GO:0006928,GO:0006935,GO:0007155,GO:0007158,GO:0007162,GO:0007275,GO:0007399,GO:0007409,GO:0007411,GO:0007417,GO:0007420,GO:0007610,GO:0007611,GO:0007612,GO:0007626,GO:0008150,GO:0008289,GO:0008306,GO:0008361,GO:0009605,GO:0009653,GO:0009986,GO:0009987,GO:0010646,GO:…	-	ko:K06252	ko04151,ko04510,ko04512,ko05165,ko05206,map04151,map04510,map04512,map05165,map05206	-	-	-	ko00000,ko00001,ko00536,ko04516	-	-	-	EGF_2,Fibrinogen_C,fn3
XP_038044337.1	7668.SPU_009606-tr	2.48e-85	263	KOG2579@1|root,KOG2579@2759|Eukaryota,38D9J@33154|Opisthokonta,3BHNR@33208|Metazoa,3CRBV@33213|Bilateria	33208|Metazoa	T	negative regulation of axon extension involved in regeneration	TNR	GO:0000902,GO:0000904,GO:0001558,GO:0003008,GO:0003674,GO:0005102,GO:0005178,GO:0005488,GO:0005515,GO:0005575,GO:0005576,GO:0005623,GO:0006928,GO:0006935,GO:0007155,GO:0007158,GO:0007162,GO:0007275,GO:0007399,GO:0007409,GO:0007411,GO:0007417,GO:0007420,GO:0007610,GO:0007611,GO:0007612,GO:0007626,GO:0008150,GO:0008289,GO:0008306,GO:0008361,GO:0009605,GO:0009653,GO:0009986,GO:0009987,GO:0010646,GO:…	-	ko:K06252	ko04151,ko04510,ko04512,ko05165,ko05206,map04151,map04510,map04512,map05165,map05206	-	-	-	ko00000,ko00001,ko00536,ko04516	-	-	-	EGF_2,Fibrinogen_C,fn3
XP_038044338.1	10224.XP_002739687.1	2.06e-146	443	KOG4464@1|root,KOG4464@2759|Eukaryota,38XD4@33154|Opisthokonta,3BBCW@33208|Metazoa,3CRZE@33213|Bilateria	33208|Metazoa	T	cell-cell adhesion involved in gastrulation	RIC8B	GO:0000226,GO:0000278,GO:0001667,GO:0001701,GO:0001703,GO:0001944,GO:0001965,GO:0003008,GO:0003674,GO:0005085,GO:0005096,GO:0005488,GO:0005515,GO:0005575,GO:0005622,GO:0005623,GO:0005737,GO:0005813,GO:0005815,GO:0005818,GO:0005819,GO:0005828,GO:0005829,GO:0005856,GO:0005874,GO:0005876,GO:0005886,GO:0005938,GO:0006928,GO:0006996,GO:0007010,GO:0007017,GO:0007049,GO:0007154,GO:0007155,GO:0007163,GO:…	-	-	-	-	-	-	-	-	-	-	Ric8
XP_038044339.1	38654.XP_006038377.1	0	1038	KOG0613@1|root,KOG0613@2759|Eukaryota,39MU9@33154|Opisthokonta,3BU2F@33208|Metazoa,3E5IH@33213|Bilateria,48RTC@7711|Chordata,49N6W@7742|Vertebrata	33208|Metazoa	Z	Belongs to the TRAFAC class TrmE-Era-EngA-EngB-Septin- like GTPase superfamily. Septin GTPase family	-	-	-	-	-	-	-	-	-	-	-	-	AIG1,MMR_HSR1,PRY,SPRY,Septin,fn3
XP_038044340.1	7668.SPU_027858-tr	4.67e-25	115	2E4P5@1|root,2SBIG@2759|Eukaryota,393V2@33154|Opisthokonta,3BCM1@33208|Metazoa,3D37D@33213|Bilateria	33208|Metazoa	S	NACHT, LRR and PYD domains-containing protein	NLRP3	GO:0000003,GO:0001816,GO:0001817,GO:0001818,GO:0001819,GO:0001932,GO:0001933,GO:0002237,GO:0002252,GO:0002367,GO:0002374,GO:0002376,GO:0002440,GO:0002673,GO:0002674,GO:0002682,GO:0002684,GO:0002694,GO:0002696,GO:0002697,GO:0002699,GO:0002700,GO:0002702,GO:0002703,GO:0002705,GO:0002706,GO:0002708,GO:0002709,GO:0002711,GO:0002718,GO:0002720,GO:0002724,GO:0002726,GO:0002790,GO:0002791,GO:0002792,GO:…	-	ko:K12006,ko:K12800,ko:K16634,ko:K20865	ko04217,ko04621,ko05133,ko05164,map04217,map04621,map05133,map05164	-	-	-	ko00000,ko00001,ko04121,ko04131	-	-	-	FISNA,LRR_6,NACHT,PRY,PYRIN,SPRY
XP_038044341.1	7739.XP_002586133.1	9.78e-16	89.4	KOG2177@1|root,KOG2177@2759|Eukaryota,38EA3@33154|Opisthokonta,3BFJH@33208|Metazoa,3CRTV@33213|Bilateria,47YXB@7711|Chordata	33208|Metazoa	O	zinc ion binding	-	-	2.3.2.27	ko:K11997,ko:K12026,ko:K12035	ko05206,map05206	-	-	-	ko00000,ko00001,ko01000,ko03019,ko04121	-	-	-	NHL,zf-B_box,zf-C3HC4,zf-RING_UBOX
XP_038044342.1	38654.XP_006038377.1	0	1038	KOG0613@1|root,KOG0613@2759|Eukaryota,39MU9@33154|Opisthokonta,3BU2F@33208|Metazoa,3E5IH@33213|Bilateria,48RTC@7711|Chordata,49N6W@7742|Vertebrata	33208|Metazoa	Z	Belongs to the TRAFAC class TrmE-Era-EngA-EngB-Septin- like GTPase superfamily. Septin GTPase family	-	-	-	-	-	-	-	-	-	-	-	-	AIG1,MMR_HSR1,PRY,SPRY,Septin,fn3
XP_038044343.1	10224.XP_006819354.1	0	2072	KOG3599@1|root,KOG3599@2759|Eukaryota,38H90@33154|Opisthokonta,3BG37@33208|Metazoa,3CWYG@33213|Bilateria	33208|Metazoa	PT	Polycystic kidney disease	PKD1L1	GO:0003002,GO:0003127,GO:0003674,GO:0005215,GO:0005216,GO:0005261,GO:0005262,GO:0005575,GO:0005623,GO:0005929,GO:0006810,GO:0006811,GO:0006812,GO:0006816,GO:0007155,GO:0007275,GO:0007368,GO:0007389,GO:0007507,GO:0008150,GO:0008324,GO:0009581,GO:0009582,GO:0009605,GO:0009612,GO:0009628,GO:0009719,GO:0009726,GO:0009798,GO:0009799,GO:0009855,GO:0015075,GO:0015085,GO:0015267,GO:0015318,GO:0016020,GO:…	-	ko:K04987	-	-	-	-	ko00000,ko04040	1.A.5.1.3	-	-	GPS,PKD,PKD_channel,PLAT,REJ,WSC
XP_038044344.1	10224.XP_006819354.1	0	2067	KOG3599@1|root,KOG3599@2759|Eukaryota,38H90@33154|Opisthokonta,3BG37@33208|Metazoa,3CWYG@33213|Bilateria	33208|Metazoa	PT	Polycystic kidney disease	PKD1L1	GO:0003002,GO:0003127,GO:0003674,GO:0005215,GO:0005216,GO:0005261,GO:0005262,GO:0005575,GO:0005623,GO:0005929,GO:0006810,GO:0006811,GO:0006812,GO:0006816,GO:0007155,GO:0007275,GO:0007368,GO:0007389,GO:0007507,GO:0008150,GO:0008324,GO:0009581,GO:0009582,GO:0009605,GO:0009612,GO:0009628,GO:0009719,GO:0009726,GO:0009798,GO:0009799,GO:0009855,GO:0015075,GO:0015085,GO:0015267,GO:0015318,GO:0016020,GO:…	-	ko:K04987	-	-	-	-	ko00000,ko04040	1.A.5.1.3	-	-	GPS,PKD,PKD_channel,PLAT,REJ,WSC
XP_038044345.1	7897.ENSLACP00000012416	1.58e-41	168	KOG0201@1|root,KOG0201@2759|Eukaryota,38NTJ@33154|Opisthokonta,3BCSC@33208|Metazoa,3D0PT@33213|Bilateria,480QD@7711|Chordata,4934Z@7742|Vertebrata	33208|Metazoa	T	mitogen-activated protein kinase kinase kinase 8	MAP3K8	GO:0000165,GO:0000186,GO:0001932,GO:0001934,GO:0002376,GO:0002682,GO:0002684,GO:0002694,GO:0002696,GO:0003674,GO:0003824,GO:0004672,GO:0004674,GO:0004709,GO:0005575,GO:0005622,GO:0005623,GO:0005737,GO:0005829,GO:0006464,GO:0006468,GO:0006793,GO:0006796,GO:0006807,GO:0006950,GO:0007154,GO:0007165,GO:0007166,GO:0007346,GO:0008150,GO:0008152,GO:0009893,GO:0009966,GO:0009967,GO:0009987,GO:0010033,GO:…	2.7.11.25	ko:K04415	ko04010,ko04620,ko04660,ko04668,map04010,map04620,map04660,map04668	M00688,M00689	-	-	ko00000,ko00001,ko00002,ko01000,ko01001	-	-	-	Pkinase
XP_038044346.1	7668.SPU_012568-tr	6.04e-33	132	295QK@1|root,2RCNY@2759|Eukaryota,397G8@33154|Opisthokonta,3CPZP@33208|Metazoa,3E65U@33213|Bilateria	33154|Opisthokonta	-	-	-	-	-	-	-	-	-	-	-	-	-	-	Sulfotransfer_3
XP_038044347.1	7668.SPU_012568-tr	9.84e-39	146	295QK@1|root,2RCNY@2759|Eukaryota,397G8@33154|Opisthokonta,3CPZP@33208|Metazoa,3E65U@33213|Bilateria	33154|Opisthokonta	-	-	-	-	-	-	-	-	-	-	-	-	-	-	Sulfotransfer_3
XP_038044348.1	7668.SPU_012568-tr	9.84e-39	146	295QK@1|root,2RCNY@2759|Eukaryota,397G8@33154|Opisthokonta,3CPZP@33208|Metazoa,3E65U@33213|Bilateria	33154|Opisthokonta	-	-	-	-	-	-	-	-	-	-	-	-	-	-	Sulfotransfer_3
XP_038044349.1	7668.SPU_018714-tr	7.1e-32	127	2ES4Q@1|root,2SUSP@2759|Eukaryota	2759|Eukaryota	-	-	-	-	-	-	-	-	-	-	-	-	-	-	-
XP_038044350.1	7668.SPU_024518-tr	1.12e-31	127	2ES4Q@1|root,2SUSP@2759|Eukaryota,3APIX@33154|Opisthokonta,3CM9N@33208|Metazoa,3DJ12@33213|Bilateria	33208|Metazoa	-	-	-	-	-	-	-	-	-	-	-	-	-	-	-
XP_038044351.1	8049.ENSGMOP00000000780	1.85e-72	229	COG3208@1|root,2RGSQ@2759|Eukaryota,39GE7@33154|Opisthokonta,3BKNZ@33208|Metazoa,3CUN4@33213|Bilateria,487CW@7711|Chordata,495BD@7742|Vertebrata,49UH1@7898|Actinopterygii	33208|Metazoa	Q	S-acyl fatty acid synthase thioesterase, medium	OLAH	GO:0003674,GO:0003824,GO:0004312,GO:0005575,GO:0005622,GO:0005623,GO:0005737,GO:0005829,GO:0006082,GO:0006629,GO:0006631,GO:0006633,GO:0008150,GO:0008152,GO:0008610,GO:0009058,GO:0009987,GO:0016053,GO:0016295,GO:0016296,GO:0016297,GO:0016740,GO:0016746,GO:0016747,GO:0016787,GO:0016788,GO:0016790,GO:0019752,GO:0032787,GO:0043436,GO:0044237,GO:0044238,GO:0044249,GO:0044255,GO:0044281,GO:0044283,GO:…	3.1.2.21	ko:K01071	ko00061,ko01100,map00061,map01100	-	R04014,R08157,R08158	RC00014,RC00039	ko00000,ko00001,ko01000,ko01004	-	-	-	Thioesterase
XP_038044352.1	7668.SPU_011892-tr	6.57e-144	428	COG2340@1|root,KOG3017@2759|Eukaryota,3A626@33154|Opisthokonta,3BGGC@33208|Metazoa,3CWAY@33213|Bilateria	33208|Metazoa	S	Belongs to the CRISP family	glipr2	-	-	ko:K19867	-	-	-	-	ko00000	-	-	-	CAP
XP_038044353.1	8049.ENSGMOP00000000780	1.85e-72	229	COG3208@1|root,2RGSQ@2759|Eukaryota,39GE7@33154|Opisthokonta,3BKNZ@33208|Metazoa,3CUN4@33213|Bilateria,487CW@7711|Chordata,495BD@7742|Vertebrata,49UH1@7898|Actinopterygii	33208|Metazoa	Q	S-acyl fatty acid synthase thioesterase, medium	OLAH	GO:0003674,GO:0003824,GO:0004312,GO:0005575,GO:0005622,GO:0005623,GO:0005737,GO:0005829,GO:0006082,GO:0006629,GO:0006631,GO:0006633,GO:0008150,GO:0008152,GO:0008610,GO:0009058,GO:0009987,GO:0016053,GO:0016295,GO:0016296,GO:0016297,GO:0016740,GO:0016746,GO:0016747,GO:0016787,GO:0016788,GO:0016790,GO:0019752,GO:0032787,GO:0043436,GO:0044237,GO:0044238,GO:0044249,GO:0044255,GO:0044281,GO:0044283,GO:…	3.1.2.21	ko:K01071	ko00061,ko01100,map00061,map01100	-	R04014,R08157,R08158	RC00014,RC00039	ko00000,ko00001,ko01000,ko01004	-	-	-	Thioesterase
XP_038044354.1	7234.FBpp0186188	3.72e-05	50.8	KOG1215@1|root,KOG1215@2759|Eukaryota,38B6M@33154|Opisthokonta,3B9HR@33208|Metazoa,3CTVB@33213|Bilateria,41UCH@6656|Arthropoda,3SIDN@50557|Insecta,45124@7147|Diptera	33208|Metazoa	T	Low-density lipoprotein receptor domain class A	LRP6	GO:0000003,GO:0000902,GO:0000904,GO:0001101,GO:0001501,GO:0001503,GO:0001568,GO:0001649,GO:0001654,GO:0001664,GO:0001667,GO:0001702,GO:0001745,GO:0001756,GO:0001763,GO:0001837,GO:0001838,GO:0001841,GO:0001843,GO:0001932,GO:0001933,GO:0001944,GO:0001947,GO:0002009,GO:0002011,GO:0002053,GO:0002076,GO:0002165,GO:0002376,GO:0002520,GO:0002791,GO:0003002,GO:0003006,GO:0003007,GO:0003008,GO:0003013,GO:…	-	ko:K03068,ko:K06233	ko04150,ko04310,ko04340,ko04918,ko04979,ko05200,ko05224,ko05225,ko05226,map04150,map04310,map04340,map04918,map04979,map05200,map05224,map05225,map05226	-	-	-	ko00000,ko00001,ko04131	9.B.87.1.1	-	-	FXa_inhibition,Ldl_recept_a,Ldl_recept_b
XP_038044355.1	7234.FBpp0186188	3.72e-05	50.8	KOG1215@1|root,KOG1215@2759|Eukaryota,38B6M@33154|Opisthokonta,3B9HR@33208|Metazoa,3CTVB@33213|Bilateria,41UCH@6656|Arthropoda,3SIDN@50557|Insecta,45124@7147|Diptera	33208|Metazoa	T	Low-density lipoprotein receptor domain class A	LRP6	GO:0000003,GO:0000902,GO:0000904,GO:0001101,GO:0001501,GO:0001503,GO:0001568,GO:0001649,GO:0001654,GO:0001664,GO:0001667,GO:0001702,GO:0001745,GO:0001756,GO:0001763,GO:0001837,GO:0001838,GO:0001841,GO:0001843,GO:0001932,GO:0001933,GO:0001944,GO:0001947,GO:0002009,GO:0002011,GO:0002053,GO:0002076,GO:0002165,GO:0002376,GO:0002520,GO:0002791,GO:0003002,GO:0003006,GO:0003007,GO:0003008,GO:0003013,GO:…	-	ko:K03068,ko:K06233	ko04150,ko04310,ko04340,ko04918,ko04979,ko05200,ko05224,ko05225,ko05226,map04150,map04310,map04340,map04918,map04979,map05200,map05224,map05225,map05226	-	-	-	ko00000,ko00001,ko04131	9.B.87.1.1	-	-	FXa_inhibition,Ldl_recept_a,Ldl_recept_b
XP_038044356.1	7234.FBpp0186188	3.56e-05	50.8	KOG1215@1|root,KOG1215@2759|Eukaryota,38B6M@33154|Opisthokonta,3B9HR@33208|Metazoa,3CTVB@33213|Bilateria,41UCH@6656|Arthropoda,3SIDN@50557|Insecta,45124@7147|Diptera	33208|Metazoa	T	Low-density lipoprotein receptor domain class A	LRP6	GO:0000003,GO:0000902,GO:0000904,GO:0001101,GO:0001501,GO:0001503,GO:0001568,GO:0001649,GO:0001654,GO:0001664,GO:0001667,GO:0001702,GO:0001745,GO:0001756,GO:0001763,GO:0001837,GO:0001838,GO:0001841,GO:0001843,GO:0001932,GO:0001933,GO:0001944,GO:0001947,GO:0002009,GO:0002011,GO:0002053,GO:0002076,GO:0002165,GO:0002376,GO:0002520,GO:0002791,GO:0003002,GO:0003006,GO:0003007,GO:0003008,GO:0003013,GO:…	-	ko:K03068,ko:K06233	ko04150,ko04310,ko04340,ko04918,ko04979,ko05200,ko05224,ko05225,ko05226,map04150,map04310,map04340,map04918,map04979,map05200,map05224,map05225,map05226	-	-	-	ko00000,ko00001,ko04131	9.B.87.1.1	-	-	FXa_inhibition,Ldl_recept_a,Ldl_recept_b
XP_038044357.1	10224.XP_006821786.1	2.55e-84	281	KOG0255@1|root,KOG0255@2759|Eukaryota,38FJ1@33154|Opisthokonta,3BKRD@33208|Metazoa,3D3XG@33213|Bilateria	33208|Metazoa	S	Sugar (and other) transporter	-	-	-	ko:K08202	ko05231,map05231	-	-	-	ko00000,ko00001,ko02000	2.A.1.19.2,2.A.1.19.3	-	-	Sugar_tr
XP_038044358.1	7668.SPU_027584-tr	2.71e-51	182	KOG3656@1|root,KOG3656@2759|Eukaryota,3AQW8@33154|Opisthokonta,3C2NE@33208|Metazoa	33208|Metazoa	S	Serpentine type 7TM GPCR chemoreceptor Srx	-	-	-	ko:K04160,ko:K04287	ko04020,ko04024,ko04080,ko04726,map04020,map04024,map04080,map04726	-	-	-	ko00000,ko00001,ko04030	-	-	-	7tm_1
XP_038044359.1	7668.SPU_027584-tr	1.6e-51	182	KOG3656@1|root,KOG3656@2759|Eukaryota,3AQW8@33154|Opisthokonta,3C2NE@33208|Metazoa	33208|Metazoa	S	Serpentine type 7TM GPCR chemoreceptor Srx	-	-	-	ko:K04160,ko:K04287	ko04020,ko04024,ko04080,ko04726,map04020,map04024,map04080,map04726	-	-	-	ko00000,ko00001,ko04030	-	-	-	7tm_1
XP_038044360.1	7668.SPU_021259-tr	6.19e-239	684	COG0042@1|root,KOG2333@2759|Eukaryota,38F5X@33154|Opisthokonta,3BFFI@33208|Metazoa,3CZXN@33213|Bilateria	33208|Metazoa	J	tRNA dihydrouridine synthase activity	DUS3L	GO:0002943,GO:0003674,GO:0003824,GO:0006139,GO:0006396,GO:0006399,GO:0006400,GO:0006725,GO:0006807,GO:0008033,GO:0008150,GO:0008152,GO:0009451,GO:0009987,GO:0010467,GO:0016070,GO:0016491,GO:0016627,GO:0017150,GO:0034470,GO:0034641,GO:0034660,GO:0043170,GO:0043412,GO:0044237,GO:0044238,GO:0046483,GO:0055114,GO:0071704,GO:0090304,GO:0140098,GO:0140101,GO:1901360	1.3.1.89	ko:K05544	-	-	-	-	ko00000,ko01000,ko03016	-	-	-	Dus,zf-CCCH
XP_038044361.1	10224.XP_002740245.1	2.35e-94	285	2BRFD@1|root,2S1WH@2759|Eukaryota,3A2Q8@33154|Opisthokonta,3BQFQ@33208|Metazoa,3D8SM@33213|Bilateria	33208|Metazoa	S	Ankyrin repeats (3 copies)	-	-	-	-	-	-	-	-	-	-	-	-	Ank_2,Ank_4
XP_038044364.1	10224.XP_002733048.2	1.7e-109	329	KOG1028@1|root,KOG1028@2759|Eukaryota,39XTX@33154|Opisthokonta,3BD6C@33208|Metazoa,3D65X@33213|Bilateria	33208|Metazoa	TU	C2 domain	Sytalpha	GO:0000149,GO:0001505,GO:0003674,GO:0005488,GO:0005509,GO:0005515,GO:0005543,GO:0005544,GO:0005575,GO:0005623,GO:0005886,GO:0006810,GO:0006836,GO:0006887,GO:0006906,GO:0006996,GO:0007154,GO:0007267,GO:0007268,GO:0007269,GO:0008150,GO:0008289,GO:0009987,GO:0016020,GO:0016021,GO:0016043,GO:0016050,GO:0016079,GO:0016192,GO:0017156,GO:0017157,GO:0017158,GO:0019905,GO:0023052,GO:0023061,GO:0030276,GO:…	-	ko:K19909,ko:K19910	-	-	-	-	ko00000,ko04131	-	-	-	C2
XP_038044368.1	10224.XP_006812223.1	5.51e-77	264	KOG0255@1|root,KOG0255@2759|Eukaryota,38FJ1@33154|Opisthokonta	33154|Opisthokonta	O	quaternary ammonium group transmembrane transporter activity	-	-	-	ko:K08202	ko05231,map05231	-	-	-	ko00000,ko00001,ko02000	2.A.1.19.2,2.A.1.19.3	-	-	MFS_1,Sugar_tr
XP_038044369.1	10224.XP_006812223.1	8.34e-76	261	KOG0255@1|root,KOG0255@2759|Eukaryota,38FJ1@33154|Opisthokonta	33154|Opisthokonta	O	quaternary ammonium group transmembrane transporter activity	-	-	-	ko:K08202	ko05231,map05231	-	-	-	ko00000,ko00001,ko02000	2.A.1.19.2,2.A.1.19.3	-	-	MFS_1,Sugar_tr
XP_038044370.1	7668.SPU_007437-tr	5.36e-29	135	KOG3751@1|root,KOG3751@2759|Eukaryota,39RVE@33154|Opisthokonta,3BFVY@33208|Metazoa,3D0ZS@33213|Bilateria	33208|Metazoa	S	actin filament network formation	COBLL1	GO:0003674,GO:0003779,GO:0003785,GO:0005488,GO:0005515,GO:0006996,GO:0007010,GO:0007015,GO:0008092,GO:0008150,GO:0008154,GO:0009987,GO:0016043,GO:0022607,GO:0030029,GO:0030036,GO:0030041,GO:0034622,GO:0043933,GO:0044085,GO:0051258,GO:0051639,GO:0065003,GO:0071840,GO:0097435	-	ko:K18623	-	-	-	-	ko00000,ko04812	-	-	-	Cobl,RBD
XP_038044371.1	7668.SPU_007437-tr	5.17e-29	135	KOG3751@1|root,KOG3751@2759|Eukaryota,39RVE@33154|Opisthokonta,3BFVY@33208|Metazoa,3D0ZS@33213|Bilateria	33208|Metazoa	S	actin filament network formation	COBLL1	GO:0003674,GO:0003779,GO:0003785,GO:0005488,GO:0005515,GO:0006996,GO:0007010,GO:0007015,GO:0008092,GO:0008150,GO:0008154,GO:0009987,GO:0016043,GO:0022607,GO:0030029,GO:0030036,GO:0030041,GO:0034622,GO:0043933,GO:0044085,GO:0051258,GO:0051639,GO:0065003,GO:0071840,GO:0097435	-	ko:K18623	-	-	-	-	ko00000,ko04812	-	-	-	Cobl,RBD
XP_038044372.1	7668.SPU_007437-tr	5.14e-29	135	KOG3751@1|root,KOG3751@2759|Eukaryota,39RVE@33154|Opisthokonta,3BFVY@33208|Metazoa,3D0ZS@33213|Bilateria	33208|Metazoa	S	actin filament network formation	COBLL1	GO:0003674,GO:0003779,GO:0003785,GO:0005488,GO:0005515,GO:0006996,GO:0007010,GO:0007015,GO:0008092,GO:0008150,GO:0008154,GO:0009987,GO:0016043,GO:0022607,GO:0030029,GO:0030036,GO:0030041,GO:0034622,GO:0043933,GO:0044085,GO:0051258,GO:0051639,GO:0065003,GO:0071840,GO:0097435	-	ko:K18623	-	-	-	-	ko00000,ko04812	-	-	-	Cobl,RBD
XP_038044373.1	7668.SPU_007437-tr	4.88e-29	135	KOG3751@1|root,KOG3751@2759|Eukaryota,39RVE@33154|Opisthokonta,3BFVY@33208|Metazoa,3D0ZS@33213|Bilateria	33208|Metazoa	S	actin filament network formation	COBLL1	GO:0003674,GO:0003779,GO:0003785,GO:0005488,GO:0005515,GO:0006996,GO:0007010,GO:0007015,GO:0008092,GO:0008150,GO:0008154,GO:0009987,GO:0016043,GO:0022607,GO:0030029,GO:0030036,GO:0030041,GO:0034622,GO:0043933,GO:0044085,GO:0051258,GO:0051639,GO:0065003,GO:0071840,GO:0097435	-	ko:K18623	-	-	-	-	ko00000,ko04812	-	-	-	Cobl,RBD
XP_038044374.1	7668.SPU_007437-tr	4.69e-29	135	KOG3751@1|root,KOG3751@2759|Eukaryota,39RVE@33154|Opisthokonta,3BFVY@33208|Metazoa,3D0ZS@33213|Bilateria	33208|Metazoa	S	actin filament network formation	COBLL1	GO:0003674,GO:0003779,GO:0003785,GO:0005488,GO:0005515,GO:0006996,GO:0007010,GO:0007015,GO:0008092,GO:0008150,GO:0008154,GO:0009987,GO:0016043,GO:0022607,GO:0030029,GO:0030036,GO:0030041,GO:0034622,GO:0043933,GO:0044085,GO:0051258,GO:0051639,GO:0065003,GO:0071840,GO:0097435	-	ko:K18623	-	-	-	-	ko00000,ko04812	-	-	-	Cobl,RBD
XP_038044375.1	181119.XP_005529990.1	2.54e-07	57.8	KOG4774@1|root,KOG4774@2759|Eukaryota,39ZH9@33154|Opisthokonta,3BH7Y@33208|Metazoa,3D0YX@33213|Bilateria,48AQ6@7711|Chordata,496Y3@7742|Vertebrata,4GIWX@8782|Aves	33208|Metazoa	S	Yae1 domain-containing protein 1	YAE1D1	GO:0006412,GO:0006413,GO:0006518,GO:0006807,GO:0008150,GO:0008152,GO:0009058,GO:0009059,GO:0009987,GO:0010467,GO:0019538,GO:0022613,GO:0034641,GO:0034645,GO:0042254,GO:0042273,GO:0043043,GO:0043170,GO:0043603,GO:0043604,GO:0044085,GO:0044237,GO:0044238,GO:0044249,GO:0044260,GO:0044267,GO:0044271,GO:0071704,GO:0071840,GO:1901564,GO:1901566,GO:1901576	-	-	-	-	-	-	-	-	-	-	Yae1_N
XP_038044376.1	181119.XP_005529990.1	2.54e-07	57.8	KOG4774@1|root,KOG4774@2759|Eukaryota,39ZH9@33154|Opisthokonta,3BH7Y@33208|Metazoa,3D0YX@33213|Bilateria,48AQ6@7711|Chordata,496Y3@7742|Vertebrata,4GIWX@8782|Aves	33208|Metazoa	S	Yae1 domain-containing protein 1	YAE1D1	GO:0006412,GO:0006413,GO:0006518,GO:0006807,GO:0008150,GO:0008152,GO:0009058,GO:0009059,GO:0009987,GO:0010467,GO:0019538,GO:0022613,GO:0034641,GO:0034645,GO:0042254,GO:0042273,GO:0043043,GO:0043170,GO:0043603,GO:0043604,GO:0044085,GO:0044237,GO:0044238,GO:0044249,GO:0044260,GO:0044267,GO:0044271,GO:0071704,GO:0071840,GO:1901564,GO:1901566,GO:1901576	-	-	-	-	-	-	-	-	-	-	Yae1_N
XP_038044377.1	181119.XP_005529990.1	2.54e-07	57.8	KOG4774@1|root,KOG4774@2759|Eukaryota,39ZH9@33154|Opisthokonta,3BH7Y@33208|Metazoa,3D0YX@33213|Bilateria,48AQ6@7711|Chordata,496Y3@7742|Vertebrata,4GIWX@8782|Aves	33208|Metazoa	S	Yae1 domain-containing protein 1	YAE1D1	GO:0006412,GO:0006413,GO:0006518,GO:0006807,GO:0008150,GO:0008152,GO:0009058,GO:0009059,GO:0009987,GO:0010467,GO:0019538,GO:0022613,GO:0034641,GO:0034645,GO:0042254,GO:0042273,GO:0043043,GO:0043170,GO:0043603,GO:0043604,GO:0044085,GO:0044237,GO:0044238,GO:0044249,GO:0044260,GO:0044267,GO:0044271,GO:0071704,GO:0071840,GO:1901564,GO:1901566,GO:1901576	-	-	-	-	-	-	-	-	-	-	Yae1_N
XP_038044378.1	7668.SPU_001132-tr	2.03e-85	259	COG2867@1|root,KOG3177@2759|Eukaryota,39KQW@33154|Opisthokonta,3BB46@33208|Metazoa,3CYD2@33213|Bilateria	33208|Metazoa	I	ubiquinone binding	COQ10A	GO:0003674,GO:0005488,GO:0005575,GO:0005622,GO:0005623,GO:0005737,GO:0005739,GO:0005740,GO:0005743,GO:0006091,GO:0006732,GO:0006733,GO:0006743,GO:0006744,GO:0008150,GO:0008152,GO:0009058,GO:0009108,GO:0009987,GO:0015980,GO:0016020,GO:0019866,GO:0031090,GO:0031966,GO:0031967,GO:0031975,GO:0042180,GO:0042181,GO:0043226,GO:0043227,GO:0043229,GO:0043231,GO:0044237,GO:0044249,GO:0044281,GO:0044283,GO:…	-	ko:K18588	-	-	-	-	ko00000	-	-	-	Polyketide_cyc
XP_038044379.1	7668.SPU_009136-tr	1.75e-30	126	2CZA0@1|root,2S9AH@2759|Eukaryota,3ABW2@33154|Opisthokonta,3BVK1@33208|Metazoa,3DCNX@33213|Bilateria	33208|Metazoa	S	Nucleotide-diphospho-sugar transferase	-	-	-	ko:K11714	-	-	-	-	ko00000,ko01000,ko01003	-	GT77	-	Nucleotid_trans
XP_038044380.1	7668.SPU_009136-tr	5.34e-35	138	2CZA0@1|root,2S9AH@2759|Eukaryota,3ABW2@33154|Opisthokonta,3BVK1@33208|Metazoa,3DCNX@33213|Bilateria	33208|Metazoa	S	Nucleotide-diphospho-sugar transferase	-	-	-	ko:K11714	-	-	-	-	ko00000,ko01000,ko01003	-	GT77	-	Nucleotid_trans
XP_038044381.1	7668.SPU_005649-tr	3.82e-188	551	28P3Y@1|root,2QVQJ@2759|Eukaryota,39QWY@33154|Opisthokonta,3BJ8S@33208|Metazoa,3D5XR@33213|Bilateria	33208|Metazoa	T	Patatin-like phospholipase	-	-	-	-	-	-	-	-	-	-	-	-	Patatin
XP_038044382.1	10224.XP_002736856.1	1.75e-181	520	KOG2871@1|root,KOG2871@2759|Eukaryota,38DQK@33154|Opisthokonta,3B93X@33208|Metazoa,3D1MB@33213|Bilateria	33208|Metazoa	S	cysteine-type carboxypeptidase activity	FAM188A	GO:0003674,GO:0003824,GO:0004180,GO:0005575,GO:0005622,GO:0005623,GO:0005634,GO:0005635,GO:0005654,GO:0006464,GO:0006508,GO:0006807,GO:0008150,GO:0008152,GO:0008233,GO:0008234,GO:0008238,GO:0009987,GO:0012505,GO:0016020,GO:0016579,GO:0016787,GO:0016807,GO:0019538,GO:0031090,GO:0031965,GO:0031967,GO:0031974,GO:0031975,GO:0031981,GO:0036211,GO:0043170,GO:0043226,GO:0043227,GO:0043229,GO:0043231,GO:…	-	-	-	-	-	-	-	-	-	-	DUF4205
XP_038044383.1	7668.SPU_009136-tr	4e-31	127	2CZA0@1|root,2S9AH@2759|Eukaryota,3ABW2@33154|Opisthokonta,3BVK1@33208|Metazoa,3DCNX@33213|Bilateria	33208|Metazoa	S	Nucleotide-diphospho-sugar transferase	-	-	-	ko:K11714	-	-	-	-	ko00000,ko01000,ko01003	-	GT77	-	Nucleotid_trans
XP_038044384.1	10090.ENSMUSP00000054938	3.33e-06	53.1	294H1@1|root,2TD2A@2759|Eukaryota,3ANXK@33154|Opisthokonta,3C1VF@33208|Metazoa,3D9JI@33213|Bilateria,48G41@7711|Chordata,49D8B@7742|Vertebrata,3JI0Y@40674|Mammalia,35R2B@314146|Euarchontoglires,4Q92Y@9989|Rodentia	33208|Metazoa	T	Tumor necrosis factor receptor superfamily member	Tnfrsf26	GO:0000902,GO:0000904,GO:0002237,GO:0002376,GO:0003674,GO:0004888,GO:0005031,GO:0005035,GO:0005488,GO:0005515,GO:0005575,GO:0005622,GO:0005623,GO:0005634,GO:0005886,GO:0005887,GO:0006915,GO:0006928,GO:0006935,GO:0006950,GO:0006952,GO:0006954,GO:0006955,GO:0007154,GO:0007165,GO:0007166,GO:0007275,GO:0007399,GO:0007409,GO:0007411,GO:0008150,GO:0008219,GO:0009605,GO:0009607,GO:0009617,GO:0009653,GO:…	-	ko:K05161	-	-	-	-	ko00000,ko04050	-	-	-	TNFR_c6
XP_038044385.1	7739.XP_002611939.1	8.84e-52	182	KOG1042@1|root,KOG1042@2759|Eukaryota,38BVC@33154|Opisthokonta,3BG0U@33208|Metazoa,3CTIP@33213|Bilateria,48C1A@7711|Chordata	33208|Metazoa	D	Belongs to the argonaute family	PIWIL1	GO:0000003,GO:0003006,GO:0003674,GO:0003676,GO:0003723,GO:0003727,GO:0003729,GO:0003824,GO:0004518,GO:0004519,GO:0004521,GO:0004540,GO:0005488,GO:0005515,GO:0005575,GO:0005622,GO:0005623,GO:0005634,GO:0005654,GO:0005737,GO:0005829,GO:0006139,GO:0006259,GO:0006304,GO:0006305,GO:0006306,GO:0006323,GO:0006325,GO:0006338,GO:0006417,GO:0006725,GO:0006807,GO:0006996,GO:0006997,GO:0007276,GO:0007281,GO:…	-	ko:K02156	ko04320,map04320	-	-	-	ko00000,ko00001,ko03036	-	-	-	ArgoL1,GAGE,PAZ,Piwi
XP_038044386.1	7668.SPU_027584-tr	5.82e-84	266	KOG3656@1|root,KOG3656@2759|Eukaryota,3AQW8@33154|Opisthokonta,3C2NE@33208|Metazoa	33208|Metazoa	S	Serpentine type 7TM GPCR chemoreceptor Srx	-	-	-	ko:K04160,ko:K04287	ko04020,ko04024,ko04080,ko04726,map04020,map04024,map04080,map04726	-	-	-	ko00000,ko00001,ko04030	-	-	-	7tm_1
XP_038044387.1	7739.XP_002586828.1	0	912	COG2114@1|root,KOG3619@2759|Eukaryota,38CKV@33154|Opisthokonta,3B9YI@33208|Metazoa,3CRAW@33213|Bilateria,484VA@7711|Chordata	33208|Metazoa	C	Belongs to the adenylyl cyclase class-4 guanylyl cyclase family	ADCY5	GO:0000149,GO:0001101,GO:0001973,GO:0002791,GO:0003008,GO:0003013,GO:0003014,GO:0003018,GO:0003091,GO:0003674,GO:0003824,GO:0004016,GO:0004383,GO:0005080,GO:0005102,GO:0005488,GO:0005515,GO:0005575,GO:0005622,GO:0005623,GO:0005737,GO:0005768,GO:0005829,GO:0005856,GO:0005886,GO:0005902,GO:0005929,GO:0006139,GO:0006163,GO:0006164,GO:0006171,GO:0006182,GO:0006725,GO:0006753,GO:0006793,GO:0006796,GO:…	4.6.1.1	ko:K08043,ko:K08045,ko:K08046,ko:K08048	ko00230,ko01522,ko04015,ko04020,ko04022,ko04024,ko04062,ko04072,ko04114,ko04211,ko04213,ko04261,ko04270,ko04371,ko04540,ko04611,ko04713,ko04714,ko04720,ko04723,ko04724,ko04725,ko04726,ko04727,ko04728,ko04740,ko04742,ko04750,ko04911,ko04912,ko04913,ko04914,ko04915,ko04916,ko04918,ko04921,ko04923,ko04924,ko04925,ko04926,ko04927,ko04934,ko04961,ko04962,ko04970,ko04971,ko04972,ko04976,ko05012,ko05030…	M00695	R00089,R00434	RC00295	ko00000,ko00001,ko00002,ko01000	-	-	-	AC_N,DUF1053,Guanylate_cyc
XP_038044388.1	7668.SPU_014641-tr	1.62e-69	229	COG2114@1|root,KOG3619@2759|Eukaryota,3A6H9@33154|Opisthokonta,3BTTU@33208|Metazoa,3DA9W@33213|Bilateria	33208|Metazoa	C	Adenylyl cyclase N-terminal extracellular and transmembrane region	-	-	4.6.1.1	ko:K08045	ko00230,ko01522,ko04015,ko04022,ko04024,ko04062,ko04072,ko04114,ko04211,ko04213,ko04261,ko04270,ko04371,ko04540,ko04611,ko04713,ko04714,ko04723,ko04724,ko04725,ko04726,ko04727,ko04728,ko04750,ko04911,ko04912,ko04913,ko04914,ko04915,ko04916,ko04918,ko04921,ko04923,ko04924,ko04925,ko04926,ko04927,ko04934,ko04970,ko04971,ko04972,ko04976,ko05012,ko05030,ko05031,ko05032,ko05034,ko05166,ko05200,ko05414…	M00695	R00089,R00434	RC00295	ko00000,ko00001,ko00002,ko01000	-	-	-	AC_N
XP_038044389.1	89462.XP_006053811.1	1.23e-09	64.7	28QWP@1|root,2QXJJ@2759|Eukaryota,39RWT@33154|Opisthokonta,3BIBE@33208|Metazoa,3CZAM@33213|Bilateria,481Q6@7711|Chordata,497AX@7742|Vertebrata,3J9WD@40674|Mammalia,4J1NQ@91561|Cetartiodactyla	33208|Metazoa	S	BMP and activin membrane-bound inhibitor homolog	BAMBI	GO:0001664,GO:0003674,GO:0005102,GO:0005109,GO:0005114,GO:0005126,GO:0005160,GO:0005488,GO:0005515,GO:0005575,GO:0005622,GO:0005623,GO:0005737,GO:0005886,GO:0006355,GO:0006928,GO:0007154,GO:0007165,GO:0007166,GO:0007167,GO:0007178,GO:0007179,GO:0008150,GO:0008284,GO:0008360,GO:0009719,GO:0009889,GO:0009891,GO:0009893,GO:0009966,GO:0009967,GO:0009968,GO:0009987,GO:0010033,GO:0010468,GO:0010556,GO:…	-	ko:K10162	ko04310,ko04350,map04310,map04350	-	-	-	ko00000,ko00001	-	-	-	BAMBI
XP_038044390.1	10224.XP_006815839.1	5e-229	691	KOG3637@1|root,KOG3637@2759|Eukaryota,38CFX@33154|Opisthokonta,3B96W@33208|Metazoa,3CVH7@33213|Bilateria	33208|Metazoa	W	integrin-mediated signaling pathway	ina-1	GO:0000003,GO:0000902,GO:0000904,GO:0001667,GO:0001764,GO:0001891,GO:0001894,GO:0002009,GO:0002119,GO:0002164,GO:0002165,GO:0003002,GO:0003006,GO:0003008,GO:0003674,GO:0004888,GO:0005488,GO:0005515,GO:0005575,GO:0005623,GO:0005886,GO:0005887,GO:0005912,GO:0005924,GO:0005925,GO:0006928,GO:0006935,GO:0006996,GO:0007010,GO:0007015,GO:0007154,GO:0007155,GO:0007157,GO:0007165,GO:0007275,GO:0007389,GO:…	-	ko:K06485,ko:K06583	ko04151,ko04510,ko04512,ko04514,ko04640,ko04810,ko05145,ko05165,ko05200,ko05222,ko05410,ko05412,ko05414,map04151,map04510,map04512,map04514,map04640,map04810,map05145,map05165,map05200,map05222,map05410,map05412,map05414	-	-	-	ko00000,ko00001,ko04090,ko04147,ko04516	-	-	-	FG-GAP,Integrin_alpha,Integrin_alpha2
XP_038044391.1	10224.XP_006815839.1	8.75e-231	696	KOG3637@1|root,KOG3637@2759|Eukaryota,38CFX@33154|Opisthokonta,3B96W@33208|Metazoa,3CVH7@33213|Bilateria	33208|Metazoa	W	integrin-mediated signaling pathway	ina-1	GO:0000003,GO:0000902,GO:0000904,GO:0001667,GO:0001764,GO:0001891,GO:0001894,GO:0002009,GO:0002119,GO:0002164,GO:0002165,GO:0003002,GO:0003006,GO:0003008,GO:0003674,GO:0004888,GO:0005488,GO:0005515,GO:0005575,GO:0005623,GO:0005886,GO:0005887,GO:0005912,GO:0005924,GO:0005925,GO:0006928,GO:0006935,GO:0006996,GO:0007010,GO:0007015,GO:0007154,GO:0007155,GO:0007157,GO:0007165,GO:0007275,GO:0007389,GO:…	-	ko:K06485,ko:K06583	ko04151,ko04510,ko04512,ko04514,ko04640,ko04810,ko05145,ko05165,ko05200,ko05222,ko05410,ko05412,ko05414,map04151,map04510,map04512,map04514,map04640,map04810,map05145,map05165,map05200,map05222,map05410,map05412,map05414	-	-	-	ko00000,ko00001,ko04090,ko04147,ko04516	-	-	-	FG-GAP,Integrin_alpha,Integrin_alpha2
XP_038044392.1	10224.XP_006815839.1	5.23e-234	704	KOG3637@1|root,KOG3637@2759|Eukaryota,38CFX@33154|Opisthokonta,3B96W@33208|Metazoa,3CVH7@33213|Bilateria	33208|Metazoa	W	integrin-mediated signaling pathway	ina-1	GO:0000003,GO:0000902,GO:0000904,GO:0001667,GO:0001764,GO:0001891,GO:0001894,GO:0002009,GO:0002119,GO:0002164,GO:0002165,GO:0003002,GO:0003006,GO:0003008,GO:0003674,GO:0004888,GO:0005488,GO:0005515,GO:0005575,GO:0005623,GO:0005886,GO:0005887,GO:0005912,GO:0005924,GO:0005925,GO:0006928,GO:0006935,GO:0006996,GO:0007010,GO:0007015,GO:0007154,GO:0007155,GO:0007157,GO:0007165,GO:0007275,GO:0007389,GO:…	-	ko:K06485,ko:K06583	ko04151,ko04510,ko04512,ko04514,ko04640,ko04810,ko05145,ko05165,ko05200,ko05222,ko05410,ko05412,ko05414,map04151,map04510,map04512,map04514,map04640,map04810,map05145,map05165,map05200,map05222,map05410,map05412,map05414	-	-	-	ko00000,ko00001,ko04090,ko04147,ko04516	-	-	-	FG-GAP,Integrin_alpha,Integrin_alpha2
XP_038044393.1	7668.SPU_018397-tr	5.9e-213	621	2CNB8@1|root,2QUYZ@2759|Eukaryota,38NI4@33154|Opisthokonta,3BDTQ@33208|Metazoa,3CX7E@33213|Bilateria	33208|Metazoa	S	meiosis arrest female protein 1	KIAA0430	GO:0000003,GO:0000280,GO:0003006,GO:0005575,GO:0005622,GO:0005623,GO:0005737,GO:0005777,GO:0005794,GO:0006139,GO:0006259,GO:0006281,GO:0006302,GO:0006725,GO:0006807,GO:0006950,GO:0006974,GO:0006996,GO:0007049,GO:0007143,GO:0007276,GO:0007281,GO:0007292,GO:0008150,GO:0008152,GO:0009892,GO:0009987,GO:0010468,GO:0010563,GO:0010921,GO:0010923,GO:0012505,GO:0016043,GO:0019220,GO:0019222,GO:0019953,GO:…	-	ko:K17573	-	-	-	-	ko00000,ko01009	-	-	-	Limkain-b1,NYN,OST-HTH,RRM_1
XP_038044394.1	7668.SPU_018157-tr	1.51e-64	217	KOG1121@1|root,KOG1121@2759|Eukaryota,39SKR@33154|Opisthokonta,3BBS9@33208|Metazoa,3CUF3@33213|Bilateria	33208|Metazoa	L	Zinc finger BED domain-containing protein	-	-	-	-	-	-	-	-	-	-	-	-	DUF659,Dimer_Tnp_hAT,zf-BED
XP_038044395.1	10224.XP_006815105.1	1.03e-130	394	COG5202@1|root,KOG2705@2759|Eukaryota,39RB5@33154|Opisthokonta,3B9ZH@33208|Metazoa,3CUNA@33213|Bilateria	33208|Metazoa	S	1-acylglycerophosphocholine O-acyltransferase activity	LPCAT3	GO:0000003,GO:0002119,GO:0002164,GO:0003006,GO:0003674,GO:0003824,GO:0003841,GO:0005575,GO:0005622,GO:0005623,GO:0005737,GO:0005783,GO:0005789,GO:0006575,GO:0006629,GO:0006644,GO:0006646,GO:0006650,GO:0006656,GO:0006658,GO:0006659,GO:0006793,GO:0006796,GO:0006807,GO:0006928,GO:0007009,GO:0007275,GO:0007276,GO:0007281,GO:0007283,GO:0007286,GO:0007291,GO:0007349,GO:0008150,GO:0008152,GO:0008354,GO:…	2.3.1.23	ko:K13515	ko00564,ko04216,map00564,map04216	-	R01318,R04480,R09035	RC00004,RC00037	ko00000,ko00001,ko01000,ko01004	-	-	-	MBOAT
XP_038044396.1	7668.SPU_027584-tr	1.3e-93	291	KOG3656@1|root,KOG3656@2759|Eukaryota,3AQW8@33154|Opisthokonta,3C2NE@33208|Metazoa	33208|Metazoa	S	Serpentine type 7TM GPCR chemoreceptor Srx	-	-	-	ko:K04160,ko:K04287	ko04020,ko04024,ko04080,ko04726,map04020,map04024,map04080,map04726	-	-	-	ko00000,ko00001,ko04030	-	-	-	7tm_1
XP_038044397.1	7739.XP_002606189.1	5.71e-244	692	KOG2701@1|root,KOG2701@2759|Eukaryota,38GZI@33154|Opisthokonta,3BARN@33208|Metazoa,3CUTD@33213|Bilateria,47ZVU@7711|Chordata	33208|Metazoa	S	Coiled-coil domain-containing protein 93	CCDC93	GO:0005575,GO:0005622,GO:0005623,GO:0006810,GO:0006892,GO:0006893,GO:0008150,GO:0016192,GO:0043226,GO:0043227,GO:0043229,GO:0043231,GO:0044424,GO:0044464,GO:0048193,GO:0051179,GO:0051234,GO:0098876	-	-	-	-	-	-	-	-	-	-	KOG2701
XP_038044398.1	400682.PAC_15708115	1.1e-145	442	COG5034@1|root,KOG1973@2759|Eukaryota,39NG2@33154|Opisthokonta,3CQ0G@33208|Metazoa	33208|Metazoa	B	Herpesvirus alkaline exonuclease	-	-	-	-	-	-	-	-	-	-	-	-	YqaJ
XP_038044399.1	10224.XP_006811174.1	2.27e-153	458	KOG3736@1|root,KOG3736@2759|Eukaryota,38I51@33154|Opisthokonta,3BF00@33208|Metazoa,3CZHG@33213|Bilateria	33208|Metazoa	O	transferase activity, transferring glycosyl groups	-	GO:0003674,GO:0003824,GO:0004653,GO:0005575,GO:0005622,GO:0005623,GO:0005737,GO:0005794,GO:0005795,GO:0005975,GO:0008150,GO:0008152,GO:0008194,GO:0008376,GO:0009058,GO:0009311,GO:0009312,GO:0012505,GO:0016051,GO:0016740,GO:0016757,GO:0016758,GO:0031984,GO:0043226,GO:0043227,GO:0043229,GO:0043231,GO:0044238,GO:0044422,GO:0044424,GO:0044431,GO:0044444,GO:0044446,GO:0044464,GO:0071704,GO:0098791,GO:…	2.4.1.41	ko:K00710	ko00512,ko01100,map00512,map01100	M00056	R05907	-	ko00000,ko00001,ko00002,ko01000,ko01003	-	GT27	-	Glyco_transf_7C,Glycos_transf_2,Ricin_B_lectin
XP_038044400.1	10224.XP_006811174.1	7.74e-154	459	KOG3736@1|root,KOG3736@2759|Eukaryota,38I51@33154|Opisthokonta,3BF00@33208|Metazoa,3CZHG@33213|Bilateria	33208|Metazoa	O	transferase activity, transferring glycosyl groups	-	GO:0003674,GO:0003824,GO:0004653,GO:0005575,GO:0005622,GO:0005623,GO:0005737,GO:0005794,GO:0005795,GO:0005975,GO:0008150,GO:0008152,GO:0008194,GO:0008376,GO:0009058,GO:0009311,GO:0009312,GO:0012505,GO:0016051,GO:0016740,GO:0016757,GO:0016758,GO:0031984,GO:0043226,GO:0043227,GO:0043229,GO:0043231,GO:0044238,GO:0044422,GO:0044424,GO:0044431,GO:0044444,GO:0044446,GO:0044464,GO:0071704,GO:0098791,GO:…	2.4.1.41	ko:K00710	ko00512,ko01100,map00512,map01100	M00056	R05907	-	ko00000,ko00001,ko00002,ko01000,ko01003	-	GT27	-	Glyco_transf_7C,Glycos_transf_2,Ricin_B_lectin
XP_038044401.1	10224.XP_002732168.1	1.72e-141	422	29RJ7@1|root,2RXBE@2759|Eukaryota,39V4K@33154|Opisthokonta,3BJZ7@33208|Metazoa,3D3HW@33213|Bilateria	33208|Metazoa	S	Helix-turn-helix of DDE superfamily endonuclease	-	-	-	-	-	-	-	-	-	-	-	-	DDE_Tnp_4,HTH_Tnp_4,THAP
XP_038044402.1	7668.SPU_000939-tr	2.89e-282	789	COG0028@1|root,KOG1185@2759|Eukaryota,38EFU@33154|Opisthokonta,3BGF6@33208|Metazoa,3CUC0@33213|Bilateria	33208|Metazoa	EH	thiamine pyrophosphate binding	HACL1	GO:0001561,GO:0003674,GO:0003824,GO:0005102,GO:0005488,GO:0005515,GO:0005575,GO:0005622,GO:0005623,GO:0005737,GO:0005777,GO:0005782,GO:0005829,GO:0006082,GO:0006605,GO:0006625,GO:0006629,GO:0006631,GO:0006810,GO:0006886,GO:0006996,GO:0007031,GO:0008104,GO:0008150,GO:0008152,GO:0009056,GO:0009062,GO:0009987,GO:0015031,GO:0015833,GO:0016042,GO:0016043,GO:0016054,GO:0016829,GO:0016830,GO:0019395,GO:…	-	ko:K12261	ko04146,map04146	-	-	-	ko00000,ko00001,ko01000	-	-	-	TPP_enzyme_C,TPP_enzyme_M,TPP_enzyme_N
XP_038044403.1	7739.XP_002589680.1	1.21e-15	84.7	COG0666@1|root,KOG0508@2759|Eukaryota	2759|Eukaryota	L	EP4 subtype prostaglandin E2 receptor binding	-	-	-	ko:K10380,ko:K21440	ko04624,ko05205,map04624,map05205	-	-	-	ko00000,ko00001,ko04131,ko04812	-	-	-	Ank_2,Ank_3,Ank_4,Clr5
XP_038044404.1	7739.XP_002589680.1	1.21e-15	84.7	COG0666@1|root,KOG0508@2759|Eukaryota	2759|Eukaryota	L	EP4 subtype prostaglandin E2 receptor binding	-	-	-	ko:K10380,ko:K21440	ko04624,ko05205,map04624,map05205	-	-	-	ko00000,ko00001,ko04131,ko04812	-	-	-	Ank_2,Ank_3,Ank_4,Clr5
XP_038044405.1	7739.XP_002589680.1	1.21e-15	84.7	COG0666@1|root,KOG0508@2759|Eukaryota	2759|Eukaryota	L	EP4 subtype prostaglandin E2 receptor binding	-	-	-	ko:K10380,ko:K21440	ko04624,ko05205,map04624,map05205	-	-	-	ko00000,ko00001,ko04131,ko04812	-	-	-	Ank_2,Ank_3,Ank_4,Clr5
XP_038044406.1	7739.XP_002589680.1	1.21e-15	84.7	COG0666@1|root,KOG0508@2759|Eukaryota	2759|Eukaryota	L	EP4 subtype prostaglandin E2 receptor binding	-	-	-	ko:K10380,ko:K21440	ko04624,ko05205,map04624,map05205	-	-	-	ko00000,ko00001,ko04131,ko04812	-	-	-	Ank_2,Ank_3,Ank_4,Clr5
XP_038044407.1	7739.XP_002589680.1	1.21e-15	84.7	COG0666@1|root,KOG0508@2759|Eukaryota	2759|Eukaryota	L	EP4 subtype prostaglandin E2 receptor binding	-	-	-	ko:K10380,ko:K21440	ko04624,ko05205,map04624,map05205	-	-	-	ko00000,ko00001,ko04131,ko04812	-	-	-	Ank_2,Ank_3,Ank_4,Clr5
XP_038044408.1	7739.XP_002589680.1	1.18e-15	84.7	COG0666@1|root,KOG0508@2759|Eukaryota	2759|Eukaryota	L	EP4 subtype prostaglandin E2 receptor binding	-	-	-	ko:K10380,ko:K21440	ko04624,ko05205,map04624,map05205	-	-	-	ko00000,ko00001,ko04131,ko04812	-	-	-	Ank_2,Ank_3,Ank_4,Clr5
XP_038044409.1	10224.XP_002741589.1	8.23e-184	515	COG5209@1|root,KOG3036@2759|Eukaryota,38D53@33154|Opisthokonta,3BB95@33208|Metazoa,3CVV6@33213|Bilateria	33208|Metazoa	U	positive regulation of nuclear receptor transcription coactivator activity	RQCD1	GO:0000003,GO:0000075,GO:0000077,GO:0000278,GO:0000288,GO:0000289,GO:0000932,GO:0000956,GO:0001932,GO:0001934,GO:0003006,GO:0003674,GO:0005102,GO:0005154,GO:0005488,GO:0005515,GO:0005575,GO:0005622,GO:0005623,GO:0005634,GO:0005737,GO:0005829,GO:0006139,GO:0006401,GO:0006402,GO:0006417,GO:0006725,GO:0006807,GO:0006950,GO:0006974,GO:0006977,GO:0007044,GO:0007049,GO:0007093,GO:0007154,GO:0007165,GO:…	-	ko:K12606	ko03018,map03018	-	-	-	ko00000,ko00001,ko03019	-	-	-	Rcd1
XP_038044412.1	7739.XP_002606805.1	3.87e-34	131	2BMX3@1|root,2S1MZ@2759|Eukaryota,3A4DF@33154|Opisthokonta,3BRPH@33208|Metazoa,3D8I6@33213|Bilateria	33208|Metazoa	S	juvenile hormone acid methyltransferase activity	jhamt	GO:0000003,GO:0003674,GO:0003824,GO:0005575,GO:0005622,GO:0005623,GO:0005737,GO:0006629,GO:0006714,GO:0006716,GO:0006718,GO:0006720,GO:0006721,GO:0007610,GO:0007617,GO:0007618,GO:0007619,GO:0008049,GO:0008150,GO:0008152,GO:0008168,GO:0008171,GO:0008299,GO:0008610,GO:0008757,GO:0009058,GO:0009987,GO:0010817,GO:0016106,GO:0016114,GO:0016740,GO:0016741,GO:0019010,GO:0019098,GO:0019953,GO:0022414,GO:…	2.1.1.325	ko:K10718	ko00981,map00981	-	R08147,R08151	RC00003,RC00460	ko00000,ko00001,ko01000	-	-	-	Methyltransf_11,Methyltransf_12,Methyltransf_23,Methyltransf_25,Methyltransf_31
XP_038044413.1	7739.XP_002606805.1	3.87e-34	131	2BMX3@1|root,2S1MZ@2759|Eukaryota,3A4DF@33154|Opisthokonta,3BRPH@33208|Metazoa,3D8I6@33213|Bilateria	33208|Metazoa	S	juvenile hormone acid methyltransferase activity	jhamt	GO:0000003,GO:0003674,GO:0003824,GO:0005575,GO:0005622,GO:0005623,GO:0005737,GO:0006629,GO:0006714,GO:0006716,GO:0006718,GO:0006720,GO:0006721,GO:0007610,GO:0007617,GO:0007618,GO:0007619,GO:0008049,GO:0008150,GO:0008152,GO:0008168,GO:0008171,GO:0008299,GO:0008610,GO:0008757,GO:0009058,GO:0009987,GO:0010817,GO:0016106,GO:0016114,GO:0016740,GO:0016741,GO:0019010,GO:0019098,GO:0019953,GO:0022414,GO:…	2.1.1.325	ko:K10718	ko00981,map00981	-	R08147,R08151	RC00003,RC00460	ko00000,ko00001,ko01000	-	-	-	Methyltransf_11,Methyltransf_12,Methyltransf_23,Methyltransf_25,Methyltransf_31
XP_038044414.1	7739.XP_002606805.1	3.87e-34	131	2BMX3@1|root,2S1MZ@2759|Eukaryota,3A4DF@33154|Opisthokonta,3BRPH@33208|Metazoa,3D8I6@33213|Bilateria	33208|Metazoa	S	juvenile hormone acid methyltransferase activity	jhamt	GO:0000003,GO:0003674,GO:0003824,GO:0005575,GO:0005622,GO:0005623,GO:0005737,GO:0006629,GO:0006714,GO:0006716,GO:0006718,GO:0006720,GO:0006721,GO:0007610,GO:0007617,GO:0007618,GO:0007619,GO:0008049,GO:0008150,GO:0008152,GO:0008168,GO:0008171,GO:0008299,GO:0008610,GO:0008757,GO:0009058,GO:0009987,GO:0010817,GO:0016106,GO:0016114,GO:0016740,GO:0016741,GO:0019010,GO:0019098,GO:0019953,GO:0022414,GO:…	2.1.1.325	ko:K10718	ko00981,map00981	-	R08147,R08151	RC00003,RC00460	ko00000,ko00001,ko01000	-	-	-	Methyltransf_11,Methyltransf_12,Methyltransf_23,Methyltransf_25,Methyltransf_31
XP_038044415.1	7739.XP_002606805.1	3.87e-34	131	2BMX3@1|root,2S1MZ@2759|Eukaryota,3A4DF@33154|Opisthokonta,3BRPH@33208|Metazoa,3D8I6@33213|Bilateria	33208|Metazoa	S	juvenile hormone acid methyltransferase activity	jhamt	GO:0000003,GO:0003674,GO:0003824,GO:0005575,GO:0005622,GO:0005623,GO:0005737,GO:0006629,GO:0006714,GO:0006716,GO:0006718,GO:0006720,GO:0006721,GO:0007610,GO:0007617,GO:0007618,GO:0007619,GO:0008049,GO:0008150,GO:0008152,GO:0008168,GO:0008171,GO:0008299,GO:0008610,GO:0008757,GO:0009058,GO:0009987,GO:0010817,GO:0016106,GO:0016114,GO:0016740,GO:0016741,GO:0019010,GO:0019098,GO:0019953,GO:0022414,GO:…	2.1.1.325	ko:K10718	ko00981,map00981	-	R08147,R08151	RC00003,RC00460	ko00000,ko00001,ko01000	-	-	-	Methyltransf_11,Methyltransf_12,Methyltransf_23,Methyltransf_25,Methyltransf_31
XP_038044416.1	7739.XP_002606805.1	3.87e-34	131	2BMX3@1|root,2S1MZ@2759|Eukaryota,3A4DF@33154|Opisthokonta,3BRPH@33208|Metazoa,3D8I6@33213|Bilateria	33208|Metazoa	S	juvenile hormone acid methyltransferase activity	jhamt	GO:0000003,GO:0003674,GO:0003824,GO:0005575,GO:0005622,GO:0005623,GO:0005737,GO:0006629,GO:0006714,GO:0006716,GO:0006718,GO:0006720,GO:0006721,GO:0007610,GO:0007617,GO:0007618,GO:0007619,GO:0008049,GO:0008150,GO:0008152,GO:0008168,GO:0008171,GO:0008299,GO:0008610,GO:0008757,GO:0009058,GO:0009987,GO:0010817,GO:0016106,GO:0016114,GO:0016740,GO:0016741,GO:0019010,GO:0019098,GO:0019953,GO:0022414,GO:…	2.1.1.325	ko:K10718	ko00981,map00981	-	R08147,R08151	RC00003,RC00460	ko00000,ko00001,ko01000	-	-	-	Methyltransf_11,Methyltransf_12,Methyltransf_23,Methyltransf_25,Methyltransf_31
XP_038044417.1	7668.SPU_001779-tr	4.73e-224	639	COG0366@1|root,KOG0471@2759|Eukaryota,38GYD@33154|Opisthokonta,3BE6A@33208|Metazoa,3CZDQ@33213|Bilateria	33208|Metazoa	G	maltose alpha-glucosidase activity	SLC3A1	GO:0000023,GO:0000099,GO:0000101,GO:0003333,GO:0003674,GO:0003824,GO:0004553,GO:0005215,GO:0005342,GO:0005488,GO:0005515,GO:0005575,GO:0005622,GO:0005623,GO:0005737,GO:0005773,GO:0005774,GO:0005886,GO:0005887,GO:0005903,GO:0005975,GO:0005984,GO:0006082,GO:0006520,GO:0006807,GO:0006810,GO:0006811,GO:0006820,GO:0006865,GO:0008150,GO:0008152,GO:0008509,GO:0008514,GO:0009311,GO:0009987,GO:0015075,GO:…	3.2.1.20	ko:K01187,ko:K14210	ko00052,ko00500,ko01100,ko04974,map00052,map00500,map01100,map04974	-	R00028,R00801,R00802,R06087,R06088	RC00028,RC00049,RC00077	ko00000,ko00001,ko01000,ko02000,ko04147	8.A.9.1	GH31	-	Alpha-amylase
XP_038044418.1	7739.XP_002606805.1	3.87e-34	131	2BMX3@1|root,2S1MZ@2759|Eukaryota,3A4DF@33154|Opisthokonta,3BRPH@33208|Metazoa,3D8I6@33213|Bilateria	33208|Metazoa	S	juvenile hormone acid methyltransferase activity	jhamt	GO:0000003,GO:0003674,GO:0003824,GO:0005575,GO:0005622,GO:0005623,GO:0005737,GO:0006629,GO:0006714,GO:0006716,GO:0006718,GO:0006720,GO:0006721,GO:0007610,GO:0007617,GO:0007618,GO:0007619,GO:0008049,GO:0008150,GO:0008152,GO:0008168,GO:0008171,GO:0008299,GO:0008610,GO:0008757,GO:0009058,GO:0009987,GO:0010817,GO:0016106,GO:0016114,GO:0016740,GO:0016741,GO:0019010,GO:0019098,GO:0019953,GO:0022414,GO:…	2.1.1.325	ko:K10718	ko00981,map00981	-	R08147,R08151	RC00003,RC00460	ko00000,ko00001,ko01000	-	-	-	Methyltransf_11,Methyltransf_12,Methyltransf_23,Methyltransf_25,Methyltransf_31
XP_038044419.1	10224.XP_006817084.1	6.59e-71	220	290EG@1|root,2R79J@2759|Eukaryota,39XHS@33154|Opisthokonta,3BGHE@33208|Metazoa,3CX2T@33213|Bilateria	33208|Metazoa	S	COMM domain containing 3	COMMD3	GO:0001775,GO:0002252,GO:0002263,GO:0002274,GO:0002275,GO:0002283,GO:0002366,GO:0002376,GO:0002443,GO:0002444,GO:0002446,GO:0005575,GO:0005576,GO:0005622,GO:0005623,GO:0005737,GO:0006810,GO:0006887,GO:0006955,GO:0008150,GO:0009987,GO:0012505,GO:0016192,GO:0030141,GO:0031410,GO:0031974,GO:0031982,GO:0032940,GO:0036230,GO:0042119,GO:0043226,GO:0043227,GO:0043229,GO:0043233,GO:0043299,GO:0043312,GO:…	-	ko:K11459	ko04550,ko05202,ko05206,map04550,map05202,map05206	-	-	-	ko00000,ko00001,ko03036	-	-	-	COMM_domain
XP_038044420.1	1323361.JPOC01000013_gene3781	1.65e-13	76.6	COG4106@1|root,COG4106@2|Bacteria,2ICXF@201174|Actinobacteria,4G9HK@85025|Nocardiaceae	201174|Actinobacteria	S	Mycolic acid cyclopropane synthetase	-	-	2.1.1.144	ko:K00598	-	-	-	-	ko00000,ko01000	-	-	-	Methyltransf_11,Methyltransf_25,Methyltransf_31
XP_038044421.1	1323361.JPOC01000013_gene3781	1.15e-13	76.6	COG4106@1|root,COG4106@2|Bacteria,2ICXF@201174|Actinobacteria,4G9HK@85025|Nocardiaceae	201174|Actinobacteria	S	Mycolic acid cyclopropane synthetase	-	-	2.1.1.144	ko:K00598	-	-	-	-	ko00000,ko01000	-	-	-	Methyltransf_11,Methyltransf_25,Methyltransf_31
XP_038044422.1	1323361.JPOC01000013_gene3781	1.15e-13	76.6	COG4106@1|root,COG4106@2|Bacteria,2ICXF@201174|Actinobacteria,4G9HK@85025|Nocardiaceae	201174|Actinobacteria	S	Mycolic acid cyclopropane synthetase	-	-	2.1.1.144	ko:K00598	-	-	-	-	ko00000,ko01000	-	-	-	Methyltransf_11,Methyltransf_25,Methyltransf_31
XP_038044423.1	1323361.JPOC01000013_gene3781	1.15e-13	76.6	COG4106@1|root,COG4106@2|Bacteria,2ICXF@201174|Actinobacteria,4G9HK@85025|Nocardiaceae	201174|Actinobacteria	S	Mycolic acid cyclopropane synthetase	-	-	2.1.1.144	ko:K00598	-	-	-	-	ko00000,ko01000	-	-	-	Methyltransf_11,Methyltransf_25,Methyltransf_31
XP_038044424.1	7739.XP_002602352.1	8.82e-28	114	2BMX3@1|root,2S1MZ@2759|Eukaryota,3A4DF@33154|Opisthokonta,3BRPH@33208|Metazoa,3D8I6@33213|Bilateria	33208|Metazoa	S	juvenile hormone acid methyltransferase activity	jhamt	GO:0000003,GO:0003674,GO:0003824,GO:0005575,GO:0005622,GO:0005623,GO:0005737,GO:0006629,GO:0006714,GO:0006716,GO:0006718,GO:0006720,GO:0006721,GO:0007610,GO:0007617,GO:0007618,GO:0007619,GO:0008049,GO:0008150,GO:0008152,GO:0008168,GO:0008171,GO:0008299,GO:0008610,GO:0008757,GO:0009058,GO:0009987,GO:0010817,GO:0016106,GO:0016114,GO:0016740,GO:0016741,GO:0019010,GO:0019098,GO:0019953,GO:0022414,GO:…	2.1.1.325	ko:K10718	ko00981,map00981	-	R08147,R08151	RC00003,RC00460	ko00000,ko00001,ko01000	-	-	-	Methyltransf_11,Methyltransf_12,Methyltransf_23,Methyltransf_25,Methyltransf_31
XP_038044425.1	7739.XP_002602352.1	8.82e-28	114	2BMX3@1|root,2S1MZ@2759|Eukaryota,3A4DF@33154|Opisthokonta,3BRPH@33208|Metazoa,3D8I6@33213|Bilateria	33208|Metazoa	S	juvenile hormone acid methyltransferase activity	jhamt	GO:0000003,GO:0003674,GO:0003824,GO:0005575,GO:0005622,GO:0005623,GO:0005737,GO:0006629,GO:0006714,GO:0006716,GO:0006718,GO:0006720,GO:0006721,GO:0007610,GO:0007617,GO:0007618,GO:0007619,GO:0008049,GO:0008150,GO:0008152,GO:0008168,GO:0008171,GO:0008299,GO:0008610,GO:0008757,GO:0009058,GO:0009987,GO:0010817,GO:0016106,GO:0016114,GO:0016740,GO:0016741,GO:0019010,GO:0019098,GO:0019953,GO:0022414,GO:…	2.1.1.325	ko:K10718	ko00981,map00981	-	R08147,R08151	RC00003,RC00460	ko00000,ko00001,ko01000	-	-	-	Methyltransf_11,Methyltransf_12,Methyltransf_23,Methyltransf_25,Methyltransf_31
XP_038044426.1	7739.XP_002602352.1	8.82e-28	114	2BMX3@1|root,2S1MZ@2759|Eukaryota,3A4DF@33154|Opisthokonta,3BRPH@33208|Metazoa,3D8I6@33213|Bilateria	33208|Metazoa	S	juvenile hormone acid methyltransferase activity	jhamt	GO:0000003,GO:0003674,GO:0003824,GO:0005575,GO:0005622,GO:0005623,GO:0005737,GO:0006629,GO:0006714,GO:0006716,GO:0006718,GO:0006720,GO:0006721,GO:0007610,GO:0007617,GO:0007618,GO:0007619,GO:0008049,GO:0008150,GO:0008152,GO:0008168,GO:0008171,GO:0008299,GO:0008610,GO:0008757,GO:0009058,GO:0009987,GO:0010817,GO:0016106,GO:0016114,GO:0016740,GO:0016741,GO:0019010,GO:0019098,GO:0019953,GO:0022414,GO:…	2.1.1.325	ko:K10718	ko00981,map00981	-	R08147,R08151	RC00003,RC00460	ko00000,ko00001,ko01000	-	-	-	Methyltransf_11,Methyltransf_12,Methyltransf_23,Methyltransf_25,Methyltransf_31
XP_038044427.1	7739.XP_002602352.1	8.82e-28	114	2BMX3@1|root,2S1MZ@2759|Eukaryota,3A4DF@33154|Opisthokonta,3BRPH@33208|Metazoa,3D8I6@33213|Bilateria	33208|Metazoa	S	juvenile hormone acid methyltransferase activity	jhamt	GO:0000003,GO:0003674,GO:0003824,GO:0005575,GO:0005622,GO:0005623,GO:0005737,GO:0006629,GO:0006714,GO:0006716,GO:0006718,GO:0006720,GO:0006721,GO:0007610,GO:0007617,GO:0007618,GO:0007619,GO:0008049,GO:0008150,GO:0008152,GO:0008168,GO:0008171,GO:0008299,GO:0008610,GO:0008757,GO:0009058,GO:0009987,GO:0010817,GO:0016106,GO:0016114,GO:0016740,GO:0016741,GO:0019010,GO:0019098,GO:0019953,GO:0022414,GO:…	2.1.1.325	ko:K10718	ko00981,map00981	-	R08147,R08151	RC00003,RC00460	ko00000,ko00001,ko01000	-	-	-	Methyltransf_11,Methyltransf_12,Methyltransf_23,Methyltransf_25,Methyltransf_31
XP_038044428.1	7739.XP_002602352.1	1.71e-24	105	2BMX3@1|root,2S1MZ@2759|Eukaryota,3A4DF@33154|Opisthokonta,3BRPH@33208|Metazoa,3D8I6@33213|Bilateria	33208|Metazoa	S	juvenile hormone acid methyltransferase activity	jhamt	GO:0000003,GO:0003674,GO:0003824,GO:0005575,GO:0005622,GO:0005623,GO:0005737,GO:0006629,GO:0006714,GO:0006716,GO:0006718,GO:0006720,GO:0006721,GO:0007610,GO:0007617,GO:0007618,GO:0007619,GO:0008049,GO:0008150,GO:0008152,GO:0008168,GO:0008171,GO:0008299,GO:0008610,GO:0008757,GO:0009058,GO:0009987,GO:0010817,GO:0016106,GO:0016114,GO:0016740,GO:0016741,GO:0019010,GO:0019098,GO:0019953,GO:0022414,GO:…	2.1.1.325	ko:K10718	ko00981,map00981	-	R08147,R08151	RC00003,RC00460	ko00000,ko00001,ko01000	-	-	-	Methyltransf_11,Methyltransf_12,Methyltransf_23,Methyltransf_25,Methyltransf_31
XP_038044429.1	7739.XP_002606805.1	9.6e-34	130	2BMX3@1|root,2S1MZ@2759|Eukaryota,3A4DF@33154|Opisthokonta,3BRPH@33208|Metazoa,3D8I6@33213|Bilateria	33208|Metazoa	S	juvenile hormone acid methyltransferase activity	jhamt	GO:0000003,GO:0003674,GO:0003824,GO:0005575,GO:0005622,GO:0005623,GO:0005737,GO:0006629,GO:0006714,GO:0006716,GO:0006718,GO:0006720,GO:0006721,GO:0007610,GO:0007617,GO:0007618,GO:0007619,GO:0008049,GO:0008150,GO:0008152,GO:0008168,GO:0008171,GO:0008299,GO:0008610,GO:0008757,GO:0009058,GO:0009987,GO:0010817,GO:0016106,GO:0016114,GO:0016740,GO:0016741,GO:0019010,GO:0019098,GO:0019953,GO:0022414,GO:…	2.1.1.325	ko:K10718	ko00981,map00981	-	R08147,R08151	RC00003,RC00460	ko00000,ko00001,ko01000	-	-	-	Methyltransf_11,Methyltransf_12,Methyltransf_23,Methyltransf_25,Methyltransf_31
XP_038044430.1	6412.HelroP69833	1.07e-26	105	28NZI@1|root,2QVK3@2759|Eukaryota,38DEG@33154|Opisthokonta,3BIR9@33208|Metazoa,3CZUP@33213|Bilateria	33208|Metazoa	T	Milk fat globule-EGF factor 8 protein	MFGE8	GO:0001786,GO:0003674,GO:0005102,GO:0005178,GO:0005488,GO:0005515,GO:0005543,GO:0005575,GO:0005576,GO:0005615,GO:0005622,GO:0005623,GO:0005737,GO:0005783,GO:0005788,GO:0005886,GO:0006464,GO:0006807,GO:0006810,GO:0006897,GO:0006909,GO:0006910,GO:0006911,GO:0008037,GO:0008150,GO:0008152,GO:0008284,GO:0008289,GO:0008429,GO:0009897,GO:0009986,GO:0009987,GO:0010324,GO:0012505,GO:0016020,GO:0016043,GO:…	-	ko:K17253	-	-	-	-	ko00000,ko04147	-	-	-	EGF,F5_F8_type_C
XP_038044431.1	7739.XP_002606805.1	9.6e-34	130	2BMX3@1|root,2S1MZ@2759|Eukaryota,3A4DF@33154|Opisthokonta,3BRPH@33208|Metazoa,3D8I6@33213|Bilateria	33208|Metazoa	S	juvenile hormone acid methyltransferase activity	jhamt	GO:0000003,GO:0003674,GO:0003824,GO:0005575,GO:0005622,GO:0005623,GO:0005737,GO:0006629,GO:0006714,GO:0006716,GO:0006718,GO:0006720,GO:0006721,GO:0007610,GO:0007617,GO:0007618,GO:0007619,GO:0008049,GO:0008150,GO:0008152,GO:0008168,GO:0008171,GO:0008299,GO:0008610,GO:0008757,GO:0009058,GO:0009987,GO:0010817,GO:0016106,GO:0016114,GO:0016740,GO:0016741,GO:0019010,GO:0019098,GO:0019953,GO:0022414,GO:…	2.1.1.325	ko:K10718	ko00981,map00981	-	R08147,R08151	RC00003,RC00460	ko00000,ko00001,ko01000	-	-	-	Methyltransf_11,Methyltransf_12,Methyltransf_23,Methyltransf_25,Methyltransf_31
XP_038044432.1	7739.XP_002606805.1	9.6e-34	130	2BMX3@1|root,2S1MZ@2759|Eukaryota,3A4DF@33154|Opisthokonta,3BRPH@33208|Metazoa,3D8I6@33213|Bilateria	33208|Metazoa	S	juvenile hormone acid methyltransferase activity	jhamt	GO:0000003,GO:0003674,GO:0003824,GO:0005575,GO:0005622,GO:0005623,GO:0005737,GO:0006629,GO:0006714,GO:0006716,GO:0006718,GO:0006720,GO:0006721,GO:0007610,GO:0007617,GO:0007618,GO:0007619,GO:0008049,GO:0008150,GO:0008152,GO:0008168,GO:0008171,GO:0008299,GO:0008610,GO:0008757,GO:0009058,GO:0009987,GO:0010817,GO:0016106,GO:0016114,GO:0016740,GO:0016741,GO:0019010,GO:0019098,GO:0019953,GO:0022414,GO:…	2.1.1.325	ko:K10718	ko00981,map00981	-	R08147,R08151	RC00003,RC00460	ko00000,ko00001,ko01000	-	-	-	Methyltransf_11,Methyltransf_12,Methyltransf_23,Methyltransf_25,Methyltransf_31
XP_038044433.1	7739.XP_002602352.1	8.82e-28	114	2BMX3@1|root,2S1MZ@2759|Eukaryota,3A4DF@33154|Opisthokonta,3BRPH@33208|Metazoa,3D8I6@33213|Bilateria	33208|Metazoa	S	juvenile hormone acid methyltransferase activity	jhamt	GO:0000003,GO:0003674,GO:0003824,GO:0005575,GO:0005622,GO:0005623,GO:0005737,GO:0006629,GO:0006714,GO:0006716,GO:0006718,GO:0006720,GO:0006721,GO:0007610,GO:0007617,GO:0007618,GO:0007619,GO:0008049,GO:0008150,GO:0008152,GO:0008168,GO:0008171,GO:0008299,GO:0008610,GO:0008757,GO:0009058,GO:0009987,GO:0010817,GO:0016106,GO:0016114,GO:0016740,GO:0016741,GO:0019010,GO:0019098,GO:0019953,GO:0022414,GO:…	2.1.1.325	ko:K10718	ko00981,map00981	-	R08147,R08151	RC00003,RC00460	ko00000,ko00001,ko01000	-	-	-	Methyltransf_11,Methyltransf_12,Methyltransf_23,Methyltransf_25,Methyltransf_31
XP_038044434.1	7739.XP_002601790.1	8.86e-77	258	KOG0255@1|root,KOG0255@2759|Eukaryota,38FJ1@33154|Opisthokonta,3BKRD@33208|Metazoa,3D3XG@33213|Bilateria	33208|Metazoa	S	Sugar (and other) transporter	-	-	-	ko:K08202	ko05231,map05231	-	-	-	ko00000,ko00001,ko02000	2.A.1.19.2,2.A.1.19.3	-	-	Sugar_tr
XP_038044435.1	7668.SPU_027584-tr	5.3e-83	264	KOG3656@1|root,KOG3656@2759|Eukaryota,3AQW8@33154|Opisthokonta,3C2NE@33208|Metazoa	33208|Metazoa	S	Serpentine type 7TM GPCR chemoreceptor Srx	-	-	-	ko:K04160,ko:K04287	ko04020,ko04024,ko04080,ko04726,map04020,map04024,map04080,map04726	-	-	-	ko00000,ko00001,ko04030	-	-	-	7tm_1
XP_038044436.1	6211.A0A087VZZ9	4.44e-12	75.1	COG5183@1|root,KOG1609@2759|Eukaryota,38EEN@33154|Opisthokonta,3B9Y7@33208|Metazoa,3CWBN@33213|Bilateria	33208|Metazoa	A	ubiquitin-protein transferase activity	-	-	2.3.2.27	ko:K10656	-	-	-	-	ko00000,ko01000,ko04121	-	-	-	RINGv
XP_038044437.1	10224.XP_006822026.1	1e-263	780	COG0123@1|root,KOG1343@2759|Eukaryota,38BSE@33154|Opisthokonta,3B9NQ@33208|Metazoa,3CTME@33213|Bilateria	33208|Metazoa	B	histone deacetylase activity (H3-K14 specific)	HDAC7	GO:0000118,GO:0000122,GO:0000228,GO:0000785,GO:0000790,GO:0000976,GO:0000977,GO:0000978,GO:0000981,GO:0000982,GO:0000987,GO:0001012,GO:0001047,GO:0001067,GO:0001077,GO:0001085,GO:0001221,GO:0001222,GO:0001224,GO:0001226,GO:0001228,GO:0001501,GO:0001503,GO:0001568,GO:0001570,GO:0001649,GO:0001655,GO:0001775,GO:0001817,GO:0001818,GO:0001944,GO:0002009,GO:0002076,GO:0002376,GO:0002520,GO:0002521,GO:…	3.5.1.98	ko:K11406,ko:K11408,ko:K11409	ko04371,ko05034,ko05165,ko05169,ko05203,map04371,map05034,map05165,map05169,map05203	-	-	-	ko00000,ko00001,ko01000,ko03036	-	-	-	HDAC4_Gln,Hist_deacetyl
XP_038044438.1	10224.XP_006822026.1	6.87e-264	780	COG0123@1|root,KOG1343@2759|Eukaryota,38BSE@33154|Opisthokonta,3B9NQ@33208|Metazoa,3CTME@33213|Bilateria	33208|Metazoa	B	histone deacetylase activity (H3-K14 specific)	HDAC7	GO:0000118,GO:0000122,GO:0000228,GO:0000785,GO:0000790,GO:0000976,GO:0000977,GO:0000978,GO:0000981,GO:0000982,GO:0000987,GO:0001012,GO:0001047,GO:0001067,GO:0001077,GO:0001085,GO:0001221,GO:0001222,GO:0001224,GO:0001226,GO:0001228,GO:0001501,GO:0001503,GO:0001568,GO:0001570,GO:0001649,GO:0001655,GO:0001775,GO:0001817,GO:0001818,GO:0001944,GO:0002009,GO:0002076,GO:0002376,GO:0002520,GO:0002521,GO:…	3.5.1.98	ko:K11406,ko:K11408,ko:K11409	ko04371,ko05034,ko05165,ko05169,ko05203,map04371,map05034,map05165,map05169,map05203	-	-	-	ko00000,ko00001,ko01000,ko03036	-	-	-	HDAC4_Gln,Hist_deacetyl
XP_038044439.1	10224.XP_006822026.1	1.75e-260	771	COG0123@1|root,KOG1343@2759|Eukaryota,38BSE@33154|Opisthokonta,3B9NQ@33208|Metazoa,3CTME@33213|Bilateria	33208|Metazoa	B	histone deacetylase activity (H3-K14 specific)	HDAC7	GO:0000118,GO:0000122,GO:0000228,GO:0000785,GO:0000790,GO:0000976,GO:0000977,GO:0000978,GO:0000981,GO:0000982,GO:0000987,GO:0001012,GO:0001047,GO:0001067,GO:0001077,GO:0001085,GO:0001221,GO:0001222,GO:0001224,GO:0001226,GO:0001228,GO:0001501,GO:0001503,GO:0001568,GO:0001570,GO:0001649,GO:0001655,GO:0001775,GO:0001817,GO:0001818,GO:0001944,GO:0002009,GO:0002076,GO:0002376,GO:0002520,GO:0002521,GO:…	3.5.1.98	ko:K11406,ko:K11408,ko:K11409	ko04371,ko05034,ko05165,ko05169,ko05203,map04371,map05034,map05165,map05169,map05203	-	-	-	ko00000,ko00001,ko01000,ko03036	-	-	-	HDAC4_Gln,Hist_deacetyl
XP_038044440.1	10224.XP_006822026.1	2.35e-259	768	COG0123@1|root,KOG1343@2759|Eukaryota,38BSE@33154|Opisthokonta,3B9NQ@33208|Metazoa,3CTME@33213|Bilateria	33208|Metazoa	B	histone deacetylase activity (H3-K14 specific)	HDAC7	GO:0000118,GO:0000122,GO:0000228,GO:0000785,GO:0000790,GO:0000976,GO:0000977,GO:0000978,GO:0000981,GO:0000982,GO:0000987,GO:0001012,GO:0001047,GO:0001067,GO:0001077,GO:0001085,GO:0001221,GO:0001222,GO:0001224,GO:0001226,GO:0001228,GO:0001501,GO:0001503,GO:0001568,GO:0001570,GO:0001649,GO:0001655,GO:0001775,GO:0001817,GO:0001818,GO:0001944,GO:0002009,GO:0002076,GO:0002376,GO:0002520,GO:0002521,GO:…	3.5.1.98	ko:K11406,ko:K11408,ko:K11409	ko04371,ko05034,ko05165,ko05169,ko05203,map04371,map05034,map05165,map05169,map05203	-	-	-	ko00000,ko00001,ko01000,ko03036	-	-	-	HDAC4_Gln,Hist_deacetyl
XP_038044441.1	10224.XP_006822026.1	3.66e-264	780	COG0123@1|root,KOG1343@2759|Eukaryota,38BSE@33154|Opisthokonta,3B9NQ@33208|Metazoa,3CTME@33213|Bilateria	33208|Metazoa	B	histone deacetylase activity (H3-K14 specific)	HDAC7	GO:0000118,GO:0000122,GO:0000228,GO:0000785,GO:0000790,GO:0000976,GO:0000977,GO:0000978,GO:0000981,GO:0000982,GO:0000987,GO:0001012,GO:0001047,GO:0001067,GO:0001077,GO:0001085,GO:0001221,GO:0001222,GO:0001224,GO:0001226,GO:0001228,GO:0001501,GO:0001503,GO:0001568,GO:0001570,GO:0001649,GO:0001655,GO:0001775,GO:0001817,GO:0001818,GO:0001944,GO:0002009,GO:0002076,GO:0002376,GO:0002520,GO:0002521,GO:…	3.5.1.98	ko:K11406,ko:K11408,ko:K11409	ko04371,ko05034,ko05165,ko05169,ko05203,map04371,map05034,map05165,map05169,map05203	-	-	-	ko00000,ko00001,ko01000,ko03036	-	-	-	HDAC4_Gln,Hist_deacetyl
XP_038044442.1	10224.XP_006822026.1	1.66e-264	780	COG0123@1|root,KOG1343@2759|Eukaryota,38BSE@33154|Opisthokonta,3B9NQ@33208|Metazoa,3CTME@33213|Bilateria	33208|Metazoa	B	histone deacetylase activity (H3-K14 specific)	HDAC7	GO:0000118,GO:0000122,GO:0000228,GO:0000785,GO:0000790,GO:0000976,GO:0000977,GO:0000978,GO:0000981,GO:0000982,GO:0000987,GO:0001012,GO:0001047,GO:0001067,GO:0001077,GO:0001085,GO:0001221,GO:0001222,GO:0001224,GO:0001226,GO:0001228,GO:0001501,GO:0001503,GO:0001568,GO:0001570,GO:0001649,GO:0001655,GO:0001775,GO:0001817,GO:0001818,GO:0001944,GO:0002009,GO:0002076,GO:0002376,GO:0002520,GO:0002521,GO:…	3.5.1.98	ko:K11406,ko:K11408,ko:K11409	ko04371,ko05034,ko05165,ko05169,ko05203,map04371,map05034,map05165,map05169,map05203	-	-	-	ko00000,ko00001,ko01000,ko03036	-	-	-	HDAC4_Gln,Hist_deacetyl
XP_038044443.1	10224.XP_006822026.1	1.66e-264	780	COG0123@1|root,KOG1343@2759|Eukaryota,38BSE@33154|Opisthokonta,3B9NQ@33208|Metazoa,3CTME@33213|Bilateria	33208|Metazoa	B	histone deacetylase activity (H3-K14 specific)	HDAC7	GO:0000118,GO:0000122,GO:0000228,GO:0000785,GO:0000790,GO:0000976,GO:0000977,GO:0000978,GO:0000981,GO:0000982,GO:0000987,GO:0001012,GO:0001047,GO:0001067,GO:0001077,GO:0001085,GO:0001221,GO:0001222,GO:0001224,GO:0001226,GO:0001228,GO:0001501,GO:0001503,GO:0001568,GO:0001570,GO:0001649,GO:0001655,GO:0001775,GO:0001817,GO:0001818,GO:0001944,GO:0002009,GO:0002076,GO:0002376,GO:0002520,GO:0002521,GO:…	3.5.1.98	ko:K11406,ko:K11408,ko:K11409	ko04371,ko05034,ko05165,ko05169,ko05203,map04371,map05034,map05165,map05169,map05203	-	-	-	ko00000,ko00001,ko01000,ko03036	-	-	-	HDAC4_Gln,Hist_deacetyl
XP_038044444.1	10224.XP_006822026.1	8.45e-249	739	COG0123@1|root,KOG1343@2759|Eukaryota,38BSE@33154|Opisthokonta,3B9NQ@33208|Metazoa,3CTME@33213|Bilateria	33208|Metazoa	B	histone deacetylase activity (H3-K14 specific)	HDAC7	GO:0000118,GO:0000122,GO:0000228,GO:0000785,GO:0000790,GO:0000976,GO:0000977,GO:0000978,GO:0000981,GO:0000982,GO:0000987,GO:0001012,GO:0001047,GO:0001067,GO:0001077,GO:0001085,GO:0001221,GO:0001222,GO:0001224,GO:0001226,GO:0001228,GO:0001501,GO:0001503,GO:0001568,GO:0001570,GO:0001649,GO:0001655,GO:0001775,GO:0001817,GO:0001818,GO:0001944,GO:0002009,GO:0002076,GO:0002376,GO:0002520,GO:0002521,GO:…	3.5.1.98	ko:K11406,ko:K11408,ko:K11409	ko04371,ko05034,ko05165,ko05169,ko05203,map04371,map05034,map05165,map05169,map05203	-	-	-	ko00000,ko00001,ko01000,ko03036	-	-	-	HDAC4_Gln,Hist_deacetyl
XP_038044445.1	7668.SPU_001125-tr	1.67e-92	292	KOG4733@1|root,KOG4733@2759|Eukaryota,38GX0@33154|Opisthokonta,3BBZ2@33208|Metazoa,3CVIN@33213|Bilateria	33208|Metazoa	A	response to gravity	RBMS1	GO:0000003,GO:0002347,GO:0002357,GO:0003674,GO:0003676,GO:0003677,GO:0003690,GO:0003697,GO:0003723,GO:0003727,GO:0003729,GO:0003730,GO:0005488,GO:0005515,GO:0005575,GO:0005622,GO:0005623,GO:0005634,GO:0005737,GO:0005829,GO:0006139,GO:0006259,GO:0006260,GO:0006396,GO:0006417,GO:0006725,GO:0006807,GO:0006950,GO:0006952,GO:0007275,GO:0007399,GO:0007552,GO:0007610,GO:0007617,GO:0007618,GO:0007619,GO:…	-	-	-	-	-	-	-	-	-	-	RRM_1
XP_038044446.1	10224.XP_006819317.1	2.1e-91	295	KOG4733@1|root,KOG4733@2759|Eukaryota,38GX0@33154|Opisthokonta,3BBZ2@33208|Metazoa,3CVIN@33213|Bilateria	33208|Metazoa	A	response to gravity	RBMS1	GO:0000003,GO:0002347,GO:0002357,GO:0003674,GO:0003676,GO:0003677,GO:0003690,GO:0003697,GO:0003723,GO:0003727,GO:0003729,GO:0003730,GO:0005488,GO:0005515,GO:0005575,GO:0005622,GO:0005623,GO:0005634,GO:0005737,GO:0005829,GO:0006139,GO:0006259,GO:0006260,GO:0006396,GO:0006417,GO:0006725,GO:0006807,GO:0006950,GO:0006952,GO:0007275,GO:0007399,GO:0007552,GO:0007610,GO:0007617,GO:0007618,GO:0007619,GO:…	-	-	-	-	-	-	-	-	-	-	RRM_1
XP_038044447.1	7668.SPU_001125-tr	1.59e-92	291	KOG4733@1|root,KOG4733@2759|Eukaryota,38GX0@33154|Opisthokonta,3BBZ2@33208|Metazoa,3CVIN@33213|Bilateria	33208|Metazoa	A	response to gravity	RBMS1	GO:0000003,GO:0002347,GO:0002357,GO:0003674,GO:0003676,GO:0003677,GO:0003690,GO:0003697,GO:0003723,GO:0003727,GO:0003729,GO:0003730,GO:0005488,GO:0005515,GO:0005575,GO:0005622,GO:0005623,GO:0005634,GO:0005737,GO:0005829,GO:0006139,GO:0006259,GO:0006260,GO:0006396,GO:0006417,GO:0006725,GO:0006807,GO:0006950,GO:0006952,GO:0007275,GO:0007399,GO:0007552,GO:0007610,GO:0007617,GO:0007618,GO:0007619,GO:…	-	-	-	-	-	-	-	-	-	-	RRM_1
XP_038044448.1	7668.SPU_001125-tr	2.44e-93	293	KOG4733@1|root,KOG4733@2759|Eukaryota,38GX0@33154|Opisthokonta,3BBZ2@33208|Metazoa,3CVIN@33213|Bilateria	33208|Metazoa	A	response to gravity	RBMS1	GO:0000003,GO:0002347,GO:0002357,GO:0003674,GO:0003676,GO:0003677,GO:0003690,GO:0003697,GO:0003723,GO:0003727,GO:0003729,GO:0003730,GO:0005488,GO:0005515,GO:0005575,GO:0005622,GO:0005623,GO:0005634,GO:0005737,GO:0005829,GO:0006139,GO:0006259,GO:0006260,GO:0006396,GO:0006417,GO:0006725,GO:0006807,GO:0006950,GO:0006952,GO:0007275,GO:0007399,GO:0007552,GO:0007610,GO:0007617,GO:0007618,GO:0007619,GO:…	-	-	-	-	-	-	-	-	-	-	RRM_1
XP_038044449.1	10224.XP_006824921.1	2.07e-167	511	KOG3530@1|root,KOG3530@2759|Eukaryota,38EPC@33154|Opisthokonta,3BE55@33208|Metazoa,3CXJ2@33213|Bilateria	33208|Metazoa	J	Erythrocyte membrane protein band 4.1 like	EPB41L4B	GO:0000578,GO:0000902,GO:0000904,GO:0001654,GO:0001667,GO:0001700,GO:0001701,GO:0001704,GO:0001707,GO:0001726,GO:0001738,GO:0001754,GO:0001756,GO:0001837,GO:0001839,GO:0001840,GO:0001894,GO:0001952,GO:0001954,GO:0002009,GO:0002064,GO:0003002,GO:0003382,GO:0003383,GO:0003674,GO:0005198,GO:0005200,GO:0005488,GO:0005515,GO:0005575,GO:0005622,GO:0005623,GO:0005634,GO:0005737,GO:0005829,GO:0005856,GO:…	-	ko:K21111	ko04530,map04530	-	-	-	ko00000,ko00001	-	-	-	FA,FERM_C,FERM_M,FERM_N
XP_038044450.1	10224.XP_006824921.1	1.31e-167	511	KOG3530@1|root,KOG3530@2759|Eukaryota,38EPC@33154|Opisthokonta,3BE55@33208|Metazoa,3CXJ2@33213|Bilateria	33208|Metazoa	J	Erythrocyte membrane protein band 4.1 like	EPB41L4B	GO:0000578,GO:0000902,GO:0000904,GO:0001654,GO:0001667,GO:0001700,GO:0001701,GO:0001704,GO:0001707,GO:0001726,GO:0001738,GO:0001754,GO:0001756,GO:0001837,GO:0001839,GO:0001840,GO:0001894,GO:0001952,GO:0001954,GO:0002009,GO:0002064,GO:0003002,GO:0003382,GO:0003383,GO:0003674,GO:0005198,GO:0005200,GO:0005488,GO:0005515,GO:0005575,GO:0005622,GO:0005623,GO:0005634,GO:0005737,GO:0005829,GO:0005856,GO:…	-	ko:K21111	ko04530,map04530	-	-	-	ko00000,ko00001	-	-	-	FA,FERM_C,FERM_M,FERM_N
XP_038044451.1	10224.XP_006824921.1	5.19e-165	504	KOG3530@1|root,KOG3530@2759|Eukaryota,38EPC@33154|Opisthokonta,3BE55@33208|Metazoa,3CXJ2@33213|Bilateria	33208|Metazoa	J	Erythrocyte membrane protein band 4.1 like	EPB41L4B	GO:0000578,GO:0000902,GO:0000904,GO:0001654,GO:0001667,GO:0001700,GO:0001701,GO:0001704,GO:0001707,GO:0001726,GO:0001738,GO:0001754,GO:0001756,GO:0001837,GO:0001839,GO:0001840,GO:0001894,GO:0001952,GO:0001954,GO:0002009,GO:0002064,GO:0003002,GO:0003382,GO:0003383,GO:0003674,GO:0005198,GO:0005200,GO:0005488,GO:0005515,GO:0005575,GO:0005622,GO:0005623,GO:0005634,GO:0005737,GO:0005829,GO:0005856,GO:…	-	ko:K21111	ko04530,map04530	-	-	-	ko00000,ko00001	-	-	-	FA,FERM_C,FERM_M,FERM_N
XP_038044452.1	10224.XP_006824921.1	4.49e-165	504	KOG3530@1|root,KOG3530@2759|Eukaryota,38EPC@33154|Opisthokonta,3BE55@33208|Metazoa,3CXJ2@33213|Bilateria	33208|Metazoa	J	Erythrocyte membrane protein band 4.1 like	EPB41L4B	GO:0000578,GO:0000902,GO:0000904,GO:0001654,GO:0001667,GO:0001700,GO:0001701,GO:0001704,GO:0001707,GO:0001726,GO:0001738,GO:0001754,GO:0001756,GO:0001837,GO:0001839,GO:0001840,GO:0001894,GO:0001952,GO:0001954,GO:0002009,GO:0002064,GO:0003002,GO:0003382,GO:0003383,GO:0003674,GO:0005198,GO:0005200,GO:0005488,GO:0005515,GO:0005575,GO:0005622,GO:0005623,GO:0005634,GO:0005737,GO:0005829,GO:0005856,GO:…	-	ko:K21111	ko04530,map04530	-	-	-	ko00000,ko00001	-	-	-	FA,FERM_C,FERM_M,FERM_N
XP_038044453.1	10224.XP_002739686.2	5.81e-61	232	28KWT@1|root,2QTDD@2759|Eukaryota,38EZM@33154|Opisthokonta,3BAIC@33208|Metazoa,3CYQ1@33213|Bilateria	33208|Metazoa	A	Domain with 2 conserved Trp (W) residues	FNBP4	GO:0005575,GO:0005622,GO:0005623,GO:0005634,GO:0005654,GO:0016604,GO:0016607,GO:0031974,GO:0031981,GO:0043226,GO:0043227,GO:0043229,GO:0043231,GO:0043233,GO:0044422,GO:0044424,GO:0044428,GO:0044446,GO:0044451,GO:0044464,GO:0070013	-	-	-	-	-	-	-	-	-	-	WW
XP_038044454.1	10224.XP_006816430.1	8.08e-34	142	KOG2504@1|root,KOG2504@2759|Eukaryota,39TSS@33154|Opisthokonta,3BG0P@33208|Metazoa,3CTF0@33213|Bilateria	33208|Metazoa	G	Monocarboxylate transporter 2-like	-	-	-	ko:K08184,ko:K11810	-	-	-	-	ko00000,ko02000	2.A.1.13	-	-	MFS_1
XP_038044455.1	7668.SPU_005887-tr	7.68e-82	259	2CAPA@1|root,2QPPU@2759|Eukaryota,39UKH@33154|Opisthokonta,3BQUI@33208|Metazoa,3CW1E@33213|Bilateria	33208|Metazoa	S	Transmembrane protein 177	TMEM177	GO:0005575,GO:0005622,GO:0005623,GO:0005737,GO:0005739,GO:0005740,GO:0005743,GO:0016020,GO:0016021,GO:0019866,GO:0031090,GO:0031224,GO:0031300,GO:0031301,GO:0031304,GO:0031305,GO:0031966,GO:0031967,GO:0031975,GO:0032592,GO:0043226,GO:0043227,GO:0043229,GO:0043231,GO:0044422,GO:0044424,GO:0044425,GO:0044429,GO:0044444,GO:0044446,GO:0044455,GO:0044464,GO:0098573	-	-	-	-	-	-	-	-	-	-	-
XP_038044456.1	10224.XP_006821786.1	2.29e-85	283	KOG0255@1|root,KOG0255@2759|Eukaryota,38FJ1@33154|Opisthokonta,3BKRD@33208|Metazoa,3D3XG@33213|Bilateria	33208|Metazoa	S	Sugar (and other) transporter	-	-	-	ko:K08202	ko05231,map05231	-	-	-	ko00000,ko00001,ko02000	2.A.1.19.2,2.A.1.19.3	-	-	Sugar_tr
XP_038044457.1	5811.TGME49_044620	6e-09	66.6	KOG0589@1|root,KOG0589@2759|Eukaryota,3YA1D@5794|Apicomplexa,3YNVA@5796|Coccidia,3YT97@5809|Sarcocystidae	5794|Apicomplexa	T	Belongs to the protein kinase superfamily	-	-	-	-	-	-	-	-	-	-	-	-	Pkinase
XP_038044458.1	5811.TGME49_044620	6e-09	66.6	KOG0589@1|root,KOG0589@2759|Eukaryota,3YA1D@5794|Apicomplexa,3YNVA@5796|Coccidia,3YT97@5809|Sarcocystidae	5794|Apicomplexa	T	Belongs to the protein kinase superfamily	-	-	-	-	-	-	-	-	-	-	-	-	Pkinase
XP_038044459.1	5811.TGME49_044620	6e-09	66.6	KOG0589@1|root,KOG0589@2759|Eukaryota,3YA1D@5794|Apicomplexa,3YNVA@5796|Coccidia,3YT97@5809|Sarcocystidae	5794|Apicomplexa	T	Belongs to the protein kinase superfamily	-	-	-	-	-	-	-	-	-	-	-	-	Pkinase
XP_038044460.1	5811.TGME49_044620	6e-09	66.6	KOG0589@1|root,KOG0589@2759|Eukaryota,3YA1D@5794|Apicomplexa,3YNVA@5796|Coccidia,3YT97@5809|Sarcocystidae	5794|Apicomplexa	T	Belongs to the protein kinase superfamily	-	-	-	-	-	-	-	-	-	-	-	-	Pkinase
XP_038044461.1	5811.TGME49_044620	6e-09	66.6	KOG0589@1|root,KOG0589@2759|Eukaryota,3YA1D@5794|Apicomplexa,3YNVA@5796|Coccidia,3YT97@5809|Sarcocystidae	5794|Apicomplexa	T	Belongs to the protein kinase superfamily	-	-	-	-	-	-	-	-	-	-	-	-	Pkinase
XP_038044462.1	5811.TGME49_044620	5.9e-09	66.6	KOG0589@1|root,KOG0589@2759|Eukaryota,3YA1D@5794|Apicomplexa,3YNVA@5796|Coccidia,3YT97@5809|Sarcocystidae	5794|Apicomplexa	T	Belongs to the protein kinase superfamily	-	-	-	-	-	-	-	-	-	-	-	-	Pkinase
XP_038044463.1	5811.TGME49_044620	4.92e-09	66.6	KOG0589@1|root,KOG0589@2759|Eukaryota,3YA1D@5794|Apicomplexa,3YNVA@5796|Coccidia,3YT97@5809|Sarcocystidae	5794|Apicomplexa	T	Belongs to the protein kinase superfamily	-	-	-	-	-	-	-	-	-	-	-	-	Pkinase
XP_038044464.1	7668.SPU_010379-tr	0	995	KOG2308@1|root,KOG2308@2759|Eukaryota,38FWE@33154|Opisthokonta,3BDJ7@33208|Metazoa,3CUIS@33213|Bilateria	33208|Metazoa	IU	Sec-23 interacting protein	SEC23IP	GO:0000003,GO:0001675,GO:0003006,GO:0003008,GO:0003674,GO:0003824,GO:0004620,GO:0004806,GO:0005575,GO:0005622,GO:0005623,GO:0005737,GO:0005783,GO:0005793,GO:0005794,GO:0005798,GO:0005801,GO:0005815,GO:0005829,GO:0005856,GO:0006629,GO:0006638,GO:0006639,GO:0006641,GO:0006726,GO:0006807,GO:0006810,GO:0006886,GO:0006888,GO:0006900,GO:0006901,GO:0006903,GO:0006996,GO:0007030,GO:0007276,GO:0007281,GO:…	-	ko:K16545	-	-	-	-	ko00000,ko01000,ko03036	-	-	-	DDHD,SAM_1,WWE
XP_038044465.1	7668.SPU_010379-tr	0	996	KOG2308@1|root,KOG2308@2759|Eukaryota,38FWE@33154|Opisthokonta,3BDJ7@33208|Metazoa,3CUIS@33213|Bilateria	33208|Metazoa	IU	Sec-23 interacting protein	SEC23IP	GO:0000003,GO:0001675,GO:0003006,GO:0003008,GO:0003674,GO:0003824,GO:0004620,GO:0004806,GO:0005575,GO:0005622,GO:0005623,GO:0005737,GO:0005783,GO:0005793,GO:0005794,GO:0005798,GO:0005801,GO:0005815,GO:0005829,GO:0005856,GO:0006629,GO:0006638,GO:0006639,GO:0006641,GO:0006726,GO:0006807,GO:0006810,GO:0006886,GO:0006888,GO:0006900,GO:0006901,GO:0006903,GO:0006996,GO:0007030,GO:0007276,GO:0007281,GO:…	-	ko:K16545	-	-	-	-	ko00000,ko01000,ko03036	-	-	-	DDHD,SAM_1,WWE
XP_038044466.1	8364.ENSXETP00000053828	3.31e-136	388	KOG1852@1|root,KOG1852@2759|Eukaryota,38DCU@33154|Opisthokonta,3BCV3@33208|Metazoa,3CUI9@33213|Bilateria,484H3@7711|Chordata,4965M@7742|Vertebrata	33208|Metazoa	D	metal ion binding	MOB4	GO:0000139,GO:0000226,GO:0000278,GO:0000280,GO:0000902,GO:0003674,GO:0005488,GO:0005515,GO:0005575,GO:0005622,GO:0005623,GO:0005737,GO:0005794,GO:0005795,GO:0005829,GO:0006810,GO:0006900,GO:0006928,GO:0006996,GO:0007010,GO:0007017,GO:0007018,GO:0007049,GO:0007051,GO:0007052,GO:0007275,GO:0007399,GO:0008088,GO:0008150,GO:0008582,GO:0009653,GO:0009966,GO:0009968,GO:0009987,GO:0010646,GO:0010648,GO:…	-	ko:K04078	-	-	-	-	ko00000,ko03029,ko03110	-	-	-	Cpn10,Mob1_phocein
XP_038044467.1	10224.XP_006816430.1	2.59e-35	146	KOG2504@1|root,KOG2504@2759|Eukaryota,39TSS@33154|Opisthokonta,3BG0P@33208|Metazoa,3CTF0@33213|Bilateria	33208|Metazoa	G	Monocarboxylate transporter 2-like	-	-	-	ko:K08184,ko:K11810	-	-	-	-	ko00000,ko02000	2.A.1.13	-	-	MFS_1
XP_038044468.1	7668.SPU_009136-tr	1.37e-36	142	2CZA0@1|root,2S9AH@2759|Eukaryota,3ABW2@33154|Opisthokonta,3BVK1@33208|Metazoa,3DCNX@33213|Bilateria	33208|Metazoa	S	Nucleotide-diphospho-sugar transferase	-	-	-	ko:K11714	-	-	-	-	ko00000,ko01000,ko01003	-	GT77	-	Nucleotid_trans
XP_038044469.1	7425.NV18417-PA	6.62e-11	63.9	2BCWZ@1|root,2S111@2759|Eukaryota,3A5CJ@33154|Opisthokonta,3BRX7@33208|Metazoa,3D8Q3@33213|Bilateria,41ZUV@6656|Arthropoda,3SN3M@50557|Insecta,46M8A@7399|Hymenoptera	33208|Metazoa	O	Final heterodimeric neurohormone released at the end of the molting cycle, involved in the sclerotization (tanning) of the insect cuticle, melanization and wing spreading	Bursb	GO:0001664,GO:0003674,GO:0005102,GO:0005179,GO:0005184,GO:0005488,GO:0005515,GO:0005575,GO:0005576,GO:0005615,GO:0007154,GO:0007165,GO:0007186,GO:0007591,GO:0007593,GO:0008150,GO:0009966,GO:0009987,GO:0010469,GO:0010646,GO:0018990,GO:0021700,GO:0022404,GO:0022603,GO:0023051,GO:0023052,GO:0030545,GO:0031395,GO:0032501,GO:0032502,GO:0032991,GO:0042303,GO:0044421,GO:0046982,GO:0046983,GO:0048018,GO:…	-	-	-	-	-	-	-	-	-	-	-
XP_038044470.1	7668.SPU_021683-tr	8.6e-83	263	KOG3656@1|root,KOG3656@2759|Eukaryota,3AQW8@33154|Opisthokonta,3C2NE@33208|Metazoa	33208|Metazoa	S	Serpentine type 7TM GPCR chemoreceptor Srx	-	-	-	ko:K04160,ko:K04287	ko04020,ko04024,ko04080,ko04726,map04020,map04024,map04080,map04726	-	-	-	ko00000,ko00001,ko04030	-	-	-	7tm_1
XP_038044471.1	10224.XP_002737248.1	5.25e-246	699	COG1914@1|root,KOG1291@2759|Eukaryota,38C14@33154|Opisthokonta,3BAFJ@33208|Metazoa,3CT65@33213|Bilateria	33208|Metazoa	P	solute carrier family 11 (proton-coupled divalent metal ion	SLC11A1	GO:0000041,GO:0000165,GO:0000323,GO:0000902,GO:0000904,GO:0001562,GO:0001666,GO:0001775,GO:0001816,GO:0001817,GO:0001818,GO:0001819,GO:0001932,GO:0001934,GO:0002237,GO:0002250,GO:0002252,GO:0002262,GO:0002263,GO:0002274,GO:0002275,GO:0002283,GO:0002285,GO:0002286,GO:0002309,GO:0002366,GO:0002367,GO:0002369,GO:0002376,GO:0002440,GO:0002443,GO:0002444,GO:0002446,GO:0002449,GO:0002456,GO:0002460,GO:…	-	ko:K12347,ko:K21398	ko04142,ko04216,ko04978,map04142,map04216,map04978	-	-	-	ko00000,ko00001,ko02000	2.A.55.2.1,2.A.55.2.2,2.A.55.2.3	-	-	Nramp
XP_038044472.1	10224.XP_002737248.1	5.25e-246	699	COG1914@1|root,KOG1291@2759|Eukaryota,38C14@33154|Opisthokonta,3BAFJ@33208|Metazoa,3CT65@33213|Bilateria	33208|Metazoa	P	solute carrier family 11 (proton-coupled divalent metal ion	SLC11A1	GO:0000041,GO:0000165,GO:0000323,GO:0000902,GO:0000904,GO:0001562,GO:0001666,GO:0001775,GO:0001816,GO:0001817,GO:0001818,GO:0001819,GO:0001932,GO:0001934,GO:0002237,GO:0002250,GO:0002252,GO:0002262,GO:0002263,GO:0002274,GO:0002275,GO:0002283,GO:0002285,GO:0002286,GO:0002309,GO:0002366,GO:0002367,GO:0002369,GO:0002376,GO:0002440,GO:0002443,GO:0002444,GO:0002446,GO:0002449,GO:0002456,GO:0002460,GO:…	-	ko:K12347,ko:K21398	ko04142,ko04216,ko04978,map04142,map04216,map04978	-	-	-	ko00000,ko00001,ko02000	2.A.55.2.1,2.A.55.2.2,2.A.55.2.3	-	-	Nramp
XP_038044473.1	10224.XP_002737248.1	1.9e-249	707	COG1914@1|root,KOG1291@2759|Eukaryota,38C14@33154|Opisthokonta,3BAFJ@33208|Metazoa,3CT65@33213|Bilateria	33208|Metazoa	P	solute carrier family 11 (proton-coupled divalent metal ion	SLC11A1	GO:0000041,GO:0000165,GO:0000323,GO:0000902,GO:0000904,GO:0001562,GO:0001666,GO:0001775,GO:0001816,GO:0001817,GO:0001818,GO:0001819,GO:0001932,GO:0001934,GO:0002237,GO:0002250,GO:0002252,GO:0002262,GO:0002263,GO:0002274,GO:0002275,GO:0002283,GO:0002285,GO:0002286,GO:0002309,GO:0002366,GO:0002367,GO:0002369,GO:0002376,GO:0002440,GO:0002443,GO:0002444,GO:0002446,GO:0002449,GO:0002456,GO:0002460,GO:…	-	ko:K12347,ko:K21398	ko04142,ko04216,ko04978,map04142,map04216,map04978	-	-	-	ko00000,ko00001,ko02000	2.A.55.2.1,2.A.55.2.2,2.A.55.2.3	-	-	Nramp
XP_038044474.1	126957.SMAR006706-PA	1.05e-26	112	KOG4029@1|root,KOG4029@2759|Eukaryota,3A5YD@33154|Opisthokonta,3BSW1@33208|Metazoa,3D988@33213|Bilateria,420GF@6656|Arthropoda	33208|Metazoa	K	protein dimerization activity	FERD3L	GO:0000122,GO:0000976,GO:0000977,GO:0000981,GO:0001012,GO:0001067,GO:0001227,GO:0003674,GO:0003676,GO:0003677,GO:0003690,GO:0003700,GO:0005488,GO:0005575,GO:0005622,GO:0005623,GO:0005634,GO:0006355,GO:0006357,GO:0007275,GO:0007399,GO:0008150,GO:0009790,GO:0009792,GO:0009888,GO:0009889,GO:0009890,GO:0009892,GO:0009987,GO:0010468,GO:0010556,GO:0010558,GO:0010605,GO:0010629,GO:0019219,GO:0019222,GO:…	-	ko:K22400	-	-	-	-	ko00000,ko03000	-	-	-	HLH
XP_038044475.1	7719.XP_009861333.1	1.05e-274	751	COG5277@1|root,KOG0676@2759|Eukaryota,38C0D@33154|Opisthokonta,3BBGP@33208|Metazoa,3CRBJ@33213|Bilateria,480DQ@7711|Chordata	33208|Metazoa	Z	belongs to the actin family	ACTB	GO:0000123,GO:0000278,GO:0000281,GO:0000910,GO:0003674,GO:0005198,GO:0005200,GO:0005575,GO:0005622,GO:0005623,GO:0005634,GO:0005654,GO:0005737,GO:0005856,GO:0005884,GO:0005886,GO:0005912,GO:0005924,GO:0005925,GO:0006325,GO:0006338,GO:0006464,GO:0006473,GO:0006475,GO:0006807,GO:0006996,GO:0007010,GO:0007015,GO:0007049,GO:0007275,GO:0007507,GO:0007517,GO:0007519,GO:0007528,GO:0008150,GO:0008152,GO:…	-	ko:K05692	ko04015,ko04145,ko04210,ko04390,ko04391,ko04510,ko04520,ko04530,ko04611,ko04670,ko04714,ko04745,ko04810,ko04919,ko04921,ko05100,ko05110,ko05130,ko05131,ko05132,ko05164,ko05205,ko05225,ko05410,ko05412,ko05414,ko05416,ko05418,map04015,map04145,map04210,map04390,map04391,map04510,map04520,map04530,map04611,map04670,map04714,map04745,map04810,map04919,map04921,map05100,map05110,map05130,map05131,map0…	-	-	-	ko00000,ko00001,ko03019,ko03021,ko03029,ko03036,ko04147,ko04812	-	-	-	Actin
XP_038044476.1	126957.SMAR003719-PA	1.68e-69	229	COG1864@1|root,KOG3721@2759|Eukaryota,38E5K@33154|Opisthokonta,3BD2Y@33208|Metazoa,3CVAJ@33213|Bilateria,41V62@6656|Arthropoda	33208|Metazoa	F	Metal ion binding	ENDOG	GO:0000737,GO:0001701,GO:0003674,GO:0003676,GO:0003677,GO:0003824,GO:0004518,GO:0004519,GO:0004520,GO:0004521,GO:0004536,GO:0004540,GO:0005488,GO:0005515,GO:0005575,GO:0005622,GO:0005623,GO:0005634,GO:0005737,GO:0005739,GO:0005829,GO:0006139,GO:0006259,GO:0006308,GO:0006309,GO:0006310,GO:0006401,GO:0006725,GO:0006807,GO:0006915,GO:0006921,GO:0007275,GO:0008150,GO:0008152,GO:0008219,GO:0009056,GO:…	-	ko:K01173	ko04210,map04210	-	-	-	ko00000,ko00001,ko03029	-	-	-	Endonuclease_NS
XP_038044477.1	7668.SPU_027584-tr	3.36e-52	184	KOG3656@1|root,KOG3656@2759|Eukaryota,3AQW8@33154|Opisthokonta,3C2NE@33208|Metazoa	33208|Metazoa	S	Serpentine type 7TM GPCR chemoreceptor Srx	-	-	-	ko:K04160,ko:K04287	ko04020,ko04024,ko04080,ko04726,map04020,map04024,map04080,map04726	-	-	-	ko00000,ko00001,ko04030	-	-	-	7tm_1
XP_038044478.1	10224.XP_006824072.1	0	964	KOG0045@1|root,KOG0045@2759|Eukaryota,38GI9@33154|Opisthokonta,3BAJN@33208|Metazoa,3CXBA@33213|Bilateria	33208|Metazoa	OT	Belongs to the peptidase C2 family	CAPN7	GO:0003674,GO:0003824,GO:0004175,GO:0004197,GO:0004198,GO:0005488,GO:0005515,GO:0005575,GO:0005622,GO:0005623,GO:0005634,GO:0005737,GO:0006508,GO:0006807,GO:0008150,GO:0008152,GO:0008233,GO:0008234,GO:0010632,GO:0010634,GO:0016787,GO:0019538,GO:0019904,GO:0030334,GO:0030335,GO:0032879,GO:0040012,GO:0040017,GO:0043170,GO:0043226,GO:0043227,GO:0043229,GO:0043231,GO:0044238,GO:0044424,GO:0044464,GO:…	-	ko:K08576	-	-	-	-	ko00000,ko01000,ko01002	-	-	-	Calpain_III,MIT,Peptidase_C2
XP_038044479.1	7668.SPU_027584-tr	1.2e-77	249	KOG3656@1|root,KOG3656@2759|Eukaryota,3AQW8@33154|Opisthokonta,3C2NE@33208|Metazoa	33208|Metazoa	S	Serpentine type 7TM GPCR chemoreceptor Srx	-	-	-	ko:K04160,ko:K04287	ko04020,ko04024,ko04080,ko04726,map04020,map04024,map04080,map04726	-	-	-	ko00000,ko00001,ko04030	-	-	-	7tm_1
XP_038044480.1	7668.SPU_007309-tr	1.6e-28	110	2A63S@1|root,2RYB5@2759|Eukaryota,39TXX@33154|Opisthokonta,3BIIX@33208|Metazoa,3CX1Z@33213|Bilateria	33208|Metazoa	S	acetylcholine receptor inhibitor activity	LYPD6	GO:0003674,GO:0005575,GO:0005623,GO:0005886,GO:0008150,GO:0009653,GO:0009966,GO:0009967,GO:0009968,GO:0010469,GO:0010646,GO:0010647,GO:0010648,GO:0016020,GO:0022603,GO:0023051,GO:0023056,GO:0023057,GO:0030111,GO:0030177,GO:0030545,GO:0030547,GO:0030548,GO:0030550,GO:0031128,GO:0031224,GO:0031225,GO:0031226,GO:0032502,GO:0042995,GO:0043005,GO:0044092,GO:0044425,GO:0044459,GO:0044464,GO:0045995,GO:…	-	-	-	-	-	-	-	-	-	-	UPAR_LY6_2
XP_038044481.1	7668.SPU_007309-tr	1.6e-28	110	2A63S@1|root,2RYB5@2759|Eukaryota,39TXX@33154|Opisthokonta,3BIIX@33208|Metazoa,3CX1Z@33213|Bilateria	33208|Metazoa	S	acetylcholine receptor inhibitor activity	LYPD6	GO:0003674,GO:0005575,GO:0005623,GO:0005886,GO:0008150,GO:0009653,GO:0009966,GO:0009967,GO:0009968,GO:0010469,GO:0010646,GO:0010647,GO:0010648,GO:0016020,GO:0022603,GO:0023051,GO:0023056,GO:0023057,GO:0030111,GO:0030177,GO:0030545,GO:0030547,GO:0030548,GO:0030550,GO:0031128,GO:0031224,GO:0031225,GO:0031226,GO:0032502,GO:0042995,GO:0043005,GO:0044092,GO:0044425,GO:0044459,GO:0044464,GO:0045995,GO:…	-	-	-	-	-	-	-	-	-	-	UPAR_LY6_2
XP_038044482.1	7668.SPU_007309-tr	1.6e-28	110	2A63S@1|root,2RYB5@2759|Eukaryota,39TXX@33154|Opisthokonta,3BIIX@33208|Metazoa,3CX1Z@33213|Bilateria	33208|Metazoa	S	acetylcholine receptor inhibitor activity	LYPD6	GO:0003674,GO:0005575,GO:0005623,GO:0005886,GO:0008150,GO:0009653,GO:0009966,GO:0009967,GO:0009968,GO:0010469,GO:0010646,GO:0010647,GO:0010648,GO:0016020,GO:0022603,GO:0023051,GO:0023056,GO:0023057,GO:0030111,GO:0030177,GO:0030545,GO:0030547,GO:0030548,GO:0030550,GO:0031128,GO:0031224,GO:0031225,GO:0031226,GO:0032502,GO:0042995,GO:0043005,GO:0044092,GO:0044425,GO:0044459,GO:0044464,GO:0045995,GO:…	-	-	-	-	-	-	-	-	-	-	UPAR_LY6_2
XP_038044483.1	7955.ENSDARP00000101077	0	1085	KOG2939@1|root,KOG2939@2759|Eukaryota,38HPU@33154|Opisthokonta,3BD4W@33208|Metazoa,3CTHB@33213|Bilateria,483AT@7711|Chordata,493WB@7742|Vertebrata,49SKD@7898|Actinopterygii	33208|Metazoa	S	Coiled-coil domain containing 132	CCDC132	GO:0000149,GO:0000938,GO:0003674,GO:0005488,GO:0005515,GO:0005575,GO:0005622,GO:0005623,GO:0005737,GO:0005768,GO:0005794,GO:0006810,GO:0008150,GO:0012505,GO:0016192,GO:0016197,GO:0031410,GO:0031982,GO:0032386,GO:0032388,GO:0032456,GO:0032879,GO:0032991,GO:0040012,GO:0040017,GO:0043226,GO:0043227,GO:0043229,GO:0043231,GO:0044422,GO:0044424,GO:0044431,GO:0044433,GO:0044440,GO:0044444,GO:0044446,GO:…	-	-	-	-	-	-	-	-	-	-	DUF2451,Vps54_N
XP_038044484.1	1026970.XP_008844714.1	4.96e-190	541	COG0183@1|root,KOG1389@2759|Eukaryota,38F89@33154|Opisthokonta,3BC3T@33208|Metazoa,3D2IK@33213|Bilateria,48905@7711|Chordata,494Q2@7742|Vertebrata,3JB2D@40674|Mammalia,35CX2@314146|Euarchontoglires,4PY07@9989|Rodentia	33208|Metazoa	I	3-ketoacyl-CoA thiolase	ACAA1	GO:0000038,GO:0001676,GO:0001775,GO:0002252,GO:0002263,GO:0002274,GO:0002275,GO:0002283,GO:0002366,GO:0002376,GO:0002443,GO:0002444,GO:0002446,GO:0003674,GO:0003824,GO:0003985,GO:0003988,GO:0003997,GO:0005575,GO:0005576,GO:0005622,GO:0005623,GO:0005737,GO:0005777,GO:0005782,GO:0005829,GO:0006082,GO:0006605,GO:0006625,GO:0006629,GO:0006631,GO:0006635,GO:0006810,GO:0006886,GO:0006887,GO:0006955,GO:…	2.3.1.16	ko:K07513	ko00071,ko00280,ko00592,ko01040,ko01100,ko01110,ko01130,ko01212,ko03320,ko04146,map00071,map00280,map00592,map01040,map01100,map01110,map01130,map01212,map03320,map04146	M00087,M00113	R00927,R01177,R03778,R03858,R03991,R04546,R04742,R04747,R07891,R07895,R07899,R07937,R07953	RC00004,RC00326,RC00405,RC01702,RC02728	ko00000,ko00001,ko00002,ko01000	-	-	-	Thiolase_C,Thiolase_N
XP_038044485.1	7668.SPU_027584-tr	6.19e-46	167	KOG3656@1|root,KOG3656@2759|Eukaryota,3AQW8@33154|Opisthokonta,3C2NE@33208|Metazoa	33208|Metazoa	S	Serpentine type 7TM GPCR chemoreceptor Srx	-	-	-	ko:K04160,ko:K04287	ko04020,ko04024,ko04080,ko04726,map04020,map04024,map04080,map04726	-	-	-	ko00000,ko00001,ko04030	-	-	-	7tm_1
XP_038044486.1	7668.SPU_027584-tr	1.02e-75	244	KOG3656@1|root,KOG3656@2759|Eukaryota,3AQW8@33154|Opisthokonta,3C2NE@33208|Metazoa	33208|Metazoa	S	Serpentine type 7TM GPCR chemoreceptor Srx	-	-	-	ko:K04160,ko:K04287	ko04020,ko04024,ko04080,ko04726,map04020,map04024,map04080,map04726	-	-	-	ko00000,ko00001,ko04030	-	-	-	7tm_1
XP_038044487.1	10224.XP_002737240.1	7.51e-217	604	COG2159@1|root,KOG4245@2759|Eukaryota,38BZU@33154|Opisthokonta,3BAFS@33208|Metazoa,3CXVU@33213|Bilateria	33208|Metazoa	S	decarboxylase	ACMSD	GO:0001760,GO:0003674,GO:0003824,GO:0005488,GO:0005575,GO:0005622,GO:0005623,GO:0005737,GO:0005829,GO:0006082,GO:0006140,GO:0006520,GO:0006521,GO:0006568,GO:0006569,GO:0006576,GO:0006586,GO:0006725,GO:0006766,GO:0006767,GO:0006769,GO:0006807,GO:0008150,GO:0008152,GO:0008270,GO:0009056,GO:0009058,GO:0009063,GO:0009072,GO:0009074,GO:0009308,GO:0009310,GO:0009820,GO:0009889,GO:0009890,GO:0009892,GO:…	4.1.1.45	ko:K03392	ko00380,ko01100,map00380,map01100	M00038	R04323	RC00779	ko00000,ko00001,ko00002,ko01000	-	-	-	Amidohydro_2
XP_038044488.1	10224.XP_002737240.1	7.51e-217	604	COG2159@1|root,KOG4245@2759|Eukaryota,38BZU@33154|Opisthokonta,3BAFS@33208|Metazoa,3CXVU@33213|Bilateria	33208|Metazoa	S	decarboxylase	ACMSD	GO:0001760,GO:0003674,GO:0003824,GO:0005488,GO:0005575,GO:0005622,GO:0005623,GO:0005737,GO:0005829,GO:0006082,GO:0006140,GO:0006520,GO:0006521,GO:0006568,GO:0006569,GO:0006576,GO:0006586,GO:0006725,GO:0006766,GO:0006767,GO:0006769,GO:0006807,GO:0008150,GO:0008152,GO:0008270,GO:0009056,GO:0009058,GO:0009063,GO:0009072,GO:0009074,GO:0009308,GO:0009310,GO:0009820,GO:0009889,GO:0009890,GO:0009892,GO:…	4.1.1.45	ko:K03392	ko00380,ko01100,map00380,map01100	M00038	R04323	RC00779	ko00000,ko00001,ko00002,ko01000	-	-	-	Amidohydro_2
XP_038044489.1	10224.XP_006816430.1	1.89e-35	146	KOG2504@1|root,KOG2504@2759|Eukaryota,39TSS@33154|Opisthokonta,3BG0P@33208|Metazoa,3CTF0@33213|Bilateria	33208|Metazoa	G	Monocarboxylate transporter 2-like	-	-	-	ko:K08184,ko:K11810	-	-	-	-	ko00000,ko02000	2.A.1.13	-	-	MFS_1
XP_038044490.1	7668.SPU_027584-tr	2e-78	251	KOG3656@1|root,KOG3656@2759|Eukaryota,3AQW8@33154|Opisthokonta,3C2NE@33208|Metazoa	33208|Metazoa	S	Serpentine type 7TM GPCR chemoreceptor Srx	-	-	-	ko:K04160,ko:K04287	ko04020,ko04024,ko04080,ko04726,map04020,map04024,map04080,map04726	-	-	-	ko00000,ko00001,ko04030	-	-	-	7tm_1
XP_038044491.1	7668.SPU_027584-tr	7.29e-86	270	KOG3656@1|root,KOG3656@2759|Eukaryota,3AQW8@33154|Opisthokonta,3C2NE@33208|Metazoa	33208|Metazoa	S	Serpentine type 7TM GPCR chemoreceptor Srx	-	-	-	ko:K04160,ko:K04287	ko04020,ko04024,ko04080,ko04726,map04020,map04024,map04080,map04726	-	-	-	ko00000,ko00001,ko04030	-	-	-	7tm_1
XP_038044492.1	7668.SPU_021683-tr	1.32e-85	271	KOG3656@1|root,KOG3656@2759|Eukaryota,3AQW8@33154|Opisthokonta,3C2NE@33208|Metazoa	33208|Metazoa	S	Serpentine type 7TM GPCR chemoreceptor Srx	-	-	-	ko:K04160,ko:K04287	ko04020,ko04024,ko04080,ko04726,map04020,map04024,map04080,map04726	-	-	-	ko00000,ko00001,ko04030	-	-	-	7tm_1
XP_038044493.1	7739.XP_002599456.1	1.46e-93	299	KOG2660@1|root,KOG2660@2759|Eukaryota,38D4I@33154|Opisthokonta,3BJ4N@33208|Metazoa,3CRWB@33213|Bilateria,483WW@7711|Chordata	33208|Metazoa	O	histone H2A-K119 monoubiquitination	BMI1	GO:0000122,GO:0000151,GO:0000152,GO:0000785,GO:0000792,GO:0000976,GO:0000977,GO:0000978,GO:0000987,GO:0001012,GO:0001067,GO:0001501,GO:0001701,GO:0002376,GO:0002520,GO:0002682,GO:0002684,GO:0002694,GO:0002696,GO:0003002,GO:0003674,GO:0003676,GO:0003677,GO:0003682,GO:0003690,GO:0005488,GO:0005515,GO:0005575,GO:0005622,GO:0005623,GO:0005634,GO:0005654,GO:0005694,GO:0005737,GO:0005829,GO:0006139,GO:…	-	ko:K11459	ko04550,ko05202,ko05206,map04550,map05202,map05206	-	-	-	ko00000,ko00001,ko03036	-	-	-	RAWUL,zf-C3HC4_2
XP_038044494.1	7739.XP_002599456.1	1.46e-93	299	KOG2660@1|root,KOG2660@2759|Eukaryota,38D4I@33154|Opisthokonta,3BJ4N@33208|Metazoa,3CRWB@33213|Bilateria,483WW@7711|Chordata	33208|Metazoa	O	histone H2A-K119 monoubiquitination	BMI1	GO:0000122,GO:0000151,GO:0000152,GO:0000785,GO:0000792,GO:0000976,GO:0000977,GO:0000978,GO:0000987,GO:0001012,GO:0001067,GO:0001501,GO:0001701,GO:0002376,GO:0002520,GO:0002682,GO:0002684,GO:0002694,GO:0002696,GO:0003002,GO:0003674,GO:0003676,GO:0003677,GO:0003682,GO:0003690,GO:0005488,GO:0005515,GO:0005575,GO:0005622,GO:0005623,GO:0005634,GO:0005654,GO:0005694,GO:0005737,GO:0005829,GO:0006139,GO:…	-	ko:K11459	ko04550,ko05202,ko05206,map04550,map05202,map05206	-	-	-	ko00000,ko00001,ko03036	-	-	-	RAWUL,zf-C3HC4_2
XP_038044495.1	7739.XP_002599456.1	1.46e-93	299	KOG2660@1|root,KOG2660@2759|Eukaryota,38D4I@33154|Opisthokonta,3BJ4N@33208|Metazoa,3CRWB@33213|Bilateria,483WW@7711|Chordata	33208|Metazoa	O	histone H2A-K119 monoubiquitination	BMI1	GO:0000122,GO:0000151,GO:0000152,GO:0000785,GO:0000792,GO:0000976,GO:0000977,GO:0000978,GO:0000987,GO:0001012,GO:0001067,GO:0001501,GO:0001701,GO:0002376,GO:0002520,GO:0002682,GO:0002684,GO:0002694,GO:0002696,GO:0003002,GO:0003674,GO:0003676,GO:0003677,GO:0003682,GO:0003690,GO:0005488,GO:0005515,GO:0005575,GO:0005622,GO:0005623,GO:0005634,GO:0005654,GO:0005694,GO:0005737,GO:0005829,GO:0006139,GO:…	-	ko:K11459	ko04550,ko05202,ko05206,map04550,map05202,map05206	-	-	-	ko00000,ko00001,ko03036	-	-	-	RAWUL,zf-C3HC4_2
XP_038044496.1	10224.XP_006817085.1	8.22e-77	244	KOG2660@1|root,KOG2660@2759|Eukaryota,38D4I@33154|Opisthokonta,3BJ4N@33208|Metazoa,3CRWB@33213|Bilateria	33208|Metazoa	O	histone H2A-K119 monoubiquitination	BMI1	GO:0000122,GO:0000151,GO:0000152,GO:0000785,GO:0000792,GO:0000976,GO:0000977,GO:0000978,GO:0000987,GO:0001012,GO:0001067,GO:0001501,GO:0001701,GO:0002376,GO:0002520,GO:0002682,GO:0002684,GO:0002694,GO:0002696,GO:0003002,GO:0003674,GO:0003676,GO:0003677,GO:0003682,GO:0003690,GO:0005488,GO:0005515,GO:0005575,GO:0005622,GO:0005623,GO:0005634,GO:0005654,GO:0005694,GO:0005737,GO:0005829,GO:0006139,GO:…	-	ko:K11459	ko04550,ko05202,ko05206,map04550,map05202,map05206	-	-	-	ko00000,ko00001,ko03036	-	-	-	RAWUL,zf-C3HC4_2
XP_038044497.1	7668.SPU_003742-tr	8.3e-232	667	28IFU@1|root,2QQSP@2759|Eukaryota,38FTN@33154|Opisthokonta,3BBPE@33208|Metazoa,3CZ39@33213|Bilateria	33208|Metazoa	E	arachidonate 5-lipoxygenase activity	ALOX5	GO:0001676,GO:0001775,GO:0002252,GO:0002263,GO:0002274,GO:0002275,GO:0002283,GO:0002366,GO:0002376,GO:0002443,GO:0002444,GO:0002446,GO:0002526,GO:0002532,GO:0002538,GO:0002540,GO:0003008,GO:0003013,GO:0003018,GO:0003674,GO:0003824,GO:0004051,GO:0005488,GO:0005506,GO:0005575,GO:0005576,GO:0005622,GO:0005623,GO:0005634,GO:0005635,GO:0005641,GO:0005654,GO:0005737,GO:0005829,GO:0005886,GO:0006082,GO:…	1.13.11.34	ko:K00461	ko00590,ko01100,ko04664,ko04726,ko04913,ko05145,map00590,map01100,map04664,map04726,map04913,map05145	-	R01595,R03058,R08527	RC00561,RC00839,RC02139	ko00000,ko00001,ko01000	-	-	-	Lipoxygenase,PLAT
XP_038044498.1	7668.SPU_008434-tr	2.53e-225	651	28IFU@1|root,2QQSP@2759|Eukaryota,38FTN@33154|Opisthokonta,3BBPE@33208|Metazoa,3CZ39@33213|Bilateria	33208|Metazoa	E	arachidonate 5-lipoxygenase activity	ALOX5	GO:0001676,GO:0001775,GO:0002252,GO:0002263,GO:0002274,GO:0002275,GO:0002283,GO:0002366,GO:0002376,GO:0002443,GO:0002444,GO:0002446,GO:0002526,GO:0002532,GO:0002538,GO:0002540,GO:0003008,GO:0003013,GO:0003018,GO:0003674,GO:0003824,GO:0004051,GO:0005488,GO:0005506,GO:0005575,GO:0005576,GO:0005622,GO:0005623,GO:0005634,GO:0005635,GO:0005641,GO:0005654,GO:0005737,GO:0005829,GO:0005886,GO:0006082,GO:…	1.13.11.34	ko:K00461	ko00590,ko01100,ko04664,ko04726,ko04913,ko05145,map00590,map01100,map04664,map04726,map04913,map05145	-	R01595,R03058,R08527	RC00561,RC00839,RC02139	ko00000,ko00001,ko01000	-	-	-	Lipoxygenase,PLAT
XP_038044499.1	7668.SPU_008434-tr	3.7e-228	657	28IFU@1|root,2QQSP@2759|Eukaryota,38FTN@33154|Opisthokonta,3BBPE@33208|Metazoa,3CZ39@33213|Bilateria	33208|Metazoa	E	arachidonate 5-lipoxygenase activity	ALOX5	GO:0001676,GO:0001775,GO:0002252,GO:0002263,GO:0002274,GO:0002275,GO:0002283,GO:0002366,GO:0002376,GO:0002443,GO:0002444,GO:0002446,GO:0002526,GO:0002532,GO:0002538,GO:0002540,GO:0003008,GO:0003013,GO:0003018,GO:0003674,GO:0003824,GO:0004051,GO:0005488,GO:0005506,GO:0005575,GO:0005576,GO:0005622,GO:0005623,GO:0005634,GO:0005635,GO:0005641,GO:0005654,GO:0005737,GO:0005829,GO:0005886,GO:0006082,GO:…	1.13.11.34	ko:K00461	ko00590,ko01100,ko04664,ko04726,ko04913,ko05145,map00590,map01100,map04664,map04726,map04913,map05145	-	R01595,R03058,R08527	RC00561,RC00839,RC02139	ko00000,ko00001,ko01000	-	-	-	Lipoxygenase,PLAT
XP_038044500.1	45351.EDO38067	0	907	COG5023@1|root,KOG1376@2759|Eukaryota,38E06@33154|Opisthokonta,3BAUV@33208|Metazoa	45351.EDO38067|-	Z	structural constituent of cytoskeleton	-	-	-	ko:K07374	ko04145,ko04210,ko04530,ko04540,ko05130,map04145,map04210,map04530,map04540,map05130	-	-	-	ko00000,ko00001,ko03019,ko03036,ko04147,ko04812	-	-	-	-
XP_038044501.1	10224.XP_006816430.1	1.39e-32	138	KOG2504@1|root,KOG2504@2759|Eukaryota,39TSS@33154|Opisthokonta,3BG0P@33208|Metazoa,3CTF0@33213|Bilateria	33208|Metazoa	G	Monocarboxylate transporter 2-like	-	-	-	ko:K08184,ko:K11810	-	-	-	-	ko00000,ko02000	2.A.1.13	-	-	MFS_1
XP_038044502.1	7668.SPU_025754-tr	2.56e-200	576	KOG2139@1|root,KOG2139@2759|Eukaryota,38G4A@33154|Opisthokonta,3BJFY@33208|Metazoa,3CU8Z@33213|Bilateria	33208|Metazoa	O	Achalasia, adrenocortical insufficiency, alacrimia	AAAS	GO:0000003,GO:0003008,GO:0005575,GO:0005622,GO:0005623,GO:0005634,GO:0005635,GO:0005643,GO:0005654,GO:0005737,GO:0005813,GO:0005815,GO:0005829,GO:0005856,GO:0006403,GO:0006405,GO:0006406,GO:0006611,GO:0006810,GO:0006886,GO:0006913,GO:0007610,GO:0007611,GO:0007612,GO:0008104,GO:0008150,GO:0008152,GO:0009566,GO:0010467,GO:0012505,GO:0015031,GO:0015630,GO:0015833,GO:0015931,GO:0016020,GO:0016032,GO:…	-	ko:K14320	ko03013,map03013	M00427	-	-	ko00000,ko00001,ko00002,ko03019	-	-	-	ANAPC4_WD40,PD40,WD40
XP_038044503.1	7668.SPU_025754-tr	2.21e-200	576	KOG2139@1|root,KOG2139@2759|Eukaryota,38G4A@33154|Opisthokonta,3BJFY@33208|Metazoa,3CU8Z@33213|Bilateria	33208|Metazoa	O	Achalasia, adrenocortical insufficiency, alacrimia	AAAS	GO:0000003,GO:0003008,GO:0005575,GO:0005622,GO:0005623,GO:0005634,GO:0005635,GO:0005643,GO:0005654,GO:0005737,GO:0005813,GO:0005815,GO:0005829,GO:0005856,GO:0006403,GO:0006405,GO:0006406,GO:0006611,GO:0006810,GO:0006886,GO:0006913,GO:0007610,GO:0007611,GO:0007612,GO:0008104,GO:0008150,GO:0008152,GO:0009566,GO:0010467,GO:0012505,GO:0015031,GO:0015630,GO:0015833,GO:0015931,GO:0016020,GO:0016032,GO:…	-	ko:K14320	ko03013,map03013	M00427	-	-	ko00000,ko00001,ko00002,ko03019	-	-	-	ANAPC4_WD40,PD40,WD40
XP_038044504.1	7739.XP_002599500.1	3.17e-82	250	KOG0037@1|root,KOG0037@2759|Eukaryota,39RN3@33154|Opisthokonta,3BEWR@33208|Metazoa,3D1H6@33213|Bilateria,488FQ@7711|Chordata	33208|Metazoa	T	negative regulation of cardiac muscle contraction	SRI	GO:0001508,GO:0002020,GO:0002027,GO:0002791,GO:0002793,GO:0003674,GO:0003824,GO:0004175,GO:0004197,GO:0004198,GO:0005102,GO:0005246,GO:0005488,GO:0005509,GO:0005515,GO:0005575,GO:0005576,GO:0005615,GO:0005622,GO:0005623,GO:0005634,GO:0005654,GO:0005737,GO:0005739,GO:0005783,GO:0005789,GO:0005790,GO:0005829,GO:0005886,GO:0006355,GO:0006508,GO:0006807,GO:0006810,GO:0006811,GO:0006812,GO:0006816,GO:…	-	-	-	-	-	-	-	-	-	-	EF-hand_5,EF-hand_6,EF-hand_8
XP_038044505.1	7668.SPU_021307-tr	3.47e-167	492	COG0517@1|root,KOG1764@2759|Eukaryota,38BHA@33154|Opisthokonta,3BFEH@33208|Metazoa,3CTZC@33213|Bilateria	33208|Metazoa	C	AMP binding	PRKAG2	GO:0000003,GO:0000166,GO:0001932,GO:0001933,GO:0001934,GO:0003674,GO:0003824,GO:0004672,GO:0004674,GO:0004679,GO:0004690,GO:0004691,GO:0004857,GO:0004860,GO:0004862,GO:0005488,GO:0005515,GO:0005524,GO:0005575,GO:0005622,GO:0005623,GO:0005634,GO:0005654,GO:0005737,GO:0005829,GO:0005975,GO:0005976,GO:0005977,GO:0006073,GO:0006091,GO:0006109,GO:0006110,GO:0006112,GO:0006139,GO:0006140,GO:0006163,GO:…	-	ko:K07200,ko:K20346	ko04068,ko04152,ko04211,ko04213,ko04371,ko04530,ko04710,ko04714,ko04910,ko04920,ko04921,ko04922,ko04931,ko04932,ko05410,map04068,map04152,map04211,map04213,map04371,map04530,map04710,map04714,map04910,map04920,map04921,map04922,map04931,map04932,map05410	-	-	-	ko00000,ko00001,ko02000,ko04131	9.B.188	-	-	CBS
XP_038044506.1	7668.SPU_021307-tr	3.47e-167	492	COG0517@1|root,KOG1764@2759|Eukaryota,38BHA@33154|Opisthokonta,3BFEH@33208|Metazoa,3CTZC@33213|Bilateria	33208|Metazoa	C	AMP binding	PRKAG2	GO:0000003,GO:0000166,GO:0001932,GO:0001933,GO:0001934,GO:0003674,GO:0003824,GO:0004672,GO:0004674,GO:0004679,GO:0004690,GO:0004691,GO:0004857,GO:0004860,GO:0004862,GO:0005488,GO:0005515,GO:0005524,GO:0005575,GO:0005622,GO:0005623,GO:0005634,GO:0005654,GO:0005737,GO:0005829,GO:0005975,GO:0005976,GO:0005977,GO:0006073,GO:0006091,GO:0006109,GO:0006110,GO:0006112,GO:0006139,GO:0006140,GO:0006163,GO:…	-	ko:K07200,ko:K20346	ko04068,ko04152,ko04211,ko04213,ko04371,ko04530,ko04710,ko04714,ko04910,ko04920,ko04921,ko04922,ko04931,ko04932,ko05410,map04068,map04152,map04211,map04213,map04371,map04530,map04710,map04714,map04910,map04920,map04921,map04922,map04931,map04932,map05410	-	-	-	ko00000,ko00001,ko02000,ko04131	9.B.188	-	-	CBS
XP_038044507.1	7668.SPU_021307-tr	4.91e-168	494	COG0517@1|root,KOG1764@2759|Eukaryota,38BHA@33154|Opisthokonta,3BFEH@33208|Metazoa,3CTZC@33213|Bilateria	33208|Metazoa	C	AMP binding	PRKAG2	GO:0000003,GO:0000166,GO:0001932,GO:0001933,GO:0001934,GO:0003674,GO:0003824,GO:0004672,GO:0004674,GO:0004679,GO:0004690,GO:0004691,GO:0004857,GO:0004860,GO:0004862,GO:0005488,GO:0005515,GO:0005524,GO:0005575,GO:0005622,GO:0005623,GO:0005634,GO:0005654,GO:0005737,GO:0005829,GO:0005975,GO:0005976,GO:0005977,GO:0006073,GO:0006091,GO:0006109,GO:0006110,GO:0006112,GO:0006139,GO:0006140,GO:0006163,GO:…	-	ko:K07200,ko:K20346	ko04068,ko04152,ko04211,ko04213,ko04371,ko04530,ko04710,ko04714,ko04910,ko04920,ko04921,ko04922,ko04931,ko04932,ko05410,map04068,map04152,map04211,map04213,map04371,map04530,map04710,map04714,map04910,map04920,map04921,map04922,map04931,map04932,map05410	-	-	-	ko00000,ko00001,ko02000,ko04131	9.B.188	-	-	CBS
XP_038044508.1	7668.SPU_021307-tr	1.28e-167	493	COG0517@1|root,KOG1764@2759|Eukaryota,38BHA@33154|Opisthokonta,3BFEH@33208|Metazoa,3CTZC@33213|Bilateria	33208|Metazoa	C	AMP binding	PRKAG2	GO:0000003,GO:0000166,GO:0001932,GO:0001933,GO:0001934,GO:0003674,GO:0003824,GO:0004672,GO:0004674,GO:0004679,GO:0004690,GO:0004691,GO:0004857,GO:0004860,GO:0004862,GO:0005488,GO:0005515,GO:0005524,GO:0005575,GO:0005622,GO:0005623,GO:0005634,GO:0005654,GO:0005737,GO:0005829,GO:0005975,GO:0005976,GO:0005977,GO:0006073,GO:0006091,GO:0006109,GO:0006110,GO:0006112,GO:0006139,GO:0006140,GO:0006163,GO:…	-	ko:K07200,ko:K20346	ko04068,ko04152,ko04211,ko04213,ko04371,ko04530,ko04710,ko04714,ko04910,ko04920,ko04921,ko04922,ko04931,ko04932,ko05410,map04068,map04152,map04211,map04213,map04371,map04530,map04710,map04714,map04910,map04920,map04921,map04922,map04931,map04932,map05410	-	-	-	ko00000,ko00001,ko02000,ko04131	9.B.188	-	-	CBS
XP_038044509.1	10224.XP_002739302.1	2.1e-52	178	2A80J@1|root,2RYFD@2759|Eukaryota,39V25@33154|Opisthokonta,3BDI1@33208|Metazoa,3D3KZ@33213|Bilateria	33208|Metazoa	U	passive transmembrane transporter activity	AQP12B	GO:0005575,GO:0005622,GO:0005623,GO:0005737,GO:0044424,GO:0044464	-	ko:K09871,ko:K09884	-	-	-	-	ko00000,ko02000	1.A.8	-	-	MIP
XP_038044510.1	10224.XP_002739302.1	2.1e-52	178	2A80J@1|root,2RYFD@2759|Eukaryota,39V25@33154|Opisthokonta,3BDI1@33208|Metazoa,3D3KZ@33213|Bilateria	33208|Metazoa	U	passive transmembrane transporter activity	AQP12B	GO:0005575,GO:0005622,GO:0005623,GO:0005737,GO:0044424,GO:0044464	-	ko:K09871,ko:K09884	-	-	-	-	ko00000,ko02000	1.A.8	-	-	MIP
XP_038044511.1	9612.ENSCAFP00000005533	0	926	COG5647@1|root,KOG2284@2759|Eukaryota,38GVB@33154|Opisthokonta,3BFNM@33208|Metazoa,3CR4W@33213|Bilateria,48A8G@7711|Chordata,48YND@7742|Vertebrata,3J47Y@40674|Mammalia,3ETP7@33554|Carnivora	33208|Metazoa	O	Cullin 2	CUL2	GO:0000003,GO:0000151,GO:0000153,GO:0000212,GO:0000226,GO:0000280,GO:0000578,GO:0000819,GO:0002009,GO:0003002,GO:0003006,GO:0003674,GO:0005488,GO:0005515,GO:0005575,GO:0005622,GO:0005623,GO:0005634,GO:0005654,GO:0005730,GO:0005737,GO:0006355,GO:0006357,GO:0006464,GO:0006508,GO:0006511,GO:0006807,GO:0006928,GO:0006996,GO:0007010,GO:0007017,GO:0007018,GO:0007049,GO:0007051,GO:0007059,GO:0007135,GO:…	-	ko:K03870	ko04066,ko04120,ko05200,ko05211,map04066,map04120,map05200,map05211	M00383	-	-	ko00000,ko00001,ko00002,ko04121	-	-	-	Cullin,Cullin_Nedd8
XP_038044512.1	7739.XP_002608837.1	2.99e-212	611	COG5647@1|root,KOG2284@2759|Eukaryota,38GVB@33154|Opisthokonta,3BFNM@33208|Metazoa,3CR4W@33213|Bilateria,48A8G@7711|Chordata	33208|Metazoa	O	ubiquitin protein ligase binding	CUL2	GO:0000003,GO:0000082,GO:0000151,GO:0000153,GO:0000212,GO:0000226,GO:0000278,GO:0000280,GO:0000578,GO:0000819,GO:0001666,GO:0002009,GO:0003002,GO:0003006,GO:0003674,GO:0005488,GO:0005515,GO:0005575,GO:0005622,GO:0005623,GO:0005634,GO:0005654,GO:0005730,GO:0005737,GO:0005829,GO:0006355,GO:0006357,GO:0006464,GO:0006508,GO:0006511,GO:0006807,GO:0006915,GO:0006928,GO:0006950,GO:0006996,GO:0007010,GO:…	-	ko:K03870	ko04066,ko04120,ko05200,ko05211,map04066,map04120,map05200,map05211	M00383	-	-	ko00000,ko00001,ko00002,ko04121	-	-	-	Cullin,Cullin_Nedd8
XP_038044513.1	7719.XP_002129230.1	4.27e-09	67.4	KOG4462@1|root,KOG4462@2759|Eukaryota,38DGR@33154|Opisthokonta,3CNRS@33208|Metazoa,3E4Y6@33213|Bilateria,48RHX@7711|Chordata	33208|Metazoa	Z	protein family member 1	WIPF1	GO:0003674,GO:0005488,GO:0005515,GO:0005575,GO:0005622,GO:0005623,GO:0005856,GO:0005884,GO:0006928,GO:0006996,GO:0007010,GO:0008150,GO:0009605,GO:0009607,GO:0009987,GO:0015629,GO:0016043,GO:0017124,GO:0019904,GO:0030029,GO:0030036,GO:0030048,GO:0032386,GO:0032388,GO:0032879,GO:0032880,GO:0033157,GO:0043207,GO:0043226,GO:0043228,GO:0043229,GO:0043232,GO:0044422,GO:0044424,GO:0044430,GO:0044446,GO:…	-	ko:K19475	ko04144,map04144	-	-	-	ko00000,ko00001,ko04131	-	-	-	WH2
XP_038044514.1	7668.SPU_012221-tr	2.81e-265	741	KOG3736@1|root,KOG3736@2759|Eukaryota,38FFX@33154|Opisthokonta,3BAUJ@33208|Metazoa,3CR92@33213|Bilateria	33208|Metazoa	O	protein O-linked glycosylation via threonine	-	-	2.4.1.41	ko:K00710	ko00512,ko01100,map00512,map01100	M00056	R05907	-	ko00000,ko00001,ko00002,ko01000,ko01003	-	GT27	-	Glycos_transf_2,Ricin_B_lectin
XP_038044515.1	7668.SPU_012221-tr	2.81e-265	741	KOG3736@1|root,KOG3736@2759|Eukaryota,38FFX@33154|Opisthokonta,3BAUJ@33208|Metazoa,3CR92@33213|Bilateria	33208|Metazoa	O	protein O-linked glycosylation via threonine	-	-	2.4.1.41	ko:K00710	ko00512,ko01100,map00512,map01100	M00056	R05907	-	ko00000,ko00001,ko00002,ko01000,ko01003	-	GT27	-	Glycos_transf_2,Ricin_B_lectin
XP_038044516.1	7739.XP_002601780.1	4.61e-122	413	COG1111@1|root,KOG0354@2759|Eukaryota,390WH@33154|Opisthokonta,3BAF8@33208|Metazoa,3CUD3@33213|Bilateria,47YY4@7711|Chordata	33208|Metazoa	A	MDA-5 signaling pathway	drh-1	GO:0000003,GO:0000228,GO:0000578,GO:0000793,GO:0000794,GO:0003002,GO:0003006,GO:0003674,GO:0003676,GO:0003723,GO:0003725,GO:0003727,GO:0003824,GO:0005488,GO:0005515,GO:0005575,GO:0005622,GO:0005623,GO:0005634,GO:0005694,GO:0005737,GO:0006139,GO:0006396,GO:0006725,GO:0006807,GO:0006996,GO:0007028,GO:0007275,GO:0007276,GO:0007281,GO:0007292,GO:0007308,GO:0007309,GO:0007314,GO:0007315,GO:0007350,GO:…	3.6.3.14,3.6.4.13	ko:K12646,ko:K12647	ko04064,ko04622,ko04623,ko05160,ko05161,ko05162,ko05164,ko05168,ko05169,map04064,map04622,map04623,map05160,map05161,map05162,map05164,map05168,map05169	-	-	-	ko00000,ko00001,ko01000	-	-	-	DEAD,Helicase_C,RIG-I_C-RD,ResIII
XP_038044517.1	7668.SPU_027584-tr	1.74e-51	182	KOG3656@1|root,KOG3656@2759|Eukaryota,3AQW8@33154|Opisthokonta,3C2NE@33208|Metazoa	33208|Metazoa	S	Serpentine type 7TM GPCR chemoreceptor Srx	-	-	-	ko:K04160,ko:K04287	ko04020,ko04024,ko04080,ko04726,map04020,map04024,map04080,map04726	-	-	-	ko00000,ko00001,ko04030	-	-	-	7tm_1
XP_038044518.1	7668.SPU_004849-tr	3.76e-117	355	COG4413@1|root,2QWSG@2759|Eukaryota,38FI1@33154|Opisthokonta,3BIRP@33208|Metazoa,3CREV@33213|Bilateria	33208|Metazoa	E	urea transmembrane transporter activity	SLC14A2	GO:0001101,GO:0003674,GO:0005215,GO:0005488,GO:0005515,GO:0005575,GO:0005623,GO:0005886,GO:0006810,GO:0006950,GO:0008150,GO:0009414,GO:0009415,GO:0009628,GO:0010035,GO:0015204,GO:0015840,GO:0016020,GO:0016021,GO:0016324,GO:0019755,GO:0022857,GO:0031224,GO:0042221,GO:0042886,GO:0042887,GO:0044425,GO:0044459,GO:0044464,GO:0045177,GO:0050839,GO:0050896,GO:0051179,GO:0051234,GO:0055085,GO:0071702,GO:…	-	ko:K08716	-	-	-	-	ko00000,ko02000	1.A.28.1	-	-	UT
XP_038044519.1	7668.SPU_008981-tr	1.53e-306	852	COG1190@1|root,KOG1885@2759|Eukaryota,38C95@33154|Opisthokonta,3BE5C@33208|Metazoa,3CTVI@33213|Bilateria	33208|Metazoa	J	lysyl-tRNA aminoacylation	KARS	GO:0000003,GO:0000049,GO:0000165,GO:0000166,GO:0000187,GO:0001775,GO:0001817,GO:0001819,GO:0001932,GO:0001934,GO:0002252,GO:0002263,GO:0002274,GO:0002275,GO:0002276,GO:0002366,GO:0002376,GO:0002682,GO:0002684,GO:0002685,GO:0002687,GO:0002688,GO:0002690,GO:0002694,GO:0002696,GO:0002697,GO:0002699,GO:0002700,GO:0002702,GO:0002718,GO:0002720,GO:0002739,GO:0002741,GO:0002791,GO:0002793,GO:0003674,GO:…	6.1.1.6	ko:K04567	ko00970,map00970	M00359,M00360	R03658	RC00055,RC00523	ko00000,ko00001,ko00002,ko01000,ko01007,ko03016	-	-	-	tRNA-synt_2,tRNA_anti-codon
XP_038044520.1	7668.SPU_008981-tr	1.53e-306	852	COG1190@1|root,KOG1885@2759|Eukaryota,38C95@33154|Opisthokonta,3BE5C@33208|Metazoa,3CTVI@33213|Bilateria	33208|Metazoa	J	lysyl-tRNA aminoacylation	KARS	GO:0000003,GO:0000049,GO:0000165,GO:0000166,GO:0000187,GO:0001775,GO:0001817,GO:0001819,GO:0001932,GO:0001934,GO:0002252,GO:0002263,GO:0002274,GO:0002275,GO:0002276,GO:0002366,GO:0002376,GO:0002682,GO:0002684,GO:0002685,GO:0002687,GO:0002688,GO:0002690,GO:0002694,GO:0002696,GO:0002697,GO:0002699,GO:0002700,GO:0002702,GO:0002718,GO:0002720,GO:0002739,GO:0002741,GO:0002791,GO:0002793,GO:0003674,GO:…	6.1.1.6	ko:K04567	ko00970,map00970	M00359,M00360	R03658	RC00055,RC00523	ko00000,ko00001,ko00002,ko01000,ko01007,ko03016	-	-	-	tRNA-synt_2,tRNA_anti-codon
XP_038044521.1	8010.XP_010899662.1	2.28e-06	53.1	28NZI@1|root,2QVK3@2759|Eukaryota,38DEG@33154|Opisthokonta,3BIR9@33208|Metazoa,3CZUP@33213|Bilateria,486JB@7711|Chordata,492EU@7742|Vertebrata,4A13B@7898|Actinopterygii	33208|Metazoa	T	Milk fat globule-EGF factor 8 protein	MFGE8	GO:0001786,GO:0003674,GO:0005102,GO:0005178,GO:0005488,GO:0005515,GO:0005543,GO:0005575,GO:0005576,GO:0005615,GO:0005622,GO:0005623,GO:0005737,GO:0005783,GO:0005788,GO:0005886,GO:0006464,GO:0006807,GO:0006810,GO:0006897,GO:0006909,GO:0006910,GO:0006911,GO:0008037,GO:0008150,GO:0008152,GO:0008284,GO:0008289,GO:0008429,GO:0009897,GO:0009986,GO:0009987,GO:0010324,GO:0012505,GO:0016020,GO:0016043,GO:…	-	ko:K17253	-	-	-	-	ko00000,ko04147	-	-	-	EGF,F5_F8_type_C
XP_038044522.1	8128.ENSONIP00000007473	2.71e-305	845	COG1190@1|root,KOG1885@2759|Eukaryota,38C95@33154|Opisthokonta,3BE5C@33208|Metazoa,3CTVI@33213|Bilateria,482S1@7711|Chordata,4951V@7742|Vertebrata,49ZXI@7898|Actinopterygii	33208|Metazoa	J	lysyl-tRNA synthetase	KARS	GO:0000049,GO:0000165,GO:0000166,GO:0000187,GO:0001775,GO:0001817,GO:0001819,GO:0001932,GO:0001934,GO:0002252,GO:0002263,GO:0002274,GO:0002275,GO:0002276,GO:0002366,GO:0002376,GO:0002682,GO:0002684,GO:0002685,GO:0002687,GO:0002688,GO:0002690,GO:0002694,GO:0002696,GO:0002697,GO:0002699,GO:0002700,GO:0002702,GO:0002718,GO:0002720,GO:0002739,GO:0002741,GO:0002791,GO:0002793,GO:0003674,GO:0003676,GO:…	6.1.1.6	ko:K04567	ko00970,map00970	M00359,M00360	R03658	RC00055,RC00523	ko00000,ko00001,ko00002,ko01000,ko01007,ko03016	-	-	-	tRNA-synt_2,tRNA_anti-codon
XP_038044523.1	7918.ENSLOCP00000015380	3.91e-14	87	28IQQ@1|root,2QR1Z@2759|Eukaryota,39UAZ@33154|Opisthokonta,3BDFU@33208|Metazoa,3CTHN@33213|Bilateria,48C7K@7711|Chordata,493G5@7742|Vertebrata,49Z8T@7898|Actinopterygii	33208|Metazoa	S	RNA binding motif protein 33	RBM33	-	-	-	-	-	-	-	-	-	-	-	-
XP_038044524.1	7739.XP_002611937.1	8.24e-281	803	KOG1042@1|root,KOG1042@2759|Eukaryota,38BVC@33154|Opisthokonta,3BG0U@33208|Metazoa,3CTIP@33213|Bilateria,48C1A@7711|Chordata	33208|Metazoa	D	Belongs to the argonaute family	PIWIL1	GO:0000003,GO:0003006,GO:0003674,GO:0003676,GO:0003723,GO:0003727,GO:0003729,GO:0003824,GO:0004518,GO:0004519,GO:0004521,GO:0004540,GO:0005488,GO:0005515,GO:0005575,GO:0005622,GO:0005623,GO:0005634,GO:0005654,GO:0005737,GO:0005829,GO:0006139,GO:0006259,GO:0006304,GO:0006305,GO:0006306,GO:0006323,GO:0006325,GO:0006338,GO:0006417,GO:0006725,GO:0006807,GO:0006996,GO:0006997,GO:0007276,GO:0007281,GO:…	-	ko:K02156	ko04320,map04320	-	-	-	ko00000,ko00001,ko03036	-	-	-	ArgoL1,GAGE,PAZ,Piwi
XP_038044525.1	9606.ENSP00000245255	1.16e-274	785	KOG1042@1|root,KOG1042@2759|Eukaryota,38BVC@33154|Opisthokonta,3BG0U@33208|Metazoa,3CTIP@33213|Bilateria,48C1A@7711|Chordata,496R2@7742|Vertebrata,3J9P1@40674|Mammalia,35K6M@314146|Euarchontoglires,4MBUB@9443|Primates,4MZ9X@9604|Hominidae	33208|Metazoa	D	Piwi	PIWIL1	GO:0000003,GO:0003006,GO:0003674,GO:0003676,GO:0003723,GO:0003727,GO:0003729,GO:0003824,GO:0004518,GO:0004519,GO:0004521,GO:0004540,GO:0005488,GO:0005515,GO:0005575,GO:0005622,GO:0005623,GO:0005634,GO:0005737,GO:0005829,GO:0006139,GO:0006259,GO:0006304,GO:0006305,GO:0006306,GO:0006323,GO:0006325,GO:0006338,GO:0006417,GO:0006725,GO:0006807,GO:0006996,GO:0006997,GO:0007276,GO:0007281,GO:0007283,GO:…	-	ko:K02156	ko04320,map04320	-	-	-	ko00000,ko00001,ko03036	-	-	-	ArgoL1,GAGE,PAZ,Piwi
XP_038044526.1	10116.ENSRNOP00000055507	8.13e-12	75.9	KOG3607@1|root,KOG3607@2759|Eukaryota,38B6W@33154|Opisthokonta,3BEPS@33208|Metazoa,3CWJB@33213|Bilateria,484W7@7711|Chordata,48ZMT@7742|Vertebrata,3JFUF@40674|Mammalia,35A6S@314146|Euarchontoglires,4Q1AA@9989|Rodentia	33208|Metazoa	O	Disintegrin and metalloproteinase domain-containing protein 28	ADAM28	GO:0000003,GO:0003674,GO:0003824,GO:0005575,GO:0005576,GO:0005622,GO:0005623,GO:0005737,GO:0005739,GO:0005886,GO:0006508,GO:0006807,GO:0007276,GO:0007283,GO:0008150,GO:0008152,GO:0008233,GO:0008237,GO:0016020,GO:0016787,GO:0019538,GO:0019953,GO:0022414,GO:0032501,GO:0032504,GO:0043170,GO:0043226,GO:0043227,GO:0043229,GO:0043231,GO:0044238,GO:0044424,GO:0044444,GO:0044464,GO:0044703,GO:0048232,GO:…	-	ko:K08614	-	-	-	-	ko00000,ko01000,ko01002	-	-	-	ADAM_CR,Disintegrin,Pep_M12B_propep,Reprolysin
XP_038044527.1	8364.ENSXETP00000026292	1.54e-87	278	COG0237@1|root,COG1019@1|root,KOG3220@2759|Eukaryota,KOG3351@2759|Eukaryota,38H33@33154|Opisthokonta,3BCJW@33208|Metazoa,3CSPG@33213|Bilateria,483JW@7711|Chordata,4918F@7742|Vertebrata	33208|Metazoa	H	pantetheine-phosphate adenylyltransferase activity	COASY	GO:0000003,GO:0001667,GO:0002009,GO:0002064,GO:0002065,GO:0002066,GO:0002165,GO:0003006,GO:0003674,GO:0003824,GO:0004140,GO:0004595,GO:0005575,GO:0005622,GO:0005623,GO:0005634,GO:0005654,GO:0005737,GO:0005739,GO:0005740,GO:0005741,GO:0005759,GO:0005829,GO:0006139,GO:0006163,GO:0006164,GO:0006725,GO:0006732,GO:0006753,GO:0006793,GO:0006796,GO:0006807,GO:0006810,GO:0006928,GO:0007275,GO:0007276,GO:…	2.7.1.24,2.7.7.3	ko:K02318	ko00770,ko01100,map00770,map01100	M00120	R00130,R03035	RC00002,RC00078	ko00000,ko00001,ko00002,ko01000	-	-	-	CTP_transf_like,CoaE
XP_038044528.1	10224.XP_006826078.1	2.38e-71	236	2CATI@1|root,2S397@2759|Eukaryota,38F1J@33154|Opisthokonta,3BMKK@33208|Metazoa,3D2ZP@33213|Bilateria	33208|Metazoa	S	Domain of unknown function (DUF4618)	C20orf96	-	-	-	-	-	-	-	-	-	-	-	DUF4618
XP_038044529.1	10224.XP_006826078.1	7.27e-72	236	2CATI@1|root,2S397@2759|Eukaryota,38F1J@33154|Opisthokonta,3BMKK@33208|Metazoa,3D2ZP@33213|Bilateria	33208|Metazoa	S	Domain of unknown function (DUF4618)	C20orf96	-	-	-	-	-	-	-	-	-	-	-	DUF4618
XP_038044530.1	8128.ENSONIP00000019647	1.31e-203	584	KOG0582@1|root,KOG0582@2759|Eukaryota,38BXD@33154|Opisthokonta,3BFDP@33208|Metazoa,3CS0T@33213|Bilateria,480EK@7711|Chordata,490F9@7742|Vertebrata,49ZHY@7898|Actinopterygii	33208|Metazoa	T	Oxidative-stress responsive 1a	OXSR1	GO:0000166,GO:0000287,GO:0001885,GO:0001932,GO:0001934,GO:0002009,GO:0002064,GO:0003158,GO:0003674,GO:0003824,GO:0004672,GO:0004674,GO:0005488,GO:0005515,GO:0005524,GO:0005575,GO:0005622,GO:0005623,GO:0005737,GO:0005829,GO:0006355,GO:0006357,GO:0006464,GO:0006468,GO:0006793,GO:0006796,GO:0006807,GO:0006950,GO:0006970,GO:0006971,GO:0006972,GO:0006979,GO:0007154,GO:0007165,GO:0007272,GO:0007275,GO:…	2.7.11.1	ko:K08835	-	-	-	-	ko00000,ko01000,ko01001	-	-	-	OSR1_C,Pkinase
XP_038044531.1	8010.XP_010867579.1	6.93e-55	182	COG3208@1|root,2RGSQ@2759|Eukaryota,39GE7@33154|Opisthokonta,3BKNZ@33208|Metazoa,3CUN4@33213|Bilateria,487CW@7711|Chordata,495BD@7742|Vertebrata,49UH1@7898|Actinopterygii	33208|Metazoa	Q	S-acyl fatty acid synthase thioesterase, medium	OLAH	GO:0003674,GO:0003824,GO:0004312,GO:0005575,GO:0005622,GO:0005623,GO:0005737,GO:0005829,GO:0006082,GO:0006629,GO:0006631,GO:0006633,GO:0008150,GO:0008152,GO:0008610,GO:0009058,GO:0009987,GO:0016053,GO:0016295,GO:0016296,GO:0016297,GO:0016740,GO:0016746,GO:0016747,GO:0016787,GO:0016788,GO:0016790,GO:0019752,GO:0032787,GO:0043436,GO:0044237,GO:0044238,GO:0044249,GO:0044255,GO:0044281,GO:0044283,GO:…	3.1.2.21	ko:K01071	ko00061,ko01100,map00061,map01100	-	R04014,R08157,R08158	RC00014,RC00039	ko00000,ko00001,ko01000,ko01004	-	-	-	Thioesterase
XP_038044532.1	10224.XP_002741689.2	1.49e-225	649	KOG3736@1|root,KOG3736@2759|Eukaryota,38CVM@33154|Opisthokonta,3BE1D@33208|Metazoa,3CUVX@33213|Bilateria	33208|Metazoa	O	polypeptide N-acetylgalactosaminyltransferase activity	GALNT5	GO:0000139,GO:0003674,GO:0003824,GO:0004653,GO:0005575,GO:0005622,GO:0005623,GO:0005737,GO:0005794,GO:0006022,GO:0006023,GO:0006024,GO:0006464,GO:0006486,GO:0006493,GO:0006807,GO:0008150,GO:0008152,GO:0008194,GO:0008376,GO:0009058,GO:0009059,GO:0009100,GO:0009101,GO:0009987,GO:0012505,GO:0016020,GO:0016266,GO:0016740,GO:0016757,GO:0016758,GO:0019538,GO:0030203,GO:0031090,GO:0031984,GO:0034645,GO:…	2.4.1.41	ko:K00710	ko00512,ko01100,map00512,map01100	M00056	R05907	-	ko00000,ko00001,ko00002,ko01000,ko01003	-	GT27	-	Glycos_transf_2,Ricin_B_lectin
XP_038044533.1	7668.SPU_005931-tr	1.67e-108	344	COG2124@1|root,KOG0157@2759|Eukaryota,38VUR@33154|Opisthokonta,3BZA2@33208|Metazoa,3DFHV@33213|Bilateria	2759|Eukaryota	Q	Belongs to the cytochrome P450 family	CYP4F22	GO:0000003,GO:0000038,GO:0001655,GO:0001676,GO:0001822,GO:0001890,GO:0001977,GO:0002933,GO:0003006,GO:0003008,GO:0003013,GO:0003014,GO:0003071,GO:0003073,GO:0003091,GO:0003095,GO:0003674,GO:0003824,GO:0004497,GO:0005488,GO:0005504,GO:0005575,GO:0005576,GO:0005615,GO:0005622,GO:0005623,GO:0005737,GO:0005783,GO:0005789,GO:0005886,GO:0006082,GO:0006629,GO:0006631,GO:0006690,GO:0006691,GO:0006692,GO:…	1.14.13.194,1.14.13.30,1.14.13.97,1.14.14.1,1.14.15.3	ko:K00490,ko:K07425,ko:K07426,ko:K07428,ko:K07429,ko:K15001,ko:K17687,ko:K17688,ko:K17726,ko:K17728,ko:K17729,ko:K17730,ko:K17731,ko:K18228	ko00071,ko00590,ko00830,ko01100,ko03320,ko04270,ko04726,ko04750,map00071,map00590,map00830,map01100,map03320,map04270,map04726,map04750	-	R01348,R03866,R07041,R07046,R07050,R08390	RC00724,RC00797,RC01710,RC01711	ko00000,ko00001,ko00199,ko01000	-	-	-	p450
XP_038044534.1	7668.SPU_014742-tr	3.99e-106	329	KOG2010@1|root,KOG2010@2759|Eukaryota,39T4M@33154|Opisthokonta,3BGM3@33208|Metazoa,3CUDK@33213|Bilateria	33208|Metazoa	S	LRR domain binding	LRRFIP2	GO:0000981,GO:0001817,GO:0001819,GO:0002218,GO:0002221,GO:0002224,GO:0002253,GO:0002376,GO:0002682,GO:0002684,GO:0002755,GO:0002756,GO:0002757,GO:0002758,GO:0002764,GO:0002791,GO:0002793,GO:0003002,GO:0003674,GO:0003700,GO:0005488,GO:0005515,GO:0006355,GO:0006357,GO:0007154,GO:0007165,GO:0007166,GO:0007267,GO:0007275,GO:0007389,GO:0007525,GO:0007527,GO:0008150,GO:0009798,GO:0009889,GO:0009950,GO:…	-	-	-	-	-	-	-	-	-	-	LRRFIP
XP_038044535.1	7668.SPU_014742-tr	3.99e-106	329	KOG2010@1|root,KOG2010@2759|Eukaryota,39T4M@33154|Opisthokonta,3BGM3@33208|Metazoa,3CUDK@33213|Bilateria	33208|Metazoa	S	LRR domain binding	LRRFIP2	GO:0000981,GO:0001817,GO:0001819,GO:0002218,GO:0002221,GO:0002224,GO:0002253,GO:0002376,GO:0002682,GO:0002684,GO:0002755,GO:0002756,GO:0002757,GO:0002758,GO:0002764,GO:0002791,GO:0002793,GO:0003002,GO:0003674,GO:0003700,GO:0005488,GO:0005515,GO:0006355,GO:0006357,GO:0007154,GO:0007165,GO:0007166,GO:0007267,GO:0007275,GO:0007389,GO:0007525,GO:0007527,GO:0008150,GO:0009798,GO:0009889,GO:0009950,GO:…	-	-	-	-	-	-	-	-	-	-	LRRFIP
XP_038044536.1	9365.XP_007531983.1	2.64e-31	140	COG5067@1|root,KOG4139@2759|Eukaryota,38DBT@33154|Opisthokonta,3BE9S@33208|Metazoa,3CV1Y@33213|Bilateria,48BIN@7711|Chordata,48YRA@7742|Vertebrata,3JDP1@40674|Mammalia	33208|Metazoa	DL	DNA replication	DBF4	GO:0000003,GO:0000082,GO:0000278,GO:0000902,GO:0000904,GO:0001932,GO:0001934,GO:0002064,GO:0002065,GO:0002066,GO:0003006,GO:0003674,GO:0003824,GO:0004672,GO:0004674,GO:0005575,GO:0005622,GO:0005623,GO:0005634,GO:0005654,GO:0006139,GO:0006259,GO:0006260,GO:0006275,GO:0006277,GO:0006464,GO:0006468,GO:0006725,GO:0006793,GO:0006796,GO:0006807,GO:0006928,GO:0006935,GO:0007049,GO:0007089,GO:0007275,GO:…	-	ko:K06629	ko04110,map04110	-	-	-	ko00000,ko00001	-	-	-	BRCT,zf-DBF
XP_038044537.1	7668.SPU_028659-tr	1.41e-245	681	COG5159@1|root,KOG1463@2759|Eukaryota,38GDJ@33154|Opisthokonta,3BD3J@33208|Metazoa,3CSIM@33213|Bilateria	33208|Metazoa	O	26S proteasome non-ATPase regulatory subunit	PSMD11	GO:0000502,GO:0001775,GO:0002252,GO:0002263,GO:0002274,GO:0002275,GO:0002283,GO:0002366,GO:0002376,GO:0002443,GO:0002444,GO:0002446,GO:0003674,GO:0005198,GO:0005488,GO:0005515,GO:0005575,GO:0005576,GO:0005622,GO:0005623,GO:0005634,GO:0005654,GO:0005737,GO:0005829,GO:0005838,GO:0006464,GO:0006508,GO:0006511,GO:0006807,GO:0006810,GO:0006887,GO:0006955,GO:0007275,GO:0007568,GO:0008150,GO:0008152,GO:…	-	ko:K03036	ko03050,ko05169,map03050,map05169	M00341	-	-	ko00000,ko00001,ko00002,ko03051	-	-	-	PCI
XP_038044539.1	7739.XP_002609018.1	2.18e-25	109	KOG4520@1|root,KOG4520@2759|Eukaryota,38HYJ@33154|Opisthokonta,3BCD3@33208|Metazoa,3CZ2S@33213|Bilateria,4870Y@7711|Chordata	33208|Metazoa	S	Kinase phosphorylation protein	C1orf35	GO:0001775,GO:0002252,GO:0002263,GO:0002274,GO:0002275,GO:0002283,GO:0002366,GO:0002376,GO:0002443,GO:0002444,GO:0002446,GO:0005575,GO:0005576,GO:0005622,GO:0005623,GO:0005737,GO:0006810,GO:0006887,GO:0006955,GO:0008150,GO:0009987,GO:0012505,GO:0016192,GO:0030141,GO:0031410,GO:0031974,GO:0031982,GO:0031983,GO:0032940,GO:0034774,GO:0036230,GO:0042119,GO:0043226,GO:0043227,GO:0043229,GO:0043233,GO:…	-	-	-	-	-	-	-	-	-	-	MMtag
XP_038044540.1	7739.XP_002609018.1	2.13e-25	109	KOG4520@1|root,KOG4520@2759|Eukaryota,38HYJ@33154|Opisthokonta,3BCD3@33208|Metazoa,3CZ2S@33213|Bilateria,4870Y@7711|Chordata	33208|Metazoa	S	Kinase phosphorylation protein	C1orf35	GO:0001775,GO:0002252,GO:0002263,GO:0002274,GO:0002275,GO:0002283,GO:0002366,GO:0002376,GO:0002443,GO:0002444,GO:0002446,GO:0005575,GO:0005576,GO:0005622,GO:0005623,GO:0005737,GO:0006810,GO:0006887,GO:0006955,GO:0008150,GO:0009987,GO:0012505,GO:0016192,GO:0030141,GO:0031410,GO:0031974,GO:0031982,GO:0031983,GO:0032940,GO:0034774,GO:0036230,GO:0042119,GO:0043226,GO:0043227,GO:0043229,GO:0043233,GO:…	-	-	-	-	-	-	-	-	-	-	MMtag
XP_038044541.1	7668.SPU_024105-tr	1.37e-14	77.8	2CQK3@1|root,2S458@2759|Eukaryota,3A7MN@33154|Opisthokonta,3BSRK@33208|Metazoa,3DFYF@33213|Bilateria	33208|Metazoa	S	DDE superfamily endonuclease	-	-	-	-	-	-	-	-	-	-	-	-	DDE_Tnp_4,HTH_Tnp_4,THAP
XP_038044542.1	10224.XP_006825152.1	4.41e-102	363	KOG1215@1|root,KOG1217@1|root,KOG4294@1|root,KOG1215@2759|Eukaryota,KOG1217@2759|Eukaryota,KOG4294@2759|Eukaryota,3A1FU@33154|Opisthokonta,3BPUF@33208|Metazoa,3D6DY@33213|Bilateria	33208|Metazoa	PT	Amiloride-sensitive sodium channel	-	-	-	ko:K02599	ko01522,ko04320,ko04330,ko04658,ko04919,ko05020,ko05165,ko05200,ko05206,ko05224,map01522,map04320,map04330,map04658,map04919,map05020,map05165,map05200,map05206,map05224	M00682	-	-	ko00000,ko00001,ko00002	-	-	-	ASC,F5_F8_type_C,Kringle,Ldl_recept_a
XP_038044543.1	10224.XP_006825152.1	1.57e-102	363	KOG1215@1|root,KOG1217@1|root,KOG4294@1|root,KOG1215@2759|Eukaryota,KOG1217@2759|Eukaryota,KOG4294@2759|Eukaryota,3A1FU@33154|Opisthokonta,3BPUF@33208|Metazoa,3D6DY@33213|Bilateria	33208|Metazoa	PT	Amiloride-sensitive sodium channel	-	-	-	ko:K02599	ko01522,ko04320,ko04330,ko04658,ko04919,ko05020,ko05165,ko05200,ko05206,ko05224,map01522,map04320,map04330,map04658,map04919,map05020,map05165,map05200,map05206,map05224	M00682	-	-	ko00000,ko00001,ko00002	-	-	-	ASC,F5_F8_type_C,Kringle,Ldl_recept_a
XP_038044544.1	7897.ENSLACP00000000487	9.23e-12	73.2	KOG3656@1|root,KOG3656@2759|Eukaryota,38BMS@33154|Opisthokonta,3BC8Z@33208|Metazoa,3CRCE@33213|Bilateria,47ZQ5@7711|Chordata,490A5@7742|Vertebrata	33208|Metazoa	T	melanocortin receptor activity	MC4R	GO:0001653,GO:0002021,GO:0002024,GO:0002790,GO:0003674,GO:0004888,GO:0004930,GO:0004977,GO:0004980,GO:0005488,GO:0005515,GO:0005575,GO:0005622,GO:0005623,GO:0005634,GO:0005886,GO:0006091,GO:0006112,GO:0006810,GO:0007154,GO:0007165,GO:0007186,GO:0007187,GO:0007188,GO:0007189,GO:0007267,GO:0007610,GO:0007631,GO:0008104,GO:0008150,GO:0008152,GO:0008528,GO:0009306,GO:0009605,GO:0009719,GO:0009725,GO:…	-	ko:K04202,ko:K04266	ko04015,ko04020,ko04024,ko04080,ko04270,ko05012,ko05034,map04015,map04020,map04024,map04080,map04270,map05012,map05034	-	-	-	ko00000,ko00001,ko04030	-	-	-	7tm_1
XP_038044545.1	7897.ENSLACP00000000487	1.25e-11	72.8	KOG3656@1|root,KOG3656@2759|Eukaryota,38BMS@33154|Opisthokonta,3BC8Z@33208|Metazoa,3CRCE@33213|Bilateria,47ZQ5@7711|Chordata,490A5@7742|Vertebrata	33208|Metazoa	T	melanocortin receptor activity	MC4R	GO:0001653,GO:0002021,GO:0002024,GO:0002790,GO:0003674,GO:0004888,GO:0004930,GO:0004977,GO:0004980,GO:0005488,GO:0005515,GO:0005575,GO:0005622,GO:0005623,GO:0005634,GO:0005886,GO:0006091,GO:0006112,GO:0006810,GO:0007154,GO:0007165,GO:0007186,GO:0007187,GO:0007188,GO:0007189,GO:0007267,GO:0007610,GO:0007631,GO:0008104,GO:0008150,GO:0008152,GO:0008528,GO:0009306,GO:0009605,GO:0009719,GO:0009725,GO:…	-	ko:K04202,ko:K04266	ko04015,ko04020,ko04024,ko04080,ko04270,ko05012,ko05034,map04015,map04020,map04024,map04080,map04270,map05012,map05034	-	-	-	ko00000,ko00001,ko04030	-	-	-	7tm_1
XP_038044546.1	244447.XP_008306547.1	5.02e-11	70.9	KOG3656@1|root,KOG3656@2759|Eukaryota,38BMS@33154|Opisthokonta,3BC8Z@33208|Metazoa,3CRCE@33213|Bilateria,47ZQ5@7711|Chordata,490A5@7742|Vertebrata,49V3U@7898|Actinopterygii	33208|Metazoa	T	receptor	MC4R	GO:0001653,GO:0002021,GO:0002024,GO:0002790,GO:0003674,GO:0004888,GO:0004930,GO:0004977,GO:0004980,GO:0005488,GO:0005515,GO:0005575,GO:0005622,GO:0005623,GO:0005634,GO:0005886,GO:0006091,GO:0006112,GO:0006810,GO:0007154,GO:0007165,GO:0007186,GO:0007187,GO:0007188,GO:0007189,GO:0007267,GO:0007610,GO:0007631,GO:0008104,GO:0008150,GO:0008152,GO:0008528,GO:0009306,GO:0009605,GO:0009719,GO:0009725,GO:…	-	ko:K04202,ko:K04266	ko04015,ko04020,ko04024,ko04080,ko04270,ko05012,ko05034,map04015,map04020,map04024,map04080,map04270,map05012,map05034	-	-	-	ko00000,ko00001,ko04030	-	-	-	7tm_1
XP_038044547.1	6412.HelroP87553	7.8e-05	52.4	KOG3656@1|root,KOG3656@2759|Eukaryota,39535@33154|Opisthokonta,3BGH7@33208|Metazoa,3CR94@33213|Bilateria	33208|Metazoa	T	neuromedin U receptor activity	NMUR1	GO:0000166,GO:0001101,GO:0001607,GO:0001653,GO:0001882,GO:0001883,GO:0002021,GO:0002023,GO:0003008,GO:0003012,GO:0003674,GO:0004888,GO:0004930,GO:0005215,GO:0005216,GO:0005229,GO:0005253,GO:0005254,GO:0005488,GO:0005525,GO:0005575,GO:0005623,GO:0005886,GO:0005887,GO:0006810,GO:0006811,GO:0006812,GO:0006816,GO:0006820,GO:0006821,GO:0006869,GO:0006873,GO:0006874,GO:0006875,GO:0006936,GO:0006937,GO:…	-	ko:K05052,ko:K05053	ko04080,map04080	-	-	-	ko00000,ko00001,ko04030	-	-	-	7tm_1
XP_038044548.1	6412.HelroP87553	7.8e-05	52.4	KOG3656@1|root,KOG3656@2759|Eukaryota,39535@33154|Opisthokonta,3BGH7@33208|Metazoa,3CR94@33213|Bilateria	33208|Metazoa	T	neuromedin U receptor activity	NMUR1	GO:0000166,GO:0001101,GO:0001607,GO:0001653,GO:0001882,GO:0001883,GO:0002021,GO:0002023,GO:0003008,GO:0003012,GO:0003674,GO:0004888,GO:0004930,GO:0005215,GO:0005216,GO:0005229,GO:0005253,GO:0005254,GO:0005488,GO:0005525,GO:0005575,GO:0005623,GO:0005886,GO:0005887,GO:0006810,GO:0006811,GO:0006812,GO:0006816,GO:0006820,GO:0006821,GO:0006869,GO:0006873,GO:0006874,GO:0006875,GO:0006936,GO:0006937,GO:…	-	ko:K05052,ko:K05053	ko04080,map04080	-	-	-	ko00000,ko00001,ko04030	-	-	-	7tm_1
XP_038044549.1	10224.XP_002738865.2	1.55e-36	132	KOG4401@1|root,KOG4401@2759|Eukaryota,38E0N@33154|Opisthokonta,3BG1C@33208|Metazoa,3CRTS@33213|Bilateria	33208|Metazoa	S	LSM12 homolog	LSM12	GO:0005575,GO:0005622,GO:0005623,GO:0005634,GO:0006139,GO:0006725,GO:0006807,GO:0008150,GO:0008152,GO:0009987,GO:0016070,GO:0034641,GO:0043170,GO:0043226,GO:0043227,GO:0043229,GO:0043231,GO:0044237,GO:0044238,GO:0044424,GO:0044464,GO:0046483,GO:0071704,GO:0090304,GO:1901360	-	-	-	-	-	-	-	-	-	-	AD
XP_038044550.1	10224.XP_006821786.1	1.77e-92	302	KOG0255@1|root,KOG0255@2759|Eukaryota,38FJ1@33154|Opisthokonta,3BKRD@33208|Metazoa,3D3XG@33213|Bilateria	33208|Metazoa	S	Sugar (and other) transporter	-	-	-	ko:K08202	ko05231,map05231	-	-	-	ko00000,ko00001,ko02000	2.A.1.19.2,2.A.1.19.3	-	-	Sugar_tr
XP_038044551.1	10224.XP_006821786.1	1.01e-94	308	KOG0255@1|root,KOG0255@2759|Eukaryota,38FJ1@33154|Opisthokonta,3BKRD@33208|Metazoa,3D3XG@33213|Bilateria	33208|Metazoa	S	Sugar (and other) transporter	-	-	-	ko:K08202	ko05231,map05231	-	-	-	ko00000,ko00001,ko02000	2.A.1.19.2,2.A.1.19.3	-	-	Sugar_tr
XP_038044552.1	10224.XP_006821786.1	4.5e-83	277	KOG0255@1|root,KOG0255@2759|Eukaryota,38FJ1@33154|Opisthokonta,3BKRD@33208|Metazoa,3D3XG@33213|Bilateria	33208|Metazoa	S	Sugar (and other) transporter	-	-	-	ko:K08202	ko05231,map05231	-	-	-	ko00000,ko00001,ko02000	2.A.1.19.2,2.A.1.19.3	-	-	Sugar_tr
XP_038044553.1	10224.XP_006821786.1	4.5e-83	277	KOG0255@1|root,KOG0255@2759|Eukaryota,38FJ1@33154|Opisthokonta,3BKRD@33208|Metazoa,3D3XG@33213|Bilateria	33208|Metazoa	S	Sugar (and other) transporter	-	-	-	ko:K08202	ko05231,map05231	-	-	-	ko00000,ko00001,ko02000	2.A.1.19.2,2.A.1.19.3	-	-	Sugar_tr
XP_038044554.1	10224.XP_006821786.1	4.5e-83	277	KOG0255@1|root,KOG0255@2759|Eukaryota,38FJ1@33154|Opisthokonta,3BKRD@33208|Metazoa,3D3XG@33213|Bilateria	33208|Metazoa	S	Sugar (and other) transporter	-	-	-	ko:K08202	ko05231,map05231	-	-	-	ko00000,ko00001,ko02000	2.A.1.19.2,2.A.1.19.3	-	-	Sugar_tr
XP_038044555.1	10224.XP_006821786.1	4.5e-83	277	KOG0255@1|root,KOG0255@2759|Eukaryota,38FJ1@33154|Opisthokonta,3BKRD@33208|Metazoa,3D3XG@33213|Bilateria	33208|Metazoa	S	Sugar (and other) transporter	-	-	-	ko:K08202	ko05231,map05231	-	-	-	ko00000,ko00001,ko02000	2.A.1.19.2,2.A.1.19.3	-	-	Sugar_tr
XP_038044556.1	10224.XP_006821786.1	4.5e-83	277	KOG0255@1|root,KOG0255@2759|Eukaryota,38FJ1@33154|Opisthokonta,3BKRD@33208|Metazoa,3D3XG@33213|Bilateria	33208|Metazoa	S	Sugar (and other) transporter	-	-	-	ko:K08202	ko05231,map05231	-	-	-	ko00000,ko00001,ko02000	2.A.1.19.2,2.A.1.19.3	-	-	Sugar_tr
XP_038044557.1	7668.SPU_028535-tr	6.99e-77	280	KOG1215@1|root,KOG1217@1|root,KOG1215@2759|Eukaryota,KOG1217@2759|Eukaryota,3AHNH@33154|Opisthokonta,3BXP7@33208|Metazoa,3DEB0@33213|Bilateria	33208|Metazoa	T	HYR domain	-	-	-	ko:K20051	-	-	-	-	ko00000,ko04131	-	-	-	FXa_inhibition,HYR,Ldl_recept_b,Sushi
XP_038044558.1	10224.NP_001161520.1	2.21e-61	218	KOG4564@1|root,KOG4564@2759|Eukaryota,38ZXY@33154|Opisthokonta,3BH67@33208|Metazoa,3D038@33213|Bilateria	33208|Metazoa	T	Receptor	CRHR2	GO:0000003,GO:0001653,GO:0001666,GO:0001817,GO:0001819,GO:0001932,GO:0001934,GO:0001965,GO:0002027,GO:0002376,GO:0002682,GO:0002684,GO:0002694,GO:0002696,GO:0002697,GO:0002699,GO:0002703,GO:0002705,GO:0002790,GO:0002791,GO:0002792,GO:0002886,GO:0002888,GO:0003008,GO:0003013,GO:0003674,GO:0004888,GO:0004930,GO:0004948,GO:0005102,GO:0005179,GO:0005488,GO:0005515,GO:0005575,GO:0005622,GO:0005623,GO:…	-	ko:K04578,ko:K04579	ko04080,ko04730,ko04934,map04080,map04730,map04934	-	-	-	ko00000,ko00001,ko04030	-	-	-	7tm_2,HRM
XP_038044559.1	7668.SPU_028649-tr	1.45e-121	371	KOG0032@1|root,KOG0032@2759|Eukaryota,38W55@33154|Opisthokonta,3B9G2@33208|Metazoa,3CXJU@33213|Bilateria	33208|Metazoa	T	positive regulation of fibroblast apoptotic process	STK17B	GO:0000166,GO:0002009,GO:0002165,GO:0003674,GO:0003824,GO:0004672,GO:0004674,GO:0005488,GO:0005524,GO:0005575,GO:0005622,GO:0005623,GO:0005634,GO:0005654,GO:0005856,GO:0005886,GO:0006464,GO:0006468,GO:0006793,GO:0006796,GO:0006807,GO:0006915,GO:0007154,GO:0007165,GO:0007275,GO:0007444,GO:0007472,GO:0007476,GO:0007478,GO:0007480,GO:0007552,GO:0007560,GO:0008144,GO:0008150,GO:0008152,GO:0008219,GO:…	2.7.11.1	ko:K08804	-	-	-	-	ko00000,ko01000,ko01001	-	-	-	Pkinase
XP_038044560.1	10116.ENSRNOP00000055507	1.91e-11	74.7	KOG3607@1|root,KOG3607@2759|Eukaryota,38B6W@33154|Opisthokonta,3BEPS@33208|Metazoa,3CWJB@33213|Bilateria,484W7@7711|Chordata,48ZMT@7742|Vertebrata,3JFUF@40674|Mammalia,35A6S@314146|Euarchontoglires,4Q1AA@9989|Rodentia	33208|Metazoa	O	Disintegrin and metalloproteinase domain-containing protein 28	ADAM28	GO:0000003,GO:0003674,GO:0003824,GO:0005575,GO:0005576,GO:0005622,GO:0005623,GO:0005737,GO:0005739,GO:0005886,GO:0006508,GO:0006807,GO:0007276,GO:0007283,GO:0008150,GO:0008152,GO:0008233,GO:0008237,GO:0016020,GO:0016787,GO:0019538,GO:0019953,GO:0022414,GO:0032501,GO:0032504,GO:0043170,GO:0043226,GO:0043227,GO:0043229,GO:0043231,GO:0044238,GO:0044424,GO:0044444,GO:0044464,GO:0044703,GO:0048232,GO:…	-	ko:K08614	-	-	-	-	ko00000,ko01000,ko01002	-	-	-	ADAM_CR,Disintegrin,Pep_M12B_propep,Reprolysin
XP_038044561.1	10224.XP_006817129.1	0	1489	28IDE@1|root,2QQQ5@2759|Eukaryota,38F1I@33154|Opisthokonta,3BCW6@33208|Metazoa,3CR68@33213|Bilateria	33208|Metazoa	S	negative regulation of cell proliferation	DLEC1	GO:0005575,GO:0005622,GO:0005623,GO:0005737,GO:0005829,GO:0008150,GO:0008285,GO:0042127,GO:0044424,GO:0044444,GO:0044464,GO:0048519,GO:0048523,GO:0050789,GO:0050794,GO:0065007	-	-	-	-	-	-	-	-	-	-	-
XP_038044564.1	10224.XP_006821736.1	4.83e-74	263	KOG2856@1|root,KOG2856@2759|Eukaryota,38E74@33154|Opisthokonta,3BBEB@33208|Metazoa,3CRHF@33213|Bilateria	33208|Metazoa	T	Protein kinase C and casein kinase substrate in neurons	PACSIN3	GO:0000003,GO:0000212,GO:0000226,GO:0000278,GO:0000280,GO:0000281,GO:0000902,GO:0000904,GO:0000910,GO:0001505,GO:0001726,GO:0001765,GO:0002064,GO:0002065,GO:0002066,GO:0002093,GO:0003674,GO:0005215,GO:0005246,GO:0005488,GO:0005515,GO:0005543,GO:0005575,GO:0005622,GO:0005623,GO:0005634,GO:0005654,GO:0005737,GO:0005768,GO:0005769,GO:0005798,GO:0005829,GO:0005886,GO:0005901,GO:0005911,GO:0006810,GO:…	-	ko:K20123	-	-	-	-	ko00000,ko04131	-	-	-	FCH,SH3_1,SH3_9
XP_038044565.1	10224.XP_006824927.1	4.27e-298	850	COG5599@1|root,KOG0792@2759|Eukaryota,38DFT@33154|Opisthokonta,3BFXV@33208|Metazoa,3CRZX@33213|Bilateria	33208|Metazoa	T	phosphatase, non-receptor type	PTPN3	GO:0000902,GO:0000904,GO:0001784,GO:0002028,GO:0003254,GO:0003674,GO:0003824,GO:0004721,GO:0004725,GO:0004726,GO:0005488,GO:0005515,GO:0005575,GO:0005622,GO:0005623,GO:0005634,GO:0005654,GO:0005737,GO:0005739,GO:0005856,GO:0005886,GO:0006464,GO:0006468,GO:0006470,GO:0006793,GO:0006796,GO:0006807,GO:0006928,GO:0006935,GO:0007275,GO:0007346,GO:0007399,GO:0007409,GO:0007411,GO:0007417,GO:0007420,GO:…	3.1.3.48	ko:K18027,ko:K18037	-	-	-	-	ko00000,ko01000,ko01009	-	-	-	FA,FERM_C,FERM_M,FERM_N,PDZ,Y_phosphatase
XP_038044566.1	10224.XP_006824927.1	6.97e-302	858	COG5599@1|root,KOG0792@2759|Eukaryota,38DFT@33154|Opisthokonta,3BFXV@33208|Metazoa,3CRZX@33213|Bilateria	33208|Metazoa	T	phosphatase, non-receptor type	PTPN3	GO:0000902,GO:0000904,GO:0001784,GO:0002028,GO:0003254,GO:0003674,GO:0003824,GO:0004721,GO:0004725,GO:0004726,GO:0005488,GO:0005515,GO:0005575,GO:0005622,GO:0005623,GO:0005634,GO:0005654,GO:0005737,GO:0005739,GO:0005856,GO:0005886,GO:0006464,GO:0006468,GO:0006470,GO:0006793,GO:0006796,GO:0006807,GO:0006928,GO:0006935,GO:0007275,GO:0007346,GO:0007399,GO:0007409,GO:0007411,GO:0007417,GO:0007420,GO:…	3.1.3.48	ko:K18027,ko:K18037	-	-	-	-	ko00000,ko01000,ko01009	-	-	-	FA,FERM_C,FERM_M,FERM_N,PDZ,Y_phosphatase
XP_038044567.1	10224.XP_006824927.1	0	1014	COG5599@1|root,KOG0792@2759|Eukaryota,38DFT@33154|Opisthokonta,3BFXV@33208|Metazoa,3CRZX@33213|Bilateria	33208|Metazoa	T	phosphatase, non-receptor type	PTPN3	GO:0000902,GO:0000904,GO:0001784,GO:0002028,GO:0003254,GO:0003674,GO:0003824,GO:0004721,GO:0004725,GO:0004726,GO:0005488,GO:0005515,GO:0005575,GO:0005622,GO:0005623,GO:0005634,GO:0005654,GO:0005737,GO:0005739,GO:0005856,GO:0005886,GO:0006464,GO:0006468,GO:0006470,GO:0006793,GO:0006796,GO:0006807,GO:0006928,GO:0006935,GO:0007275,GO:0007346,GO:0007399,GO:0007409,GO:0007411,GO:0007417,GO:0007420,GO:…	3.1.3.48	ko:K18027,ko:K18037	-	-	-	-	ko00000,ko01000,ko01009	-	-	-	FA,FERM_C,FERM_M,FERM_N,PDZ,Y_phosphatase
XP_038044568.1	10224.XP_002741586.1	1.03e-242	680	COG2124@1|root,KOG0684@2759|Eukaryota,38DPK@33154|Opisthokonta,3BFP9@33208|Metazoa,3CWR4@33213|Bilateria	33208|Metazoa	Q	Cytochrome P450, family 51, subfamily A, polypeptide 1	CYP51A1	GO:0001878,GO:0003674,GO:0003824,GO:0004497,GO:0005488,GO:0005575,GO:0005622,GO:0005623,GO:0005737,GO:0005783,GO:0005789,GO:0005886,GO:0006066,GO:0006629,GO:0006694,GO:0006695,GO:0008150,GO:0008152,GO:0008202,GO:0008203,GO:0008398,GO:0008610,GO:0009058,GO:0009605,GO:0009607,GO:0009620,GO:0009889,GO:0012505,GO:0016020,GO:0016125,GO:0016126,GO:0016491,GO:0016705,GO:0016709,GO:0019216,GO:0019218,GO:…	1.14.13.70	ko:K05917	ko00100,ko01100,ko01110,ko01130,map00100,map01100,map01110,map01130	M00101	R05640,R05731	RC01442	ko00000,ko00001,ko00002,ko00199,ko01000	-	-	-	p450
XP_038044569.1	7739.XP_002606180.1	3.25e-07	58.5	KOG4259@1|root,KOG4259@2759|Eukaryota,3958J@33154|Opisthokonta,3BED3@33208|Metazoa,3D2KQ@33213|Bilateria,489AX@7711|Chordata	33208|Metazoa	DO	mRNA-containing ribonucleoprotein complex export from nucleus	SARNP	GO:0000122,GO:0000346,GO:0000976,GO:0000977,GO:0000978,GO:0000981,GO:0000982,GO:0000987,GO:0001012,GO:0001067,GO:0001078,GO:0001227,GO:0002164,GO:0002376,GO:0002520,GO:0003002,GO:0003674,GO:0003676,GO:0003677,GO:0003690,GO:0003700,GO:0005488,GO:0005515,GO:0005575,GO:0005622,GO:0005623,GO:0005634,GO:0005654,GO:0005737,GO:0006139,GO:0006355,GO:0006357,GO:0006396,GO:0006397,GO:0006403,GO:0006405,GO:…	-	ko:K18732	-	-	-	-	ko00000,ko03019	-	-	-	SAP
XP_038044570.1	7668.SPU_002680-tr	0	896	COG0488@1|root,KOG0927@2759|Eukaryota,38D7Z@33154|Opisthokonta,3BDRJ@33208|Metazoa,3CSZD@33213|Bilateria	33208|Metazoa	F	ATPase activity	ABCF2	GO:0000166,GO:0003674,GO:0005215,GO:0005488,GO:0005524,GO:0005575,GO:0005622,GO:0005623,GO:0005737,GO:0005739,GO:0005740,GO:0008144,GO:0017076,GO:0030554,GO:0031967,GO:0031975,GO:0032553,GO:0032555,GO:0032559,GO:0035639,GO:0036094,GO:0043167,GO:0043168,GO:0043226,GO:0043227,GO:0043229,GO:0043231,GO:0044422,GO:0044424,GO:0044429,GO:0044444,GO:0044446,GO:0044464,GO:0097159,GO:0097367,GO:1901265,GO:…	-	ko:K06185	-	-	-	-	ko00000,ko03009	-	-	-	ABC_tran,ABC_tran_Xtn
XP_038044571.1	7668.SPU_002680-tr	0	896	COG0488@1|root,KOG0927@2759|Eukaryota,38D7Z@33154|Opisthokonta,3BDRJ@33208|Metazoa,3CSZD@33213|Bilateria	33208|Metazoa	F	ATPase activity	ABCF2	GO:0000166,GO:0003674,GO:0005215,GO:0005488,GO:0005524,GO:0005575,GO:0005622,GO:0005623,GO:0005737,GO:0005739,GO:0005740,GO:0008144,GO:0017076,GO:0030554,GO:0031967,GO:0031975,GO:0032553,GO:0032555,GO:0032559,GO:0035639,GO:0036094,GO:0043167,GO:0043168,GO:0043226,GO:0043227,GO:0043229,GO:0043231,GO:0044422,GO:0044424,GO:0044429,GO:0044444,GO:0044446,GO:0044464,GO:0097159,GO:0097367,GO:1901265,GO:…	-	ko:K06185	-	-	-	-	ko00000,ko03009	-	-	-	ABC_tran,ABC_tran_Xtn
XP_038044572.1	7668.SPU_012183-tr	8.35e-101	304	KOG1619@1|root,KOG1619@2759|Eukaryota,39VHP@33154|Opisthokonta,3BEJC@33208|Metazoa,3D2GH@33213|Bilateria	33208|Metazoa	C	Cytochrome b561	-	-	1.16.5.1	ko:K08360	-	-	-	-	ko00000,ko01000,ko02000	5.B.2.1	-	-	Cytochrom_B561
XP_038044573.1	10116.ENSRNOP00000055507	8.13e-12	75.9	KOG3607@1|root,KOG3607@2759|Eukaryota,38B6W@33154|Opisthokonta,3BEPS@33208|Metazoa,3CWJB@33213|Bilateria,484W7@7711|Chordata,48ZMT@7742|Vertebrata,3JFUF@40674|Mammalia,35A6S@314146|Euarchontoglires,4Q1AA@9989|Rodentia	33208|Metazoa	O	Disintegrin and metalloproteinase domain-containing protein 28	ADAM28	GO:0000003,GO:0003674,GO:0003824,GO:0005575,GO:0005576,GO:0005622,GO:0005623,GO:0005737,GO:0005739,GO:0005886,GO:0006508,GO:0006807,GO:0007276,GO:0007283,GO:0008150,GO:0008152,GO:0008233,GO:0008237,GO:0016020,GO:0016787,GO:0019538,GO:0019953,GO:0022414,GO:0032501,GO:0032504,GO:0043170,GO:0043226,GO:0043227,GO:0043229,GO:0043231,GO:0044238,GO:0044424,GO:0044444,GO:0044464,GO:0044703,GO:0048232,GO:…	-	ko:K08614	-	-	-	-	ko00000,ko01000,ko01002	-	-	-	ADAM_CR,Disintegrin,Pep_M12B_propep,Reprolysin
XP_038044574.1	7668.SPU_012183-tr	6.28e-101	304	KOG1619@1|root,KOG1619@2759|Eukaryota,39VHP@33154|Opisthokonta,3BEJC@33208|Metazoa,3D2GH@33213|Bilateria	33208|Metazoa	C	Cytochrome b561	-	-	1.16.5.1	ko:K08360	-	-	-	-	ko00000,ko01000,ko02000	5.B.2.1	-	-	Cytochrom_B561
XP_038044575.1	7668.SPU_012183-tr	8.12e-102	303	KOG1619@1|root,KOG1619@2759|Eukaryota,39VHP@33154|Opisthokonta,3BEJC@33208|Metazoa,3D2GH@33213|Bilateria	33208|Metazoa	C	Cytochrome b561	-	-	1.16.5.1	ko:K08360	-	-	-	-	ko00000,ko01000,ko02000	5.B.2.1	-	-	Cytochrom_B561
XP_038044576.1	7668.SPU_012183-tr	8.12e-102	303	KOG1619@1|root,KOG1619@2759|Eukaryota,39VHP@33154|Opisthokonta,3BEJC@33208|Metazoa,3D2GH@33213|Bilateria	33208|Metazoa	C	Cytochrome b561	-	-	1.16.5.1	ko:K08360	-	-	-	-	ko00000,ko01000,ko02000	5.B.2.1	-	-	Cytochrom_B561
XP_038044577.1	8090.ENSORLP00000021224	3.24e-44	156	KOG1619@1|root,KOG1619@2759|Eukaryota,39VHP@33154|Opisthokonta,3BEJC@33208|Metazoa,3D2GH@33213|Bilateria,4864P@7711|Chordata,48VUX@7742|Vertebrata,4A2EJ@7898|Actinopterygii	33208|Metazoa	C	Cytochrome b561	CYB561	GO:0000293,GO:0000323,GO:0003674,GO:0003824,GO:0005575,GO:0005622,GO:0005623,GO:0005737,GO:0005764,GO:0005765,GO:0005773,GO:0005774,GO:0006091,GO:0008150,GO:0008152,GO:0009987,GO:0012505,GO:0012506,GO:0016020,GO:0016021,GO:0016491,GO:0016722,GO:0016723,GO:0022900,GO:0030133,GO:0030658,GO:0030659,GO:0031090,GO:0031224,GO:0031410,GO:0031982,GO:0043226,GO:0043227,GO:0043229,GO:0043231,GO:0044237,GO:…	1.16.5.1	ko:K08360,ko:K16295	-	-	-	-	ko00000,ko01000,ko02000	5.B.2.1	-	-	Cytochrom_B561
XP_038044578.1	10116.ENSRNOP00000065621	9.29e-12	78.6	KOG1216@1|root,KOG1216@2759|Eukaryota,38BYG@33154|Opisthokonta,3BBY5@33208|Metazoa,3CRZ6@33213|Bilateria,4839A@7711|Chordata,48WYQ@7742|Vertebrata,3J3SP@40674|Mammalia,35A7P@314146|Euarchontoglires,4PVNV@9989|Rodentia	33208|Metazoa	VW	Mucin-2 protein WxxW repeating region	MUC5AC	GO:0001101,GO:0001775,GO:0001889,GO:0002218,GO:0002220,GO:0002223,GO:0002237,GO:0002253,GO:0002376,GO:0002429,GO:0002682,GO:0002684,GO:0002757,GO:0002758,GO:0002764,GO:0002768,GO:0003674,GO:0005198,GO:0005201,GO:0005575,GO:0005576,GO:0005615,GO:0005622,GO:0005623,GO:0005737,GO:0005783,GO:0005794,GO:0005796,GO:0005886,GO:0006464,GO:0006486,GO:0006493,GO:0006807,GO:0006950,GO:0007154,GO:0007165,GO:…	-	ko:K03900,ko:K10955,ko:K13908,ko:K21125	ko04151,ko04510,ko04512,ko04610,ko04611,ko04657,ko04970,ko05146,ko05165,ko05226,map04151,map04510,map04512,map04610,map04611,map04657,map04970,map05146,map05165,map05226	-	-	-	ko00000,ko00001,ko03110,ko04131,ko04147,ko04516	-	-	-	C8,Mucin2_WxxW,TIL,VWC,VWD
XP_038044579.1	7668.SPU_017761-tr	1.28e-28	118	2E046@1|root,2S7JV@2759|Eukaryota,3A8EH@33154|Opisthokonta,3BUSG@33208|Metazoa,3DAZD@33213|Bilateria	33208|Metazoa	-	-	-	-	-	-	-	-	-	-	-	-	-	-	-
XP_038044580.1	7668.SPU_014634-tr	8.81e-65	225	KOG2504@1|root,KOG2504@2759|Eukaryota,39TSS@33154|Opisthokonta,3BG0P@33208|Metazoa,3CTF0@33213|Bilateria	33208|Metazoa	G	Monocarboxylate transporter 2-like	-	-	-	ko:K08184,ko:K11810	-	-	-	-	ko00000,ko02000	2.A.1.13	-	-	MFS_1
XP_038044581.1	10224.XP_006816498.1	6.92e-82	261	KOG4219@1|root,KOG4219@2759|Eukaryota,3ANSK@33154|Opisthokonta,3C1NQ@33208|Metazoa	33208|Metazoa	S	tachykinin receptor activity	-	-	-	-	-	-	-	-	-	-	-	-	7tm_1
XP_038044582.1	7668.SPU_021015-tr	8.89e-106	320	KOG3656@1|root,KOG3656@2759|Eukaryota,3AQW8@33154|Opisthokonta,3C2NE@33208|Metazoa	33208|Metazoa	S	Serpentine type 7TM GPCR chemoreceptor Srx	-	-	-	ko:K04160,ko:K04287	ko04020,ko04024,ko04080,ko04726,map04020,map04024,map04080,map04726	-	-	-	ko00000,ko00001,ko04030	-	-	-	7tm_1
XP_038044583.1	7668.SPU_027584-tr	4.55e-83	263	KOG3656@1|root,KOG3656@2759|Eukaryota,3AQW8@33154|Opisthokonta,3C2NE@33208|Metazoa	33208|Metazoa	S	Serpentine type 7TM GPCR chemoreceptor Srx	-	-	-	ko:K04160,ko:K04287	ko04020,ko04024,ko04080,ko04726,map04020,map04024,map04080,map04726	-	-	-	ko00000,ko00001,ko04030	-	-	-	7tm_1
XP_038044584.1	10224.XP_006824928.1	0	1291	COG5021@1|root,KOG0940@2759|Eukaryota,38BYB@33154|Opisthokonta,3BG98@33208|Metazoa,3CRA1@33213|Bilateria	33208|Metazoa	O	ubiquitin-protein transferase activity	HECW1	GO:0002831,GO:0003674,GO:0003824,GO:0004842,GO:0005575,GO:0005622,GO:0005623,GO:0005737,GO:0005819,GO:0005829,GO:0005856,GO:0006464,GO:0006508,GO:0006511,GO:0006807,GO:0007088,GO:0007346,GO:0008150,GO:0008152,GO:0009056,GO:0009057,GO:0009966,GO:0009968,GO:0009987,GO:0010498,GO:0010564,GO:0010646,GO:0010648,GO:0010965,GO:0015630,GO:0016567,GO:0016740,GO:0019538,GO:0019787,GO:0019941,GO:0023051,GO:…	2.3.2.26	ko:K12167,ko:K12168	-	-	-	-	ko00000,ko01000,ko04121	-	-	-	C2,HECT,HECW_N,WW
XP_038044585.1	10224.XP_006824928.1	0	1291	COG5021@1|root,KOG0940@2759|Eukaryota,38BYB@33154|Opisthokonta,3BG98@33208|Metazoa,3CRA1@33213|Bilateria	33208|Metazoa	O	ubiquitin-protein transferase activity	HECW1	GO:0002831,GO:0003674,GO:0003824,GO:0004842,GO:0005575,GO:0005622,GO:0005623,GO:0005737,GO:0005819,GO:0005829,GO:0005856,GO:0006464,GO:0006508,GO:0006511,GO:0006807,GO:0007088,GO:0007346,GO:0008150,GO:0008152,GO:0009056,GO:0009057,GO:0009966,GO:0009968,GO:0009987,GO:0010498,GO:0010564,GO:0010646,GO:0010648,GO:0010965,GO:0015630,GO:0016567,GO:0016740,GO:0019538,GO:0019787,GO:0019941,GO:0023051,GO:…	2.3.2.26	ko:K12167,ko:K12168	-	-	-	-	ko00000,ko01000,ko04121	-	-	-	C2,HECT,HECW_N,WW
XP_038044586.1	10224.XP_006824928.1	0	1296	COG5021@1|root,KOG0940@2759|Eukaryota,38BYB@33154|Opisthokonta,3BG98@33208|Metazoa,3CRA1@33213|Bilateria	33208|Metazoa	O	ubiquitin-protein transferase activity	HECW1	GO:0002831,GO:0003674,GO:0003824,GO:0004842,GO:0005575,GO:0005622,GO:0005623,GO:0005737,GO:0005819,GO:0005829,GO:0005856,GO:0006464,GO:0006508,GO:0006511,GO:0006807,GO:0007088,GO:0007346,GO:0008150,GO:0008152,GO:0009056,GO:0009057,GO:0009966,GO:0009968,GO:0009987,GO:0010498,GO:0010564,GO:0010646,GO:0010648,GO:0010965,GO:0015630,GO:0016567,GO:0016740,GO:0019538,GO:0019787,GO:0019941,GO:0023051,GO:…	2.3.2.26	ko:K12167,ko:K12168	-	-	-	-	ko00000,ko01000,ko04121	-	-	-	C2,HECT,HECW_N,WW
XP_038044587.1	7668.SPU_023293-tr	0	900	2C3GD@1|root,2QR0M@2759|Eukaryota,39T9F@33154|Opisthokonta,3BAX1@33208|Metazoa,3D2SN@33213|Bilateria	33208|Metazoa	S	CMP-N-acetylneuraminate monooxygenase activity	CMAH	GO:0003674,GO:0003824,GO:0004497,GO:0005575,GO:0005622,GO:0005623,GO:0005737,GO:0006139,GO:0006725,GO:0006793,GO:0006807,GO:0008150,GO:0008152,GO:0009225,GO:0009987,GO:0016491,GO:0016705,GO:0016716,GO:0030338,GO:0034641,GO:0044237,GO:0044238,GO:0044281,GO:0044424,GO:0044464,GO:0046381,GO:0046483,GO:0055086,GO:0055114,GO:0071704,GO:1901135,GO:1901360	1.14.18.2	ko:K08080	ko00520,map00520	-	R01115,R01803	RC00157	ko00000,ko00001,ko01000	-	-	-	Lactamase_B_3,Rieske
XP_038044588.1	7668.SPU_023293-tr	0	900	2C3GD@1|root,2QR0M@2759|Eukaryota,39T9F@33154|Opisthokonta,3BAX1@33208|Metazoa,3D2SN@33213|Bilateria	33208|Metazoa	S	CMP-N-acetylneuraminate monooxygenase activity	CMAH	GO:0003674,GO:0003824,GO:0004497,GO:0005575,GO:0005622,GO:0005623,GO:0005737,GO:0006139,GO:0006725,GO:0006793,GO:0006807,GO:0008150,GO:0008152,GO:0009225,GO:0009987,GO:0016491,GO:0016705,GO:0016716,GO:0030338,GO:0034641,GO:0044237,GO:0044238,GO:0044281,GO:0044424,GO:0044464,GO:0046381,GO:0046483,GO:0055086,GO:0055114,GO:0071704,GO:1901135,GO:1901360	1.14.18.2	ko:K08080	ko00520,map00520	-	R01115,R01803	RC00157	ko00000,ko00001,ko01000	-	-	-	Lactamase_B_3,Rieske
XP_038044589.1	7739.XP_002591912.1	2.54e-149	439	COG0814@1|root,KOG1305@2759|Eukaryota,38EAG@33154|Opisthokonta,3BB35@33208|Metazoa,3CWJN@33213|Bilateria,489ZX@7711|Chordata	33208|Metazoa	E	amino acid transport	SLC38A11	GO:0003333,GO:0003674,GO:0005215,GO:0005342,GO:0006810,GO:0006811,GO:0006820,GO:0006865,GO:0008150,GO:0008509,GO:0008514,GO:0015075,GO:0015171,GO:0015318,GO:0015711,GO:0015849,GO:0022857,GO:0034220,GO:0046942,GO:0046943,GO:0051179,GO:0051234,GO:0055085,GO:0071702,GO:0071705,GO:0098656,GO:1903825,GO:1905039	-	ko:K14997	-	-	-	-	ko00000,ko02000	2.A.18.6	-	-	Aa_trans
XP_038044590.1	7739.XP_002591912.1	1.92e-149	439	COG0814@1|root,KOG1305@2759|Eukaryota,38EAG@33154|Opisthokonta,3BB35@33208|Metazoa,3CWJN@33213|Bilateria,489ZX@7711|Chordata	33208|Metazoa	E	amino acid transport	SLC38A11	GO:0003333,GO:0003674,GO:0005215,GO:0005342,GO:0006810,GO:0006811,GO:0006820,GO:0006865,GO:0008150,GO:0008509,GO:0008514,GO:0015075,GO:0015171,GO:0015318,GO:0015711,GO:0015849,GO:0022857,GO:0034220,GO:0046942,GO:0046943,GO:0051179,GO:0051234,GO:0055085,GO:0071702,GO:0071705,GO:0098656,GO:1903825,GO:1905039	-	ko:K14997	-	-	-	-	ko00000,ko02000	2.A.18.6	-	-	Aa_trans
XP_038044591.1	7739.XP_002591912.1	1.12e-149	439	COG0814@1|root,KOG1305@2759|Eukaryota,38EAG@33154|Opisthokonta,3BB35@33208|Metazoa,3CWJN@33213|Bilateria,489ZX@7711|Chordata	33208|Metazoa	E	amino acid transport	SLC38A11	GO:0003333,GO:0003674,GO:0005215,GO:0005342,GO:0006810,GO:0006811,GO:0006820,GO:0006865,GO:0008150,GO:0008509,GO:0008514,GO:0015075,GO:0015171,GO:0015318,GO:0015711,GO:0015849,GO:0022857,GO:0034220,GO:0046942,GO:0046943,GO:0051179,GO:0051234,GO:0055085,GO:0071702,GO:0071705,GO:0098656,GO:1903825,GO:1905039	-	ko:K14997	-	-	-	-	ko00000,ko02000	2.A.18.6	-	-	Aa_trans
XP_038044592.1	10224.XP_006822117.1	1.33e-149	437	COG0814@1|root,KOG1305@2759|Eukaryota,38EAG@33154|Opisthokonta,3BB35@33208|Metazoa,3CWJN@33213|Bilateria	33208|Metazoa	E	Solute carrier family 38, member 11	SLC38A11	GO:0003333,GO:0003674,GO:0005215,GO:0005342,GO:0006810,GO:0006811,GO:0006820,GO:0006865,GO:0008150,GO:0008509,GO:0008514,GO:0015075,GO:0015171,GO:0015318,GO:0015711,GO:0015849,GO:0022857,GO:0034220,GO:0046942,GO:0046943,GO:0051179,GO:0051234,GO:0055085,GO:0071702,GO:0071705,GO:0098656,GO:1903825,GO:1905039	-	ko:K14997	-	-	-	-	ko00000,ko02000	2.A.18.6	-	-	Aa_trans
XP_038044593.1	45351.EDO43850	3.18e-120	366	2CAJT@1|root,2QTJ8@2759|Eukaryota,38GQX@33154|Opisthokonta,3BFCQ@33208|Metazoa	33208|Metazoa	A	RNA binding motif protein 45	RBM45	GO:0003674,GO:0003676,GO:0003723,GO:0003729,GO:0005488,GO:0005575,GO:0005622,GO:0005623,GO:0005634,GO:0005737,GO:0007275,GO:0007399,GO:0008150,GO:0032501,GO:0032502,GO:0043226,GO:0043227,GO:0043229,GO:0043231,GO:0044424,GO:0044464,GO:0048731,GO:0048856,GO:0097159,GO:1901363	-	-	-	-	-	-	-	-	-	-	RRM_1
XP_038044594.1	45351.EDO43850	3.18e-120	366	2CAJT@1|root,2QTJ8@2759|Eukaryota,38GQX@33154|Opisthokonta,3BFCQ@33208|Metazoa	33208|Metazoa	A	RNA binding motif protein 45	RBM45	GO:0003674,GO:0003676,GO:0003723,GO:0003729,GO:0005488,GO:0005575,GO:0005622,GO:0005623,GO:0005634,GO:0005737,GO:0007275,GO:0007399,GO:0008150,GO:0032501,GO:0032502,GO:0043226,GO:0043227,GO:0043229,GO:0043231,GO:0044424,GO:0044464,GO:0048731,GO:0048856,GO:0097159,GO:1901363	-	-	-	-	-	-	-	-	-	-	RRM_1
XP_038044595.1	7897.ENSLACP00000022199	3.48e-120	364	KOG2361@1|root,KOG2361@2759|Eukaryota,38G2U@33154|Opisthokonta,3BF73@33208|Metazoa,3CY3F@33213|Bilateria,482IF@7711|Chordata,4953U@7742|Vertebrata	33208|Metazoa	S	tRNA (cytosine) methyltransferase activity	METTL2A	GO:0001510,GO:0002946,GO:0003674,GO:0003824,GO:0006139,GO:0006396,GO:0006399,GO:0006400,GO:0006725,GO:0006807,GO:0008033,GO:0008150,GO:0008152,GO:0008168,GO:0008173,GO:0008175,GO:0008757,GO:0009451,GO:0009987,GO:0010467,GO:0016070,GO:0016427,GO:0016428,GO:0016740,GO:0016741,GO:0030488,GO:0032259,GO:0034470,GO:0034641,GO:0034660,GO:0043170,GO:0043412,GO:0043414,GO:0044237,GO:0044238,GO:0044260,GO:…	-	-	-	-	-	-	-	-	-	-	Methyltransf_12,Methyltransf_23
XP_038044596.1	7897.ENSLACP00000022199	9.82e-132	393	KOG2361@1|root,KOG2361@2759|Eukaryota,38G2U@33154|Opisthokonta,3BF73@33208|Metazoa,3CY3F@33213|Bilateria,482IF@7711|Chordata,4953U@7742|Vertebrata	33208|Metazoa	S	tRNA (cytosine) methyltransferase activity	METTL2A	GO:0001510,GO:0002946,GO:0003674,GO:0003824,GO:0006139,GO:0006396,GO:0006399,GO:0006400,GO:0006725,GO:0006807,GO:0008033,GO:0008150,GO:0008152,GO:0008168,GO:0008173,GO:0008175,GO:0008757,GO:0009451,GO:0009987,GO:0010467,GO:0016070,GO:0016427,GO:0016428,GO:0016740,GO:0016741,GO:0030488,GO:0032259,GO:0034470,GO:0034641,GO:0034660,GO:0043170,GO:0043412,GO:0043414,GO:0044237,GO:0044238,GO:0044260,GO:…	-	-	-	-	-	-	-	-	-	-	Methyltransf_12,Methyltransf_23
XP_038044598.1	7897.ENSLACP00000022199	3.11e-110	336	KOG2361@1|root,KOG2361@2759|Eukaryota,38G2U@33154|Opisthokonta,3BF73@33208|Metazoa,3CY3F@33213|Bilateria,482IF@7711|Chordata,4953U@7742|Vertebrata	33208|Metazoa	S	tRNA (cytosine) methyltransferase activity	METTL2A	GO:0001510,GO:0002946,GO:0003674,GO:0003824,GO:0006139,GO:0006396,GO:0006399,GO:0006400,GO:0006725,GO:0006807,GO:0008033,GO:0008150,GO:0008152,GO:0008168,GO:0008173,GO:0008175,GO:0008757,GO:0009451,GO:0009987,GO:0010467,GO:0016070,GO:0016427,GO:0016428,GO:0016740,GO:0016741,GO:0030488,GO:0032259,GO:0034470,GO:0034641,GO:0034660,GO:0043170,GO:0043412,GO:0043414,GO:0044237,GO:0044238,GO:0044260,GO:…	-	-	-	-	-	-	-	-	-	-	Methyltransf_12,Methyltransf_23
XP_038044599.1	7739.XP_002600696.1	0	1268	COG0847@1|root,KOG1275@2759|Eukaryota,38FWC@33154|Opisthokonta,3BECH@33208|Metazoa,3CVDR@33213|Bilateria,480E2@7711|Chordata	33208|Metazoa	L	Catalytic subunit of the poly(A)-nuclease (PAN) deadenylation complex, one of two cytoplasmic mRNA deadenylases involved in general and miRNA-mediated mRNA turnover. PAN specifically shortens poly(A) tails of RNA and the activity is stimulated by poly(A)-binding protein (PABP). PAN deadenylation is followed by rapid degradation of the shortened mRNA tails by the CCR4-NOT complex. Deadenylated mRN…	PAN2	GO:0000003,GO:0000175,GO:0000288,GO:0000289,GO:0000291,GO:0000932,GO:0000956,GO:0003674,GO:0003824,GO:0004518,GO:0004527,GO:0004532,GO:0004535,GO:0004540,GO:0005488,GO:0005515,GO:0005575,GO:0005622,GO:0005623,GO:0005737,GO:0005829,GO:0006139,GO:0006401,GO:0006402,GO:0006725,GO:0006807,GO:0008150,GO:0008152,GO:0008408,GO:0009056,GO:0009057,GO:0009892,GO:0009987,GO:0010468,GO:0010605,GO:0010629,GO:…	3.1.13.4	ko:K12571	ko03018,map03018	-	-	-	ko00000,ko00001,ko01000,ko03019	-	-	-	RNase_T,UCH_1
XP_038044600.1	7668.SPU_021774-tr	4.51e-140	399	KOG3341@1|root,KOG3341@2759|Eukaryota,38FCZ@33154|Opisthokonta,3B9KQ@33208|Metazoa,3CUGF@33213|Bilateria	33208|Metazoa	U	Component of the endosomal sorting complex required for transport II (ESCRT-II), which is required for multivesicular body (MVB) formation and sorting of endosomal cargo proteins into MVBs	SNF8	GO:0000003,GO:0000578,GO:0000814,GO:0003002,GO:0003006,GO:0003674,GO:0005488,GO:0005515,GO:0005575,GO:0005622,GO:0005623,GO:0005634,GO:0005654,GO:0005667,GO:0005737,GO:0005768,GO:0005770,GO:0005829,GO:0005886,GO:0006355,GO:0006357,GO:0006403,GO:0006508,GO:0006511,GO:0006807,GO:0006810,GO:0006886,GO:0006914,GO:0006996,GO:0007032,GO:0007034,GO:0007275,GO:0007276,GO:0007281,GO:0007292,GO:0007308,GO:…	-	ko:K12188	ko04144,map04144	M00410	-	-	ko00000,ko00001,ko00002,ko04131,ko04147	-	-	-	EAP30
XP_038044602.1	7668.SPU_020744-tr	0	1396	KOG1215@1|root,KOG1216@1|root,KOG1215@2759|Eukaryota,KOG1216@2759|Eukaryota,38BYG@33154|Opisthokonta,3BBY5@33208|Metazoa,3CRZ6@33213|Bilateria	33208|Metazoa	VW	biological adhesion	-	-	-	-	-	-	-	-	-	-	-	-	C8,Ldl_recept_a,TIL,TSP_1,VWD
XP_038044603.1	7668.SPU_020744-tr	0	1396	KOG1215@1|root,KOG1216@1|root,KOG1215@2759|Eukaryota,KOG1216@2759|Eukaryota,38BYG@33154|Opisthokonta,3BBY5@33208|Metazoa,3CRZ6@33213|Bilateria	33208|Metazoa	VW	biological adhesion	-	-	-	-	-	-	-	-	-	-	-	-	C8,Ldl_recept_a,TIL,TSP_1,VWD
XP_038044604.1	7668.SPU_020744-tr	0	1396	KOG1215@1|root,KOG1216@1|root,KOG1215@2759|Eukaryota,KOG1216@2759|Eukaryota,38BYG@33154|Opisthokonta,3BBY5@33208|Metazoa,3CRZ6@33213|Bilateria	33208|Metazoa	VW	biological adhesion	-	-	-	-	-	-	-	-	-	-	-	-	C8,Ldl_recept_a,TIL,TSP_1,VWD
XP_038044605.1	7668.SPU_020744-tr	0	1396	KOG1215@1|root,KOG1216@1|root,KOG1215@2759|Eukaryota,KOG1216@2759|Eukaryota,38BYG@33154|Opisthokonta,3BBY5@33208|Metazoa,3CRZ6@33213|Bilateria	33208|Metazoa	VW	biological adhesion	-	-	-	-	-	-	-	-	-	-	-	-	C8,Ldl_recept_a,TIL,TSP_1,VWD
XP_038044606.1	7668.SPU_020744-tr	0	1396	KOG1215@1|root,KOG1216@1|root,KOG1215@2759|Eukaryota,KOG1216@2759|Eukaryota,38BYG@33154|Opisthokonta,3BBY5@33208|Metazoa,3CRZ6@33213|Bilateria	33208|Metazoa	VW	biological adhesion	-	-	-	-	-	-	-	-	-	-	-	-	C8,Ldl_recept_a,TIL,TSP_1,VWD
XP_038044607.1	7668.SPU_020744-tr	0	1396	KOG1215@1|root,KOG1216@1|root,KOG1215@2759|Eukaryota,KOG1216@2759|Eukaryota,38BYG@33154|Opisthokonta,3BBY5@33208|Metazoa,3CRZ6@33213|Bilateria	33208|Metazoa	VW	biological adhesion	-	-	-	-	-	-	-	-	-	-	-	-	C8,Ldl_recept_a,TIL,TSP_1,VWD
XP_038044608.1	7668.SPU_020744-tr	0	1396	KOG1215@1|root,KOG1216@1|root,KOG1215@2759|Eukaryota,KOG1216@2759|Eukaryota,38BYG@33154|Opisthokonta,3BBY5@33208|Metazoa,3CRZ6@33213|Bilateria	33208|Metazoa	VW	biological adhesion	-	-	-	-	-	-	-	-	-	-	-	-	C8,Ldl_recept_a,TIL,TSP_1,VWD
XP_038044609.1	7668.SPU_025256-tr	1.02e-16	74.3	2CYW9@1|root,2S6UI@2759|Eukaryota,3A8MC@33154|Opisthokonta,3BSJT@33208|Metazoa,3D9A7@33213|Bilateria	33208|Metazoa	S	organizing protein 1	MZT1	GO:0000226,GO:0000278,GO:0000280,GO:0000923,GO:0000930,GO:0000931,GO:0003674,GO:0005488,GO:0005515,GO:0005575,GO:0005622,GO:0005623,GO:0005737,GO:0005813,GO:0005815,GO:0005819,GO:0005829,GO:0005856,GO:0006996,GO:0007010,GO:0007017,GO:0007020,GO:0007049,GO:0007051,GO:0007052,GO:0008092,GO:0008104,GO:0008150,GO:0008274,GO:0009987,GO:0015630,GO:0015631,GO:0016043,GO:0022402,GO:0022607,GO:0031021,GO:…	-	ko:K18633	-	-	-	-	ko00000,ko04812	-	-	-	MOZART1
XP_038044611.1	7668.SPU_027584-tr	4.55e-83	263	KOG3656@1|root,KOG3656@2759|Eukaryota,3AQW8@33154|Opisthokonta,3C2NE@33208|Metazoa	33208|Metazoa	S	Serpentine type 7TM GPCR chemoreceptor Srx	-	-	-	ko:K04160,ko:K04287	ko04020,ko04024,ko04080,ko04726,map04020,map04024,map04080,map04726	-	-	-	ko00000,ko00001,ko04030	-	-	-	7tm_1
XP_038044612.1	10224.XP_006812466.1	2.46e-99	335	KOG4193@1|root,KOG4193@2759|Eukaryota,3A3RI@33154|Opisthokonta,3BS42@33208|Metazoa,3D93D@33213|Bilateria	33208|Metazoa	T	7 transmembrane receptor (Secretin family)	-	-	-	ko:K08455	-	-	-	-	ko00000,ko04030	-	-	-	7tm_2
XP_038044613.1	7668.SPU_022366-tr	3.21e-217	643	KOG4292@1|root,KOG4292@2759|Eukaryota	7668.SPU_022366-tr|-	O	cobalamin catabolic process	-	-	-	-	-	-	-	-	-	-	-	-	-
XP_038044614.1	7668.SPU_022366-tr	3.73e-104	345	KOG4292@1|root,KOG4292@2759|Eukaryota	7668.SPU_022366-tr|-	O	cobalamin catabolic process	-	-	-	-	-	-	-	-	-	-	-	-	-
XP_038044615.1	7739.XP_002611627.1	6.26e-29	130	KOG2177@1|root,KOG2177@2759|Eukaryota,38EA3@33154|Opisthokonta,3BFJH@33208|Metazoa,3CRTV@33213|Bilateria,47YXB@7711|Chordata	33208|Metazoa	O	zinc ion binding	brat	GO:0000902,GO:0000904,GO:0001709,GO:0003002,GO:0003674,GO:0003676,GO:0003723,GO:0003729,GO:0003730,GO:0005488,GO:0005515,GO:0005575,GO:0005622,GO:0005623,GO:0005737,GO:0005829,GO:0005938,GO:0006139,GO:0006351,GO:0006417,GO:0006725,GO:0006807,GO:0006928,GO:0006935,GO:0007275,GO:0007389,GO:0007399,GO:0007400,GO:0007402,GO:0007405,GO:0007406,GO:0007409,GO:0007411,GO:0007417,GO:0007420,GO:0008150,GO:…	-	ko:K11997	-	-	-	-	ko00000,ko04121	-	-	-	NHL,zf-B_box,zf-C3HC4,zf-RING_UBOX
XP_038044617.1	9978.XP_004598334.1	7.25e-10	72.4	KOG1216@1|root,KOG1216@2759|Eukaryota,38BYG@33154|Opisthokonta,3BBY5@33208|Metazoa,3CRZ6@33213|Bilateria,4839A@7711|Chordata,48WYQ@7742|Vertebrata,3J3SP@40674|Mammalia,35A7P@314146|Euarchontoglires	33208|Metazoa	VW	stimulatory C-type lectin receptor signaling pathway	MUC5B	GO:0002218,GO:0002220,GO:0002223,GO:0002253,GO:0002376,GO:0002429,GO:0002682,GO:0002684,GO:0002757,GO:0002758,GO:0002764,GO:0002768,GO:0003674,GO:0005198,GO:0005201,GO:0005488,GO:0005515,GO:0005575,GO:0005576,GO:0005615,GO:0005622,GO:0005623,GO:0005737,GO:0005794,GO:0005796,GO:0005886,GO:0006464,GO:0006486,GO:0006493,GO:0006807,GO:0006950,GO:0006952,GO:0006955,GO:0006959,GO:0007154,GO:0007165,GO:…	-	ko:K03900,ko:K10955,ko:K13908,ko:K21125	ko04151,ko04510,ko04512,ko04610,ko04611,ko04657,ko04970,ko05146,ko05165,ko05226,map04151,map04510,map04512,map04610,map04611,map04657,map04970,map05146,map05165,map05226	-	-	-	ko00000,ko00001,ko03110,ko04131,ko04147,ko04516	-	-	-	C8,F5_F8_type_C,Mucin2_WxxW,TIL,VWC,VWD
XP_038044618.1	7668.SPU_014139-tr	1.32e-55	197	KOG2816@1|root,KOG2816@2759|Eukaryota,39BA6@33154|Opisthokonta,3BHA7@33208|Metazoa,3CUVB@33213|Bilateria	33208|Metazoa	O	folate transporter	SLC46A1	GO:0003008,GO:0003674,GO:0005215,GO:0005310,GO:0005342,GO:0005575,GO:0005622,GO:0005623,GO:0005737,GO:0005886,GO:0005903,GO:0006082,GO:0006575,GO:0006725,GO:0006732,GO:0006760,GO:0006766,GO:0006767,GO:0006807,GO:0006810,GO:0006811,GO:0006812,GO:0006820,GO:0006835,GO:0006855,GO:0006873,GO:0006875,GO:0006879,GO:0007586,GO:0008150,GO:0008152,GO:0008324,GO:0008509,GO:0008514,GO:0008517,GO:0009987,GO:…	-	ko:K14613,ko:K20840	ko01523,map01523	-	-	-	ko00000,ko00001,ko02000	2.A.1.50.1,2.A.1.50.3,2.A.1.50.4	-	-	MFS_1
XP_038044619.1	7668.SPU_014139-tr	1.32e-55	197	KOG2816@1|root,KOG2816@2759|Eukaryota,39BA6@33154|Opisthokonta,3BHA7@33208|Metazoa,3CUVB@33213|Bilateria	33208|Metazoa	O	folate transporter	SLC46A1	GO:0003008,GO:0003674,GO:0005215,GO:0005310,GO:0005342,GO:0005575,GO:0005622,GO:0005623,GO:0005737,GO:0005886,GO:0005903,GO:0006082,GO:0006575,GO:0006725,GO:0006732,GO:0006760,GO:0006766,GO:0006767,GO:0006807,GO:0006810,GO:0006811,GO:0006812,GO:0006820,GO:0006835,GO:0006855,GO:0006873,GO:0006875,GO:0006879,GO:0007586,GO:0008150,GO:0008152,GO:0008324,GO:0008509,GO:0008514,GO:0008517,GO:0009987,GO:…	-	ko:K14613,ko:K20840	ko01523,map01523	-	-	-	ko00000,ko00001,ko02000	2.A.1.50.1,2.A.1.50.3,2.A.1.50.4	-	-	MFS_1
XP_038044620.1	7668.SPU_014139-tr	5e-51	184	KOG2816@1|root,KOG2816@2759|Eukaryota,39BA6@33154|Opisthokonta,3BHA7@33208|Metazoa,3CUVB@33213|Bilateria	33208|Metazoa	O	folate transporter	SLC46A1	GO:0003008,GO:0003674,GO:0005215,GO:0005310,GO:0005342,GO:0005575,GO:0005622,GO:0005623,GO:0005737,GO:0005886,GO:0005903,GO:0006082,GO:0006575,GO:0006725,GO:0006732,GO:0006760,GO:0006766,GO:0006767,GO:0006807,GO:0006810,GO:0006811,GO:0006812,GO:0006820,GO:0006835,GO:0006855,GO:0006873,GO:0006875,GO:0006879,GO:0007586,GO:0008150,GO:0008152,GO:0008324,GO:0008509,GO:0008514,GO:0008517,GO:0009987,GO:…	-	ko:K14613,ko:K20840	ko01523,map01523	-	-	-	ko00000,ko00001,ko02000	2.A.1.50.1,2.A.1.50.3,2.A.1.50.4	-	-	MFS_1
XP_038044621.1	7668.SPU_007814-tr	4.47e-56	198	KOG2816@1|root,KOG2816@2759|Eukaryota,39BA6@33154|Opisthokonta,3BHA7@33208|Metazoa	33208|Metazoa	O	folate import across plasma membrane	SLC46A1	GO:0003008,GO:0003674,GO:0005215,GO:0005310,GO:0005342,GO:0005575,GO:0005622,GO:0005623,GO:0005737,GO:0005886,GO:0005903,GO:0006082,GO:0006575,GO:0006725,GO:0006732,GO:0006760,GO:0006766,GO:0006767,GO:0006807,GO:0006810,GO:0006811,GO:0006812,GO:0006820,GO:0006835,GO:0006855,GO:0006873,GO:0006875,GO:0006879,GO:0007586,GO:0008150,GO:0008152,GO:0008324,GO:0008509,GO:0008514,GO:0008517,GO:0009987,GO:…	-	ko:K14613,ko:K20840	ko01523,map01523	-	-	-	ko00000,ko00001,ko02000	2.A.1.50.1,2.A.1.50.3,2.A.1.50.4	-	-	MFS_1
XP_038044623.1	7668.SPU_007814-tr	1.92e-66	228	KOG2816@1|root,KOG2816@2759|Eukaryota,39BA6@33154|Opisthokonta,3BHA7@33208|Metazoa	33208|Metazoa	O	folate import across plasma membrane	SLC46A1	GO:0003008,GO:0003674,GO:0005215,GO:0005310,GO:0005342,GO:0005575,GO:0005622,GO:0005623,GO:0005737,GO:0005886,GO:0005903,GO:0006082,GO:0006575,GO:0006725,GO:0006732,GO:0006760,GO:0006766,GO:0006767,GO:0006807,GO:0006810,GO:0006811,GO:0006812,GO:0006820,GO:0006835,GO:0006855,GO:0006873,GO:0006875,GO:0006879,GO:0007586,GO:0008150,GO:0008152,GO:0008324,GO:0008509,GO:0008514,GO:0008517,GO:0009987,GO:…	-	ko:K14613,ko:K20840	ko01523,map01523	-	-	-	ko00000,ko00001,ko02000	2.A.1.50.1,2.A.1.50.3,2.A.1.50.4	-	-	MFS_1
XP_038044624.1	7668.SPU_007814-tr	1.92e-66	228	KOG2816@1|root,KOG2816@2759|Eukaryota,39BA6@33154|Opisthokonta,3BHA7@33208|Metazoa	33208|Metazoa	O	folate import across plasma membrane	SLC46A1	GO:0003008,GO:0003674,GO:0005215,GO:0005310,GO:0005342,GO:0005575,GO:0005622,GO:0005623,GO:0005737,GO:0005886,GO:0005903,GO:0006082,GO:0006575,GO:0006725,GO:0006732,GO:0006760,GO:0006766,GO:0006767,GO:0006807,GO:0006810,GO:0006811,GO:0006812,GO:0006820,GO:0006835,GO:0006855,GO:0006873,GO:0006875,GO:0006879,GO:0007586,GO:0008150,GO:0008152,GO:0008324,GO:0008509,GO:0008514,GO:0008517,GO:0009987,GO:…	-	ko:K14613,ko:K20840	ko01523,map01523	-	-	-	ko00000,ko00001,ko02000	2.A.1.50.1,2.A.1.50.3,2.A.1.50.4	-	-	MFS_1
XP_038044625.1	7668.SPU_007814-tr	4.01e-62	216	KOG2816@1|root,KOG2816@2759|Eukaryota,39BA6@33154|Opisthokonta,3BHA7@33208|Metazoa	33208|Metazoa	O	folate import across plasma membrane	SLC46A1	GO:0003008,GO:0003674,GO:0005215,GO:0005310,GO:0005342,GO:0005575,GO:0005622,GO:0005623,GO:0005737,GO:0005886,GO:0005903,GO:0006082,GO:0006575,GO:0006725,GO:0006732,GO:0006760,GO:0006766,GO:0006767,GO:0006807,GO:0006810,GO:0006811,GO:0006812,GO:0006820,GO:0006835,GO:0006855,GO:0006873,GO:0006875,GO:0006879,GO:0007586,GO:0008150,GO:0008152,GO:0008324,GO:0008509,GO:0008514,GO:0008517,GO:0009987,GO:…	-	ko:K14613,ko:K20840	ko01523,map01523	-	-	-	ko00000,ko00001,ko02000	2.A.1.50.1,2.A.1.50.3,2.A.1.50.4	-	-	MFS_1
XP_038044626.1	7668.SPU_007814-tr	5.88e-55	195	KOG2816@1|root,KOG2816@2759|Eukaryota,39BA6@33154|Opisthokonta,3BHA7@33208|Metazoa	33208|Metazoa	O	folate import across plasma membrane	SLC46A1	GO:0003008,GO:0003674,GO:0005215,GO:0005310,GO:0005342,GO:0005575,GO:0005622,GO:0005623,GO:0005737,GO:0005886,GO:0005903,GO:0006082,GO:0006575,GO:0006725,GO:0006732,GO:0006760,GO:0006766,GO:0006767,GO:0006807,GO:0006810,GO:0006811,GO:0006812,GO:0006820,GO:0006835,GO:0006855,GO:0006873,GO:0006875,GO:0006879,GO:0007586,GO:0008150,GO:0008152,GO:0008324,GO:0008509,GO:0008514,GO:0008517,GO:0009987,GO:…	-	ko:K14613,ko:K20840	ko01523,map01523	-	-	-	ko00000,ko00001,ko02000	2.A.1.50.1,2.A.1.50.3,2.A.1.50.4	-	-	MFS_1
XP_038044627.1	10224.XP_006811162.1	8.66e-256	729	KOG1151@1|root,KOG1151@2759|Eukaryota,38G9R@33154|Opisthokonta,3B9GQ@33208|Metazoa,3CT3M@33213|Bilateria	33208|Metazoa	T	Serine threonine-protein kinase tousled-like	TLK2	GO:0000166,GO:0000228,GO:0000278,GO:0000785,GO:0000790,GO:0000792,GO:0001672,GO:0001932,GO:0001934,GO:0002376,GO:0003674,GO:0003824,GO:0004672,GO:0004674,GO:0005488,GO:0005515,GO:0005524,GO:0005575,GO:0005622,GO:0005623,GO:0005634,GO:0005694,GO:0005737,GO:0005856,GO:0005882,GO:0006325,GO:0006342,GO:0006355,GO:0006357,GO:0006464,GO:0006468,GO:0006793,GO:0006796,GO:0006807,GO:0006810,GO:0006886,GO:…	2.7.11.1	ko:K08864	-	-	-	-	ko00000,ko01000,ko01001	-	-	-	Pkinase
XP_038044628.1	7668.SPU_013416-tr	7.86e-174	500	KOG2357@1|root,KOG2357@2759|Eukaryota,38QIT@33154|Opisthokonta,3BH4B@33208|Metazoa,3CSBW@33213|Bilateria	33208|Metazoa	S	ER overload response	CCDC47	GO:0003674,GO:0005488,GO:0005509,GO:0005515,GO:0005575,GO:0005622,GO:0005623,GO:0005737,GO:0005783,GO:0005791,GO:0006508,GO:0006511,GO:0006807,GO:0006950,GO:0006983,GO:0006984,GO:0006996,GO:0007029,GO:0007154,GO:0007165,GO:0007275,GO:0008150,GO:0008152,GO:0009056,GO:0009057,GO:0009607,GO:0009791,GO:0009987,GO:0010033,GO:0010243,GO:0010256,GO:0010498,GO:0012505,GO:0016043,GO:0019538,GO:0019941,GO:…	-	-	-	-	-	-	-	-	-	-	DUF1682
XP_038044629.1	7668.SPU_013416-tr	7.86e-174	500	KOG2357@1|root,KOG2357@2759|Eukaryota,38QIT@33154|Opisthokonta,3BH4B@33208|Metazoa,3CSBW@33213|Bilateria	33208|Metazoa	S	ER overload response	CCDC47	GO:0003674,GO:0005488,GO:0005509,GO:0005515,GO:0005575,GO:0005622,GO:0005623,GO:0005737,GO:0005783,GO:0005791,GO:0006508,GO:0006511,GO:0006807,GO:0006950,GO:0006983,GO:0006984,GO:0006996,GO:0007029,GO:0007154,GO:0007165,GO:0007275,GO:0008150,GO:0008152,GO:0009056,GO:0009057,GO:0009607,GO:0009791,GO:0009987,GO:0010033,GO:0010243,GO:0010256,GO:0010498,GO:0012505,GO:0016043,GO:0019538,GO:0019941,GO:…	-	-	-	-	-	-	-	-	-	-	DUF1682
XP_038044630.1	6326.BUX.s01281.281	4.33e-16	87.4	2E2YQ@1|root,2SA4K@2759|Eukaryota,3A8JR@33154|Opisthokonta,3BU3G@33208|Metazoa,3DBKC@33213|Bilateria,40GRM@6231|Nematoda,1KZPU@119089|Chromadorea	33208|Metazoa	S	mRNA, complete cds	-	-	-	-	-	-	-	-	-	-	-	-	DUF1647
XP_038044631.1	6326.BUX.s01281.281	4.33e-16	87.4	2E2YQ@1|root,2SA4K@2759|Eukaryota,3A8JR@33154|Opisthokonta,3BU3G@33208|Metazoa,3DBKC@33213|Bilateria,40GRM@6231|Nematoda,1KZPU@119089|Chromadorea	33208|Metazoa	S	mRNA, complete cds	-	-	-	-	-	-	-	-	-	-	-	-	DUF1647
XP_038044632.1	6326.BUX.s01281.281	4.33e-16	87.4	2E2YQ@1|root,2SA4K@2759|Eukaryota,3A8JR@33154|Opisthokonta,3BU3G@33208|Metazoa,3DBKC@33213|Bilateria,40GRM@6231|Nematoda,1KZPU@119089|Chromadorea	33208|Metazoa	S	mRNA, complete cds	-	-	-	-	-	-	-	-	-	-	-	-	DUF1647
XP_038044633.1	7668.SPU_016095-tr	1.3e-243	696	KOG3736@1|root,KOG3736@2759|Eukaryota,38FDW@33154|Opisthokonta,3BICI@33208|Metazoa,3CTEU@33213|Bilateria	33208|Metazoa	O	polypeptide N-acetylgalactosaminyltransferase	GALNT11	GO:0000139,GO:0003674,GO:0003824,GO:0004653,GO:0005102,GO:0005112,GO:0005488,GO:0005515,GO:0005575,GO:0005622,GO:0005623,GO:0005737,GO:0005794,GO:0006464,GO:0006486,GO:0006493,GO:0006807,GO:0006996,GO:0007154,GO:0007165,GO:0007166,GO:0007219,GO:0007220,GO:0007275,GO:0007368,GO:0007389,GO:0007507,GO:0008150,GO:0008152,GO:0008194,GO:0008376,GO:0008593,GO:0009058,GO:0009059,GO:0009100,GO:0009101,GO:…	2.4.1.41	ko:K00710	ko00512,ko01100,map00512,map01100	M00056	R05907	-	ko00000,ko00001,ko00002,ko01000,ko01003	-	GT27	-	Glycos_transf_2,Ricin_B_lectin
XP_038044634.1	7668.SPU_016095-tr	6.97e-231	662	KOG3736@1|root,KOG3736@2759|Eukaryota,38FDW@33154|Opisthokonta,3BICI@33208|Metazoa,3CTEU@33213|Bilateria	33208|Metazoa	O	polypeptide N-acetylgalactosaminyltransferase	GALNT11	GO:0000139,GO:0003674,GO:0003824,GO:0004653,GO:0005102,GO:0005112,GO:0005488,GO:0005515,GO:0005575,GO:0005622,GO:0005623,GO:0005737,GO:0005794,GO:0006464,GO:0006486,GO:0006493,GO:0006807,GO:0006996,GO:0007154,GO:0007165,GO:0007166,GO:0007219,GO:0007220,GO:0007275,GO:0007368,GO:0007389,GO:0007507,GO:0008150,GO:0008152,GO:0008194,GO:0008376,GO:0008593,GO:0009058,GO:0009059,GO:0009100,GO:0009101,GO:…	2.4.1.41	ko:K00710	ko00512,ko01100,map00512,map01100	M00056	R05907	-	ko00000,ko00001,ko00002,ko01000,ko01003	-	GT27	-	Glycos_transf_2,Ricin_B_lectin
XP_038044635.1	10224.XP_006824535.1	2.32e-54	188	KOG3656@1|root,KOG3656@2759|Eukaryota,3AKBB@33154|Opisthokonta,3C05I@33208|Metazoa,3DG77@33213|Bilateria	33208|Metazoa	S	Belongs to the G-protein coupled receptor 1 family	-	-	-	ko:K04223,ko:K04231	ko04020,ko04080,map04020,map04080	-	-	-	ko00000,ko00001,ko04030	-	-	-	7tm_1
XP_038044636.1	7668.SPU_009136-tr	5.77e-35	140	2CZA0@1|root,2S9AH@2759|Eukaryota,3ABW2@33154|Opisthokonta,3BVK1@33208|Metazoa,3DCNX@33213|Bilateria	33208|Metazoa	S	Nucleotide-diphospho-sugar transferase	-	-	-	ko:K11714	-	-	-	-	ko00000,ko01000,ko01003	-	GT77	-	Nucleotid_trans
XP_038044637.1	10224.XP_002741590.1	1.05e-101	310	2CCGZ@1|root,2QU10@2759|Eukaryota,39TGD@33154|Opisthokonta,3BKEX@33208|Metazoa,3CY0N@33213|Bilateria	33208|Metazoa	S	Coiled-coil domain containing 89	CCDC89	GO:0005575,GO:0005622,GO:0005623,GO:0005634,GO:0043226,GO:0043227,GO:0043229,GO:0043231,GO:0044424,GO:0044464	-	-	-	-	-	-	-	-	-	-	-
XP_038044638.1	7668.SPU_018542-tr	1.14e-60	199	COG1028@1|root,KOG0725@2759|Eukaryota,395BZ@33154|Opisthokonta,3BCHN@33208|Metazoa,3CYSE@33213|Bilateria	33208|Metazoa	Q	testosterone 17-beta-dehydrogenase (NADP+) activity	-	-	-	-	-	-	-	-	-	-	-	-	adh_short,adh_short_C2
XP_038044639.1	7739.XP_002611937.1	8.31e-280	805	KOG1042@1|root,KOG1042@2759|Eukaryota,38BVC@33154|Opisthokonta,3BG0U@33208|Metazoa,3CTIP@33213|Bilateria,48C1A@7711|Chordata	33208|Metazoa	D	Belongs to the argonaute family	PIWIL1	GO:0000003,GO:0003006,GO:0003674,GO:0003676,GO:0003723,GO:0003727,GO:0003729,GO:0003824,GO:0004518,GO:0004519,GO:0004521,GO:0004540,GO:0005488,GO:0005515,GO:0005575,GO:0005622,GO:0005623,GO:0005634,GO:0005654,GO:0005737,GO:0005829,GO:0006139,GO:0006259,GO:0006304,GO:0006305,GO:0006306,GO:0006323,GO:0006325,GO:0006338,GO:0006417,GO:0006725,GO:0006807,GO:0006996,GO:0006997,GO:0007276,GO:0007281,GO:…	-	ko:K02156	ko04320,map04320	-	-	-	ko00000,ko00001,ko03036	-	-	-	ArgoL1,GAGE,PAZ,Piwi
XP_038044640.1	7739.XP_002611937.1	6.63e-273	781	KOG1042@1|root,KOG1042@2759|Eukaryota,38BVC@33154|Opisthokonta,3BG0U@33208|Metazoa,3CTIP@33213|Bilateria,48C1A@7711|Chordata	33208|Metazoa	D	Belongs to the argonaute family	PIWIL1	GO:0000003,GO:0003006,GO:0003674,GO:0003676,GO:0003723,GO:0003727,GO:0003729,GO:0003824,GO:0004518,GO:0004519,GO:0004521,GO:0004540,GO:0005488,GO:0005515,GO:0005575,GO:0005622,GO:0005623,GO:0005634,GO:0005654,GO:0005737,GO:0005829,GO:0006139,GO:0006259,GO:0006304,GO:0006305,GO:0006306,GO:0006323,GO:0006325,GO:0006338,GO:0006417,GO:0006725,GO:0006807,GO:0006996,GO:0006997,GO:0007276,GO:0007281,GO:…	-	ko:K02156	ko04320,map04320	-	-	-	ko00000,ko00001,ko03036	-	-	-	ArgoL1,GAGE,PAZ,Piwi
XP_038044641.1	7668.SPU_025758-tr	6.14e-22	94	COG0237@1|root,COG1019@1|root,KOG3220@2759|Eukaryota,KOG3351@2759|Eukaryota,38H33@33154|Opisthokonta,3BCJW@33208|Metazoa,3CSPG@33213|Bilateria	33208|Metazoa	H	Coenzyme A synthase	COASY	GO:0000003,GO:0001667,GO:0002009,GO:0002064,GO:0002065,GO:0002066,GO:0002165,GO:0003006,GO:0003674,GO:0003824,GO:0004140,GO:0004595,GO:0005575,GO:0005622,GO:0005623,GO:0005634,GO:0005654,GO:0005737,GO:0005739,GO:0005740,GO:0005741,GO:0005759,GO:0005829,GO:0006139,GO:0006163,GO:0006164,GO:0006725,GO:0006732,GO:0006753,GO:0006793,GO:0006796,GO:0006807,GO:0006810,GO:0006928,GO:0007275,GO:0007276,GO:…	2.7.1.24,2.7.7.3	ko:K02318	ko00770,ko01100,map00770,map01100	M00120	R00130,R03035	RC00002,RC00078	ko00000,ko00001,ko00002,ko01000	-	-	-	CTP_transf_like,CoaE
XP_038044642.1	10224.XP_002733102.1	0	1131	28KJC@1|root,2QT0T@2759|Eukaryota,39FJC@33154|Opisthokonta,3BH1C@33208|Metazoa,3CRZ8@33213|Bilateria	33208|Metazoa	S	motile cilium assembly	CFAP221	GO:0003341,GO:0003674,GO:0005488,GO:0005515,GO:0005516,GO:0005575,GO:0005622,GO:0005623,GO:0005737,GO:0005856,GO:0005929,GO:0005930,GO:0006928,GO:0006996,GO:0007017,GO:0007018,GO:0008150,GO:0009987,GO:0016043,GO:0022607,GO:0030030,GO:0030031,GO:0032838,GO:0042995,GO:0043226,GO:0043228,GO:0043229,GO:0043232,GO:0044085,GO:0044422,GO:0044424,GO:0044430,GO:0044441,GO:0044444,GO:0044446,GO:0044458,GO:…	-	-	-	-	-	-	-	-	-	-	-
XP_038044643.1	7719.XP_009861333.1	7.2e-218	608	COG5277@1|root,KOG0676@2759|Eukaryota,38C0D@33154|Opisthokonta,3BBGP@33208|Metazoa,3CRBJ@33213|Bilateria,480DQ@7711|Chordata	33208|Metazoa	Z	belongs to the actin family	ACTB	GO:0000123,GO:0000278,GO:0000281,GO:0000910,GO:0003674,GO:0005198,GO:0005200,GO:0005575,GO:0005622,GO:0005623,GO:0005634,GO:0005654,GO:0005737,GO:0005856,GO:0005884,GO:0005886,GO:0005912,GO:0005924,GO:0005925,GO:0006325,GO:0006338,GO:0006464,GO:0006473,GO:0006475,GO:0006807,GO:0006996,GO:0007010,GO:0007015,GO:0007049,GO:0007275,GO:0007507,GO:0007517,GO:0007519,GO:0007528,GO:0008150,GO:0008152,GO:…	-	ko:K05692	ko04015,ko04145,ko04210,ko04390,ko04391,ko04510,ko04520,ko04530,ko04611,ko04670,ko04714,ko04745,ko04810,ko04919,ko04921,ko05100,ko05110,ko05130,ko05131,ko05132,ko05164,ko05205,ko05225,ko05410,ko05412,ko05414,ko05416,ko05418,map04015,map04145,map04210,map04390,map04391,map04510,map04520,map04530,map04611,map04670,map04714,map04745,map04810,map04919,map04921,map05100,map05110,map05130,map05131,map0…	-	-	-	ko00000,ko00001,ko03019,ko03021,ko03029,ko03036,ko04147,ko04812	-	-	-	Actin
XP_038044644.1	27923.ML26358a-PA	1.29e-172	493	COG5277@1|root,KOG0676@2759|Eukaryota,38C0D@33154|Opisthokonta,3BBGP@33208|Metazoa	33208|Metazoa	Z	ATP binding	-	-	-	ko:K05692	ko04015,ko04145,ko04210,ko04390,ko04391,ko04510,ko04520,ko04530,ko04611,ko04670,ko04714,ko04745,ko04810,ko04919,ko04921,ko05100,ko05110,ko05130,ko05131,ko05132,ko05164,ko05205,ko05225,ko05410,ko05412,ko05414,ko05416,ko05418,map04015,map04145,map04210,map04390,map04391,map04510,map04520,map04530,map04611,map04670,map04714,map04745,map04810,map04919,map04921,map05100,map05110,map05130,map05131,map0…	-	-	-	ko00000,ko00001,ko03019,ko03021,ko03029,ko03036,ko04147,ko04812	-	-	-	Actin
XP_038044645.1	6412.HelroP96235	7.68e-194	547	COG5277@1|root,KOG0676@2759|Eukaryota,38C0D@33154|Opisthokonta,3BBGP@33208|Metazoa,3CRBJ@33213|Bilateria	33208|Metazoa	Z	ATP binding	ACTB	GO:0005575,GO:0005622,GO:0005623,GO:0005634,GO:0005737,GO:0005856,GO:0005886,GO:0005912,GO:0005924,GO:0005925,GO:0015629,GO:0016020,GO:0030054,GO:0030055,GO:0043226,GO:0043227,GO:0043228,GO:0043229,GO:0043231,GO:0043232,GO:0044424,GO:0044444,GO:0044464,GO:0070161,GO:0071944,GO:0097433	-	ko:K05692	ko04015,ko04145,ko04210,ko04390,ko04391,ko04510,ko04520,ko04530,ko04611,ko04670,ko04714,ko04745,ko04810,ko04919,ko04921,ko05100,ko05110,ko05130,ko05131,ko05132,ko05164,ko05205,ko05225,ko05410,ko05412,ko05414,ko05416,ko05418,map04015,map04145,map04210,map04390,map04391,map04510,map04520,map04530,map04611,map04670,map04714,map04745,map04810,map04919,map04921,map05100,map05110,map05130,map05131,map0…	-	-	-	ko00000,ko00001,ko03019,ko03021,ko03029,ko03036,ko04147,ko04812	-	-	-	Actin
XP_038044646.1	8083.ENSXMAP00000012757	1.71e-05	55.1	KOG3656@1|root,KOG3656@2759|Eukaryota,38GGS@33154|Opisthokonta,3BCR0@33208|Metazoa,3D28J@33213|Bilateria,488J5@7711|Chordata,48WMR@7742|Vertebrata,49Z4Q@7898|Actinopterygii	33208|Metazoa	T	Belongs to the G-protein coupled receptor 1 family	SSTR5	GO:0001653,GO:0002791,GO:0003674,GO:0004888,GO:0004930,GO:0004994,GO:0005488,GO:0005575,GO:0005622,GO:0005623,GO:0005737,GO:0005886,GO:0005887,GO:0007154,GO:0007165,GO:0007186,GO:0007187,GO:0007188,GO:0007193,GO:0007218,GO:0007267,GO:0007268,GO:0008150,GO:0008188,GO:0008261,GO:0008285,GO:0008528,GO:0009719,GO:0009725,GO:0009755,GO:0009987,GO:0010033,GO:0010564,GO:0010646,GO:0010817,GO:0014070,GO:…	-	ko:K04009,ko:K04218,ko:K04219,ko:K04221	ko04024,ko04080,ko04610,ko04971,ko05150,map04024,map04080,map04610,map04971,map05150	-	-	-	ko00000,ko00001,ko04030	-	-	-	7tm_1
XP_038044647.1	29730.Gorai.004G127500.1	5.08e-86	272	COG5277@1|root,KOG0676@2759|Eukaryota	2759|Eukaryota	Z	ATP binding	ACT1	GO:0000287,GO:0001725,GO:0003674,GO:0003779,GO:0003785,GO:0005488,GO:0005509,GO:0005515,GO:0005523,GO:0005575,GO:0005622,GO:0005623,GO:0005737,GO:0005856,GO:0005858,GO:0005865,GO:0005875,GO:0005884,GO:0005929,GO:0005930,GO:0006996,GO:0007010,GO:0007015,GO:0007275,GO:0007517,GO:0007519,GO:0008092,GO:0008150,GO:0008154,GO:0009653,GO:0009887,GO:0009888,GO:0009893,GO:0009987,GO:0010468,GO:0010604,GO:…	-	ko:K05692,ko:K10355	ko04015,ko04145,ko04210,ko04390,ko04391,ko04510,ko04520,ko04530,ko04611,ko04670,ko04714,ko04745,ko04810,ko04919,ko04921,ko05100,ko05110,ko05130,ko05131,ko05132,ko05164,ko05205,ko05225,ko05410,ko05412,ko05414,ko05416,ko05418,map04015,map04145,map04210,map04390,map04391,map04510,map04520,map04530,map04611,map04670,map04714,map04745,map04810,map04919,map04921,map05100,map05110,map05130,map05131,map0…	-	-	-	ko00000,ko00001,ko03019,ko03021,ko03029,ko03036,ko04147,ko04812	-	-	-	Actin
XP_038044648.1	29730.Gorai.004G127500.1	5.08e-86	272	COG5277@1|root,KOG0676@2759|Eukaryota	2759|Eukaryota	Z	ATP binding	ACT1	GO:0000287,GO:0001725,GO:0003674,GO:0003779,GO:0003785,GO:0005488,GO:0005509,GO:0005515,GO:0005523,GO:0005575,GO:0005622,GO:0005623,GO:0005737,GO:0005856,GO:0005858,GO:0005865,GO:0005875,GO:0005884,GO:0005929,GO:0005930,GO:0006996,GO:0007010,GO:0007015,GO:0007275,GO:0007517,GO:0007519,GO:0008092,GO:0008150,GO:0008154,GO:0009653,GO:0009887,GO:0009888,GO:0009893,GO:0009987,GO:0010468,GO:0010604,GO:…	-	ko:K05692,ko:K10355	ko04015,ko04145,ko04210,ko04390,ko04391,ko04510,ko04520,ko04530,ko04611,ko04670,ko04714,ko04745,ko04810,ko04919,ko04921,ko05100,ko05110,ko05130,ko05131,ko05132,ko05164,ko05205,ko05225,ko05410,ko05412,ko05414,ko05416,ko05418,map04015,map04145,map04210,map04390,map04391,map04510,map04520,map04530,map04611,map04670,map04714,map04745,map04810,map04919,map04921,map05100,map05110,map05130,map05131,map0…	-	-	-	ko00000,ko00001,ko03019,ko03021,ko03029,ko03036,ko04147,ko04812	-	-	-	Actin
XP_038044649.1	7668.SPU_009483-tr	2.57e-273	747	COG5277@1|root,KOG0676@2759|Eukaryota,38C0D@33154|Opisthokonta,3BBGP@33208|Metazoa,3CRBJ@33213|Bilateria	33208|Metazoa	Z	ATP binding	ACTBL2	GO:0000123,GO:0000278,GO:0000281,GO:0000910,GO:0003674,GO:0005198,GO:0005200,GO:0005575,GO:0005622,GO:0005623,GO:0005634,GO:0005654,GO:0005737,GO:0005856,GO:0005884,GO:0006325,GO:0006338,GO:0006464,GO:0006473,GO:0006475,GO:0006807,GO:0006996,GO:0007010,GO:0007015,GO:0007049,GO:0007275,GO:0007507,GO:0007517,GO:0007519,GO:0007528,GO:0008150,GO:0008152,GO:0009653,GO:0009888,GO:0009987,GO:0010927,GO:…	-	ko:K05692	ko04015,ko04145,ko04210,ko04390,ko04391,ko04510,ko04520,ko04530,ko04611,ko04670,ko04714,ko04745,ko04810,ko04919,ko04921,ko05100,ko05110,ko05130,ko05131,ko05132,ko05164,ko05205,ko05225,ko05410,ko05412,ko05414,ko05416,ko05418,map04015,map04145,map04210,map04390,map04391,map04510,map04520,map04530,map04611,map04670,map04714,map04745,map04810,map04919,map04921,map05100,map05110,map05130,map05131,map0…	-	-	-	ko00000,ko00001,ko03019,ko03021,ko03029,ko03036,ko04147,ko04812	-	-	-	Actin
XP_038044650.1	27923.ML26358a-PA	4.63e-181	514	COG5277@1|root,KOG0676@2759|Eukaryota,38C0D@33154|Opisthokonta,3BBGP@33208|Metazoa	33208|Metazoa	Z	ATP binding	-	-	-	ko:K05692	ko04015,ko04145,ko04210,ko04390,ko04391,ko04510,ko04520,ko04530,ko04611,ko04670,ko04714,ko04745,ko04810,ko04919,ko04921,ko05100,ko05110,ko05130,ko05131,ko05132,ko05164,ko05205,ko05225,ko05410,ko05412,ko05414,ko05416,ko05418,map04015,map04145,map04210,map04390,map04391,map04510,map04520,map04530,map04611,map04670,map04714,map04745,map04810,map04919,map04921,map05100,map05110,map05130,map05131,map0…	-	-	-	ko00000,ko00001,ko03019,ko03021,ko03029,ko03036,ko04147,ko04812	-	-	-	Actin
XP_038044651.1	7668.SPU_020601-tr	3.93e-44	155	KOG4657@1|root,KOG4657@2759|Eukaryota,39X38@33154|Opisthokonta,3BAUZ@33208|Metazoa,3CYRR@33213|Bilateria	33208|Metazoa	S	mitotic spindle organization	SPC25	GO:0000226,GO:0000278,GO:0000775,GO:0000776,GO:0000777,GO:0000779,GO:0000793,GO:0005575,GO:0005622,GO:0005623,GO:0005694,GO:0005737,GO:0005829,GO:0006996,GO:0007010,GO:0007017,GO:0007049,GO:0007051,GO:0007052,GO:0007059,GO:0008150,GO:0009987,GO:0016043,GO:0022402,GO:0031262,GO:0032991,GO:0043226,GO:0043228,GO:0043229,GO:0043232,GO:0044422,GO:0044424,GO:0044427,GO:0044444,GO:0044446,GO:0044464,GO:…	-	ko:K11550	-	-	-	-	ko00000,ko03036	-	-	-	Spindle_Spc25
XP_038044652.1	7668.SPU_020601-tr	3.93e-44	155	KOG4657@1|root,KOG4657@2759|Eukaryota,39X38@33154|Opisthokonta,3BAUZ@33208|Metazoa,3CYRR@33213|Bilateria	33208|Metazoa	S	mitotic spindle organization	SPC25	GO:0000226,GO:0000278,GO:0000775,GO:0000776,GO:0000777,GO:0000779,GO:0000793,GO:0005575,GO:0005622,GO:0005623,GO:0005694,GO:0005737,GO:0005829,GO:0006996,GO:0007010,GO:0007017,GO:0007049,GO:0007051,GO:0007052,GO:0007059,GO:0008150,GO:0009987,GO:0016043,GO:0022402,GO:0031262,GO:0032991,GO:0043226,GO:0043228,GO:0043229,GO:0043232,GO:0044422,GO:0044424,GO:0044427,GO:0044444,GO:0044446,GO:0044464,GO:…	-	ko:K11550	-	-	-	-	ko00000,ko03036	-	-	-	Spindle_Spc25
XP_038044653.1	10224.NP_001171837.1	3.96e-115	333	KOG0080@1|root,KOG0080@2759|Eukaryota,38EZ7@33154|Opisthokonta,3BB89@33208|Metazoa,3CXE2@33213|Bilateria	33208|Metazoa	U	lipid droplet organization	RAB18	GO:0000166,GO:0001654,GO:0001775,GO:0001882,GO:0001883,GO:0002252,GO:0002263,GO:0002274,GO:0002275,GO:0002283,GO:0002366,GO:0002376,GO:0002443,GO:0002444,GO:0002446,GO:0003674,GO:0003824,GO:0003924,GO:0005488,GO:0005575,GO:0005622,GO:0005623,GO:0005737,GO:0005783,GO:0005789,GO:0005794,GO:0005829,GO:0005886,GO:0006810,GO:0006887,GO:0006913,GO:0006955,GO:0006996,GO:0007029,GO:0007154,GO:0007165,GO:…	-	ko:K07910	-	-	-	-	ko00000,ko04031,ko04131	-	-	-	Ras
XP_038044654.1	10224.XP_006826078.1	2.38e-71	236	2CATI@1|root,2S397@2759|Eukaryota,38F1J@33154|Opisthokonta,3BMKK@33208|Metazoa,3D2ZP@33213|Bilateria	33208|Metazoa	S	Domain of unknown function (DUF4618)	C20orf96	-	-	-	-	-	-	-	-	-	-	-	DUF4618
XP_038044655.1	10224.XP_006826078.1	7.27e-72	236	2CATI@1|root,2S397@2759|Eukaryota,38F1J@33154|Opisthokonta,3BMKK@33208|Metazoa,3D2ZP@33213|Bilateria	33208|Metazoa	S	Domain of unknown function (DUF4618)	C20orf96	-	-	-	-	-	-	-	-	-	-	-	DUF4618
XP_038044656.1	181119.XP_005529997.1	6.4e-126	418	KOG3637@1|root,KOG3637@2759|Eukaryota,38CFX@33154|Opisthokonta,3B96W@33208|Metazoa,3CSVN@33213|Bilateria,4845H@7711|Chordata,491Z3@7742|Vertebrata,4GTA3@8782|Aves	33208|Metazoa	W	integrin	ITGA9	GO:0000003,GO:0000902,GO:0000904,GO:0001555,GO:0001700,GO:0002009,GO:0002011,GO:0002164,GO:0002376,GO:0003006,GO:0003008,GO:0003344,GO:0003674,GO:0005488,GO:0005515,GO:0005518,GO:0005575,GO:0005622,GO:0005623,GO:0005737,GO:0005886,GO:0005887,GO:0005912,GO:0005924,GO:0005925,GO:0006810,GO:0006897,GO:0006909,GO:0006928,GO:0006935,GO:0006950,GO:0007155,GO:0007157,GO:0007160,GO:0007275,GO:0007276,GO:…	-	ko:K06483,ko:K06484,ko:K06487,ko:K06584,ko:K06585	ko04145,ko04151,ko04510,ko04512,ko04514,ko04640,ko04670,ko04672,ko04810,ko04919,ko05100,ko05131,ko05133,ko05140,ko05165,ko05200,ko05205,ko05206,ko05222,ko05410,ko05412,ko05414,ko05418,map04145,map04151,map04510,map04512,map04514,map04640,map04670,map04672,map04810,map04919,map05100,map05131,map05133,map05140,map05165,map05200,map05205,map05206,map05222,map05410,map05412,map05414,map05418	-	-	-	ko00000,ko00001,ko04090,ko04131,ko04147,ko04516	-	-	-	FG-GAP,Integrin_alpha2
XP_038044657.1	181119.XP_005529997.1	6.4e-126	418	KOG3637@1|root,KOG3637@2759|Eukaryota,38CFX@33154|Opisthokonta,3B96W@33208|Metazoa,3CSVN@33213|Bilateria,4845H@7711|Chordata,491Z3@7742|Vertebrata,4GTA3@8782|Aves	33208|Metazoa	W	integrin	ITGA9	GO:0000003,GO:0000902,GO:0000904,GO:0001555,GO:0001700,GO:0002009,GO:0002011,GO:0002164,GO:0002376,GO:0003006,GO:0003008,GO:0003344,GO:0003674,GO:0005488,GO:0005515,GO:0005518,GO:0005575,GO:0005622,GO:0005623,GO:0005737,GO:0005886,GO:0005887,GO:0005912,GO:0005924,GO:0005925,GO:0006810,GO:0006897,GO:0006909,GO:0006928,GO:0006935,GO:0006950,GO:0007155,GO:0007157,GO:0007160,GO:0007275,GO:0007276,GO:…	-	ko:K06483,ko:K06484,ko:K06487,ko:K06584,ko:K06585	ko04145,ko04151,ko04510,ko04512,ko04514,ko04640,ko04670,ko04672,ko04810,ko04919,ko05100,ko05131,ko05133,ko05140,ko05165,ko05200,ko05205,ko05206,ko05222,ko05410,ko05412,ko05414,ko05418,map04145,map04151,map04510,map04512,map04514,map04640,map04670,map04672,map04810,map04919,map05100,map05131,map05133,map05140,map05165,map05200,map05205,map05206,map05222,map05410,map05412,map05414,map05418	-	-	-	ko00000,ko00001,ko04090,ko04131,ko04147,ko04516	-	-	-	FG-GAP,Integrin_alpha2
XP_038044658.1	7260.FBpp0252413	2.36e-05	49.7	28P3B@1|root,2QVPV@2759|Eukaryota,39W1J@33154|Opisthokonta,3BFE2@33208|Metazoa,3D1A7@33213|Bilateria,429UF@6656|Arthropoda,3SZ9K@50557|Insecta,44ZJR@7147|Diptera,45T77@7214|Drosophilidae	33208|Metazoa	S	Farnesoic acid 0-methyl transferase	-	GO:0005575,GO:0005622,GO:0005623,GO:0005737,GO:0044424,GO:0044464	-	-	-	-	-	-	-	-	-	-	DUF3421,Methyltransf_FA
XP_038044659.1	7668.SPU_019113-tr	4.03e-130	402	KOG4350@1|root,KOG4350@2759|Eukaryota,38FFC@33154|Opisthokonta,3BHJ5@33208|Metazoa,3CTN1@33213|Bilateria	33208|Metazoa	S	BTB And C-terminal Kelch	gprs	-	-	-	-	-	-	-	-	-	-	-	BACK,BTB
XP_038044660.1	7668.SPU_019113-tr	3.91e-132	402	KOG4350@1|root,KOG4350@2759|Eukaryota,38FFC@33154|Opisthokonta,3BHJ5@33208|Metazoa,3CTN1@33213|Bilateria	33208|Metazoa	S	BTB And C-terminal Kelch	gprs	-	-	-	-	-	-	-	-	-	-	-	BACK,BTB
XP_038044661.1	7668.SPU_019113-tr	2.15e-132	402	KOG4350@1|root,KOG4350@2759|Eukaryota,38FFC@33154|Opisthokonta,3BHJ5@33208|Metazoa,3CTN1@33213|Bilateria	33208|Metazoa	S	BTB And C-terminal Kelch	gprs	-	-	-	-	-	-	-	-	-	-	-	BACK,BTB
XP_038044662.1	7668.SPU_015554-tr	2.27e-80	261	2CYJV@1|root,2S4UE@2759|Eukaryota,3A98U@33154|Opisthokonta,3BV10@33208|Metazoa	33208|Metazoa	-	-	-	-	-	-	-	-	-	-	-	-	-	-	Phage_integrase
XP_038044663.1	7668.SPU_015554-tr	2.27e-80	261	2CYJV@1|root,2S4UE@2759|Eukaryota,3A98U@33154|Opisthokonta,3BV10@33208|Metazoa	33208|Metazoa	-	-	-	-	-	-	-	-	-	-	-	-	-	-	Phage_integrase
XP_038044664.1	7668.SPU_027584-tr	1.45e-68	227	KOG3656@1|root,KOG3656@2759|Eukaryota,3AQW8@33154|Opisthokonta,3C2NE@33208|Metazoa	33208|Metazoa	S	Serpentine type 7TM GPCR chemoreceptor Srx	-	-	-	ko:K04160,ko:K04287	ko04020,ko04024,ko04080,ko04726,map04020,map04024,map04080,map04726	-	-	-	ko00000,ko00001,ko04030	-	-	-	7tm_1
XP_038044665.1	7668.SPU_027584-tr	2.22e-69	228	KOG3656@1|root,KOG3656@2759|Eukaryota,3AQW8@33154|Opisthokonta,3C2NE@33208|Metazoa	33208|Metazoa	S	Serpentine type 7TM GPCR chemoreceptor Srx	-	-	-	ko:K04160,ko:K04287	ko04020,ko04024,ko04080,ko04726,map04020,map04024,map04080,map04726	-	-	-	ko00000,ko00001,ko04030	-	-	-	7tm_1
XP_038044666.1	7668.SPU_027584-tr	2.92e-67	222	KOG3656@1|root,KOG3656@2759|Eukaryota,3AQW8@33154|Opisthokonta,3C2NE@33208|Metazoa	33208|Metazoa	S	Serpentine type 7TM GPCR chemoreceptor Srx	-	-	-	ko:K04160,ko:K04287	ko04020,ko04024,ko04080,ko04726,map04020,map04024,map04080,map04726	-	-	-	ko00000,ko00001,ko04030	-	-	-	7tm_1
XP_038044667.1	9778.XP_004375510.1	8.07e-82	275	COG1597@1|root,KOG1115@2759|Eukaryota,KOG1116@2759|Eukaryota,38HFC@33154|Opisthokonta,3BIN5@33208|Metazoa,3D0RG@33213|Bilateria,48AVJ@7711|Chordata,497PN@7742|Vertebrata,3J6PT@40674|Mammalia,3518S@311790|Afrotheria	33208|Metazoa	IT	Ceramide kinase-like protein	CERKL	GO:0005575,GO:0005622,GO:0005623,GO:0005634,GO:0005730,GO:0005737,GO:0005783,GO:0005794,GO:0005802,GO:0005829,GO:0008150,GO:0010941,GO:0012505,GO:0031974,GO:0031981,GO:0031984,GO:0042981,GO:0043066,GO:0043067,GO:0043069,GO:0043226,GO:0043227,GO:0043228,GO:0043229,GO:0043231,GO:0043232,GO:0043233,GO:0044422,GO:0044424,GO:0044428,GO:0044431,GO:0044444,GO:0044446,GO:0044464,GO:0048519,GO:0048523,GO:…	-	ko:K19602	-	-	-	-	ko00000	-	-	-	DAGK_cat
XP_038044668.1	9778.XP_004375510.1	2.04e-82	276	COG1597@1|root,KOG1115@2759|Eukaryota,KOG1116@2759|Eukaryota,38HFC@33154|Opisthokonta,3BIN5@33208|Metazoa,3D0RG@33213|Bilateria,48AVJ@7711|Chordata,497PN@7742|Vertebrata,3J6PT@40674|Mammalia,3518S@311790|Afrotheria	33208|Metazoa	IT	Ceramide kinase-like protein	CERKL	GO:0005575,GO:0005622,GO:0005623,GO:0005634,GO:0005730,GO:0005737,GO:0005783,GO:0005794,GO:0005802,GO:0005829,GO:0008150,GO:0010941,GO:0012505,GO:0031974,GO:0031981,GO:0031984,GO:0042981,GO:0043066,GO:0043067,GO:0043069,GO:0043226,GO:0043227,GO:0043228,GO:0043229,GO:0043231,GO:0043232,GO:0043233,GO:0044422,GO:0044424,GO:0044428,GO:0044431,GO:0044444,GO:0044446,GO:0044464,GO:0048519,GO:0048523,GO:…	-	ko:K19602	-	-	-	-	ko00000	-	-	-	DAGK_cat
XP_038044669.1	7668.SPU_011638-tr	1.38e-65	209	KOG1623@1|root,KOG1623@2759|Eukaryota,39NE8@33154|Opisthokonta,3BE23@33208|Metazoa,3D2DH@33213|Bilateria	33208|Metazoa	U	glucoside transmembrane transporter activity	swt-4	GO:0003674,GO:0005215,GO:0005575,GO:0005622,GO:0005623,GO:0005737,GO:0005794,GO:0005886,GO:0006810,GO:0007275,GO:0007431,GO:0008150,GO:0008643,GO:0012505,GO:0015144,GO:0016020,GO:0016021,GO:0022857,GO:0031224,GO:0032501,GO:0032502,GO:0034219,GO:0035272,GO:0043226,GO:0043227,GO:0043229,GO:0043231,GO:0044424,GO:0044425,GO:0044444,GO:0044464,GO:0048513,GO:0048731,GO:0048732,GO:0048856,GO:0051119,GO:…	-	ko:K15382	-	-	-	-	ko00000,ko02000	9.A.58.1	-	-	MtN3_slv
XP_038044670.1	7668.SPU_011638-tr	1.38e-65	209	KOG1623@1|root,KOG1623@2759|Eukaryota,39NE8@33154|Opisthokonta,3BE23@33208|Metazoa,3D2DH@33213|Bilateria	33208|Metazoa	U	glucoside transmembrane transporter activity	swt-4	GO:0003674,GO:0005215,GO:0005575,GO:0005622,GO:0005623,GO:0005737,GO:0005794,GO:0005886,GO:0006810,GO:0007275,GO:0007431,GO:0008150,GO:0008643,GO:0012505,GO:0015144,GO:0016020,GO:0016021,GO:0022857,GO:0031224,GO:0032501,GO:0032502,GO:0034219,GO:0035272,GO:0043226,GO:0043227,GO:0043229,GO:0043231,GO:0044424,GO:0044425,GO:0044444,GO:0044464,GO:0048513,GO:0048731,GO:0048732,GO:0048856,GO:0051119,GO:…	-	ko:K15382	-	-	-	-	ko00000,ko02000	9.A.58.1	-	-	MtN3_slv
XP_038044671.1	7668.SPU_017087-tr	1.17e-31	143	COG0457@1|root,KOG1840@2759|Eukaryota,39WUJ@33154|Opisthokonta,3BGH9@33208|Metazoa,3D1GY@33213|Bilateria	33208|Metazoa	Z	respiratory chain complex III assembly	TTC19	GO:0000278,GO:0000281,GO:0000910,GO:0005575,GO:0005622,GO:0005623,GO:0005737,GO:0005739,GO:0005740,GO:0005743,GO:0005813,GO:0005815,GO:0005856,GO:0006996,GO:0007005,GO:0007049,GO:0007610,GO:0007626,GO:0007630,GO:0007632,GO:0007634,GO:0008150,GO:0008344,GO:0009314,GO:0009416,GO:0009628,GO:0009987,GO:0015630,GO:0016020,GO:0016043,GO:0017004,GO:0017062,GO:0019866,GO:0022402,GO:0022607,GO:0030496,GO:…	-	ko:K18169	-	-	-	-	ko00000,ko03029	-	-	-	TPR_10,TPR_12,TPR_8
XP_038044672.1	7668.SPU_017087-tr	1.13e-31	143	COG0457@1|root,KOG1840@2759|Eukaryota,39WUJ@33154|Opisthokonta,3BGH9@33208|Metazoa,3D1GY@33213|Bilateria	33208|Metazoa	Z	respiratory chain complex III assembly	TTC19	GO:0000278,GO:0000281,GO:0000910,GO:0005575,GO:0005622,GO:0005623,GO:0005737,GO:0005739,GO:0005740,GO:0005743,GO:0005813,GO:0005815,GO:0005856,GO:0006996,GO:0007005,GO:0007049,GO:0007610,GO:0007626,GO:0007630,GO:0007632,GO:0007634,GO:0008150,GO:0008344,GO:0009314,GO:0009416,GO:0009628,GO:0009987,GO:0015630,GO:0016020,GO:0016043,GO:0017004,GO:0017062,GO:0019866,GO:0022402,GO:0022607,GO:0030496,GO:…	-	ko:K18169	-	-	-	-	ko00000,ko03029	-	-	-	TPR_10,TPR_12,TPR_8
XP_038044673.1	10224.XP_002737330.1	4.56e-61	213	COG0457@1|root,KOG1840@2759|Eukaryota,39WUJ@33154|Opisthokonta,3BGH9@33208|Metazoa,3D1GY@33213|Bilateria	33208|Metazoa	Z	respiratory chain complex III assembly	TTC19	GO:0000278,GO:0000281,GO:0000910,GO:0005575,GO:0005622,GO:0005623,GO:0005737,GO:0005739,GO:0005740,GO:0005743,GO:0005813,GO:0005815,GO:0005856,GO:0006996,GO:0007005,GO:0007049,GO:0007610,GO:0007626,GO:0007630,GO:0007632,GO:0007634,GO:0008150,GO:0008344,GO:0009314,GO:0009416,GO:0009628,GO:0009987,GO:0015630,GO:0016020,GO:0016043,GO:0017004,GO:0017062,GO:0019866,GO:0022402,GO:0022607,GO:0030496,GO:…	-	ko:K18169	-	-	-	-	ko00000,ko03029	-	-	-	TPR_10,TPR_12,TPR_8
XP_038044674.1	10224.XP_002737330.1	4.15e-61	213	COG0457@1|root,KOG1840@2759|Eukaryota,39WUJ@33154|Opisthokonta,3BGH9@33208|Metazoa,3D1GY@33213|Bilateria	33208|Metazoa	Z	respiratory chain complex III assembly	TTC19	GO:0000278,GO:0000281,GO:0000910,GO:0005575,GO:0005622,GO:0005623,GO:0005737,GO:0005739,GO:0005740,GO:0005743,GO:0005813,GO:0005815,GO:0005856,GO:0006996,GO:0007005,GO:0007049,GO:0007610,GO:0007626,GO:0007630,GO:0007632,GO:0007634,GO:0008150,GO:0008344,GO:0009314,GO:0009416,GO:0009628,GO:0009987,GO:0015630,GO:0016020,GO:0016043,GO:0017004,GO:0017062,GO:0019866,GO:0022402,GO:0022607,GO:0030496,GO:…	-	ko:K18169	-	-	-	-	ko00000,ko03029	-	-	-	TPR_10,TPR_12,TPR_8
XP_038044675.1	6412.HelroP66673	5.46e-137	399	COG0596@1|root,2QPPY@2759|Eukaryota,38J2J@33154|Opisthokonta,3BHMN@33208|Metazoa,3D5B6@33213|Bilateria	33208|Metazoa	S	Alpha/beta hydrolase family	-	-	3.4.11.5	ko:K01259	ko00330,map00330	-	R00135	-	ko00000,ko00001,ko01000,ko01002	-	-	-	Abhydrolase_1
XP_038044676.1	7668.SPU_026344-tr	5.04e-179	545	KOG2177@1|root,KOG2177@2759|Eukaryota,38EA3@33154|Opisthokonta,3BFJH@33208|Metazoa,3CRTV@33213|Bilateria	33208|Metazoa	O	Tripartite motif-containing protein	-	-	2.3.2.27	ko:K11997,ko:K12021,ko:K12035	ko05206,map05206	-	-	-	ko00000,ko00001,ko01000,ko03019,ko04121	-	-	-	Filamin,NHL,zf-B_box,zf-RING_2,zf-RING_UBOX
XP_038044677.1	10224.XP_006818816.1	0	3737	COG5245@1|root,KOG3595@2759|Eukaryota,39S6A@33154|Opisthokonta,3BG7B@33208|Metazoa,3CRMV@33213|Bilateria	33208|Metazoa	Z	dynein heavy chain	DNHD1	GO:0000226,GO:0001578,GO:0003341,GO:0003674,GO:0003774,GO:0003777,GO:0003824,GO:0005488,GO:0005515,GO:0005575,GO:0005622,GO:0005623,GO:0005737,GO:0005856,GO:0005858,GO:0005875,GO:0005929,GO:0005930,GO:0006928,GO:0006996,GO:0007010,GO:0007017,GO:0007018,GO:0008150,GO:0008569,GO:0009987,GO:0015630,GO:0016043,GO:0016462,GO:0016787,GO:0016817,GO:0016818,GO:0016887,GO:0017111,GO:0022607,GO:0030030,GO:…	-	-	-	-	-	-	-	-	-	-	AAA_6,AAA_7,AAA_8,AAA_9,DHC_N2,Dynein_heavy,MT
XP_038044678.1	7668.SPU_014478-tr	2.17e-66	207	KOG4075@1|root,KOG4075@2759|Eukaryota,3A1J5@33154|Opisthokonta,3BQN7@33208|Metazoa,3D33H@33213|Bilateria	33208|Metazoa	C	oxidoreductase activity, acting on a heme group of donors, oxygen as acceptor	COX4I1	GO:0000278,GO:0001666,GO:0003674,GO:0003824,GO:0004129,GO:0005215,GO:0005575,GO:0005622,GO:0005623,GO:0005634,GO:0005737,GO:0005739,GO:0005740,GO:0005743,GO:0005746,GO:0005751,GO:0006091,GO:0006119,GO:0006123,GO:0006139,GO:0006163,GO:0006725,GO:0006753,GO:0006793,GO:0006796,GO:0006807,GO:0006810,GO:0006811,GO:0006812,GO:0006950,GO:0006996,GO:0007030,GO:0007049,GO:0007275,GO:0007399,GO:0007406,GO:…	-	ko:K02263	ko00190,ko01100,ko04260,ko04714,ko04932,ko05010,ko05012,ko05016,map00190,map01100,map04260,map04714,map04932,map05010,map05012,map05016	M00154	-	-	ko00000,ko00001,ko00002	3.D.4.11,3.D.4.8	-	-	COX4
XP_038044679.1	7668.SPU_014478-tr	2.37e-66	206	KOG4075@1|root,KOG4075@2759|Eukaryota,3A1J5@33154|Opisthokonta,3BQN7@33208|Metazoa,3D33H@33213|Bilateria	33208|Metazoa	C	oxidoreductase activity, acting on a heme group of donors, oxygen as acceptor	COX4I1	GO:0000278,GO:0001666,GO:0003674,GO:0003824,GO:0004129,GO:0005215,GO:0005575,GO:0005622,GO:0005623,GO:0005634,GO:0005737,GO:0005739,GO:0005740,GO:0005743,GO:0005746,GO:0005751,GO:0006091,GO:0006119,GO:0006123,GO:0006139,GO:0006163,GO:0006725,GO:0006753,GO:0006793,GO:0006796,GO:0006807,GO:0006810,GO:0006811,GO:0006812,GO:0006950,GO:0006996,GO:0007030,GO:0007049,GO:0007275,GO:0007399,GO:0007406,GO:…	-	ko:K02263	ko00190,ko01100,ko04260,ko04714,ko04932,ko05010,ko05012,ko05016,map00190,map01100,map04260,map04714,map04932,map05010,map05012,map05016	M00154	-	-	ko00000,ko00001,ko00002	3.D.4.11,3.D.4.8	-	-	COX4
XP_038044680.1	7668.SPU_025787-tr	3.89e-135	408	COG5064@1|root,KOG0166@2759|Eukaryota,38BV1@33154|Opisthokonta,3BC5X@33208|Metazoa,3CT8V@33213|Bilateria	33208|Metazoa	U	spermatid differentiation	SPAG6	GO:0000003,GO:0000226,GO:0001578,GO:0003006,GO:0005575,GO:0005622,GO:0005623,GO:0005737,GO:0005856,GO:0005929,GO:0005930,GO:0006928,GO:0006996,GO:0007010,GO:0007017,GO:0007275,GO:0007276,GO:0007281,GO:0007283,GO:0007286,GO:0007288,GO:0007399,GO:0007417,GO:0007420,GO:0008150,GO:0009987,GO:0015630,GO:0016043,GO:0019953,GO:0021591,GO:0022412,GO:0022414,GO:0022607,GO:0030030,GO:0030031,GO:0030154,GO:…	-	-	-	-	-	-	-	-	-	-	Arm,HEAT
XP_038044681.1	7668.SPU_025787-tr	1.34e-140	421	COG5064@1|root,KOG0166@2759|Eukaryota,38BV1@33154|Opisthokonta,3BC5X@33208|Metazoa,3CT8V@33213|Bilateria	33208|Metazoa	U	spermatid differentiation	SPAG6	GO:0000003,GO:0000226,GO:0001578,GO:0003006,GO:0005575,GO:0005622,GO:0005623,GO:0005737,GO:0005856,GO:0005929,GO:0005930,GO:0006928,GO:0006996,GO:0007010,GO:0007017,GO:0007275,GO:0007276,GO:0007281,GO:0007283,GO:0007286,GO:0007288,GO:0007399,GO:0007417,GO:0007420,GO:0008150,GO:0009987,GO:0015630,GO:0016043,GO:0019953,GO:0021591,GO:0022412,GO:0022414,GO:0022607,GO:0030030,GO:0030031,GO:0030154,GO:…	-	-	-	-	-	-	-	-	-	-	Arm,HEAT
XP_038044682.1	10224.XP_002732676.1	5.67e-114	352	COG5064@1|root,KOG0166@2759|Eukaryota,38BV1@33154|Opisthokonta,3BC5X@33208|Metazoa,3CT8V@33213|Bilateria	33208|Metazoa	U	spermatid differentiation	SPAG6	GO:0000003,GO:0000226,GO:0001578,GO:0003006,GO:0005575,GO:0005622,GO:0005623,GO:0005737,GO:0005856,GO:0005929,GO:0005930,GO:0006928,GO:0006996,GO:0007010,GO:0007017,GO:0007275,GO:0007276,GO:0007281,GO:0007283,GO:0007286,GO:0007288,GO:0007399,GO:0007417,GO:0007420,GO:0008150,GO:0009987,GO:0015630,GO:0016043,GO:0019953,GO:0021591,GO:0022412,GO:0022414,GO:0022607,GO:0030030,GO:0030031,GO:0030154,GO:…	-	-	-	-	-	-	-	-	-	-	Arm,HEAT
XP_038044683.1	10224.XP_006811259.1	1.6e-21	105	KOG0274@1|root,KOG0274@2759|Eukaryota,38F7Q@33154|Opisthokonta,3BK7T@33208|Metazoa,3D5ZY@33213|Bilateria	33208|Metazoa	S	A Receptor for Ubiquitination Targets	-	-	-	ko:K10260	ko04120,map04120	M00387	-	-	ko00000,ko00001,ko00002,ko04121,ko04131	-	-	-	F-box-like,WD40
XP_038044684.1	7668.SPU_018342-tr	0	1013	COG5265@1|root,KOG0056@2759|Eukaryota,38D03@33154|Opisthokonta,3BD6Y@33208|Metazoa,3CS0R@33213|Bilateria	33208|Metazoa	Q	heme-transporting ATPase activity	ABCB6	GO:0000041,GO:0000166,GO:0003674,GO:0003824,GO:0005215,GO:0005488,GO:0005524,GO:0005575,GO:0005622,GO:0005623,GO:0005634,GO:0005654,GO:0005737,GO:0005739,GO:0005740,GO:0005741,GO:0005743,GO:0005768,GO:0005773,GO:0005774,GO:0005783,GO:0005794,GO:0005829,GO:0005886,GO:0006725,GO:0006778,GO:0006779,GO:0006807,GO:0006810,GO:0006811,GO:0006812,GO:0006873,GO:0006875,GO:0006879,GO:0006950,GO:0007275,GO:…	-	ko:K05661,ko:K05663	ko02010,map02010	-	-	-	ko00000,ko00001,ko02000	3.A.1.210	-	-	ABC_membrane,ABC_tran,MTABC_N
XP_038044685.1	7668.SPU_018342-tr	0	1013	COG5265@1|root,KOG0056@2759|Eukaryota,38D03@33154|Opisthokonta,3BD6Y@33208|Metazoa,3CS0R@33213|Bilateria	33208|Metazoa	Q	heme-transporting ATPase activity	ABCB6	GO:0000041,GO:0000166,GO:0003674,GO:0003824,GO:0005215,GO:0005488,GO:0005524,GO:0005575,GO:0005622,GO:0005623,GO:0005634,GO:0005654,GO:0005737,GO:0005739,GO:0005740,GO:0005741,GO:0005743,GO:0005768,GO:0005773,GO:0005774,GO:0005783,GO:0005794,GO:0005829,GO:0005886,GO:0006725,GO:0006778,GO:0006779,GO:0006807,GO:0006810,GO:0006811,GO:0006812,GO:0006873,GO:0006875,GO:0006879,GO:0006950,GO:0007275,GO:…	-	ko:K05661,ko:K05663	ko02010,map02010	-	-	-	ko00000,ko00001,ko02000	3.A.1.210	-	-	ABC_membrane,ABC_tran,MTABC_N
XP_038044686.1	7668.SPU_018342-tr	0	1013	COG5265@1|root,KOG0056@2759|Eukaryota,38D03@33154|Opisthokonta,3BD6Y@33208|Metazoa,3CS0R@33213|Bilateria	33208|Metazoa	Q	heme-transporting ATPase activity	ABCB6	GO:0000041,GO:0000166,GO:0003674,GO:0003824,GO:0005215,GO:0005488,GO:0005524,GO:0005575,GO:0005622,GO:0005623,GO:0005634,GO:0005654,GO:0005737,GO:0005739,GO:0005740,GO:0005741,GO:0005743,GO:0005768,GO:0005773,GO:0005774,GO:0005783,GO:0005794,GO:0005829,GO:0005886,GO:0006725,GO:0006778,GO:0006779,GO:0006807,GO:0006810,GO:0006811,GO:0006812,GO:0006873,GO:0006875,GO:0006879,GO:0006950,GO:0007275,GO:…	-	ko:K05661,ko:K05663	ko02010,map02010	-	-	-	ko00000,ko00001,ko02000	3.A.1.210	-	-	ABC_membrane,ABC_tran,MTABC_N
XP_038044687.1	7668.SPU_025366-tr	4.04e-37	144	28KPY@1|root,2QT5X@2759|Eukaryota,3A9XV@33154|Opisthokonta	33154|Opisthokonta	M	Nucleotide-diphospho-sugar transferase	-	-	-	ko:K20784	ko00514,map00514	-	-	-	ko00000,ko00001,ko01000,ko01003	-	GT77	-	Nucleotid_trans
XP_038044688.1	7668.SPU_014051-tr	5.72e-17	94	2EVMN@1|root,2SXKB@2759|Eukaryota,39IP3@33154|Opisthokonta,3C3ZD@33208|Metazoa,3DKK8@33213|Bilateria	7668.SPU_014051-tr|-	A	fusion of sperm to egg plasma membrane involved in single fertilization	-	GO:0000323,GO:0001669,GO:0005575,GO:0005622,GO:0005623,GO:0005737,GO:0005764,GO:0005773,GO:0005775,GO:0012505,GO:0030141,GO:0031410,GO:0031974,GO:0031982,GO:0031983,GO:0034774,GO:0043160,GO:0043202,GO:0043226,GO:0043227,GO:0043229,GO:0043231,GO:0043233,GO:0044422,GO:0044424,GO:0044433,GO:0044437,GO:0044444,GO:0044446,GO:0044464,GO:0060205,GO:0070013,GO:0097223,GO:0097708,GO:0099503	-	-	-	-	-	-	-	-	-	-	-
XP_038044689.1	7739.XP_002586892.1	2.7e-151	446	COG0144@1|root,KOG1122@2759|Eukaryota,38JVK@33154|Opisthokonta,3BAEY@33208|Metazoa,3CZF6@33213|Bilateria,48900@7711|Chordata	33208|Metazoa	A	tRNA (cytosine-5-)-methyltransferase activity	NSUN6	GO:0000049,GO:0001510,GO:0003674,GO:0003676,GO:0003723,GO:0003824,GO:0005488,GO:0005575,GO:0005622,GO:0005623,GO:0005737,GO:0005829,GO:0006139,GO:0006396,GO:0006399,GO:0006400,GO:0006725,GO:0006807,GO:0008033,GO:0008150,GO:0008152,GO:0008168,GO:0008173,GO:0008175,GO:0008757,GO:0009451,GO:0009987,GO:0010467,GO:0016070,GO:0016427,GO:0016428,GO:0016740,GO:0016741,GO:0030488,GO:0032259,GO:0034470,GO:…	-	ko:K21971	-	-	-	-	ko00000,ko01000,ko03016	-	-	-	Methyltr_RsmB-F,PUA
XP_038044690.1	7739.XP_002586892.1	5.66e-120	363	COG0144@1|root,KOG1122@2759|Eukaryota,38JVK@33154|Opisthokonta,3BAEY@33208|Metazoa,3CZF6@33213|Bilateria,48900@7711|Chordata	33208|Metazoa	A	tRNA (cytosine-5-)-methyltransferase activity	NSUN6	GO:0000049,GO:0001510,GO:0003674,GO:0003676,GO:0003723,GO:0003824,GO:0005488,GO:0005575,GO:0005622,GO:0005623,GO:0005737,GO:0005829,GO:0006139,GO:0006396,GO:0006399,GO:0006400,GO:0006725,GO:0006807,GO:0008033,GO:0008150,GO:0008152,GO:0008168,GO:0008173,GO:0008175,GO:0008757,GO:0009451,GO:0009987,GO:0010467,GO:0016070,GO:0016427,GO:0016428,GO:0016740,GO:0016741,GO:0030488,GO:0032259,GO:0034470,GO:…	-	ko:K21971	-	-	-	-	ko00000,ko01000,ko03016	-	-	-	Methyltr_RsmB-F,PUA
XP_038044691.1	106582.XP_004538489.1	1.01e-41	171	28KWZ@1|root,2QTDJ@2759|Eukaryota,39T1H@33154|Opisthokonta,3BKXY@33208|Metazoa,3CXMH@33213|Bilateria,48AFJ@7711|Chordata,48VKE@7742|Vertebrata,4A1A4@7898|Actinopterygii	33208|Metazoa	K	General transcription factor	GTF3C4	GO:0000127,GO:0003674,GO:0003824,GO:0004402,GO:0005575,GO:0005622,GO:0005623,GO:0005634,GO:0005654,GO:0005667,GO:0005737,GO:0005739,GO:0006139,GO:0006325,GO:0006351,GO:0006352,GO:0006383,GO:0006384,GO:0006399,GO:0006464,GO:0006473,GO:0006475,GO:0006725,GO:0006807,GO:0006996,GO:0008047,GO:0008080,GO:0008150,GO:0008152,GO:0009058,GO:0009059,GO:0009303,GO:0009304,GO:0009987,GO:0010467,GO:0016043,GO:…	2.3.1.48	ko:K11310	-	-	-	-	ko00000,ko01000,ko03021,ko03036	-	-	-	TFIIIC_delta,zf-TFIIIC
XP_038044692.1	7668.SPU_009131-tr	6.09e-113	333	COG0259@1|root,KOG2586@2759|Eukaryota,38HH9@33154|Opisthokonta,3BCXW@33208|Metazoa,3CWJK@33213|Bilateria	33208|Metazoa	H	pyridoxamine-phosphate oxidase activity	PNPO	GO:0000166,GO:0003674,GO:0003824,GO:0004733,GO:0005488,GO:0005515,GO:0005575,GO:0005622,GO:0005623,GO:0005634,GO:0005654,GO:0005737,GO:0005829,GO:0006081,GO:0006725,GO:0006732,GO:0006766,GO:0006767,GO:0006793,GO:0006796,GO:0006807,GO:0008144,GO:0008150,GO:0008152,GO:0009058,GO:0009108,GO:0009110,GO:0009743,GO:0009744,GO:0009987,GO:0010033,GO:0010181,GO:0016491,GO:0016638,GO:0016641,GO:0017144,GO:…	1.4.3.5	ko:K00275	ko00750,ko01100,ko01120,map00750,map01100,map01120	M00124	R00277,R00278,R01710,R01711	RC00048,RC00116	ko00000,ko00001,ko00002,ko01000	-	-	-	PNP_phzG_C,Putative_PNPOx
XP_038044693.1	7668.SPU_009131-tr	4.04e-113	333	COG0259@1|root,KOG2586@2759|Eukaryota,38HH9@33154|Opisthokonta,3BCXW@33208|Metazoa,3CWJK@33213|Bilateria	33208|Metazoa	H	pyridoxamine-phosphate oxidase activity	PNPO	GO:0000166,GO:0003674,GO:0003824,GO:0004733,GO:0005488,GO:0005515,GO:0005575,GO:0005622,GO:0005623,GO:0005634,GO:0005654,GO:0005737,GO:0005829,GO:0006081,GO:0006725,GO:0006732,GO:0006766,GO:0006767,GO:0006793,GO:0006796,GO:0006807,GO:0008144,GO:0008150,GO:0008152,GO:0009058,GO:0009108,GO:0009110,GO:0009743,GO:0009744,GO:0009987,GO:0010033,GO:0010181,GO:0016491,GO:0016638,GO:0016641,GO:0017144,GO:…	1.4.3.5	ko:K00275	ko00750,ko01100,ko01120,map00750,map01100,map01120	M00124	R00277,R00278,R01710,R01711	RC00048,RC00116	ko00000,ko00001,ko00002,ko01000	-	-	-	PNP_phzG_C,Putative_PNPOx
XP_038044694.1	7668.SPU_009131-tr	6.78e-114	333	COG0259@1|root,KOG2586@2759|Eukaryota,38HH9@33154|Opisthokonta,3BCXW@33208|Metazoa,3CWJK@33213|Bilateria	33208|Metazoa	H	pyridoxamine-phosphate oxidase activity	PNPO	GO:0000166,GO:0003674,GO:0003824,GO:0004733,GO:0005488,GO:0005515,GO:0005575,GO:0005622,GO:0005623,GO:0005634,GO:0005654,GO:0005737,GO:0005829,GO:0006081,GO:0006725,GO:0006732,GO:0006766,GO:0006767,GO:0006793,GO:0006796,GO:0006807,GO:0008144,GO:0008150,GO:0008152,GO:0009058,GO:0009108,GO:0009110,GO:0009743,GO:0009744,GO:0009987,GO:0010033,GO:0010181,GO:0016491,GO:0016638,GO:0016641,GO:0017144,GO:…	1.4.3.5	ko:K00275	ko00750,ko01100,ko01120,map00750,map01100,map01120	M00124	R00277,R00278,R01710,R01711	RC00048,RC00116	ko00000,ko00001,ko00002,ko01000	-	-	-	PNP_phzG_C,Putative_PNPOx
XP_038044695.1	7668.SPU_009131-tr	6.78e-114	333	COG0259@1|root,KOG2586@2759|Eukaryota,38HH9@33154|Opisthokonta,3BCXW@33208|Metazoa,3CWJK@33213|Bilateria	33208|Metazoa	H	pyridoxamine-phosphate oxidase activity	PNPO	GO:0000166,GO:0003674,GO:0003824,GO:0004733,GO:0005488,GO:0005515,GO:0005575,GO:0005622,GO:0005623,GO:0005634,GO:0005654,GO:0005737,GO:0005829,GO:0006081,GO:0006725,GO:0006732,GO:0006766,GO:0006767,GO:0006793,GO:0006796,GO:0006807,GO:0008144,GO:0008150,GO:0008152,GO:0009058,GO:0009108,GO:0009110,GO:0009743,GO:0009744,GO:0009987,GO:0010033,GO:0010181,GO:0016491,GO:0016638,GO:0016641,GO:0017144,GO:…	1.4.3.5	ko:K00275	ko00750,ko01100,ko01120,map00750,map01100,map01120	M00124	R00277,R00278,R01710,R01711	RC00048,RC00116	ko00000,ko00001,ko00002,ko01000	-	-	-	PNP_phzG_C,Putative_PNPOx
XP_038044696.1	7668.SPU_009131-tr	6.78e-114	333	COG0259@1|root,KOG2586@2759|Eukaryota,38HH9@33154|Opisthokonta,3BCXW@33208|Metazoa,3CWJK@33213|Bilateria	33208|Metazoa	H	pyridoxamine-phosphate oxidase activity	PNPO	GO:0000166,GO:0003674,GO:0003824,GO:0004733,GO:0005488,GO:0005515,GO:0005575,GO:0005622,GO:0005623,GO:0005634,GO:0005654,GO:0005737,GO:0005829,GO:0006081,GO:0006725,GO:0006732,GO:0006766,GO:0006767,GO:0006793,GO:0006796,GO:0006807,GO:0008144,GO:0008150,GO:0008152,GO:0009058,GO:0009108,GO:0009110,GO:0009743,GO:0009744,GO:0009987,GO:0010033,GO:0010181,GO:0016491,GO:0016638,GO:0016641,GO:0017144,GO:…	1.4.3.5	ko:K00275	ko00750,ko01100,ko01120,map00750,map01100,map01120	M00124	R00277,R00278,R01710,R01711	RC00048,RC00116	ko00000,ko00001,ko00002,ko01000	-	-	-	PNP_phzG_C,Putative_PNPOx
XP_038044697.1	7668.SPU_009131-tr	6.78e-114	333	COG0259@1|root,KOG2586@2759|Eukaryota,38HH9@33154|Opisthokonta,3BCXW@33208|Metazoa,3CWJK@33213|Bilateria	33208|Metazoa	H	pyridoxamine-phosphate oxidase activity	PNPO	GO:0000166,GO:0003674,GO:0003824,GO:0004733,GO:0005488,GO:0005515,GO:0005575,GO:0005622,GO:0005623,GO:0005634,GO:0005654,GO:0005737,GO:0005829,GO:0006081,GO:0006725,GO:0006732,GO:0006766,GO:0006767,GO:0006793,GO:0006796,GO:0006807,GO:0008144,GO:0008150,GO:0008152,GO:0009058,GO:0009108,GO:0009110,GO:0009743,GO:0009744,GO:0009987,GO:0010033,GO:0010181,GO:0016491,GO:0016638,GO:0016641,GO:0017144,GO:…	1.4.3.5	ko:K00275	ko00750,ko01100,ko01120,map00750,map01100,map01120	M00124	R00277,R00278,R01710,R01711	RC00048,RC00116	ko00000,ko00001,ko00002,ko01000	-	-	-	PNP_phzG_C,Putative_PNPOx
XP_038044698.1	10224.XP_002740457.1	3.43e-82	257	COG3897@1|root,KOG2920@2759|Eukaryota,38D0Y@33154|Opisthokonta,3BC9D@33208|Metazoa,3D1JF@33213|Bilateria	33208|Metazoa	S	methyltransferase activity	METTL18	GO:0003674,GO:0003824,GO:0005488,GO:0005515,GO:0005575,GO:0005622,GO:0005623,GO:0005634,GO:0005737,GO:0008150,GO:0008152,GO:0008168,GO:0008757,GO:0016740,GO:0016741,GO:0031072,GO:0032259,GO:0032991,GO:0043226,GO:0043227,GO:0043229,GO:0043231,GO:0044424,GO:0044464	-	-	-	-	-	-	-	-	-	-	Methyltransf_16,Methyltransf_23,PrmA
XP_038044699.1	7668.SPU_018375-tr	0	1225	KOG0589@1|root,KOG0589@2759|Eukaryota,38CP7@33154|Opisthokonta,3BEGK@33208|Metazoa,3D0EW@33213|Bilateria	33208|Metazoa	T	protein serine/threonine kinase activity	NEK10	GO:0001932,GO:0001934,GO:0003674,GO:0003824,GO:0004672,GO:0005575,GO:0006464,GO:0006468,GO:0006793,GO:0006796,GO:0006807,GO:0008150,GO:0008152,GO:0009893,GO:0009966,GO:0009967,GO:0009987,GO:0010562,GO:0010564,GO:0010604,GO:0010646,GO:0010647,GO:0016301,GO:0016310,GO:0016740,GO:0016772,GO:0016773,GO:0019220,GO:0019222,GO:0019538,GO:0023051,GO:0023056,GO:0031323,GO:0031325,GO:0031399,GO:0031401,GO:…	2.7.11.1	ko:K20879	-	-	-	-	ko00000,ko01000,ko01001,ko03400	-	-	-	Pkinase
XP_038044700.1	7668.SPU_008244-tr	2.75e-127	394	COG5160@1|root,KOG0778@2759|Eukaryota,38HPZ@33154|Opisthokonta,3BCKW@33208|Metazoa,3CYJ0@33213|Bilateria	33208|Metazoa	O	ubiquitin-like protein-specific isopeptidase activity	SENP1	GO:0002682,GO:0003674,GO:0003824,GO:0004175,GO:0004197,GO:0005575,GO:0005622,GO:0005623,GO:0005634,GO:0005635,GO:0005654,GO:0005737,GO:0005912,GO:0005924,GO:0005925,GO:0006282,GO:0006355,GO:0006357,GO:0006464,GO:0006508,GO:0006807,GO:0006915,GO:0006919,GO:0007154,GO:0007165,GO:0007275,GO:0008150,GO:0008152,GO:0008219,GO:0008233,GO:0008234,GO:0009790,GO:0009792,GO:0009889,GO:0009891,GO:0009892,GO:…	3.4.22.68	ko:K08592	-	-	-	-	ko00000,ko01000,ko01002,ko04121	-	-	-	Peptidase_C48
XP_038044701.1	7668.SPU_008244-tr	2.68e-127	394	COG5160@1|root,KOG0778@2759|Eukaryota,38HPZ@33154|Opisthokonta,3BCKW@33208|Metazoa,3CYJ0@33213|Bilateria	33208|Metazoa	O	ubiquitin-like protein-specific isopeptidase activity	SENP1	GO:0002682,GO:0003674,GO:0003824,GO:0004175,GO:0004197,GO:0005575,GO:0005622,GO:0005623,GO:0005634,GO:0005635,GO:0005654,GO:0005737,GO:0005912,GO:0005924,GO:0005925,GO:0006282,GO:0006355,GO:0006357,GO:0006464,GO:0006508,GO:0006807,GO:0006915,GO:0006919,GO:0007154,GO:0007165,GO:0007275,GO:0008150,GO:0008152,GO:0008219,GO:0008233,GO:0008234,GO:0009790,GO:0009792,GO:0009889,GO:0009891,GO:0009892,GO:…	3.4.22.68	ko:K08592	-	-	-	-	ko00000,ko01000,ko01002,ko04121	-	-	-	Peptidase_C48
XP_038044702.1	7668.SPU_018524-tr	3.53e-47	172	COG2334@1|root,2QT7T@2759|Eukaryota,38G0M@33154|Opisthokonta,3BESY@33208|Metazoa,3CU55@33213|Bilateria	33208|Metazoa	S	hydroxylysine kinase activity	HYKK	GO:0003674,GO:0003824,GO:0005575,GO:0005622,GO:0005623,GO:0005737,GO:0005739,GO:0005759,GO:0006082,GO:0006520,GO:0006553,GO:0006554,GO:0006793,GO:0006796,GO:0006807,GO:0008150,GO:0008152,GO:0009056,GO:0009063,GO:0009066,GO:0009068,GO:0009987,GO:0016054,GO:0016301,GO:0016310,GO:0016740,GO:0016772,GO:0016773,GO:0019752,GO:0031974,GO:0043226,GO:0043227,GO:0043229,GO:0043231,GO:0043233,GO:0043436,GO:…	2.7.1.81	ko:K18201	ko00310,ko01100,map00310,map01100	-	R03378	RC00002,RC00428	ko00000,ko00001,ko01000	-	-	-	APH
XP_038044703.1	7668.SPU_018524-tr	3.53e-47	172	COG2334@1|root,2QT7T@2759|Eukaryota,38G0M@33154|Opisthokonta,3BESY@33208|Metazoa,3CU55@33213|Bilateria	33208|Metazoa	S	hydroxylysine kinase activity	HYKK	GO:0003674,GO:0003824,GO:0005575,GO:0005622,GO:0005623,GO:0005737,GO:0005739,GO:0005759,GO:0006082,GO:0006520,GO:0006553,GO:0006554,GO:0006793,GO:0006796,GO:0006807,GO:0008150,GO:0008152,GO:0009056,GO:0009063,GO:0009066,GO:0009068,GO:0009987,GO:0016054,GO:0016301,GO:0016310,GO:0016740,GO:0016772,GO:0016773,GO:0019752,GO:0031974,GO:0043226,GO:0043227,GO:0043229,GO:0043231,GO:0043233,GO:0043436,GO:…	2.7.1.81	ko:K18201	ko00310,ko01100,map00310,map01100	-	R03378	RC00002,RC00428	ko00000,ko00001,ko01000	-	-	-	APH
XP_038044704.1	7668.SPU_018524-tr	1.96e-47	173	COG2334@1|root,2QT7T@2759|Eukaryota,38G0M@33154|Opisthokonta,3BESY@33208|Metazoa,3CU55@33213|Bilateria	33208|Metazoa	S	hydroxylysine kinase activity	HYKK	GO:0003674,GO:0003824,GO:0005575,GO:0005622,GO:0005623,GO:0005737,GO:0005739,GO:0005759,GO:0006082,GO:0006520,GO:0006553,GO:0006554,GO:0006793,GO:0006796,GO:0006807,GO:0008150,GO:0008152,GO:0009056,GO:0009063,GO:0009066,GO:0009068,GO:0009987,GO:0016054,GO:0016301,GO:0016310,GO:0016740,GO:0016772,GO:0016773,GO:0019752,GO:0031974,GO:0043226,GO:0043227,GO:0043229,GO:0043231,GO:0043233,GO:0043436,GO:…	2.7.1.81	ko:K18201	ko00310,ko01100,map00310,map01100	-	R03378	RC00002,RC00428	ko00000,ko00001,ko01000	-	-	-	APH
XP_038044705.1	7668.SPU_018524-tr	1.96e-47	173	COG2334@1|root,2QT7T@2759|Eukaryota,38G0M@33154|Opisthokonta,3BESY@33208|Metazoa,3CU55@33213|Bilateria	33208|Metazoa	S	hydroxylysine kinase activity	HYKK	GO:0003674,GO:0003824,GO:0005575,GO:0005622,GO:0005623,GO:0005737,GO:0005739,GO:0005759,GO:0006082,GO:0006520,GO:0006553,GO:0006554,GO:0006793,GO:0006796,GO:0006807,GO:0008150,GO:0008152,GO:0009056,GO:0009063,GO:0009066,GO:0009068,GO:0009987,GO:0016054,GO:0016301,GO:0016310,GO:0016740,GO:0016772,GO:0016773,GO:0019752,GO:0031974,GO:0043226,GO:0043227,GO:0043229,GO:0043231,GO:0043233,GO:0043436,GO:…	2.7.1.81	ko:K18201	ko00310,ko01100,map00310,map01100	-	R03378	RC00002,RC00428	ko00000,ko00001,ko01000	-	-	-	APH
XP_038044706.1	7668.SPU_018524-tr	1.96e-47	173	COG2334@1|root,2QT7T@2759|Eukaryota,38G0M@33154|Opisthokonta,3BESY@33208|Metazoa,3CU55@33213|Bilateria	33208|Metazoa	S	hydroxylysine kinase activity	HYKK	GO:0003674,GO:0003824,GO:0005575,GO:0005622,GO:0005623,GO:0005737,GO:0005739,GO:0005759,GO:0006082,GO:0006520,GO:0006553,GO:0006554,GO:0006793,GO:0006796,GO:0006807,GO:0008150,GO:0008152,GO:0009056,GO:0009063,GO:0009066,GO:0009068,GO:0009987,GO:0016054,GO:0016301,GO:0016310,GO:0016740,GO:0016772,GO:0016773,GO:0019752,GO:0031974,GO:0043226,GO:0043227,GO:0043229,GO:0043231,GO:0043233,GO:0043436,GO:…	2.7.1.81	ko:K18201	ko00310,ko01100,map00310,map01100	-	R03378	RC00002,RC00428	ko00000,ko00001,ko01000	-	-	-	APH
XP_038044707.1	7668.SPU_018524-tr	1.96e-47	173	COG2334@1|root,2QT7T@2759|Eukaryota,38G0M@33154|Opisthokonta,3BESY@33208|Metazoa,3CU55@33213|Bilateria	33208|Metazoa	S	hydroxylysine kinase activity	HYKK	GO:0003674,GO:0003824,GO:0005575,GO:0005622,GO:0005623,GO:0005737,GO:0005739,GO:0005759,GO:0006082,GO:0006520,GO:0006553,GO:0006554,GO:0006793,GO:0006796,GO:0006807,GO:0008150,GO:0008152,GO:0009056,GO:0009063,GO:0009066,GO:0009068,GO:0009987,GO:0016054,GO:0016301,GO:0016310,GO:0016740,GO:0016772,GO:0016773,GO:0019752,GO:0031974,GO:0043226,GO:0043227,GO:0043229,GO:0043231,GO:0043233,GO:0043436,GO:…	2.7.1.81	ko:K18201	ko00310,ko01100,map00310,map01100	-	R03378	RC00002,RC00428	ko00000,ko00001,ko01000	-	-	-	APH
XP_038044708.1	7668.SPU_004883-tr	3.44e-91	282	COG5237@1|root,KOG2970@2759|Eukaryota,39RGE@33154|Opisthokonta,3BC8H@33208|Metazoa,3CV2K@33213|Bilateria	33208|Metazoa	S	Post-GPI attachment to proteins	PGAP3	GO:0003674,GO:0003824,GO:0005575,GO:0005622,GO:0005623,GO:0005737,GO:0005783,GO:0005789,GO:0006505,GO:0006629,GO:0006643,GO:0006644,GO:0006650,GO:0006664,GO:0006793,GO:0006796,GO:0008150,GO:0008152,GO:0009987,GO:0012505,GO:0016020,GO:0016787,GO:0016788,GO:0019637,GO:0031224,GO:0031227,GO:0031984,GO:0042175,GO:0043226,GO:0043227,GO:0043229,GO:0043231,GO:0044237,GO:0044238,GO:0044255,GO:0044422,GO:…	-	-	-	-	-	-	-	-	-	-	Per1
XP_038044709.1	7668.SPU_004883-tr	3.44e-91	282	COG5237@1|root,KOG2970@2759|Eukaryota,39RGE@33154|Opisthokonta,3BC8H@33208|Metazoa,3CV2K@33213|Bilateria	33208|Metazoa	S	Post-GPI attachment to proteins	PGAP3	GO:0003674,GO:0003824,GO:0005575,GO:0005622,GO:0005623,GO:0005737,GO:0005783,GO:0005789,GO:0006505,GO:0006629,GO:0006643,GO:0006644,GO:0006650,GO:0006664,GO:0006793,GO:0006796,GO:0008150,GO:0008152,GO:0009987,GO:0012505,GO:0016020,GO:0016787,GO:0016788,GO:0019637,GO:0031224,GO:0031227,GO:0031984,GO:0042175,GO:0043226,GO:0043227,GO:0043229,GO:0043231,GO:0044237,GO:0044238,GO:0044255,GO:0044422,GO:…	-	-	-	-	-	-	-	-	-	-	Per1
XP_038044710.1	7668.SPU_004883-tr	3.44e-91	282	COG5237@1|root,KOG2970@2759|Eukaryota,39RGE@33154|Opisthokonta,3BC8H@33208|Metazoa,3CV2K@33213|Bilateria	33208|Metazoa	S	Post-GPI attachment to proteins	PGAP3	GO:0003674,GO:0003824,GO:0005575,GO:0005622,GO:0005623,GO:0005737,GO:0005783,GO:0005789,GO:0006505,GO:0006629,GO:0006643,GO:0006644,GO:0006650,GO:0006664,GO:0006793,GO:0006796,GO:0008150,GO:0008152,GO:0009987,GO:0012505,GO:0016020,GO:0016787,GO:0016788,GO:0019637,GO:0031224,GO:0031227,GO:0031984,GO:0042175,GO:0043226,GO:0043227,GO:0043229,GO:0043231,GO:0044237,GO:0044238,GO:0044255,GO:0044422,GO:…	-	-	-	-	-	-	-	-	-	-	Per1
XP_038044711.1	7668.SPU_004883-tr	3.44e-91	282	COG5237@1|root,KOG2970@2759|Eukaryota,39RGE@33154|Opisthokonta,3BC8H@33208|Metazoa,3CV2K@33213|Bilateria	33208|Metazoa	S	Post-GPI attachment to proteins	PGAP3	GO:0003674,GO:0003824,GO:0005575,GO:0005622,GO:0005623,GO:0005737,GO:0005783,GO:0005789,GO:0006505,GO:0006629,GO:0006643,GO:0006644,GO:0006650,GO:0006664,GO:0006793,GO:0006796,GO:0008150,GO:0008152,GO:0009987,GO:0012505,GO:0016020,GO:0016787,GO:0016788,GO:0019637,GO:0031224,GO:0031227,GO:0031984,GO:0042175,GO:0043226,GO:0043227,GO:0043229,GO:0043231,GO:0044237,GO:0044238,GO:0044255,GO:0044422,GO:…	-	-	-	-	-	-	-	-	-	-	Per1
XP_038044712.1	7668.SPU_004882-tr	3.25e-203	585	28HME@1|root,2QPZ3@2759|Eukaryota,38BP8@33154|Opisthokonta,3BEKA@33208|Metazoa,3D05D@33213|Bilateria	33208|Metazoa	S	Coiled-coil domain containing 173	CCDC173	-	-	-	-	-	-	-	-	-	-	-	TPH
XP_038044713.1	10224.XP_002734427.1	1.05e-81	257	28H6N@1|root,2QPJE@2759|Eukaryota,39U74@33154|Opisthokonta,3BG3K@33208|Metazoa,3D3SN@33213|Bilateria	33208|Metazoa	S	actin filament polymerization	CATIP	GO:0003008,GO:0005575,GO:0005622,GO:0005623,GO:0005634,GO:0005737,GO:0005856,GO:0005886,GO:0006996,GO:0007010,GO:0007015,GO:0007275,GO:0007368,GO:0007389,GO:0007507,GO:0007600,GO:0008150,GO:0008154,GO:0009799,GO:0009855,GO:0009987,GO:0015629,GO:0016020,GO:0016043,GO:0019233,GO:0022607,GO:0030029,GO:0030030,GO:0030031,GO:0030036,GO:0030041,GO:0032501,GO:0032502,GO:0034622,GO:0043226,GO:0043227,GO:…	-	-	-	-	-	-	-	-	-	-	-
XP_038044714.1	10224.XP_002734427.1	3.08e-82	257	28H6N@1|root,2QPJE@2759|Eukaryota,39U74@33154|Opisthokonta,3BG3K@33208|Metazoa,3D3SN@33213|Bilateria	33208|Metazoa	S	actin filament polymerization	CATIP	GO:0003008,GO:0005575,GO:0005622,GO:0005623,GO:0005634,GO:0005737,GO:0005856,GO:0005886,GO:0006996,GO:0007010,GO:0007015,GO:0007275,GO:0007368,GO:0007389,GO:0007507,GO:0007600,GO:0008150,GO:0008154,GO:0009799,GO:0009855,GO:0009987,GO:0015629,GO:0016020,GO:0016043,GO:0019233,GO:0022607,GO:0030029,GO:0030030,GO:0030031,GO:0030036,GO:0030041,GO:0032501,GO:0032502,GO:0034622,GO:0043226,GO:0043227,GO:…	-	-	-	-	-	-	-	-	-	-	-
XP_038044715.1	7668.SPU_021683-tr	2.99e-93	291	KOG3656@1|root,KOG3656@2759|Eukaryota,3AQW8@33154|Opisthokonta,3C2NE@33208|Metazoa	33208|Metazoa	S	Serpentine type 7TM GPCR chemoreceptor Srx	-	-	-	ko:K04160,ko:K04287	ko04020,ko04024,ko04080,ko04726,map04020,map04024,map04080,map04726	-	-	-	ko00000,ko00001,ko04030	-	-	-	7tm_1
XP_038044716.1	7668.SPU_027584-tr	3.05e-96	298	KOG3656@1|root,KOG3656@2759|Eukaryota,3AQW8@33154|Opisthokonta,3C2NE@33208|Metazoa	33208|Metazoa	S	Serpentine type 7TM GPCR chemoreceptor Srx	-	-	-	ko:K04160,ko:K04287	ko04020,ko04024,ko04080,ko04726,map04020,map04024,map04080,map04726	-	-	-	ko00000,ko00001,ko04030	-	-	-	7tm_1
XP_038044717.1	7668.SPU_027584-tr	1.11e-95	296	KOG3656@1|root,KOG3656@2759|Eukaryota,3AQW8@33154|Opisthokonta,3C2NE@33208|Metazoa	33208|Metazoa	S	Serpentine type 7TM GPCR chemoreceptor Srx	-	-	-	ko:K04160,ko:K04287	ko04020,ko04024,ko04080,ko04726,map04020,map04024,map04080,map04726	-	-	-	ko00000,ko00001,ko04030	-	-	-	7tm_1
XP_038044718.1	7668.SPU_027584-tr	2.44e-100	308	KOG3656@1|root,KOG3656@2759|Eukaryota,3AQW8@33154|Opisthokonta,3C2NE@33208|Metazoa	33208|Metazoa	S	Serpentine type 7TM GPCR chemoreceptor Srx	-	-	-	ko:K04160,ko:K04287	ko04020,ko04024,ko04080,ko04726,map04020,map04024,map04080,map04726	-	-	-	ko00000,ko00001,ko04030	-	-	-	7tm_1
XP_038044719.1	7668.SPU_005361-tr	1.41e-172	520	KOG2918@1|root,KOG2918@2759|Eukaryota,39RWQ@33154|Opisthokonta,3B976@33208|Metazoa,3D1W7@33213|Bilateria	33208|Metazoa	O	wybutosine biosynthetic process	LCMT2	GO:0001510,GO:0003674,GO:0003824,GO:0003880,GO:0005575,GO:0005622,GO:0005623,GO:0005737,GO:0005829,GO:0006139,GO:0006396,GO:0006399,GO:0006400,GO:0006464,GO:0006479,GO:0006481,GO:0006725,GO:0006807,GO:0008033,GO:0008150,GO:0008152,GO:0008168,GO:0008171,GO:0008173,GO:0008175,GO:0008213,GO:0008276,GO:0008757,GO:0009058,GO:0009451,GO:0009987,GO:0010340,GO:0010467,GO:0016070,GO:0016740,GO:0016741,GO:…	2.1.1.290,2.3.1.231	ko:K15451	-	-	R10586,R10587	RC00003,RC00460,RC00745	ko00000,ko01000,ko03016	-	-	-	Kelch_4,Kelch_5,Kelch_6,LCM
XP_038044720.1	10224.XP_002732732.1	3.67e-48	158	KOG3631@1|root,KOG3631@2759|Eukaryota,3A1Y2@33154|Opisthokonta,3BT01@33208|Metazoa,3D68N@33213|Bilateria	33208|Metazoa	S	Transmembrane protein 203	TMEM203	GO:0000003,GO:0005575,GO:0005622,GO:0005623,GO:0005737,GO:0005783,GO:0006873,GO:0006874,GO:0006875,GO:0007276,GO:0007283,GO:0008150,GO:0009987,GO:0012505,GO:0019725,GO:0019953,GO:0022414,GO:0030003,GO:0032501,GO:0032504,GO:0042592,GO:0043226,GO:0043227,GO:0043229,GO:0043231,GO:0044424,GO:0044444,GO:0044464,GO:0044703,GO:0048232,GO:0048609,GO:0048878,GO:0050801,GO:0051704,GO:0055065,GO:0055074,GO:…	3.1.26.5	ko:K14527	ko03008,ko03013,map03008,map03013	-	-	-	ko00000,ko00001,ko01000,ko03009,ko03016,ko03029	-	-	-	Tmemb_185A
XP_038044721.1	8364.ENSXETP00000016359	8.52e-52	178	KOG0118@1|root,KOG0118@2759|Eukaryota,38H0V@33154|Opisthokonta,3BKR9@33208|Metazoa,3CU8X@33213|Bilateria,48B19@7711|Chordata,48V6Q@7742|Vertebrata	33208|Metazoa	A	cerebral cortex regionalization	TRA2B	GO:0000003,GO:0000245,GO:0000302,GO:0000375,GO:0000377,GO:0000381,GO:0000398,GO:0001678,GO:0003002,GO:0003006,GO:0003674,GO:0003676,GO:0003723,GO:0003727,GO:0003729,GO:0005488,GO:0005515,GO:0005575,GO:0005622,GO:0005623,GO:0005634,GO:0005654,GO:0005681,GO:0005737,GO:0006139,GO:0006396,GO:0006397,GO:0006725,GO:0006807,GO:0006950,GO:0006979,GO:0007275,GO:0007276,GO:0007283,GO:0007389,GO:0007399,GO:…	-	ko:K12897	ko03040,map03040	-	-	-	ko00000,ko00001,ko01009,ko03041	-	-	-	RRM_1
XP_038044722.1	7668.SPU_024136-tr	1.06e-35	152	28NAT@1|root,2QUWA@2759|Eukaryota,39SGS@33154|Opisthokonta,3BEI4@33208|Metazoa,3CUCJ@33213|Bilateria	33208|Metazoa	S	Interactor of little elongator complex ELL subunit 2	ICE2	GO:0000785,GO:0005575,GO:0005622,GO:0005623,GO:0005634,GO:0005654,GO:0005694,GO:0005737,GO:0005829,GO:0006139,GO:0006351,GO:0006355,GO:0006359,GO:0006366,GO:0006383,GO:0006725,GO:0006807,GO:0008023,GO:0008150,GO:0008152,GO:0009058,GO:0009059,GO:0009301,GO:0009889,GO:0009891,GO:0009893,GO:0009987,GO:0010467,GO:0010468,GO:0010556,GO:0010557,GO:0010604,GO:0010628,GO:0015030,GO:0016070,GO:0016073,GO:…	-	-	-	-	-	-	-	-	-	-	NARG2_C
XP_038044723.1	7994.ENSAMXP00000012492	5.28e-67	219	KOG2800@1|root,KOG2800@2759|Eukaryota,38HHH@33154|Opisthokonta,3B987@33208|Metazoa,3CU1E@33213|Bilateria,485D5@7711|Chordata,48XHX@7742|Vertebrata,49X48@7898|Actinopterygii	33208|Metazoa	S	Chromosome 2 open reading frame 69	C2orf69	GO:0007154,GO:0007267,GO:0008150,GO:0009987,GO:0023052,GO:0030154,GO:0032502,GO:0045165,GO:0045168,GO:0046331,GO:0048869	-	-	-	-	-	-	-	-	-	-	UPF0565
XP_038044724.1	7994.ENSAMXP00000012492	5.28e-67	219	KOG2800@1|root,KOG2800@2759|Eukaryota,38HHH@33154|Opisthokonta,3B987@33208|Metazoa,3CU1E@33213|Bilateria,485D5@7711|Chordata,48XHX@7742|Vertebrata,49X48@7898|Actinopterygii	33208|Metazoa	S	Chromosome 2 open reading frame 69	C2orf69	GO:0007154,GO:0007267,GO:0008150,GO:0009987,GO:0023052,GO:0030154,GO:0032502,GO:0045165,GO:0045168,GO:0046331,GO:0048869	-	-	-	-	-	-	-	-	-	-	UPF0565
XP_038044727.1	126957.SMAR014410-PA	1.49e-86	285	COG5640@1|root,KOG2246@1|root,KOG2246@2759|Eukaryota,KOG3627@2759|Eukaryota,38C0F@33154|Opisthokonta,3BANH@33208|Metazoa,3CS5Q@33213|Bilateria,41XRN@6656|Arthropoda	33208|Metazoa	G	Transferase activity, transferring glycosyl groups	C1GALT1	GO:0000003,GO:0000139,GO:0001525,GO:0001568,GO:0001655,GO:0001822,GO:0001944,GO:0002064,GO:0002065,GO:0002066,GO:0002682,GO:0002683,GO:0003674,GO:0003824,GO:0005575,GO:0005622,GO:0005623,GO:0005737,GO:0005794,GO:0005795,GO:0005797,GO:0006464,GO:0006486,GO:0006493,GO:0006629,GO:0006643,GO:0006664,GO:0006807,GO:0007275,GO:0007399,GO:0007417,GO:0007528,GO:0008150,GO:0008152,GO:0008378,GO:0008610,GO:…	2.4.1.122	ko:K00731	ko00512,ko01100,map00512,map01100	M00056	R05908	-	ko00000,ko00001,ko00002,ko01000,ko01003	-	GT31	-	Fringe
XP_038044728.1	10224.XP_006825174.1	5.91e-265	778	28HS7@1|root,2QQ3H@2759|Eukaryota,38FRT@33154|Opisthokonta,3BAJY@33208|Metazoa,3CS3U@33213|Bilateria	33208|Metazoa	S	mediator of RNA polymerase II transcription subunit	MED16	GO:0002237,GO:0003674,GO:0003712,GO:0003713,GO:0005102,GO:0005488,GO:0005515,GO:0005575,GO:0005622,GO:0005623,GO:0005634,GO:0005654,GO:0006139,GO:0006351,GO:0006352,GO:0006355,GO:0006357,GO:0006366,GO:0006367,GO:0006725,GO:0006807,GO:0006950,GO:0007154,GO:0007165,GO:0008134,GO:0008150,GO:0008152,GO:0009058,GO:0009059,GO:0009266,GO:0009408,GO:0009605,GO:0009607,GO:0009617,GO:0009628,GO:0009719,GO:…	-	ko:K15159	ko04919,map04919	-	-	-	ko00000,ko00001,ko03021	-	-	-	Med16
XP_038044729.1	10224.XP_006825174.1	4.21e-267	783	28HS7@1|root,2QQ3H@2759|Eukaryota,38FRT@33154|Opisthokonta,3BAJY@33208|Metazoa,3CS3U@33213|Bilateria	33208|Metazoa	S	mediator of RNA polymerase II transcription subunit	MED16	GO:0002237,GO:0003674,GO:0003712,GO:0003713,GO:0005102,GO:0005488,GO:0005515,GO:0005575,GO:0005622,GO:0005623,GO:0005634,GO:0005654,GO:0006139,GO:0006351,GO:0006352,GO:0006355,GO:0006357,GO:0006366,GO:0006367,GO:0006725,GO:0006807,GO:0006950,GO:0007154,GO:0007165,GO:0008134,GO:0008150,GO:0008152,GO:0009058,GO:0009059,GO:0009266,GO:0009408,GO:0009605,GO:0009607,GO:0009617,GO:0009628,GO:0009719,GO:…	-	ko:K15159	ko04919,map04919	-	-	-	ko00000,ko00001,ko03021	-	-	-	Med16
XP_038044730.1	7668.SPU_025758-tr	1.87e-29	120	COG0237@1|root,COG1019@1|root,KOG3220@2759|Eukaryota,KOG3351@2759|Eukaryota,38H33@33154|Opisthokonta,3BCJW@33208|Metazoa,3CSPG@33213|Bilateria	33208|Metazoa	H	Coenzyme A synthase	COASY	GO:0000003,GO:0001667,GO:0002009,GO:0002064,GO:0002065,GO:0002066,GO:0002165,GO:0003006,GO:0003674,GO:0003824,GO:0004140,GO:0004595,GO:0005575,GO:0005622,GO:0005623,GO:0005634,GO:0005654,GO:0005737,GO:0005739,GO:0005740,GO:0005741,GO:0005759,GO:0005829,GO:0006139,GO:0006163,GO:0006164,GO:0006725,GO:0006732,GO:0006753,GO:0006793,GO:0006796,GO:0006807,GO:0006810,GO:0006928,GO:0007275,GO:0007276,GO:…	2.7.1.24,2.7.7.3	ko:K02318	ko00770,ko01100,map00770,map01100	M00120	R00130,R03035	RC00002,RC00078	ko00000,ko00001,ko00002,ko01000	-	-	-	CTP_transf_like,CoaE
XP_038044731.1	10224.XP_006817089.1	0	1003	COG5059@1|root,KOG0245@2759|Eukaryota,38DWU@33154|Opisthokonta,3BFCP@33208|Metazoa,3CX9D@33213|Bilateria	33208|Metazoa	Z	microtubule motor activity	-	GO:0005575,GO:0005622,GO:0005623,GO:0005737,GO:0005739,GO:0005740,GO:0005929,GO:0016020,GO:0030424,GO:0030425,GO:0031090,GO:0031966,GO:0031967,GO:0031975,GO:0036477,GO:0042995,GO:0043005,GO:0043025,GO:0043226,GO:0043227,GO:0043229,GO:0043231,GO:0044297,GO:0044422,GO:0044424,GO:0044429,GO:0044444,GO:0044446,GO:0044463,GO:0044464,GO:0097447,GO:0097458,GO:0097730,GO:0120025,GO:0120038	-	-	-	-	-	-	-	-	-	-	FHA,KIF1B,Kinesin,Kinesin_assoc
XP_038044733.1	10224.XP_002732943.1	0	1669	COG0480@1|root,KOG0468@2759|Eukaryota,3ANBS@33154|Opisthokonta,3BHXV@33208|Metazoa,3CWVN@33213|Bilateria	33208|Metazoa	J	GTPase activity	EFTUD2	GO:0000375,GO:0000377,GO:0000398,GO:0003674,GO:0003676,GO:0003723,GO:0003746,GO:0003824,GO:0003924,GO:0005488,GO:0005575,GO:0005622,GO:0005623,GO:0005634,GO:0005654,GO:0005681,GO:0005682,GO:0005684,GO:0005737,GO:0005829,GO:0006139,GO:0006396,GO:0006397,GO:0006412,GO:0006414,GO:0006518,GO:0006725,GO:0006807,GO:0008135,GO:0008150,GO:0008152,GO:0008380,GO:0009058,GO:0009059,GO:0009893,GO:0009987,GO:…	-	ko:K12852	ko03040,map03040	M00354,M00355	-	-	ko00000,ko00001,ko00002,ko03041	-	-	-	EFG_C,EFG_II,EFG_IV,EFTUD2,GTP_EFTU,GTP_EFTU_D2
XP_038044734.1	7668.SPU_014397-tr	0	1420	COG5022@1|root,KOG0164@2759|Eukaryota,38EEB@33154|Opisthokonta,3BA2S@33208|Metazoa,3CSGY@33213|Bilateria	33208|Metazoa	Z	Belongs to the TRAFAC class myosin-kinesin ATPase superfamily. Myosin family	MYO1D	GO:0000003,GO:0000146,GO:0001891,GO:0002009,GO:0002165,GO:0002250,GO:0002252,GO:0002253,GO:0002376,GO:0002429,GO:0002431,GO:0002433,GO:0002443,GO:0002449,GO:0002456,GO:0002460,GO:0002682,GO:0002684,GO:0002757,GO:0002764,GO:0002768,GO:0003006,GO:0003674,GO:0003774,GO:0003779,GO:0003824,GO:0005488,GO:0005515,GO:0005516,GO:0005543,GO:0005546,GO:0005547,GO:0005575,GO:0005622,GO:0005623,GO:0005737,GO:…	-	ko:K10356	-	-	-	-	ko00000,ko01009,ko03036,ko04131,ko04147,ko04812	-	-	-	IQ,Myosin_TH1,Myosin_head
XP_038044735.1	7668.SPU_009136-tr	6.93e-37	143	2CZA0@1|root,2S9AH@2759|Eukaryota,3ABW2@33154|Opisthokonta,3BVK1@33208|Metazoa,3DCNX@33213|Bilateria	33208|Metazoa	S	Nucleotide-diphospho-sugar transferase	-	-	-	ko:K11714	-	-	-	-	ko00000,ko01000,ko01003	-	GT77	-	Nucleotid_trans
XP_038044736.1	7668.SPU_009136-tr	6.93e-37	143	2CZA0@1|root,2S9AH@2759|Eukaryota,3ABW2@33154|Opisthokonta,3BVK1@33208|Metazoa,3DCNX@33213|Bilateria	33208|Metazoa	S	Nucleotide-diphospho-sugar transferase	-	-	-	ko:K11714	-	-	-	-	ko00000,ko01000,ko01003	-	GT77	-	Nucleotid_trans
XP_038044737.1	9694.XP_007092992.1	0	1560	COG5022@1|root,KOG4229@2759|Eukaryota,38DNN@33154|Opisthokonta,3BAAM@33208|Metazoa,3CR9E@33213|Bilateria,486BG@7711|Chordata,496ZU@7742|Vertebrata,3J5Q5@40674|Mammalia,3ETI4@33554|Carnivora	33208|Metazoa	Z	Belongs to the TRAFAC class myosin-kinesin ATPase superfamily. Myosin family	MYO10	GO:0000146,GO:0001726,GO:0002252,GO:0002253,GO:0002376,GO:0002429,GO:0002431,GO:0002433,GO:0002682,GO:0002684,GO:0002757,GO:0002764,GO:0002768,GO:0003674,GO:0003774,GO:0003779,GO:0003824,GO:0005488,GO:0005515,GO:0005543,GO:0005547,GO:0005575,GO:0005622,GO:0005623,GO:0005634,GO:0005730,GO:0005737,GO:0005829,GO:0005856,GO:0005886,GO:0005938,GO:0006810,GO:0006897,GO:0006909,GO:0006928,GO:0007154,GO:…	-	ko:K10361,ko:K12559	ko04666,map04666	-	-	-	ko00000,ko00001,ko04147,ko04812	-	-	-	FERM_M,IQ,MYO10_CC,MyTH4,Myosin_head,PH,RA
XP_038044738.1	9694.XP_007092992.1	0	1587	COG5022@1|root,KOG4229@2759|Eukaryota,38DNN@33154|Opisthokonta,3BAAM@33208|Metazoa,3CR9E@33213|Bilateria,486BG@7711|Chordata,496ZU@7742|Vertebrata,3J5Q5@40674|Mammalia,3ETI4@33554|Carnivora	33208|Metazoa	Z	Belongs to the TRAFAC class myosin-kinesin ATPase superfamily. Myosin family	MYO10	GO:0000146,GO:0001726,GO:0002252,GO:0002253,GO:0002376,GO:0002429,GO:0002431,GO:0002433,GO:0002682,GO:0002684,GO:0002757,GO:0002764,GO:0002768,GO:0003674,GO:0003774,GO:0003779,GO:0003824,GO:0005488,GO:0005515,GO:0005543,GO:0005547,GO:0005575,GO:0005622,GO:0005623,GO:0005634,GO:0005730,GO:0005737,GO:0005829,GO:0005856,GO:0005886,GO:0005938,GO:0006810,GO:0006897,GO:0006909,GO:0006928,GO:0007154,GO:…	-	ko:K10361,ko:K12559	ko04666,map04666	-	-	-	ko00000,ko00001,ko04147,ko04812	-	-	-	FERM_M,IQ,MYO10_CC,MyTH4,Myosin_head,PH,RA
XP_038044739.1	9694.XP_007092992.1	0	1614	COG5022@1|root,KOG4229@2759|Eukaryota,38DNN@33154|Opisthokonta,3BAAM@33208|Metazoa,3CR9E@33213|Bilateria,486BG@7711|Chordata,496ZU@7742|Vertebrata,3J5Q5@40674|Mammalia,3ETI4@33554|Carnivora	33208|Metazoa	Z	Belongs to the TRAFAC class myosin-kinesin ATPase superfamily. Myosin family	MYO10	GO:0000146,GO:0001726,GO:0002252,GO:0002253,GO:0002376,GO:0002429,GO:0002431,GO:0002433,GO:0002682,GO:0002684,GO:0002757,GO:0002764,GO:0002768,GO:0003674,GO:0003774,GO:0003779,GO:0003824,GO:0005488,GO:0005515,GO:0005543,GO:0005547,GO:0005575,GO:0005622,GO:0005623,GO:0005634,GO:0005730,GO:0005737,GO:0005829,GO:0005856,GO:0005886,GO:0005938,GO:0006810,GO:0006897,GO:0006909,GO:0006928,GO:0007154,GO:…	-	ko:K10361,ko:K12559	ko04666,map04666	-	-	-	ko00000,ko00001,ko04147,ko04812	-	-	-	FERM_M,IQ,MYO10_CC,MyTH4,Myosin_head,PH,RA
XP_038044740.1	7668.SPU_002064-tr	5.28e-70	243	2E3DK@1|root,2SAGP@2759|Eukaryota,3AQHM@33154|Opisthokonta,3C1WU@33208|Metazoa,3DI4M@33213|Bilateria	33208|Metazoa	O	Ring finger	-	-	-	-	-	-	-	-	-	-	-	-	-
XP_038044741.1	69293.ENSGACP00000011295	9.4e-13	76.3	KOG3656@1|root,KOG3656@2759|Eukaryota,3AH0S@33154|Opisthokonta,3BPNA@33208|Metazoa,3D6Z1@33213|Bilateria	33208|Metazoa	T	7 transmembrane receptor (rhodopsin family)	-	-	-	ko:K05051	ko04080,map04080	-	-	-	ko00000,ko00001,ko04030	-	-	-	7tm_1
XP_038044742.1	126957.SMAR011706-PA	4.8e-143	434	KOG0109@1|root,KOG2193@1|root,KOG0109@2759|Eukaryota,KOG2193@2759|Eukaryota,38HF1@33154|Opisthokonta,3BCSA@33208|Metazoa,3CUQE@33213|Bilateria,41U84@6656|Arthropoda	33208|Metazoa	A	RNA binding	IGF2BP3	GO:0000003,GO:0000375,GO:0000377,GO:0000398,GO:0001654,GO:0001817,GO:0003407,GO:0003674,GO:0003676,GO:0003723,GO:0003729,GO:0003730,GO:0005488,GO:0005515,GO:0005575,GO:0005622,GO:0005623,GO:0005634,GO:0005654,GO:0005737,GO:0005829,GO:0005856,GO:0005975,GO:0006139,GO:0006396,GO:0006397,GO:0006403,GO:0006412,GO:0006417,GO:0006518,GO:0006725,GO:0006807,GO:0006950,GO:0007275,GO:0007276,GO:0007283,GO:…	-	ko:K02888,ko:K13197,ko:K17391,ko:K17392	ko03010,ko05206,map03010,map05206	M00178	-	-	br01610,ko00000,ko00001,ko00002,ko03011,ko03019,ko03041	-	-	-	KH_1,RRM_1
XP_038044743.1	126957.SMAR011706-PA	2.51e-145	440	KOG0109@1|root,KOG2193@1|root,KOG0109@2759|Eukaryota,KOG2193@2759|Eukaryota,38HF1@33154|Opisthokonta,3BCSA@33208|Metazoa,3CUQE@33213|Bilateria,41U84@6656|Arthropoda	33208|Metazoa	A	RNA binding	IGF2BP3	GO:0000003,GO:0000375,GO:0000377,GO:0000398,GO:0001654,GO:0001817,GO:0003407,GO:0003674,GO:0003676,GO:0003723,GO:0003729,GO:0003730,GO:0005488,GO:0005515,GO:0005575,GO:0005622,GO:0005623,GO:0005634,GO:0005654,GO:0005737,GO:0005829,GO:0005856,GO:0005975,GO:0006139,GO:0006396,GO:0006397,GO:0006403,GO:0006412,GO:0006417,GO:0006518,GO:0006725,GO:0006807,GO:0006950,GO:0007275,GO:0007276,GO:0007283,GO:…	-	ko:K02888,ko:K13197,ko:K17391,ko:K17392	ko03010,ko05206,map03010,map05206	M00178	-	-	br01610,ko00000,ko00001,ko00002,ko03011,ko03019,ko03041	-	-	-	KH_1,RRM_1
XP_038044744.1	126957.SMAR011706-PA	2.15e-142	432	KOG0109@1|root,KOG2193@1|root,KOG0109@2759|Eukaryota,KOG2193@2759|Eukaryota,38HF1@33154|Opisthokonta,3BCSA@33208|Metazoa,3CUQE@33213|Bilateria,41U84@6656|Arthropoda	33208|Metazoa	A	RNA binding	IGF2BP3	GO:0000003,GO:0000375,GO:0000377,GO:0000398,GO:0001654,GO:0001817,GO:0003407,GO:0003674,GO:0003676,GO:0003723,GO:0003729,GO:0003730,GO:0005488,GO:0005515,GO:0005575,GO:0005622,GO:0005623,GO:0005634,GO:0005654,GO:0005737,GO:0005829,GO:0005856,GO:0005975,GO:0006139,GO:0006396,GO:0006397,GO:0006403,GO:0006412,GO:0006417,GO:0006518,GO:0006725,GO:0006807,GO:0006950,GO:0007275,GO:0007276,GO:0007283,GO:…	-	ko:K02888,ko:K13197,ko:K17391,ko:K17392	ko03010,ko05206,map03010,map05206	M00178	-	-	br01610,ko00000,ko00001,ko00002,ko03011,ko03019,ko03041	-	-	-	KH_1,RRM_1
XP_038044745.1	7668.SPU_014477-tr	3.54e-259	746	COG0737@1|root,KOG4419@2759|Eukaryota,38CIK@33154|Opisthokonta,3BAV2@33208|Metazoa,3CZ0N@33213|Bilateria	33208|Metazoa	F	Belongs to the 5'-nucleotidase family	-	-	3.1.3.5	ko:K01081,ko:K19970	ko00230,ko00240,ko00760,ko01100,ko01110,map00230,map00240,map00760,map01100,map01110	-	R00183,R00511,R00963,R01126,R01227,R01569,R01664,R01968,R02088,R02102,R02323,R02719,R03346	RC00017	ko00000,ko00001,ko00537,ko01000,ko04090	-	-	-	5_nucleotid_C,Metallophos
XP_038044746.1	7668.SPU_014477-tr	3.54e-259	746	COG0737@1|root,KOG4419@2759|Eukaryota,38CIK@33154|Opisthokonta,3BAV2@33208|Metazoa,3CZ0N@33213|Bilateria	33208|Metazoa	F	Belongs to the 5'-nucleotidase family	-	-	3.1.3.5	ko:K01081,ko:K19970	ko00230,ko00240,ko00760,ko01100,ko01110,map00230,map00240,map00760,map01100,map01110	-	R00183,R00511,R00963,R01126,R01227,R01569,R01664,R01968,R02088,R02102,R02323,R02719,R03346	RC00017	ko00000,ko00001,ko00537,ko01000,ko04090	-	-	-	5_nucleotid_C,Metallophos
XP_038044747.1	7668.SPU_014477-tr	3.54e-259	746	COG0737@1|root,KOG4419@2759|Eukaryota,38CIK@33154|Opisthokonta,3BAV2@33208|Metazoa,3CZ0N@33213|Bilateria	33208|Metazoa	F	Belongs to the 5'-nucleotidase family	-	-	3.1.3.5	ko:K01081,ko:K19970	ko00230,ko00240,ko00760,ko01100,ko01110,map00230,map00240,map00760,map01100,map01110	-	R00183,R00511,R00963,R01126,R01227,R01569,R01664,R01968,R02088,R02102,R02323,R02719,R03346	RC00017	ko00000,ko00001,ko00537,ko01000,ko04090	-	-	-	5_nucleotid_C,Metallophos
XP_038044748.1	7668.SPU_005295-tr	8.46e-100	342	COG1100@1|root,KOG3751@1|root,KOG0070@2759|Eukaryota,KOG3751@2759|Eukaryota,38D8K@33154|Opisthokonta,3BCKP@33208|Metazoa,3CX3K@33213|Bilateria	33208|Metazoa	T	T cell activation via T cell receptor contact with antigen bound to MHC molecule on antigen presenting cell	RAPH1	GO:0000003,GO:0000902,GO:0001667,GO:0001764,GO:0001775,GO:0002119,GO:0002164,GO:0002252,GO:0002263,GO:0002285,GO:0002286,GO:0002291,GO:0002366,GO:0002376,GO:0003674,GO:0005488,GO:0005515,GO:0005575,GO:0005622,GO:0005623,GO:0005634,GO:0005654,GO:0005737,GO:0005829,GO:0005886,GO:0006928,GO:0006950,GO:0006955,GO:0006996,GO:0007010,GO:0007015,GO:0007275,GO:0007399,GO:0007444,GO:0007610,GO:0008078,GO:…	-	ko:K17704	ko04015,ko04611,map04015,map04611	-	-	-	ko00000,ko00001	-	-	-	PH,RA
XP_038044749.1	7668.SPU_005295-tr	5.08e-99	340	COG1100@1|root,KOG3751@1|root,KOG0070@2759|Eukaryota,KOG3751@2759|Eukaryota,38D8K@33154|Opisthokonta,3BCKP@33208|Metazoa,3CX3K@33213|Bilateria	33208|Metazoa	T	T cell activation via T cell receptor contact with antigen bound to MHC molecule on antigen presenting cell	RAPH1	GO:0000003,GO:0000902,GO:0001667,GO:0001764,GO:0001775,GO:0002119,GO:0002164,GO:0002252,GO:0002263,GO:0002285,GO:0002286,GO:0002291,GO:0002366,GO:0002376,GO:0003674,GO:0005488,GO:0005515,GO:0005575,GO:0005622,GO:0005623,GO:0005634,GO:0005654,GO:0005737,GO:0005829,GO:0005886,GO:0006928,GO:0006950,GO:0006955,GO:0006996,GO:0007010,GO:0007015,GO:0007275,GO:0007399,GO:0007444,GO:0007610,GO:0008078,GO:…	-	ko:K17704	ko04015,ko04611,map04015,map04611	-	-	-	ko00000,ko00001	-	-	-	PH,RA
XP_038044750.1	7668.SPU_005295-tr	3.14e-100	343	COG1100@1|root,KOG3751@1|root,KOG0070@2759|Eukaryota,KOG3751@2759|Eukaryota,38D8K@33154|Opisthokonta,3BCKP@33208|Metazoa,3CX3K@33213|Bilateria	33208|Metazoa	T	T cell activation via T cell receptor contact with antigen bound to MHC molecule on antigen presenting cell	RAPH1	GO:0000003,GO:0000902,GO:0001667,GO:0001764,GO:0001775,GO:0002119,GO:0002164,GO:0002252,GO:0002263,GO:0002285,GO:0002286,GO:0002291,GO:0002366,GO:0002376,GO:0003674,GO:0005488,GO:0005515,GO:0005575,GO:0005622,GO:0005623,GO:0005634,GO:0005654,GO:0005737,GO:0005829,GO:0005886,GO:0006928,GO:0006950,GO:0006955,GO:0006996,GO:0007010,GO:0007015,GO:0007275,GO:0007399,GO:0007444,GO:0007610,GO:0008078,GO:…	-	ko:K17704	ko04015,ko04611,map04015,map04611	-	-	-	ko00000,ko00001	-	-	-	PH,RA
XP_038044751.1	7668.SPU_005295-tr	3.14e-100	343	COG1100@1|root,KOG3751@1|root,KOG0070@2759|Eukaryota,KOG3751@2759|Eukaryota,38D8K@33154|Opisthokonta,3BCKP@33208|Metazoa,3CX3K@33213|Bilateria	33208|Metazoa	T	T cell activation via T cell receptor contact with antigen bound to MHC molecule on antigen presenting cell	RAPH1	GO:0000003,GO:0000902,GO:0001667,GO:0001764,GO:0001775,GO:0002119,GO:0002164,GO:0002252,GO:0002263,GO:0002285,GO:0002286,GO:0002291,GO:0002366,GO:0002376,GO:0003674,GO:0005488,GO:0005515,GO:0005575,GO:0005622,GO:0005623,GO:0005634,GO:0005654,GO:0005737,GO:0005829,GO:0005886,GO:0006928,GO:0006950,GO:0006955,GO:0006996,GO:0007010,GO:0007015,GO:0007275,GO:0007399,GO:0007444,GO:0007610,GO:0008078,GO:…	-	ko:K17704	ko04015,ko04611,map04015,map04611	-	-	-	ko00000,ko00001	-	-	-	PH,RA
XP_038044752.1	7668.SPU_005295-tr	5.94e-101	342	COG1100@1|root,KOG3751@1|root,KOG0070@2759|Eukaryota,KOG3751@2759|Eukaryota,38D8K@33154|Opisthokonta,3BCKP@33208|Metazoa,3CX3K@33213|Bilateria	33208|Metazoa	T	T cell activation via T cell receptor contact with antigen bound to MHC molecule on antigen presenting cell	RAPH1	GO:0000003,GO:0000902,GO:0001667,GO:0001764,GO:0001775,GO:0002119,GO:0002164,GO:0002252,GO:0002263,GO:0002285,GO:0002286,GO:0002291,GO:0002366,GO:0002376,GO:0003674,GO:0005488,GO:0005515,GO:0005575,GO:0005622,GO:0005623,GO:0005634,GO:0005654,GO:0005737,GO:0005829,GO:0005886,GO:0006928,GO:0006950,GO:0006955,GO:0006996,GO:0007010,GO:0007015,GO:0007275,GO:0007399,GO:0007444,GO:0007610,GO:0008078,GO:…	-	ko:K17704	ko04015,ko04611,map04015,map04611	-	-	-	ko00000,ko00001	-	-	-	PH,RA
XP_038044753.1	7668.SPU_005295-tr	8.33e-104	342	COG1100@1|root,KOG3751@1|root,KOG0070@2759|Eukaryota,KOG3751@2759|Eukaryota,38D8K@33154|Opisthokonta,3BCKP@33208|Metazoa,3CX3K@33213|Bilateria	33208|Metazoa	T	T cell activation via T cell receptor contact with antigen bound to MHC molecule on antigen presenting cell	RAPH1	GO:0000003,GO:0000902,GO:0001667,GO:0001764,GO:0001775,GO:0002119,GO:0002164,GO:0002252,GO:0002263,GO:0002285,GO:0002286,GO:0002291,GO:0002366,GO:0002376,GO:0003674,GO:0005488,GO:0005515,GO:0005575,GO:0005622,GO:0005623,GO:0005634,GO:0005654,GO:0005737,GO:0005829,GO:0005886,GO:0006928,GO:0006950,GO:0006955,GO:0006996,GO:0007010,GO:0007015,GO:0007275,GO:0007399,GO:0007444,GO:0007610,GO:0008078,GO:…	-	ko:K17704	ko04015,ko04611,map04015,map04611	-	-	-	ko00000,ko00001	-	-	-	PH,RA
XP_038044754.1	7668.SPU_005295-tr	8.12e-104	342	COG1100@1|root,KOG3751@1|root,KOG0070@2759|Eukaryota,KOG3751@2759|Eukaryota,38D8K@33154|Opisthokonta,3BCKP@33208|Metazoa,3CX3K@33213|Bilateria	33208|Metazoa	T	T cell activation via T cell receptor contact with antigen bound to MHC molecule on antigen presenting cell	RAPH1	GO:0000003,GO:0000902,GO:0001667,GO:0001764,GO:0001775,GO:0002119,GO:0002164,GO:0002252,GO:0002263,GO:0002285,GO:0002286,GO:0002291,GO:0002366,GO:0002376,GO:0003674,GO:0005488,GO:0005515,GO:0005575,GO:0005622,GO:0005623,GO:0005634,GO:0005654,GO:0005737,GO:0005829,GO:0005886,GO:0006928,GO:0006950,GO:0006955,GO:0006996,GO:0007010,GO:0007015,GO:0007275,GO:0007399,GO:0007444,GO:0007610,GO:0008078,GO:…	-	ko:K17704	ko04015,ko04611,map04015,map04611	-	-	-	ko00000,ko00001	-	-	-	PH,RA
XP_038044755.1	10224.XP_006824535.1	1.88e-54	188	KOG3656@1|root,KOG3656@2759|Eukaryota,3AKBB@33154|Opisthokonta,3C05I@33208|Metazoa,3DG77@33213|Bilateria	33208|Metazoa	S	Belongs to the G-protein coupled receptor 1 family	-	-	-	ko:K04223,ko:K04231	ko04020,ko04080,map04020,map04080	-	-	-	ko00000,ko00001,ko04030	-	-	-	7tm_1
XP_038044756.1	10224.XP_006814030.1	0	992	COG5059@1|root,KOG0239@2759|Eukaryota,38D7J@33154|Opisthokonta,3BABC@33208|Metazoa,3CXDB@33213|Bilateria	33208|Metazoa	Z	Microtubule binding	-	-	-	-	-	-	-	-	-	-	-	-	Kinesin
XP_038044757.1	10224.XP_006814030.1	0	992	COG5059@1|root,KOG0239@2759|Eukaryota,38D7J@33154|Opisthokonta,3BABC@33208|Metazoa,3CXDB@33213|Bilateria	33208|Metazoa	Z	Microtubule binding	-	-	-	-	-	-	-	-	-	-	-	-	Kinesin
XP_038044758.1	7739.XP_002600719.1	7.84e-184	570	COG0323@1|root,KOG1978@2759|Eukaryota,39B47@33154|Opisthokonta,3BBH1@33208|Metazoa,3CVJ7@33213|Bilateria,485CF@7711|Chordata	33208|Metazoa	L	DNA mismatch repair protein, C-terminal domain	PMS1	GO:0003674,GO:0003676,GO:0003677,GO:0003697,GO:0003824,GO:0005488,GO:0005575,GO:0005622,GO:0005623,GO:0005634,GO:0006139,GO:0006259,GO:0006281,GO:0006298,GO:0006725,GO:0006807,GO:0006950,GO:0006974,GO:0008150,GO:0008152,GO:0009987,GO:0016462,GO:0016787,GO:0016817,GO:0016818,GO:0016887,GO:0017111,GO:0032300,GO:0032389,GO:0032991,GO:0033554,GO:0034641,GO:0043170,GO:0043226,GO:0043227,GO:0043229,GO:…	-	ko:K10864	-	-	-	-	ko00000,ko03400	-	-	-	DNA_mis_repair,HATPase_c_3,HMG_box
XP_038044759.1	7668.SPU_024518-tr	1.55e-38	145	2ES4Q@1|root,2SUSP@2759|Eukaryota,3APIX@33154|Opisthokonta,3CM9N@33208|Metazoa,3DJ12@33213|Bilateria	33208|Metazoa	-	-	-	-	-	-	-	-	-	-	-	-	-	-	-
XP_038044760.1	10224.XP_002739219.1	3.16e-73	231	KOG3120@1|root,KOG3120@2759|Eukaryota,39S7P@33154|Opisthokonta,3BC3W@33208|Metazoa,3CVKZ@33213|Bilateria	33208|Metazoa	S	pyridoxal phosphatase activity	PHOSPHO2	GO:0003674,GO:0003824,GO:0006793,GO:0006796,GO:0008150,GO:0008152,GO:0009987,GO:0016311,GO:0016462,GO:0016787,GO:0016788,GO:0016791,GO:0016817,GO:0016818,GO:0042578,GO:0044237	3.1.3.74	ko:K13248	ko00750,ko01100,map00750,map01100	-	R00173,R01911,R02494	RC00017	ko00000,ko00001,ko01000,ko01009	-	-	-	Put_Phosphatase
XP_038044761.1	7668.SPU_028448-tr	7.92e-66	206	COG5081@1|root,KOG3319@2759|Eukaryota,395IU@33154|Opisthokonta,3BAEV@33208|Metazoa,3CUD6@33213|Bilateria	33208|Metazoa	S	cellular sphingolipid homeostasis	ORMDL3	GO:0001775,GO:0002178,GO:0002252,GO:0002263,GO:0002274,GO:0002275,GO:0002283,GO:0002366,GO:0002376,GO:0002443,GO:0002444,GO:0002446,GO:0005575,GO:0005622,GO:0005623,GO:0005737,GO:0005783,GO:0005789,GO:0005886,GO:0006629,GO:0006643,GO:0006665,GO:0006672,GO:0006807,GO:0006810,GO:0006887,GO:0006955,GO:0008150,GO:0008152,GO:0009889,GO:0009890,GO:0009892,GO:0009987,GO:0010556,GO:0012505,GO:0012506,GO:…	-	-	-	-	-	-	-	-	-	-	ORMDL
XP_038044762.1	7668.SPU_028448-tr	3.09e-66	206	COG5081@1|root,KOG3319@2759|Eukaryota,395IU@33154|Opisthokonta,3BAEV@33208|Metazoa,3CUD6@33213|Bilateria	33208|Metazoa	S	cellular sphingolipid homeostasis	ORMDL3	GO:0001775,GO:0002178,GO:0002252,GO:0002263,GO:0002274,GO:0002275,GO:0002283,GO:0002366,GO:0002376,GO:0002443,GO:0002444,GO:0002446,GO:0005575,GO:0005622,GO:0005623,GO:0005737,GO:0005783,GO:0005789,GO:0005886,GO:0006629,GO:0006643,GO:0006665,GO:0006672,GO:0006807,GO:0006810,GO:0006887,GO:0006955,GO:0008150,GO:0008152,GO:0009889,GO:0009890,GO:0009892,GO:0009987,GO:0010556,GO:0012505,GO:0012506,GO:…	-	-	-	-	-	-	-	-	-	-	ORMDL
XP_038044763.1	7668.SPU_028448-tr	3.09e-66	206	COG5081@1|root,KOG3319@2759|Eukaryota,395IU@33154|Opisthokonta,3BAEV@33208|Metazoa,3CUD6@33213|Bilateria	33208|Metazoa	S	cellular sphingolipid homeostasis	ORMDL3	GO:0001775,GO:0002178,GO:0002252,GO:0002263,GO:0002274,GO:0002275,GO:0002283,GO:0002366,GO:0002376,GO:0002443,GO:0002444,GO:0002446,GO:0005575,GO:0005622,GO:0005623,GO:0005737,GO:0005783,GO:0005789,GO:0005886,GO:0006629,GO:0006643,GO:0006665,GO:0006672,GO:0006807,GO:0006810,GO:0006887,GO:0006955,GO:0008150,GO:0008152,GO:0009889,GO:0009890,GO:0009892,GO:0009987,GO:0010556,GO:0012505,GO:0012506,GO:…	-	-	-	-	-	-	-	-	-	-	ORMDL
XP_038044764.1	7668.SPU_028448-tr	3.09e-66	206	COG5081@1|root,KOG3319@2759|Eukaryota,395IU@33154|Opisthokonta,3BAEV@33208|Metazoa,3CUD6@33213|Bilateria	33208|Metazoa	S	cellular sphingolipid homeostasis	ORMDL3	GO:0001775,GO:0002178,GO:0002252,GO:0002263,GO:0002274,GO:0002275,GO:0002283,GO:0002366,GO:0002376,GO:0002443,GO:0002444,GO:0002446,GO:0005575,GO:0005622,GO:0005623,GO:0005737,GO:0005783,GO:0005789,GO:0005886,GO:0006629,GO:0006643,GO:0006665,GO:0006672,GO:0006807,GO:0006810,GO:0006887,GO:0006955,GO:0008150,GO:0008152,GO:0009889,GO:0009890,GO:0009892,GO:0009987,GO:0010556,GO:0012505,GO:0012506,GO:…	-	-	-	-	-	-	-	-	-	-	ORMDL
XP_038044765.1	10224.XP_002739603.2	0	989	COG0423@1|root,KOG2298@2759|Eukaryota,38CGD@33154|Opisthokonta,3BBNM@33208|Metazoa,3CXBQ@33213|Bilateria	33208|Metazoa	J	Glycyl-tRNA synthetase	GARS	GO:0000902,GO:0000904,GO:0000959,GO:0002164,GO:0002376,GO:0002520,GO:0003674,GO:0003824,GO:0004081,GO:0004551,GO:0004812,GO:0004820,GO:0005488,GO:0005515,GO:0005575,GO:0005576,GO:0005615,GO:0005622,GO:0005623,GO:0005737,GO:0005739,GO:0005759,GO:0005829,GO:0006082,GO:0006139,GO:0006399,GO:0006412,GO:0006418,GO:0006426,GO:0006518,GO:0006520,GO:0006725,GO:0006753,GO:0006793,GO:0006796,GO:0006807,GO:…	6.1.1.14	ko:K01880	ko00970,map00970	M00359,M00360	R03654	RC00055,RC00523	ko00000,ko00001,ko00002,ko01000,ko01007,ko03016,ko03029	-	-	-	HGTP_anticodon,WHEP-TRS,tRNA-synt_2b
XP_038044766.1	7668.SPU_024135-tr	1.08e-193	588	2BZ3U@1|root,2QQ69@2759|Eukaryota,38EYQ@33154|Opisthokonta,3BFM4@33208|Metazoa,3CSFN@33213|Bilateria	33208|Metazoa	S	intracellular signal transduction	GPR155	GO:0003008,GO:0005575,GO:0005622,GO:0005623,GO:0005737,GO:0008150,GO:0016020,GO:0032501,GO:0044424,GO:0044464,GO:0050877,GO:0050890	-	-	-	-	-	-	-	-	-	-	7tm_2,DEP,Mem_trans
XP_038044767.1	7668.SPU_005167-tr	4.37e-39	162	KOG3544@1|root,KOG3544@2759|Eukaryota,38CJN@33154|Opisthokonta,3BAFZ@33208|Metazoa	33208|Metazoa	W	collagen	-	-	-	ko:K19719	ko04151,ko04510,ko04512,ko04974,ko05165,map04151,map04510,map04512,map04974,map05165	-	-	-	ko00000,ko00001,ko00536	-	-	-	COLFI,Collagen,VWC
XP_038044768.1	7668.SPU_024135-tr	7.64e-193	585	2BZ3U@1|root,2QQ69@2759|Eukaryota,38EYQ@33154|Opisthokonta,3BFM4@33208|Metazoa,3CSFN@33213|Bilateria	33208|Metazoa	S	intracellular signal transduction	GPR155	GO:0003008,GO:0005575,GO:0005622,GO:0005623,GO:0005737,GO:0008150,GO:0016020,GO:0032501,GO:0044424,GO:0044464,GO:0050877,GO:0050890	-	-	-	-	-	-	-	-	-	-	7tm_2,DEP,Mem_trans
XP_038044769.1	7668.SPU_024135-tr	2.31e-194	589	2BZ3U@1|root,2QQ69@2759|Eukaryota,38EYQ@33154|Opisthokonta,3BFM4@33208|Metazoa,3CSFN@33213|Bilateria	33208|Metazoa	S	intracellular signal transduction	GPR155	GO:0003008,GO:0005575,GO:0005622,GO:0005623,GO:0005737,GO:0008150,GO:0016020,GO:0032501,GO:0044424,GO:0044464,GO:0050877,GO:0050890	-	-	-	-	-	-	-	-	-	-	7tm_2,DEP,Mem_trans
XP_038044770.1	10224.XP_006824113.1	9.73e-269	866	KOG1216@1|root,KOG1217@1|root,KOG3516@1|root,KOG3544@1|root,KOG1216@2759|Eukaryota,KOG1217@2759|Eukaryota,KOG3516@2759|Eukaryota,KOG3544@2759|Eukaryota,38BYG@33154|Opisthokonta,3BBY5@33208|Metazoa,3CRZ6@33213|Bilateria	33208|Metazoa	VW	biological adhesion	-	-	-	ko:K21125	ko04657,map04657	-	-	-	ko00000,ko00001,ko04131	-	-	-	C8,EGF,F5_F8_type_C,Ldl_recept_a,Mucin2_WxxW,TIL,VWC,VWD
XP_038044771.1	7668.SPU_005335-tr	6.37e-116	396	COG1111@1|root,KOG0354@2759|Eukaryota,390WH@33154|Opisthokonta,3BZMB@33208|Metazoa,3DEH3@33213|Bilateria	33154|Opisthokonta	A	Type III restriction enzyme, res subunit	-	GO:0000003,GO:0000228,GO:0000578,GO:0000793,GO:0000794,GO:0003002,GO:0003006,GO:0003674,GO:0003676,GO:0003723,GO:0003725,GO:0003727,GO:0003824,GO:0005488,GO:0005515,GO:0005575,GO:0005622,GO:0005623,GO:0005634,GO:0005694,GO:0005737,GO:0006139,GO:0006396,GO:0006725,GO:0006807,GO:0006996,GO:0007028,GO:0007275,GO:0007276,GO:0007281,GO:0007292,GO:0007308,GO:0007309,GO:0007314,GO:0007315,GO:0007350,GO:…	3.6.3.14,3.6.4.13	ko:K12646,ko:K12647	ko04064,ko04622,ko04623,ko05160,ko05161,ko05162,ko05164,ko05168,ko05169,map04064,map04622,map04623,map05160,map05161,map05162,map05164,map05168,map05169	-	-	-	ko00000,ko00001,ko01000	-	-	-	CARD_2,DEAD,Helicase_C,RIG-I_C-RD,ResIII
XP_038044772.1	7668.SPU_005335-tr	2.73e-116	396	COG1111@1|root,KOG0354@2759|Eukaryota,390WH@33154|Opisthokonta,3BZMB@33208|Metazoa,3DEH3@33213|Bilateria	33154|Opisthokonta	A	Type III restriction enzyme, res subunit	-	GO:0000003,GO:0000228,GO:0000578,GO:0000793,GO:0000794,GO:0003002,GO:0003006,GO:0003674,GO:0003676,GO:0003723,GO:0003725,GO:0003727,GO:0003824,GO:0005488,GO:0005515,GO:0005575,GO:0005622,GO:0005623,GO:0005634,GO:0005694,GO:0005737,GO:0006139,GO:0006396,GO:0006725,GO:0006807,GO:0006996,GO:0007028,GO:0007275,GO:0007276,GO:0007281,GO:0007292,GO:0007308,GO:0007309,GO:0007314,GO:0007315,GO:0007350,GO:…	3.6.3.14,3.6.4.13	ko:K12646,ko:K12647	ko04064,ko04622,ko04623,ko05160,ko05161,ko05162,ko05164,ko05168,ko05169,map04064,map04622,map04623,map05160,map05161,map05162,map05164,map05168,map05169	-	-	-	ko00000,ko00001,ko01000	-	-	-	CARD_2,DEAD,Helicase_C,RIG-I_C-RD,ResIII
[truncated: 32,105 more rows]
