# Supplementary material for: Transcriptomic Responses of Blue Bat Star Patiria pectinifera to Sediment Burial
Source: Int J Mol Sci. 2025 May 28;26(11):5208. doi: 10.3390/ijms26115208 (PMC12154441; doi:10.3390/ijms26115208)
Supplement: Supplementary file 1 [file ijms-26-05208-s001.zip › Table_S8.xlsx]

## Sheet: Sheet1
Table S8. Functional annotations of protein sequences predicted from the genome of Lytechinus variegatus (GCF_018143015.1).
#query	seed_ortholog	evalue	score	eggNOG_OGs	max_annot_lvl	COG_category	Description	Preferred_name	GOs	EC	KEGG_ko	KEGG_Pathway	KEGG_Module	KEGG_Reaction	KEGG_rclass	BRITE	KEGG_TC	CAZy	BiGG_Reaction	PFAMs
XP_041452410.1	8932.XP_005510178.1	1.45e-07	57	28KE1@1|root,2QSUW@2759|Eukaryota,38CI9@33154|Opisthokonta,3BIPY@33208|Metazoa,3D02Z@33213|Bilateria,4878M@7711|Chordata,490EG@7742|Vertebrata,4GIQS@8782|Aves	33208|Metazoa	U	HCLS1-binding protein 3	HS1BP3	GO:0001775,GO:0002376,GO:0002520,GO:0002521,GO:0005575,GO:0005622,GO:0005623,GO:0005737,GO:0005739,GO:0005783,GO:0007154,GO:0007165,GO:0007166,GO:0007275,GO:0008150,GO:0009987,GO:0010941,GO:0012505,GO:0023052,GO:0030097,GO:0030098,GO:0030154,GO:0030217,GO:0032501,GO:0032502,GO:0042110,GO:0042981,GO:0043067,GO:0043226,GO:0043227,GO:0043229,GO:0043231,GO:0044424,GO:0044444,GO:0044464,GO:0045321,GO:…	-	-	-	-	-	-	-	-	-	-	PX
XP_041452411.1	7668.SPU_022431-tr	0	1181	KOG4270@1|root,KOG4270@2759|Eukaryota,38H49@33154|Opisthokonta,3BEEQ@33208|Metazoa,3CX1F@33213|Bilateria	33208|Metazoa	T	GTPase activator activity	ARHGAP24	GO:0002009,GO:0002011,GO:0003674,GO:0005096,GO:0005575,GO:0005622,GO:0005623,GO:0005737,GO:0005829,GO:0005856,GO:0005912,GO:0005924,GO:0005925,GO:0006928,GO:0006950,GO:0008047,GO:0008150,GO:0009611,GO:0009653,GO:0009888,GO:0009966,GO:0009968,GO:0009987,GO:0010646,GO:0010648,GO:0016477,GO:0023051,GO:0023057,GO:0030054,GO:0030055,GO:0030234,GO:0030695,GO:0031344,GO:0031345,GO:0032502,GO:0035020,GO:…	-	ko:K20642	-	-	-	-	ko00000,ko04131	-	-	-	PH,RhoGAP
XP_041452412.1	7668.SPU_022431-tr	0	1181	KOG4270@1|root,KOG4270@2759|Eukaryota,38H49@33154|Opisthokonta,3BEEQ@33208|Metazoa,3CX1F@33213|Bilateria	33208|Metazoa	T	GTPase activator activity	ARHGAP24	GO:0002009,GO:0002011,GO:0003674,GO:0005096,GO:0005575,GO:0005622,GO:0005623,GO:0005737,GO:0005829,GO:0005856,GO:0005912,GO:0005924,GO:0005925,GO:0006928,GO:0006950,GO:0008047,GO:0008150,GO:0009611,GO:0009653,GO:0009888,GO:0009966,GO:0009968,GO:0009987,GO:0010646,GO:0010648,GO:0016477,GO:0023051,GO:0023057,GO:0030054,GO:0030055,GO:0030234,GO:0030695,GO:0031344,GO:0031345,GO:0032502,GO:0035020,GO:…	-	ko:K20642	-	-	-	-	ko00000,ko04131	-	-	-	PH,RhoGAP
XP_041452413.1	7668.SPU_022431-tr	0	1184	KOG4270@1|root,KOG4270@2759|Eukaryota,38H49@33154|Opisthokonta,3BEEQ@33208|Metazoa,3CX1F@33213|Bilateria	33208|Metazoa	T	GTPase activator activity	ARHGAP24	GO:0002009,GO:0002011,GO:0003674,GO:0005096,GO:0005575,GO:0005622,GO:0005623,GO:0005737,GO:0005829,GO:0005856,GO:0005912,GO:0005924,GO:0005925,GO:0006928,GO:0006950,GO:0008047,GO:0008150,GO:0009611,GO:0009653,GO:0009888,GO:0009966,GO:0009968,GO:0009987,GO:0010646,GO:0010648,GO:0016477,GO:0023051,GO:0023057,GO:0030054,GO:0030055,GO:0030234,GO:0030695,GO:0031344,GO:0031345,GO:0032502,GO:0035020,GO:…	-	ko:K20642	-	-	-	-	ko00000,ko04131	-	-	-	PH,RhoGAP
XP_041452414.1	7668.SPU_022431-tr	0	998	KOG4270@1|root,KOG4270@2759|Eukaryota,38H49@33154|Opisthokonta,3BEEQ@33208|Metazoa,3CX1F@33213|Bilateria	33208|Metazoa	T	GTPase activator activity	ARHGAP24	GO:0002009,GO:0002011,GO:0003674,GO:0005096,GO:0005575,GO:0005622,GO:0005623,GO:0005737,GO:0005829,GO:0005856,GO:0005912,GO:0005924,GO:0005925,GO:0006928,GO:0006950,GO:0008047,GO:0008150,GO:0009611,GO:0009653,GO:0009888,GO:0009966,GO:0009968,GO:0009987,GO:0010646,GO:0010648,GO:0016477,GO:0023051,GO:0023057,GO:0030054,GO:0030055,GO:0030234,GO:0030695,GO:0031344,GO:0031345,GO:0032502,GO:0035020,GO:…	-	ko:K20642	-	-	-	-	ko00000,ko04131	-	-	-	PH,RhoGAP
XP_041452415.1	7668.SPU_022431-tr	0	998	KOG4270@1|root,KOG4270@2759|Eukaryota,38H49@33154|Opisthokonta,3BEEQ@33208|Metazoa,3CX1F@33213|Bilateria	33208|Metazoa	T	GTPase activator activity	ARHGAP24	GO:0002009,GO:0002011,GO:0003674,GO:0005096,GO:0005575,GO:0005622,GO:0005623,GO:0005737,GO:0005829,GO:0005856,GO:0005912,GO:0005924,GO:0005925,GO:0006928,GO:0006950,GO:0008047,GO:0008150,GO:0009611,GO:0009653,GO:0009888,GO:0009966,GO:0009968,GO:0009987,GO:0010646,GO:0010648,GO:0016477,GO:0023051,GO:0023057,GO:0030054,GO:0030055,GO:0030234,GO:0030695,GO:0031344,GO:0031345,GO:0032502,GO:0035020,GO:…	-	ko:K20642	-	-	-	-	ko00000,ko04131	-	-	-	PH,RhoGAP
XP_041452416.1	7668.SPU_022431-tr	0	980	KOG4270@1|root,KOG4270@2759|Eukaryota,38H49@33154|Opisthokonta,3BEEQ@33208|Metazoa,3CX1F@33213|Bilateria	33208|Metazoa	T	GTPase activator activity	ARHGAP24	GO:0002009,GO:0002011,GO:0003674,GO:0005096,GO:0005575,GO:0005622,GO:0005623,GO:0005737,GO:0005829,GO:0005856,GO:0005912,GO:0005924,GO:0005925,GO:0006928,GO:0006950,GO:0008047,GO:0008150,GO:0009611,GO:0009653,GO:0009888,GO:0009966,GO:0009968,GO:0009987,GO:0010646,GO:0010648,GO:0016477,GO:0023051,GO:0023057,GO:0030054,GO:0030055,GO:0030234,GO:0030695,GO:0031344,GO:0031345,GO:0032502,GO:0035020,GO:…	-	ko:K20642	-	-	-	-	ko00000,ko04131	-	-	-	PH,RhoGAP
XP_041452417.1	7668.SPU_022431-tr	0	980	KOG4270@1|root,KOG4270@2759|Eukaryota,38H49@33154|Opisthokonta,3BEEQ@33208|Metazoa,3CX1F@33213|Bilateria	33208|Metazoa	T	GTPase activator activity	ARHGAP24	GO:0002009,GO:0002011,GO:0003674,GO:0005096,GO:0005575,GO:0005622,GO:0005623,GO:0005737,GO:0005829,GO:0005856,GO:0005912,GO:0005924,GO:0005925,GO:0006928,GO:0006950,GO:0008047,GO:0008150,GO:0009611,GO:0009653,GO:0009888,GO:0009966,GO:0009968,GO:0009987,GO:0010646,GO:0010648,GO:0016477,GO:0023051,GO:0023057,GO:0030054,GO:0030055,GO:0030234,GO:0030695,GO:0031344,GO:0031345,GO:0032502,GO:0035020,GO:…	-	ko:K20642	-	-	-	-	ko00000,ko04131	-	-	-	PH,RhoGAP
XP_041452418.1	7668.SPU_022431-tr	0	980	KOG4270@1|root,KOG4270@2759|Eukaryota,38H49@33154|Opisthokonta,3BEEQ@33208|Metazoa,3CX1F@33213|Bilateria	33208|Metazoa	T	GTPase activator activity	ARHGAP24	GO:0002009,GO:0002011,GO:0003674,GO:0005096,GO:0005575,GO:0005622,GO:0005623,GO:0005737,GO:0005829,GO:0005856,GO:0005912,GO:0005924,GO:0005925,GO:0006928,GO:0006950,GO:0008047,GO:0008150,GO:0009611,GO:0009653,GO:0009888,GO:0009966,GO:0009968,GO:0009987,GO:0010646,GO:0010648,GO:0016477,GO:0023051,GO:0023057,GO:0030054,GO:0030055,GO:0030234,GO:0030695,GO:0031344,GO:0031345,GO:0032502,GO:0035020,GO:…	-	ko:K20642	-	-	-	-	ko00000,ko04131	-	-	-	PH,RhoGAP
XP_041452419.1	7668.SPU_011131-tr	1.1e-299	837	KOG2177@1|root,KOG2177@2759|Eukaryota,3AABU@33154|Opisthokonta,3BTHC@33208|Metazoa,3D99B@33213|Bilateria	2759|Eukaryota	O	RING-type zinc-finger	-	-	2.3.2.27	ko:K12011	-	-	-	-	ko00000,ko01000,ko04121	-	-	-	zf-B_box,zf-C3HC4,zf-C3HC4_2,zf-RING_2,zf-RING_UBOX
XP_041452420.1	7668.SPU_012192-tr	2.63e-42	154	COG1838@1|root,2QT04@2759|Eukaryota,39WD1@33154|Opisthokonta,3BI53@33208|Metazoa,3D3TJ@33213|Bilateria	33208|Metazoa	C	Fumarase C-terminus	-	-	4.2.1.2	ko:K01676	ko00020,ko00620,ko00720,ko01100,ko01110,ko01120,ko01130,ko01200,map00020,map00620,map00720,map01100,map01110,map01120,map01130,map01200	M00009,M00011,M00173,M00374	R01082	RC00443	ko00000,ko00001,ko00002,ko01000	-	-	-	Fumerase,Fumerase_C
XP_041452421.1	7668.SPU_024683-tr	0	860	KOG2177@1|root,KOG2177@2759|Eukaryota,3AABU@33154|Opisthokonta,3BTHC@33208|Metazoa,3D99B@33213|Bilateria	2759|Eukaryota	O	RING-type zinc-finger	-	-	2.3.2.27	ko:K12011	-	-	-	-	ko00000,ko01000,ko04121	-	-	-	zf-B_box,zf-C3HC4,zf-C3HC4_2,zf-RING_2,zf-RING_UBOX
XP_041452422.1	7668.SPU_024877-tr	1.71e-147	429	KOG1721@1|root,KOG1721@2759|Eukaryota,38FCJ@33154|Opisthokonta,3B9IA@33208|Metazoa,3CUGX@33213|Bilateria	33208|Metazoa	K	embryonic skeletal limb joint morphogenesis	OSR2	GO:0000122,GO:0000976,GO:0000977,GO:0000981,GO:0001012,GO:0001067,GO:0001227,GO:0001228,GO:0001501,GO:0001654,GO:0001655,GO:0001656,GO:0001822,GO:0001823,GO:0002009,GO:0002062,GO:0002165,GO:0003002,GO:0003674,GO:0003676,GO:0003677,GO:0003690,GO:0003700,GO:0005488,GO:0005575,GO:0005622,GO:0005623,GO:0005634,GO:0006139,GO:0006351,GO:0006355,GO:0006357,GO:0006366,GO:0006725,GO:0006807,GO:0007275,GO:…	-	ko:K09215	-	-	-	-	ko00000,ko03000	-	-	-	zf-C2H2
XP_041452423.1	7668.SPU_023102-tr	0	2336	COG5027@1|root,KOG2747@2759|Eukaryota,38BNE@33154|Opisthokonta,3B9Y1@33208|Metazoa,3CS24@33213|Bilateria	33208|Metazoa	B	histone acetyltransferase activity	-	-	2.3.1.48	ko:K11306	-	-	-	-	ko00000,ko01000,ko03036	-	-	-	MOZ_SAS
XP_041452424.1	7668.SPU_023102-tr	0	2338	COG5027@1|root,KOG2747@2759|Eukaryota,38BNE@33154|Opisthokonta,3B9Y1@33208|Metazoa,3CS24@33213|Bilateria	33208|Metazoa	B	histone acetyltransferase activity	-	-	2.3.1.48	ko:K11306	-	-	-	-	ko00000,ko01000,ko03036	-	-	-	MOZ_SAS
XP_041452425.1	7668.SPU_023102-tr	0	2284	COG5027@1|root,KOG2747@2759|Eukaryota,38BNE@33154|Opisthokonta,3B9Y1@33208|Metazoa,3CS24@33213|Bilateria	33208|Metazoa	B	histone acetyltransferase activity	-	-	2.3.1.48	ko:K11306	-	-	-	-	ko00000,ko01000,ko03036	-	-	-	MOZ_SAS
XP_041452426.1	7668.SPU_023102-tr	0	2267	COG5027@1|root,KOG2747@2759|Eukaryota,38BNE@33154|Opisthokonta,3B9Y1@33208|Metazoa,3CS24@33213|Bilateria	33208|Metazoa	B	histone acetyltransferase activity	-	-	2.3.1.48	ko:K11306	-	-	-	-	ko00000,ko01000,ko03036	-	-	-	MOZ_SAS
XP_041452427.1	7668.SPU_023102-tr	0	2216	COG5027@1|root,KOG2747@2759|Eukaryota,38BNE@33154|Opisthokonta,3B9Y1@33208|Metazoa,3CS24@33213|Bilateria	33208|Metazoa	B	histone acetyltransferase activity	-	-	2.3.1.48	ko:K11306	-	-	-	-	ko00000,ko01000,ko03036	-	-	-	MOZ_SAS
XP_041452428.1	7668.SPU_023102-tr	0	2336	COG5027@1|root,KOG2747@2759|Eukaryota,38BNE@33154|Opisthokonta,3B9Y1@33208|Metazoa,3CS24@33213|Bilateria	33208|Metazoa	B	histone acetyltransferase activity	-	-	2.3.1.48	ko:K11306	-	-	-	-	ko00000,ko01000,ko03036	-	-	-	MOZ_SAS
XP_041452430.1	7668.SPU_010857-tr	6.98e-250	706	28HVY@1|root,2QQ6V@2759|Eukaryota,38EJI@33154|Opisthokonta,3BFSF@33208|Metazoa,3CTQU@33213|Bilateria	33208|Metazoa	S	Nuclear receptor coactivator 4	NCOA4	GO:0000003,GO:0000323,GO:0003006,GO:0003674,GO:0003712,GO:0003713,GO:0005102,GO:0005488,GO:0005515,GO:0005575,GO:0005622,GO:0005623,GO:0005634,GO:0005737,GO:0005764,GO:0005767,GO:0005773,GO:0005776,GO:0006355,GO:0006605,GO:0006622,GO:0006623,GO:0006810,GO:0006886,GO:0007034,GO:0007041,GO:0007154,GO:0007165,GO:0007275,GO:0007548,GO:0008104,GO:0008134,GO:0008150,GO:0008406,GO:0008584,GO:0009719,GO:…	-	ko:K09289	ko04216,ko05200,ko05216,map04216,map05200,map05216	-	-	-	ko00000,ko00001	-	-	-	ARA70
XP_041452431.1	7918.ENSLOCP00000013776	9.59e-34	140	2CY83@1|root,2S2N2@2759|Eukaryota,3AD4F@33154|Opisthokonta,3BVWA@33208|Metazoa,3DE4K@33213|Bilateria	33208|Metazoa	-	-	-	-	-	-	-	-	-	-	-	-	-	-	-
XP_041452432.1	7668.SPU_025572-tr	4.22e-42	157	KOG4246@1|root,KOG4246@2759|Eukaryota,38FX6@33154|Opisthokonta,3B9V4@33208|Metazoa,3CW35@33213|Bilateria	33208|Metazoa	S	nuclear receptor transcription coactivator activity	CCAR1	GO:0000375,GO:0000377,GO:0000398,GO:0000976,GO:0000977,GO:0000980,GO:0001012,GO:0001047,GO:0001067,GO:0001158,GO:0003674,GO:0003676,GO:0003677,GO:0003690,GO:0003712,GO:0003713,GO:0003714,GO:0005488,GO:0005515,GO:0005575,GO:0005622,GO:0005623,GO:0005634,GO:0005635,GO:0005641,GO:0005654,GO:0006139,GO:0006396,GO:0006397,GO:0006725,GO:0006807,GO:0007044,GO:0008150,GO:0008152,GO:0008284,GO:0008380,GO:…	-	-	-	-	-	-	-	-	-	-	DBC1,S1-like,SAP
XP_041452433.1	7668.SPU_019186-tr	4.21e-96	295	KOG1215@1|root,KOG1215@2759|Eukaryota	2759|Eukaryota	G	endocytosis	-	GO:0000003,GO:0003006,GO:0005575,GO:0005623,GO:0005886,GO:0007276,GO:0007281,GO:0007292,GO:0007338,GO:0008150,GO:0009566,GO:0009653,GO:0009987,GO:0016020,GO:0019953,GO:0022412,GO:0022414,GO:0030154,GO:0030703,GO:0032501,GO:0032502,GO:0032504,GO:0032879,GO:0032880,GO:0044464,GO:0044703,GO:0048468,GO:0048477,GO:0048518,GO:0048609,GO:0048646,GO:0048856,GO:0048869,GO:0050789,GO:0051704,GO:0060341,GO:…	-	-	-	-	-	-	-	-	-	-	Ldl_recept_a
XP_041452434.1	7668.SPU_023613-tr	1.36e-95	279	COG5078@1|root,KOG0417@2759|Eukaryota,38B6R@33154|Opisthokonta,3BBRF@33208|Metazoa,3CUBW@33213|Bilateria	33208|Metazoa	O	protein K48-linked ubiquitination	eff	GO:0000003,GO:0000209,GO:0000278,GO:0000280,GO:0001654,GO:0001745,GO:0001751,GO:0001754,GO:0003006,GO:0003674,GO:0003824,GO:0004842,GO:0005488,GO:0005515,GO:0006464,GO:0006508,GO:0006511,GO:0006807,GO:0006996,GO:0007049,GO:0007140,GO:0007275,GO:0007276,GO:0007281,GO:0007292,GO:0007399,GO:0007423,GO:0008150,GO:0008152,GO:0008356,GO:0009056,GO:0009057,GO:0009653,GO:0009887,GO:0009987,GO:0010498,GO:…	2.3.2.23	ko:K06689	ko04013,ko04120,ko04141,ko04624,map04013,map04120,map04141,map04624	-	-	-	ko00000,ko00001,ko01000,ko04121	-	-	-	UQ_con
XP_041452435.1	7668.SPU_004602-tr	1.4e-75	226	COG5262@1|root,KOG1756@2759|Eukaryota,3A1K0@33154|Opisthokonta	33154|Opisthokonta	B	protein heterodimerization activity	-	-	-	ko:K11251	ko04217,ko05034,ko05322,map04217,map05034,map05322	-	-	-	ko00000,ko00001,ko03036,ko04147	-	-	-	Histone,Histone_H2A_C
XP_041452437.1	7668.SPU_022116-tr	1.37e-07	63.2	KOG3544@1|root,KOG3544@2759|Eukaryota,38CJN@33154|Opisthokonta,3BAFZ@33208|Metazoa	33208|Metazoa	W	collagen	-	-	-	ko:K19719	ko04151,ko04510,ko04512,ko04974,ko05165,map04151,map04510,map04512,map04974,map05165	-	-	-	ko00000,ko00001,ko00536	-	-	-	COLFI,Collagen
XP_041452438.1	5037.XP_001541058.1	5.4e-42	174	KOG1075@1|root,KOG1075@2759|Eukaryota,39XVS@33154|Opisthokonta,3P0R9@4751|Fungi,3R0XE@4890|Ascomycota,20JNN@147545|Eurotiomycetes,3B67D@33183|Onygenales	4751|Fungi	S	Endonuclease-reverse transcriptase	-	-	-	-	-	-	-	-	-	-	-	-	Exo_endo_phos_2,RNase_H,RVT_1
XP_041452439.1	7668.SPU_016893-tr	3.37e-226	625	KOG2966@1|root,KOG2966@2759|Eukaryota,38H4M@33154|Opisthokonta,3BJ8V@33208|Metazoa,3CXVQ@33213|Bilateria	33208|Metazoa	S	Calcium uniporter	MCU	GO:0002009,GO:0002791,GO:0002793,GO:0003008,GO:0003674,GO:0005215,GO:0005216,GO:0005261,GO:0005262,GO:0005488,GO:0005515,GO:0005575,GO:0005622,GO:0005623,GO:0005737,GO:0005739,GO:0005740,GO:0005743,GO:0006810,GO:0006811,GO:0006812,GO:0006816,GO:0006839,GO:0006851,GO:0006873,GO:0006874,GO:0006875,GO:0006996,GO:0007010,GO:0007015,GO:0007154,GO:0007165,GO:0007275,GO:0007369,GO:0007610,GO:0007611,GO:…	-	ko:K20858	ko04020,ko04218,ko04621,map04020,map04218,map04621	-	-	-	ko00000,ko00001,ko02000	1.A.77.1	-	-	MCU
XP_041452440.1	7668.SPU_016893-tr	3.37e-226	625	KOG2966@1|root,KOG2966@2759|Eukaryota,38H4M@33154|Opisthokonta,3BJ8V@33208|Metazoa,3CXVQ@33213|Bilateria	33208|Metazoa	S	Calcium uniporter	MCU	GO:0002009,GO:0002791,GO:0002793,GO:0003008,GO:0003674,GO:0005215,GO:0005216,GO:0005261,GO:0005262,GO:0005488,GO:0005515,GO:0005575,GO:0005622,GO:0005623,GO:0005737,GO:0005739,GO:0005740,GO:0005743,GO:0006810,GO:0006811,GO:0006812,GO:0006816,GO:0006839,GO:0006851,GO:0006873,GO:0006874,GO:0006875,GO:0006996,GO:0007010,GO:0007015,GO:0007154,GO:0007165,GO:0007275,GO:0007369,GO:0007610,GO:0007611,GO:…	-	ko:K20858	ko04020,ko04218,ko04621,map04020,map04218,map04621	-	-	-	ko00000,ko00001,ko02000	1.A.77.1	-	-	MCU
XP_041452441.1	7668.SPU_007317-tr	0	1293	KOG3714@1|root,KOG3714@2759|Eukaryota,38H9H@33154|Opisthokonta,3BFXI@33208|Metazoa,3CRSI@33213|Bilateria	33208|Metazoa	O	bone morphogenetic protein	BMP1	GO:0000003,GO:0000578,GO:0000902,GO:0000904,GO:0001501,GO:0001502,GO:0001568,GO:0001703,GO:0001704,GO:0001707,GO:0001885,GO:0001944,GO:0002009,GO:0002064,GO:0002165,GO:0002376,GO:0002520,GO:0003002,GO:0003006,GO:0003158,GO:0003674,GO:0003824,GO:0004175,GO:0004222,GO:0004252,GO:0005488,GO:0005515,GO:0005518,GO:0005575,GO:0005576,GO:0006355,GO:0006357,GO:0006508,GO:0006807,GO:0006928,GO:0006935,GO:…	3.4.24.19,3.4.24.21	ko:K05502,ko:K08076,ko:K09608,ko:K13045,ko:K13046,ko:K13047	-	-	-	-	ko00000,ko01000,ko01002,ko04052	-	-	-	Astacin,CUB,EGF_CA,FXa_inhibition
XP_041452442.1	10224.XP_002736034.1	0	1167	COG5028@1|root,KOG1984@2759|Eukaryota,38B6S@33154|Opisthokonta,3B9W2@33208|Metazoa,3CVV4@33213|Bilateria	33208|Metazoa	U	cargo loading into COPII-coated vesicle	-	GO:0000902,GO:0002790,GO:0003330,GO:0003331,GO:0005575,GO:0005622,GO:0005623,GO:0005737,GO:0005783,GO:0005798,GO:0006810,GO:0006888,GO:0006900,GO:0006996,GO:0007029,GO:0007030,GO:0007163,GO:0007275,GO:0007424,GO:0007517,GO:0008104,GO:0008150,GO:0008360,GO:0009306,GO:0009653,GO:0009987,GO:0010256,GO:0012505,GO:0012506,GO:0012507,GO:0015031,GO:0015833,GO:0016020,GO:0016043,GO:0016050,GO:0016192,GO:…	-	ko:K14007	ko04141,map04141	M00404	-	-	ko00000,ko00001,ko00002,ko04131	-	-	-	Gelsolin,Sec23_BS,Sec23_helical,Sec23_trunk,zf-Sec23_Sec24
XP_041452443.1	7668.SPU_022299-tr	2.72e-38	165	KOG1217@1|root,KOG1217@2759|Eukaryota,38BUP@33154|Opisthokonta,3BA2W@33208|Metazoa,3CUNH@33213|Bilateria	33208|Metazoa	T	sequestering of TGFbeta in extracellular matrix	MATN4	-	-	-	-	-	-	-	-	-	-	-	EGF,EGF_3,EGF_CA,FXa_inhibition,Matrilin_ccoil,VWA
XP_041452444.1	7668.SPU_014461-tr	5.09e-188	528	KOG0486@1|root,KOG0486@2759|Eukaryota,38EV2@33154|Opisthokonta,3BJ2S@33208|Metazoa,3CS31@33213|Bilateria	33208|Metazoa	K	subthalamic nucleus development	PITX2	GO:0000003,GO:0000122,GO:0000768,GO:0000976,GO:0000977,GO:0000978,GO:0000981,GO:0000982,GO:0000987,GO:0000988,GO:0000989,GO:0001012,GO:0001067,GO:0001076,GO:0001077,GO:0001078,GO:0001085,GO:0001101,GO:0001102,GO:0001191,GO:0001227,GO:0001228,GO:0001501,GO:0001525,GO:0001568,GO:0001569,GO:0001570,GO:0001654,GO:0001667,GO:0001701,GO:0001755,GO:0001763,GO:0001764,GO:0001944,GO:0001947,GO:0002009,GO:…	-	ko:K04686,ko:K09356,ko:K09357	ko04350,map04350	-	-	-	ko00000,ko00001,ko03000	-	-	-	Homeobox,OAR
XP_041452445.1	7668.SPU_024167-tr	5.19e-114	337	28MII@1|root,2QU22@2759|Eukaryota,39V40@33154|Opisthokonta,3BMB6@33208|Metazoa,3CSGB@33213|Bilateria	33208|Metazoa	S	Group XIIA	PLA2G12A	GO:0003674,GO:0003824,GO:0004620,GO:0004623,GO:0005575,GO:0005576,GO:0005622,GO:0005623,GO:0005737,GO:0005783,GO:0005794,GO:0006575,GO:0006629,GO:0006644,GO:0006650,GO:0006654,GO:0006658,GO:0006793,GO:0006796,GO:0006807,GO:0008150,GO:0008152,GO:0008610,GO:0008654,GO:0009056,GO:0009058,GO:0009987,GO:0012505,GO:0016042,GO:0016298,GO:0016787,GO:0016788,GO:0019637,GO:0036148,GO:0036149,GO:0036150,GO:…	3.1.1.4	ko:K01047	ko00564,ko00565,ko00590,ko00591,ko00592,ko01100,ko01110,ko04014,ko04270,ko04972,ko04975,map00564,map00565,map00590,map00591,map00592,map01100,map01110,map04014,map04270,map04972,map04975	-	R01315,R01317,R02053,R07064,R07379,R07387,R07859	RC00037,RC00094	ko00000,ko00001,ko01000,ko03036	-	-	-	PLA2G12
XP_041452446.1	7668.SPU_021185-tr	1.18e-224	630	COG2124@1|root,KOG0156@2759|Eukaryota,39TR9@33154|Opisthokonta,3BCD7@33208|Metazoa,3CVMS@33213|Bilateria	33208|Metazoa	Q	Cytochrome P450, family	-	-	1.14.14.1,1.14.14.19,1.14.14.32	ko:K00512,ko:K07408,ko:K07414	ko00140,ko00380,ko00830,ko00980,ko01100,ko04726,ko04913,ko04917,ko04927,ko04934,ko05204,map00140,map00380,map00830,map00980,map01100,map04726,map04913,map04917,map04927,map04934,map05204	M00109,M00110	R02211,R02354,R02355,R03089,R03408,R03629,R03783,R04852,R04853,R07000,R07001,R07021,R07022,R07079,R07080,R07081,R07085,R07087,R07098,R07099,R08390,R08392,R08517,R08518,R09418,R09423,R09442	RC00046,RC00607,RC00660,RC00661,RC00704,RC00723,RC00724,RC00923,RC01222,RC01444,RC01445,RC01727,RC01732,RC01733,RC02531	ko00000,ko00001,ko00002,ko00199,ko01000	-	-	-	p450
XP_041452447.1	28377.ENSACAP00000011880	1.94e-191	557	COG0053@1|root,KOG2802@2759|Eukaryota,38GDV@33154|Opisthokonta,3BDGH@33208|Metazoa,3CR6I@33213|Bilateria,489GU@7711|Chordata,4926W@7742|Vertebrata	33208|Metazoa	P	cellular zinc ion homeostasis	SLC30A9	GO:0000041,GO:0000981,GO:0003674,GO:0003682,GO:0003700,GO:0003712,GO:0003713,GO:0005102,GO:0005215,GO:0005385,GO:0005488,GO:0005515,GO:0005575,GO:0005622,GO:0005623,GO:0005634,GO:0005737,GO:0005783,GO:0005856,GO:0006139,GO:0006259,GO:0006281,GO:0006289,GO:0006355,GO:0006357,GO:0006725,GO:0006807,GO:0006810,GO:0006811,GO:0006812,GO:0006829,GO:0006873,GO:0006875,GO:0006882,GO:0006950,GO:0006974,GO:…	-	ko:K14696	-	-	-	-	ko00000,ko02000	2.A.4.6	-	-	Cation_efflux
XP_041452448.1	7668.SPU_023347-tr	3.59e-296	814	KOG3541@1|root,KOG3541@2759|Eukaryota,38HIU@33154|Opisthokonta,3BCC0@33208|Metazoa,3CYVT@33213|Bilateria	33208|Metazoa	T	family member	RASGEF1C	GO:0003674,GO:0005085,GO:0005088,GO:0005488,GO:0005515,GO:0008150,GO:0009966,GO:0009967,GO:0010646,GO:0010647,GO:0017016,GO:0019899,GO:0023051,GO:0023056,GO:0031267,GO:0046578,GO:0046579,GO:0048518,GO:0048522,GO:0048583,GO:0048584,GO:0050789,GO:0050794,GO:0051020,GO:0051056,GO:0051057,GO:0065007,GO:0065009,GO:0098772,GO:1902531,GO:1902533	-	-	-	-	-	-	-	-	-	-	RasGEF,RasGEF_N
XP_041452449.1	7668.SPU_023347-tr	3.59e-312	853	KOG3541@1|root,KOG3541@2759|Eukaryota,38HIU@33154|Opisthokonta,3BCC0@33208|Metazoa,3CYVT@33213|Bilateria	33208|Metazoa	T	family member	RASGEF1C	GO:0003674,GO:0005085,GO:0005088,GO:0005488,GO:0005515,GO:0008150,GO:0009966,GO:0009967,GO:0010646,GO:0010647,GO:0017016,GO:0019899,GO:0023051,GO:0023056,GO:0031267,GO:0046578,GO:0046579,GO:0048518,GO:0048522,GO:0048583,GO:0048584,GO:0050789,GO:0050794,GO:0051020,GO:0051056,GO:0051057,GO:0065007,GO:0065009,GO:0098772,GO:1902531,GO:1902533	-	-	-	-	-	-	-	-	-	-	RasGEF,RasGEF_N
XP_041452450.1	7668.SPU_023347-tr	2.8e-297	815	KOG3541@1|root,KOG3541@2759|Eukaryota,38HIU@33154|Opisthokonta,3BCC0@33208|Metazoa,3CYVT@33213|Bilateria	33208|Metazoa	T	family member	RASGEF1C	GO:0003674,GO:0005085,GO:0005088,GO:0005488,GO:0005515,GO:0008150,GO:0009966,GO:0009967,GO:0010646,GO:0010647,GO:0017016,GO:0019899,GO:0023051,GO:0023056,GO:0031267,GO:0046578,GO:0046579,GO:0048518,GO:0048522,GO:0048583,GO:0048584,GO:0050789,GO:0050794,GO:0051020,GO:0051056,GO:0051057,GO:0065007,GO:0065009,GO:0098772,GO:1902531,GO:1902533	-	-	-	-	-	-	-	-	-	-	RasGEF,RasGEF_N
XP_041452451.1	7668.SPU_023347-tr	7.91e-296	811	KOG3541@1|root,KOG3541@2759|Eukaryota,38HIU@33154|Opisthokonta,3BCC0@33208|Metazoa,3CYVT@33213|Bilateria	33208|Metazoa	T	family member	RASGEF1C	GO:0003674,GO:0005085,GO:0005088,GO:0005488,GO:0005515,GO:0008150,GO:0009966,GO:0009967,GO:0010646,GO:0010647,GO:0017016,GO:0019899,GO:0023051,GO:0023056,GO:0031267,GO:0046578,GO:0046579,GO:0048518,GO:0048522,GO:0048583,GO:0048584,GO:0050789,GO:0050794,GO:0051020,GO:0051056,GO:0051057,GO:0065007,GO:0065009,GO:0098772,GO:1902531,GO:1902533	-	-	-	-	-	-	-	-	-	-	RasGEF,RasGEF_N
XP_041452452.1	7668.SPU_000910-tr	1.24e-183	538	KOG2504@1|root,KOG2504@2759|Eukaryota,3A1X4@33154|Opisthokonta,3BR7U@33208|Metazoa,3D7XF@33213|Bilateria	33208|Metazoa	G	Major Facilitator Superfamily	-	-	-	-	-	-	-	-	-	-	-	-	MFS_1
XP_041452453.1	7668.SPU_000910-tr	1.24e-183	538	KOG2504@1|root,KOG2504@2759|Eukaryota,3A1X4@33154|Opisthokonta,3BR7U@33208|Metazoa,3D7XF@33213|Bilateria	33208|Metazoa	G	Major Facilitator Superfamily	-	-	-	-	-	-	-	-	-	-	-	-	MFS_1
XP_041452454.1	7668.SPU_005580-tr	0	2612	KOG4155@1|root,KOG4155@2759|Eukaryota,39TPU@33154|Opisthokonta,3BC39@33208|Metazoa,3D1JB@33213|Bilateria	33208|Metazoa	S	WD domain, G-beta repeat	-	GO:0003008,GO:0005575,GO:0005622,GO:0005623,GO:0005634,GO:0007600,GO:0007606,GO:0008150,GO:0010033,GO:0010243,GO:0030424,GO:0030425,GO:0032501,GO:0036477,GO:0042221,GO:0042995,GO:0043005,GO:0043025,GO:0043226,GO:0043227,GO:0043229,GO:0043231,GO:0043279,GO:0044297,GO:0044424,GO:0044463,GO:0044464,GO:0050877,GO:0050896,GO:0050909,GO:0050913,GO:0097447,GO:0097458,GO:0120025,GO:0120038,GO:1901698	-	ko:K11887	-	-	-	-	ko00000,ko03051	-	-	-	WD40
XP_041452455.1	7668.SPU_000145-tr	0	1650	COG0446@1|root,KOG1336@2759|Eukaryota,38M1G@33154|Opisthokonta,3BDVQ@33208|Metazoa,3CYIM@33213|Bilateria	33208|Metazoa	S	electron-transferring-flavoprotein dehydrogenase activity	AIFM2	GO:0000166,GO:0003674,GO:0003676,GO:0003677,GO:0003824,GO:0004174,GO:0005488,GO:0005575,GO:0005622,GO:0005623,GO:0005737,GO:0005739,GO:0005740,GO:0005741,GO:0005811,GO:0005829,GO:0006091,GO:0006915,GO:0006996,GO:0007005,GO:0008150,GO:0008152,GO:0008219,GO:0008637,GO:0009055,GO:0009987,GO:0010941,GO:0010942,GO:0012501,GO:0015980,GO:0016020,GO:0016043,GO:0016491,GO:0016645,GO:0016649,GO:0019867,GO:…	-	-	-	-	-	-	-	-	-	-	Pyr_redox_2
XP_041452456.1	7668.SPU_022122-tr	4.02e-127	364	KOG1695@1|root,KOG1695@2759|Eukaryota,39R3B@33154|Opisthokonta,3BJH6@33208|Metazoa,3D9GI@33213|Bilateria	33208|Metazoa	O	glutathione transferase activity	-	-	2.5.1.18,5.3.99.2	ko:K00799,ko:K04097	ko00480,ko00590,ko00980,ko00982,ko00983,ko01100,ko01524,ko05200,ko05204,ko05225,ko05418,map00480,map00590,map00980,map00982,map00983,map01100,map01524,map05200,map05204,map05225,map05418	-	R02266,R03522,R07002,R07003,R07004,R07023,R07024,R07025,R07026,R07069,R07070,R07083,R07084,R07091,R07092,R07093,R07094,R07100,R07113,R07116,R08280,R09409,R11905	RC00004,RC00069,RC00672,RC00840,RC00948,RC01704,RC01705,RC01706,RC01758,RC01759,RC01765,RC01767,RC01769,RC02243,RC02527,RC02939,RC02940,RC02942,RC02943,RC02944	ko00000,ko00001,ko01000,ko02000	1.A.12.2.2,1.A.12.3.2	-	-	GST_C_3,GST_N
XP_041452457.1	7668.SPU_001395-tr	1.14e-34	135	2AS8M@1|root,2RZP8@2759|Eukaryota,38M7J@33154|Opisthokonta,3BNIK@33208|Metazoa,3D5B2@33213|Bilateria	33208|Metazoa	S	Short calmodulin-binding motif containing conserved Ile and Gln residues.	IQCM	-	-	-	-	-	-	-	-	-	-	-	IQ
XP_041452458.1	7668.SPU_027747-tr	2.02e-190	531	KOG3882@1|root,KOG3882@2759|Eukaryota,38EGM@33154|Opisthokonta,3B9YM@33208|Metazoa,3CWUU@33213|Bilateria	33208|Metazoa	I	positive regulation of Notch signaling pathway	TSPAN5	GO:0000003,GO:0000151,GO:0001667,GO:0002020,GO:0002064,GO:0002065,GO:0002066,GO:0003006,GO:0003674,GO:0003824,GO:0004842,GO:0005488,GO:0005515,GO:0005575,GO:0005622,GO:0005623,GO:0005737,GO:0005886,GO:0005887,GO:0006464,GO:0006807,GO:0006928,GO:0007154,GO:0007155,GO:0007165,GO:0007166,GO:0007167,GO:0007178,GO:0007179,GO:0007275,GO:0007276,GO:0007281,GO:0007292,GO:0007297,GO:0007298,GO:0007548,GO:…	-	ko:K10303,ko:K17345	-	-	-	-	ko00000,ko04121,ko04147	-	-	-	Tetraspannin
XP_041452459.1	7668.SPU_019359-tr	3.5e-11	70.1	28M66@1|root,2QTNY@2759|Eukaryota,399D7@33154|Opisthokonta,3BKCT@33208|Metazoa,3D4U2@33213|Bilateria	33208|Metazoa	-	-	-	-	-	-	-	-	-	-	-	-	-	-	-
XP_041452460.1	7668.SPU_012446-tr	7.2e-125	370	KOG3656@1|root,KOG3656@2759|Eukaryota,3APY2@33154|Opisthokonta,3C27K@33208|Metazoa	33208|Metazoa	S	Serpentine type 7TM GPCR chemoreceptor Srx	-	-	-	ko:K04233	ko04080,map04080	-	-	-	ko00000,ko00001,ko04030	-	-	-	7tm_1
XP_041452462.1	7668.SPU_020906-tr	2.58e-189	538	KOG3656@1|root,KOG3656@2759|Eukaryota	7668.SPU_020906-tr|-	O	G-protein coupled receptor activity	-	-	-	-	-	-	-	-	-	-	-	-	-
XP_041452463.1	7668.SPU_022851-tr	1.83e-265	734	KOG3656@1|root,KOG3656@2759|Eukaryota,395S3@33154|Opisthokonta,3BCHK@33208|Metazoa,3CVQF@33213|Bilateria	33208|Metazoa	L	G-protein coupled receptor activity. It is involved in the biological process described with	OPN4	GO:0000122,GO:0000323,GO:0000902,GO:0000904,GO:0001654,GO:0001745,GO:0001750,GO:0001751,GO:0001754,GO:0003008,GO:0003674,GO:0004888,GO:0004930,GO:0005488,GO:0005501,GO:0005502,GO:0005515,GO:0005575,GO:0005622,GO:0005623,GO:0005737,GO:0005764,GO:0005767,GO:0005768,GO:0005769,GO:0005770,GO:0005771,GO:0005773,GO:0005783,GO:0005790,GO:0005791,GO:0005886,GO:0005929,GO:0006355,GO:0006357,GO:0006996,GO:…	-	ko:K04255,ko:K13802	ko04745,map04745	-	-	-	ko00000,ko00001,ko04030	-	-	-	7tm_1
XP_041452464.1	7668.SPU_012080-tr	2.34e-238	670	COG2124@1|root,KOG0157@2759|Eukaryota,38CHP@33154|Opisthokonta,3B9GY@33208|Metazoa,3CSG8@33213|Bilateria	33208|Metazoa	Q	heme binding	CYP4V2	GO:0000003,GO:0000280,GO:0000910,GO:0001523,GO:0003006,GO:0003674,GO:0003824,GO:0004497,GO:0005575,GO:0005622,GO:0005623,GO:0005737,GO:0005783,GO:0005789,GO:0006082,GO:0006629,GO:0006631,GO:0006720,GO:0006721,GO:0006996,GO:0007049,GO:0007143,GO:0007275,GO:0007276,GO:0007281,GO:0007292,GO:0008150,GO:0008152,GO:0008202,GO:0008356,GO:0008610,GO:0009058,GO:0009653,GO:0009790,GO:0009987,GO:0010430,GO:…	-	ko:K07427,ko:K15001,ko:K17953	-	-	-	-	ko00000,ko00199,ko01000	-	-	-	p450
XP_041452465.1	7668.SPU_012080-tr	9.09e-205	583	COG2124@1|root,KOG0157@2759|Eukaryota,38CHP@33154|Opisthokonta,3B9GY@33208|Metazoa,3CSG8@33213|Bilateria	33208|Metazoa	Q	heme binding	CYP4V2	GO:0000003,GO:0000280,GO:0000910,GO:0001523,GO:0003006,GO:0003674,GO:0003824,GO:0004497,GO:0005575,GO:0005622,GO:0005623,GO:0005737,GO:0005783,GO:0005789,GO:0006082,GO:0006629,GO:0006631,GO:0006720,GO:0006721,GO:0006996,GO:0007049,GO:0007143,GO:0007275,GO:0007276,GO:0007281,GO:0007292,GO:0008150,GO:0008152,GO:0008202,GO:0008356,GO:0008610,GO:0009058,GO:0009653,GO:0009790,GO:0009987,GO:0010430,GO:…	-	ko:K07427,ko:K15001,ko:K17953	-	-	-	-	ko00000,ko00199,ko01000	-	-	-	p450
XP_041452466.1	7668.SPU_016079-tr	8.25e-201	560	COG0515@1|root,KOG2052@2759|Eukaryota,38CA3@33154|Opisthokonta,3BCPK@33208|Metazoa,3CRFY@33213|Bilateria	33208|Metazoa	T	transmembrane receptor protein serine/threonine kinase activity	ACVR1C	GO:0000003,GO:0000082,GO:0000122,GO:0000166,GO:0000186,GO:0000278,GO:0000902,GO:0000904,GO:0001101,GO:0001501,GO:0001525,GO:0001541,GO:0001558,GO:0001568,GO:0001654,GO:0001655,GO:0001666,GO:0001667,GO:0001701,GO:0001775,GO:0001822,GO:0001824,GO:0001832,GO:0001834,GO:0001837,GO:0001932,GO:0001934,GO:0001936,GO:0001937,GO:0001938,GO:0001942,GO:0001944,GO:0002009,GO:0002021,GO:0002088,GO:0002119,GO:…	2.7.11.30	ko:K04674,ko:K13567,ko:K13568,ko:K13578	ko04010,ko04013,ko04060,ko04068,ko04144,ko04218,ko04350,ko04360,ko04371,ko04380,ko04390,ko04520,ko04550,ko04659,ko04926,ko04933,ko05142,ko05161,ko05166,ko05200,ko05210,ko05212,ko05220,ko05225,ko05226,ko05418,map04010,map04013,map04060,map04068,map04144,map04218,map04350,map04360,map04371,map04380,map04390,map04520,map04550,map04659,map04926,map04933,map05142,map05161,map05166,map05200,map05210,ma…	M00679,M00680,M00681	-	-	ko00000,ko00001,ko00002,ko01000,ko01001,ko01020,ko04050,ko04090	-	-	-	Activin_recp,Pkinase,Pkinase_Tyr,TGF_beta_GS
XP_041452467.1	7668.SPU_019899-tr	6.82e-158	463	COG2124@1|root,KOG0156@2759|Eukaryota,38BSU@33154|Opisthokonta,3C05J@33208|Metazoa,3DG1S@33213|Bilateria	33208|Metazoa	Q	Cytochrome P450	-	-	1.14.14.1	ko:K07418	ko00590,ko00591,ko01100,ko04212,ko04726,ko04750,ko04913,map00590,map00591,map01100,map04212,map04726,map04750,map04913	-	R07042,R07043,R07044,R07045,R07046,R07048,R07050,R07051,R07052,R07055,R07056	RC01184,RC01710,RC01711,RC01723,RC01725	ko00000,ko00001,ko00199,ko01000	-	-	-	p450
XP_041452470.1	303518.XP_005744866.1	5.2e-29	119	KOG3656@1|root,KOG3656@2759|Eukaryota,38D8N@33154|Opisthokonta,3BFRF@33208|Metazoa,3CZID@33213|Bilateria,4881I@7711|Chordata,48WDU@7742|Vertebrata,49YH8@7898|Actinopterygii	33208|Metazoa	S	Retinal G protein coupled receptor a	RGR	GO:0003008,GO:0003674,GO:0004888,GO:0004930,GO:0005575,GO:0005623,GO:0005886,GO:0005887,GO:0007154,GO:0007165,GO:0007186,GO:0007600,GO:0007601,GO:0008020,GO:0008150,GO:0009314,GO:0009416,GO:0009581,GO:0009582,GO:0009583,GO:0009584,GO:0009605,GO:0009628,GO:0009881,GO:0009987,GO:0016020,GO:0016021,GO:0023052,GO:0031224,GO:0031226,GO:0032501,GO:0038023,GO:0044425,GO:0044459,GO:0044464,GO:0050789,GO:…	-	ko:K04254	-	-	-	-	ko00000,ko04030	-	-	-	7tm_1
XP_041452471.1	7668.SPU_002387-tr	0	2438	COG5307@1|root,KOG0928@2759|Eukaryota,38ENA@33154|Opisthokonta,3BE46@33208|Metazoa,3CWA8@33213|Bilateria	33208|Metazoa	U	guanine nucleotide exchange factor 1	GBF1	GO:0000137,GO:0000139,GO:0000902,GO:0001775,GO:0002064,GO:0002252,GO:0002263,GO:0002376,GO:0002790,GO:0003674,GO:0005085,GO:0005086,GO:0005488,GO:0005515,GO:0005543,GO:0005547,GO:0005575,GO:0005622,GO:0005623,GO:0005737,GO:0005783,GO:0005793,GO:0005794,GO:0005795,GO:0005801,GO:0005802,GO:0005829,GO:0006810,GO:0006888,GO:0006890,GO:0006892,GO:0006895,GO:0006900,GO:0006901,GO:0006903,GO:0006928,GO:…	-	ko:K18443	ko04144,map04144	-	-	-	ko00000,ko00001,ko04131	-	-	-	Sec7,Sec7_N
XP_041452472.1	7668.SPU_005957-tr	2.15e-53	169	2CQCV@1|root,2S44S@2759|Eukaryota,3A4CT@33154|Opisthokonta,3BRR2@33208|Metazoa,3D9ES@33213|Bilateria	33208|Metazoa	J	eukaryotic translation initiation factor	EIF4EBP2	GO:0000768,GO:0001558,GO:0002376,GO:0003008,GO:0003674,GO:0005488,GO:0005515,GO:0005575,GO:0005622,GO:0005623,GO:0005737,GO:0006412,GO:0006417,GO:0006446,GO:0006518,GO:0006629,GO:0006638,GO:0006639,GO:0006641,GO:0006807,GO:0006949,GO:0006950,GO:0006952,GO:0006955,GO:0006959,GO:0006979,GO:0007154,GO:0007165,GO:0007166,GO:0007167,GO:0007169,GO:0007275,GO:0007520,GO:0007525,GO:0007568,GO:0007610,GO:…	-	ko:K07205,ko:K18644,ko:K18645	ko01521,ko03013,ko04012,ko04066,ko04150,ko04151,ko04152,ko04211,ko04213,ko04218,ko04910,ko05165,ko05221,ko05231,map01521,map03013,map04012,map04066,map04150,map04151,map04152,map04211,map04213,map04218,map04910,map05165,map05221,map05231	-	-	-	ko00000,ko00001,ko03019	-	-	-	eIF_4EBP
XP_041452473.1	7668.SPU_002533-tr	0	926	KOG0583@1|root,KOG1217@1|root,KOG0583@2759|Eukaryota,KOG1217@2759|Eukaryota,38CHI@33154|Opisthokonta,3BCUZ@33208|Metazoa,3CTI2@33213|Bilateria	33208|Metazoa	T	neural precursor cell proliferation	MELK	GO:0000086,GO:0000278,GO:0002262,GO:0002376,GO:0002520,GO:0003674,GO:0003824,GO:0004672,GO:0004674,GO:0004713,GO:0004715,GO:0005488,GO:0005509,GO:0005575,GO:0005622,GO:0005623,GO:0005634,GO:0005737,GO:0005813,GO:0005815,GO:0005856,GO:0005886,GO:0005938,GO:0006464,GO:0006468,GO:0006793,GO:0006796,GO:0006807,GO:0006915,GO:0006950,GO:0006979,GO:0007044,GO:0007049,GO:0007154,GO:0007165,GO:0007275,GO:…	2.7.11.1	ko:K08799	-	-	-	-	ko00000,ko01000,ko01001	-	-	-	KA1,Pkinase
XP_041452474.1	7668.SPU_002533-tr	0	926	KOG0583@1|root,KOG1217@1|root,KOG0583@2759|Eukaryota,KOG1217@2759|Eukaryota,38CHI@33154|Opisthokonta,3BCUZ@33208|Metazoa,3CTI2@33213|Bilateria	33208|Metazoa	T	neural precursor cell proliferation	MELK	GO:0000086,GO:0000278,GO:0002262,GO:0002376,GO:0002520,GO:0003674,GO:0003824,GO:0004672,GO:0004674,GO:0004713,GO:0004715,GO:0005488,GO:0005509,GO:0005575,GO:0005622,GO:0005623,GO:0005634,GO:0005737,GO:0005813,GO:0005815,GO:0005856,GO:0005886,GO:0005938,GO:0006464,GO:0006468,GO:0006793,GO:0006796,GO:0006807,GO:0006915,GO:0006950,GO:0006979,GO:0007044,GO:0007049,GO:0007154,GO:0007165,GO:0007275,GO:…	2.7.11.1	ko:K08799	-	-	-	-	ko00000,ko01000,ko01001	-	-	-	KA1,Pkinase
XP_041452476.1	7668.SPU_013453-tr	4.97e-223	648	KOG4220@1|root,KOG4220@2759|Eukaryota,38DKH@33154|Opisthokonta,3BBA2@33208|Metazoa,3CRCK@33213|Bilateria	33208|Metazoa	T	G-protein coupled acetylcholine receptor activity	-	-	-	ko:K04131	ko04020,ko04080,ko04725,ko04742,ko04810,ko04911,ko04970,ko04971,ko04972,map04020,map04080,map04725,map04742,map04810,map04911,map04970,map04971,map04972	-	-	-	ko00000,ko00001,ko04030	-	-	-	7tm_1
XP_041452477.1	7668.SPU_024877-tr	2.92e-125	372	KOG1721@1|root,KOG1721@2759|Eukaryota,38FCJ@33154|Opisthokonta,3B9IA@33208|Metazoa,3CUGX@33213|Bilateria	33208|Metazoa	K	embryonic skeletal limb joint morphogenesis	OSR2	GO:0000122,GO:0000976,GO:0000977,GO:0000981,GO:0001012,GO:0001067,GO:0001227,GO:0001228,GO:0001501,GO:0001654,GO:0001655,GO:0001656,GO:0001822,GO:0001823,GO:0002009,GO:0002062,GO:0002165,GO:0003002,GO:0003674,GO:0003676,GO:0003677,GO:0003690,GO:0003700,GO:0005488,GO:0005575,GO:0005622,GO:0005623,GO:0005634,GO:0006139,GO:0006351,GO:0006355,GO:0006357,GO:0006366,GO:0006725,GO:0006807,GO:0007275,GO:…	-	ko:K09215	-	-	-	-	ko00000,ko03000	-	-	-	zf-C2H2
XP_041452478.1	7668.SPU_019187-tr	1.85e-201	584	KOG2087@1|root,KOG2087@2759|Eukaryota,38CC3@33154|Opisthokonta,3BCC2@33208|Metazoa,3CZ7Q@33213|Bilateria	33208|Metazoa	T	G-protein coupled receptor activity	-	-	-	ko:K04307	ko04080,ko04926,map04080,map04926	-	-	-	ko00000,ko00001,ko04030	-	-	-	7tm_1,CUB,LRR_8,Ldl_recept_a,Lectin_C
XP_041452479.1	7668.SPU_019186-tr	1.42e-96	295	KOG1215@1|root,KOG1215@2759|Eukaryota	2759|Eukaryota	G	endocytosis	-	GO:0000003,GO:0003006,GO:0005575,GO:0005623,GO:0005886,GO:0007276,GO:0007281,GO:0007292,GO:0007338,GO:0008150,GO:0009566,GO:0009653,GO:0009987,GO:0016020,GO:0019953,GO:0022412,GO:0022414,GO:0030154,GO:0030703,GO:0032501,GO:0032502,GO:0032504,GO:0032879,GO:0032880,GO:0044464,GO:0044703,GO:0048468,GO:0048477,GO:0048518,GO:0048609,GO:0048646,GO:0048856,GO:0048869,GO:0050789,GO:0051704,GO:0060341,GO:…	-	-	-	-	-	-	-	-	-	-	Ldl_recept_a
XP_041452480.1	7668.SPU_024503-tr	3.17e-223	619	2EAM2@1|root,2SGUH@2759|Eukaryota,3A9MH@33154|Opisthokonta,3BV0M@33208|Metazoa,3DB8Q@33213|Bilateria	33208|Metazoa	V	Dual specificity phosphatase, catalytic domain	-	-	3.1.3.16,3.1.3.48	ko:K04459	ko04010,map04010	-	-	-	ko00000,ko00001,ko01000,ko01009	-	-	-	DSPc
XP_041452487.1	7668.SPU_010501-tr	7e-167	500	2CMEU@1|root,2QQ5W@2759|Eukaryota	7668.SPU_010501-tr|-	S	scavenger receptor activity	-	-	-	-	-	-	-	-	-	-	-	-	-
XP_041452491.1	7668.SPU_030149-tr	1.9e-116	333	KOG4029@1|root,KOG4029@2759|Eukaryota,39ZRC@33154|Opisthokonta,3BN29@33208|Metazoa,3D6KX@33213|Bilateria	33208|Metazoa	K	helix loop helix domain	ASCL5	-	-	ko:K09067	-	-	-	-	ko00000,ko03000	-	-	-	HLH
XP_041452492.1	7668.SPU_014028-tr	2.89e-134	382	KOG4728@1|root,KOG4728@2759|Eukaryota,39Y16@33154|Opisthokonta,3BK86@33208|Metazoa,3CWFX@33213|Bilateria	33208|Metazoa	T	fibroblast apoptotic process	BAK1	GO:0000003,GO:0001568,GO:0001654,GO:0001775,GO:0001776,GO:0001782,GO:0001783,GO:0001836,GO:0001932,GO:0001933,GO:0001944,GO:0001974,GO:0002260,GO:0002262,GO:0002339,GO:0002352,GO:0002376,GO:0002520,GO:0002521,GO:0003006,GO:0003674,GO:0005488,GO:0005515,GO:0005575,GO:0005622,GO:0005623,GO:0005737,GO:0005739,GO:0005740,GO:0005741,GO:0005783,GO:0005829,GO:0006508,GO:0006807,GO:0006810,GO:0006811,GO:…	-	ko:K14021	ko01524,ko04141,ko04210,ko04215,ko05165,ko05167,ko05200,ko05202,ko05203,ko05206,ko05210,ko05212,ko05213,ko05214,ko05216,ko05217,ko05218,ko05220,ko05222,ko05223,ko05224,ko05225,ko05226,map01524,map04141,map04210,map04215,map05165,map05167,map05200,map05202,map05203,map05206,map05210,map05212,map05213,map05214,map05216,map05217,map05218,map05220,map05222,map05223,map05224,map05225,map05226	-	-	-	ko00000,ko00001,ko02000,ko03029	1.A.21.1.3	-	-	Bcl-2
XP_041452493.1	7668.SPU_014460-tr	6.43e-240	667	KOG3720@1|root,KOG3720@2759|Eukaryota,38FTJ@33154|Opisthokonta,3B97H@33208|Metazoa,3CVMH@33213|Bilateria	33208|Metazoa	I	acid phosphatase activity	ACP2	GO:0000323,GO:0001501,GO:0001775,GO:0001784,GO:0001932,GO:0001933,GO:0002252,GO:0002263,GO:0002274,GO:0002275,GO:0002283,GO:0002366,GO:0002376,GO:0002443,GO:0002444,GO:0002446,GO:0003674,GO:0003824,GO:0003993,GO:0004721,GO:0004725,GO:0005102,GO:0005488,GO:0005515,GO:0005575,GO:0005576,GO:0005615,GO:0005622,GO:0005623,GO:0005737,GO:0005764,GO:0005765,GO:0005766,GO:0005768,GO:0005770,GO:0005771,GO:…	3.1.3.2,3.1.3.5	ko:K14410,ko:K19283,ko:K19284	ko00740,ko01100,ko04142,map00740,map01100,map04142	-	R00548,R11527	RC00017	ko00000,ko00001,ko01000	-	-	-	His_Phos_2
XP_041452494.1	7668.SPU_009464-tr	0	2237	2E7R2@1|root,2SEA0@2759|Eukaryota	2759|Eukaryota	-	-	-	-	-	-	-	-	-	-	-	-	-	-	-
XP_041452495.1	7739.XP_002587642.1	6.17e-181	509	COG0451@1|root,KOG1431@2759|Eukaryota,38DRH@33154|Opisthokonta,3B9SI@33208|Metazoa,3CZ5W@33213|Bilateria,484RX@7711|Chordata	33208|Metazoa	GO	GDP-L-fucose synthase activity	TSTA3	GO:0003674,GO:0003824,GO:0005488,GO:0005515,GO:0005575,GO:0005622,GO:0005623,GO:0005737,GO:0005829,GO:0006091,GO:0006139,GO:0006403,GO:0006725,GO:0006793,GO:0006807,GO:0006810,GO:0007155,GO:0007159,GO:0008150,GO:0008152,GO:0009055,GO:0009058,GO:0009225,GO:0009226,GO:0009987,GO:0015931,GO:0016491,GO:0016614,GO:0016616,GO:0016853,GO:0016854,GO:0016857,GO:0018130,GO:0019438,GO:0019673,GO:0019835,GO:…	1.1.1.271	ko:K02377	ko00051,ko00520,ko01100,map00051,map00520,map01100	-	R05692	RC01014	ko00000,ko00001,ko01000	-	-	-	Epimerase
XP_041452496.1	7668.SPU_011915-tr	2.37e-56	193	2ES4Q@1|root,2SUSP@2759|Eukaryota,3APIX@33154|Opisthokonta,3CM9N@33208|Metazoa,3DJ12@33213|Bilateria	33208|Metazoa	-	-	-	-	-	-	-	-	-	-	-	-	-	-	-
XP_041452497.1	7668.SPU_011430-tr	4.44e-133	396	KOG4220@1|root,KOG4220@2759|Eukaryota	2759|Eukaryota	M	G-protein coupled acetylcholine receptor activity	-	-	-	ko:K04131,ko:K04134,ko:K04149,ko:K04151	ko04020,ko04080,ko04725,ko04742,ko04750,ko04810,ko04911,ko04970,ko04971,ko04972,map04020,map04080,map04725,map04742,map04750,map04810,map04911,map04970,map04971,map04972	-	-	-	ko00000,ko00001,ko04030	-	-	-	7tm_1
XP_041452499.1	7668.SPU_016126-tr	9.39e-172	530	28Z0Q@1|root,2R5UW@2759|Eukaryota,38BCW@33154|Opisthokonta,3BHS8@33208|Metazoa	33208|Metazoa	S	sodium-dependent glucose transporter	KIAA1919	GO:0003674,GO:0005215,GO:0005355,GO:0006810,GO:0008150,GO:0008643,GO:0008645,GO:0015144,GO:0015145,GO:0015149,GO:0015749,GO:0022857,GO:0034219,GO:0051119,GO:0051179,GO:0051234,GO:0055085,GO:0071702,GO:1904659	-	ko:K08175	-	-	-	-	ko00000,ko02000	2.A.1.7	-	-	C6,MFS_1
XP_041452500.1	7668.SPU_016126-tr	9.39e-172	530	28Z0Q@1|root,2R5UW@2759|Eukaryota,38BCW@33154|Opisthokonta,3BHS8@33208|Metazoa	33208|Metazoa	S	sodium-dependent glucose transporter	KIAA1919	GO:0003674,GO:0005215,GO:0005355,GO:0006810,GO:0008150,GO:0008643,GO:0008645,GO:0015144,GO:0015145,GO:0015149,GO:0015749,GO:0022857,GO:0034219,GO:0051119,GO:0051179,GO:0051234,GO:0055085,GO:0071702,GO:1904659	-	ko:K08175	-	-	-	-	ko00000,ko02000	2.A.1.7	-	-	C6,MFS_1
XP_041452501.1	7668.SPU_016126-tr	9.39e-172	530	28Z0Q@1|root,2R5UW@2759|Eukaryota,38BCW@33154|Opisthokonta,3BHS8@33208|Metazoa	33208|Metazoa	S	sodium-dependent glucose transporter	KIAA1919	GO:0003674,GO:0005215,GO:0005355,GO:0006810,GO:0008150,GO:0008643,GO:0008645,GO:0015144,GO:0015145,GO:0015149,GO:0015749,GO:0022857,GO:0034219,GO:0051119,GO:0051179,GO:0051234,GO:0055085,GO:0071702,GO:1904659	-	ko:K08175	-	-	-	-	ko00000,ko02000	2.A.1.7	-	-	C6,MFS_1
XP_041452502.1	7668.SPU_006232-tr	7.47e-92	276	KOG3960@1|root,KOG3960@2759|Eukaryota,3909M@33154|Opisthokonta,3B9M1@33208|Metazoa,3CTQ5@33213|Bilateria	33208|Metazoa	K	as a transcriptional activator that promotes transcription of muscle-specific target genes and plays a role in muscle differentiation	MYOD1	GO:0000228,GO:0000381,GO:0000768,GO:0000785,GO:0000790,GO:0000976,GO:0000977,GO:0000978,GO:0000981,GO:0000982,GO:0000987,GO:0001012,GO:0001067,GO:0001077,GO:0001228,GO:0001654,GO:0001709,GO:0002074,GO:0002164,GO:0003008,GO:0003012,GO:0003674,GO:0003676,GO:0003677,GO:0003682,GO:0003690,GO:0003700,GO:0003705,GO:0003712,GO:0003713,GO:0005102,GO:0005488,GO:0005515,GO:0005575,GO:0005622,GO:0005623,GO:…	-	ko:K09064,ko:K18484	ko04550,map04550	-	-	-	ko00000,ko00001,ko03000	-	-	-	Basic,HLH,Myf5
XP_041452503.1	7668.SPU_011752-tr	7.61e-66	209	2CMEU@1|root,2QQ5W@2759|Eukaryota,38E7N@33154|Opisthokonta,3BF2D@33208|Metazoa,3CTMS@33213|Bilateria	33208|Metazoa	T	scavenger receptor activity	-	-	-	-	-	-	-	-	-	-	-	-	SRCR
XP_041452504.1	400682.PAC_15709845	0	1103	COG2801@1|root,KOG0017@2759|Eukaryota,38F42@33154|Opisthokonta,3BA5H@33208|Metazoa	33208|Metazoa	OU	K02A2.6-like	-	-	-	-	-	-	-	-	-	-	-	-	RVT_1,rve,zf-H2C2
XP_041452505.1	7668.SPU_011752-tr	7.61e-66	209	2CMEU@1|root,2QQ5W@2759|Eukaryota,38E7N@33154|Opisthokonta,3BF2D@33208|Metazoa,3CTMS@33213|Bilateria	33208|Metazoa	T	scavenger receptor activity	-	-	-	-	-	-	-	-	-	-	-	-	SRCR
XP_041452506.1	3659.XP_004148036.1	2.39e-06	52.4	COG5126@1|root,KOG0027@2759|Eukaryota,37VTS@33090|Viridiplantae,3GJAE@35493|Streptophyta,4JU4X@91835|fabids	35493|Streptophyta	T	Calmodulin-like protein	-	GO:0003674,GO:0005488,GO:0005509,GO:0043167,GO:0043169,GO:0046872	-	ko:K13448	ko04626,map04626	-	-	-	ko00000,ko00001	-	-	-	EF-hand_1,EF-hand_5,EF-hand_7,EF-hand_8
XP_041452507.1	7668.SPU_012303-tr	0	1341	COG0666@1|root,KOG3528@1|root,KOG4375@1|root,KOG0504@2759|Eukaryota,KOG3528@2759|Eukaryota,KOG4375@2759|Eukaryota,38D44@33154|Opisthokonta,3BAUX@33208|Metazoa,3CVP4@33213|Bilateria	33208|Metazoa	T	GKAP/Homer scaffold activity	-	GO:0003008,GO:0003674,GO:0005198,GO:0005488,GO:0005515,GO:0005575,GO:0005623,GO:0006996,GO:0007275,GO:0007399,GO:0007416,GO:0007528,GO:0007588,GO:0007610,GO:0007622,GO:0008150,GO:0009966,GO:0009987,GO:0010646,GO:0014069,GO:0016043,GO:0022607,GO:0023051,GO:0030111,GO:0030159,GO:0030160,GO:0030421,GO:0030424,GO:0031594,GO:0032279,GO:0032501,GO:0032502,GO:0032947,GO:0033267,GO:0040007,GO:0042995,GO:…	-	ko:K15009	ko04724,map04724	-	-	-	ko00000,ko00001	-	-	-	Ank_2,Ank_4,FERM_f0,PDZ,SAM_1,SH3_2
XP_041452508.1	7668.SPU_012303-tr	0	1341	COG0666@1|root,KOG3528@1|root,KOG4375@1|root,KOG0504@2759|Eukaryota,KOG3528@2759|Eukaryota,KOG4375@2759|Eukaryota,38D44@33154|Opisthokonta,3BAUX@33208|Metazoa,3CVP4@33213|Bilateria	33208|Metazoa	T	GKAP/Homer scaffold activity	-	GO:0003008,GO:0003674,GO:0005198,GO:0005488,GO:0005515,GO:0005575,GO:0005623,GO:0006996,GO:0007275,GO:0007399,GO:0007416,GO:0007528,GO:0007588,GO:0007610,GO:0007622,GO:0008150,GO:0009966,GO:0009987,GO:0010646,GO:0014069,GO:0016043,GO:0022607,GO:0023051,GO:0030111,GO:0030159,GO:0030160,GO:0030421,GO:0030424,GO:0031594,GO:0032279,GO:0032501,GO:0032502,GO:0032947,GO:0033267,GO:0040007,GO:0042995,GO:…	-	ko:K15009	ko04724,map04724	-	-	-	ko00000,ko00001	-	-	-	Ank_2,Ank_4,FERM_f0,PDZ,SAM_1,SH3_2
XP_041452509.1	7668.SPU_012303-tr	0	1341	COG0666@1|root,KOG3528@1|root,KOG4375@1|root,KOG0504@2759|Eukaryota,KOG3528@2759|Eukaryota,KOG4375@2759|Eukaryota,38D44@33154|Opisthokonta,3BAUX@33208|Metazoa,3CVP4@33213|Bilateria	33208|Metazoa	T	GKAP/Homer scaffold activity	-	GO:0003008,GO:0003674,GO:0005198,GO:0005488,GO:0005515,GO:0005575,GO:0005623,GO:0006996,GO:0007275,GO:0007399,GO:0007416,GO:0007528,GO:0007588,GO:0007610,GO:0007622,GO:0008150,GO:0009966,GO:0009987,GO:0010646,GO:0014069,GO:0016043,GO:0022607,GO:0023051,GO:0030111,GO:0030159,GO:0030160,GO:0030421,GO:0030424,GO:0031594,GO:0032279,GO:0032501,GO:0032502,GO:0032947,GO:0033267,GO:0040007,GO:0042995,GO:…	-	ko:K15009	ko04724,map04724	-	-	-	ko00000,ko00001	-	-	-	Ank_2,Ank_4,FERM_f0,PDZ,SAM_1,SH3_2
XP_041452510.1	7668.SPU_012303-tr	0	1341	COG0666@1|root,KOG3528@1|root,KOG4375@1|root,KOG0504@2759|Eukaryota,KOG3528@2759|Eukaryota,KOG4375@2759|Eukaryota,38D44@33154|Opisthokonta,3BAUX@33208|Metazoa,3CVP4@33213|Bilateria	33208|Metazoa	T	GKAP/Homer scaffold activity	-	GO:0003008,GO:0003674,GO:0005198,GO:0005488,GO:0005515,GO:0005575,GO:0005623,GO:0006996,GO:0007275,GO:0007399,GO:0007416,GO:0007528,GO:0007588,GO:0007610,GO:0007622,GO:0008150,GO:0009966,GO:0009987,GO:0010646,GO:0014069,GO:0016043,GO:0022607,GO:0023051,GO:0030111,GO:0030159,GO:0030160,GO:0030421,GO:0030424,GO:0031594,GO:0032279,GO:0032501,GO:0032502,GO:0032947,GO:0033267,GO:0040007,GO:0042995,GO:…	-	ko:K15009	ko04724,map04724	-	-	-	ko00000,ko00001	-	-	-	Ank_2,Ank_4,FERM_f0,PDZ,SAM_1,SH3_2
XP_041452511.1	10224.XP_002742001.2	1e-16	87	KOG2692@1|root,KOG4297@1|root,KOG2692@2759|Eukaryota,KOG4297@2759|Eukaryota,38GR9@33154|Opisthokonta,3BBE1@33208|Metazoa,3CTZ0@33213|Bilateria	33208|Metazoa	TV	carbohydrate binding	-	-	-	ko:K06560	ko04145,ko05152,map04145,map05152	-	-	-	ko00000,ko00001,ko04090,ko04091,ko04131	-	-	-	F5_F8_type_C,Laminin_G_3,Lectin_C,Methyltransf_FA,PAN_1,SEA
XP_041452512.1	7668.SPU_024910-tr	3.74e-171	489	COG1404@1|root,KOG1153@2759|Eukaryota,38H6S@33154|Opisthokonta,3BGPH@33208|Metazoa	33208|Metazoa	O	very-low-density lipoprotein particle binding	-	-	-	ko:K13050	ko04979,map04979	-	-	-	ko00000,ko00001,ko01000,ko01002,ko03110	-	-	-	Inhibitor_I9,Peptidase_S8
XP_041452513.1	10224.NP_001161597.1	1.2e-11	70.1	2EQE7@1|root,2STES@2759|Eukaryota,3AQE1@33154|Opisthokonta,3C32J@33208|Metazoa,3DITD@33213|Bilateria	33208|Metazoa	-	-	-	-	-	ko:K02582	ko04010,ko04014,ko04015,ko04151,ko04210,ko04722,ko04750,map04010,map04014,map04015,map04151,map04210,map04722,map04750	-	-	-	ko00000,ko00001,ko03110,ko04052	-	-	-	NGF
XP_041452514.1	7668.SPU_015125-tr	3e-303	836	28MEB@1|root,2QTXT@2759|Eukaryota,38UB2@33154|Opisthokonta,3BHPF@33208|Metazoa,3CSY7@33213|Bilateria	33208|Metazoa	S	galactosylceramide sulfotransferase activity	GAL3ST1	GO:0000003,GO:0000139,GO:0001733,GO:0003674,GO:0003824,GO:0005575,GO:0005622,GO:0005623,GO:0005737,GO:0005794,GO:0005886,GO:0005887,GO:0006464,GO:0006486,GO:0006487,GO:0006629,GO:0006643,GO:0006664,GO:0006665,GO:0006672,GO:0006677,GO:0006681,GO:0006682,GO:0006687,GO:0006688,GO:0006807,GO:0007272,GO:0007275,GO:0007276,GO:0007283,GO:0007399,GO:0008146,GO:0008150,GO:0008152,GO:0008366,GO:0008610,GO:…	2.8.2.11	ko:K01019,ko:K09675	ko00565,ko00600,ko01100,map00565,map00600,map01100	M00067	R04017,R05105,R10805	RC00007,RC00231	ko00000,ko00001,ko00002,ko01000,ko01003	-	-	-	Gal-3-0_sulfotr
XP_041452515.1	10224.XP_002737035.1	5.14e-111	323	KOG0088@1|root,KOG0088@2759|Eukaryota,38ECK@33154|Opisthokonta,3B9SU@33208|Metazoa,3CYXB@33213|Bilateria	33208|Metazoa	U	RAB21, member RAS oncogene family	RAB21	GO:0000139,GO:0000166,GO:0001558,GO:0001882,GO:0001883,GO:0003674,GO:0003824,GO:0003924,GO:0005488,GO:0005515,GO:0005525,GO:0005575,GO:0005622,GO:0005623,GO:0005737,GO:0005768,GO:0005769,GO:0005794,GO:0005795,GO:0005802,GO:0005829,GO:0005886,GO:0006810,GO:0006928,GO:0006996,GO:0007010,GO:0007017,GO:0007018,GO:0007154,GO:0007165,GO:0007264,GO:0007265,GO:0007275,GO:0007399,GO:0008088,GO:0008089,GO:…	-	ko:K07890	-	-	-	-	ko00000,ko04031,ko04131,ko04147	-	-	-	Ras
XP_041452516.1	7668.SPU_017204-tr	4.78e-206	691	COG1112@1|root,KOG1801@2759|Eukaryota	2759|Eukaryota	L	positive regulation of termination of RNA polymerase II transcription, poly(A)-coupled	-	-	-	ko:K10706	-	-	-	-	ko00000,ko01000,ko03021	-	-	-	AAA_11
XP_041452517.1	7668.SPU_017204-tr	1.74e-206	692	COG1112@1|root,KOG1801@2759|Eukaryota	2759|Eukaryota	L	positive regulation of termination of RNA polymerase II transcription, poly(A)-coupled	-	-	-	ko:K10706	-	-	-	-	ko00000,ko01000,ko03021	-	-	-	AAA_11
XP_041452518.1	7668.SPU_006759-tr	1.2e-176	501	COG0673@1|root,KOG2741@2759|Eukaryota,38I4R@33154|Opisthokonta,3BGBJ@33208|Metazoa,3D1TW@33213|Bilateria	33208|Metazoa	GQ	D-xylose 1-dehydrogenase (NADP+) activity	DHDH	GO:0003674,GO:0003824,GO:0005975,GO:0005996,GO:0006091,GO:0008150,GO:0008152,GO:0008746,GO:0009055,GO:0009056,GO:0009987,GO:0016052,GO:0016491,GO:0016614,GO:0016616,GO:0016651,GO:0016652,GO:0019321,GO:0019323,GO:0022900,GO:0042732,GO:0042843,GO:0044237,GO:0044238,GO:0044281,GO:0044282,GO:0046365,GO:0047837,GO:0055114,GO:0071704,GO:1901575	1.1.1.179,1.3.1.20	ko:K00078	ko00040,ko00980,map00040,map00980	-	R01430,R07015	RC00066,RC00891	ko00000,ko00001,ko01000	-	-	-	GFO_IDH_MocA
XP_041452519.1	10224.NP_001161597.1	1.21e-13	77	2EQE7@1|root,2STES@2759|Eukaryota,3AQE1@33154|Opisthokonta,3C32J@33208|Metazoa,3DITD@33213|Bilateria	33208|Metazoa	-	-	-	-	-	ko:K02582	ko04010,ko04014,ko04015,ko04151,ko04210,ko04722,ko04750,map04010,map04014,map04015,map04151,map04210,map04722,map04750	-	-	-	ko00000,ko00001,ko03110,ko04052	-	-	-	NGF
XP_041452523.1	7668.SPU_000835-tr	3.06e-280	774	COG3186@1|root,KOG3820@2759|Eukaryota,38G6R@33154|Opisthokonta,3BB8B@33208|Metazoa,3CUNE@33213|Bilateria	33208|Metazoa	E	tryptophan 5-monooxygenase activity	PAH	GO:0000003,GO:0001505,GO:0003008,GO:0003674,GO:0003824,GO:0004497,GO:0004505,GO:0004510,GO:0005488,GO:0005506,GO:0005515,GO:0005575,GO:0005622,GO:0005623,GO:0005737,GO:0005829,GO:0006066,GO:0006082,GO:0006464,GO:0006520,GO:0006558,GO:0006559,GO:0006568,GO:0006569,GO:0006570,GO:0006571,GO:0006576,GO:0006582,GO:0006584,GO:0006586,GO:0006725,GO:0006726,GO:0006732,GO:0006807,GO:0006950,GO:0006979,GO:…	1.14.16.1	ko:K00500	ko00360,ko00400,ko00790,ko01100,ko01230,map00360,map00400,map00790,map01100,map01230	-	R01795,R07211	RC00490	ko00000,ko00001,ko01000	-	-	-	ACT,Biopterin_H
XP_041452524.1	7668.SPU_000835-tr	2.17e-282	780	COG3186@1|root,KOG3820@2759|Eukaryota,38G6R@33154|Opisthokonta,3BB8B@33208|Metazoa,3CUNE@33213|Bilateria	33208|Metazoa	E	tryptophan 5-monooxygenase activity	PAH	GO:0000003,GO:0001505,GO:0003008,GO:0003674,GO:0003824,GO:0004497,GO:0004505,GO:0004510,GO:0005488,GO:0005506,GO:0005515,GO:0005575,GO:0005622,GO:0005623,GO:0005737,GO:0005829,GO:0006066,GO:0006082,GO:0006464,GO:0006520,GO:0006558,GO:0006559,GO:0006568,GO:0006569,GO:0006570,GO:0006571,GO:0006576,GO:0006582,GO:0006584,GO:0006586,GO:0006725,GO:0006726,GO:0006732,GO:0006807,GO:0006950,GO:0006979,GO:…	1.14.16.1	ko:K00500	ko00360,ko00400,ko00790,ko01100,ko01230,map00360,map00400,map00790,map01100,map01230	-	R01795,R07211	RC00490	ko00000,ko00001,ko01000	-	-	-	ACT,Biopterin_H
XP_041452525.1	7668.SPU_011348-tr	1.65e-274	758	KOG3575@1|root,KOG3575@2759|Eukaryota,38H9G@33154|Opisthokonta,3BAC4@33208|Metazoa,3CX27@33213|Bilateria	33208|Metazoa	K	nuclear receptor subfamily 1, group H, member	NR1H3	GO:0000003,GO:0000122,GO:0000228,GO:0000785,GO:0000790,GO:0000902,GO:0000904,GO:0000976,GO:0000977,GO:0000978,GO:0000981,GO:0000982,GO:0000987,GO:0001012,GO:0001067,GO:0001077,GO:0001221,GO:0001223,GO:0001224,GO:0001225,GO:0001228,GO:0001655,GO:0001667,GO:0001700,GO:0001959,GO:0001960,GO:0002009,GO:0002064,GO:0002065,GO:0002066,GO:0002165,GO:0002237,GO:0002682,GO:0002683,GO:0002684,GO:0002694,GO:…	-	ko:K08535,ko:K08536,ko:K14034	ko03320,ko04214,ko04931,ko04932,ko05160,map03320,map04214,map04931,map04932,map05160	-	-	-	ko00000,ko00001,ko03000,ko03310	-	-	-	Hormone_recep,zf-C4
XP_041452527.1	7668.SPU_015416-tr	1.37e-249	745	KOG4456@1|root,KOG4456@2759|Eukaryota,38H00@33154|Opisthokonta,3BFK3@33208|Metazoa,3CV9X@33213|Bilateria	33208|Metazoa	D	inner centromere protein	INCENP	GO:0000003,GO:0000070,GO:0000226,GO:0000228,GO:0000278,GO:0000280,GO:0000281,GO:0000775,GO:0000776,GO:0000785,GO:0000792,GO:0000793,GO:0000794,GO:0000795,GO:0000800,GO:0000801,GO:0000819,GO:0000910,GO:0001932,GO:0001934,GO:0003674,GO:0005488,GO:0005515,GO:0005575,GO:0005622,GO:0005623,GO:0005634,GO:0005654,GO:0005694,GO:0005721,GO:0005737,GO:0005819,GO:0005829,GO:0005856,GO:0005875,GO:0006928,GO:…	-	ko:K11515	-	-	-	-	ko00000,ko03036	-	-	-	INCENP_ARK-bind,INCENP_N
XP_041452528.1	7668.SPU_015416-tr	1.47e-248	742	KOG4456@1|root,KOG4456@2759|Eukaryota,38H00@33154|Opisthokonta,3BFK3@33208|Metazoa,3CV9X@33213|Bilateria	33208|Metazoa	D	inner centromere protein	INCENP	GO:0000003,GO:0000070,GO:0000226,GO:0000228,GO:0000278,GO:0000280,GO:0000281,GO:0000775,GO:0000776,GO:0000785,GO:0000792,GO:0000793,GO:0000794,GO:0000795,GO:0000800,GO:0000801,GO:0000819,GO:0000910,GO:0001932,GO:0001934,GO:0003674,GO:0005488,GO:0005515,GO:0005575,GO:0005622,GO:0005623,GO:0005634,GO:0005654,GO:0005694,GO:0005721,GO:0005737,GO:0005819,GO:0005829,GO:0005856,GO:0005875,GO:0006928,GO:…	-	ko:K11515	-	-	-	-	ko00000,ko03036	-	-	-	INCENP_ARK-bind,INCENP_N
XP_041452529.1	7668.SPU_015416-tr	6.18e-247	736	KOG4456@1|root,KOG4456@2759|Eukaryota,38H00@33154|Opisthokonta,3BFK3@33208|Metazoa,3CV9X@33213|Bilateria	33208|Metazoa	D	inner centromere protein	INCENP	GO:0000003,GO:0000070,GO:0000226,GO:0000228,GO:0000278,GO:0000280,GO:0000281,GO:0000775,GO:0000776,GO:0000785,GO:0000792,GO:0000793,GO:0000794,GO:0000795,GO:0000800,GO:0000801,GO:0000819,GO:0000910,GO:0001932,GO:0001934,GO:0003674,GO:0005488,GO:0005515,GO:0005575,GO:0005622,GO:0005623,GO:0005634,GO:0005654,GO:0005694,GO:0005721,GO:0005737,GO:0005819,GO:0005829,GO:0005856,GO:0005875,GO:0006928,GO:…	-	ko:K11515	-	-	-	-	ko00000,ko03036	-	-	-	INCENP_ARK-bind,INCENP_N
XP_041452530.1	9612.ENSCAFP00000012410	0	1415	COG5096@1|root,KOG1058@2759|Eukaryota,38E3K@33154|Opisthokonta,3BBK1@33208|Metazoa,3CVWI@33213|Bilateria,486UJ@7711|Chordata,48Y9R@7742|Vertebrata,3J5NJ@40674|Mammalia,3EG8F@33554|Carnivora	33208|Metazoa	U	The coatomer is a cytosolic protein complex that binds to dilysine motifs and reversibly associates with Golgi non- clathrin-coated vesicles, which further mediate biosynthetic protein transport from the ER, via the Golgi up to the trans Golgi network. Coatomer complex is required for budding from Golgi membranes, and is essential for the retrograde Golgi-to-ER transport of dilysine-tagged protei…	COPB1	GO:0000139,GO:0000902,GO:0001775,GO:0002252,GO:0002263,GO:0002274,GO:0002275,GO:0002283,GO:0002366,GO:0002376,GO:0002443,GO:0002444,GO:0002446,GO:0005575,GO:0005622,GO:0005623,GO:0005737,GO:0005783,GO:0005789,GO:0005794,GO:0005798,GO:0005829,GO:0005886,GO:0006810,GO:0006887,GO:0006888,GO:0006890,GO:0006891,GO:0006955,GO:0007275,GO:0008150,GO:0009653,GO:0009790,GO:0009888,GO:0009987,GO:0010883,GO:…	-	ko:K17301	-	-	-	-	ko00000,ko04131,ko04147	-	-	-	Adaptin_N,Coatamer_beta_C,Coatomer_b_Cpla
XP_041452531.1	7668.SPU_028211-tr	0	1073	KOG1055@1|root,KOG1055@2759|Eukaryota,38DIA@33154|Opisthokonta,3BI8Z@33208|Metazoa,3D00U@33213|Bilateria	33208|Metazoa	EPT	G-protein coupled GABA receptor activity. It is involved in the biological process described with G-protein coupled receptor signaling pathway	GPRGBB3	GO:0003674,GO:0004888,GO:0004930,GO:0004965,GO:0005575,GO:0007154,GO:0007165,GO:0007186,GO:0008150,GO:0009987,GO:0016020,GO:0016021,GO:0016917,GO:0023052,GO:0030431,GO:0030594,GO:0031224,GO:0032501,GO:0038023,GO:0044425,GO:0050789,GO:0050794,GO:0050896,GO:0051716,GO:0060089,GO:0065007,GO:0099528	-	ko:K04615	ko04024,ko04080,ko04727,ko04742,ko04915,ko05032,map04024,map04080,map04727,map04742,map04915,map05032	-	-	-	ko00000,ko00001,ko04030	9.A.14.15.1	-	-	7tm_3,ANF_receptor
XP_041452532.1	9612.ENSCAFP00000012410	0	1415	COG5096@1|root,KOG1058@2759|Eukaryota,38E3K@33154|Opisthokonta,3BBK1@33208|Metazoa,3CVWI@33213|Bilateria,486UJ@7711|Chordata,48Y9R@7742|Vertebrata,3J5NJ@40674|Mammalia,3EG8F@33554|Carnivora	33208|Metazoa	U	The coatomer is a cytosolic protein complex that binds to dilysine motifs and reversibly associates with Golgi non- clathrin-coated vesicles, which further mediate biosynthetic protein transport from the ER, via the Golgi up to the trans Golgi network. Coatomer complex is required for budding from Golgi membranes, and is essential for the retrograde Golgi-to-ER transport of dilysine-tagged protei…	COPB1	GO:0000139,GO:0000902,GO:0001775,GO:0002252,GO:0002263,GO:0002274,GO:0002275,GO:0002283,GO:0002366,GO:0002376,GO:0002443,GO:0002444,GO:0002446,GO:0005575,GO:0005622,GO:0005623,GO:0005737,GO:0005783,GO:0005789,GO:0005794,GO:0005798,GO:0005829,GO:0005886,GO:0006810,GO:0006887,GO:0006888,GO:0006890,GO:0006891,GO:0006955,GO:0007275,GO:0008150,GO:0009653,GO:0009790,GO:0009888,GO:0009987,GO:0010883,GO:…	-	ko:K17301	-	-	-	-	ko00000,ko04131,ko04147	-	-	-	Adaptin_N,Coatamer_beta_C,Coatomer_b_Cpla
XP_041452533.1	7668.SPU_024766-tr	0	1579	28NKM@1|root,2QV3E@2759|Eukaryota,38H7E@33154|Opisthokonta,3BFYB@33208|Metazoa,3D5C3@33213|Bilateria	33208|Metazoa	S	Domain of unknown function (DUF4537)	C11orf16	-	-	-	-	-	-	-	-	-	-	-	DUF4537,VWA_3
XP_041452534.1	7668.SPU_024766-tr	0	1579	28NKM@1|root,2QV3E@2759|Eukaryota,38H7E@33154|Opisthokonta,3BFYB@33208|Metazoa,3D5C3@33213|Bilateria	33208|Metazoa	S	Domain of unknown function (DUF4537)	C11orf16	-	-	-	-	-	-	-	-	-	-	-	DUF4537,VWA_3
XP_041452535.1	7668.SPU_024766-tr	0	1551	28NKM@1|root,2QV3E@2759|Eukaryota,38H7E@33154|Opisthokonta,3BFYB@33208|Metazoa,3D5C3@33213|Bilateria	33208|Metazoa	S	Domain of unknown function (DUF4537)	C11orf16	-	-	-	-	-	-	-	-	-	-	-	DUF4537,VWA_3
XP_041452536.1	7668.SPU_005405-tr	0	1207	29A2H@1|root,2RH4Z@2759|Eukaryota,3A03H@33154|Opisthokonta,3BPRZ@33208|Metazoa,3D1RH@33213|Bilateria	33208|Metazoa	S	Circularly permutated Ras protein 1-like	-	-	-	-	-	-	-	-	-	-	-	-	Sec23_BS,Sec23_trunk,VWA_2,zf-Sec23_Sec24
XP_041452537.1	7668.SPU_005405-tr	0	1211	29A2H@1|root,2RH4Z@2759|Eukaryota,3A03H@33154|Opisthokonta,3BPRZ@33208|Metazoa,3D1RH@33213|Bilateria	33208|Metazoa	S	Circularly permutated Ras protein 1-like	-	-	-	-	-	-	-	-	-	-	-	-	Sec23_BS,Sec23_trunk,VWA_2,zf-Sec23_Sec24
XP_041452538.1	7668.SPU_023898-tr	0	1568	KOG2514@1|root,KOG2514@2759|Eukaryota,38BGH@33154|Opisthokonta,3B9GR@33208|Metazoa,3CS29@33213|Bilateria	33208|Metazoa	U	Anoctamin	ANO4	GO:0003674,GO:0005215,GO:0005216,GO:0005229,GO:0005253,GO:0005254,GO:0005319,GO:0005548,GO:0005575,GO:0005622,GO:0005623,GO:0005886,GO:0006810,GO:0006811,GO:0006820,GO:0006821,GO:0006869,GO:0007009,GO:0008150,GO:0008509,GO:0009266,GO:0009581,GO:0009582,GO:0009605,GO:0009612,GO:0009628,GO:0009987,GO:0010256,GO:0010876,GO:0015075,GO:0015103,GO:0015108,GO:0015267,GO:0015318,GO:0015698,GO:0015711,GO:…	-	ko:K19480,ko:K19498,ko:K19499	-	-	-	-	ko00000,ko04040	1.A.17.1.2,1.A.17.1.20,1.A.17.1.21,1.A.17.1.23	-	-	Anoct_dimer,Anoctamin
XP_041452539.1	7668.SPU_023898-tr	0	1583	KOG2514@1|root,KOG2514@2759|Eukaryota,38BGH@33154|Opisthokonta,3B9GR@33208|Metazoa,3CS29@33213|Bilateria	33208|Metazoa	U	Anoctamin	ANO4	GO:0003674,GO:0005215,GO:0005216,GO:0005229,GO:0005253,GO:0005254,GO:0005319,GO:0005548,GO:0005575,GO:0005622,GO:0005623,GO:0005886,GO:0006810,GO:0006811,GO:0006820,GO:0006821,GO:0006869,GO:0007009,GO:0008150,GO:0008509,GO:0009266,GO:0009581,GO:0009582,GO:0009605,GO:0009612,GO:0009628,GO:0009987,GO:0010256,GO:0010876,GO:0015075,GO:0015103,GO:0015108,GO:0015267,GO:0015318,GO:0015698,GO:0015711,GO:…	-	ko:K19480,ko:K19498,ko:K19499	-	-	-	-	ko00000,ko04040	1.A.17.1.2,1.A.17.1.20,1.A.17.1.21,1.A.17.1.23	-	-	Anoct_dimer,Anoctamin
XP_041452540.1	7668.SPU_008595-tr	2.16e-283	825	KOG1025@1|root,KOG1025@2759|Eukaryota,38CH9@33154|Opisthokonta,3BBNC@33208|Metazoa,3CSNN@33213|Bilateria	33208|Metazoa	T	transmembrane receptor protein tyrosine kinase activity	ERBB2	GO:0000003,GO:0000079,GO:0000086,GO:0000165,GO:0000186,GO:0000278,GO:0000302,GO:0000578,GO:0000902,GO:0000904,GO:0001042,GO:0001067,GO:0001101,GO:0001503,GO:0001558,GO:0001654,GO:0001655,GO:0001667,GO:0001700,GO:0001701,GO:0001708,GO:0001709,GO:0001736,GO:0001738,GO:0001742,GO:0001745,GO:0001751,GO:0001752,GO:0001754,GO:0001755,GO:0001775,GO:0001889,GO:0001890,GO:0001892,GO:0001894,GO:0001932,GO:…	2.7.10.1	ko:K04361,ko:K05083,ko:K05084,ko:K05085	ko01521,ko01522,ko01524,ko04010,ko04012,ko04013,ko04014,ko04015,ko04020,ko04060,ko04066,ko04068,ko04072,ko04144,ko04151,ko04214,ko04320,ko04510,ko04520,ko04530,ko04540,ko04630,ko04810,ko04912,ko04915,ko04921,ko04926,ko04934,ko05120,ko05160,ko05165,ko05200,ko05205,ko05206,ko05210,ko05212,ko05213,ko05214,ko05215,ko05218,ko05219,ko05223,ko05224,ko05225,ko05226,ko05230,ko05231,map01521,map01522,map01…	-	-	-	ko00000,ko00001,ko01000,ko01001,ko01020,ko04050,ko04090,ko04147,ko04516	-	-	-	Furin-like,GF_recep_IV,Pkinase_Tyr,Recep_L_domain
XP_041452541.1	7668.SPU_023898-tr	0	1537	KOG2514@1|root,KOG2514@2759|Eukaryota,38BGH@33154|Opisthokonta,3B9GR@33208|Metazoa,3CS29@33213|Bilateria	33208|Metazoa	U	Anoctamin	ANO4	GO:0003674,GO:0005215,GO:0005216,GO:0005229,GO:0005253,GO:0005254,GO:0005319,GO:0005548,GO:0005575,GO:0005622,GO:0005623,GO:0005886,GO:0006810,GO:0006811,GO:0006820,GO:0006821,GO:0006869,GO:0007009,GO:0008150,GO:0008509,GO:0009266,GO:0009581,GO:0009582,GO:0009605,GO:0009612,GO:0009628,GO:0009987,GO:0010256,GO:0010876,GO:0015075,GO:0015103,GO:0015108,GO:0015267,GO:0015318,GO:0015698,GO:0015711,GO:…	-	ko:K19480,ko:K19498,ko:K19499	-	-	-	-	ko00000,ko04040	1.A.17.1.2,1.A.17.1.20,1.A.17.1.21,1.A.17.1.23	-	-	Anoct_dimer,Anoctamin
XP_041452542.1	7668.SPU_023898-tr	0	1516	KOG2514@1|root,KOG2514@2759|Eukaryota,38BGH@33154|Opisthokonta,3B9GR@33208|Metazoa,3CS29@33213|Bilateria	33208|Metazoa	U	Anoctamin	ANO4	GO:0003674,GO:0005215,GO:0005216,GO:0005229,GO:0005253,GO:0005254,GO:0005319,GO:0005548,GO:0005575,GO:0005622,GO:0005623,GO:0005886,GO:0006810,GO:0006811,GO:0006820,GO:0006821,GO:0006869,GO:0007009,GO:0008150,GO:0008509,GO:0009266,GO:0009581,GO:0009582,GO:0009605,GO:0009612,GO:0009628,GO:0009987,GO:0010256,GO:0010876,GO:0015075,GO:0015103,GO:0015108,GO:0015267,GO:0015318,GO:0015698,GO:0015711,GO:…	-	ko:K19480,ko:K19498,ko:K19499	-	-	-	-	ko00000,ko04040	1.A.17.1.2,1.A.17.1.20,1.A.17.1.21,1.A.17.1.23	-	-	Anoct_dimer,Anoctamin
XP_041452543.1	7668.SPU_023898-tr	0	1546	KOG2514@1|root,KOG2514@2759|Eukaryota,38BGH@33154|Opisthokonta,3B9GR@33208|Metazoa,3CS29@33213|Bilateria	33208|Metazoa	U	Anoctamin	ANO4	GO:0003674,GO:0005215,GO:0005216,GO:0005229,GO:0005253,GO:0005254,GO:0005319,GO:0005548,GO:0005575,GO:0005622,GO:0005623,GO:0005886,GO:0006810,GO:0006811,GO:0006820,GO:0006821,GO:0006869,GO:0007009,GO:0008150,GO:0008509,GO:0009266,GO:0009581,GO:0009582,GO:0009605,GO:0009612,GO:0009628,GO:0009987,GO:0010256,GO:0010876,GO:0015075,GO:0015103,GO:0015108,GO:0015267,GO:0015318,GO:0015698,GO:0015711,GO:…	-	ko:K19480,ko:K19498,ko:K19499	-	-	-	-	ko00000,ko04040	1.A.17.1.2,1.A.17.1.20,1.A.17.1.21,1.A.17.1.23	-	-	Anoct_dimer,Anoctamin
XP_041452544.1	7668.SPU_023898-tr	0	1579	KOG2514@1|root,KOG2514@2759|Eukaryota,38BGH@33154|Opisthokonta,3B9GR@33208|Metazoa,3CS29@33213|Bilateria	33208|Metazoa	U	Anoctamin	ANO4	GO:0003674,GO:0005215,GO:0005216,GO:0005229,GO:0005253,GO:0005254,GO:0005319,GO:0005548,GO:0005575,GO:0005622,GO:0005623,GO:0005886,GO:0006810,GO:0006811,GO:0006820,GO:0006821,GO:0006869,GO:0007009,GO:0008150,GO:0008509,GO:0009266,GO:0009581,GO:0009582,GO:0009605,GO:0009612,GO:0009628,GO:0009987,GO:0010256,GO:0010876,GO:0015075,GO:0015103,GO:0015108,GO:0015267,GO:0015318,GO:0015698,GO:0015711,GO:…	-	ko:K19480,ko:K19498,ko:K19499	-	-	-	-	ko00000,ko04040	1.A.17.1.2,1.A.17.1.20,1.A.17.1.21,1.A.17.1.23	-	-	Anoct_dimer,Anoctamin
XP_041452545.1	7668.SPU_023898-tr	0	1593	KOG2514@1|root,KOG2514@2759|Eukaryota,38BGH@33154|Opisthokonta,3B9GR@33208|Metazoa,3CS29@33213|Bilateria	33208|Metazoa	U	Anoctamin	ANO4	GO:0003674,GO:0005215,GO:0005216,GO:0005229,GO:0005253,GO:0005254,GO:0005319,GO:0005548,GO:0005575,GO:0005622,GO:0005623,GO:0005886,GO:0006810,GO:0006811,GO:0006820,GO:0006821,GO:0006869,GO:0007009,GO:0008150,GO:0008509,GO:0009266,GO:0009581,GO:0009582,GO:0009605,GO:0009612,GO:0009628,GO:0009987,GO:0010256,GO:0010876,GO:0015075,GO:0015103,GO:0015108,GO:0015267,GO:0015318,GO:0015698,GO:0015711,GO:…	-	ko:K19480,ko:K19498,ko:K19499	-	-	-	-	ko00000,ko04040	1.A.17.1.2,1.A.17.1.20,1.A.17.1.21,1.A.17.1.23	-	-	Anoct_dimer,Anoctamin
XP_041452546.1	7668.SPU_023898-tr	0	1575	KOG2514@1|root,KOG2514@2759|Eukaryota,38BGH@33154|Opisthokonta,3B9GR@33208|Metazoa,3CS29@33213|Bilateria	33208|Metazoa	U	Anoctamin	ANO4	GO:0003674,GO:0005215,GO:0005216,GO:0005229,GO:0005253,GO:0005254,GO:0005319,GO:0005548,GO:0005575,GO:0005622,GO:0005623,GO:0005886,GO:0006810,GO:0006811,GO:0006820,GO:0006821,GO:0006869,GO:0007009,GO:0008150,GO:0008509,GO:0009266,GO:0009581,GO:0009582,GO:0009605,GO:0009612,GO:0009628,GO:0009987,GO:0010256,GO:0010876,GO:0015075,GO:0015103,GO:0015108,GO:0015267,GO:0015318,GO:0015698,GO:0015711,GO:…	-	ko:K19480,ko:K19498,ko:K19499	-	-	-	-	ko00000,ko04040	1.A.17.1.2,1.A.17.1.20,1.A.17.1.21,1.A.17.1.23	-	-	Anoct_dimer,Anoctamin
XP_041452547.1	7668.SPU_023898-tr	0	1567	KOG2514@1|root,KOG2514@2759|Eukaryota,38BGH@33154|Opisthokonta,3B9GR@33208|Metazoa,3CS29@33213|Bilateria	33208|Metazoa	U	Anoctamin	ANO4	GO:0003674,GO:0005215,GO:0005216,GO:0005229,GO:0005253,GO:0005254,GO:0005319,GO:0005548,GO:0005575,GO:0005622,GO:0005623,GO:0005886,GO:0006810,GO:0006811,GO:0006820,GO:0006821,GO:0006869,GO:0007009,GO:0008150,GO:0008509,GO:0009266,GO:0009581,GO:0009582,GO:0009605,GO:0009612,GO:0009628,GO:0009987,GO:0010256,GO:0010876,GO:0015075,GO:0015103,GO:0015108,GO:0015267,GO:0015318,GO:0015698,GO:0015711,GO:…	-	ko:K19480,ko:K19498,ko:K19499	-	-	-	-	ko00000,ko04040	1.A.17.1.2,1.A.17.1.20,1.A.17.1.21,1.A.17.1.23	-	-	Anoct_dimer,Anoctamin
XP_041452548.1	7668.SPU_023898-tr	0	1571	KOG2514@1|root,KOG2514@2759|Eukaryota,38BGH@33154|Opisthokonta,3B9GR@33208|Metazoa,3CS29@33213|Bilateria	33208|Metazoa	U	Anoctamin	ANO4	GO:0003674,GO:0005215,GO:0005216,GO:0005229,GO:0005253,GO:0005254,GO:0005319,GO:0005548,GO:0005575,GO:0005622,GO:0005623,GO:0005886,GO:0006810,GO:0006811,GO:0006820,GO:0006821,GO:0006869,GO:0007009,GO:0008150,GO:0008509,GO:0009266,GO:0009581,GO:0009582,GO:0009605,GO:0009612,GO:0009628,GO:0009987,GO:0010256,GO:0010876,GO:0015075,GO:0015103,GO:0015108,GO:0015267,GO:0015318,GO:0015698,GO:0015711,GO:…	-	ko:K19480,ko:K19498,ko:K19499	-	-	-	-	ko00000,ko04040	1.A.17.1.2,1.A.17.1.20,1.A.17.1.21,1.A.17.1.23	-	-	Anoct_dimer,Anoctamin
XP_041452549.1	7668.SPU_023898-tr	0	1573	KOG2514@1|root,KOG2514@2759|Eukaryota,38BGH@33154|Opisthokonta,3B9GR@33208|Metazoa,3CS29@33213|Bilateria	33208|Metazoa	U	Anoctamin	ANO4	GO:0003674,GO:0005215,GO:0005216,GO:0005229,GO:0005253,GO:0005254,GO:0005319,GO:0005548,GO:0005575,GO:0005622,GO:0005623,GO:0005886,GO:0006810,GO:0006811,GO:0006820,GO:0006821,GO:0006869,GO:0007009,GO:0008150,GO:0008509,GO:0009266,GO:0009581,GO:0009582,GO:0009605,GO:0009612,GO:0009628,GO:0009987,GO:0010256,GO:0010876,GO:0015075,GO:0015103,GO:0015108,GO:0015267,GO:0015318,GO:0015698,GO:0015711,GO:…	-	ko:K19480,ko:K19498,ko:K19499	-	-	-	-	ko00000,ko04040	1.A.17.1.2,1.A.17.1.20,1.A.17.1.21,1.A.17.1.23	-	-	Anoct_dimer,Anoctamin
XP_041452550.1	7668.SPU_023898-tr	0	1569	KOG2514@1|root,KOG2514@2759|Eukaryota,38BGH@33154|Opisthokonta,3B9GR@33208|Metazoa,3CS29@33213|Bilateria	33208|Metazoa	U	Anoctamin	ANO4	GO:0003674,GO:0005215,GO:0005216,GO:0005229,GO:0005253,GO:0005254,GO:0005319,GO:0005548,GO:0005575,GO:0005622,GO:0005623,GO:0005886,GO:0006810,GO:0006811,GO:0006820,GO:0006821,GO:0006869,GO:0007009,GO:0008150,GO:0008509,GO:0009266,GO:0009581,GO:0009582,GO:0009605,GO:0009612,GO:0009628,GO:0009987,GO:0010256,GO:0010876,GO:0015075,GO:0015103,GO:0015108,GO:0015267,GO:0015318,GO:0015698,GO:0015711,GO:…	-	ko:K19480,ko:K19498,ko:K19499	-	-	-	-	ko00000,ko04040	1.A.17.1.2,1.A.17.1.20,1.A.17.1.21,1.A.17.1.23	-	-	Anoct_dimer,Anoctamin
XP_041452551.1	7668.SPU_019592-tr	1.66e-251	706	KOG1192@1|root,KOG1192@2759|Eukaryota,38FD1@33154|Opisthokonta,3BHA3@33208|Metazoa,3CV7E@33213|Bilateria	33208|Metazoa	G	Belongs to the UDP-glycosyltransferase family	UGT8	GO:0003674,GO:0003824,GO:0005575,GO:0005622,GO:0005623,GO:0005886,GO:0006629,GO:0006643,GO:0006664,GO:0006665,GO:0006687,GO:0006807,GO:0007275,GO:0007399,GO:0007417,GO:0007422,GO:0008150,GO:0008152,GO:0008194,GO:0008378,GO:0008489,GO:0009987,GO:0015020,GO:0016020,GO:0016740,GO:0016757,GO:0016758,GO:0032501,GO:0032502,GO:0035250,GO:0043226,GO:0043227,GO:0043229,GO:0043231,GO:0044237,GO:0044238,GO:…	2.4.1.17,2.4.1.47	ko:K00699,ko:K04628	ko00040,ko00053,ko00140,ko00565,ko00600,ko00830,ko00860,ko00980,ko00982,ko00983,ko01100,ko01110,ko05204,map00040,map00053,map00140,map00565,map00600,map00830,map00860,map00980,map00982,map00983,map01100,map01110,map05204	M00014,M00067,M00129	R01383,R01500,R02358,R02389,R02478,R02502,R02902,R03091,R04322,R04352,R04353,R04354,R04683,R06277,R07106,R08259,R08261,R08262,R08263,R08615,R09426,R09427,R09428,R10804	RC00005,RC00033,RC00049,RC00059,RC00078,RC00171,RC00397,RC00523,RC00529,RC00708,RC02748	ko00000,ko00001,ko00002,ko01000,ko01003	-	GT1	-	UDPGT
XP_041452552.1	7668.SPU_023346-tr	4.38e-287	812	KOG2577@1|root,KOG2578@2759|Eukaryota,39SUF@33154|Opisthokonta,3BC1B@33208|Metazoa,3CX01@33213|Bilateria	33208|Metazoa	K	positive regulation of DNA endoreduplication	E2F8	GO:0000003,GO:0000075,GO:0000077,GO:0000122,GO:0000278,GO:0000902,GO:0000904,GO:0000976,GO:0000977,GO:0000978,GO:0000981,GO:0000982,GO:0000987,GO:0001012,GO:0001067,GO:0001078,GO:0001227,GO:0001525,GO:0001568,GO:0001701,GO:0001889,GO:0001890,GO:0001892,GO:0001944,GO:0001945,GO:0001946,GO:0002040,GO:0003006,GO:0003674,GO:0003676,GO:0003677,GO:0003690,GO:0003700,GO:0003712,GO:0003714,GO:0005488,GO:…	-	ko:K09391	-	-	-	-	ko00000,ko03000	-	-	-	E2F_TDP
XP_041452553.1	7668.SPU_000838-tr	1.01e-262	730	KOG2502@1|root,KOG2502@2759|Eukaryota,39RCW@33154|Opisthokonta,3BBMR@33208|Metazoa,3CRHG@33213|Bilateria	33208|Metazoa	S	Belongs to the TUB family	TUB	GO:0001654,GO:0001894,GO:0001895,GO:0003008,GO:0003674,GO:0005488,GO:0005543,GO:0005575,GO:0005576,GO:0005622,GO:0005623,GO:0005634,GO:0005737,GO:0005829,GO:0005886,GO:0005929,GO:0006810,GO:0006897,GO:0006909,GO:0006910,GO:0007275,GO:0007423,GO:0007600,GO:0007605,GO:0008037,GO:0008104,GO:0008150,GO:0008277,GO:0008289,GO:0009719,GO:0009725,GO:0009743,GO:0009744,GO:0009966,GO:0009987,GO:0010033,GO:…	-	-	-	-	-	-	-	-	-	-	Tub,Tub_N
XP_041452554.1	7668.SPU_000838-tr	1.01e-262	730	KOG2502@1|root,KOG2502@2759|Eukaryota,39RCW@33154|Opisthokonta,3BBMR@33208|Metazoa,3CRHG@33213|Bilateria	33208|Metazoa	S	Belongs to the TUB family	TUB	GO:0001654,GO:0001894,GO:0001895,GO:0003008,GO:0003674,GO:0005488,GO:0005543,GO:0005575,GO:0005576,GO:0005622,GO:0005623,GO:0005634,GO:0005737,GO:0005829,GO:0005886,GO:0005929,GO:0006810,GO:0006897,GO:0006909,GO:0006910,GO:0007275,GO:0007423,GO:0007600,GO:0007605,GO:0008037,GO:0008104,GO:0008150,GO:0008277,GO:0008289,GO:0009719,GO:0009725,GO:0009743,GO:0009744,GO:0009966,GO:0009987,GO:0010033,GO:…	-	-	-	-	-	-	-	-	-	-	Tub,Tub_N
XP_041452557.1	7668.SPU_019139-tr	0	1594	KOG0819@1|root,KOG0819@2759|Eukaryota,38FEE@33154|Opisthokonta,3BCMH@33208|Metazoa,3CXS1@33213|Bilateria	33208|Metazoa	U	annexin A6	-	GO:0001786,GO:0003674,GO:0005488,GO:0005515,GO:0005539,GO:0005543,GO:0005545,GO:0008201,GO:0008289,GO:0008429,GO:0035091,GO:0043167,GO:0043168,GO:0043394,GO:0043395,GO:0072341,GO:0097367,GO:1901681	-	ko:K17095	-	-	-	-	ko00000,ko04147	1.A.31.1.1,1.A.31.1.6	-	-	Ank_2,Annexin
XP_041452558.1	7668.SPU_016393-tr	0	938	KOG2073@1|root,KOG2073@2759|Eukaryota,38EWF@33154|Opisthokonta,3BBW9@33208|Metazoa,3CTNR@33213|Bilateria	33208|Metazoa	D	phosphatase 6, regulatory subunit	PPP6R2	GO:0001932,GO:0001933,GO:0003674,GO:0005488,GO:0005515,GO:0005575,GO:0005622,GO:0005623,GO:0005634,GO:0005654,GO:0005737,GO:0005829,GO:0005886,GO:0006810,GO:0006888,GO:0006900,GO:0006901,GO:0006903,GO:0006996,GO:0008150,GO:0009892,GO:0009966,GO:0009968,GO:0009987,GO:0010563,GO:0010605,GO:0010646,GO:0010648,GO:0010921,GO:0016020,GO:0016043,GO:0016050,GO:0016192,GO:0019220,GO:0019222,GO:0019899,GO:…	-	ko:K15499,ko:K15500,ko:K15501	-	-	-	-	ko00000,ko01009,ko03400	-	-	-	SAPS
XP_041452559.1	7668.SPU_016393-tr	0	938	KOG2073@1|root,KOG2073@2759|Eukaryota,38EWF@33154|Opisthokonta,3BBW9@33208|Metazoa,3CTNR@33213|Bilateria	33208|Metazoa	D	phosphatase 6, regulatory subunit	PPP6R2	GO:0001932,GO:0001933,GO:0003674,GO:0005488,GO:0005515,GO:0005575,GO:0005622,GO:0005623,GO:0005634,GO:0005654,GO:0005737,GO:0005829,GO:0005886,GO:0006810,GO:0006888,GO:0006900,GO:0006901,GO:0006903,GO:0006996,GO:0008150,GO:0009892,GO:0009966,GO:0009968,GO:0009987,GO:0010563,GO:0010605,GO:0010646,GO:0010648,GO:0010921,GO:0016020,GO:0016043,GO:0016050,GO:0016192,GO:0019220,GO:0019222,GO:0019899,GO:…	-	ko:K15499,ko:K15500,ko:K15501	-	-	-	-	ko00000,ko01009,ko03400	-	-	-	SAPS
XP_041452560.1	7668.SPU_016393-tr	0	921	KOG2073@1|root,KOG2073@2759|Eukaryota,38EWF@33154|Opisthokonta,3BBW9@33208|Metazoa,3CTNR@33213|Bilateria	33208|Metazoa	D	phosphatase 6, regulatory subunit	PPP6R2	GO:0001932,GO:0001933,GO:0003674,GO:0005488,GO:0005515,GO:0005575,GO:0005622,GO:0005623,GO:0005634,GO:0005654,GO:0005737,GO:0005829,GO:0005886,GO:0006810,GO:0006888,GO:0006900,GO:0006901,GO:0006903,GO:0006996,GO:0008150,GO:0009892,GO:0009966,GO:0009968,GO:0009987,GO:0010563,GO:0010605,GO:0010646,GO:0010648,GO:0010921,GO:0016020,GO:0016043,GO:0016050,GO:0016192,GO:0019220,GO:0019222,GO:0019899,GO:…	-	ko:K15499,ko:K15500,ko:K15501	-	-	-	-	ko00000,ko01009,ko03400	-	-	-	SAPS
XP_041452561.1	7668.SPU_016393-tr	0	938	KOG2073@1|root,KOG2073@2759|Eukaryota,38EWF@33154|Opisthokonta,3BBW9@33208|Metazoa,3CTNR@33213|Bilateria	33208|Metazoa	D	phosphatase 6, regulatory subunit	PPP6R2	GO:0001932,GO:0001933,GO:0003674,GO:0005488,GO:0005515,GO:0005575,GO:0005622,GO:0005623,GO:0005634,GO:0005654,GO:0005737,GO:0005829,GO:0005886,GO:0006810,GO:0006888,GO:0006900,GO:0006901,GO:0006903,GO:0006996,GO:0008150,GO:0009892,GO:0009966,GO:0009968,GO:0009987,GO:0010563,GO:0010605,GO:0010646,GO:0010648,GO:0010921,GO:0016020,GO:0016043,GO:0016050,GO:0016192,GO:0019220,GO:0019222,GO:0019899,GO:…	-	ko:K15499,ko:K15500,ko:K15501	-	-	-	-	ko00000,ko01009,ko03400	-	-	-	SAPS
XP_041452562.1	7668.SPU_020731-tr	0	1180	KOG4193@1|root,KOG4193@2759|Eukaryota	2759|Eukaryota	S	G-protein coupled receptor activity	-	-	-	-	-	-	-	-	-	-	-	-	7tm_2,GPS
XP_041452563.1	7668.SPU_020731-tr	0	1179	KOG4193@1|root,KOG4193@2759|Eukaryota	2759|Eukaryota	S	G-protein coupled receptor activity	-	-	-	-	-	-	-	-	-	-	-	-	7tm_2,GPS
XP_041452564.1	7668.SPU_024337-tr	0	966	2CD5G@1|root,2QQ46@2759|Eukaryota,38DTB@33154|Opisthokonta,3B9AA@33208|Metazoa,3CRPR@33213|Bilateria	33208|Metazoa	S	coagulation factor XIII	F13A1	GO:0001533,GO:0002576,GO:0003674,GO:0003810,GO:0003824,GO:0005575,GO:0005576,GO:0005622,GO:0005623,GO:0005737,GO:0005829,GO:0005886,GO:0005911,GO:0005912,GO:0005913,GO:0006464,GO:0006807,GO:0006810,GO:0006887,GO:0006950,GO:0007154,GO:0007165,GO:0007166,GO:0007275,GO:0007596,GO:0007599,GO:0008150,GO:0008152,GO:0008219,GO:0008284,GO:0008544,GO:0009611,GO:0009653,GO:0009887,GO:0009888,GO:0009913,GO:…	2.3.2.13	ko:K03917,ko:K05619	ko04610,map04610	-	-	-	ko00000,ko00001,ko01000,ko04516	-	-	-	Transglut_C,Transglut_N,Transglut_core
XP_041452565.1	7668.SPU_022741-tr	5.56e-92	298	KOG4297@1|root,KOG4297@2759|Eukaryota,38B50@33154|Opisthokonta,3BCEG@33208|Metazoa	33208|Metazoa	TV	complement activation, classical pathway	CSMD1	GO:0001964,GO:0003008,GO:0005575,GO:0005623,GO:0005886,GO:0007275,GO:0007399,GO:0008150,GO:0009605,GO:0009987,GO:0010975,GO:0016020,GO:0022008,GO:0030154,GO:0031344,GO:0032501,GO:0032502,GO:0033500,GO:0042592,GO:0042593,GO:0044464,GO:0045595,GO:0045664,GO:0048699,GO:0048731,GO:0048856,GO:0048869,GO:0048878,GO:0050767,GO:0050773,GO:0050789,GO:0050793,GO:0050794,GO:0050877,GO:0050896,GO:0050905,GO:…	-	ko:K17495	-	-	-	-	ko00000,ko01009	-	-	-	CUB,Sushi
XP_041452566.1	7668.SPU_015217-tr	7.37e-181	522	KOG3656@1|root,KOG3656@2759|Eukaryota,3AN7E@33154|Opisthokonta,3C1ND@33208|Metazoa,3DHV4@33213|Bilateria	33208|Metazoa	S	7 transmembrane receptor (rhodopsin family)	-	-	-	-	-	-	-	-	-	-	-	-	7tm_1
XP_041452567.1	7668.SPU_004850-tr	0	1110	28JCE@1|root,2QRRD@2759|Eukaryota,39S0K@33154|Opisthokonta,3BC4I@33208|Metazoa,3CT0H@33213|Bilateria	33208|Metazoa	S	intracellular chloride channel activity	-	-	-	ko:K05027,ko:K05030	ko04924,ko04972,map04924,map04972	-	-	-	ko00000,ko00001,ko04040	1.A.13.1	-	-	CLCA,VWA
XP_041452568.1	7668.SPU_030149-tr	7.73e-116	332	KOG4029@1|root,KOG4029@2759|Eukaryota,39ZRC@33154|Opisthokonta,3BN29@33208|Metazoa,3D6KX@33213|Bilateria	33208|Metazoa	K	helix loop helix domain	ASCL5	-	-	ko:K09067	-	-	-	-	ko00000,ko03000	-	-	-	HLH
XP_041452569.1	7668.SPU_017938-tr	2.04e-122	443	KOG1225@1|root,KOG1225@2759|Eukaryota,39VWB@33154|Opisthokonta,3BH2I@33208|Metazoa,3CRKA@33213|Bilateria	33208|Metazoa	T	Tenascin XB	TNXB	-	-	ko:K05717,ko:K06252	ko04151,ko04510,ko04512,ko04810,ko04933,ko05100,ko05146,ko05165,ko05200,ko05205,ko05206,ko05222,map04151,map04510,map04512,map04810,map04933,map05100,map05146,map05165,map05200,map05205,map05206,map05222	-	-	-	ko00000,ko00001,ko00536,ko04131,ko04147,ko04516	-	-	-	EGF_2,Fibrinogen_C,fn1,fn2,fn3
XP_041452570.1	400682.PAC_15723688	3.21e-99	353	2AENI@1|root,2RYW1@2759|Eukaryota,39ZI9@33154|Opisthokonta,3BE6W@33208|Metazoa	33208|Metazoa	-	-	-	-	-	-	-	-	-	-	-	-	-	-	-
XP_041452571.1	400682.PAC_15723688	3.21e-99	353	2AENI@1|root,2RYW1@2759|Eukaryota,39ZI9@33154|Opisthokonta,3BE6W@33208|Metazoa	33208|Metazoa	-	-	-	-	-	-	-	-	-	-	-	-	-	-	-
XP_041452572.1	5888.CAK84321	3.8e-07	60.1	KOG1171@1|root,KOG1171@2759|Eukaryota	5888.CAK84321|-	S	DNA-binding transcription factor activity	-	-	-	ko:K21776	ko04218,map04218	-	-	-	ko00000,ko00001	-	-	-	-
XP_041452573.1	7739.XP_002597711.1	3.68e-08	64.3	29KIG@1|root,2RTTJ@2759|Eukaryota,39I7K@33154|Opisthokonta,3CN0H@33208|Metazoa,3DK6F@33213|Bilateria	33208|Metazoa	-	-	-	-	-	-	-	-	-	-	-	-	-	-	-
XP_041452574.1	7668.SPU_024674-tr	1.95e-150	429	COG1100@1|root,KOG0395@2759|Eukaryota,3A0YC@33154|Opisthokonta,3BQ68@33208|Metazoa,3D6R4@33213|Bilateria	33208|Metazoa	S	Ras family	-	-	-	ko:K07855,ko:K17198	-	-	-	-	ko00000,ko04031	-	-	-	Ras
XP_041452575.1	10224.XP_002742125.1	2.59e-134	400	28K1D@1|root,2QSFT@2759|Eukaryota,38BA9@33154|Opisthokonta,3B9W6@33208|Metazoa,3CUY1@33213|Bilateria	33208|Metazoa	S	exo-alpha-(2->3)-sialidase activity	NEU3	GO:0000323,GO:0001573,GO:0003674,GO:0003824,GO:0004308,GO:0004553,GO:0005575,GO:0005622,GO:0005623,GO:0005737,GO:0005764,GO:0005773,GO:0005775,GO:0005886,GO:0005975,GO:0006516,GO:0006629,GO:0006643,GO:0006664,GO:0006665,GO:0006672,GO:0006687,GO:0006689,GO:0006807,GO:0008150,GO:0008152,GO:0009056,GO:0009057,GO:0009100,GO:0009311,GO:0009313,GO:0009987,GO:0016020,GO:0016042,GO:0016052,GO:0016787,GO:…	3.2.1.18	ko:K12357	ko00511,ko00600,map00511,map00600	-	R04018	RC00028,RC00077	ko00000,ko00001,ko01000	-	GH33	-	BNR_2
XP_041452576.1	10224.XP_002742125.1	1.34e-134	401	28K1D@1|root,2QSFT@2759|Eukaryota,38BA9@33154|Opisthokonta,3B9W6@33208|Metazoa,3CUY1@33213|Bilateria	33208|Metazoa	S	exo-alpha-(2->3)-sialidase activity	NEU3	GO:0000323,GO:0001573,GO:0003674,GO:0003824,GO:0004308,GO:0004553,GO:0005575,GO:0005622,GO:0005623,GO:0005737,GO:0005764,GO:0005773,GO:0005775,GO:0005886,GO:0005975,GO:0006516,GO:0006629,GO:0006643,GO:0006664,GO:0006665,GO:0006672,GO:0006687,GO:0006689,GO:0006807,GO:0008150,GO:0008152,GO:0009056,GO:0009057,GO:0009100,GO:0009311,GO:0009313,GO:0009987,GO:0016020,GO:0016042,GO:0016052,GO:0016787,GO:…	3.2.1.18	ko:K12357	ko00511,ko00600,map00511,map00600	-	R04018	RC00028,RC00077	ko00000,ko00001,ko01000	-	GH33	-	BNR_2
XP_041452577.1	10224.XP_002742125.1	1.89e-134	399	28K1D@1|root,2QSFT@2759|Eukaryota,38BA9@33154|Opisthokonta,3B9W6@33208|Metazoa,3CUY1@33213|Bilateria	33208|Metazoa	S	exo-alpha-(2->3)-sialidase activity	NEU3	GO:0000323,GO:0001573,GO:0003674,GO:0003824,GO:0004308,GO:0004553,GO:0005575,GO:0005622,GO:0005623,GO:0005737,GO:0005764,GO:0005773,GO:0005775,GO:0005886,GO:0005975,GO:0006516,GO:0006629,GO:0006643,GO:0006664,GO:0006665,GO:0006672,GO:0006687,GO:0006689,GO:0006807,GO:0008150,GO:0008152,GO:0009056,GO:0009057,GO:0009100,GO:0009311,GO:0009313,GO:0009987,GO:0016020,GO:0016042,GO:0016052,GO:0016787,GO:…	3.2.1.18	ko:K12357	ko00511,ko00600,map00511,map00600	-	R04018	RC00028,RC00077	ko00000,ko00001,ko01000	-	GH33	-	BNR_2
XP_041452579.1	7668.SPU_015071-tr	6.33e-111	378	KOG1721@1|root,KOG1721@2759|Eukaryota,38BZ9@33154|Opisthokonta,3BA9A@33208|Metazoa,3CT35@33213|Bilateria	33208|Metazoa	C	nucleic acid binding	-	-	-	ko:K09228	-	-	-	-	ko00000,ko03000	-	-	-	zf-C2H2,zf-C2H2_6,zf-met
XP_041452580.1	7668.SPU_015071-tr	1.1e-111	380	KOG1721@1|root,KOG1721@2759|Eukaryota,38BZ9@33154|Opisthokonta,3BA9A@33208|Metazoa,3CT35@33213|Bilateria	33208|Metazoa	C	nucleic acid binding	-	-	-	ko:K09228	-	-	-	-	ko00000,ko03000	-	-	-	zf-C2H2,zf-C2H2_6,zf-met
XP_041452581.1	7668.SPU_015071-tr	4.52e-111	378	KOG1721@1|root,KOG1721@2759|Eukaryota,38BZ9@33154|Opisthokonta,3BA9A@33208|Metazoa,3CT35@33213|Bilateria	33208|Metazoa	C	nucleic acid binding	-	-	-	ko:K09228	-	-	-	-	ko00000,ko03000	-	-	-	zf-C2H2,zf-C2H2_6,zf-met
XP_041452582.1	7668.SPU_015071-tr	2.41e-113	384	KOG1721@1|root,KOG1721@2759|Eukaryota,38BZ9@33154|Opisthokonta,3BA9A@33208|Metazoa,3CT35@33213|Bilateria	33208|Metazoa	C	nucleic acid binding	-	-	-	ko:K09228	-	-	-	-	ko00000,ko03000	-	-	-	zf-C2H2,zf-C2H2_6,zf-met
XP_041452583.1	7668.SPU_015071-tr	3.05e-114	387	KOG1721@1|root,KOG1721@2759|Eukaryota,38BZ9@33154|Opisthokonta,3BA9A@33208|Metazoa,3CT35@33213|Bilateria	33208|Metazoa	C	nucleic acid binding	-	-	-	ko:K09228	-	-	-	-	ko00000,ko03000	-	-	-	zf-C2H2,zf-C2H2_6,zf-met
XP_041452584.1	7668.SPU_015071-tr	6.64e-110	375	KOG1721@1|root,KOG1721@2759|Eukaryota,38BZ9@33154|Opisthokonta,3BA9A@33208|Metazoa,3CT35@33213|Bilateria	33208|Metazoa	C	nucleic acid binding	-	-	-	ko:K09228	-	-	-	-	ko00000,ko03000	-	-	-	zf-C2H2,zf-C2H2_6,zf-met
XP_041452585.1	7668.SPU_015071-tr	3.52e-111	378	KOG1721@1|root,KOG1721@2759|Eukaryota,38BZ9@33154|Opisthokonta,3BA9A@33208|Metazoa,3CT35@33213|Bilateria	33208|Metazoa	C	nucleic acid binding	-	-	-	ko:K09228	-	-	-	-	ko00000,ko03000	-	-	-	zf-C2H2,zf-C2H2_6,zf-met
XP_041452586.1	7668.SPU_015071-tr	4.4e-118	396	KOG1721@1|root,KOG1721@2759|Eukaryota,38BZ9@33154|Opisthokonta,3BA9A@33208|Metazoa,3CT35@33213|Bilateria	33208|Metazoa	C	nucleic acid binding	-	-	-	ko:K09228	-	-	-	-	ko00000,ko03000	-	-	-	zf-C2H2,zf-C2H2_6,zf-met
XP_041452587.1	7668.SPU_015071-tr	1.53e-120	402	KOG1721@1|root,KOG1721@2759|Eukaryota,38BZ9@33154|Opisthokonta,3BA9A@33208|Metazoa,3CT35@33213|Bilateria	33208|Metazoa	C	nucleic acid binding	-	-	-	ko:K09228	-	-	-	-	ko00000,ko03000	-	-	-	zf-C2H2,zf-C2H2_6,zf-met
XP_041452588.1	7668.SPU_015071-tr	9.77e-122	405	KOG1721@1|root,KOG1721@2759|Eukaryota,38BZ9@33154|Opisthokonta,3BA9A@33208|Metazoa,3CT35@33213|Bilateria	33208|Metazoa	C	nucleic acid binding	-	-	-	ko:K09228	-	-	-	-	ko00000,ko03000	-	-	-	zf-C2H2,zf-C2H2_6,zf-met
XP_041452589.1	7668.SPU_015071-tr	1.62e-122	407	KOG1721@1|root,KOG1721@2759|Eukaryota,38BZ9@33154|Opisthokonta,3BA9A@33208|Metazoa,3CT35@33213|Bilateria	33208|Metazoa	C	nucleic acid binding	-	-	-	ko:K09228	-	-	-	-	ko00000,ko03000	-	-	-	zf-C2H2,zf-C2H2_6,zf-met
XP_041452590.1	7668.SPU_015071-tr	1.22e-124	413	KOG1721@1|root,KOG1721@2759|Eukaryota,38BZ9@33154|Opisthokonta,3BA9A@33208|Metazoa,3CT35@33213|Bilateria	33208|Metazoa	C	nucleic acid binding	-	-	-	ko:K09228	-	-	-	-	ko00000,ko03000	-	-	-	zf-C2H2,zf-C2H2_6,zf-met
XP_041452591.1	7668.SPU_015071-tr	1.42e-126	418	KOG1721@1|root,KOG1721@2759|Eukaryota,38BZ9@33154|Opisthokonta,3BA9A@33208|Metazoa,3CT35@33213|Bilateria	33208|Metazoa	C	nucleic acid binding	-	-	-	ko:K09228	-	-	-	-	ko00000,ko03000	-	-	-	zf-C2H2,zf-C2H2_6,zf-met
XP_041452592.1	7668.SPU_015071-tr	7.83e-114	382	KOG1721@1|root,KOG1721@2759|Eukaryota,38BZ9@33154|Opisthokonta,3BA9A@33208|Metazoa,3CT35@33213|Bilateria	33208|Metazoa	C	nucleic acid binding	-	-	-	ko:K09228	-	-	-	-	ko00000,ko03000	-	-	-	zf-C2H2,zf-C2H2_6,zf-met
XP_041452593.1	7668.SPU_008934-tr	0	1251	KOG1172@1|root,KOG1172@2759|Eukaryota,38BCI@33154|Opisthokonta,3BA46@33208|Metazoa,3CU8U@33213|Bilateria	33208|Metazoa	P	inorganic anion exchanger activity	SLC4A3	GO:0000003,GO:0003674,GO:0005215,GO:0005452,GO:0005488,GO:0005515,GO:0005575,GO:0005623,GO:0005886,GO:0005887,GO:0006810,GO:0006811,GO:0006812,GO:0006814,GO:0006820,GO:0006821,GO:0006873,GO:0006885,GO:0007275,GO:0007276,GO:0007283,GO:0008150,GO:0008324,GO:0008509,GO:0008510,GO:0008514,GO:0009987,GO:0015075,GO:0015077,GO:0015081,GO:0015103,GO:0015106,GO:0015108,GO:0015291,GO:0015293,GO:0015294,GO:…	-	ko:K13855,ko:K13856	ko04970,ko04971,ko04972,ko04976,map04970,map04971,map04972,map04976	-	-	-	ko00000,ko00001,ko02000	2.A.31.1,2.A.31.1.2	-	-	Band_3_cyto,HCO3_cotransp
XP_041452594.1	7668.SPU_015071-tr	3.44e-113	380	KOG1721@1|root,KOG1721@2759|Eukaryota,38BZ9@33154|Opisthokonta,3BA9A@33208|Metazoa,3CT35@33213|Bilateria	33208|Metazoa	C	nucleic acid binding	-	-	-	ko:K09228	-	-	-	-	ko00000,ko03000	-	-	-	zf-C2H2,zf-C2H2_6,zf-met
XP_041452595.1	7668.SPU_023861-tr	6.13e-231	681	COG2319@1|root,KOG0284@2759|Eukaryota,39EDU@33154|Opisthokonta,3BFCW@33208|Metazoa,3CUE8@33213|Bilateria	33208|Metazoa	A	methyl-CpG binding	WDR77	GO:0000003,GO:0000166,GO:0000578,GO:0001655,GO:0002065,GO:0002067,GO:0003002,GO:0003006,GO:0003674,GO:0003676,GO:0003677,GO:0003712,GO:0003713,GO:0003824,GO:0005488,GO:0005575,GO:0005622,GO:0005623,GO:0005634,GO:0005654,GO:0005737,GO:0005794,GO:0005829,GO:0006355,GO:0006357,GO:0006464,GO:0006479,GO:0006807,GO:0007028,GO:0007275,GO:0007276,GO:0007281,GO:0007292,GO:0007308,GO:0007309,GO:0007314,GO:…	-	ko:K13221	-	-	-	-	ko00000,ko03041	-	-	-	WD40
XP_041452596.1	7668.SPU_024620-tr	1.16e-55	202	28JSJ@1|root,2QS6C@2759|Eukaryota,38E61@33154|Opisthokonta,3BED4@33208|Metazoa,3CRQ4@33213|Bilateria	33208|Metazoa	T	actin filament polymerization	HCLS1	GO:0000003,GO:0000122,GO:0000902,GO:0001085,GO:0001558,GO:0001667,GO:0001726,GO:0001932,GO:0001934,GO:0002064,GO:0002065,GO:0002066,GO:0002102,GO:0002262,GO:0002376,GO:0002520,GO:0002682,GO:0002684,GO:0002761,GO:0002763,GO:0003006,GO:0003674,GO:0005488,GO:0005515,GO:0005522,GO:0005575,GO:0005622,GO:0005623,GO:0005634,GO:0005667,GO:0005737,GO:0005794,GO:0005819,GO:0005829,GO:0005856,GO:0005886,GO:…	-	ko:K06106	ko04530,ko05100,ko05130,ko05131,ko05205,map04530,map05100,map05130,map05131,map05205	-	-	-	ko00000,ko00001,ko04131,ko04812	-	-	-	HS1_rep,SH3_1,SH3_9
XP_041452597.1	7668.SPU_024620-tr	1.16e-55	202	28JSJ@1|root,2QS6C@2759|Eukaryota,38E61@33154|Opisthokonta,3BED4@33208|Metazoa,3CRQ4@33213|Bilateria	33208|Metazoa	T	actin filament polymerization	HCLS1	GO:0000003,GO:0000122,GO:0000902,GO:0001085,GO:0001558,GO:0001667,GO:0001726,GO:0001932,GO:0001934,GO:0002064,GO:0002065,GO:0002066,GO:0002102,GO:0002262,GO:0002376,GO:0002520,GO:0002682,GO:0002684,GO:0002761,GO:0002763,GO:0003006,GO:0003674,GO:0005488,GO:0005515,GO:0005522,GO:0005575,GO:0005622,GO:0005623,GO:0005634,GO:0005667,GO:0005737,GO:0005794,GO:0005819,GO:0005829,GO:0005856,GO:0005886,GO:…	-	ko:K06106	ko04530,ko05100,ko05130,ko05131,ko05205,map04530,map05100,map05130,map05131,map05205	-	-	-	ko00000,ko00001,ko04131,ko04812	-	-	-	HS1_rep,SH3_1,SH3_9
XP_041452598.1	7668.SPU_024620-tr	4.95e-58	208	28JSJ@1|root,2QS6C@2759|Eukaryota,38E61@33154|Opisthokonta,3BED4@33208|Metazoa,3CRQ4@33213|Bilateria	33208|Metazoa	T	actin filament polymerization	HCLS1	GO:0000003,GO:0000122,GO:0000902,GO:0001085,GO:0001558,GO:0001667,GO:0001726,GO:0001932,GO:0001934,GO:0002064,GO:0002065,GO:0002066,GO:0002102,GO:0002262,GO:0002376,GO:0002520,GO:0002682,GO:0002684,GO:0002761,GO:0002763,GO:0003006,GO:0003674,GO:0005488,GO:0005515,GO:0005522,GO:0005575,GO:0005622,GO:0005623,GO:0005634,GO:0005667,GO:0005737,GO:0005794,GO:0005819,GO:0005829,GO:0005856,GO:0005886,GO:…	-	ko:K06106	ko04530,ko05100,ko05130,ko05131,ko05205,map04530,map05100,map05130,map05131,map05205	-	-	-	ko00000,ko00001,ko04131,ko04812	-	-	-	HS1_rep,SH3_1,SH3_9
XP_041452599.1	10224.XP_002738841.1	5.67e-286	790	COG0753@1|root,KOG0047@2759|Eukaryota,38BMC@33154|Opisthokonta,3BFAV@33208|Metazoa,3CSMT@33213|Bilateria	33208|Metazoa	P	Occurs in almost all aerobically respiring organisms and serves to protect cells from the toxic effects of hydrogen peroxide	CAT	GO:0000166,GO:0000302,GO:0000323,GO:0001101,GO:0001655,GO:0001657,GO:0001666,GO:0001775,GO:0001822,GO:0001823,GO:0002252,GO:0002263,GO:0002274,GO:0002275,GO:0002283,GO:0002366,GO:0002376,GO:0002443,GO:0002444,GO:0002446,GO:0002682,GO:0003007,GO:0003674,GO:0003824,GO:0004046,GO:0004096,GO:0004601,GO:0005102,GO:0005488,GO:0005515,GO:0005575,GO:0005576,GO:0005615,GO:0005622,GO:0005623,GO:0005737,GO:…	1.11.1.6	ko:K03781	ko00380,ko00630,ko01110,ko01130,ko01200,ko04011,ko04016,ko04068,ko04146,ko04211,ko04212,ko04213,ko05014,map00380,map00630,map01110,map01130,map01200,map04011,map04016,map04068,map04146,map04211,map04212,map04213,map05014	M00532	R00009,R00602,R02670	RC00034,RC00767,RC02141,RC02755	ko00000,ko00001,ko00002,ko01000	-	-	-	Catalase,Catalase-rel
XP_041452600.1	7668.SPU_020187-tr	6.2e-142	448	2CFKP@1|root,2SWNQ@2759|Eukaryota,3AV9E@33154|Opisthokonta,3C3HR@33208|Metazoa,3DK03@33213|Bilateria	33208|Metazoa	-	-	-	-	-	-	-	-	-	-	-	-	-	-	-
XP_041452601.1	7668.SPU_000282-tr	0	871	COG0415@1|root,KOG0133@2759|Eukaryota,39RUU@33154|Opisthokonta,3BMND@33208|Metazoa,3CZ7Y@33213|Bilateria	33208|Metazoa	K	Blue light-dependent regulator that is the input of the circadian feedback loop. Has no photolyase activity for cyclobutane pyrimidine dimers or 6-4 photoproducts. Regulation of expression by light suggests a role in photoreception for locomotor activity rhythms. Functions, together with per, as a transcriptional repressor required for the oscillation of peripheral circadian clocks and for the co…	cry	GO:0000060,GO:0000166,GO:0003008,GO:0003674,GO:0004888,GO:0004930,GO:0005488,GO:0005515,GO:0005575,GO:0005622,GO:0005623,GO:0005634,GO:0005635,GO:0005641,GO:0005737,GO:0006355,GO:0006606,GO:0006810,GO:0006886,GO:0006913,GO:0007154,GO:0007165,GO:0007186,GO:0007600,GO:0007602,GO:0007610,GO:0007622,GO:0007623,GO:0007626,GO:0008020,GO:0008104,GO:0008150,GO:0009314,GO:0009416,GO:0009581,GO:0009582,GO:…	-	ko:K02295	ko04710,map04710	-	-	-	ko00000,ko00001,ko03400	-	-	-	DNA_photolyase,FAD_binding_7
XP_041452602.1	7668.SPU_000282-tr	0	871	COG0415@1|root,KOG0133@2759|Eukaryota,39RUU@33154|Opisthokonta,3BMND@33208|Metazoa,3CZ7Y@33213|Bilateria	33208|Metazoa	K	Blue light-dependent regulator that is the input of the circadian feedback loop. Has no photolyase activity for cyclobutane pyrimidine dimers or 6-4 photoproducts. Regulation of expression by light suggests a role in photoreception for locomotor activity rhythms. Functions, together with per, as a transcriptional repressor required for the oscillation of peripheral circadian clocks and for the co…	cry	GO:0000060,GO:0000166,GO:0003008,GO:0003674,GO:0004888,GO:0004930,GO:0005488,GO:0005515,GO:0005575,GO:0005622,GO:0005623,GO:0005634,GO:0005635,GO:0005641,GO:0005737,GO:0006355,GO:0006606,GO:0006810,GO:0006886,GO:0006913,GO:0007154,GO:0007165,GO:0007186,GO:0007600,GO:0007602,GO:0007610,GO:0007622,GO:0007623,GO:0007626,GO:0008020,GO:0008104,GO:0008150,GO:0009314,GO:0009416,GO:0009581,GO:0009582,GO:…	-	ko:K02295	ko04710,map04710	-	-	-	ko00000,ko00001,ko03400	-	-	-	DNA_photolyase,FAD_binding_7
XP_041452603.1	7668.SPU_005051-tr	0	1714	COG2801@1|root,KOG0017@2759|Eukaryota,39TC6@33154|Opisthokonta,3BICY@33208|Metazoa,3D3BQ@33213|Bilateria	33208|Metazoa	L	Pao retrotransposon peptidase	-	-	-	-	-	-	-	-	-	-	-	-	Asp_protease_2,DUF1758,DUF1759,Peptidase_A17,rve
XP_041452604.1	10224.XP_006823989.1	0	975	COG0696@1|root,KOG1914@2759|Eukaryota,38B6X@33154|Opisthokonta,3BC6S@33208|Metazoa,3CW4S@33213|Bilateria	33208|Metazoa	A	mRNA processing	CSTF3	GO:0000375,GO:0000377,GO:0000398,GO:0003674,GO:0003676,GO:0003723,GO:0003729,GO:0005488,GO:0005575,GO:0005622,GO:0005623,GO:0005634,GO:0005654,GO:0005848,GO:0005849,GO:0006139,GO:0006351,GO:0006353,GO:0006366,GO:0006369,GO:0006378,GO:0006379,GO:0006396,GO:0006397,GO:0006725,GO:0006807,GO:0008150,GO:0008152,GO:0008380,GO:0009058,GO:0009059,GO:0009893,GO:0009987,GO:0010467,GO:0016070,GO:0016071,GO:…	-	ko:K14408,ko:K17081	ko03015,map03015	-	-	-	ko00000,ko00001,ko03019,ko03029,ko04147	-	-	-	Suf
XP_041452606.1	10224.XP_006823989.1	0	930	COG0696@1|root,KOG1914@2759|Eukaryota,38B6X@33154|Opisthokonta,3BC6S@33208|Metazoa,3CW4S@33213|Bilateria	33208|Metazoa	A	mRNA processing	CSTF3	GO:0000375,GO:0000377,GO:0000398,GO:0003674,GO:0003676,GO:0003723,GO:0003729,GO:0005488,GO:0005575,GO:0005622,GO:0005623,GO:0005634,GO:0005654,GO:0005848,GO:0005849,GO:0006139,GO:0006351,GO:0006353,GO:0006366,GO:0006369,GO:0006378,GO:0006379,GO:0006396,GO:0006397,GO:0006725,GO:0006807,GO:0008150,GO:0008152,GO:0008380,GO:0009058,GO:0009059,GO:0009893,GO:0009987,GO:0010467,GO:0016070,GO:0016071,GO:…	-	ko:K14408,ko:K17081	ko03015,map03015	-	-	-	ko00000,ko00001,ko03019,ko03029,ko04147	-	-	-	Suf
XP_041452607.1	7668.SPU_000166-tr	5.15e-281	773	KOG4314@1|root,KOG4314@2759|Eukaryota,39TCY@33154|Opisthokonta,3B9IX@33208|Metazoa,3CXI7@33213|Bilateria	33208|Metazoa	G	transmembrane transporter activity	SLC35F4	GO:0006810,GO:0008150,GO:0015888,GO:0015893,GO:0042221,GO:0042493,GO:0045117,GO:0050896,GO:0051179,GO:0051180,GO:0051234,GO:0071702,GO:0071705,GO:0072348	-	ko:K15288	-	-	-	-	ko00000,ko02000	2.A.7.24.2,2.A.7.24.3,2.A.7.24.8	-	-	EamA,SLC35F
XP_041452608.1	7668.SPU_000166-tr	1.53e-267	738	KOG4314@1|root,KOG4314@2759|Eukaryota,39TCY@33154|Opisthokonta,3B9IX@33208|Metazoa,3CXI7@33213|Bilateria	33208|Metazoa	G	transmembrane transporter activity	SLC35F4	GO:0006810,GO:0008150,GO:0015888,GO:0015893,GO:0042221,GO:0042493,GO:0045117,GO:0050896,GO:0051179,GO:0051180,GO:0051234,GO:0071702,GO:0071705,GO:0072348	-	ko:K15288	-	-	-	-	ko00000,ko02000	2.A.7.24.2,2.A.7.24.3,2.A.7.24.8	-	-	EamA,SLC35F
XP_041452609.1	7668.SPU_000346-tr	1.33e-78	265	COG5599@1|root,KOG0200@1|root,KOG4297@1|root,KOG0200@2759|Eukaryota,KOG4228@2759|Eukaryota,KOG4297@2759|Eukaryota	2759|Eukaryota	S	carbohydrate binding	-	-	3.1.3.48,3.4.21.7	ko:K01315,ko:K05695,ko:K16910	ko04080,ko04514,ko04520,ko04610,ko04910,ko04931,ko05150,ko05164,map04080,map04514,map04520,map04610,map04910,map04931,map05150,map05164	-	-	-	ko00000,ko00001,ko01000,ko01002,ko01009,ko04147,ko04516	-	-	-	EGF,F5_F8_type_C,Kringle,Lectin_C,Sushi,Y_phosphatase,fn3
XP_041452610.1	7668.SPU_024675-tr	0	2239	COG5033@1|root,KOG3149@2759|Eukaryota,38CGV@33154|Opisthokonta,3BA60@33208|Metazoa,3CVFR@33213|Bilateria	33208|Metazoa	K	histone acetylation	YEATS2	GO:0000122,GO:0000123,GO:0000981,GO:0003674,GO:0003700,GO:0005488,GO:0005515,GO:0005575,GO:0005622,GO:0005623,GO:0005634,GO:0005654,GO:0005671,GO:0005694,GO:0005700,GO:0005819,GO:0005856,GO:0006325,GO:0006338,GO:0006355,GO:0006357,GO:0006464,GO:0006473,GO:0006475,GO:0006807,GO:0006996,GO:0008134,GO:0008150,GO:0008152,GO:0009889,GO:0009890,GO:0009892,GO:0009987,GO:0010468,GO:0010556,GO:0010558,GO:…	-	-	-	-	-	-	-	-	-	-	YEATS
XP_041452611.1	7668.SPU_024675-tr	0	2164	COG5033@1|root,KOG3149@2759|Eukaryota,38CGV@33154|Opisthokonta,3BA60@33208|Metazoa,3CVFR@33213|Bilateria	33208|Metazoa	K	histone acetylation	YEATS2	GO:0000122,GO:0000123,GO:0000981,GO:0003674,GO:0003700,GO:0005488,GO:0005515,GO:0005575,GO:0005622,GO:0005623,GO:0005634,GO:0005654,GO:0005671,GO:0005694,GO:0005700,GO:0005819,GO:0005856,GO:0006325,GO:0006338,GO:0006355,GO:0006357,GO:0006464,GO:0006473,GO:0006475,GO:0006807,GO:0006996,GO:0008134,GO:0008150,GO:0008152,GO:0009889,GO:0009890,GO:0009892,GO:0009987,GO:0010468,GO:0010556,GO:0010558,GO:…	-	-	-	-	-	-	-	-	-	-	YEATS
XP_041452612.1	7668.SPU_005587.a-tr	2.56e-74	256	COG2801@1|root,KOG0017@2759|Eukaryota,3A0VV@33154|Opisthokonta,3BPP8@33208|Metazoa,3D6XF@33213|Bilateria	33208|Metazoa	L	transposition, RNA-mediated	-	-	-	-	-	-	-	-	-	-	-	-	RVT_1
XP_041452613.1	7668.SPU_005988-tr	7.03e-286	807	KOG4047@1|root,KOG4047@2759|Eukaryota,38BKI@33154|Opisthokonta,3BEYY@33208|Metazoa,3CZQN@33213|Bilateria	33208|Metazoa	T	optic placode formation involved in camera-type eye formation	FRS2	GO:0000003,GO:0000165,GO:0000186,GO:0000187,GO:0000578,GO:0000902,GO:0000904,GO:0001654,GO:0001655,GO:0001702,GO:0001743,GO:0001759,GO:0001763,GO:0001932,GO:0001934,GO:0002009,GO:0002064,GO:0002088,GO:0003002,GO:0003006,GO:0003156,GO:0003205,GO:0003231,GO:0003279,GO:0003281,GO:0003674,GO:0003824,GO:0005068,GO:0005085,GO:0005088,GO:0005102,GO:0005104,GO:0005126,GO:0005165,GO:0005167,GO:0005168,GO:…	-	ko:K12461	ko04714,ko04722,ko05205,map04714,map04722,map05205	-	-	-	ko00000,ko00001	-	-	-	IRS
XP_041452614.1	7668.SPU_005988-tr	7.03e-286	807	KOG4047@1|root,KOG4047@2759|Eukaryota,38BKI@33154|Opisthokonta,3BEYY@33208|Metazoa,3CZQN@33213|Bilateria	33208|Metazoa	T	optic placode formation involved in camera-type eye formation	FRS2	GO:0000003,GO:0000165,GO:0000186,GO:0000187,GO:0000578,GO:0000902,GO:0000904,GO:0001654,GO:0001655,GO:0001702,GO:0001743,GO:0001759,GO:0001763,GO:0001932,GO:0001934,GO:0002009,GO:0002064,GO:0002088,GO:0003002,GO:0003006,GO:0003156,GO:0003205,GO:0003231,GO:0003279,GO:0003281,GO:0003674,GO:0003824,GO:0005068,GO:0005085,GO:0005088,GO:0005102,GO:0005104,GO:0005126,GO:0005165,GO:0005167,GO:0005168,GO:…	-	ko:K12461	ko04714,ko04722,ko05205,map04714,map04722,map05205	-	-	-	ko00000,ko00001	-	-	-	IRS
XP_041452615.1	7668.SPU_005988-tr	7.03e-286	807	KOG4047@1|root,KOG4047@2759|Eukaryota,38BKI@33154|Opisthokonta,3BEYY@33208|Metazoa,3CZQN@33213|Bilateria	33208|Metazoa	T	optic placode formation involved in camera-type eye formation	FRS2	GO:0000003,GO:0000165,GO:0000186,GO:0000187,GO:0000578,GO:0000902,GO:0000904,GO:0001654,GO:0001655,GO:0001702,GO:0001743,GO:0001759,GO:0001763,GO:0001932,GO:0001934,GO:0002009,GO:0002064,GO:0002088,GO:0003002,GO:0003006,GO:0003156,GO:0003205,GO:0003231,GO:0003279,GO:0003281,GO:0003674,GO:0003824,GO:0005068,GO:0005085,GO:0005088,GO:0005102,GO:0005104,GO:0005126,GO:0005165,GO:0005167,GO:0005168,GO:…	-	ko:K12461	ko04714,ko04722,ko05205,map04714,map04722,map05205	-	-	-	ko00000,ko00001	-	-	-	IRS
XP_041452616.1	7668.SPU_028211-tr	0	1073	KOG1055@1|root,KOG1055@2759|Eukaryota,38DIA@33154|Opisthokonta,3BI8Z@33208|Metazoa,3D00U@33213|Bilateria	33208|Metazoa	EPT	G-protein coupled GABA receptor activity. It is involved in the biological process described with G-protein coupled receptor signaling pathway	GPRGBB3	GO:0003674,GO:0004888,GO:0004930,GO:0004965,GO:0005575,GO:0007154,GO:0007165,GO:0007186,GO:0008150,GO:0009987,GO:0016020,GO:0016021,GO:0016917,GO:0023052,GO:0030431,GO:0030594,GO:0031224,GO:0032501,GO:0038023,GO:0044425,GO:0050789,GO:0050794,GO:0050896,GO:0051716,GO:0060089,GO:0065007,GO:0099528	-	ko:K04615	ko04024,ko04080,ko04727,ko04742,ko04915,ko05032,map04024,map04080,map04727,map04742,map04915,map05032	-	-	-	ko00000,ko00001,ko04030	9.A.14.15.1	-	-	7tm_3,ANF_receptor
XP_041452618.1	10224.XP_006823557.1	5.68e-150	447	COG5347@1|root,KOG0706@2759|Eukaryota,38GNH@33154|Opisthokonta,3B97V@33208|Metazoa,3CRSW@33213|Bilateria	33208|Metazoa	T	GTPase activator activity	ARFGAP2	GO:0001654,GO:0001745,GO:0002790,GO:0003674,GO:0005096,GO:0005215,GO:0005488,GO:0005515,GO:0005575,GO:0005622,GO:0005623,GO:0005737,GO:0005794,GO:0005829,GO:0005886,GO:0006810,GO:0006886,GO:0006888,GO:0006890,GO:0007275,GO:0007423,GO:0008047,GO:0008104,GO:0008150,GO:0008565,GO:0009306,GO:0009653,GO:0009887,GO:0009987,GO:0012505,GO:0015031,GO:0015833,GO:0016020,GO:0016192,GO:0030234,GO:0030695,GO:…	-	ko:K12493	ko04144,map04144	-	-	-	ko00000,ko00001,ko04131	-	-	-	ArfGap
XP_041452619.1	7668.SPU_026027-tr	4.09e-220	614	KOG3840@1|root,KOG3840@2759|Eukaryota,38CHE@33154|Opisthokonta,3BBJC@33208|Metazoa,3CS1K@33213|Bilateria	33208|Metazoa	S	BTB POZ domain-containing protein	KCTD20	GO:0001650,GO:0003008,GO:0005575,GO:0005622,GO:0005623,GO:0005634,GO:0005730,GO:0005737,GO:0007600,GO:0008150,GO:0008283,GO:0009893,GO:0010562,GO:0010941,GO:0019220,GO:0019222,GO:0031323,GO:0031325,GO:0031974,GO:0031981,GO:0032501,GO:0042325,GO:0042327,GO:0043226,GO:0043227,GO:0043228,GO:0043229,GO:0043231,GO:0043232,GO:0043233,GO:0044342,GO:0044422,GO:0044424,GO:0044428,GO:0044446,GO:0044452,GO:…	2.7.1.30	ko:K00864,ko:K10482	ko00561,ko01100,ko03320,ko04626,map00561,map01100,map03320,map04626	-	R00847	RC00002,RC00017	ko00000,ko00001,ko01000,ko04121,ko04147	-	-	-	BTB_3
XP_041452620.1	7668.SPU_026027-tr	2.57e-220	615	KOG3840@1|root,KOG3840@2759|Eukaryota,38CHE@33154|Opisthokonta,3BBJC@33208|Metazoa,3CS1K@33213|Bilateria	33208|Metazoa	S	BTB POZ domain-containing protein	KCTD20	GO:0001650,GO:0003008,GO:0005575,GO:0005622,GO:0005623,GO:0005634,GO:0005730,GO:0005737,GO:0007600,GO:0008150,GO:0008283,GO:0009893,GO:0010562,GO:0010941,GO:0019220,GO:0019222,GO:0031323,GO:0031325,GO:0031974,GO:0031981,GO:0032501,GO:0042325,GO:0042327,GO:0043226,GO:0043227,GO:0043228,GO:0043229,GO:0043231,GO:0043232,GO:0043233,GO:0044342,GO:0044422,GO:0044424,GO:0044428,GO:0044446,GO:0044452,GO:…	2.7.1.30	ko:K00864,ko:K10482	ko00561,ko01100,ko03320,ko04626,map00561,map01100,map03320,map04626	-	R00847	RC00002,RC00017	ko00000,ko00001,ko01000,ko04121,ko04147	-	-	-	BTB_3
XP_041452621.1	7668.SPU_026027-tr	3.65e-220	614	KOG3840@1|root,KOG3840@2759|Eukaryota,38CHE@33154|Opisthokonta,3BBJC@33208|Metazoa,3CS1K@33213|Bilateria	33208|Metazoa	S	BTB POZ domain-containing protein	KCTD20	GO:0001650,GO:0003008,GO:0005575,GO:0005622,GO:0005623,GO:0005634,GO:0005730,GO:0005737,GO:0007600,GO:0008150,GO:0008283,GO:0009893,GO:0010562,GO:0010941,GO:0019220,GO:0019222,GO:0031323,GO:0031325,GO:0031974,GO:0031981,GO:0032501,GO:0042325,GO:0042327,GO:0043226,GO:0043227,GO:0043228,GO:0043229,GO:0043231,GO:0043232,GO:0043233,GO:0044342,GO:0044422,GO:0044424,GO:0044428,GO:0044446,GO:0044452,GO:…	2.7.1.30	ko:K00864,ko:K10482	ko00561,ko01100,ko03320,ko04626,map00561,map01100,map03320,map04626	-	R00847	RC00002,RC00017	ko00000,ko00001,ko01000,ko04121,ko04147	-	-	-	BTB_3
XP_041452622.1	10224.XP_002732557.2	0	1157	COG1525@1|root,KOG2039@2759|Eukaryota,38HTP@33154|Opisthokonta,3BB9N@33208|Metazoa,3CV4Y@33213|Bilateria	33208|Metazoa	K	Staphylococcal nuclease	SND1	GO:0000003,GO:0003674,GO:0003712,GO:0003713,GO:0003824,GO:0004518,GO:0005488,GO:0005515,GO:0005575,GO:0005622,GO:0005623,GO:0005634,GO:0005737,GO:0005829,GO:0006139,GO:0006401,GO:0006725,GO:0006807,GO:0007276,GO:0007283,GO:0008150,GO:0008152,GO:0009056,GO:0009057,GO:0009889,GO:0009891,GO:0009892,GO:0009893,GO:0009987,GO:0010468,GO:0010528,GO:0010529,GO:0010556,GO:0010557,GO:0010604,GO:0010605,GO:…	-	ko:K13221,ko:K15979	ko05169,ko05203,map05169,map05203	-	-	-	ko00000,ko00001,ko03041	-	-	-	SNase,TUDOR
XP_041452623.1	7668.SPU_015417-tr	3.68e-259	724	KOG4220@1|root,KOG4220@2759|Eukaryota	2759|Eukaryota	M	G-protein coupled acetylcholine receptor activity	-	-	-	ko:K04131,ko:K04134,ko:K04149,ko:K04151	ko04020,ko04080,ko04725,ko04742,ko04750,ko04810,ko04911,ko04970,ko04971,ko04972,map04020,map04080,map04725,map04742,map04750,map04810,map04911,map04970,map04971,map04972	-	-	-	ko00000,ko00001,ko04030	-	-	-	7tm_1
XP_041452624.1	7668.SPU_015417-tr	3.68e-259	724	KOG4220@1|root,KOG4220@2759|Eukaryota	2759|Eukaryota	M	G-protein coupled acetylcholine receptor activity	-	-	-	ko:K04131,ko:K04134,ko:K04149,ko:K04151	ko04020,ko04080,ko04725,ko04742,ko04750,ko04810,ko04911,ko04970,ko04971,ko04972,map04020,map04080,map04725,map04742,map04750,map04810,map04911,map04970,map04971,map04972	-	-	-	ko00000,ko00001,ko04030	-	-	-	7tm_1
XP_041452625.1	7668.SPU_015417-tr	3.68e-259	724	KOG4220@1|root,KOG4220@2759|Eukaryota	2759|Eukaryota	M	G-protein coupled acetylcholine receptor activity	-	-	-	ko:K04131,ko:K04134,ko:K04149,ko:K04151	ko04020,ko04080,ko04725,ko04742,ko04750,ko04810,ko04911,ko04970,ko04971,ko04972,map04020,map04080,map04725,map04742,map04750,map04810,map04911,map04970,map04971,map04972	-	-	-	ko00000,ko00001,ko04030	-	-	-	7tm_1
XP_041452626.1	7668.SPU_028837-tr	3.75e-82	249	COG0261@1|root,KOG1686@2759|Eukaryota,39ZVK@33154|Opisthokonta,3BPNE@33208|Metazoa,3D90H@33213|Bilateria	33208|Metazoa	J	structural constituent of ribosome	MRPL21	GO:0000313,GO:0000315,GO:0003674,GO:0003735,GO:0005198,GO:0005575,GO:0005622,GO:0005623,GO:0005737,GO:0005739,GO:0005740,GO:0005743,GO:0005759,GO:0005761,GO:0005762,GO:0005840,GO:0006412,GO:0006414,GO:0006415,GO:0006518,GO:0006807,GO:0008150,GO:0008152,GO:0009058,GO:0009059,GO:0009987,GO:0010467,GO:0015934,GO:0016020,GO:0016043,GO:0019538,GO:0019866,GO:0022411,GO:0031090,GO:0031966,GO:0031967,GO:…	-	ko:K02888	ko03010,map03010	M00178	-	-	br01610,ko00000,ko00001,ko00002,ko03011	-	-	-	Ribosomal_L21p
XP_041452627.1	7668.SPU_025169-tr	9.97e-192	546	KOG0032@1|root,KOG0032@2759|Eukaryota,38FNM@33154|Opisthokonta,3BIX9@33208|Metazoa,3CUP9@33213|Bilateria	33208|Metazoa	T	kinase 33	STK33	GO:0003674,GO:0003824,GO:0004672,GO:0004674,GO:0005575,GO:0005622,GO:0005623,GO:0006464,GO:0006468,GO:0006793,GO:0006796,GO:0006807,GO:0007154,GO:0007165,GO:0008150,GO:0008152,GO:0009987,GO:0016301,GO:0016310,GO:0016740,GO:0016772,GO:0016773,GO:0018105,GO:0018107,GO:0018193,GO:0018209,GO:0018210,GO:0019538,GO:0023052,GO:0035556,GO:0036211,GO:0043170,GO:0043412,GO:0044237,GO:0044238,GO:0044260,GO:…	2.7.11.1	ko:K08813	-	-	-	-	ko00000,ko01000,ko01001	-	-	-	Pkinase
XP_041452628.1	7668.SPU_025169-tr	9.97e-192	546	KOG0032@1|root,KOG0032@2759|Eukaryota,38FNM@33154|Opisthokonta,3BIX9@33208|Metazoa,3CUP9@33213|Bilateria	33208|Metazoa	T	kinase 33	STK33	GO:0003674,GO:0003824,GO:0004672,GO:0004674,GO:0005575,GO:0005622,GO:0005623,GO:0006464,GO:0006468,GO:0006793,GO:0006796,GO:0006807,GO:0007154,GO:0007165,GO:0008150,GO:0008152,GO:0009987,GO:0016301,GO:0016310,GO:0016740,GO:0016772,GO:0016773,GO:0018105,GO:0018107,GO:0018193,GO:0018209,GO:0018210,GO:0019538,GO:0023052,GO:0035556,GO:0036211,GO:0043170,GO:0043412,GO:0044237,GO:0044238,GO:0044260,GO:…	2.7.11.1	ko:K08813	-	-	-	-	ko00000,ko01000,ko01001	-	-	-	Pkinase
XP_041452629.1	7668.SPU_015126-tr	0	2217	COG5077@1|root,KOG4598@2759|Eukaryota,38DTA@33154|Opisthokonta,3BEVE@33208|Metazoa,3CY0B@33213|Bilateria	33208|Metazoa	O	Belongs to the peptidase C19 family	USP47	GO:0000151,GO:0000578,GO:0001558,GO:0001654,GO:0001745,GO:0003002,GO:0003674,GO:0003824,GO:0004843,GO:0005488,GO:0005515,GO:0005575,GO:0005622,GO:0005623,GO:0005634,GO:0005654,GO:0005737,GO:0006139,GO:0006259,GO:0006281,GO:0006284,GO:0006355,GO:0006464,GO:0006508,GO:0006725,GO:0006807,GO:0006950,GO:0006974,GO:0007275,GO:0007346,GO:0007350,GO:0007351,GO:0007389,GO:0007423,GO:0008150,GO:0008152,GO:…	3.4.19.12	ko:K11857	-	-	-	-	ko00000,ko01000,ko01002,ko04121	-	-	-	UCH,Ubiquitin_2
XP_041452630.1	303518.XP_005755623.1	2.19e-05	55.8	2D1ZA@1|root,2SJVF@2759|Eukaryota,3AHR9@33154|Opisthokonta,3BYU6@33208|Metazoa,3DEHC@33213|Bilateria,48I83@7711|Chordata,49FDW@7742|Vertebrata,4A6RI@7898|Actinopterygii	33208|Metazoa	-	-	-	-	-	-	-	-	-	-	-	-	-	-	-
XP_041452631.1	8081.XP_008397719.1	1.99e-10	60.8	2E0S1@1|root,2S91W@2759|Eukaryota,3A9PW@33154|Opisthokonta,3BUVB@33208|Metazoa,3DAIN@33213|Bilateria,48GGP@7711|Chordata,49N5M@7742|Vertebrata	33208|Metazoa	S	Interferon-induced 6-16 family	IFI27L2	-	-	-	-	-	-	-	-	-	-	-	Ifi-6-16
XP_041452632.1	8081.XP_008397719.1	1.99e-10	60.8	2E0S1@1|root,2S91W@2759|Eukaryota,3A9PW@33154|Opisthokonta,3BUVB@33208|Metazoa,3DAIN@33213|Bilateria,48GGP@7711|Chordata,49N5M@7742|Vertebrata	33208|Metazoa	S	Interferon-induced 6-16 family	IFI27L2	-	-	-	-	-	-	-	-	-	-	-	Ifi-6-16
XP_041452633.1	8081.XP_008397719.1	1.99e-10	60.8	2E0S1@1|root,2S91W@2759|Eukaryota,3A9PW@33154|Opisthokonta,3BUVB@33208|Metazoa,3DAIN@33213|Bilateria,48GGP@7711|Chordata,49N5M@7742|Vertebrata	33208|Metazoa	S	Interferon-induced 6-16 family	IFI27L2	-	-	-	-	-	-	-	-	-	-	-	Ifi-6-16
XP_041452634.1	7668.SPU_028909-tr	0	2212	KOG1229@1|root,2QSV8@2759|Eukaryota,38C43@33154|Opisthokonta,3BDAW@33208|Metazoa,3CUCX@33213|Bilateria	33208|Metazoa	T	cGMP-inhibited 3',5'-cyclic phosphodiesterase	PDE3B	GO:0000003,GO:0000166,GO:0001556,GO:0002791,GO:0002792,GO:0003006,GO:0003008,GO:0003013,GO:0003018,GO:0003674,GO:0003824,GO:0004112,GO:0004114,GO:0004115,GO:0004119,GO:0005488,GO:0005515,GO:0005575,GO:0005622,GO:0005623,GO:0005737,GO:0005783,GO:0005794,GO:0005829,GO:0006139,GO:0006163,GO:0006195,GO:0006198,GO:0006629,GO:0006725,GO:0006753,GO:0006793,GO:0006796,GO:0006807,GO:0007154,GO:0007162,GO:…	3.1.4.17	ko:K13296,ko:K19021	ko00230,ko04022,ko04024,ko04371,ko04910,ko04914,ko04922,ko04923,ko04924,ko05032,map00230,map04022,map04024,map04371,map04910,map04914,map04922,map04923,map04924,map05032	-	R00191,R01234	RC00296	ko00000,ko00001,ko01000	-	-	-	PDEase_I
XP_041452635.1	48698.ENSPFOP00000027568	0.000533	47	KOG1215@1|root,KOG1215@2759|Eukaryota,38B6M@33154|Opisthokonta,3B9HR@33208|Metazoa,3CV9D@33213|Bilateria,485AF@7711|Chordata,491E5@7742|Vertebrata,49V8A@7898|Actinopterygii	33208|Metazoa	T	lipoprotein receptor-related protein	LRP2	GO:0000003,GO:0000323,GO:0000902,GO:0001101,GO:0001523,GO:0001568,GO:0001838,GO:0001841,GO:0001843,GO:0001944,GO:0002009,GO:0003002,GO:0003006,GO:0003007,GO:0003008,GO:0003128,GO:0003139,GO:0003148,GO:0003151,GO:0003205,GO:0003206,GO:0003208,GO:0003223,GO:0003229,GO:0003231,GO:0003279,GO:0003281,GO:0003674,GO:0005041,GO:0005102,GO:0005215,GO:0005488,GO:0005509,GO:0005515,GO:0005575,GO:0005576,GO:…	-	ko:K06233	ko04340,ko04918,ko04979,map04340,map04918,map04979	-	-	-	ko00000,ko00001,ko04131	9.B.87.1.1	-	-	EGF_CA,FXa_inhibition,Ldl_recept_a,Ldl_recept_b,cEGF
XP_041452636.1	7668.SPU_014186-tr	1.44e-69	221	28MZQ@1|root,2QUIJ@2759|Eukaryota,38BJV@33154|Opisthokonta,3BB0G@33208|Metazoa,3CUVH@33213|Bilateria	33208|Metazoa	S	spermatogenesis	ODF3	GO:0001520,GO:0005575,GO:0005622,GO:0005623,GO:0005856,GO:0005929,GO:0031514,GO:0036126,GO:0042995,GO:0043226,GO:0043228,GO:0043229,GO:0043232,GO:0044422,GO:0044424,GO:0044430,GO:0044441,GO:0044446,GO:0044463,GO:0044464,GO:0097223,GO:0097729,GO:0099080,GO:0099081,GO:0099512,GO:0099513,GO:0120025,GO:0120038	-	-	-	-	-	-	-	-	-	-	SHIPPO-rpt
XP_041452637.1	7668.SPU_025168-tr	3.73e-131	373	COG1100@1|root,KOG0395@2759|Eukaryota,39TE6@33154|Opisthokonta,3BHVI@33208|Metazoa,3CV32@33213|Bilateria	33208|Metazoa	S	Ras family	-	-	-	-	-	-	-	-	-	-	-	-	Ras
XP_041452638.1	7668.SPU_018070-tr	0	1451	COG5599@1|root,KOG0791@2759|Eukaryota	2759|Eukaryota	T	slit diaphragm assembly	-	-	-	-	-	-	-	-	-	-	-	-	fn3
XP_041452639.1	7668.SPU_018070-tr	0	1451	COG5599@1|root,KOG0791@2759|Eukaryota	2759|Eukaryota	T	slit diaphragm assembly	-	-	-	-	-	-	-	-	-	-	-	-	fn3
XP_041452640.1	7668.SPU_018070-tr	0	1452	COG5599@1|root,KOG0791@2759|Eukaryota	2759|Eukaryota	T	slit diaphragm assembly	-	-	-	-	-	-	-	-	-	-	-	-	fn3
XP_041452641.1	7668.SPU_002887-tr	7.15e-140	407	KOG3916@1|root,KOG3916@2759|Eukaryota,39TU5@33154|Opisthokonta,3BBT4@33208|Metazoa,3CSP9@33213|Bilateria	33208|Metazoa	G	UDP-Gal betaGlcNAc beta 1,4- galactosyltransferase, polypeptide	B4GALT6	GO:0000139,GO:0000271,GO:0001572,GO:0003674,GO:0003824,GO:0003831,GO:0003945,GO:0005575,GO:0005622,GO:0005623,GO:0005737,GO:0005794,GO:0005795,GO:0005975,GO:0005976,GO:0006022,GO:0006023,GO:0006024,GO:0006082,GO:0006464,GO:0006486,GO:0006493,GO:0006629,GO:0006643,GO:0006664,GO:0006665,GO:0006672,GO:0006687,GO:0006688,GO:0006790,GO:0006807,GO:0008150,GO:0008152,GO:0008194,GO:0008378,GO:0008489,GO:…	2.4.1.274	ko:K07553,ko:K09905	ko00512,ko00600,ko01100,map00512,map00600,map01100	M00066	R03354,R06276,R07617,R07628	RC00005,RC00049	ko00000,ko00001,ko00002,ko01000,ko01003	-	GT7	-	Glyco_transf_7C,Glyco_transf_7N
XP_041452642.1	7668.SPU_020199-tr	5.34e-226	624	KOG1028@1|root,KOG1028@2759|Eukaryota,39SED@33154|Opisthokonta,3BC48@33208|Metazoa,3CWHA@33213|Bilateria	33208|Metazoa	TU	vesicle-mediated cholesterol transport	SYT7	GO:0000149,GO:0000323,GO:0001505,GO:0001778,GO:0001786,GO:0001845,GO:0002791,GO:0003674,GO:0005488,GO:0005509,GO:0005513,GO:0005515,GO:0005516,GO:0005543,GO:0005544,GO:0005546,GO:0005575,GO:0005622,GO:0005623,GO:0005737,GO:0005764,GO:0005773,GO:0005777,GO:0005886,GO:0006810,GO:0006836,GO:0006869,GO:0006887,GO:0006897,GO:0006906,GO:0006909,GO:0006950,GO:0006996,GO:0007009,GO:0007033,GO:0007040,GO:…	-	ko:K19907	-	-	-	-	ko00000,ko04131	-	-	-	C2
XP_041452643.1	7668.SPU_022741-tr	2.26e-79	263	KOG4297@1|root,KOG4297@2759|Eukaryota,38B50@33154|Opisthokonta,3BCEG@33208|Metazoa	33208|Metazoa	TV	complement activation, classical pathway	CSMD1	GO:0001964,GO:0003008,GO:0005575,GO:0005623,GO:0005886,GO:0007275,GO:0007399,GO:0008150,GO:0009605,GO:0009987,GO:0010975,GO:0016020,GO:0022008,GO:0030154,GO:0031344,GO:0032501,GO:0032502,GO:0033500,GO:0042592,GO:0042593,GO:0044464,GO:0045595,GO:0045664,GO:0048699,GO:0048731,GO:0048856,GO:0048869,GO:0048878,GO:0050767,GO:0050773,GO:0050789,GO:0050793,GO:0050794,GO:0050877,GO:0050896,GO:0050905,GO:…	-	ko:K17495	-	-	-	-	ko00000,ko01009	-	-	-	CUB,Sushi
XP_041452644.1	7668.SPU_022741-tr	6.77e-91	295	KOG4297@1|root,KOG4297@2759|Eukaryota,38B50@33154|Opisthokonta,3BCEG@33208|Metazoa	33208|Metazoa	TV	complement activation, classical pathway	CSMD1	GO:0001964,GO:0003008,GO:0005575,GO:0005623,GO:0005886,GO:0007275,GO:0007399,GO:0008150,GO:0009605,GO:0009987,GO:0010975,GO:0016020,GO:0022008,GO:0030154,GO:0031344,GO:0032501,GO:0032502,GO:0033500,GO:0042592,GO:0042593,GO:0044464,GO:0045595,GO:0045664,GO:0048699,GO:0048731,GO:0048856,GO:0048869,GO:0048878,GO:0050767,GO:0050773,GO:0050789,GO:0050793,GO:0050794,GO:0050877,GO:0050896,GO:0050905,GO:…	-	ko:K17495	-	-	-	-	ko00000,ko01009	-	-	-	CUB,Sushi
XP_041452645.1	7668.SPU_022741-tr	2.52e-118	367	KOG4297@1|root,KOG4297@2759|Eukaryota,38B50@33154|Opisthokonta,3BCEG@33208|Metazoa	33208|Metazoa	TV	complement activation, classical pathway	CSMD1	GO:0001964,GO:0003008,GO:0005575,GO:0005623,GO:0005886,GO:0007275,GO:0007399,GO:0008150,GO:0009605,GO:0009987,GO:0010975,GO:0016020,GO:0022008,GO:0030154,GO:0031344,GO:0032501,GO:0032502,GO:0033500,GO:0042592,GO:0042593,GO:0044464,GO:0045595,GO:0045664,GO:0048699,GO:0048731,GO:0048856,GO:0048869,GO:0048878,GO:0050767,GO:0050773,GO:0050789,GO:0050793,GO:0050794,GO:0050877,GO:0050896,GO:0050905,GO:…	-	ko:K17495	-	-	-	-	ko00000,ko01009	-	-	-	CUB,Sushi
XP_041452646.1	7668.SPU_022741-tr	0	916	KOG4297@1|root,KOG4297@2759|Eukaryota,38B50@33154|Opisthokonta,3BCEG@33208|Metazoa	33208|Metazoa	TV	complement activation, classical pathway	CSMD1	GO:0001964,GO:0003008,GO:0005575,GO:0005623,GO:0005886,GO:0007275,GO:0007399,GO:0008150,GO:0009605,GO:0009987,GO:0010975,GO:0016020,GO:0022008,GO:0030154,GO:0031344,GO:0032501,GO:0032502,GO:0033500,GO:0042592,GO:0042593,GO:0044464,GO:0045595,GO:0045664,GO:0048699,GO:0048731,GO:0048856,GO:0048869,GO:0048878,GO:0050767,GO:0050773,GO:0050789,GO:0050793,GO:0050794,GO:0050877,GO:0050896,GO:0050905,GO:…	-	ko:K17495	-	-	-	-	ko00000,ko01009	-	-	-	CUB,Sushi
XP_041452647.1	7668.SPU_022741-tr	4.99e-118	366	KOG4297@1|root,KOG4297@2759|Eukaryota,38B50@33154|Opisthokonta,3BCEG@33208|Metazoa	33208|Metazoa	TV	complement activation, classical pathway	CSMD1	GO:0001964,GO:0003008,GO:0005575,GO:0005623,GO:0005886,GO:0007275,GO:0007399,GO:0008150,GO:0009605,GO:0009987,GO:0010975,GO:0016020,GO:0022008,GO:0030154,GO:0031344,GO:0032501,GO:0032502,GO:0033500,GO:0042592,GO:0042593,GO:0044464,GO:0045595,GO:0045664,GO:0048699,GO:0048731,GO:0048856,GO:0048869,GO:0048878,GO:0050767,GO:0050773,GO:0050789,GO:0050793,GO:0050794,GO:0050877,GO:0050896,GO:0050905,GO:…	-	ko:K17495	-	-	-	-	ko00000,ko01009	-	-	-	CUB,Sushi
XP_041452648.1	7668.SPU_016408-tr	4.71e-58	207	KOG2504@1|root,KOG2504@2759|Eukaryota	2759|Eukaryota	IQ	monocarboxylate transporter	-	GO:0000003,GO:0003006,GO:0003008,GO:0003014,GO:0003674,GO:0005215,GO:0005342,GO:0005575,GO:0005623,GO:0005886,GO:0006810,GO:0006811,GO:0006820,GO:0007276,GO:0007281,GO:0008028,GO:0008150,GO:0008219,GO:0008509,GO:0008514,GO:0009636,GO:0009987,GO:0010623,GO:0012501,GO:0015075,GO:0015318,GO:0015711,GO:0015718,GO:0015849,GO:0016020,GO:0016021,GO:0016323,GO:0019953,GO:0022412,GO:0022414,GO:0022857,GO:…	-	ko:K11810	-	-	-	-	ko00000,ko02000	2.A.1.13	-	-	MFS_1
XP_041452649.1	7668.SPU_009192-tr	4.16e-110	318	COG1100@1|root,KOG0395@2759|Eukaryota,3ANMP@33154|Opisthokonta,3C1JH@33208|Metazoa,3DHG9@33213|Bilateria	33208|Metazoa	S	Ras family	-	-	-	-	-	-	-	-	-	-	-	-	Ras
XP_041452650.1	7668.SPU_019966-tr	8.52e-141	418	KOG2504@1|root,KOG2504@2759|Eukaryota	2759|Eukaryota	IQ	monocarboxylate transporter	-	GO:0000003,GO:0003006,GO:0003008,GO:0003014,GO:0003674,GO:0005215,GO:0005342,GO:0005575,GO:0005623,GO:0005886,GO:0006810,GO:0006811,GO:0006820,GO:0007276,GO:0007281,GO:0008028,GO:0008150,GO:0008219,GO:0008509,GO:0008514,GO:0009636,GO:0009987,GO:0010623,GO:0012501,GO:0015075,GO:0015318,GO:0015711,GO:0015718,GO:0015849,GO:0016020,GO:0016021,GO:0016323,GO:0019953,GO:0022412,GO:0022414,GO:0022857,GO:…	-	ko:K11810	-	-	-	-	ko00000,ko02000	2.A.1.13	-	-	MFS_1
XP_041452651.1	7668.SPU_002845-tr	9.8e-133	389	KOG3656@1|root,KOG3656@2759|Eukaryota	7668.SPU_002845-tr|-	O	G-protein coupled receptor activity	-	-	-	-	-	-	-	-	-	-	-	-	-
XP_041452652.1	7668.SPU_002845-tr	3.61e-185	522	KOG3656@1|root,KOG3656@2759|Eukaryota	7668.SPU_002845-tr|-	O	G-protein coupled receptor activity	-	-	-	-	-	-	-	-	-	-	-	-	-
XP_041452653.1	10224.XP_006812501.1	8.39e-12	76.3	29656@1|root,2RD3W@2759|Eukaryota,39WZI@33154|Opisthokonta,3BIQU@33208|Metazoa	33208|Metazoa	S	Pentaxin family	-	-	-	-	-	-	-	-	-	-	-	-	F5_F8_type_C,Pentaxin
XP_041452656.1	7668.SPU_017651-tr	1.83e-261	723	2CQJ9@1|root,2R501@2759|Eukaryota,39VPP@33154|Opisthokonta,3BH26@33208|Metazoa,3D1HX@33213|Bilateria	33208|Metazoa	S	oxidation-reduction process	-	-	-	-	-	-	-	-	-	-	-	-	-
XP_041452657.1	43151.ADAC006339-PA	6.58e-12	65.9	KOG2712@1|root,KOG2712@2759|Eukaryota,3A88C@33154|Opisthokonta,3BTYI@33208|Metazoa,3DBIE@33213|Bilateria,420ZC@6656|Arthropoda,3SP6W@50557|Insecta,454DS@7147|Diptera,45J84@7148|Nematocera	33208|Metazoa	K	Transcriptional Coactivator p15 (PC4)	Ssb-c31a	GO:0003674,GO:0003676,GO:0003677,GO:0003697,GO:0003712,GO:0003713,GO:0005488,GO:0005575,GO:0005622,GO:0005623,GO:0005634,GO:0005667,GO:0006355,GO:0006357,GO:0008150,GO:0009889,GO:0009890,GO:0009891,GO:0009892,GO:0009893,GO:0010468,GO:0010556,GO:0010557,GO:0010558,GO:0010604,GO:0010605,GO:0010628,GO:0010629,GO:0019219,GO:0019222,GO:0031323,GO:0031324,GO:0031325,GO:0031326,GO:0031327,GO:0031328,GO:…	-	-	-	-	-	-	-	-	-	-	PC4
XP_041452658.1	7668.SPU_023861-tr	2.01e-83	277	COG2319@1|root,KOG0284@2759|Eukaryota,39EDU@33154|Opisthokonta,3BFCW@33208|Metazoa,3CUE8@33213|Bilateria	33208|Metazoa	A	methyl-CpG binding	WDR77	GO:0000003,GO:0000166,GO:0000578,GO:0001655,GO:0002065,GO:0002067,GO:0003002,GO:0003006,GO:0003674,GO:0003676,GO:0003677,GO:0003712,GO:0003713,GO:0003824,GO:0005488,GO:0005575,GO:0005622,GO:0005623,GO:0005634,GO:0005654,GO:0005737,GO:0005794,GO:0005829,GO:0006355,GO:0006357,GO:0006464,GO:0006479,GO:0006807,GO:0007028,GO:0007275,GO:0007276,GO:0007281,GO:0007292,GO:0007308,GO:0007309,GO:0007314,GO:…	-	ko:K13221	-	-	-	-	ko00000,ko03041	-	-	-	WD40
XP_041452659.1	69293.ENSGACP00000004021	3.12e-31	120	2CMWS@1|root,2QSF5@2759|Eukaryota,38HDT@33154|Opisthokonta,3B9J5@33208|Metazoa,3CVW2@33213|Bilateria,480TH@7711|Chordata,4969B@7742|Vertebrata,49WRS@7898|Actinopterygii	33208|Metazoa	S	Thiopurine S-methyltransferase	TPMT	GO:0003674,GO:0003824,GO:0005488,GO:0005575,GO:0005622,GO:0005623,GO:0005737,GO:0005829,GO:0006139,GO:0006725,GO:0006807,GO:0008119,GO:0008144,GO:0008150,GO:0008152,GO:0008168,GO:0008172,GO:0008757,GO:0009987,GO:0016740,GO:0016741,GO:0017144,GO:0032259,GO:0034641,GO:0044237,GO:0044238,GO:0044424,GO:0044444,GO:0044464,GO:0046483,GO:0048037,GO:0050662,GO:0071704,GO:1901360,GO:1901681,GO:1904047	2.1.1.67	ko:K00569	ko00983,map00983	-	R08236,R08239,R08246	RC00003,RC00980,RC02277	ko00000,ko00001,ko01000	-	-	-	TPMT
XP_041452660.1	10228.TriadP1375	9.55e-06	54.7	KOG1217@1|root,KOG1217@2759|Eukaryota,38BUP@33154|Opisthokonta,3BAFT@33208|Metazoa	33208|Metazoa	T	neurogenic locus notch homolog protein	-	-	-	-	-	-	-	-	-	-	-	-	EGF
XP_041452661.1	7668.SPU_016483-tr	2.29e-26	111	KOG1075@1|root,KOG1075@2759|Eukaryota,39Y6T@33154|Opisthokonta,3BEGN@33208|Metazoa,3CZ7K@33213|Bilateria	33208|Metazoa	G	positive regulation of TOR signaling	-	-	-	-	-	-	-	-	-	-	-	-	Exo_endo_phos_2,RVT_1
XP_041452662.1	7668.SPU_008424-tr	0	1254	COG2801@1|root,KOG0017@2759|Eukaryota,3A4CN@33154|Opisthokonta,3BRMP@33208|Metazoa,3D9YY@33213|Bilateria	33208|Metazoa	L	transposition, RNA-mediated	-	-	-	-	-	-	-	-	-	-	-	-	RVT_1,rve
XP_041452663.1	7668.SPU_016396-tr	1.1e-195	548	28JW9@1|root,2QSAG@2759|Eukaryota,38HS5@33154|Opisthokonta,3BGT8@33208|Metazoa,3CT0P@33213|Bilateria	33208|Metazoa	S	negative regulation of cell migration	FAM60A	GO:0000118,GO:0000228,GO:0000785,GO:0000790,GO:0005575,GO:0005622,GO:0005623,GO:0005634,GO:0005654,GO:0005694,GO:0008150,GO:0008284,GO:0016580,GO:0030334,GO:0030336,GO:0031974,GO:0031981,GO:0032879,GO:0032991,GO:0040012,GO:0040013,GO:0042127,GO:0043226,GO:0043227,GO:0043228,GO:0043229,GO:0043231,GO:0043232,GO:0043233,GO:0044422,GO:0044424,GO:0044427,GO:0044428,GO:0044446,GO:0044451,GO:0044454,GO:…	-	-	-	-	-	-	-	-	-	-	FAM60A
XP_041452664.1	7668.SPU_016396-tr	1.1e-195	548	28JW9@1|root,2QSAG@2759|Eukaryota,38HS5@33154|Opisthokonta,3BGT8@33208|Metazoa,3CT0P@33213|Bilateria	33208|Metazoa	S	negative regulation of cell migration	FAM60A	GO:0000118,GO:0000228,GO:0000785,GO:0000790,GO:0005575,GO:0005622,GO:0005623,GO:0005634,GO:0005654,GO:0005694,GO:0008150,GO:0008284,GO:0016580,GO:0030334,GO:0030336,GO:0031974,GO:0031981,GO:0032879,GO:0032991,GO:0040012,GO:0040013,GO:0042127,GO:0043226,GO:0043227,GO:0043228,GO:0043229,GO:0043231,GO:0043232,GO:0043233,GO:0044422,GO:0044424,GO:0044427,GO:0044428,GO:0044446,GO:0044451,GO:0044454,GO:…	-	-	-	-	-	-	-	-	-	-	FAM60A
XP_041452665.1	7668.SPU_010387-tr	6.56e-173	494	KOG4220@1|root,KOG4220@2759|Eukaryota	2759|Eukaryota	M	G-protein coupled acetylcholine receptor activity	-	-	-	ko:K04131,ko:K04134,ko:K04149,ko:K04151	ko04020,ko04080,ko04725,ko04742,ko04750,ko04810,ko04911,ko04970,ko04971,ko04972,map04020,map04080,map04725,map04742,map04750,map04810,map04911,map04970,map04971,map04972	-	-	-	ko00000,ko00001,ko04030	-	-	-	7tm_1
XP_041452667.1	7668.SPU_021118-tr	0	2275	KOG2127@1|root,KOG2080@2759|Eukaryota,38BDU@33154|Opisthokonta,3BCR4@33208|Metazoa,3CU6W@33213|Bilateria	33208|Metazoa	T	Rab guanyl-nucleotide exchange factor activity	DENND5B	GO:0003674,GO:0005085,GO:0005088,GO:0005215,GO:0005216,GO:0005261,GO:0005262,GO:0005488,GO:0005515,GO:0005575,GO:0005622,GO:0005623,GO:0005737,GO:0005794,GO:0005802,GO:0005829,GO:0006810,GO:0006811,GO:0006812,GO:0006816,GO:0007275,GO:0007399,GO:0007591,GO:0007593,GO:0008150,GO:0008324,GO:0009581,GO:0009582,GO:0009605,GO:0009612,GO:0009628,GO:0009966,GO:0009987,GO:0010646,GO:0010721,GO:0010975,GO:…	-	ko:K20164	-	-	-	-	ko00000,ko04131	-	-	-	DENN,PLAT,RUN,dDENN,uDENN
XP_041452668.1	7668.SPU_021118-tr	0	2281	KOG2127@1|root,KOG2080@2759|Eukaryota,38BDU@33154|Opisthokonta,3BCR4@33208|Metazoa,3CU6W@33213|Bilateria	33208|Metazoa	T	Rab guanyl-nucleotide exchange factor activity	DENND5B	GO:0003674,GO:0005085,GO:0005088,GO:0005215,GO:0005216,GO:0005261,GO:0005262,GO:0005488,GO:0005515,GO:0005575,GO:0005622,GO:0005623,GO:0005737,GO:0005794,GO:0005802,GO:0005829,GO:0006810,GO:0006811,GO:0006812,GO:0006816,GO:0007275,GO:0007399,GO:0007591,GO:0007593,GO:0008150,GO:0008324,GO:0009581,GO:0009582,GO:0009605,GO:0009612,GO:0009628,GO:0009966,GO:0009987,GO:0010646,GO:0010721,GO:0010975,GO:…	-	ko:K20164	-	-	-	-	ko00000,ko04131	-	-	-	DENN,PLAT,RUN,dDENN,uDENN
XP_041452669.1	7668.SPU_002338-tr	0	917	KOG1022@1|root,KOG1022@2759|Eukaryota,38D7P@33154|Opisthokonta,3BAHN@33208|Metazoa,3CYM3@33213|Bilateria	33208|Metazoa	GMW	Exostosin glycosyltransferase 2	Ext2	GO:0000271,GO:0003674,GO:0003824,GO:0005488,GO:0005515,GO:0005575,GO:0005622,GO:0005623,GO:0005737,GO:0005783,GO:0005794,GO:0005975,GO:0005976,GO:0006022,GO:0006023,GO:0006024,GO:0006029,GO:0006040,GO:0006044,GO:0006082,GO:0006790,GO:0006807,GO:0007154,GO:0007165,GO:0007166,GO:0007167,GO:0007178,GO:0008101,GO:0008150,GO:0008152,GO:0008194,GO:0008375,GO:0008589,GO:0009058,GO:0009059,GO:0009100,GO:…	2.4.1.224,2.4.1.225	ko:K02367	ko00534,ko01100,map00534,map01100	M00059	R05935,R10138,R10139	-	ko00000,ko00001,ko00002,ko01000,ko01003	-	GT47,GT64	-	Exostosin,Glyco_transf_64
XP_041452670.1	7668.SPU_023922-tr	5.8e-172	492	28K1D@1|root,2QSFT@2759|Eukaryota,38BA9@33154|Opisthokonta,3B9W6@33208|Metazoa,3CUY1@33213|Bilateria	33208|Metazoa	S	exo-alpha-(2->3)-sialidase activity	NEU3	GO:0000323,GO:0001573,GO:0003674,GO:0003824,GO:0004308,GO:0004553,GO:0005575,GO:0005622,GO:0005623,GO:0005737,GO:0005764,GO:0005773,GO:0005775,GO:0005886,GO:0005975,GO:0006516,GO:0006629,GO:0006643,GO:0006664,GO:0006665,GO:0006672,GO:0006687,GO:0006689,GO:0006807,GO:0008150,GO:0008152,GO:0009056,GO:0009057,GO:0009100,GO:0009311,GO:0009313,GO:0009987,GO:0016020,GO:0016042,GO:0016052,GO:0016787,GO:…	3.2.1.18	ko:K12357	ko00511,ko00600,map00511,map00600	-	R04018	RC00028,RC00077	ko00000,ko00001,ko01000	-	GH33	-	BNR_2
XP_041452671.1	7668.SPU_023922-tr	5.8e-172	492	28K1D@1|root,2QSFT@2759|Eukaryota,38BA9@33154|Opisthokonta,3B9W6@33208|Metazoa,3CUY1@33213|Bilateria	33208|Metazoa	S	exo-alpha-(2->3)-sialidase activity	NEU3	GO:0000323,GO:0001573,GO:0003674,GO:0003824,GO:0004308,GO:0004553,GO:0005575,GO:0005622,GO:0005623,GO:0005737,GO:0005764,GO:0005773,GO:0005775,GO:0005886,GO:0005975,GO:0006516,GO:0006629,GO:0006643,GO:0006664,GO:0006665,GO:0006672,GO:0006687,GO:0006689,GO:0006807,GO:0008150,GO:0008152,GO:0009056,GO:0009057,GO:0009100,GO:0009311,GO:0009313,GO:0009987,GO:0016020,GO:0016042,GO:0016052,GO:0016787,GO:…	3.2.1.18	ko:K12357	ko00511,ko00600,map00511,map00600	-	R04018	RC00028,RC00077	ko00000,ko00001,ko01000	-	GH33	-	BNR_2
XP_041452672.1	7668.SPU_023922-tr	5.8e-172	492	28K1D@1|root,2QSFT@2759|Eukaryota,38BA9@33154|Opisthokonta,3B9W6@33208|Metazoa,3CUY1@33213|Bilateria	33208|Metazoa	S	exo-alpha-(2->3)-sialidase activity	NEU3	GO:0000323,GO:0001573,GO:0003674,GO:0003824,GO:0004308,GO:0004553,GO:0005575,GO:0005622,GO:0005623,GO:0005737,GO:0005764,GO:0005773,GO:0005775,GO:0005886,GO:0005975,GO:0006516,GO:0006629,GO:0006643,GO:0006664,GO:0006665,GO:0006672,GO:0006687,GO:0006689,GO:0006807,GO:0008150,GO:0008152,GO:0009056,GO:0009057,GO:0009100,GO:0009311,GO:0009313,GO:0009987,GO:0016020,GO:0016042,GO:0016052,GO:0016787,GO:…	3.2.1.18	ko:K12357	ko00511,ko00600,map00511,map00600	-	R04018	RC00028,RC00077	ko00000,ko00001,ko01000	-	GH33	-	BNR_2
XP_041452673.1	7668.SPU_003346-tr	1.72e-167	474	COG1836@1|root,KOG4491@2759|Eukaryota,38F8B@33154|Opisthokonta,3BF3R@33208|Metazoa,3CW2H@33213|Bilateria	33208|Metazoa	S	Transmembrane protein 19	TMEM19	GO:0005575,GO:0016020	-	-	-	-	-	-	-	-	-	-	DUF92
XP_041452674.1	7668.SPU_011407-tr	1.93e-313	864	COG5210@1|root,KOG2197@2759|Eukaryota,38DX3@33154|Opisthokonta,3B9PK@33208|Metazoa,3CRU9@33213|Bilateria	33208|Metazoa	T	regulation of vesicle fusion	TBC1D15	GO:0003674,GO:0005096,GO:0005488,GO:0005515,GO:0005575,GO:0005576,GO:0005622,GO:0005623,GO:0005737,GO:0005768,GO:0005829,GO:0006810,GO:0006886,GO:0008047,GO:0008104,GO:0008150,GO:0012505,GO:0015031,GO:0015833,GO:0016192,GO:0016197,GO:0016482,GO:0017016,GO:0017137,GO:0019899,GO:0030234,GO:0030695,GO:0031267,GO:0031338,GO:0031410,GO:0031982,GO:0032879,GO:0033036,GO:0033043,GO:0034613,GO:0042147,GO:…	-	ko:K19945,ko:K20168	ko04137,map04137	-	-	-	ko00000,ko00001,ko04131	-	-	-	DUF3548,RabGAP-TBC
XP_041452675.1	7668.SPU_026635-tr	8.56e-152	439	COG5069@1|root,KOG0516@2759|Eukaryota,38G70@33154|Opisthokonta,3B9EX@33208|Metazoa,3CT5R@33213|Bilateria	33208|Metazoa	Z	microtubule binding	GAS2L3	GO:0000226,GO:0003674,GO:0003779,GO:0005488,GO:0005515,GO:0005575,GO:0005622,GO:0005623,GO:0005856,GO:0006996,GO:0007010,GO:0007017,GO:0008017,GO:0008092,GO:0008150,GO:0009987,GO:0015629,GO:0015630,GO:0015631,GO:0016043,GO:0030029,GO:0030036,GO:0043226,GO:0043228,GO:0043229,GO:0043232,GO:0044424,GO:0044464,GO:0071840	-	-	-	-	-	-	-	-	-	-	CH,GAS2
XP_041452678.1	10224.XP_006821905.1	2.73e-52	206	2C54B@1|root,2QQNV@2759|Eukaryota,39R5S@33154|Opisthokonta,3BEE8@33208|Metazoa,3CY9Z@33213|Bilateria	33208|Metazoa	O	G0 to G1 transition	MDM4	GO:0000075,GO:0000077,GO:0000122,GO:0000278,GO:0001666,GO:0002027,GO:0003007,GO:0003170,GO:0003171,GO:0003179,GO:0003181,GO:0003197,GO:0003203,GO:0003205,GO:0003230,GO:0003231,GO:0003279,GO:0003281,GO:0003283,GO:0003674,GO:0003824,GO:0004842,GO:0005488,GO:0005515,GO:0005575,GO:0005622,GO:0005623,GO:0005634,GO:0005654,GO:0006355,GO:0006357,GO:0006464,GO:0006508,GO:0006807,GO:0006950,GO:0006974,GO:…	2.3.2.27	ko:K06643,ko:K10127	ko01522,ko01524,ko04068,ko04110,ko04115,ko04120,ko04144,ko04151,ko04218,ko04919,ko05165,ko05169,ko05200,ko05202,ko05203,ko05205,ko05206,ko05214,ko05215,ko05218,ko05219,ko05220,map01522,map01524,map04068,map04110,map04115,map04120,map04144,map04151,map04218,map04919,map05165,map05169,map05200,map05202,map05203,map05205,map05206,map05214,map05215,map05218,map05219,map05220	-	-	-	ko00000,ko00001,ko01000,ko04121,ko04131	-	-	-	SWIB,zf-C3HC4_3,zf-RanBP
XP_041452679.1	10224.XP_006821905.1	1.95e-52	206	2C54B@1|root,2QQNV@2759|Eukaryota,39R5S@33154|Opisthokonta,3BEE8@33208|Metazoa,3CY9Z@33213|Bilateria	33208|Metazoa	O	G0 to G1 transition	MDM4	GO:0000075,GO:0000077,GO:0000122,GO:0000278,GO:0001666,GO:0002027,GO:0003007,GO:0003170,GO:0003171,GO:0003179,GO:0003181,GO:0003197,GO:0003203,GO:0003205,GO:0003230,GO:0003231,GO:0003279,GO:0003281,GO:0003283,GO:0003674,GO:0003824,GO:0004842,GO:0005488,GO:0005515,GO:0005575,GO:0005622,GO:0005623,GO:0005634,GO:0005654,GO:0006355,GO:0006357,GO:0006464,GO:0006508,GO:0006807,GO:0006950,GO:0006974,GO:…	2.3.2.27	ko:K06643,ko:K10127	ko01522,ko01524,ko04068,ko04110,ko04115,ko04120,ko04144,ko04151,ko04218,ko04919,ko05165,ko05169,ko05200,ko05202,ko05203,ko05205,ko05206,ko05214,ko05215,ko05218,ko05219,ko05220,map01522,map01524,map04068,map04110,map04115,map04120,map04144,map04151,map04218,map04919,map05165,map05169,map05200,map05202,map05203,map05205,map05206,map05214,map05215,map05218,map05219,map05220	-	-	-	ko00000,ko00001,ko01000,ko04121,ko04131	-	-	-	SWIB,zf-C3HC4_3,zf-RanBP
XP_041452680.1	10224.XP_006821905.1	1.96e-31	140	2C54B@1|root,2QQNV@2759|Eukaryota,39R5S@33154|Opisthokonta,3BEE8@33208|Metazoa,3CY9Z@33213|Bilateria	33208|Metazoa	O	G0 to G1 transition	MDM4	GO:0000075,GO:0000077,GO:0000122,GO:0000278,GO:0001666,GO:0002027,GO:0003007,GO:0003170,GO:0003171,GO:0003179,GO:0003181,GO:0003197,GO:0003203,GO:0003205,GO:0003230,GO:0003231,GO:0003279,GO:0003281,GO:0003283,GO:0003674,GO:0003824,GO:0004842,GO:0005488,GO:0005515,GO:0005575,GO:0005622,GO:0005623,GO:0005634,GO:0005654,GO:0006355,GO:0006357,GO:0006464,GO:0006508,GO:0006807,GO:0006950,GO:0006974,GO:…	2.3.2.27	ko:K06643,ko:K10127	ko01522,ko01524,ko04068,ko04110,ko04115,ko04120,ko04144,ko04151,ko04218,ko04919,ko05165,ko05169,ko05200,ko05202,ko05203,ko05205,ko05206,ko05214,ko05215,ko05218,ko05219,ko05220,map01522,map01524,map04068,map04110,map04115,map04120,map04144,map04151,map04218,map04919,map05165,map05169,map05200,map05202,map05203,map05205,map05206,map05214,map05215,map05218,map05219,map05220	-	-	-	ko00000,ko00001,ko01000,ko04121,ko04131	-	-	-	SWIB,zf-C3HC4_3,zf-RanBP
XP_041452681.1	7668.SPU_017676-tr	6.4e-278	790	COG0457@1|root,KOG1124@2759|Eukaryota,38F8U@33154|Opisthokonta,3BAQE@33208|Metazoa,3CV5D@33213|Bilateria	33208|Metazoa	S	Transmembrane and	TMTC1	-	-	-	-	-	-	-	-	-	-	-	DUF1736,TPR_11,TPR_16,TPR_17,TPR_2,TPR_8
XP_041452682.1	28737.XP_006899941.1	6.3e-39	130	KOG4452@1|root,KOG4452@2759|Eukaryota,3A6N2@33154|Opisthokonta,3BSNK@33208|Metazoa,3D9IX@33213|Bilateria,48FW7@7711|Chordata,49CTU@7742|Vertebrata,3JHYB@40674|Mammalia,357MG@311790|Afrotheria	33208|Metazoa	S	Transmembrane protein 258	TMEM258	GO:0005575,GO:0005622,GO:0005623,GO:0005634,GO:0005635,GO:0005640,GO:0012505,GO:0016020,GO:0016021,GO:0019867,GO:0031090,GO:0031224,GO:0031300,GO:0031301,GO:0031308,GO:0031309,GO:0031965,GO:0031967,GO:0031968,GO:0031975,GO:0042175,GO:0043226,GO:0043227,GO:0043229,GO:0043231,GO:0044422,GO:0044424,GO:0044425,GO:0044428,GO:0044446,GO:0044453,GO:0044464,GO:0098588,GO:0098805	-	-	-	-	-	-	-	-	-	-	Ost5
XP_041452683.1	7739.XP_002597645.1	1.11e-07	64.3	2E8M4@1|root,2SF2Y@2759|Eukaryota,3ABIQ@33154|Opisthokonta,3BVZJ@33208|Metazoa,3DC1C@33213|Bilateria,48KJ1@7711|Chordata	33208|Metazoa	-	-	-	-	-	-	-	-	-	-	-	-	-	-	-
XP_041452684.1	7668.SPU_011962-tr	6.01e-191	537	COG0039@1|root,KOG1495@2759|Eukaryota,38G9C@33154|Opisthokonta,3BGT7@33208|Metazoa,3CW73@33213|Bilateria	33208|Metazoa	C	L-lactate dehydrogenase activity	LDHB	GO:0000166,GO:0000302,GO:0000768,GO:0001666,GO:0003674,GO:0003824,GO:0004457,GO:0004459,GO:0005488,GO:0005515,GO:0005575,GO:0005622,GO:0005623,GO:0005737,GO:0005739,GO:0005759,GO:0005829,GO:0005929,GO:0005975,GO:0005996,GO:0006006,GO:0006007,GO:0006082,GO:0006089,GO:0006090,GO:0006091,GO:0006096,GO:0006113,GO:0006139,GO:0006163,GO:0006164,GO:0006165,GO:0006725,GO:0006732,GO:0006733,GO:0006734,GO:…	1.1.1.27	ko:K00016	ko00010,ko00270,ko00620,ko00640,ko01100,ko01110,ko01120,ko01130,ko04922,map00010,map00270,map00620,map00640,map01100,map01110,map01120,map01130,map04922	-	R00703,R01000,R03104	RC00031,RC00044	ko00000,ko00001,ko01000,ko04147	-	-	-	Ldh_1_C,Ldh_1_N
XP_041452685.1	7668.SPU_011962-tr	6.01e-191	537	COG0039@1|root,KOG1495@2759|Eukaryota,38G9C@33154|Opisthokonta,3BGT7@33208|Metazoa,3CW73@33213|Bilateria	33208|Metazoa	C	L-lactate dehydrogenase activity	LDHB	GO:0000166,GO:0000302,GO:0000768,GO:0001666,GO:0003674,GO:0003824,GO:0004457,GO:0004459,GO:0005488,GO:0005515,GO:0005575,GO:0005622,GO:0005623,GO:0005737,GO:0005739,GO:0005759,GO:0005829,GO:0005929,GO:0005975,GO:0005996,GO:0006006,GO:0006007,GO:0006082,GO:0006089,GO:0006090,GO:0006091,GO:0006096,GO:0006113,GO:0006139,GO:0006163,GO:0006164,GO:0006165,GO:0006725,GO:0006732,GO:0006733,GO:0006734,GO:…	1.1.1.27	ko:K00016	ko00010,ko00270,ko00620,ko00640,ko01100,ko01110,ko01120,ko01130,ko04922,map00010,map00270,map00620,map00640,map01100,map01110,map01120,map01130,map04922	-	R00703,R01000,R03104	RC00031,RC00044	ko00000,ko00001,ko01000,ko04147	-	-	-	Ldh_1_C,Ldh_1_N
XP_041452686.1	7668.SPU_011962-tr	6.01e-191	537	COG0039@1|root,KOG1495@2759|Eukaryota,38G9C@33154|Opisthokonta,3BGT7@33208|Metazoa,3CW73@33213|Bilateria	33208|Metazoa	C	L-lactate dehydrogenase activity	LDHB	GO:0000166,GO:0000302,GO:0000768,GO:0001666,GO:0003674,GO:0003824,GO:0004457,GO:0004459,GO:0005488,GO:0005515,GO:0005575,GO:0005622,GO:0005623,GO:0005737,GO:0005739,GO:0005759,GO:0005829,GO:0005929,GO:0005975,GO:0005996,GO:0006006,GO:0006007,GO:0006082,GO:0006089,GO:0006090,GO:0006091,GO:0006096,GO:0006113,GO:0006139,GO:0006163,GO:0006164,GO:0006165,GO:0006725,GO:0006732,GO:0006733,GO:0006734,GO:…	1.1.1.27	ko:K00016	ko00010,ko00270,ko00620,ko00640,ko01100,ko01110,ko01120,ko01130,ko04922,map00010,map00270,map00620,map00640,map01100,map01110,map01120,map01130,map04922	-	R00703,R01000,R03104	RC00031,RC00044	ko00000,ko00001,ko01000,ko04147	-	-	-	Ldh_1_C,Ldh_1_N
XP_041452687.1	7668.SPU_011962-tr	1.53e-169	482	COG0039@1|root,KOG1495@2759|Eukaryota,38G9C@33154|Opisthokonta,3BGT7@33208|Metazoa,3CW73@33213|Bilateria	33208|Metazoa	C	L-lactate dehydrogenase activity	LDHB	GO:0000166,GO:0000302,GO:0000768,GO:0001666,GO:0003674,GO:0003824,GO:0004457,GO:0004459,GO:0005488,GO:0005515,GO:0005575,GO:0005622,GO:0005623,GO:0005737,GO:0005739,GO:0005759,GO:0005829,GO:0005929,GO:0005975,GO:0005996,GO:0006006,GO:0006007,GO:0006082,GO:0006089,GO:0006090,GO:0006091,GO:0006096,GO:0006113,GO:0006139,GO:0006163,GO:0006164,GO:0006165,GO:0006725,GO:0006732,GO:0006733,GO:0006734,GO:…	1.1.1.27	ko:K00016	ko00010,ko00270,ko00620,ko00640,ko01100,ko01110,ko01120,ko01130,ko04922,map00010,map00270,map00620,map00640,map01100,map01110,map01120,map01130,map04922	-	R00703,R01000,R03104	RC00031,RC00044	ko00000,ko00001,ko01000,ko04147	-	-	-	Ldh_1_C,Ldh_1_N
XP_041452688.1	7668.SPU_011962-tr	7.89e-170	483	COG0039@1|root,KOG1495@2759|Eukaryota,38G9C@33154|Opisthokonta,3BGT7@33208|Metazoa,3CW73@33213|Bilateria	33208|Metazoa	C	L-lactate dehydrogenase activity	LDHB	GO:0000166,GO:0000302,GO:0000768,GO:0001666,GO:0003674,GO:0003824,GO:0004457,GO:0004459,GO:0005488,GO:0005515,GO:0005575,GO:0005622,GO:0005623,GO:0005737,GO:0005739,GO:0005759,GO:0005829,GO:0005929,GO:0005975,GO:0005996,GO:0006006,GO:0006007,GO:0006082,GO:0006089,GO:0006090,GO:0006091,GO:0006096,GO:0006113,GO:0006139,GO:0006163,GO:0006164,GO:0006165,GO:0006725,GO:0006732,GO:0006733,GO:0006734,GO:…	1.1.1.27	ko:K00016	ko00010,ko00270,ko00620,ko00640,ko01100,ko01110,ko01120,ko01130,ko04922,map00010,map00270,map00620,map00640,map01100,map01110,map01120,map01130,map04922	-	R00703,R01000,R03104	RC00031,RC00044	ko00000,ko00001,ko01000,ko04147	-	-	-	Ldh_1_C,Ldh_1_N
XP_041452689.1	7668.SPU_011962-tr	7.89e-170	483	COG0039@1|root,KOG1495@2759|Eukaryota,38G9C@33154|Opisthokonta,3BGT7@33208|Metazoa,3CW73@33213|Bilateria	33208|Metazoa	C	L-lactate dehydrogenase activity	LDHB	GO:0000166,GO:0000302,GO:0000768,GO:0001666,GO:0003674,GO:0003824,GO:0004457,GO:0004459,GO:0005488,GO:0005515,GO:0005575,GO:0005622,GO:0005623,GO:0005737,GO:0005739,GO:0005759,GO:0005829,GO:0005929,GO:0005975,GO:0005996,GO:0006006,GO:0006007,GO:0006082,GO:0006089,GO:0006090,GO:0006091,GO:0006096,GO:0006113,GO:0006139,GO:0006163,GO:0006164,GO:0006165,GO:0006725,GO:0006732,GO:0006733,GO:0006734,GO:…	1.1.1.27	ko:K00016	ko00010,ko00270,ko00620,ko00640,ko01100,ko01110,ko01120,ko01130,ko04922,map00010,map00270,map00620,map00640,map01100,map01110,map01120,map01130,map04922	-	R00703,R01000,R03104	RC00031,RC00044	ko00000,ko00001,ko01000,ko04147	-	-	-	Ldh_1_C,Ldh_1_N
XP_041452690.1	7668.SPU_014186-tr	3.87e-72	228	28MZQ@1|root,2QUIJ@2759|Eukaryota,38BJV@33154|Opisthokonta,3BB0G@33208|Metazoa,3CUVH@33213|Bilateria	33208|Metazoa	S	spermatogenesis	ODF3	GO:0001520,GO:0005575,GO:0005622,GO:0005623,GO:0005856,GO:0005929,GO:0031514,GO:0036126,GO:0042995,GO:0043226,GO:0043228,GO:0043229,GO:0043232,GO:0044422,GO:0044424,GO:0044430,GO:0044441,GO:0044446,GO:0044463,GO:0044464,GO:0097223,GO:0097729,GO:0099080,GO:0099081,GO:0099512,GO:0099513,GO:0120025,GO:0120038	-	-	-	-	-	-	-	-	-	-	SHIPPO-rpt
XP_041452691.1	7668.SPU_014186-tr	3.33e-54	182	28MZQ@1|root,2QUIJ@2759|Eukaryota,38BJV@33154|Opisthokonta,3BB0G@33208|Metazoa,3CUVH@33213|Bilateria	33208|Metazoa	S	spermatogenesis	ODF3	GO:0001520,GO:0005575,GO:0005622,GO:0005623,GO:0005856,GO:0005929,GO:0031514,GO:0036126,GO:0042995,GO:0043226,GO:0043228,GO:0043229,GO:0043232,GO:0044422,GO:0044424,GO:0044430,GO:0044441,GO:0044446,GO:0044463,GO:0044464,GO:0097223,GO:0097729,GO:0099080,GO:0099081,GO:0099512,GO:0099513,GO:0120025,GO:0120038	-	-	-	-	-	-	-	-	-	-	SHIPPO-rpt
XP_041452692.1	1026970.XP_008852625.1	5.68e-152	437	COG0176@1|root,KOG2772@2759|Eukaryota,38BFF@33154|Opisthokonta,3BD0E@33208|Metazoa,3CRJ2@33213|Bilateria,489B2@7711|Chordata,491AD@7742|Vertebrata,3J6NN@40674|Mammalia,35BUR@314146|Euarchontoglires,4PTU2@9989|Rodentia	33208|Metazoa	G	Transaldolase is important for the balance of metabolites in the pentose-phosphate pathway	TALDO1	GO:0003674,GO:0003824,GO:0004801,GO:0005488,GO:0005575,GO:0005622,GO:0005623,GO:0005634,GO:0005654,GO:0005737,GO:0005829,GO:0005975,GO:0005996,GO:0005997,GO:0005999,GO:0006002,GO:0006081,GO:0006098,GO:0006139,GO:0006725,GO:0006732,GO:0006733,GO:0006739,GO:0006753,GO:0006793,GO:0006796,GO:0006807,GO:0007154,GO:0007165,GO:0007166,GO:0008150,GO:0008152,GO:0009052,GO:0009058,GO:0009117,GO:0009987,GO:…	2.2.1.2	ko:K00616	ko00030,ko01100,ko01110,ko01120,ko01130,ko01200,ko01230,map00030,map01100,map01110,map01120,map01130,map01200,map01230	M00004,M00007	R01827	RC00439,RC00604	ko00000,ko00001,ko00002,ko01000	-	-	-	TAL_FSA
XP_041452693.1	7668.SPU_026634-tr	6.5e-126	362	COG5491@1|root,KOG3230@2759|Eukaryota,38BB9@33154|Opisthokonta,3BCB4@33208|Metazoa,3CTB4@33213|Bilateria	33208|Metazoa	U	negative regulation of centriole elongation	CHMP2A	GO:0000070,GO:0000278,GO:0000280,GO:0000815,GO:0000819,GO:0000920,GO:0003674,GO:0005488,GO:0005515,GO:0005543,GO:0005575,GO:0005622,GO:0005623,GO:0005634,GO:0005635,GO:0005737,GO:0005768,GO:0005829,GO:0006508,GO:0006511,GO:0006807,GO:0006810,GO:0006914,GO:0006996,GO:0006997,GO:0006998,GO:0007032,GO:0007049,GO:0007059,GO:0007080,GO:0007088,GO:0007346,GO:0008104,GO:0008150,GO:0008152,GO:0008289,GO:…	-	ko:K12191	ko04144,ko04217,map04144,map04217	M00412	-	-	ko00000,ko00001,ko00002,ko04131,ko04147	-	-	-	Snf7
XP_041452694.1	7668.SPU_026634-tr	6.5e-126	362	COG5491@1|root,KOG3230@2759|Eukaryota,38BB9@33154|Opisthokonta,3BCB4@33208|Metazoa,3CTB4@33213|Bilateria	33208|Metazoa	U	negative regulation of centriole elongation	CHMP2A	GO:0000070,GO:0000278,GO:0000280,GO:0000815,GO:0000819,GO:0000920,GO:0003674,GO:0005488,GO:0005515,GO:0005543,GO:0005575,GO:0005622,GO:0005623,GO:0005634,GO:0005635,GO:0005737,GO:0005768,GO:0005829,GO:0006508,GO:0006511,GO:0006807,GO:0006810,GO:0006914,GO:0006996,GO:0006997,GO:0006998,GO:0007032,GO:0007049,GO:0007059,GO:0007080,GO:0007088,GO:0007346,GO:0008104,GO:0008150,GO:0008152,GO:0008289,GO:…	-	ko:K12191	ko04144,ko04217,map04144,map04217	M00412	-	-	ko00000,ko00001,ko00002,ko04131,ko04147	-	-	-	Snf7
XP_041452695.1	215358.XP_010754127.1	5.16e-17	82	2E8XQ@1|root,2SFC7@2759|Eukaryota,3ADD1@33154|Opisthokonta,3BVZV@33208|Metazoa,3DJ8G@33213|Bilateria	33208|Metazoa	-	-	-	-	-	-	-	-	-	-	-	-	-	-	-
XP_041452696.1	7668.SPU_017204-tr	1.71e-204	675	COG1112@1|root,KOG1801@2759|Eukaryota	2759|Eukaryota	L	positive regulation of termination of RNA polymerase II transcription, poly(A)-coupled	-	-	-	ko:K10706	-	-	-	-	ko00000,ko01000,ko03021	-	-	-	AAA_11
XP_041452697.1	7668.SPU_000055-tr	1.55e-154	442	KOG0278@1|root,KOG0278@2759|Eukaryota,38BC1@33154|Opisthokonta,3BD5N@33208|Metazoa,3CTAG@33213|Bilateria	33208|Metazoa	I	serine threonine kinase receptor associated protein	STRAP	GO:0000122,GO:0000375,GO:0000377,GO:0000387,GO:0000398,GO:0001894,GO:0001932,GO:0001933,GO:0002009,GO:0002165,GO:0003008,GO:0003674,GO:0005102,GO:0005488,GO:0005515,GO:0005575,GO:0005622,GO:0005623,GO:0005634,GO:0005654,GO:0005737,GO:0005829,GO:0006139,GO:0006355,GO:0006357,GO:0006396,GO:0006397,GO:0006725,GO:0006807,GO:0007275,GO:0007444,GO:0007472,GO:0007476,GO:0007552,GO:0007560,GO:0007586,GO:…	-	ko:K13137	ko03013,map03013	M00426	-	-	ko00000,ko00001,ko00002,ko03041	-	-	-	WD40
XP_041452698.1	7668.SPU_000055-tr	1.55e-154	442	KOG0278@1|root,KOG0278@2759|Eukaryota,38BC1@33154|Opisthokonta,3BD5N@33208|Metazoa,3CTAG@33213|Bilateria	33208|Metazoa	I	serine threonine kinase receptor associated protein	STRAP	GO:0000122,GO:0000375,GO:0000377,GO:0000387,GO:0000398,GO:0001894,GO:0001932,GO:0001933,GO:0002009,GO:0002165,GO:0003008,GO:0003674,GO:0005102,GO:0005488,GO:0005515,GO:0005575,GO:0005622,GO:0005623,GO:0005634,GO:0005654,GO:0005737,GO:0005829,GO:0006139,GO:0006355,GO:0006357,GO:0006396,GO:0006397,GO:0006725,GO:0006807,GO:0007275,GO:0007444,GO:0007472,GO:0007476,GO:0007552,GO:0007560,GO:0007586,GO:…	-	ko:K13137	ko03013,map03013	M00426	-	-	ko00000,ko00001,ko00002,ko03041	-	-	-	WD40
XP_041452699.1	45351.EDO33212	4.8e-20	90.9	2BVEW@1|root,2S9ZW@2759|Eukaryota,3AB4G@33154|Opisthokonta,3BUV1@33208|Metazoa	33208|Metazoa	S	Spc24 subunit of Ndc80	-	-	-	ko:K11549	-	-	-	-	ko00000,ko03036	-	-	-	Spc24
XP_041452700.1	7668.SPU_008484-tr	2.75e-164	488	KOG1508@1|root,KOG1508@2759|Eukaryota	2759|Eukaryota	T	nucleosome assembly	hsf5	GO:0000228,GO:0000724,GO:0000725,GO:0000726,GO:0000775,GO:0000785,GO:0000790,GO:0001672,GO:0003674,GO:0004857,GO:0004864,GO:0005488,GO:0005515,GO:0005575,GO:0005622,GO:0005623,GO:0005634,GO:0005654,GO:0005694,GO:0005737,GO:0005783,GO:0005811,GO:0005829,GO:0006139,GO:0006259,GO:0006260,GO:0006281,GO:0006302,GO:0006303,GO:0006310,GO:0006323,GO:0006325,GO:0006333,GO:0006334,GO:0006337,GO:0006355,GO:…	-	ko:K11290	-	-	-	-	ko00000,ko03036	-	-	-	NAP
XP_041452701.1	7668.SPU_008484-tr	8.53e-164	485	KOG1508@1|root,KOG1508@2759|Eukaryota	2759|Eukaryota	T	nucleosome assembly	hsf5	GO:0000228,GO:0000724,GO:0000725,GO:0000726,GO:0000775,GO:0000785,GO:0000790,GO:0001672,GO:0003674,GO:0004857,GO:0004864,GO:0005488,GO:0005515,GO:0005575,GO:0005622,GO:0005623,GO:0005634,GO:0005654,GO:0005694,GO:0005737,GO:0005783,GO:0005811,GO:0005829,GO:0006139,GO:0006259,GO:0006260,GO:0006281,GO:0006302,GO:0006303,GO:0006310,GO:0006323,GO:0006325,GO:0006333,GO:0006334,GO:0006337,GO:0006355,GO:…	-	ko:K11290	-	-	-	-	ko00000,ko03036	-	-	-	NAP
XP_041452702.1	7668.SPU_008484-tr	2.24e-166	491	KOG1508@1|root,KOG1508@2759|Eukaryota	2759|Eukaryota	T	nucleosome assembly	hsf5	GO:0000228,GO:0000724,GO:0000725,GO:0000726,GO:0000775,GO:0000785,GO:0000790,GO:0001672,GO:0003674,GO:0004857,GO:0004864,GO:0005488,GO:0005515,GO:0005575,GO:0005622,GO:0005623,GO:0005634,GO:0005654,GO:0005694,GO:0005737,GO:0005783,GO:0005811,GO:0005829,GO:0006139,GO:0006259,GO:0006260,GO:0006281,GO:0006302,GO:0006303,GO:0006310,GO:0006323,GO:0006325,GO:0006333,GO:0006334,GO:0006337,GO:0006355,GO:…	-	ko:K11290	-	-	-	-	ko00000,ko03036	-	-	-	NAP
XP_041452703.1	7668.SPU_019148-tr	0	1531	COG5126@1|root,KOG0027@2759|Eukaryota,3AIDK@33154|Opisthokonta,3BZC9@33208|Metazoa,3DE7I@33213|Bilateria	33208|Metazoa	T	EF-hand, calcium binding motif	-	-	-	-	-	-	-	-	-	-	-	-	-
XP_041452704.1	7668.SPU_027231-tr	2.21e-223	639	28MEB@1|root,2QTXT@2759|Eukaryota,38UB2@33154|Opisthokonta,3BHPF@33208|Metazoa,3CSY7@33213|Bilateria	33208|Metazoa	S	galactosylceramide sulfotransferase activity	GAL3ST1	GO:0000003,GO:0000139,GO:0001733,GO:0003674,GO:0003824,GO:0005575,GO:0005622,GO:0005623,GO:0005737,GO:0005794,GO:0005886,GO:0005887,GO:0006464,GO:0006486,GO:0006487,GO:0006629,GO:0006643,GO:0006664,GO:0006665,GO:0006672,GO:0006677,GO:0006681,GO:0006682,GO:0006687,GO:0006688,GO:0006807,GO:0007272,GO:0007275,GO:0007276,GO:0007283,GO:0007399,GO:0008146,GO:0008150,GO:0008152,GO:0008366,GO:0008610,GO:…	2.8.2.11	ko:K01019,ko:K09675	ko00565,ko00600,ko01100,map00565,map00600,map01100	M00067	R04017,R05105,R10805	RC00007,RC00231	ko00000,ko00001,ko00002,ko01000,ko01003	-	-	-	Gal-3-0_sulfotr
XP_041452705.1	7668.SPU_027231-tr	1.07e-223	639	28MEB@1|root,2QTXT@2759|Eukaryota,38UB2@33154|Opisthokonta,3BHPF@33208|Metazoa,3CSY7@33213|Bilateria	33208|Metazoa	S	galactosylceramide sulfotransferase activity	GAL3ST1	GO:0000003,GO:0000139,GO:0001733,GO:0003674,GO:0003824,GO:0005575,GO:0005622,GO:0005623,GO:0005737,GO:0005794,GO:0005886,GO:0005887,GO:0006464,GO:0006486,GO:0006487,GO:0006629,GO:0006643,GO:0006664,GO:0006665,GO:0006672,GO:0006677,GO:0006681,GO:0006682,GO:0006687,GO:0006688,GO:0006807,GO:0007272,GO:0007275,GO:0007276,GO:0007283,GO:0007399,GO:0008146,GO:0008150,GO:0008152,GO:0008366,GO:0008610,GO:…	2.8.2.11	ko:K01019,ko:K09675	ko00565,ko00600,ko01100,map00565,map00600,map01100	M00067	R04017,R05105,R10805	RC00007,RC00231	ko00000,ko00001,ko00002,ko01000,ko01003	-	-	-	Gal-3-0_sulfotr
XP_041452706.1	7668.SPU_017154-tr	2.04e-86	260	KOG4728@1|root,KOG4728@2759|Eukaryota,39G3R@33154|Opisthokonta,3CJZ1@33208|Metazoa,3DI3F@33213|Bilateria	33208|Metazoa	S	BCL (B-Cell lymphoma); contains BH1, BH2 regions	-	-	-	-	-	-	-	-	-	-	-	-	Bcl-2
XP_041452707.1	7668.SPU_018811-tr	3.56e-103	317	KOG3544@1|root,KOG3544@2759|Eukaryota	2759|Eukaryota	D	structural constituent of cuticle	-	-	-	ko:K19720	ko04611,ko04926,ko04933,ko04974,ko05146,map04611,map04926,map04933,map04974,map05146	-	-	-	ko00000,ko00001,ko00536	-	-	-	Collagen,Hydrophob_seed,Pericardin_rpt
XP_041452708.1	7668.SPU_018811-tr	1.93e-59	201	KOG3544@1|root,KOG3544@2759|Eukaryota	2759|Eukaryota	D	structural constituent of cuticle	-	-	-	ko:K19720	ko04611,ko04926,ko04933,ko04974,ko05146,map04611,map04926,map04933,map04974,map05146	-	-	-	ko00000,ko00001,ko00536	-	-	-	Collagen,Hydrophob_seed,Pericardin_rpt
XP_041452709.1	7668.SPU_017938-tr	9.61e-35	152	KOG1225@1|root,KOG1225@2759|Eukaryota,39VWB@33154|Opisthokonta,3BH2I@33208|Metazoa,3CRKA@33213|Bilateria	33208|Metazoa	T	Tenascin XB	TNXB	-	-	ko:K05717,ko:K06252	ko04151,ko04510,ko04512,ko04810,ko04933,ko05100,ko05146,ko05165,ko05200,ko05205,ko05206,ko05222,map04151,map04510,map04512,map04810,map04933,map05100,map05146,map05165,map05200,map05205,map05206,map05222	-	-	-	ko00000,ko00001,ko00536,ko04131,ko04147,ko04516	-	-	-	EGF_2,Fibrinogen_C,fn1,fn2,fn3
XP_041452710.1	7668.SPU_017938-tr	9.61e-35	152	KOG1225@1|root,KOG1225@2759|Eukaryota,39VWB@33154|Opisthokonta,3BH2I@33208|Metazoa,3CRKA@33213|Bilateria	33208|Metazoa	T	Tenascin XB	TNXB	-	-	ko:K05717,ko:K06252	ko04151,ko04510,ko04512,ko04810,ko04933,ko05100,ko05146,ko05165,ko05200,ko05205,ko05206,ko05222,map04151,map04510,map04512,map04810,map04933,map05100,map05146,map05165,map05200,map05205,map05206,map05222	-	-	-	ko00000,ko00001,ko00536,ko04131,ko04147,ko04516	-	-	-	EGF_2,Fibrinogen_C,fn1,fn2,fn3
XP_041452711.1	7668.SPU_017938-tr	9.61e-35	152	KOG1225@1|root,KOG1225@2759|Eukaryota,39VWB@33154|Opisthokonta,3BH2I@33208|Metazoa,3CRKA@33213|Bilateria	33208|Metazoa	T	Tenascin XB	TNXB	-	-	ko:K05717,ko:K06252	ko04151,ko04510,ko04512,ko04810,ko04933,ko05100,ko05146,ko05165,ko05200,ko05205,ko05206,ko05222,map04151,map04510,map04512,map04810,map04933,map05100,map05146,map05165,map05200,map05205,map05206,map05222	-	-	-	ko00000,ko00001,ko00536,ko04131,ko04147,ko04516	-	-	-	EGF_2,Fibrinogen_C,fn1,fn2,fn3
XP_041452712.1	7668.SPU_017938-tr	9.61e-35	152	KOG1225@1|root,KOG1225@2759|Eukaryota,39VWB@33154|Opisthokonta,3BH2I@33208|Metazoa,3CRKA@33213|Bilateria	33208|Metazoa	T	Tenascin XB	TNXB	-	-	ko:K05717,ko:K06252	ko04151,ko04510,ko04512,ko04810,ko04933,ko05100,ko05146,ko05165,ko05200,ko05205,ko05206,ko05222,map04151,map04510,map04512,map04810,map04933,map05100,map05146,map05165,map05200,map05205,map05206,map05222	-	-	-	ko00000,ko00001,ko00536,ko04131,ko04147,ko04516	-	-	-	EGF_2,Fibrinogen_C,fn1,fn2,fn3
XP_041452713.1	7668.SPU_017938-tr	9.61e-35	152	KOG1225@1|root,KOG1225@2759|Eukaryota,39VWB@33154|Opisthokonta,3BH2I@33208|Metazoa,3CRKA@33213|Bilateria	33208|Metazoa	T	Tenascin XB	TNXB	-	-	ko:K05717,ko:K06252	ko04151,ko04510,ko04512,ko04810,ko04933,ko05100,ko05146,ko05165,ko05200,ko05205,ko05206,ko05222,map04151,map04510,map04512,map04810,map04933,map05100,map05146,map05165,map05200,map05205,map05206,map05222	-	-	-	ko00000,ko00001,ko00536,ko04131,ko04147,ko04516	-	-	-	EGF_2,Fibrinogen_C,fn1,fn2,fn3
XP_041452714.1	7668.SPU_017478-tr	0	1259	KOG0782@1|root,KOG0782@2759|Eukaryota,38BQZ@33154|Opisthokonta,3BAZ2@33208|Metazoa,3CSMM@33213|Bilateria	33208|Metazoa	T	diacylglycerol kinase activity	DGKI	GO:0001775,GO:0001894,GO:0001895,GO:0003008,GO:0003674,GO:0003824,GO:0004143,GO:0005575,GO:0005622,GO:0005623,GO:0005634,GO:0005654,GO:0005737,GO:0005886,GO:0006629,GO:0006644,GO:0006650,GO:0006654,GO:0006661,GO:0006793,GO:0006796,GO:0006950,GO:0007154,GO:0007165,GO:0007186,GO:0007596,GO:0007599,GO:0007600,GO:0007602,GO:0007603,GO:0007605,GO:0007606,GO:0007608,GO:0008150,GO:0008152,GO:0008277,GO:…	2.7.1.107	ko:K00901	ko00561,ko00564,ko01100,ko01110,ko04070,ko04072,ko05231,map00561,map00564,map01100,map01110,map04070,map04072,map05231	-	R02240	RC00002,RC00017	ko00000,ko00001,ko01000	-	-	-	Ank_2,Ank_4,C1_1,DAGK_acc,DAGK_cat
XP_041452715.1	7668.SPU_017478-tr	0	1260	KOG0782@1|root,KOG0782@2759|Eukaryota,38BQZ@33154|Opisthokonta,3BAZ2@33208|Metazoa,3CSMM@33213|Bilateria	33208|Metazoa	T	diacylglycerol kinase activity	DGKI	GO:0001775,GO:0001894,GO:0001895,GO:0003008,GO:0003674,GO:0003824,GO:0004143,GO:0005575,GO:0005622,GO:0005623,GO:0005634,GO:0005654,GO:0005737,GO:0005886,GO:0006629,GO:0006644,GO:0006650,GO:0006654,GO:0006661,GO:0006793,GO:0006796,GO:0006950,GO:0007154,GO:0007165,GO:0007186,GO:0007596,GO:0007599,GO:0007600,GO:0007602,GO:0007603,GO:0007605,GO:0007606,GO:0007608,GO:0008150,GO:0008152,GO:0008277,GO:…	2.7.1.107	ko:K00901	ko00561,ko00564,ko01100,ko01110,ko04070,ko04072,ko05231,map00561,map00564,map01100,map01110,map04070,map04072,map05231	-	R02240	RC00002,RC00017	ko00000,ko00001,ko01000	-	-	-	Ank_2,Ank_4,C1_1,DAGK_acc,DAGK_cat
XP_041452716.1	7668.SPU_017478-tr	0	1259	KOG0782@1|root,KOG0782@2759|Eukaryota,38BQZ@33154|Opisthokonta,3BAZ2@33208|Metazoa,3CSMM@33213|Bilateria	33208|Metazoa	T	diacylglycerol kinase activity	DGKI	GO:0001775,GO:0001894,GO:0001895,GO:0003008,GO:0003674,GO:0003824,GO:0004143,GO:0005575,GO:0005622,GO:0005623,GO:0005634,GO:0005654,GO:0005737,GO:0005886,GO:0006629,GO:0006644,GO:0006650,GO:0006654,GO:0006661,GO:0006793,GO:0006796,GO:0006950,GO:0007154,GO:0007165,GO:0007186,GO:0007596,GO:0007599,GO:0007600,GO:0007602,GO:0007603,GO:0007605,GO:0007606,GO:0007608,GO:0008150,GO:0008152,GO:0008277,GO:…	2.7.1.107	ko:K00901	ko00561,ko00564,ko01100,ko01110,ko04070,ko04072,ko05231,map00561,map00564,map01100,map01110,map04070,map04072,map05231	-	R02240	RC00002,RC00017	ko00000,ko00001,ko01000	-	-	-	Ank_2,Ank_4,C1_1,DAGK_acc,DAGK_cat
XP_041452717.1	7668.SPU_017478-tr	0	1098	KOG0782@1|root,KOG0782@2759|Eukaryota,38BQZ@33154|Opisthokonta,3BAZ2@33208|Metazoa,3CSMM@33213|Bilateria	33208|Metazoa	T	diacylglycerol kinase activity	DGKI	GO:0001775,GO:0001894,GO:0001895,GO:0003008,GO:0003674,GO:0003824,GO:0004143,GO:0005575,GO:0005622,GO:0005623,GO:0005634,GO:0005654,GO:0005737,GO:0005886,GO:0006629,GO:0006644,GO:0006650,GO:0006654,GO:0006661,GO:0006793,GO:0006796,GO:0006950,GO:0007154,GO:0007165,GO:0007186,GO:0007596,GO:0007599,GO:0007600,GO:0007602,GO:0007603,GO:0007605,GO:0007606,GO:0007608,GO:0008150,GO:0008152,GO:0008277,GO:…	2.7.1.107	ko:K00901	ko00561,ko00564,ko01100,ko01110,ko04070,ko04072,ko05231,map00561,map00564,map01100,map01110,map04070,map04072,map05231	-	R02240	RC00002,RC00017	ko00000,ko00001,ko01000	-	-	-	Ank_2,Ank_4,C1_1,DAGK_acc,DAGK_cat
XP_041452718.1	7668.SPU_017478-tr	0	1097	KOG0782@1|root,KOG0782@2759|Eukaryota,38BQZ@33154|Opisthokonta,3BAZ2@33208|Metazoa,3CSMM@33213|Bilateria	33208|Metazoa	T	diacylglycerol kinase activity	DGKI	GO:0001775,GO:0001894,GO:0001895,GO:0003008,GO:0003674,GO:0003824,GO:0004143,GO:0005575,GO:0005622,GO:0005623,GO:0005634,GO:0005654,GO:0005737,GO:0005886,GO:0006629,GO:0006644,GO:0006650,GO:0006654,GO:0006661,GO:0006793,GO:0006796,GO:0006950,GO:0007154,GO:0007165,GO:0007186,GO:0007596,GO:0007599,GO:0007600,GO:0007602,GO:0007603,GO:0007605,GO:0007606,GO:0007608,GO:0008150,GO:0008152,GO:0008277,GO:…	2.7.1.107	ko:K00901	ko00561,ko00564,ko01100,ko01110,ko04070,ko04072,ko05231,map00561,map00564,map01100,map01110,map04070,map04072,map05231	-	R02240	RC00002,RC00017	ko00000,ko00001,ko01000	-	-	-	Ank_2,Ank_4,C1_1,DAGK_acc,DAGK_cat
XP_041452719.1	7955.ENSDARP00000062982	1.38e-124	358	COG0081@1|root,KOG1570@2759|Eukaryota,38FV6@33154|Opisthokonta,3BBPG@33208|Metazoa,3CVNG@33213|Bilateria,482MK@7711|Chordata,48W3Y@7742|Vertebrata,4A06E@7898|Actinopterygii	33208|Metazoa	J	Ribosomal protein L10a	RPL10A	GO:0000470,GO:0002181,GO:0003674,GO:0003676,GO:0003723,GO:0003735,GO:0005198,GO:0005488,GO:0005575,GO:0005622,GO:0005623,GO:0005737,GO:0005829,GO:0005840,GO:0006139,GO:0006364,GO:0006396,GO:0006412,GO:0006518,GO:0006725,GO:0006807,GO:0008150,GO:0008152,GO:0009058,GO:0009059,GO:0009987,GO:0010467,GO:0015934,GO:0016070,GO:0016072,GO:0019538,GO:0022613,GO:0022625,GO:0022626,GO:0032991,GO:0034470,GO:…	-	ko:K02865,ko:K04532	ko03010,ko05010,map03010,map05010	M00177	-	-	br01610,ko00000,ko00001,ko00002,ko03011,ko04121	-	-	-	Ribosomal_L1
XP_041452720.1	7668.SPU_019546-tr	4.46e-74	238	2ER51@1|root,2SU0D@2759|Eukaryota,3A8ST@33154|Opisthokonta,3BUZS@33208|Metazoa,3DBKB@33213|Bilateria	33208|Metazoa	-	-	-	-	-	-	-	-	-	-	-	-	-	-	-
XP_041452722.1	7668.SPU_014279-tr	0	1544	COG5069@1|root,2S6ZA@2759|Eukaryota,3A8WI@33154|Opisthokonta,3BV9E@33208|Metazoa,3DB40@33213|Bilateria	33208|Metazoa	Z	Calponin homology (CH) domain	-	-	3.6.4.12	ko:K19483	-	-	-	-	ko00000,ko01000,ko03400	-	-	-	CH
XP_041452723.1	7668.SPU_024241-tr	2.82e-206	578	KOG2260@1|root,KOG2260@2759|Eukaryota,38JI4@33154|Opisthokonta,3BB9A@33208|Metazoa,3CZE8@33213|Bilateria	33208|Metazoa	D	protein kinase binding	CDC37	GO:0000079,GO:0000793,GO:0001726,GO:0001932,GO:0001934,GO:0001959,GO:0002682,GO:0003674,GO:0003824,GO:0004672,GO:0004713,GO:0005488,GO:0005515,GO:0005575,GO:0005622,GO:0005623,GO:0005694,GO:0005737,GO:0005819,GO:0005829,GO:0005856,GO:0005886,GO:0006457,GO:0006464,GO:0006468,GO:0006605,GO:0006793,GO:0006796,GO:0006807,GO:0006810,GO:0006886,GO:0006950,GO:0007154,GO:0007165,GO:0007166,GO:0007167,GO:…	-	ko:K09554	ko04151,map04151	-	-	-	ko00000,ko00001,ko00536,ko03029,ko03110	-	-	-	CDC37_C,CDC37_M,CDC37_N
XP_041452724.1	7739.XP_002607832.1	2.48e-95	282	COG1100@1|root,KOG0395@2759|Eukaryota,38C7W@33154|Opisthokonta,3BEW3@33208|Metazoa,3CTXG@33213|Bilateria,483B8@7711|Chordata	33208|Metazoa	S	Ras protein signal transduction	RRAS2	GO:0000003,GO:0002119,GO:0002164,GO:0003674,GO:0003824,GO:0003924,GO:0005488,GO:0005515,GO:0005575,GO:0005622,GO:0005623,GO:0005737,GO:0005783,GO:0005886,GO:0007154,GO:0007165,GO:0007264,GO:0007265,GO:0007275,GO:0007567,GO:0008150,GO:0009791,GO:0009987,GO:0010941,GO:0012505,GO:0016020,GO:0016462,GO:0016787,GO:0016817,GO:0016818,GO:0017111,GO:0022414,GO:0023052,GO:0030334,GO:0030335,GO:0032501,GO:…	-	ko:K07830	ko04010,ko04014,ko04024,ko04072,ko04137,ko04140,ko04218,ko04371,ko04810,ko05166,ko05205,map04010,map04014,map04024,map04072,map04137,map04140,map04218,map04371,map04810,map05166,map05205	-	-	-	ko00000,ko00001,ko04031,ko04147	-	-	-	Ras
XP_041452725.1	7668.SPU_006718-tr	0	1082	COG0457@1|root,KOG1124@2759|Eukaryota,38CY4@33154|Opisthokonta,3BDZ9@33208|Metazoa,3CW1H@33213|Bilateria	33208|Metazoa	S	Transmembrane and TPR repeat-containing protein	TMTC2	GO:0005575,GO:0005622,GO:0005623,GO:0005737,GO:0005783,GO:0005789,GO:0008150,GO:0012505,GO:0016020,GO:0031984,GO:0042175,GO:0042592,GO:0043226,GO:0043227,GO:0043229,GO:0043231,GO:0044422,GO:0044424,GO:0044425,GO:0044432,GO:0044444,GO:0044446,GO:0044464,GO:0048878,GO:0050801,GO:0055065,GO:0055074,GO:0055080,GO:0065007,GO:0065008,GO:0072507,GO:0098771,GO:0098827	-	-	-	-	-	-	-	-	-	-	DUF1736,TPR_1,TPR_16,TPR_2,TPR_8
XP_041452726.1	7668.SPU_007013-tr	2.2e-185	518	KOG0656@1|root,KOG0656@2759|Eukaryota,39VHD@33154|Opisthokonta,3BD84@33208|Metazoa,3CXCC@33213|Bilateria	33208|Metazoa	D	Belongs to the cyclin family	CCND3	GO:0000003,GO:0000079,GO:0000082,GO:0000122,GO:0000278,GO:0000307,GO:0000785,GO:0001541,GO:0001558,GO:0001775,GO:0001889,GO:0001932,GO:0001934,GO:0002119,GO:0002164,GO:0002376,GO:0003006,GO:0003008,GO:0003674,GO:0003824,GO:0004672,GO:0004674,GO:0004693,GO:0005488,GO:0005515,GO:0005575,GO:0005622,GO:0005623,GO:0005634,GO:0005635,GO:0005654,GO:0005694,GO:0005730,GO:0005737,GO:0005829,GO:0006022,GO:…	-	ko:K04503,ko:K10151,ko:K10152	ko01522,ko04068,ko04110,ko04115,ko04151,ko04152,ko04218,ko04310,ko04340,ko04371,ko04390,ko04510,ko04530,ko04630,ko04917,ko04919,ko04921,ko04933,ko04934,ko05161,ko05162,ko05165,ko05166,ko05167,ko05200,ko05202,ko05203,ko05205,ko05206,ko05210,ko05212,ko05213,ko05214,ko05215,ko05216,ko05218,ko05219,ko05220,ko05221,ko05222,ko05223,ko05224,ko05225,ko05226,ko05416,map01522,map04068,map04110,map04115,map…	M00692	-	-	ko00000,ko00001,ko00002	-	-	-	Cyclin_C,Cyclin_N
XP_041452727.1	7668.SPU_024748-tr	0	1197	KOG1721@1|root,KOG1721@2759|Eukaryota,39MSC@33154|Opisthokonta,3CPC5@33208|Metazoa,3E5GU@33213|Bilateria	33208|Metazoa	S	Zinc-finger of C2H2 type	-	-	-	ko:K12463	ko04722,map04722	-	-	-	ko00000,ko00001	-	-	-	zf-C2H2
XP_041452728.1	10224.XP_006811729.1	2.41e-311	902	COG1502@1|root,KOG1329@2759|Eukaryota,38G6H@33154|Opisthokonta,3BAV7@33208|Metazoa,3CSA1@33213|Bilateria	33208|Metazoa	I	phospholipase D activity	PLD1	GO:0000302,GO:0001666,GO:0001703,GO:0001775,GO:0002029,GO:0002031,GO:0002252,GO:0002253,GO:0002263,GO:0002274,GO:0002275,GO:0002283,GO:0002366,GO:0002376,GO:0002429,GO:0002431,GO:0002433,GO:0002443,GO:0002444,GO:0002446,GO:0002682,GO:0002684,GO:0002694,GO:0002696,GO:0002697,GO:0002699,GO:0002703,GO:0002705,GO:0002757,GO:0002764,GO:0002768,GO:0002886,GO:0002888,GO:0003674,GO:0003824,GO:0004620,GO:…	3.1.4.4	ko:K01115	ko00564,ko00565,ko01100,ko01110,ko04014,ko04024,ko04071,ko04072,ko04144,ko04666,ko04724,ko04912,ko05231,map00564,map00565,map01100,map01110,map04014,map04024,map04071,map04072,map04144,map04666,map04724,map04912,map05231	-	R01310,R02051,R07385	RC00017,RC00425	ko00000,ko00001,ko01000,ko04131	-	-	-	PH,PLDc,PLDc_2,PX
XP_041452729.1	10224.XP_006811729.1	2.41e-311	902	COG1502@1|root,KOG1329@2759|Eukaryota,38G6H@33154|Opisthokonta,3BAV7@33208|Metazoa,3CSA1@33213|Bilateria	33208|Metazoa	I	phospholipase D activity	PLD1	GO:0000302,GO:0001666,GO:0001703,GO:0001775,GO:0002029,GO:0002031,GO:0002252,GO:0002253,GO:0002263,GO:0002274,GO:0002275,GO:0002283,GO:0002366,GO:0002376,GO:0002429,GO:0002431,GO:0002433,GO:0002443,GO:0002444,GO:0002446,GO:0002682,GO:0002684,GO:0002694,GO:0002696,GO:0002697,GO:0002699,GO:0002703,GO:0002705,GO:0002757,GO:0002764,GO:0002768,GO:0002886,GO:0002888,GO:0003674,GO:0003824,GO:0004620,GO:…	3.1.4.4	ko:K01115	ko00564,ko00565,ko01100,ko01110,ko04014,ko04024,ko04071,ko04072,ko04144,ko04666,ko04724,ko04912,ko05231,map00564,map00565,map01100,map01110,map04014,map04024,map04071,map04072,map04144,map04666,map04724,map04912,map05231	-	R01310,R02051,R07385	RC00017,RC00425	ko00000,ko00001,ko01000,ko04131	-	-	-	PH,PLDc,PLDc_2,PX
XP_041452730.1	7668.SPU_026815-tr	1.23e-258	723	28MEB@1|root,2QTXT@2759|Eukaryota	2759|Eukaryota	S	galactosylceramide sulfotransferase activity	-	-	2.8.2.11	ko:K01019,ko:K09675	ko00565,ko00600,ko01100,map00565,map00600,map01100	M00067	R04017,R05105,R10805	RC00007,RC00231	ko00000,ko00001,ko00002,ko01000,ko01003	-	-	-	Gal-3-0_sulfotr
XP_041452731.1	7668.SPU_026815-tr	1.23e-258	723	28MEB@1|root,2QTXT@2759|Eukaryota	2759|Eukaryota	S	galactosylceramide sulfotransferase activity	-	-	2.8.2.11	ko:K01019,ko:K09675	ko00565,ko00600,ko01100,map00565,map00600,map01100	M00067	R04017,R05105,R10805	RC00007,RC00231	ko00000,ko00001,ko00002,ko01000,ko01003	-	-	-	Gal-3-0_sulfotr
XP_041452732.1	7668.SPU_011183-tr	1.32e-31	138	2ANUN@1|root,2RZF8@2759|Eukaryota,3A1VU@33154|Opisthokonta,3BR7C@33208|Metazoa,3D88E@33213|Bilateria	33208|Metazoa	-	-	-	-	-	-	-	-	-	-	-	-	-	-	MULE
XP_041452733.1	7668.SPU_011183-tr	1.32e-31	138	2ANUN@1|root,2RZF8@2759|Eukaryota,3A1VU@33154|Opisthokonta,3BR7C@33208|Metazoa,3D88E@33213|Bilateria	33208|Metazoa	-	-	-	-	-	-	-	-	-	-	-	-	-	-	MULE
XP_041452734.1	7668.SPU_012838-tr	1.59e-113	343	KOG0709@1|root,KOG0709@2759|Eukaryota,38H29@33154|Opisthokonta,3BK6C@33208|Metazoa,3CUUZ@33213|Bilateria	33208|Metazoa	K	extracellular matrix constituent secretion	CREB3L1	GO:0000122,GO:0000139,GO:0000228,GO:0000785,GO:0000790,GO:0000976,GO:0000977,GO:0000978,GO:0000981,GO:0000982,GO:0000987,GO:0001012,GO:0001067,GO:0001077,GO:0001227,GO:0001228,GO:0001503,GO:0001649,GO:0003674,GO:0003676,GO:0003677,GO:0003682,GO:0003690,GO:0003700,GO:0005488,GO:0005515,GO:0005575,GO:0005622,GO:0005623,GO:0005634,GO:0005654,GO:0005694,GO:0005737,GO:0005783,GO:0005789,GO:0005794,GO:…	-	ko:K09048	ko04022,ko04024,ko04151,ko04152,ko04211,ko04261,ko04668,ko04714,ko04725,ko04728,ko04911,ko04915,ko04916,ko04918,ko04922,ko04925,ko04926,ko04927,ko04931,ko04934,ko04962,ko05016,ko05030,ko05031,ko05034,ko05161,ko05165,ko05203,ko05215,map04022,map04024,map04151,map04152,map04211,map04261,map04668,map04714,map04725,map04728,map04911,map04915,map04916,map04918,map04922,map04925,map04926,map04927,map04…	-	-	-	ko00000,ko00001,ko03000	-	-	-	bZIP_1
XP_041452735.1	7668.SPU_027012-tr	3.43e-301	835	KOG0601@1|root,KOG0601@2759|Eukaryota,38P8Y@33154|Opisthokonta,3BHCV@33208|Metazoa,3CW92@33213|Bilateria	33208|Metazoa	D	non-membrane spanning protein tyrosine kinase activity	WEE1	GO:0000003,GO:0000075,GO:0000079,GO:0000082,GO:0000086,GO:0000226,GO:0000278,GO:0000280,GO:0000902,GO:0001700,GO:0001932,GO:0001933,GO:0003674,GO:0003824,GO:0004672,GO:0004713,GO:0005488,GO:0005515,GO:0005575,GO:0005622,GO:0005623,GO:0005634,GO:0005654,GO:0005730,GO:0005737,GO:0005829,GO:0006464,GO:0006468,GO:0006469,GO:0006793,GO:0006796,GO:0006807,GO:0006996,GO:0006997,GO:0007010,GO:0007017,GO:…	2.7.11.1	ko:K06632	ko04110,map04110	M00693	-	-	ko00000,ko00001,ko00002,ko01000,ko01001,ko03400	-	-	-	Pkinase
XP_041452736.1	7668.SPU_027012-tr	1.52e-302	835	KOG0601@1|root,KOG0601@2759|Eukaryota,38P8Y@33154|Opisthokonta,3BHCV@33208|Metazoa,3CW92@33213|Bilateria	33208|Metazoa	D	non-membrane spanning protein tyrosine kinase activity	WEE1	GO:0000003,GO:0000075,GO:0000079,GO:0000082,GO:0000086,GO:0000226,GO:0000278,GO:0000280,GO:0000902,GO:0001700,GO:0001932,GO:0001933,GO:0003674,GO:0003824,GO:0004672,GO:0004713,GO:0005488,GO:0005515,GO:0005575,GO:0005622,GO:0005623,GO:0005634,GO:0005654,GO:0005730,GO:0005737,GO:0005829,GO:0006464,GO:0006468,GO:0006469,GO:0006793,GO:0006796,GO:0006807,GO:0006996,GO:0006997,GO:0007010,GO:0007017,GO:…	2.7.11.1	ko:K06632	ko04110,map04110	M00693	-	-	ko00000,ko00001,ko00002,ko01000,ko01001,ko03400	-	-	-	Pkinase
XP_041452737.1	7668.SPU_004218-tr	1.82e-159	449	2C9TP@1|root,2RZUF@2759|Eukaryota,3A393@33154|Opisthokonta,3BRIG@33208|Metazoa,3D8K1@33213|Bilateria	33208|Metazoa	-	-	-	-	-	-	-	-	-	-	-	-	-	-	WH1
XP_041452738.1	7668.SPU_004218-tr	1.82e-159	449	2C9TP@1|root,2RZUF@2759|Eukaryota,3A393@33154|Opisthokonta,3BRIG@33208|Metazoa,3D8K1@33213|Bilateria	33208|Metazoa	-	-	-	-	-	-	-	-	-	-	-	-	-	-	WH1
XP_041452739.1	28737.XP_006891431.1	8.4e-27	112	COG0588@1|root,KOG0235@2759|Eukaryota,38MRY@33154|Opisthokonta,3BEWV@33208|Metazoa,3D3XS@33213|Bilateria,48D46@7711|Chordata,4928I@7742|Vertebrata,3J8FS@40674|Mammalia,34W0T@311790|Afrotheria	33208|Metazoa	G	Fructose-2,6-bisphosphatase TIGAR	C12orf5	GO:0001666,GO:0002064,GO:0002065,GO:0002066,GO:0002831,GO:0002931,GO:0003674,GO:0003824,GO:0004083,GO:0004331,GO:0005575,GO:0005622,GO:0005623,GO:0005634,GO:0005737,GO:0005739,GO:0005740,GO:0005741,GO:0005829,GO:0006003,GO:0006109,GO:0006110,GO:0006140,GO:0006282,GO:0006793,GO:0006796,GO:0006950,GO:0006974,GO:0007275,GO:0008150,GO:0008152,GO:0009314,GO:0009410,GO:0009628,GO:0009888,GO:0009889,GO:…	3.1.3.46	ko:K14634	ko00051,ko05230,map00051,map05230	-	R02731	RC00152	ko00000,ko00001,ko01000	-	-	-	His_Phos_1
XP_041452740.1	7668.SPU_025822-tr	5.07e-228	654	293B4@1|root,2RA81@2759|Eukaryota,39Z6I@33154|Opisthokonta,3BJTU@33208|Metazoa,3D45Y@33213|Bilateria	33208|Metazoa	-	-	-	-	-	-	-	-	-	-	-	-	-	-	-
XP_041452741.1	7668.SPU_025822-tr	3.65e-228	654	293B4@1|root,2RA81@2759|Eukaryota,39Z6I@33154|Opisthokonta,3BJTU@33208|Metazoa,3D45Y@33213|Bilateria	33208|Metazoa	-	-	-	-	-	-	-	-	-	-	-	-	-	-	-
XP_041452742.1	7668.SPU_001312-tr	1.33e-67	206	KOG1744@1|root,KOG1744@2759|Eukaryota,3A1HW@33154|Opisthokonta,3BQEI@33208|Metazoa,3D7NQ@33213|Bilateria	33208|Metazoa	B	protein heterodimerization activity	-	GO:0000785,GO:0002376,GO:0003674,GO:0003676,GO:0003677,GO:0005488,GO:0005575,GO:0005622,GO:0005623,GO:0005634,GO:0005694,GO:0006323,GO:0006325,GO:0006333,GO:0006334,GO:0006950,GO:0006952,GO:0006955,GO:0006996,GO:0008150,GO:0009987,GO:0016043,GO:0022607,GO:0031497,GO:0034622,GO:0034728,GO:0043226,GO:0043227,GO:0043228,GO:0043229,GO:0043231,GO:0043232,GO:0043933,GO:0044085,GO:0044422,GO:0044424,GO:…	-	ko:K11252,ko:K11254	ko05034,ko05203,ko05322,map05034,map05203,map05322	-	-	-	ko00000,ko00001,ko03036,ko04147	-	-	-	Histone
XP_041452743.1	6500.XP_005097704.1	3.21e-15	70.9	2DDDB@1|root,2S5MU@2759|Eukaryota,3A7GN@33154|Opisthokonta,3BT0R@33208|Metazoa,3DACV@33213|Bilateria	33208|Metazoa	S	negative regulation of VCP-NPL4-UFD1 AAA ATPase complex assembly	SVIP	GO:0003674,GO:0005488,GO:0005515,GO:0005575,GO:0005622,GO:0005623,GO:0005737,GO:0005783,GO:0005789,GO:0008150,GO:0009889,GO:0009891,GO:0009892,GO:0009893,GO:0009894,GO:0009895,GO:0009896,GO:0010506,GO:0010508,GO:0010556,GO:0010557,GO:0010604,GO:0010605,GO:0012505,GO:0016020,GO:0019222,GO:0019899,GO:0030162,GO:0031224,GO:0031225,GO:0031323,GO:0031324,GO:0031325,GO:0031326,GO:0031328,GO:0031329,GO:…	-	ko:K14014	ko04141,map04141	-	-	-	ko00000,ko00001	-	-	-	SVIP
XP_041452744.1	10224.NP_001161571.1	6.63e-11	71.2	295CD@1|root,2RCAB@2759|Eukaryota,3AC42@33154|Opisthokonta,3BVJS@33208|Metazoa,3DCH8@33213|Bilateria	33208|Metazoa	W	Insulin / insulin-like growth factor / relaxin family.	-	-	-	ko:K05459	ko01521,ko01522,ko04010,ko04014,ko04015,ko04066,ko04068,ko04114,ko04115,ko04150,ko04151,ko04152,ko04211,ko04213,ko04510,ko04550,ko04730,ko04750,ko04913,ko04914,ko04960,ko05200,ko05202,ko05205,ko05214,ko05215,ko05218,ko05224,ko05410,ko05414,map01521,map01522,map04010,map04014,map04015,map04066,map04068,map04114,map04115,map04150,map04151,map04152,map04211,map04213,map04510,map04550,map04730,map047…	-	-	-	ko00000,ko00001,ko04052	-	-	-	Insulin
XP_041452745.1	7668.SPU_019147-tr	6.85e-60	184	COG1958@1|root,KOG1774@2759|Eukaryota,3A3J0@33154|Opisthokonta,3BRF6@33208|Metazoa,3D83T@33213|Bilateria	33208|Metazoa	A	Small nuclear ribonucleoprotein	SNRPE	GO:0000245,GO:0000375,GO:0000377,GO:0000387,GO:0000398,GO:0003674,GO:0005488,GO:0005575,GO:0005622,GO:0005623,GO:0005634,GO:0005654,GO:0005681,GO:0005682,GO:0005683,GO:0005684,GO:0005685,GO:0005686,GO:0005687,GO:0005689,GO:0005697,GO:0005737,GO:0005829,GO:0006139,GO:0006351,GO:0006353,GO:0006366,GO:0006369,GO:0006396,GO:0006397,GO:0006725,GO:0006807,GO:0006810,GO:0006913,GO:0008150,GO:0008152,GO:…	-	ko:K11097	ko03040,map03040	M00351,M00352,M00354,M00355,M00398	-	-	ko00000,ko00001,ko00002,ko03032,ko03041	-	-	-	LSM
XP_041452746.1	126957.SMAR005012-PA	5.21e-134	397	COG0638@1|root,KOG0863@2759|Eukaryota,38BYM@33154|Opisthokonta,3BG1T@33208|Metazoa,3CVEY@33213|Bilateria,41UIX@6656|Arthropoda	33208|Metazoa	O	The proteasome is a multicatalytic proteinase complex which is characterized by its ability to cleave peptides with Arg, Phe, Tyr, Leu, and Glu adjacent to the leaving group at neutral or slightly basic pH	PSMA1	GO:0000003,GO:0000502,GO:0001530,GO:0001673,GO:0001703,GO:0002682,GO:0002683,GO:0002861,GO:0002862,GO:0003006,GO:0003674,GO:0003676,GO:0003723,GO:0005488,GO:0005515,GO:0005575,GO:0005622,GO:0005623,GO:0005634,GO:0005654,GO:0005737,GO:0005813,GO:0005815,GO:0005829,GO:0005839,GO:0005844,GO:0005856,GO:0006464,GO:0006508,GO:0006511,GO:0006807,GO:0006996,GO:0006997,GO:0007275,GO:0007276,GO:0007281,GO:…	3.4.25.1	ko:K02725,ko:K13141	ko03050,map03050	M00337,M00340	-	-	ko00000,ko00001,ko00002,ko01000,ko01002,ko03041,ko03051,ko04147	-	-	-	Proteasome,Proteasome_A_N
XP_041452747.1	7668.SPU_011222-tr	1.27e-125	418	2CMEU@1|root,2QQ5W@2759|Eukaryota	2759|Eukaryota	S	scavenger receptor activity	-	-	-	ko:K13912	ko04970,map04970	-	-	-	ko00000,ko00001	-	-	-	SRCR
XP_041452748.1	7668.SPU_022351-tr	2.12e-207	578	KOG3933@1|root,KOG3933@2759|Eukaryota,39338@33154|Opisthokonta,3B9NS@33208|Metazoa,3D1NA@33213|Bilateria	33208|Metazoa	J	ribosomal protein S35	MRPS35	GO:0000313,GO:0000314,GO:0003674,GO:0003735,GO:0005198,GO:0005575,GO:0005622,GO:0005623,GO:0005737,GO:0005739,GO:0005740,GO:0005743,GO:0005759,GO:0005761,GO:0005763,GO:0005840,GO:0006412,GO:0006414,GO:0006415,GO:0006518,GO:0006807,GO:0006950,GO:0006974,GO:0008150,GO:0008152,GO:0009058,GO:0009059,GO:0009987,GO:0010467,GO:0015935,GO:0016020,GO:0016043,GO:0019538,GO:0019866,GO:0022411,GO:0031090,GO:…	-	ko:K17413	-	-	-	-	br01610,ko00000,ko03011	-	-	-	MRP-S28
XP_041452750.1	7668.SPU_016546-tr	1.42e-266	746	2EMUY@1|root,2SREP@2759|Eukaryota,3A73H@33154|Opisthokonta,3BTKA@33208|Metazoa,3E5EH@33213|Bilateria	33208|Metazoa	S	C-terminal domain of apextrin	-	-	-	-	-	-	-	-	-	-	-	-	ApeC,MACPF
XP_041452751.1	7668.SPU_016546-tr	1.42e-266	746	2EMUY@1|root,2SREP@2759|Eukaryota,3A73H@33154|Opisthokonta,3BTKA@33208|Metazoa,3E5EH@33213|Bilateria	33208|Metazoa	S	C-terminal domain of apextrin	-	-	-	-	-	-	-	-	-	-	-	-	ApeC,MACPF
XP_041452752.1	7668.SPU_016546-tr	8.89e-282	785	2EMUY@1|root,2SREP@2759|Eukaryota,3A73H@33154|Opisthokonta,3BTKA@33208|Metazoa,3E5EH@33213|Bilateria	33208|Metazoa	S	C-terminal domain of apextrin	-	-	-	-	-	-	-	-	-	-	-	-	ApeC,MACPF
XP_041452753.1	7668.SPU_016546-tr	8.89e-282	785	2EMUY@1|root,2SREP@2759|Eukaryota,3A73H@33154|Opisthokonta,3BTKA@33208|Metazoa,3E5EH@33213|Bilateria	33208|Metazoa	S	C-terminal domain of apextrin	-	-	-	-	-	-	-	-	-	-	-	-	ApeC,MACPF
XP_041452755.1	10224.XP_002740221.1	3.64e-115	342	COG3491@1|root,KOG0143@2759|Eukaryota,38FUK@33154|Opisthokonta,3BNSU@33208|Metazoa,3D0SY@33213|Bilateria	33208|Metazoa	Q	oxidoreductase activity	-	-	-	-	-	-	-	-	-	-	-	-	2OG-FeII_Oxy,DIOX_N
XP_041452756.1	10224.XP_002740221.1	3.64e-115	342	COG3491@1|root,KOG0143@2759|Eukaryota,38FUK@33154|Opisthokonta,3BNSU@33208|Metazoa,3D0SY@33213|Bilateria	33208|Metazoa	Q	oxidoreductase activity	-	-	-	-	-	-	-	-	-	-	-	-	2OG-FeII_Oxy,DIOX_N
XP_041452757.1	7668.SPU_027662-tr	8.25e-276	761	28K1D@1|root,2QSFT@2759|Eukaryota,38BA9@33154|Opisthokonta,3B9W6@33208|Metazoa,3CUY1@33213|Bilateria	33208|Metazoa	S	exo-alpha-(2->3)-sialidase activity	NEU3	GO:0000323,GO:0001573,GO:0003674,GO:0003824,GO:0004308,GO:0004553,GO:0005575,GO:0005622,GO:0005623,GO:0005737,GO:0005764,GO:0005773,GO:0005775,GO:0005886,GO:0005975,GO:0006516,GO:0006629,GO:0006643,GO:0006664,GO:0006665,GO:0006672,GO:0006687,GO:0006689,GO:0006807,GO:0008150,GO:0008152,GO:0009056,GO:0009057,GO:0009100,GO:0009311,GO:0009313,GO:0009987,GO:0016020,GO:0016042,GO:0016052,GO:0016787,GO:…	3.2.1.18	ko:K12357	ko00511,ko00600,map00511,map00600	-	R04018	RC00028,RC00077	ko00000,ko00001,ko01000	-	GH33	-	BNR_2
XP_041452759.1	7668.SPU_017622-tr	5.33e-100	295	KOG3656@1|root,KOG3656@2759|Eukaryota	2759|Eukaryota	O	G-protein coupled receptor activity	-	-	-	-	-	-	-	-	-	-	-	-	7tm_1
XP_041452762.1	7668.SPU_002372-tr	1.39e-26	110	COG0477@1|root,KOG2533@2759|Eukaryota,38GSS@33154|Opisthokonta,3BHM6@33208|Metazoa,3CSKX@33213|Bilateria	33208|Metazoa	G	hexose phosphate transmembrane transporter activity	SLC37A1	GO:0003674,GO:0005215,GO:0005575,GO:0005622,GO:0005623,GO:0005737,GO:0005783,GO:0005789,GO:0006066,GO:0006072,GO:0006091,GO:0006116,GO:0006127,GO:0006139,GO:0006725,GO:0006732,GO:0006733,GO:0006734,GO:0006753,GO:0006793,GO:0006796,GO:0006807,GO:0006810,GO:0006811,GO:0006817,GO:0006820,GO:0008150,GO:0008152,GO:0008509,GO:0008514,GO:0009117,GO:0009987,GO:0012505,GO:0015075,GO:0015103,GO:0015114,GO:…	-	ko:K13783	-	-	-	-	ko00000,ko02000	2.A.1.4	-	-	MFS_1
XP_041452763.1	7668.SPU_024964-tr	1.51e-202	564	2CMIG@1|root,2QQF2@2759|Eukaryota,39T5V@33154|Opisthokonta,3BIMJ@33208|Metazoa,3CXDY@33213|Bilateria	33208|Metazoa	O	Zinc ion binding	-	GO:0003674,GO:0005488,GO:0008270,GO:0043167,GO:0043169,GO:0046872,GO:0046914	-	-	-	-	-	-	-	-	-	-	RWD,zf-C3HC4
XP_041452764.1	7668.SPU_004758-tr	0	1261	KOG1217@1|root,KOG1217@2759|Eukaryota	2759|Eukaryota	O	calcium ion binding	-	-	-	ko:K14569	ko03008,map03008	-	-	-	ko00000,ko00001,ko03009	-	-	-	-
XP_041452765.1	7668.SPU_010010-tr	0	1064	KOG2301@1|root,KOG2301@2759|Eukaryota,38BFT@33154|Opisthokonta,3BDNX@33208|Metazoa,3CY0A@33213|Bilateria	33208|Metazoa	PT	two pore calcium channel protein	TPCN2	GO:0000323,GO:0001508,GO:0003008,GO:0003012,GO:0003674,GO:0005215,GO:0005216,GO:0005217,GO:0005244,GO:0005245,GO:0005261,GO:0005262,GO:0005488,GO:0005515,GO:0005575,GO:0005622,GO:0005623,GO:0005737,GO:0005764,GO:0005765,GO:0005768,GO:0005773,GO:0005774,GO:0005886,GO:0006810,GO:0006811,GO:0006812,GO:0006816,GO:0006873,GO:0006874,GO:0006875,GO:0006936,GO:0006939,GO:0006996,GO:0007010,GO:0007033,GO:…	-	ko:K14077	ko04972,map04972	-	-	-	ko00000,ko00001,ko04040	1.A.1.11.19	-	-	Ion_trans
XP_041452766.1	7668.SPU_018035-tr	5.25e-286	785	KOG1028@1|root,KOG1028@2759|Eukaryota,38CK1@33154|Opisthokonta,3BEZY@33208|Metazoa,3CVED@33213|Bilateria	33208|Metazoa	TU	phosphatidylserine binding	SYT9	GO:0000003,GO:0000149,GO:0001505,GO:0001786,GO:0002791,GO:0003008,GO:0003674,GO:0005488,GO:0005509,GO:0005513,GO:0005515,GO:0005543,GO:0005544,GO:0005546,GO:0005575,GO:0005622,GO:0005623,GO:0005737,GO:0005783,GO:0005829,GO:0005886,GO:0006810,GO:0006836,GO:0006887,GO:0006906,GO:0006996,GO:0007154,GO:0007267,GO:0007268,GO:0007269,GO:0007338,GO:0007340,GO:0007600,GO:0007606,GO:0007608,GO:0008021,GO:…	-	ko:K19903,ko:K19906,ko:K19909,ko:K19910	-	-	-	-	ko00000,ko04131	-	-	-	C2
XP_041452768.1	7668.SPU_016723-tr	0	1260	KOG4193@1|root,KOG4297@1|root,KOG4193@2759|Eukaryota,KOG4297@2759|Eukaryota,38HUZ@33154|Opisthokonta,3BHMS@33208|Metazoa,3CYN8@33213|Bilateria	33208|Metazoa	T	G-protein coupled receptor activity	GPR128	GO:0003674,GO:0004888,GO:0004930,GO:0005575,GO:0007154,GO:0007165,GO:0007186,GO:0008150,GO:0009987,GO:0016020,GO:0016021,GO:0023052,GO:0031224,GO:0038023,GO:0044425,GO:0050789,GO:0050794,GO:0050896,GO:0051716,GO:0060089,GO:0065007	-	ko:K08464	-	-	-	-	ko00000,ko04030	-	-	-	7tm_2,GPS
XP_041452769.1	7668.SPU_016723-tr	0	1240	KOG4193@1|root,KOG4297@1|root,KOG4193@2759|Eukaryota,KOG4297@2759|Eukaryota,38HUZ@33154|Opisthokonta,3BHMS@33208|Metazoa,3CYN8@33213|Bilateria	33208|Metazoa	T	G-protein coupled receptor activity	GPR128	GO:0003674,GO:0004888,GO:0004930,GO:0005575,GO:0007154,GO:0007165,GO:0007186,GO:0008150,GO:0009987,GO:0016020,GO:0016021,GO:0023052,GO:0031224,GO:0038023,GO:0044425,GO:0050789,GO:0050794,GO:0050896,GO:0051716,GO:0060089,GO:0065007	-	ko:K08464	-	-	-	-	ko00000,ko04030	-	-	-	7tm_2,GPS
XP_041452770.1	6500.XP_005110600.1	1.45e-289	801	COG0459@1|root,KOG0363@2759|Eukaryota,38D10@33154|Opisthokonta,3BDFR@33208|Metazoa,3CSNB@33213|Bilateria	33208|Metazoa	O	chaperone mediated protein folding independent of cofactor	CCT2	GO:0000003,GO:0000323,GO:0001775,GO:0002199,GO:0002252,GO:0002263,GO:0002274,GO:0002275,GO:0002283,GO:0002366,GO:0002376,GO:0002443,GO:0002444,GO:0002446,GO:0003674,GO:0005488,GO:0005515,GO:0005575,GO:0005576,GO:0005622,GO:0005623,GO:0005737,GO:0005764,GO:0005766,GO:0005773,GO:0005775,GO:0005829,GO:0005832,GO:0005856,GO:0005874,GO:0006403,GO:0006457,GO:0006458,GO:0006810,GO:0006887,GO:0006955,GO:…	-	ko:K09494	-	-	-	-	ko00000,ko03036,ko03110,ko04147	-	-	-	Cpn60_TCP1
XP_041452772.1	7668.SPU_016103-tr	4.81e-45	170	2CXYR@1|root,2S0S7@2759|Eukaryota,39ZC1@33154|Opisthokonta,3BG55@33208|Metazoa,3CZ2K@33213|Bilateria	33208|Metazoa	-	-	-	-	-	-	-	-	-	-	-	-	-	-	YqaJ
XP_041452774.1	7668.SPU_001531-tr	2.04e-172	504	COG0814@1|root,KOG3656@1|root,KOG1303@2759|Eukaryota,KOG3656@2759|Eukaryota,39UKM@33154|Opisthokonta,3BFSB@33208|Metazoa,3CYJB@33213|Bilateria	33208|Metazoa	T	gonadotropin-releasing hormone receptor activity	GNRHR	GO:0001653,GO:0003674,GO:0004888,GO:0004930,GO:0004968,GO:0005488,GO:0005575,GO:0005623,GO:0005886,GO:0005887,GO:0006629,GO:0007154,GO:0007165,GO:0007186,GO:0007218,GO:0007275,GO:0007610,GO:0007623,GO:0007631,GO:0008150,GO:0008152,GO:0008188,GO:0008285,GO:0008528,GO:0009056,GO:0009719,GO:0009725,GO:0009987,GO:0010033,GO:0010243,GO:0016020,GO:0016021,GO:0016042,GO:0016499,GO:0016500,GO:0016520,GO:…	-	ko:K04280	ko04080,ko04912,map04080,map04912	-	-	-	ko00000,ko00001,ko04030	-	-	-	7tm_1
XP_041452775.1	7668.SPU_001531-tr	2.04e-172	504	COG0814@1|root,KOG3656@1|root,KOG1303@2759|Eukaryota,KOG3656@2759|Eukaryota,39UKM@33154|Opisthokonta,3BFSB@33208|Metazoa,3CYJB@33213|Bilateria	33208|Metazoa	T	gonadotropin-releasing hormone receptor activity	GNRHR	GO:0001653,GO:0003674,GO:0004888,GO:0004930,GO:0004968,GO:0005488,GO:0005575,GO:0005623,GO:0005886,GO:0005887,GO:0006629,GO:0007154,GO:0007165,GO:0007186,GO:0007218,GO:0007275,GO:0007610,GO:0007623,GO:0007631,GO:0008150,GO:0008152,GO:0008188,GO:0008285,GO:0008528,GO:0009056,GO:0009719,GO:0009725,GO:0009987,GO:0010033,GO:0010243,GO:0016020,GO:0016021,GO:0016042,GO:0016499,GO:0016500,GO:0016520,GO:…	-	ko:K04280	ko04080,ko04912,map04080,map04912	-	-	-	ko00000,ko00001,ko04030	-	-	-	7tm_1
XP_041452776.1	7668.SPU_001531-tr	2.04e-172	504	COG0814@1|root,KOG3656@1|root,KOG1303@2759|Eukaryota,KOG3656@2759|Eukaryota,39UKM@33154|Opisthokonta,3BFSB@33208|Metazoa,3CYJB@33213|Bilateria	33208|Metazoa	T	gonadotropin-releasing hormone receptor activity	GNRHR	GO:0001653,GO:0003674,GO:0004888,GO:0004930,GO:0004968,GO:0005488,GO:0005575,GO:0005623,GO:0005886,GO:0005887,GO:0006629,GO:0007154,GO:0007165,GO:0007186,GO:0007218,GO:0007275,GO:0007610,GO:0007623,GO:0007631,GO:0008150,GO:0008152,GO:0008188,GO:0008285,GO:0008528,GO:0009056,GO:0009719,GO:0009725,GO:0009987,GO:0010033,GO:0010243,GO:0016020,GO:0016021,GO:0016042,GO:0016499,GO:0016500,GO:0016520,GO:…	-	ko:K04280	ko04080,ko04912,map04080,map04912	-	-	-	ko00000,ko00001,ko04030	-	-	-	7tm_1
XP_041452777.1	7668.SPU_001531-tr	5.26e-128	388	COG0814@1|root,KOG3656@1|root,KOG1303@2759|Eukaryota,KOG3656@2759|Eukaryota,39UKM@33154|Opisthokonta,3BFSB@33208|Metazoa,3CYJB@33213|Bilateria	33208|Metazoa	T	gonadotropin-releasing hormone receptor activity	GNRHR	GO:0001653,GO:0003674,GO:0004888,GO:0004930,GO:0004968,GO:0005488,GO:0005575,GO:0005623,GO:0005886,GO:0005887,GO:0006629,GO:0007154,GO:0007165,GO:0007186,GO:0007218,GO:0007275,GO:0007610,GO:0007623,GO:0007631,GO:0008150,GO:0008152,GO:0008188,GO:0008285,GO:0008528,GO:0009056,GO:0009719,GO:0009725,GO:0009987,GO:0010033,GO:0010243,GO:0016020,GO:0016021,GO:0016042,GO:0016499,GO:0016500,GO:0016520,GO:…	-	ko:K04280	ko04080,ko04912,map04080,map04912	-	-	-	ko00000,ko00001,ko04030	-	-	-	7tm_1
XP_041452778.1	7668.SPU_021211-tr	2.88e-108	319	KOG3883@1|root,KOG3883@2759|Eukaryota,39CBU@33154|Opisthokonta,3BCHA@33208|Metazoa,3CZFQ@33213|Bilateria	33208|Metazoa	T	GTPase activity	NKIRAS1	GO:0000166,GO:0001882,GO:0001883,GO:0003674,GO:0003824,GO:0003924,GO:0005488,GO:0005515,GO:0005525,GO:0007154,GO:0007165,GO:0007249,GO:0008150,GO:0009966,GO:0009968,GO:0009987,GO:0010646,GO:0010648,GO:0016462,GO:0016787,GO:0016817,GO:0016818,GO:0017076,GO:0017111,GO:0019001,GO:0023051,GO:0023052,GO:0023057,GO:0032549,GO:0032550,GO:0032553,GO:0032555,GO:0032561,GO:0035556,GO:0035639,GO:0036094,GO:…	-	ko:K14726,ko:K17197	-	-	-	-	ko00000,ko02000,ko04031	2.A.36	-	-	Ras
XP_041452779.1	7668.SPU_021211-tr	2.88e-108	319	KOG3883@1|root,KOG3883@2759|Eukaryota,39CBU@33154|Opisthokonta,3BCHA@33208|Metazoa,3CZFQ@33213|Bilateria	33208|Metazoa	T	GTPase activity	NKIRAS1	GO:0000166,GO:0001882,GO:0001883,GO:0003674,GO:0003824,GO:0003924,GO:0005488,GO:0005515,GO:0005525,GO:0007154,GO:0007165,GO:0007249,GO:0008150,GO:0009966,GO:0009968,GO:0009987,GO:0010646,GO:0010648,GO:0016462,GO:0016787,GO:0016817,GO:0016818,GO:0017076,GO:0017111,GO:0019001,GO:0023051,GO:0023052,GO:0023057,GO:0032549,GO:0032550,GO:0032553,GO:0032555,GO:0032561,GO:0035556,GO:0035639,GO:0036094,GO:…	-	ko:K14726,ko:K17197	-	-	-	-	ko00000,ko02000,ko04031	2.A.36	-	-	Ras
XP_041452780.1	7668.SPU_021211-tr	2.88e-108	319	KOG3883@1|root,KOG3883@2759|Eukaryota,39CBU@33154|Opisthokonta,3BCHA@33208|Metazoa,3CZFQ@33213|Bilateria	33208|Metazoa	T	GTPase activity	NKIRAS1	GO:0000166,GO:0001882,GO:0001883,GO:0003674,GO:0003824,GO:0003924,GO:0005488,GO:0005515,GO:0005525,GO:0007154,GO:0007165,GO:0007249,GO:0008150,GO:0009966,GO:0009968,GO:0009987,GO:0010646,GO:0010648,GO:0016462,GO:0016787,GO:0016817,GO:0016818,GO:0017076,GO:0017111,GO:0019001,GO:0023051,GO:0023052,GO:0023057,GO:0032549,GO:0032550,GO:0032553,GO:0032555,GO:0032561,GO:0035556,GO:0035639,GO:0036094,GO:…	-	ko:K14726,ko:K17197	-	-	-	-	ko00000,ko02000,ko04031	2.A.36	-	-	Ras
XP_041452781.1	7668.SPU_013533-tr	1.34e-128	379	KOG2287@1|root,KOG2287@2759|Eukaryota	7668.SPU_013533-tr|-	M	galactosyltransferase activity	-	-	-	-	-	-	-	-	-	-	-	-	-
XP_041452782.1	7668.SPU_022475-tr	1.6e-71	219	2AEAG@1|root,2RYVE@2759|Eukaryota,39YWW@33154|Opisthokonta,3BIZ1@33208|Metazoa,3D21A@33213|Bilateria	33208|Metazoa	S	PRELI domain-containing protein 2	PRELID2	GO:0003674,GO:0005215,GO:0005319,GO:0005548,GO:0005575,GO:0005622,GO:0005623,GO:0005737,GO:0005739,GO:0005740,GO:0005758,GO:0006810,GO:0006811,GO:0006820,GO:0006869,GO:0008150,GO:0010876,GO:0015711,GO:0015748,GO:0015914,GO:0031967,GO:0031970,GO:0031974,GO:0031975,GO:0033036,GO:0043226,GO:0043227,GO:0043229,GO:0043231,GO:0043233,GO:0044422,GO:0044424,GO:0044429,GO:0044444,GO:0044446,GO:0044464,GO:…	-	-	-	-	-	-	-	-	-	-	PRELI
XP_041452783.1	7668.SPU_022475-tr	1.91e-59	188	2AEAG@1|root,2RYVE@2759|Eukaryota,39YWW@33154|Opisthokonta,3BIZ1@33208|Metazoa,3D21A@33213|Bilateria	33208|Metazoa	S	PRELI domain-containing protein 2	PRELID2	GO:0003674,GO:0005215,GO:0005319,GO:0005548,GO:0005575,GO:0005622,GO:0005623,GO:0005737,GO:0005739,GO:0005740,GO:0005758,GO:0006810,GO:0006811,GO:0006820,GO:0006869,GO:0008150,GO:0010876,GO:0015711,GO:0015748,GO:0015914,GO:0031967,GO:0031970,GO:0031974,GO:0031975,GO:0033036,GO:0043226,GO:0043227,GO:0043229,GO:0043231,GO:0043233,GO:0044422,GO:0044424,GO:0044429,GO:0044444,GO:0044446,GO:0044464,GO:…	-	-	-	-	-	-	-	-	-	-	PRELI
XP_041452784.1	10224.XP_006817994.1	4.66e-84	255	COG0666@1|root,KOG4177@2759|Eukaryota,39P7Y@33154|Opisthokonta	33154|Opisthokonta	M	Ankyrin repeats (many copies)	-	-	-	-	-	-	-	-	-	-	-	-	Ank_2
XP_041452785.1	7668.SPU_027351-tr	1.54e-93	280	2E1BS@1|root,2S8P9@2759|Eukaryota,39ZQN@33154|Opisthokonta,3BNPQ@33208|Metazoa,3D3WA@33213|Bilateria	33208|Metazoa	S	Domain of unknown function (DUF4732)	C19orf81	-	-	-	-	-	-	-	-	-	-	-	DUF4732
XP_041452786.1	7739.XP_002593874.1	1.39e-08	65.1	2CXS3@1|root,2RZBP@2759|Eukaryota	2759|Eukaryota	-	-	MANSC1	-	-	-	-	-	-	-	-	-	-	-	MANEC
XP_041452787.1	7668.SPU_003589-tr	0	1216	COG0666@1|root,COG5069@1|root,KOG1700@2759|Eukaryota,KOG4177@2759|Eukaryota,38ECY@33154|Opisthokonta,3BC2Z@33208|Metazoa,3CUP2@33213|Bilateria	33208|Metazoa	Z	NADPH:sulfur oxidoreductase activity	-	-	1.14.13.225	ko:K19947	-	-	-	-	ko00000,ko01000,ko04131	-	-	-	Ank_2,CH,DUF3585,FAD_binding_2,FAD_binding_3,LIM
XP_041452788.1	7668.SPU_003589-tr	0	1216	COG0666@1|root,COG5069@1|root,KOG1700@2759|Eukaryota,KOG4177@2759|Eukaryota,38ECY@33154|Opisthokonta,3BC2Z@33208|Metazoa,3CUP2@33213|Bilateria	33208|Metazoa	Z	NADPH:sulfur oxidoreductase activity	-	-	1.14.13.225	ko:K19947	-	-	-	-	ko00000,ko01000,ko04131	-	-	-	Ank_2,CH,DUF3585,FAD_binding_2,FAD_binding_3,LIM
XP_041452789.1	7668.SPU_003589-tr	0	1216	COG0666@1|root,COG5069@1|root,KOG1700@2759|Eukaryota,KOG4177@2759|Eukaryota,38ECY@33154|Opisthokonta,3BC2Z@33208|Metazoa,3CUP2@33213|Bilateria	33208|Metazoa	Z	NADPH:sulfur oxidoreductase activity	-	-	1.14.13.225	ko:K19947	-	-	-	-	ko00000,ko01000,ko04131	-	-	-	Ank_2,CH,DUF3585,FAD_binding_2,FAD_binding_3,LIM
XP_041452790.1	7668.SPU_003589-tr	0	1216	COG0666@1|root,COG5069@1|root,KOG1700@2759|Eukaryota,KOG4177@2759|Eukaryota,38ECY@33154|Opisthokonta,3BC2Z@33208|Metazoa,3CUP2@33213|Bilateria	33208|Metazoa	Z	NADPH:sulfur oxidoreductase activity	-	-	1.14.13.225	ko:K19947	-	-	-	-	ko00000,ko01000,ko04131	-	-	-	Ank_2,CH,DUF3585,FAD_binding_2,FAD_binding_3,LIM
XP_041452791.1	7668.SPU_003589-tr	0	1216	COG0666@1|root,COG5069@1|root,KOG1700@2759|Eukaryota,KOG4177@2759|Eukaryota,38ECY@33154|Opisthokonta,3BC2Z@33208|Metazoa,3CUP2@33213|Bilateria	33208|Metazoa	Z	NADPH:sulfur oxidoreductase activity	-	-	1.14.13.225	ko:K19947	-	-	-	-	ko00000,ko01000,ko04131	-	-	-	Ank_2,CH,DUF3585,FAD_binding_2,FAD_binding_3,LIM
XP_041452792.1	7668.SPU_003589-tr	0	1216	COG0666@1|root,COG5069@1|root,KOG1700@2759|Eukaryota,KOG4177@2759|Eukaryota,38ECY@33154|Opisthokonta,3BC2Z@33208|Metazoa,3CUP2@33213|Bilateria	33208|Metazoa	Z	NADPH:sulfur oxidoreductase activity	-	-	1.14.13.225	ko:K19947	-	-	-	-	ko00000,ko01000,ko04131	-	-	-	Ank_2,CH,DUF3585,FAD_binding_2,FAD_binding_3,LIM
XP_041452793.1	7668.SPU_003589-tr	0	1216	COG0666@1|root,COG5069@1|root,KOG1700@2759|Eukaryota,KOG4177@2759|Eukaryota,38ECY@33154|Opisthokonta,3BC2Z@33208|Metazoa,3CUP2@33213|Bilateria	33208|Metazoa	Z	NADPH:sulfur oxidoreductase activity	-	-	1.14.13.225	ko:K19947	-	-	-	-	ko00000,ko01000,ko04131	-	-	-	Ank_2,CH,DUF3585,FAD_binding_2,FAD_binding_3,LIM
XP_041452794.1	7668.SPU_003589-tr	0	1216	COG0666@1|root,COG5069@1|root,KOG1700@2759|Eukaryota,KOG4177@2759|Eukaryota,38ECY@33154|Opisthokonta,3BC2Z@33208|Metazoa,3CUP2@33213|Bilateria	33208|Metazoa	Z	NADPH:sulfur oxidoreductase activity	-	-	1.14.13.225	ko:K19947	-	-	-	-	ko00000,ko01000,ko04131	-	-	-	Ank_2,CH,DUF3585,FAD_binding_2,FAD_binding_3,LIM
XP_041452795.1	7668.SPU_003589-tr	0	1216	COG0666@1|root,COG5069@1|root,KOG1700@2759|Eukaryota,KOG4177@2759|Eukaryota,38ECY@33154|Opisthokonta,3BC2Z@33208|Metazoa,3CUP2@33213|Bilateria	33208|Metazoa	Z	NADPH:sulfur oxidoreductase activity	-	-	1.14.13.225	ko:K19947	-	-	-	-	ko00000,ko01000,ko04131	-	-	-	Ank_2,CH,DUF3585,FAD_binding_2,FAD_binding_3,LIM
XP_041452796.1	7668.SPU_003589-tr	0	1216	COG0666@1|root,COG5069@1|root,KOG1700@2759|Eukaryota,KOG4177@2759|Eukaryota,38ECY@33154|Opisthokonta,3BC2Z@33208|Metazoa,3CUP2@33213|Bilateria	33208|Metazoa	Z	NADPH:sulfur oxidoreductase activity	-	-	1.14.13.225	ko:K19947	-	-	-	-	ko00000,ko01000,ko04131	-	-	-	Ank_2,CH,DUF3585,FAD_binding_2,FAD_binding_3,LIM
XP_041452797.1	7668.SPU_003589-tr	0	1216	COG0666@1|root,COG5069@1|root,KOG1700@2759|Eukaryota,KOG4177@2759|Eukaryota,38ECY@33154|Opisthokonta,3BC2Z@33208|Metazoa,3CUP2@33213|Bilateria	33208|Metazoa	Z	NADPH:sulfur oxidoreductase activity	-	-	1.14.13.225	ko:K19947	-	-	-	-	ko00000,ko01000,ko04131	-	-	-	Ank_2,CH,DUF3585,FAD_binding_2,FAD_binding_3,LIM
XP_041452798.1	7668.SPU_003589-tr	0	1080	COG0666@1|root,COG5069@1|root,KOG1700@2759|Eukaryota,KOG4177@2759|Eukaryota,38ECY@33154|Opisthokonta,3BC2Z@33208|Metazoa,3CUP2@33213|Bilateria	33208|Metazoa	Z	NADPH:sulfur oxidoreductase activity	-	-	1.14.13.225	ko:K19947	-	-	-	-	ko00000,ko01000,ko04131	-	-	-	Ank_2,CH,DUF3585,FAD_binding_2,FAD_binding_3,LIM
XP_041452800.1	7668.SPU_021937-tr	0	1239	2CN1J@1|root,2QTAP@2759|Eukaryota,38GIX@33154|Opisthokonta,3BHDB@33208|Metazoa,3CTBN@33213|Bilateria	33208|Metazoa	S	Protein CIP2A homolog	KIAA1524	GO:0000003,GO:0003674,GO:0005488,GO:0005515,GO:0005575,GO:0005622,GO:0005623,GO:0005737,GO:0005829,GO:0005886,GO:0007276,GO:0007283,GO:0008150,GO:0008284,GO:0016020,GO:0019953,GO:0022414,GO:0032501,GO:0032504,GO:0042127,GO:0042802,GO:0042803,GO:0044424,GO:0044444,GO:0044464,GO:0044703,GO:0046983,GO:0048232,GO:0048518,GO:0048522,GO:0048609,GO:0050789,GO:0050794,GO:0051704,GO:0065007,GO:0071944,GO:…	-	-	-	-	-	-	-	-	-	-	-
XP_041452801.1	7668.SPU_021937-tr	0	1238	2CN1J@1|root,2QTAP@2759|Eukaryota,38GIX@33154|Opisthokonta,3BHDB@33208|Metazoa,3CTBN@33213|Bilateria	33208|Metazoa	S	Protein CIP2A homolog	KIAA1524	GO:0000003,GO:0003674,GO:0005488,GO:0005515,GO:0005575,GO:0005622,GO:0005623,GO:0005737,GO:0005829,GO:0005886,GO:0007276,GO:0007283,GO:0008150,GO:0008284,GO:0016020,GO:0019953,GO:0022414,GO:0032501,GO:0032504,GO:0042127,GO:0042802,GO:0042803,GO:0044424,GO:0044444,GO:0044464,GO:0044703,GO:0046983,GO:0048232,GO:0048518,GO:0048522,GO:0048609,GO:0050789,GO:0050794,GO:0051704,GO:0065007,GO:0071944,GO:…	-	-	-	-	-	-	-	-	-	-	-
XP_041452802.1	7668.SPU_000346-tr	1.4e-269	803	COG5599@1|root,KOG0200@1|root,KOG4297@1|root,KOG0200@2759|Eukaryota,KOG4228@2759|Eukaryota,KOG4297@2759|Eukaryota	2759|Eukaryota	S	carbohydrate binding	-	-	3.1.3.48,3.4.21.7	ko:K01315,ko:K05695,ko:K16910	ko04080,ko04514,ko04520,ko04610,ko04910,ko04931,ko05150,ko05164,map04080,map04514,map04520,map04610,map04910,map04931,map05150,map05164	-	-	-	ko00000,ko00001,ko01000,ko01002,ko01009,ko04147,ko04516	-	-	-	EGF,F5_F8_type_C,Kringle,Lectin_C,Sushi,Y_phosphatase,fn3
XP_041452803.1	7668.SPU_000346-tr	1.32e-269	803	COG5599@1|root,KOG0200@1|root,KOG4297@1|root,KOG0200@2759|Eukaryota,KOG4228@2759|Eukaryota,KOG4297@2759|Eukaryota	2759|Eukaryota	S	carbohydrate binding	-	-	3.1.3.48,3.4.21.7	ko:K01315,ko:K05695,ko:K16910	ko04080,ko04514,ko04520,ko04610,ko04910,ko04931,ko05150,ko05164,map04080,map04514,map04520,map04610,map04910,map04931,map05150,map05164	-	-	-	ko00000,ko00001,ko01000,ko01002,ko01009,ko04147,ko04516	-	-	-	EGF,F5_F8_type_C,Kringle,Lectin_C,Sushi,Y_phosphatase,fn3
XP_041452804.1	7668.SPU_000346-tr	3.58e-270	803	COG5599@1|root,KOG0200@1|root,KOG4297@1|root,KOG0200@2759|Eukaryota,KOG4228@2759|Eukaryota,KOG4297@2759|Eukaryota	2759|Eukaryota	S	carbohydrate binding	-	-	3.1.3.48,3.4.21.7	ko:K01315,ko:K05695,ko:K16910	ko04080,ko04514,ko04520,ko04610,ko04910,ko04931,ko05150,ko05164,map04080,map04514,map04520,map04610,map04910,map04931,map05150,map05164	-	-	-	ko00000,ko00001,ko01000,ko01002,ko01009,ko04147,ko04516	-	-	-	EGF,F5_F8_type_C,Kringle,Lectin_C,Sushi,Y_phosphatase,fn3
XP_041452805.1	7668.SPU_020348-tr	4.78e-275	765	KOG4220@1|root,KOG4220@2759|Eukaryota	2759|Eukaryota	M	G-protein coupled acetylcholine receptor activity	-	-	-	ko:K04131,ko:K04134,ko:K04149,ko:K04151	ko04020,ko04080,ko04725,ko04742,ko04750,ko04810,ko04911,ko04970,ko04971,ko04972,map04020,map04080,map04725,map04742,map04750,map04810,map04911,map04970,map04971,map04972	-	-	-	ko00000,ko00001,ko04030	-	-	-	7tm_1
XP_041452806.1	29078.XP_008143179.1	7.22e-10	63.5	KOG4297@1|root,KOG4297@2759|Eukaryota,39US2@33154|Opisthokonta,3BFSE@33208|Metazoa,3D4FC@33213|Bilateria,47ZNC@7711|Chordata,48YT3@7742|Vertebrata,3J4FW@40674|Mammalia,4KVEV@9397|Chiroptera	33208|Metazoa	TV	C-type lectin domain family 4, member D	CLEC4D	GO:0001775,GO:0002218,GO:0002220,GO:0002223,GO:0002250,GO:0002252,GO:0002253,GO:0002263,GO:0002274,GO:0002275,GO:0002283,GO:0002285,GO:0002286,GO:0002292,GO:0002366,GO:0002376,GO:0002429,GO:0002443,GO:0002444,GO:0002446,GO:0002520,GO:0002521,GO:0002682,GO:0002684,GO:0002694,GO:0002696,GO:0002757,GO:0002758,GO:0002764,GO:0002768,GO:0003674,GO:0005102,GO:0005488,GO:0005515,GO:0005575,GO:0005622,GO:…	-	ko:K10058,ko:K17513	-	-	-	-	ko00000,ko04090,ko04091	-	-	-	Lectin_C
XP_041452810.1	7668.SPU_016928-tr	5.1e-79	280	COG0666@1|root,KOG4177@2759|Eukaryota,38BVK@33154|Opisthokonta,3BAXI@33208|Metazoa,3D42P@33213|Bilateria	33208|Metazoa	M	Ankyrin repeats (many copies)	-	-	-	ko:K10380,ko:K15502,ko:K15503	ko04624,ko05205,map04624,map05205	-	-	-	ko00000,ko00001,ko01009,ko03400,ko04812	-	-	-	Ank_2,Ank_3,Ank_4,Ank_5,ZU5
XP_041452811.1	7668.SPU_000346-tr	5.76e-131	416	COG5599@1|root,KOG0200@1|root,KOG4297@1|root,KOG0200@2759|Eukaryota,KOG4228@2759|Eukaryota,KOG4297@2759|Eukaryota	2759|Eukaryota	S	carbohydrate binding	-	-	3.1.3.48,3.4.21.7	ko:K01315,ko:K05695,ko:K16910	ko04080,ko04514,ko04520,ko04610,ko04910,ko04931,ko05150,ko05164,map04080,map04514,map04520,map04610,map04910,map04931,map05150,map05164	-	-	-	ko00000,ko00001,ko01000,ko01002,ko01009,ko04147,ko04516	-	-	-	EGF,F5_F8_type_C,Kringle,Lectin_C,Sushi,Y_phosphatase,fn3
XP_041452814.1	7668.SPU_021319-tr	2.27e-123	390	2CN2I@1|root,2QTHX@2759|Eukaryota,38BHK@33154|Opisthokonta,3BHAH@33208|Metazoa,3D0IF@33213|Bilateria	33208|Metazoa	S	Synaptonemal complex protein 1	SYCP1	GO:0000003,GO:0000228,GO:0000280,GO:0000711,GO:0000731,GO:0000793,GO:0000794,GO:0000795,GO:0000800,GO:0000801,GO:0000802,GO:0001673,GO:0003006,GO:0003674,GO:0003676,GO:0003677,GO:0005488,GO:0005575,GO:0005622,GO:0005623,GO:0005634,GO:0005654,GO:0005694,GO:0006139,GO:0006259,GO:0006281,GO:0006310,GO:0006323,GO:0006325,GO:0006725,GO:0006807,GO:0006950,GO:0006974,GO:0006996,GO:0006997,GO:0007049,GO:…	-	ko:K19533	-	-	-	-	ko00000,ko03036	-	-	-	SCP-1
XP_041452815.1	7668.SPU_021319-tr	2.27e-123	390	2CN2I@1|root,2QTHX@2759|Eukaryota,38BHK@33154|Opisthokonta,3BHAH@33208|Metazoa,3D0IF@33213|Bilateria	33208|Metazoa	S	Synaptonemal complex protein 1	SYCP1	GO:0000003,GO:0000228,GO:0000280,GO:0000711,GO:0000731,GO:0000793,GO:0000794,GO:0000795,GO:0000800,GO:0000801,GO:0000802,GO:0001673,GO:0003006,GO:0003674,GO:0003676,GO:0003677,GO:0005488,GO:0005575,GO:0005622,GO:0005623,GO:0005634,GO:0005654,GO:0005694,GO:0006139,GO:0006259,GO:0006281,GO:0006310,GO:0006323,GO:0006325,GO:0006725,GO:0006807,GO:0006950,GO:0006974,GO:0006996,GO:0006997,GO:0007049,GO:…	-	ko:K19533	-	-	-	-	ko00000,ko03036	-	-	-	SCP-1
XP_041452816.1	7668.SPU_021319-tr	2.27e-123	390	2CN2I@1|root,2QTHX@2759|Eukaryota,38BHK@33154|Opisthokonta,3BHAH@33208|Metazoa,3D0IF@33213|Bilateria	33208|Metazoa	S	Synaptonemal complex protein 1	SYCP1	GO:0000003,GO:0000228,GO:0000280,GO:0000711,GO:0000731,GO:0000793,GO:0000794,GO:0000795,GO:0000800,GO:0000801,GO:0000802,GO:0001673,GO:0003006,GO:0003674,GO:0003676,GO:0003677,GO:0005488,GO:0005575,GO:0005622,GO:0005623,GO:0005634,GO:0005654,GO:0005694,GO:0006139,GO:0006259,GO:0006281,GO:0006310,GO:0006323,GO:0006325,GO:0006725,GO:0006807,GO:0006950,GO:0006974,GO:0006996,GO:0006997,GO:0007049,GO:…	-	ko:K19533	-	-	-	-	ko00000,ko03036	-	-	-	SCP-1
XP_041452817.1	7668.SPU_021319-tr	2.27e-123	390	2CN2I@1|root,2QTHX@2759|Eukaryota,38BHK@33154|Opisthokonta,3BHAH@33208|Metazoa,3D0IF@33213|Bilateria	33208|Metazoa	S	Synaptonemal complex protein 1	SYCP1	GO:0000003,GO:0000228,GO:0000280,GO:0000711,GO:0000731,GO:0000793,GO:0000794,GO:0000795,GO:0000800,GO:0000801,GO:0000802,GO:0001673,GO:0003006,GO:0003674,GO:0003676,GO:0003677,GO:0005488,GO:0005575,GO:0005622,GO:0005623,GO:0005634,GO:0005654,GO:0005694,GO:0006139,GO:0006259,GO:0006281,GO:0006310,GO:0006323,GO:0006325,GO:0006725,GO:0006807,GO:0006950,GO:0006974,GO:0006996,GO:0006997,GO:0007049,GO:…	-	ko:K19533	-	-	-	-	ko00000,ko03036	-	-	-	SCP-1
XP_041452818.1	7668.SPU_011473-tr	2.18e-49	179	KOG1225@1|root,KOG1225@2759|Eukaryota	7668.SPU_011473-tr|-	L	regulation of canonical Wnt signaling pathway involved in osteoblast differentiation	-	-	-	-	-	-	-	-	-	-	-	-	-
XP_041452819.1	7668.SPU_024764-tr	0	1076	COG5599@1|root,KOG0791@2759|Eukaryota,398AJ@33154|Opisthokonta,3BGHT@33208|Metazoa,3CTHQ@33213|Bilateria	33208|Metazoa	T	transmembrane receptor protein tyrosine phosphatase activity	-	-	3.1.3.48	ko:K05694,ko:K18036	ko04520,map04520	-	-	-	ko00000,ko00001,ko01000,ko01009,ko04516	-	-	-	Y_phosphatase,fn3
XP_041452820.1	10224.NP_001161667.1	1.15e-191	545	KOG1028@1|root,KOG1028@2759|Eukaryota,38G8V@33154|Opisthokonta,3BAM7@33208|Metazoa,3CSPC@33213|Bilateria	33208|Metazoa	TU	fast, calcium ion-dependent exocytosis of neurotransmitter	SYT2	GO:0000149,GO:0001505,GO:0001558,GO:0001786,GO:0003008,GO:0003674,GO:0005102,GO:0005488,GO:0005509,GO:0005513,GO:0005515,GO:0005516,GO:0005543,GO:0005544,GO:0005545,GO:0005546,GO:0005575,GO:0005622,GO:0005623,GO:0005737,GO:0005794,GO:0005829,GO:0005886,GO:0006810,GO:0006811,GO:0006820,GO:0006835,GO:0006836,GO:0006865,GO:0006887,GO:0006897,GO:0006906,GO:0006996,GO:0007154,GO:0007267,GO:0007268,GO:…	-	ko:K15290,ko:K19902,ko:K19905	ko04721,map04721	-	-	-	ko00000,ko00001,ko04131	-	-	-	C2
XP_041452822.1	7668.SPU_022360-tr	0	901	2CM49@1|root,2QR8X@2759|Eukaryota,39S43@33154|Opisthokonta,3BGQ2@33208|Metazoa,3D1TS@33213|Bilateria	33208|Metazoa	S	phosphatase binding	PPP1R32	GO:0003674,GO:0005488,GO:0005515,GO:0019899,GO:0019902	-	ko:K17571	-	-	-	-	ko00000,ko01009	-	-	-	PPP1R32
XP_041452823.1	7668.SPU_016028-tr	2.47e-252	712	28ZGA@1|root,2SBNE@2759|Eukaryota,3AC3V@33154|Opisthokonta,3BWBJ@33208|Metazoa	33208|Metazoa	S	BCL (B-Cell lymphoma); contains BH1, BH2 regions	-	-	-	ko:K15485	ko04137,ko05134,map04137,map05134	-	-	-	ko00000,ko00001	-	-	-	Bcl-2
XP_041452824.1	7668.SPU_011963-tr	1.9e-179	520	KOG2391@1|root,KOG2391@2759|Eukaryota,38GCE@33154|Opisthokonta,3BC6T@33208|Metazoa,3CWYA@33213|Bilateria	33208|Metazoa	U	Tumor susceptibility	TSG101	GO:0000813,GO:0001558,GO:0001932,GO:0001933,GO:0003674,GO:0003676,GO:0003677,GO:0003712,GO:0003713,GO:0003714,GO:0005488,GO:0005515,GO:0005575,GO:0005576,GO:0005615,GO:0005622,GO:0005623,GO:0005634,GO:0005730,GO:0005737,GO:0005768,GO:0005769,GO:0005770,GO:0005771,GO:0005829,GO:0005886,GO:0006355,GO:0006464,GO:0006469,GO:0006508,GO:0006511,GO:0006513,GO:0006807,GO:0006810,GO:0006858,GO:0006887,GO:…	-	ko:K12183	ko04144,map04144	M00409	-	-	ko00000,ko00001,ko00002,ko04131,ko04147	-	-	-	UEV,Vps23_core
XP_041452825.1	7668.SPU_011963-tr	1.9e-179	520	KOG2391@1|root,KOG2391@2759|Eukaryota,38GCE@33154|Opisthokonta,3BC6T@33208|Metazoa,3CWYA@33213|Bilateria	33208|Metazoa	U	Tumor susceptibility	TSG101	GO:0000813,GO:0001558,GO:0001932,GO:0001933,GO:0003674,GO:0003676,GO:0003677,GO:0003712,GO:0003713,GO:0003714,GO:0005488,GO:0005515,GO:0005575,GO:0005576,GO:0005615,GO:0005622,GO:0005623,GO:0005634,GO:0005730,GO:0005737,GO:0005768,GO:0005769,GO:0005770,GO:0005771,GO:0005829,GO:0005886,GO:0006355,GO:0006464,GO:0006469,GO:0006508,GO:0006511,GO:0006513,GO:0006807,GO:0006810,GO:0006858,GO:0006887,GO:…	-	ko:K12183	ko04144,map04144	M00409	-	-	ko00000,ko00001,ko00002,ko04131,ko04147	-	-	-	UEV,Vps23_core
XP_041452826.1	7668.SPU_001562-tr	6.21e-251	712	KOG2504@1|root,KOG2504@2759|Eukaryota,3A1X4@33154|Opisthokonta,3BR7U@33208|Metazoa,3D7XF@33213|Bilateria	33208|Metazoa	G	Major Facilitator Superfamily	-	-	-	-	-	-	-	-	-	-	-	-	MFS_1
XP_041452827.1	7739.XP_002611383.1	8.25e-110	326	COG0637@1|root,2QU58@2759|Eukaryota,39WII@33154|Opisthokonta,3BF9K@33208|Metazoa,3D4RC@33213|Bilateria,48JUR@7711|Chordata	33208|Metazoa	S	Haloacid dehalogenase-like hydrolase	-	-	3.11.1.1	ko:K05306	ko00440,ko01100,ko01120,map00440,map01100,map01120	-	R00747	RC00368	ko00000,ko00001,ko01000	-	-	-	HAD_2
XP_041452828.1	7739.XP_002611383.1	3.16e-106	317	COG0637@1|root,2QU58@2759|Eukaryota,39WII@33154|Opisthokonta,3BF9K@33208|Metazoa,3D4RC@33213|Bilateria,48JUR@7711|Chordata	33208|Metazoa	S	Haloacid dehalogenase-like hydrolase	-	-	3.11.1.1	ko:K05306	ko00440,ko01100,ko01120,map00440,map01100,map01120	-	R00747	RC00368	ko00000,ko00001,ko01000	-	-	-	HAD_2
XP_041452829.1	7668.SPU_028629-tr	1.44e-121	359	COG1028@1|root,KOG1205@2759|Eukaryota,38GKD@33154|Opisthokonta,3BD72@33208|Metazoa,3CUAY@33213|Bilateria	33208|Metazoa	Q	NADP-retinol dehydrogenase activity	RDH8	GO:0001523,GO:0001750,GO:0003008,GO:0003674,GO:0003824,GO:0004033,GO:0004745,GO:0005575,GO:0005623,GO:0005886,GO:0005887,GO:0005929,GO:0006066,GO:0006629,GO:0006694,GO:0006720,GO:0006721,GO:0007600,GO:0007601,GO:0008106,GO:0008150,GO:0008152,GO:0008202,GO:0008610,GO:0009058,GO:0009987,GO:0010817,GO:0016020,GO:0016021,GO:0016101,GO:0016491,GO:0016614,GO:0016616,GO:0031224,GO:0031226,GO:0032501,GO:…	-	ko:K11150	ko00830,ko01100,map00830,map01100	-	R08379	RC00649	ko00000,ko00001,ko01000	-	-	-	adh_short
XP_041452830.1	7668.SPU_021807-tr	1.95e-104	304	KOG4496@1|root,KOG4496@2759|Eukaryota,38G72@33154|Opisthokonta,3BIJF@33208|Metazoa,3CVF7@33213|Bilateria	33208|Metazoa	S	WASH complex subunit	CCDC53	GO:0003674,GO:0005488,GO:0005515,GO:0005575,GO:0005622,GO:0005623,GO:0005737,GO:0007275,GO:0007568,GO:0008104,GO:0008150,GO:0008340,GO:0010259,GO:0030155,GO:0032501,GO:0032502,GO:0032991,GO:0033036,GO:0044424,GO:0044444,GO:0044464,GO:0045185,GO:0045785,GO:0048518,GO:0048856,GO:0050789,GO:0051098,GO:0051101,GO:0051179,GO:0051220,GO:0051235,GO:0065007,GO:0065008,GO:0065009,GO:0071203,GO:2000677	-	ko:K17410,ko:K18463	ko04144,ko04212,map04144,map04212	-	-	-	br01610,ko00000,ko00001,ko03011,ko04131	-	-	-	CCDC53
XP_041452831.1	7668.SPU_021119-tr	8.14e-124	354	KOG3960@1|root,KOG3960@2759|Eukaryota,3909M@33154|Opisthokonta,3B9M1@33208|Metazoa,3CTQ5@33213|Bilateria	33208|Metazoa	K	as a transcriptional activator that promotes transcription of muscle-specific target genes and plays a role in muscle differentiation	MYOD1	GO:0000228,GO:0000381,GO:0000768,GO:0000785,GO:0000790,GO:0000976,GO:0000977,GO:0000978,GO:0000981,GO:0000982,GO:0000987,GO:0001012,GO:0001067,GO:0001077,GO:0001228,GO:0001654,GO:0001709,GO:0002074,GO:0003008,GO:0003012,GO:0003674,GO:0003676,GO:0003677,GO:0003682,GO:0003690,GO:0003700,GO:0003705,GO:0003712,GO:0003713,GO:0005102,GO:0005488,GO:0005515,GO:0005575,GO:0005622,GO:0005623,GO:0005634,GO:…	-	ko:K09064,ko:K18484	ko04550,map04550	-	-	-	ko00000,ko00001,ko03000	-	-	-	Basic,HLH,Myf5
XP_041452832.1	7668.SPU_027199-tr	1.39e-80	245	KOG2967@1|root,KOG2967@2759|Eukaryota,38TR2@33154|Opisthokonta,3BKP4@33208|Metazoa,3CVBM@33213|Bilateria	33208|Metazoa	J	tRNA (guanine(9)-N(1))-methyltransferase activity	TRMT10B	GO:0001510,GO:0003674,GO:0003824,GO:0005575,GO:0005622,GO:0005623,GO:0005737,GO:0005829,GO:0006139,GO:0006396,GO:0006399,GO:0006400,GO:0006725,GO:0006807,GO:0008033,GO:0008150,GO:0008152,GO:0008168,GO:0008173,GO:0008175,GO:0008757,GO:0009019,GO:0009451,GO:0009987,GO:0010467,GO:0016070,GO:0016423,GO:0016740,GO:0016741,GO:0030488,GO:0032259,GO:0034470,GO:0034641,GO:0034660,GO:0043170,GO:0043412,GO:…	1.3.1.88,2.1.1.221	ko:K05542,ko:K15445	-	-	-	-	ko00000,ko01000,ko03016	-	-	-	tRNA_m1G_MT
XP_041452833.1	7668.SPU_020749-tr	0	1588	COG1012@1|root,KOG2450@2759|Eukaryota,38CQ7@33154|Opisthokonta,3BH9X@33208|Metazoa,3CZ2T@33213|Bilateria	33208|Metazoa	C	aldehyde dehydrogenase (NAD) activity	aldh16a1	-	1.2.1.3	ko:K00128	ko00010,ko00053,ko00071,ko00280,ko00310,ko00330,ko00340,ko00380,ko00410,ko00561,ko00620,ko00625,ko00903,ko00981,ko01100,ko01110,ko01120,ko01130,map00010,map00053,map00071,map00280,map00310,map00330,map00340,map00380,map00410,map00561,map00620,map00625,map00903,map00981,map01100,map01110,map01120,map01130	M00135	R00264,R00631,R00710,R00904,R01752,R01986,R02549,R02678,R02940,R02957,R03283,R03869,R04065,R04506,R04903,R05050,R05237,R05238,R05286,R06366,R08146	RC00047,RC00071,RC00080,RC00186,RC00218,RC00242,RC00816,RC01500	ko00000,ko00001,ko00002,ko01000	-	-	-	Aldedh
XP_041452834.1	7668.SPU_013765-tr	0	1479	KOG1052@1|root,KOG1054@2759|Eukaryota,39MCC@33154|Opisthokonta,3CNZE@33208|Metazoa,3DEZ0@33213|Bilateria	33208|Metazoa	EPT	glutamate receptor	glr-2	GO:0001966,GO:0003008,GO:0003674,GO:0004888,GO:0004970,GO:0004971,GO:0005215,GO:0005216,GO:0005230,GO:0005261,GO:0005267,GO:0005272,GO:0005488,GO:0005515,GO:0005575,GO:0005622,GO:0005623,GO:0005737,GO:0005783,GO:0005886,GO:0005887,GO:0006810,GO:0006811,GO:0006812,GO:0006813,GO:0006814,GO:0006950,GO:0006970,GO:0006972,GO:0007154,GO:0007165,GO:0007166,GO:0007215,GO:0007267,GO:0007268,GO:0007600,GO:…	-	ko:K05200,ko:K05313	ko04024,ko04080,ko04713,ko04723,ko04724,ko04728,ko05031,ko05033,map04024,map04080,map04713,map04723,map04724,map04728,map05031,map05033	-	-	-	ko00000,ko00001,ko04040	1.A.10.1.14,1.A.10.1.15,1.A.10.1.16,1.A.10.1.17,1.A.10.1.2	-	-	ANF_receptor,Lig_chan,Lig_chan-Glu_bd,SBP_bac_3
XP_041452835.1	10224.XP_002740504.1	1.47e-95	291	KOG2745@1|root,KOG2745@2759|Eukaryota,38BXA@33154|Opisthokonta,3BJX2@33208|Metazoa,3D0DX@33213|Bilateria	33208|Metazoa	C	Belongs to the mitochondrial carrier (TC 2.A.29) family	MTCH2	GO:0000266,GO:0005575,GO:0005622,GO:0005623,GO:0005737,GO:0005739,GO:0005740,GO:0005741,GO:0006082,GO:0006089,GO:0006091,GO:0006109,GO:0006110,GO:0006119,GO:0006139,GO:0006140,GO:0006163,GO:0006725,GO:0006753,GO:0006793,GO:0006796,GO:0006807,GO:0006810,GO:0006839,GO:0006915,GO:0006928,GO:0006996,GO:0007005,GO:0007006,GO:0008104,GO:0008150,GO:0008152,GO:0008219,GO:0008637,GO:0009117,GO:0009123,GO:…	-	ko:K17885	-	-	-	-	ko00000,ko02000,ko03029	2.A.29.25	-	-	Mito_carr
XP_041452836.1	7668.SPU_020011-tr	8.42e-307	851	KOG0270@1|root,KOG0270@2759|Eukaryota,38DXB@33154|Opisthokonta,3B9DG@33208|Metazoa,3CS3B@33213|Bilateria	33208|Metazoa	S	H4K20me3 modified histone binding	PWP1	GO:0000003,GO:0001932,GO:0001933,GO:0002064,GO:0002065,GO:0002066,GO:0003006,GO:0003674,GO:0003676,GO:0003677,GO:0003682,GO:0005488,GO:0005515,GO:0005575,GO:0005622,GO:0005623,GO:0005634,GO:0005654,GO:0005730,GO:0005737,GO:0005794,GO:0006139,GO:0006325,GO:0006351,GO:0006355,GO:0006356,GO:0006359,GO:0006464,GO:0006479,GO:0006725,GO:0006807,GO:0006996,GO:0007275,GO:0007276,GO:0007281,GO:0007292,GO:…	-	ko:K14791	-	-	-	-	ko00000,ko03009	-	-	-	WD40
XP_041452837.1	10224.XP_002740324.1	4.59e-139	421	KOG1981@1|root,KOG1981@2759|Eukaryota,38C0Q@33154|Opisthokonta,3BCNB@33208|Metazoa,3CTGE@33213|Bilateria	33208|Metazoa	T	regulation of sperm capacitation	TCP11	GO:0001669,GO:0005575,GO:0005622,GO:0005623,GO:0005634,GO:0005737,GO:0005856,GO:0005874,GO:0005929,GO:0007154,GO:0007165,GO:0007275,GO:0008150,GO:0009966,GO:0009987,GO:0010646,GO:0010737,GO:0012505,GO:0015630,GO:0017157,GO:0019932,GO:0019933,GO:0019935,GO:0023051,GO:0023052,GO:0030141,GO:0031410,GO:0031514,GO:0031982,GO:0032501,GO:0032502,GO:0032879,GO:0035556,GO:0036126,GO:0042995,GO:0043226,GO:…	-	-	-	-	-	-	-	-	-	-	Tcp11
XP_041452838.1	10224.XP_002740324.1	1.75e-139	421	KOG1981@1|root,KOG1981@2759|Eukaryota,38C0Q@33154|Opisthokonta,3BCNB@33208|Metazoa,3CTGE@33213|Bilateria	33208|Metazoa	T	regulation of sperm capacitation	TCP11	GO:0001669,GO:0005575,GO:0005622,GO:0005623,GO:0005634,GO:0005737,GO:0005856,GO:0005874,GO:0005929,GO:0007154,GO:0007165,GO:0007275,GO:0008150,GO:0009966,GO:0009987,GO:0010646,GO:0010737,GO:0012505,GO:0015630,GO:0017157,GO:0019932,GO:0019933,GO:0019935,GO:0023051,GO:0023052,GO:0030141,GO:0031410,GO:0031514,GO:0031982,GO:0032501,GO:0032502,GO:0032879,GO:0035556,GO:0036126,GO:0042995,GO:0043226,GO:…	-	-	-	-	-	-	-	-	-	-	Tcp11
XP_041452839.1	7668.SPU_010718-tr	1.56e-122	374	KOG1217@1|root,KOG1217@2759|Eukaryota,38HMU@33154|Opisthokonta,3BEFN@33208|Metazoa,3D26A@33213|Bilateria	33208|Metazoa	T	cell-matrix adhesion	-	-	-	ko:K02599	ko01522,ko04320,ko04330,ko04658,ko04919,ko05020,ko05165,ko05200,ko05206,ko05224,map01522,map04320,map04330,map04658,map04919,map05020,map05165,map05200,map05206,map05224	M00682	-	-	ko00000,ko00001,ko00002	-	-	-	EGF,hEGF
XP_041452840.1	7668.SPU_010718-tr	8.93e-111	343	KOG1217@1|root,KOG1217@2759|Eukaryota,38HMU@33154|Opisthokonta,3BEFN@33208|Metazoa,3D26A@33213|Bilateria	33208|Metazoa	T	cell-matrix adhesion	-	-	-	ko:K02599	ko01522,ko04320,ko04330,ko04658,ko04919,ko05020,ko05165,ko05200,ko05206,ko05224,map01522,map04320,map04330,map04658,map04919,map05020,map05165,map05200,map05206,map05224	M00682	-	-	ko00000,ko00001,ko00002	-	-	-	EGF,hEGF
XP_041452841.1	7668.SPU_019085-tr	3.4e-135	390	KOG1941@1|root,KOG1941@2759|Eukaryota,38I3E@33154|Opisthokonta,3BH00@33208|Metazoa,3CWKK@33213|Bilateria	33208|Metazoa	W	protein membrane anchor	RAPSN	GO:0003674,GO:0005102,GO:0005488,GO:0005515,GO:0005575,GO:0005622,GO:0005623,GO:0005737,GO:0005794,GO:0005813,GO:0005815,GO:0005829,GO:0005856,GO:0005886,GO:0007154,GO:0007267,GO:0007268,GO:0007271,GO:0008104,GO:0008150,GO:0008270,GO:0009987,GO:0010646,GO:0010647,GO:0010941,GO:0010942,GO:0012505,GO:0015630,GO:0016020,GO:0023051,GO:0023052,GO:0023056,GO:0031594,GO:0033036,GO:0033130,GO:0034613,GO:…	-	-	-	-	-	-	-	-	-	-	Rapsyn_N,TPR_12,TPR_7,TPR_8,zf-RING_11,zf-RING_2
XP_041452842.1	7668.SPU_012858-tr	0	1442	COG0060@1|root,KOG0433@2759|Eukaryota,38E68@33154|Opisthokonta,3BC9W@33208|Metazoa,3CS4T@33213|Bilateria	33208|Metazoa	J	isoleucyl-tRNA aminoacylation	IARS2	GO:0003674,GO:0003824,GO:0004812,GO:0004822,GO:0005575,GO:0005622,GO:0005623,GO:0005737,GO:0005739,GO:0005759,GO:0005829,GO:0006082,GO:0006139,GO:0006399,GO:0006412,GO:0006418,GO:0006428,GO:0006518,GO:0006520,GO:0006725,GO:0006807,GO:0008150,GO:0008152,GO:0009058,GO:0009059,GO:0009987,GO:0010467,GO:0016070,GO:0016874,GO:0016875,GO:0019538,GO:0019752,GO:0031974,GO:0034641,GO:0034645,GO:0034660,GO:…	6.1.1.5	ko:K01870	ko00970,map00970	M00359,M00360	R03656	RC00055,RC00523	ko00000,ko00001,ko00002,ko01000,ko01007,ko03016	-	-	-	Anticodon_1,tRNA-synt_1,zf-FPG_IleRS
XP_041452843.1	7668.SPU_014381-tr	1.26e-243	679	KOG4333@1|root,KOG4333@2759|Eukaryota,39U6C@33154|Opisthokonta,3BB2G@33208|Metazoa,3CZPK@33213|Bilateria	33208|Metazoa	DK	regulation of mammary gland epithelial cell proliferation	DEAF1	GO:0000003,GO:0000122,GO:0000976,GO:0000977,GO:0000981,GO:0001012,GO:0001067,GO:0001227,GO:0001501,GO:0001650,GO:0001662,GO:0001838,GO:0001841,GO:0001843,GO:0002009,GO:0002209,GO:0002682,GO:0003006,GO:0003008,GO:0003674,GO:0003676,GO:0003677,GO:0003690,GO:0003700,GO:0005488,GO:0005575,GO:0005576,GO:0005622,GO:0005623,GO:0005634,GO:0005667,GO:0005694,GO:0005700,GO:0005730,GO:0005737,GO:0006139,GO:…	-	-	-	-	-	-	-	-	-	-	SAND,zf-MYND
XP_041452844.1	7668.SPU_017836-tr	2.16e-242	679	KOG3720@1|root,KOG3720@2759|Eukaryota,38FTJ@33154|Opisthokonta,3BZZR@33208|Metazoa,3DGFW@33213|Bilateria	33208|Metazoa	I	Histidine phosphatase superfamily (branch 2)	-	-	3.1.3.2	ko:K14410	ko00740,ko01100,ko04142,map00740,map01100,map04142	-	R00548	RC00017	ko00000,ko00001,ko01000	-	-	-	His_Phos_2
XP_041452845.1	7668.SPU_009644-tr	3.09e-120	355	COG0005@1|root,KOG3984@2759|Eukaryota,38BI3@33154|Opisthokonta,3BDDV@33208|Metazoa,3CUH9@33213|Bilateria	33208|Metazoa	F	nicotinamide riboside catabolic process	-	-	2.4.2.1	ko:K03783	ko00230,ko00240,ko00760,ko01100,ko01110,map00230,map00240,map00760,map01100,map01110	-	R01561,R01863,R01969,R02147,R02294,R02295,R02297,R02484,R02557,R02748,R08368,R10244	RC00033,RC00063,RC00122	ko00000,ko00001,ko01000	-	-	-	PNP_UDP_1
XP_041452846.1	7668.SPU_004823-tr	1.46e-124	355	KOG4040@1|root,KOG4040@2759|Eukaryota,39WE9@33154|Opisthokonta,3BHJS@33208|Metazoa,3D3JK@33213|Bilateria	33208|Metazoa	C	mitochondrial electron transport, NADH to ubiquinone	NDUFB8	GO:0003674,GO:0003824,GO:0003954,GO:0005575,GO:0005622,GO:0005623,GO:0005737,GO:0005739,GO:0005740,GO:0005743,GO:0005746,GO:0005747,GO:0005759,GO:0005783,GO:0006091,GO:0006119,GO:0006120,GO:0006139,GO:0006163,GO:0006725,GO:0006753,GO:0006793,GO:0006796,GO:0006807,GO:0006996,GO:0007005,GO:0008137,GO:0008150,GO:0008152,GO:0009117,GO:0009123,GO:0009126,GO:0009141,GO:0009144,GO:0009150,GO:0009161,GO:…	-	ko:K03964	ko00190,ko01100,ko04714,ko04723,ko04932,ko05010,ko05012,ko05016,map00190,map01100,map04714,map04723,map04932,map05010,map05012,map05016	M00147	-	-	ko00000,ko00001,ko00002	3.D.1.6	-	-	NDUF_B8
XP_041452847.1	7668.SPU_004823-tr	1.46e-124	355	KOG4040@1|root,KOG4040@2759|Eukaryota,39WE9@33154|Opisthokonta,3BHJS@33208|Metazoa,3D3JK@33213|Bilateria	33208|Metazoa	C	mitochondrial electron transport, NADH to ubiquinone	NDUFB8	GO:0003674,GO:0003824,GO:0003954,GO:0005575,GO:0005622,GO:0005623,GO:0005737,GO:0005739,GO:0005740,GO:0005743,GO:0005746,GO:0005747,GO:0005759,GO:0005783,GO:0006091,GO:0006119,GO:0006120,GO:0006139,GO:0006163,GO:0006725,GO:0006753,GO:0006793,GO:0006796,GO:0006807,GO:0006996,GO:0007005,GO:0008137,GO:0008150,GO:0008152,GO:0009117,GO:0009123,GO:0009126,GO:0009141,GO:0009144,GO:0009150,GO:0009161,GO:…	-	ko:K03964	ko00190,ko01100,ko04714,ko04723,ko04932,ko05010,ko05012,ko05016,map00190,map01100,map04714,map04723,map04932,map05010,map05012,map05016	M00147	-	-	ko00000,ko00001,ko00002	3.D.1.6	-	-	NDUF_B8
XP_041452848.1	7668.SPU_008727-tr	7.14e-277	778	2CD5G@1|root,2QQ46@2759|Eukaryota,38DTB@33154|Opisthokonta,3B9AA@33208|Metazoa,3CRPR@33213|Bilateria	33208|Metazoa	S	coagulation factor XIII	F13A1	GO:0001533,GO:0002576,GO:0003674,GO:0003810,GO:0003824,GO:0005575,GO:0005576,GO:0005622,GO:0005623,GO:0005737,GO:0005829,GO:0005886,GO:0005911,GO:0005912,GO:0005913,GO:0006464,GO:0006807,GO:0006810,GO:0006887,GO:0006950,GO:0007154,GO:0007165,GO:0007166,GO:0007275,GO:0007596,GO:0007599,GO:0008150,GO:0008152,GO:0008219,GO:0008284,GO:0008544,GO:0009611,GO:0009653,GO:0009887,GO:0009888,GO:0009913,GO:…	2.3.2.13	ko:K03917,ko:K05619	ko04610,map04610	-	-	-	ko00000,ko00001,ko01000,ko04516	-	-	-	Transglut_C,Transglut_N,Transglut_core
XP_041452849.1	7668.SPU_008727-tr	8.7e-237	672	2CD5G@1|root,2QQ46@2759|Eukaryota,38DTB@33154|Opisthokonta,3B9AA@33208|Metazoa,3CRPR@33213|Bilateria	33208|Metazoa	S	coagulation factor XIII	F13A1	GO:0001533,GO:0002576,GO:0003674,GO:0003810,GO:0003824,GO:0005575,GO:0005576,GO:0005622,GO:0005623,GO:0005737,GO:0005829,GO:0005886,GO:0005911,GO:0005912,GO:0005913,GO:0006464,GO:0006807,GO:0006810,GO:0006887,GO:0006950,GO:0007154,GO:0007165,GO:0007166,GO:0007275,GO:0007596,GO:0007599,GO:0008150,GO:0008152,GO:0008219,GO:0008284,GO:0008544,GO:0009611,GO:0009653,GO:0009887,GO:0009888,GO:0009913,GO:…	2.3.2.13	ko:K03917,ko:K05619	ko04610,map04610	-	-	-	ko00000,ko00001,ko01000,ko04516	-	-	-	Transglut_C,Transglut_N,Transglut_core
XP_041452850.1	7668.SPU_012857-tr	0	970	KOG0997@1|root,KOG0997@2759|Eukaryota,38CMS@33154|Opisthokonta,3BF3W@33208|Metazoa,3CVGC@33213|Bilateria	33208|Metazoa	S	early viral transcription	MON1A	GO:0002119,GO:0002164,GO:0002790,GO:0003674,GO:0005085,GO:0005488,GO:0005515,GO:0005575,GO:0005576,GO:0005622,GO:0005623,GO:0005737,GO:0005768,GO:0005769,GO:0005770,GO:0005829,GO:0006810,GO:0006873,GO:0006875,GO:0006879,GO:0006897,GO:0006909,GO:0006996,GO:0007034,GO:0007041,GO:0007275,GO:0007528,GO:0008104,GO:0008150,GO:0008333,GO:0009306,GO:0009653,GO:0009790,GO:0009791,GO:0009792,GO:0009987,GO:…	-	ko:K20195	ko04138,map04138	-	-	-	ko00000,ko00001,ko04131	-	-	-	Mon1
XP_041452853.1	10141.ENSCPOP00000015391	4.15e-23	92	2D48S@1|root,2S524@2759|Eukaryota,3A66W@33154|Opisthokonta,3BSQ1@33208|Metazoa,3D9FC@33213|Bilateria,48F99@7711|Chordata,49C36@7742|Vertebrata,3JHFR@40674|Mammalia,35QNM@314146|Euarchontoglires,4Q614@9989|Rodentia	33208|Metazoa	C	NADH dehydrogenase (ubiquinone) 1 beta subcomplex	NDUFB2	GO:0003674,GO:0003824,GO:0003954,GO:0005575,GO:0005622,GO:0005623,GO:0005737,GO:0005739,GO:0005740,GO:0005743,GO:0005746,GO:0005747,GO:0006091,GO:0006119,GO:0006120,GO:0006139,GO:0006163,GO:0006725,GO:0006753,GO:0006793,GO:0006796,GO:0006807,GO:0006996,GO:0007005,GO:0008137,GO:0008150,GO:0008152,GO:0009117,GO:0009123,GO:0009126,GO:0009141,GO:0009144,GO:0009150,GO:0009161,GO:0009167,GO:0009199,GO:…	-	ko:K03958	ko00190,ko01100,ko04714,ko04723,ko04932,ko05010,ko05012,ko05016,map00190,map01100,map04714,map04723,map04932,map05010,map05012,map05016	M00147	-	-	ko00000,ko00001,ko00002	3.D.1.6	-	-	NADH_B2
XP_041452854.1	7719.XP_002121369.2	4.16e-09	68.9	2BAKW@1|root,2S0W1@2759|Eukaryota,39A78@33154|Opisthokonta,3BKC6@33208|Metazoa,3CUMK@33213|Bilateria,48DFN@7711|Chordata	33208|Metazoa	S	MULE transposase domain	-	-	-	-	-	-	-	-	-	-	-	-	ALS2CR8,MULE,SWIM
XP_041452855.1	8364.ENSXETP00000013129	8.63e-29	120	COG0588@1|root,KOG0235@2759|Eukaryota,38MRY@33154|Opisthokonta,3BEWV@33208|Metazoa,3D3XS@33213|Bilateria,48D46@7711|Chordata,4928I@7742|Vertebrata	33208|Metazoa	G	bisphosphoglycerate 2-phosphatase activity	C12orf5	GO:0001666,GO:0002064,GO:0002065,GO:0002066,GO:0002831,GO:0002931,GO:0003674,GO:0003824,GO:0004083,GO:0004331,GO:0005575,GO:0005622,GO:0005623,GO:0005634,GO:0005737,GO:0005739,GO:0005740,GO:0005741,GO:0005829,GO:0006003,GO:0006109,GO:0006110,GO:0006140,GO:0006282,GO:0006793,GO:0006796,GO:0006950,GO:0006974,GO:0007275,GO:0008150,GO:0008152,GO:0009314,GO:0009410,GO:0009628,GO:0009888,GO:0009889,GO:…	3.1.3.46	ko:K14634	ko00051,ko05230,map00051,map05230	-	R02731	RC00152	ko00000,ko00001,ko01000	-	-	-	His_Phos_1
XP_041452858.1	7739.XP_002606264.1	8.59e-07	58.2	KOG1217@1|root,KOG4297@1|root,KOG1217@2759|Eukaryota,KOG4297@2759|Eukaryota	2759|Eukaryota	S	carbohydrate binding	-	-	-	ko:K02599	ko01522,ko04320,ko04330,ko04658,ko04919,ko05020,ko05165,ko05200,ko05206,ko05224,map01522,map04320,map04330,map04658,map04919,map05020,map05165,map05200,map05206,map05224	M00682	-	-	ko00000,ko00001,ko00002	-	-	-	EGF,EGF_3,EGF_CA,Zona_pellucida,fn3,hEGF
XP_041452859.1	7668.SPU_003724-tr	6.42e-298	822	COG5601@1|root,KOG2151@2759|Eukaryota,38FUX@33154|Opisthokonta,3BC74@33208|Metazoa,3CS2R@33213|Bilateria	33208|Metazoa	DK	CCR4-NOT transcription complex subunit 2	CNOT2	GO:0000075,GO:0000077,GO:0000122,GO:0000175,GO:0000278,GO:0000288,GO:0000289,GO:0000932,GO:0000956,GO:0001221,GO:0001222,GO:0001224,GO:0001226,GO:0001701,GO:0001824,GO:0001825,GO:0001829,GO:0003674,GO:0003712,GO:0003824,GO:0004518,GO:0004527,GO:0004532,GO:0004535,GO:0004540,GO:0005488,GO:0005515,GO:0005575,GO:0005622,GO:0005623,GO:0005634,GO:0005737,GO:0005829,GO:0005886,GO:0006139,GO:0006351,GO:…	-	ko:K12605	ko03018,map03018	-	-	-	ko00000,ko00001,ko03019	-	-	-	NOT2_3_5
XP_041452861.1	7668.SPU_021673-tr	4.55e-176	494	28Q1J@1|root,2QWQA@2759|Eukaryota,38HYF@33154|Opisthokonta,3BCFV@33208|Metazoa,3D2QI@33213|Bilateria	33208|Metazoa	S	interleukin-1, type I receptor binding	TOLLIP	GO:0000323,GO:0001775,GO:0002252,GO:0002263,GO:0002274,GO:0002275,GO:0002283,GO:0002366,GO:0002376,GO:0002443,GO:0002444,GO:0002446,GO:0003674,GO:0005102,GO:0005126,GO:0005149,GO:0005150,GO:0005488,GO:0005515,GO:0005575,GO:0005576,GO:0005615,GO:0005622,GO:0005623,GO:0005634,GO:0005654,GO:0005737,GO:0005764,GO:0005766,GO:0005773,GO:0005775,GO:0005829,GO:0005886,GO:0005887,GO:0006508,GO:0006511,GO:…	-	ko:K05402	ko04620,map04620	-	-	-	ko00000,ko00001,ko04147	-	-	-	C2,CUE
XP_041452863.1	7897.ENSLACP00000014757	0.000107	52.4	29IGA@1|root,2RRPQ@2759|Eukaryota,39WIW@33154|Opisthokonta,3BJZ8@33208|Metazoa,3CZZ1@33213|Bilateria,48ARH@7711|Chordata,48YS4@7742|Vertebrata	33208|Metazoa	S	Domain of unknown function (DUF4207)	CCDC34	-	-	ko:K16753	-	-	-	-	ko00000,ko03036	-	-	-	DUF4207
XP_041452865.1	7668.SPU_006759-tr	2.58e-124	369	COG0673@1|root,KOG2741@2759|Eukaryota,38I4R@33154|Opisthokonta,3BGBJ@33208|Metazoa,3D1TW@33213|Bilateria	33208|Metazoa	GQ	D-xylose 1-dehydrogenase (NADP+) activity	DHDH	GO:0003674,GO:0003824,GO:0005975,GO:0005996,GO:0006091,GO:0008150,GO:0008152,GO:0008746,GO:0009055,GO:0009056,GO:0009987,GO:0016052,GO:0016491,GO:0016614,GO:0016616,GO:0016651,GO:0016652,GO:0019321,GO:0019323,GO:0022900,GO:0042732,GO:0042843,GO:0044237,GO:0044238,GO:0044281,GO:0044282,GO:0046365,GO:0047837,GO:0055114,GO:0071704,GO:1901575	1.1.1.179,1.3.1.20	ko:K00078	ko00040,ko00980,map00040,map00980	-	R01430,R07015	RC00066,RC00891	ko00000,ko00001,ko01000	-	-	-	GFO_IDH_MocA
XP_041452866.1	7668.SPU_005313-tr	5.84e-133	395	28MEB@1|root,2QTXT@2759|Eukaryota,38UB2@33154|Opisthokonta,3BHPF@33208|Metazoa,3CSY7@33213|Bilateria	33208|Metazoa	S	galactosylceramide sulfotransferase activity	GAL3ST1	GO:0000003,GO:0000139,GO:0001733,GO:0003674,GO:0003824,GO:0005575,GO:0005622,GO:0005623,GO:0005737,GO:0005794,GO:0005886,GO:0005887,GO:0006464,GO:0006486,GO:0006487,GO:0006629,GO:0006643,GO:0006664,GO:0006665,GO:0006672,GO:0006677,GO:0006681,GO:0006682,GO:0006687,GO:0006688,GO:0006807,GO:0007272,GO:0007275,GO:0007276,GO:0007283,GO:0007399,GO:0008146,GO:0008150,GO:0008152,GO:0008366,GO:0008610,GO:…	2.8.2.11	ko:K01019	ko00565,ko00600,ko01100,map00565,map00600,map01100	M00067	R04017,R05105,R10805	RC00007,RC00231	ko00000,ko00001,ko00002,ko01000,ko01003	-	-	-	Gal-3-0_sulfotr
XP_041452867.1	7668.SPU_015849-tr	0	1455	28INT@1|root,2QQZT@2759|Eukaryota,39R8X@33154|Opisthokonta,3BBIU@33208|Metazoa,3CYS8@33213|Bilateria	33208|Metazoa	-	-	-	-	-	ko:K20478	-	-	-	-	ko00000,ko04131	-	-	-	-
XP_041452868.1	7668.SPU_019939-tr	1.3e-90	267	COG0537@1|root,KOG3275@2759|Eukaryota,3A3J2@33154|Opisthokonta,3BRD5@33208|Metazoa,3D8AA@33213|Bilateria	33208|Metazoa	T	purine ribonucleotide catabolic process	HINT2	GO:0005575,GO:0005622,GO:0005623,GO:0005634,GO:0005730,GO:0005737,GO:0005739,GO:0006629,GO:0008150,GO:0008152,GO:0009056,GO:0009892,GO:0010605,GO:0016042,GO:0019222,GO:0031323,GO:0031324,GO:0031399,GO:0031400,GO:0031974,GO:0031981,GO:0032268,GO:0032269,GO:0043226,GO:0043227,GO:0043228,GO:0043229,GO:0043231,GO:0043232,GO:0043233,GO:0044238,GO:0044422,GO:0044424,GO:0044428,GO:0044444,GO:0044446,GO:…	-	ko:K02503	-	-	-	-	ko00000,ko04147	-	-	-	HIT
XP_041452869.1	7668.SPU_025821-tr	1.85e-173	492	KOG3656@1|root,KOG3656@2759|Eukaryota	2759|Eukaryota	O	G-protein coupled receptor activity	gar-2	GO:0003674,GO:0004888,GO:0004930,GO:0005575,GO:0005623,GO:0005886,GO:0007154,GO:0007165,GO:0007186,GO:0007213,GO:0007267,GO:0007268,GO:0007271,GO:0008150,GO:0008227,GO:0009719,GO:0009725,GO:0009987,GO:0010033,GO:0010646,GO:0010648,GO:0015464,GO:0016020,GO:0016021,GO:0016907,GO:0023051,GO:0023052,GO:0023057,GO:0030424,GO:0030594,GO:0031224,GO:0032222,GO:0032223,GO:0032870,GO:0035690,GO:0038023,GO:…	-	ko:K04133,ko:K04134,ko:K04151	ko04020,ko04080,ko04725,ko04810,map04020,map04080,map04725,map04810	-	-	-	ko00000,ko00001,ko04030	-	-	-	7tm_1
XP_041452870.1	7668.SPU_000836-tr	0	972	COG3186@1|root,KOG3820@2759|Eukaryota,3953T@33154|Opisthokonta,3BFSA@33208|Metazoa,3CSQA@33213|Bilateria	33208|Metazoa	E	tyrosine 3-monooxygenase activity	TH	GO:0000003,GO:0001101,GO:0001654,GO:0001666,GO:0001678,GO:0001754,GO:0001963,GO:0001975,GO:0002237,GO:0003007,GO:0003008,GO:0003674,GO:0003824,GO:0004497,GO:0004511,GO:0005488,GO:0005506,GO:0005515,GO:0005575,GO:0005622,GO:0005623,GO:0005634,GO:0005737,GO:0005739,GO:0005783,GO:0005790,GO:0005829,GO:0005886,GO:0006082,GO:0006520,GO:0006570,GO:0006584,GO:0006585,GO:0006629,GO:0006631,GO:0006643,GO:…	1.14.16.2	ko:K00501	ko00350,ko00790,ko00950,ko01100,ko04728,ko04917,ko05012,ko05030,ko05031,ko05034,map00350,map00790,map00950,map01100,map04728,map04917,map05012,map05030,map05031,map05034	M00042	R01815,R07212	RC00046	ko00000,ko00001,ko00002,ko01000	-	-	-	Biopterin_H,TOH_N
XP_041452871.1	7739.XP_002611478.1	3.09e-54	189	KOG4185@1|root,KOG4185@2759|Eukaryota,3A89G@33154|Opisthokonta,3BV6Q@33208|Metazoa,3DDMH@33213|Bilateria	33208|Metazoa	O	zinc ion binding	-	GO:0006950,GO:0006952,GO:0007275,GO:0007568,GO:0008150,GO:0008340,GO:0009605,GO:0009607,GO:0009617,GO:0010259,GO:0032501,GO:0032502,GO:0042742,GO:0043207,GO:0048856,GO:0050830,GO:0050896,GO:0051704,GO:0051707,GO:0098542	-	-	-	-	-	-	-	-	-	-	zf-B_box,zf-C3HC4,zf-RING_2,zf-RING_5
XP_041452872.1	7668.SPU_000836-tr	0	915	COG3186@1|root,KOG3820@2759|Eukaryota,3953T@33154|Opisthokonta,3BFSA@33208|Metazoa,3CSQA@33213|Bilateria	33208|Metazoa	E	tyrosine 3-monooxygenase activity	TH	GO:0000003,GO:0001101,GO:0001654,GO:0001666,GO:0001678,GO:0001754,GO:0001963,GO:0001975,GO:0002237,GO:0003007,GO:0003008,GO:0003674,GO:0003824,GO:0004497,GO:0004511,GO:0005488,GO:0005506,GO:0005515,GO:0005575,GO:0005622,GO:0005623,GO:0005634,GO:0005737,GO:0005739,GO:0005783,GO:0005790,GO:0005829,GO:0005886,GO:0006082,GO:0006520,GO:0006570,GO:0006584,GO:0006585,GO:0006629,GO:0006631,GO:0006643,GO:…	1.14.16.2	ko:K00501	ko00350,ko00790,ko00950,ko01100,ko04728,ko04917,ko05012,ko05030,ko05031,ko05034,map00350,map00790,map00950,map01100,map04728,map04917,map05012,map05030,map05031,map05034	M00042	R01815,R07212	RC00046	ko00000,ko00001,ko00002,ko01000	-	-	-	Biopterin_H,TOH_N
XP_041452873.1	7668.SPU_015436-tr	0	1151	COG0666@1|root,KOG4177@2759|Eukaryota,38BVK@33154|Opisthokonta,3BGGV@33208|Metazoa,3CT1S@33213|Bilateria	33208|Metazoa	M	ankyrin 3, node of Ranvier (ankyrin G)	-	-	-	-	-	-	-	-	-	-	-	-	Ank,Ank_2,Ank_3,Ank_4,Ank_5,ZU5
XP_041452874.1	7668.SPU_011404-tr	2.53e-157	449	COG1100@1|root,KOG0395@2759|Eukaryota,39V0J@33154|Opisthokonta,3BJ3J@33208|Metazoa,3CXMN@33213|Bilateria	33208|Metazoa	S	Ras-related and estrogen-regulated growth inhibitor-like	-	-	-	ko:K17198	-	-	-	-	ko00000,ko04031	-	-	-	Ras
XP_041452875.1	7668.SPU_011404-tr	2.53e-157	449	COG1100@1|root,KOG0395@2759|Eukaryota,39V0J@33154|Opisthokonta,3BJ3J@33208|Metazoa,3CXMN@33213|Bilateria	33208|Metazoa	S	Ras-related and estrogen-regulated growth inhibitor-like	-	-	-	ko:K17198	-	-	-	-	ko00000,ko04031	-	-	-	Ras
XP_041452876.1	28377.ENSACAP00000007250	0.000943	51.2	KOG1721@1|root,KOG1721@2759|Eukaryota,38BZ9@33154|Opisthokonta,3BA9A@33208|Metazoa,3CT35@33213|Bilateria	33208|Metazoa	C	nucleic acid binding	-	-	-	ko:K09228	-	-	-	-	ko00000,ko03000	-	-	-	zf-C2H2
XP_041452877.1	28377.ENSACAP00000007250	0.000943	51.2	KOG1721@1|root,KOG1721@2759|Eukaryota,38BZ9@33154|Opisthokonta,3BA9A@33208|Metazoa,3CT35@33213|Bilateria	33208|Metazoa	C	nucleic acid binding	-	-	-	ko:K09228	-	-	-	-	ko00000,ko03000	-	-	-	zf-C2H2
XP_041452878.1	7668.SPU_017938-tr	4.77e-43	178	KOG1225@1|root,KOG1225@2759|Eukaryota,39VWB@33154|Opisthokonta,3BH2I@33208|Metazoa,3CRKA@33213|Bilateria	33208|Metazoa	T	Tenascin XB	TNXB	-	-	ko:K05717,ko:K06252	ko04151,ko04510,ko04512,ko04810,ko04933,ko05100,ko05146,ko05165,ko05200,ko05205,ko05206,ko05222,map04151,map04510,map04512,map04810,map04933,map05100,map05146,map05165,map05200,map05205,map05206,map05222	-	-	-	ko00000,ko00001,ko00536,ko04131,ko04147,ko04516	-	-	-	EGF_2,Fibrinogen_C,fn1,fn2,fn3
XP_041452879.1	7668.SPU_016140-tr	0	1141	COG5210@1|root,KOG1102@2759|Eukaryota,38E96@33154|Opisthokonta,3BENK@33208|Metazoa,3CVW7@33213|Bilateria	33208|Metazoa	O	regulation of vesicle fusion	RN-tre	GO:0000003,GO:0001667,GO:0002064,GO:0002065,GO:0002066,GO:0003006,GO:0003674,GO:0005096,GO:0005488,GO:0005515,GO:0005575,GO:0005622,GO:0005623,GO:0006810,GO:0006886,GO:0006928,GO:0007276,GO:0007281,GO:0007292,GO:0007297,GO:0007298,GO:0008047,GO:0008104,GO:0008150,GO:0009888,GO:0009987,GO:0010631,GO:0012505,GO:0015031,GO:0015833,GO:0016477,GO:0017016,GO:0017137,GO:0019899,GO:0019953,GO:0022412,GO:…	-	ko:K20133	-	-	-	-	ko00000,ko04131	-	-	-	RabGAP-TBC
XP_041452880.1	7668.SPU_016140-tr	0	1141	COG5210@1|root,KOG1102@2759|Eukaryota,38E96@33154|Opisthokonta,3BENK@33208|Metazoa,3CVW7@33213|Bilateria	33208|Metazoa	O	regulation of vesicle fusion	RN-tre	GO:0000003,GO:0001667,GO:0002064,GO:0002065,GO:0002066,GO:0003006,GO:0003674,GO:0005096,GO:0005488,GO:0005515,GO:0005575,GO:0005622,GO:0005623,GO:0006810,GO:0006886,GO:0006928,GO:0007276,GO:0007281,GO:0007292,GO:0007297,GO:0007298,GO:0008047,GO:0008104,GO:0008150,GO:0009888,GO:0009987,GO:0010631,GO:0012505,GO:0015031,GO:0015833,GO:0016477,GO:0017016,GO:0017137,GO:0019899,GO:0019953,GO:0022412,GO:…	-	ko:K20133	-	-	-	-	ko00000,ko04131	-	-	-	RabGAP-TBC
XP_041452881.1	7668.SPU_016140-tr	0	1153	COG5210@1|root,KOG1102@2759|Eukaryota,38E96@33154|Opisthokonta,3BENK@33208|Metazoa,3CVW7@33213|Bilateria	33208|Metazoa	O	regulation of vesicle fusion	RN-tre	GO:0000003,GO:0001667,GO:0002064,GO:0002065,GO:0002066,GO:0003006,GO:0003674,GO:0005096,GO:0005488,GO:0005515,GO:0005575,GO:0005622,GO:0005623,GO:0006810,GO:0006886,GO:0006928,GO:0007276,GO:0007281,GO:0007292,GO:0007297,GO:0007298,GO:0008047,GO:0008104,GO:0008150,GO:0009888,GO:0009987,GO:0010631,GO:0012505,GO:0015031,GO:0015833,GO:0016477,GO:0017016,GO:0017137,GO:0019899,GO:0019953,GO:0022412,GO:…	-	ko:K20133	-	-	-	-	ko00000,ko04131	-	-	-	RabGAP-TBC
XP_041452882.1	7668.SPU_016140-tr	0	1141	COG5210@1|root,KOG1102@2759|Eukaryota,38E96@33154|Opisthokonta,3BENK@33208|Metazoa,3CVW7@33213|Bilateria	33208|Metazoa	O	regulation of vesicle fusion	RN-tre	GO:0000003,GO:0001667,GO:0002064,GO:0002065,GO:0002066,GO:0003006,GO:0003674,GO:0005096,GO:0005488,GO:0005515,GO:0005575,GO:0005622,GO:0005623,GO:0006810,GO:0006886,GO:0006928,GO:0007276,GO:0007281,GO:0007292,GO:0007297,GO:0007298,GO:0008047,GO:0008104,GO:0008150,GO:0009888,GO:0009987,GO:0010631,GO:0012505,GO:0015031,GO:0015833,GO:0016477,GO:0017016,GO:0017137,GO:0019899,GO:0019953,GO:0022412,GO:…	-	ko:K20133	-	-	-	-	ko00000,ko04131	-	-	-	RabGAP-TBC
XP_041452883.1	7668.SPU_019179-tr	4.68e-28	114	KOG1571@1|root,KOG1571@2759|Eukaryota	2759|Eukaryota	S	negative regulation of chemokine (C-C motif) ligand 5 production	-	GO:0005575,GO:0005622,GO:0005623,GO:0005737,GO:0005829,GO:0007154,GO:0007165,GO:0008150,GO:0009987,GO:0023052,GO:0030587,GO:0032502,GO:0035556,GO:0044424,GO:0044444,GO:0044464,GO:0048856,GO:0050789,GO:0050794,GO:0050896,GO:0051703,GO:0051704,GO:0051716,GO:0065007,GO:0090702,GO:0099120	2.3.2.27	ko:K15688	-	-	-	-	ko00000,ko01000,ko04121	-	-	-	BBL5,Cbl_N2,FHA,GIDE,SAM_1,SH2,zf-C3HC4_3
XP_041452884.1	7668.SPU_016140-tr	0	1100	COG5210@1|root,KOG1102@2759|Eukaryota,38E96@33154|Opisthokonta,3BENK@33208|Metazoa,3CVW7@33213|Bilateria	33208|Metazoa	O	regulation of vesicle fusion	RN-tre	GO:0000003,GO:0001667,GO:0002064,GO:0002065,GO:0002066,GO:0003006,GO:0003674,GO:0005096,GO:0005488,GO:0005515,GO:0005575,GO:0005622,GO:0005623,GO:0006810,GO:0006886,GO:0006928,GO:0007276,GO:0007281,GO:0007292,GO:0007297,GO:0007298,GO:0008047,GO:0008104,GO:0008150,GO:0009888,GO:0009987,GO:0010631,GO:0012505,GO:0015031,GO:0015833,GO:0016477,GO:0017016,GO:0017137,GO:0019899,GO:0019953,GO:0022412,GO:…	-	ko:K20133	-	-	-	-	ko00000,ko04131	-	-	-	RabGAP-TBC
XP_041452885.1	7668.SPU_016140-tr	0	1141	COG5210@1|root,KOG1102@2759|Eukaryota,38E96@33154|Opisthokonta,3BENK@33208|Metazoa,3CVW7@33213|Bilateria	33208|Metazoa	O	regulation of vesicle fusion	RN-tre	GO:0000003,GO:0001667,GO:0002064,GO:0002065,GO:0002066,GO:0003006,GO:0003674,GO:0005096,GO:0005488,GO:0005515,GO:0005575,GO:0005622,GO:0005623,GO:0006810,GO:0006886,GO:0006928,GO:0007276,GO:0007281,GO:0007292,GO:0007297,GO:0007298,GO:0008047,GO:0008104,GO:0008150,GO:0009888,GO:0009987,GO:0010631,GO:0012505,GO:0015031,GO:0015833,GO:0016477,GO:0017016,GO:0017137,GO:0019899,GO:0019953,GO:0022412,GO:…	-	ko:K20133	-	-	-	-	ko00000,ko04131	-	-	-	RabGAP-TBC
XP_041452886.1	7668.SPU_009921-tr	4.28e-12	80.9	2CW6I@1|root,2RTS1@2759|Eukaryota,3AM8F@33154|Opisthokonta,3C0S2@33208|Metazoa	33208|Metazoa	-	-	-	-	-	-	-	-	-	-	-	-	-	-	-
XP_041452887.1	7668.SPU_009921-tr	4.28e-12	80.9	2CW6I@1|root,2RTS1@2759|Eukaryota,3AM8F@33154|Opisthokonta,3C0S2@33208|Metazoa	33208|Metazoa	-	-	-	-	-	-	-	-	-	-	-	-	-	-	-
XP_041452888.1	7668.SPU_027845-tr	6.25e-146	416	KOG3947@1|root,KOG3947@2759|Eukaryota,39RNM@33154|Opisthokonta,3BDZ6@33208|Metazoa,3CWXR@33213|Bilateria	33208|Metazoa	S	hydrolase activity	MPPED2	GO:0003674,GO:0005488,GO:0005515,GO:0007275,GO:0007399,GO:0008150,GO:0032501,GO:0032502,GO:0048731,GO:0048856	-	-	-	-	-	-	-	-	-	-	Metallophos
XP_041452889.1	7668.SPU_027845-tr	3.95e-143	411	KOG3947@1|root,KOG3947@2759|Eukaryota,39RNM@33154|Opisthokonta,3BDZ6@33208|Metazoa,3CWXR@33213|Bilateria	33208|Metazoa	S	hydrolase activity	MPPED2	GO:0003674,GO:0005488,GO:0005515,GO:0007275,GO:0007399,GO:0008150,GO:0032501,GO:0032502,GO:0048731,GO:0048856	-	-	-	-	-	-	-	-	-	-	Metallophos
XP_041452890.1	128390.XP_009469249.1	9.98e-10	60.5	2CT4R@1|root,2RETS@2759|Eukaryota,398TB@33154|Opisthokonta,3CD0J@33208|Metazoa,3DUJ2@33213|Bilateria,48GJA@7711|Chordata,49DMY@7742|Vertebrata,4GWJ6@8782|Aves	33208|Metazoa	S	Interferon alpha-inducible protein 27-like protein 2A	-	-	-	-	-	-	-	-	-	-	-	-	Ifi-6-16
XP_041452891.1	8128.ENSONIP00000009635	6.57e-150	466	2AAE2@1|root,2RYKT@2759|Eukaryota,3A1BP@33154|Opisthokonta,3BPCB@33208|Metazoa,3D7K1@33213|Bilateria,48JHX@7711|Chordata,49GHE@7742|Vertebrata,4A7H2@7898|Actinopterygii	33208|Metazoa	-	-	-	-	-	-	-	-	-	-	-	-	-	-	-
XP_041452892.1	8364.ENSXETP00000002106	0	990	COG0171@1|root,KOG2303@2759|Eukaryota,38C6A@33154|Opisthokonta,3BBAF@33208|Metazoa,3CYT3@33213|Bilateria,488A9@7711|Chordata,4909E@7742|Vertebrata	33208|Metazoa	H	NAD synthetase 1	NADSYN1	GO:0003674,GO:0003824,GO:0003952,GO:0004359,GO:0005575,GO:0005622,GO:0005623,GO:0005737,GO:0005829,GO:0006139,GO:0006725,GO:0006732,GO:0006733,GO:0006753,GO:0006793,GO:0006796,GO:0006807,GO:0007275,GO:0007568,GO:0008150,GO:0008152,GO:0008340,GO:0008795,GO:0009058,GO:0009108,GO:0009117,GO:0009165,GO:0009435,GO:0009987,GO:0010259,GO:0016787,GO:0016810,GO:0016811,GO:0016874,GO:0016879,GO:0016880,GO:…	6.3.5.1	ko:K01950	ko00760,ko01100,map00760,map01100	M00115	R00257	RC00010,RC00100	ko00000,ko00001,ko00002,ko01000	-	-	-	CN_hydrolase,NAD_synthase
XP_041452894.1	7668.SPU_009250-tr	7.39e-267	748	28N0C@1|root,2QUJ4@2759|Eukaryota,38ESZ@33154|Opisthokonta,3BJ8T@33208|Metazoa,3CXSP@33213|Bilateria	33208|Metazoa	S	retina layer formation	FJX1	GO:0001654,GO:0001736,GO:0001737,GO:0001738,GO:0001745,GO:0002009,GO:0002165,GO:0003002,GO:0003407,GO:0003674,GO:0003824,GO:0004672,GO:0005488,GO:0005515,GO:0005575,GO:0005576,GO:0005615,GO:0005623,GO:0005886,GO:0006464,GO:0006468,GO:0006793,GO:0006796,GO:0006807,GO:0007154,GO:0007163,GO:0007164,GO:0007267,GO:0007275,GO:0007389,GO:0007399,GO:0007423,GO:0007424,GO:0007444,GO:0007446,GO:0007472,GO:…	-	ko:K16674	ko04391,map04391	-	-	-	ko00000,ko00001	-	-	-	-
XP_041452896.1	7668.SPU_021063-tr	9.15e-194	563	COG1301@1|root,KOG3787@2759|Eukaryota,38C9Y@33154|Opisthokonta,3BD67@33208|Metazoa,3CWZP@33213|Bilateria	33208|Metazoa	E	amino acid transporter	SLC1A2	GO:0001101,GO:0001504,GO:0001505,GO:0003333,GO:0003674,GO:0005215,GO:0005283,GO:0005310,GO:0005313,GO:0005314,GO:0005326,GO:0005328,GO:0005342,GO:0005343,GO:0005368,GO:0005369,GO:0005416,GO:0005575,GO:0005623,GO:0005886,GO:0005887,GO:0006810,GO:0006811,GO:0006812,GO:0006814,GO:0006820,GO:0006835,GO:0006836,GO:0006855,GO:0006865,GO:0006950,GO:0007154,GO:0007267,GO:0007268,GO:0007275,GO:0007399,GO:…	-	ko:K05612,ko:K05613,ko:K05614	ko04724,ko04974,ko05014,map04724,map04974,map05014	-	-	-	ko00000,ko00001,ko02000,ko04147	2.A.23.2.1,2.A.23.2.2,2.A.23.2.3	-	-	SDF
XP_041452897.1	7668.SPU_021063-tr	9.15e-194	563	COG1301@1|root,KOG3787@2759|Eukaryota,38C9Y@33154|Opisthokonta,3BD67@33208|Metazoa,3CWZP@33213|Bilateria	33208|Metazoa	E	amino acid transporter	SLC1A2	GO:0001101,GO:0001504,GO:0001505,GO:0003333,GO:0003674,GO:0005215,GO:0005283,GO:0005310,GO:0005313,GO:0005314,GO:0005326,GO:0005328,GO:0005342,GO:0005343,GO:0005368,GO:0005369,GO:0005416,GO:0005575,GO:0005623,GO:0005886,GO:0005887,GO:0006810,GO:0006811,GO:0006812,GO:0006814,GO:0006820,GO:0006835,GO:0006836,GO:0006855,GO:0006865,GO:0006950,GO:0007154,GO:0007267,GO:0007268,GO:0007275,GO:0007399,GO:…	-	ko:K05612,ko:K05613,ko:K05614	ko04724,ko04974,ko05014,map04724,map04974,map05014	-	-	-	ko00000,ko00001,ko02000,ko04147	2.A.23.2.1,2.A.23.2.2,2.A.23.2.3	-	-	SDF
XP_041452898.1	7668.SPU_009588-tr	1.32e-132	379	COG1390@1|root,KOG1664@2759|Eukaryota,38FW0@33154|Opisthokonta,3BH96@33208|Metazoa,3D2E6@33213|Bilateria	33208|Metazoa	C	proton-transporting ATPase activity, rotational mechanism	ATP6V1E1	GO:0000041,GO:0000221,GO:0001763,GO:0002009,GO:0003674,GO:0003824,GO:0005215,GO:0005488,GO:0005515,GO:0005575,GO:0005622,GO:0005623,GO:0005737,GO:0005768,GO:0005773,GO:0005774,GO:0005829,GO:0005886,GO:0005902,GO:0006810,GO:0006811,GO:0006812,GO:0006826,GO:0007154,GO:0007165,GO:0007166,GO:0007167,GO:0007169,GO:0007275,GO:0007424,GO:0007430,GO:0008104,GO:0008150,GO:0008286,GO:0008324,GO:0008553,GO:…	-	ko:K02150	ko00190,ko01100,ko04145,ko04150,ko04721,ko04966,ko05110,ko05120,ko05323,map00190,map01100,map04145,map04150,map04721,map04966,map05110,map05120,map05323	M00160	-	-	ko00000,ko00001,ko00002	3.A.2.2	-	-	vATP-synt_E
XP_041452899.1	7668.SPU_026396-tr	2.36e-114	343	KOG4324@1|root,KOG4324@2759|Eukaryota,38CXX@33154|Opisthokonta,3BFIS@33208|Metazoa,3CT8N@33213|Bilateria	33208|Metazoa	U	Rab guanyl-nucleotide exchange factor activity	RAB3IL1	GO:0003674,GO:0005085,GO:0005088,GO:0005488,GO:0005515,GO:0005575,GO:0005622,GO:0005623,GO:0005634,GO:0005737,GO:0005813,GO:0005815,GO:0005829,GO:0005856,GO:0005929,GO:0006605,GO:0006612,GO:0006810,GO:0006886,GO:0006892,GO:0006893,GO:0006996,GO:0008104,GO:0008150,GO:0009987,GO:0015031,GO:0015630,GO:0015833,GO:0016043,GO:0016192,GO:0017016,GO:0017112,GO:0017137,GO:0019899,GO:0019900,GO:0022406,GO:…	-	ko:K16779	-	-	-	-	ko00000,ko03036,ko04131	-	-	-	Sec2p
XP_041452900.1	7668.SPU_014542-tr	3.65e-80	248	KOG3058@1|root,KOG3058@2759|Eukaryota,38GXT@33154|Opisthokonta,3BC23@33208|Metazoa,3CVX4@33213|Bilateria	33154|Opisthokonta	S	ceramide phosphoethanolamine biosynthetic process	-	-	-	-	-	-	-	-	-	-	-	-	PAP2_C
XP_041452901.1	7668.SPU_018801-tr	1.53e-97	284	KOG4089@1|root,KOG4089@2759|Eukaryota,3A5TU@33154|Opisthokonta,3BQRU@33208|Metazoa,3D6Z9@33213|Bilateria	33208|Metazoa	J	ribosomal protein L23	MRPL23	GO:0000313,GO:0000315,GO:0001650,GO:0003674,GO:0003676,GO:0003723,GO:0003735,GO:0005198,GO:0005488,GO:0005575,GO:0005622,GO:0005623,GO:0005634,GO:0005730,GO:0005737,GO:0005739,GO:0005740,GO:0005743,GO:0005759,GO:0005761,GO:0005762,GO:0005840,GO:0006412,GO:0006414,GO:0006415,GO:0006518,GO:0006807,GO:0008150,GO:0008152,GO:0009058,GO:0009059,GO:0009987,GO:0010467,GO:0015934,GO:0016020,GO:0016043,GO:…	-	ko:K02892	ko03010,map03010	M00178,M00179	-	-	br01610,ko00000,ko00001,ko00002,ko03011	-	-	-	Ribosomal_L23
XP_041452902.1	7668.SPU_024820-tr	0	951	COG5599@1|root,KOG4228@2759|Eukaryota,38C26@33154|Opisthokonta,3BBRE@33208|Metazoa,3CV31@33213|Bilateria	33208|Metazoa	T	gamma-catenin binding	-	-	3.1.3.48	ko:K05693,ko:K05695,ko:K06776,ko:K06777,ko:K13297,ko:K18032	ko04514,ko04520,ko04910,ko04931,map04514,map04520,map04910,map04931	-	-	-	ko00000,ko00001,ko01000,ko01009,ko04516	-	-	-	I-set,Lectin_C,Methyltransf_FA,Y_phosphatase,fn3
XP_041452903.1	7668.SPU_008065-tr	4.08e-49	176	COG5599@1|root,KOG0200@1|root,KOG4297@1|root,KOG0200@2759|Eukaryota,KOG4228@2759|Eukaryota,KOG4297@2759|Eukaryota	2759|Eukaryota	S	carbohydrate binding	-	-	3.1.3.48,3.4.21.7	ko:K01315,ko:K05695	ko04080,ko04514,ko04520,ko04610,ko04910,ko04931,ko05150,ko05164,map04080,map04514,map04520,map04610,map04910,map04931,map05150,map05164	-	-	-	ko00000,ko00001,ko01000,ko01002,ko01009,ko04147,ko04516	-	-	-	EGF,Kringle,Lectin_C,Sushi,Y_phosphatase,fn3
XP_041452904.1	7668.SPU_021487-tr	4.11e-59	187	KOG4595@1|root,KOG4595@2759|Eukaryota,3A2A2@33154|Opisthokonta,3BQSM@33208|Metazoa,3DBHA@33213|Bilateria	33208|Metazoa	S	Oral cancer-overexpressed protein 1	ORAOV1	GO:0000003,GO:0000075,GO:0000076,GO:0000077,GO:0000228,GO:0000278,GO:0000724,GO:0000725,GO:0000793,GO:0000794,GO:0005575,GO:0005622,GO:0005623,GO:0005634,GO:0005694,GO:0006139,GO:0006259,GO:0006281,GO:0006289,GO:0006302,GO:0006310,GO:0006725,GO:0006807,GO:0006950,GO:0006974,GO:0007049,GO:0007093,GO:0007346,GO:0008150,GO:0008152,GO:0009987,GO:0010389,GO:0010564,GO:0010948,GO:0010972,GO:0022402,GO:…	-	-	-	-	-	-	-	-	-	-	Yae1_N
XP_041452905.1	7668.SPU_021487-tr	4.11e-59	187	KOG4595@1|root,KOG4595@2759|Eukaryota,3A2A2@33154|Opisthokonta,3BQSM@33208|Metazoa,3DBHA@33213|Bilateria	33208|Metazoa	S	Oral cancer-overexpressed protein 1	ORAOV1	GO:0000003,GO:0000075,GO:0000076,GO:0000077,GO:0000228,GO:0000278,GO:0000724,GO:0000725,GO:0000793,GO:0000794,GO:0005575,GO:0005622,GO:0005623,GO:0005634,GO:0005694,GO:0006139,GO:0006259,GO:0006281,GO:0006289,GO:0006302,GO:0006310,GO:0006725,GO:0006807,GO:0006950,GO:0006974,GO:0007049,GO:0007093,GO:0007346,GO:0008150,GO:0008152,GO:0009987,GO:0010389,GO:0010564,GO:0010948,GO:0010972,GO:0022402,GO:…	-	-	-	-	-	-	-	-	-	-	Yae1_N
XP_041452906.1	7739.XP_002607864.1	2.93e-12	68.6	2E3M8@1|root,2SANR@2759|Eukaryota,3AA1D@33154|Opisthokonta,3BU9A@33208|Metazoa,3D8EF@33213|Bilateria,48FH9@7711|Chordata	33208|Metazoa	-	-	-	-	-	-	-	-	-	-	-	-	-	-	-
XP_041452907.1	7668.SPU_004803-tr	1.38e-189	537	COG1404@1|root,KOG1153@2759|Eukaryota,38H6S@33154|Opisthokonta	33154|Opisthokonta	O	serine-type endopeptidase activity	-	-	-	-	-	-	-	-	-	-	-	-	Inhibitor_I9,Peptidase_S8
XP_041452908.1	7668.SPU_025770-tr	5.1e-182	517	COG3186@1|root,KOG3820@2759|Eukaryota,38G6R@33154|Opisthokonta,3BB8B@33208|Metazoa,3CUNE@33213|Bilateria	33208|Metazoa	E	tryptophan 5-monooxygenase activity	PAH	GO:0000003,GO:0001505,GO:0003008,GO:0003674,GO:0003824,GO:0004497,GO:0004505,GO:0004510,GO:0005488,GO:0005506,GO:0005515,GO:0005575,GO:0005622,GO:0005623,GO:0005737,GO:0005829,GO:0006066,GO:0006082,GO:0006464,GO:0006520,GO:0006558,GO:0006559,GO:0006568,GO:0006569,GO:0006570,GO:0006571,GO:0006576,GO:0006582,GO:0006584,GO:0006586,GO:0006725,GO:0006726,GO:0006732,GO:0006807,GO:0006950,GO:0006979,GO:…	1.14.16.1	ko:K00500	ko00360,ko00400,ko00790,ko01100,ko01230,map00360,map00400,map00790,map01100,map01230	-	R01795,R07211	RC00490	ko00000,ko00001,ko01000	-	-	-	ACT,Biopterin_H
XP_041452909.1	7668.SPU_023662-tr	3.14e-153	440	COG0673@1|root,KOG2741@2759|Eukaryota,38I4R@33154|Opisthokonta,3BGBJ@33208|Metazoa,3D1TW@33213|Bilateria	33208|Metazoa	GQ	D-xylose 1-dehydrogenase (NADP+) activity	DHDH	GO:0003674,GO:0003824,GO:0005975,GO:0005996,GO:0006091,GO:0008150,GO:0008152,GO:0008746,GO:0009055,GO:0009056,GO:0009987,GO:0016052,GO:0016491,GO:0016614,GO:0016616,GO:0016651,GO:0016652,GO:0019321,GO:0019323,GO:0022900,GO:0042732,GO:0042843,GO:0044237,GO:0044238,GO:0044281,GO:0044282,GO:0046365,GO:0047837,GO:0055114,GO:0071704,GO:1901575	1.1.1.179,1.3.1.20	ko:K00078	ko00040,ko00980,map00040,map00980	-	R01430,R07015	RC00066,RC00891	ko00000,ko00001,ko01000	-	-	-	GFO_IDH_MocA
XP_041452910.1	7668.SPU_025648-tr	1.77e-104	318	KOG4585@1|root,KOG4585@2759|Eukaryota,3A47U@33154|Opisthokonta,3BQSS@33208|Metazoa,3D76C@33213|Bilateria	33208|Metazoa	L	DDE superfamily endonuclease	-	-	-	-	-	-	-	-	-	-	-	-	DDE_Tnp_4
XP_041452911.1	7230.FBpp0166532	0.000184	50.4	2CW5C@1|root,2RTP7@2759|Eukaryota,3ACX5@33154|Opisthokonta,3BVS5@33208|Metazoa,3DM40@33213|Bilateria,4264D@6656|Arthropoda,3ST3Z@50557|Insecta,456WF@7147|Diptera,45XND@7214|Drosophilidae	33208|Metazoa	-	-	-	-	-	-	-	-	-	-	-	-	-	-	Myb_DNA-bind_5
XP_041452912.1	7230.FBpp0166532	9.07e-05	50.4	2CW5C@1|root,2RTP7@2759|Eukaryota,3ACX5@33154|Opisthokonta,3BVS5@33208|Metazoa,3DM40@33213|Bilateria,4264D@6656|Arthropoda,3ST3Z@50557|Insecta,456WF@7147|Diptera,45XND@7214|Drosophilidae	33208|Metazoa	-	-	-	-	-	-	-	-	-	-	-	-	-	-	Myb_DNA-bind_5
XP_041452913.1	10224.XP_002741097.1	3.11e-216	624	COG0733@1|root,KOG3660@2759|Eukaryota,38E26@33154|Opisthokonta,3BBRV@33208|Metazoa,3CRC1@33213|Bilateria	33208|Metazoa	T	neurotransmitter:sodium symporter activity	SLC6A7	GO:0003333,GO:0003674,GO:0005215,GO:0005283,GO:0005298,GO:0005342,GO:0005343,GO:0005416,GO:0005575,GO:0005623,GO:0005886,GO:0005887,GO:0006810,GO:0006811,GO:0006812,GO:0006814,GO:0006820,GO:0006855,GO:0006865,GO:0008150,GO:0008324,GO:0008509,GO:0008514,GO:0015075,GO:0015077,GO:0015081,GO:0015171,GO:0015175,GO:0015179,GO:0015193,GO:0015238,GO:0015291,GO:0015293,GO:0015294,GO:0015318,GO:0015370,GO:…	-	ko:K05038	-	-	-	-	ko00000,ko02000	2.A.22.2	-	-	SNF
XP_041452914.1	7668.SPU_022741-tr	0	875	KOG4297@1|root,KOG4297@2759|Eukaryota,38B50@33154|Opisthokonta,3BCEG@33208|Metazoa	33208|Metazoa	TV	complement activation, classical pathway	CSMD1	GO:0001964,GO:0003008,GO:0005575,GO:0005623,GO:0005886,GO:0007275,GO:0007399,GO:0008150,GO:0009605,GO:0009987,GO:0010975,GO:0016020,GO:0022008,GO:0030154,GO:0031344,GO:0032501,GO:0032502,GO:0033500,GO:0042592,GO:0042593,GO:0044464,GO:0045595,GO:0045664,GO:0048699,GO:0048731,GO:0048856,GO:0048869,GO:0048878,GO:0050767,GO:0050773,GO:0050789,GO:0050793,GO:0050794,GO:0050877,GO:0050896,GO:0050905,GO:…	-	ko:K17495	-	-	-	-	ko00000,ko01009	-	-	-	CUB,Sushi
XP_041452915.1	7668.SPU_022741-tr	1.04e-190	560	KOG4297@1|root,KOG4297@2759|Eukaryota,38B50@33154|Opisthokonta,3BCEG@33208|Metazoa	33208|Metazoa	TV	complement activation, classical pathway	CSMD1	GO:0001964,GO:0003008,GO:0005575,GO:0005623,GO:0005886,GO:0007275,GO:0007399,GO:0008150,GO:0009605,GO:0009987,GO:0010975,GO:0016020,GO:0022008,GO:0030154,GO:0031344,GO:0032501,GO:0032502,GO:0033500,GO:0042592,GO:0042593,GO:0044464,GO:0045595,GO:0045664,GO:0048699,GO:0048731,GO:0048856,GO:0048869,GO:0048878,GO:0050767,GO:0050773,GO:0050789,GO:0050793,GO:0050794,GO:0050877,GO:0050896,GO:0050905,GO:…	-	ko:K17495	-	-	-	-	ko00000,ko01009	-	-	-	CUB,Sushi
XP_041452916.1	7668.SPU_013152-tr	6.63e-181	525	KOG1075@1|root,KOG4220@1|root,KOG1075@2759|Eukaryota,KOG4220@2759|Eukaryota,39M9Y@33154|Opisthokonta,3CNX2@33208|Metazoa,3E65D@33213|Bilateria	33208|Metazoa	T	Belongs to the G-protein coupled receptor 1 family	-	-	-	ko:K04151	ko04080,map04080	-	-	-	ko00000,ko00001,ko04030	-	-	-	7tm_1
XP_041452917.1	7668.SPU_026916-tr	8.33e-183	529	KOG3775@1|root,KOG3775@2759|Eukaryota,39BXW@33154|Opisthokonta,3B9JR@33208|Metazoa,3CZ1D@33213|Bilateria	33208|Metazoa	T	Mitogen-activated protein kinase 8 interacting protein 1	MAPK8IP1	GO:0000165,GO:0001932,GO:0001933,GO:0001934,GO:0002682,GO:0002694,GO:0003674,GO:0004857,GO:0004860,GO:0005078,GO:0005198,GO:0005488,GO:0005515,GO:0005575,GO:0005622,GO:0005623,GO:0005737,GO:0005739,GO:0005740,GO:0005783,GO:0005789,GO:0005829,GO:0005886,GO:0006355,GO:0006464,GO:0006468,GO:0006469,GO:0006793,GO:0006796,GO:0006807,GO:0006810,GO:0006928,GO:0006950,GO:0007017,GO:0007018,GO:0007154,GO:…	-	ko:K04434	ko04010,map04010	-	-	-	ko00000,ko00001,ko04131	-	-	-	PID,SH3_9
XP_041452918.1	7668.SPU_000163-tr	4.48e-204	566	KOG1584@1|root,KOG1584@2759|Eukaryota,39SZV@33154|Opisthokonta,3BHZD@33208|Metazoa,3CX2S@33213|Bilateria	33208|Metazoa	S	Belongs to the sulfotransferase 1 family	SULT4A1	GO:0003674,GO:0003824,GO:0004062,GO:0005488,GO:0005515,GO:0005575,GO:0005622,GO:0005623,GO:0005737,GO:0005829,GO:0006082,GO:0006139,GO:0006163,GO:0006725,GO:0006753,GO:0006790,GO:0006793,GO:0006796,GO:0006807,GO:0008146,GO:0008150,GO:0008152,GO:0009117,GO:0009150,GO:0009259,GO:0009987,GO:0016740,GO:0016782,GO:0019637,GO:0019693,GO:0033865,GO:0033875,GO:0034032,GO:0034035,GO:0034641,GO:0042802,GO:…	-	ko:K11823	-	-	-	-	ko00000,ko01000	-	-	-	Sulfotransfer_1
XP_041452919.1	8081.XP_008408961.1	3.17e-09	63.2	28NBU@1|root,2QUX8@2759|Eukaryota,38EQS@33154|Opisthokonta,3BC4E@33208|Metazoa,3CYEP@33213|Bilateria,485QZ@7711|Chordata,493IZ@7742|Vertebrata,49UEM@7898|Actinopterygii	33208|Metazoa	T	Aggrecan	ACAN	GO:0000323,GO:0001501,GO:0001502,GO:0001503,GO:0002062,GO:0002063,GO:0003674,GO:0005198,GO:0005201,GO:0005488,GO:0005509,GO:0005539,GO:0005540,GO:0005575,GO:0005576,GO:0005604,GO:0005615,GO:0005622,GO:0005623,GO:0005737,GO:0005764,GO:0005773,GO:0005775,GO:0005794,GO:0005796,GO:0006022,GO:0006023,GO:0006024,GO:0006026,GO:0006027,GO:0006029,GO:0006082,GO:0006508,GO:0006790,GO:0006807,GO:0007275,GO:…	-	ko:K06792,ko:K06793	ko04514,map04514	-	-	-	ko00000,ko00001,ko00535,ko00536,ko04091,ko04516	-	-	-	EGF,Lectin_C,Sushi,V-set,Xlink
XP_041452920.1	7668.SPU_027592-tr	9.85e-296	828	2CD5G@1|root,2QQ46@2759|Eukaryota,38DTB@33154|Opisthokonta,3B9AA@33208|Metazoa,3CRPR@33213|Bilateria	33208|Metazoa	S	coagulation factor XIII	F13A1	GO:0001533,GO:0002576,GO:0003674,GO:0003810,GO:0003824,GO:0005575,GO:0005576,GO:0005622,GO:0005623,GO:0005737,GO:0005829,GO:0005886,GO:0005911,GO:0005912,GO:0005913,GO:0006464,GO:0006807,GO:0006810,GO:0006887,GO:0006950,GO:0007154,GO:0007165,GO:0007166,GO:0007275,GO:0007596,GO:0007599,GO:0008150,GO:0008152,GO:0008219,GO:0008284,GO:0008544,GO:0009611,GO:0009653,GO:0009887,GO:0009888,GO:0009913,GO:…	2.3.2.13	ko:K03917,ko:K05619	ko04610,map04610	-	-	-	ko00000,ko00001,ko01000,ko04516	-	-	-	Transglut_C,Transglut_N,Transglut_core
XP_041452921.1	7668.SPU_020401-tr	8.45e-157	442	KOG4515@1|root,KOG4515@2759|Eukaryota,39Q84@33154|Opisthokonta,3BIN6@33208|Metazoa,3CSQ1@33213|Bilateria	33208|Metazoa	S	lysosome localization	LOH12CR1	GO:0000003,GO:0000323,GO:0005575,GO:0005622,GO:0005623,GO:0005737,GO:0005764,GO:0005765,GO:0005773,GO:0005774,GO:0005829,GO:0006810,GO:0006928,GO:0007017,GO:0007018,GO:0008021,GO:0008150,GO:0009987,GO:0010970,GO:0012505,GO:0012506,GO:0016020,GO:0022414,GO:0030133,GO:0030658,GO:0030659,GO:0030672,GO:0030705,GO:0031090,GO:0031224,GO:0031410,GO:0031982,GO:0032386,GO:0032388,GO:0032418,GO:0032501,GO:…	-	ko:K18463,ko:K20819	ko04144,ko04212,map04144,map04212	-	-	-	ko00000,ko00001,ko04131	-	-	-	LOH1CR12
XP_041452922.1	7668.SPU_020617-tr	2.91e-240	676	COG0213@1|root,2QPRY@2759|Eukaryota,38FQZ@33154|Opisthokonta,3BK8M@33208|Metazoa,3CTGB@33213|Bilateria	33208|Metazoa	G	Catalyzes the reversible phosphorolysis of thymidine. The produced molecules are then utilized as carbon and energy sources or in the rescue of pyrimidine bases for nucleotide synthesis	TYMP	GO:0000002,GO:0003674,GO:0003824,GO:0004645,GO:0005488,GO:0005515,GO:0005575,GO:0005622,GO:0005623,GO:0005737,GO:0005829,GO:0006139,GO:0006213,GO:0006725,GO:0006807,GO:0006935,GO:0006996,GO:0007005,GO:0007275,GO:0008150,GO:0008152,GO:0008655,GO:0009032,GO:0009056,GO:0009058,GO:0009116,GO:0009163,GO:0009164,GO:0009605,GO:0009653,GO:0009887,GO:0009987,GO:0010646,GO:0016043,GO:0016740,GO:0016757,GO:…	2.4.2.4	ko:K00758	ko00240,ko00983,ko01100,ko05219,map00240,map00983,map01100,map05219	-	R01570,R02484,R08222,R08230	RC00063	ko00000,ko00001,ko01000	-	-	-	Glycos_trans_3N,Glycos_transf_3,PYNP_C
XP_041452923.1	7668.SPU_022928-tr	1.03e-191	544	KOG4406@1|root,KOG4406@2759|Eukaryota,38DDC@33154|Opisthokonta,3BCGA@33208|Metazoa,3CRHD@33213|Bilateria	33208|Metazoa	T	negative regulation of endocytic recycling	ARHGAP1	GO:0000041,GO:0001703,GO:0001726,GO:0001932,GO:0001934,GO:0002009,GO:0002165,GO:0003674,GO:0005070,GO:0005096,GO:0005488,GO:0005515,GO:0005575,GO:0005622,GO:0005623,GO:0005737,GO:0005768,GO:0005769,GO:0005829,GO:0005886,GO:0006810,GO:0006811,GO:0006812,GO:0006826,GO:0006996,GO:0007010,GO:0007154,GO:0007165,GO:0007264,GO:0007265,GO:0007266,GO:0007275,GO:0007369,GO:0007370,GO:0007444,GO:0007478,GO:…	-	ko:K18470,ko:K20411,ko:K20633	ko04150,map04150	-	-	-	ko00000,ko00001,ko04131	-	-	-	CRAL_TRIO_2,HbrB,RhoGAP
XP_041452924.1	7668.SPU_010179-tr	7.24e-87	278	KOG3656@1|root,KOG3656@2759|Eukaryota,3AMS0@33154|Opisthokonta,3C0AH@33208|Metazoa,3DGSU@33213|Bilateria	33208|Metazoa	S	7 transmembrane receptor (rhodopsin family)	-	-	-	-	-	-	-	-	-	-	-	-	7tm_1
XP_041452925.1	7668.SPU_022928-tr	8.62e-192	544	KOG4406@1|root,KOG4406@2759|Eukaryota,38DDC@33154|Opisthokonta,3BCGA@33208|Metazoa,3CRHD@33213|Bilateria	33208|Metazoa	T	negative regulation of endocytic recycling	ARHGAP1	GO:0000041,GO:0001703,GO:0001726,GO:0001932,GO:0001934,GO:0002009,GO:0002165,GO:0003674,GO:0005070,GO:0005096,GO:0005488,GO:0005515,GO:0005575,GO:0005622,GO:0005623,GO:0005737,GO:0005768,GO:0005769,GO:0005829,GO:0005886,GO:0006810,GO:0006811,GO:0006812,GO:0006826,GO:0006996,GO:0007010,GO:0007154,GO:0007165,GO:0007264,GO:0007265,GO:0007266,GO:0007275,GO:0007369,GO:0007370,GO:0007444,GO:0007478,GO:…	-	ko:K18470,ko:K20411,ko:K20633	ko04150,map04150	-	-	-	ko00000,ko00001,ko04131	-	-	-	CRAL_TRIO_2,HbrB,RhoGAP
XP_041452926.1	7668.SPU_022928-tr	3.13e-145	424	KOG4406@1|root,KOG4406@2759|Eukaryota,38DDC@33154|Opisthokonta,3BCGA@33208|Metazoa,3CRHD@33213|Bilateria	33208|Metazoa	T	negative regulation of endocytic recycling	ARHGAP1	GO:0000041,GO:0001703,GO:0001726,GO:0001932,GO:0001934,GO:0002009,GO:0002165,GO:0003674,GO:0005070,GO:0005096,GO:0005488,GO:0005515,GO:0005575,GO:0005622,GO:0005623,GO:0005737,GO:0005768,GO:0005769,GO:0005829,GO:0005886,GO:0006810,GO:0006811,GO:0006812,GO:0006826,GO:0006996,GO:0007010,GO:0007154,GO:0007165,GO:0007264,GO:0007265,GO:0007266,GO:0007275,GO:0007369,GO:0007370,GO:0007444,GO:0007478,GO:…	-	ko:K18470,ko:K20411,ko:K20633	ko04150,map04150	-	-	-	ko00000,ko00001,ko04131	-	-	-	CRAL_TRIO_2,HbrB,RhoGAP
XP_041452927.1	7668.SPU_008062-tr	2.3e-198	557	2BTYS@1|root,2S222@2759|Eukaryota,3A4B5@33154|Opisthokonta,3BRNU@33208|Metazoa,3D8BQ@33213|Bilateria	33208|Metazoa	-	-	-	-	-	-	-	-	-	-	-	-	-	-	-
XP_041452928.1	7668.SPU_026026-tr	1.47e-81	246	COG5126@1|root,KOG0028@2759|Eukaryota,3ARE0@33154|Opisthokonta,3C31Y@33208|Metazoa,3DIHQ@33213|Bilateria	33208|Metazoa	T	EF-hand domain pair	-	-	-	ko:K16465	-	-	-	-	ko00000,ko03036	-	-	-	EF-hand_7
XP_041452929.1	7668.SPU_026026-tr	1.47e-81	246	COG5126@1|root,KOG0028@2759|Eukaryota,3ARE0@33154|Opisthokonta,3C31Y@33208|Metazoa,3DIHQ@33213|Bilateria	33208|Metazoa	T	EF-hand domain pair	-	-	-	ko:K16465	-	-	-	-	ko00000,ko03036	-	-	-	EF-hand_7
XP_041452930.1	7668.SPU_018433-tr	1.03e-302	846	COG0591@1|root,KOG2349@2759|Eukaryota,38E3B@33154|Opisthokonta,3BA8Y@33208|Metazoa,3CRHR@33213|Bilateria	33208|Metazoa	P	glucose:sodium symporter activity	-	-	-	ko:K14383,ko:K14389,ko:K14391	-	-	-	-	ko00000,ko02000	2.A.21.3,2.A.21.3.5,2.A.21.3.6	-	-	SSF
XP_041452931.1	7668.SPU_002248-tr	1.49e-153	444	KOG3656@1|root,KOG3656@2759|Eukaryota	2759|Eukaryota	O	G-protein coupled receptor activity	GPR88	GO:0001508,GO:0003008,GO:0003674,GO:0003774,GO:0003824,GO:0004888,GO:0004930,GO:0005575,GO:0005622,GO:0005623,GO:0005634,GO:0005737,GO:0005886,GO:0007154,GO:0007165,GO:0007186,GO:0007218,GO:0007267,GO:0007268,GO:0007610,GO:0007611,GO:0007612,GO:0007626,GO:0007631,GO:0008150,GO:0009987,GO:0016020,GO:0016462,GO:0016787,GO:0016817,GO:0016818,GO:0017111,GO:0019226,GO:0019228,GO:0023052,GO:0032501,GO:…	2.7.10.2	ko:K04160,ko:K04250,ko:K04255,ko:K04256,ko:K04285,ko:K04286,ko:K04287,ko:K05728,ko:K08422	ko04020,ko04024,ko04080,ko04713,ko04726,ko04744,ko05120,map04020,map04024,map04080,map04713,map04726,map04744,map05120	-	-	-	ko00000,ko00001,ko01000,ko01001,ko01009,ko04030,ko04147	-	-	-	7tm_1
XP_041452932.1	7668.SPU_024337-tr	0	1001	2CD5G@1|root,2QQ46@2759|Eukaryota,38DTB@33154|Opisthokonta,3B9AA@33208|Metazoa,3CRPR@33213|Bilateria	33208|Metazoa	S	coagulation factor XIII	F13A1	GO:0001533,GO:0002576,GO:0003674,GO:0003810,GO:0003824,GO:0005575,GO:0005576,GO:0005622,GO:0005623,GO:0005737,GO:0005829,GO:0005886,GO:0005911,GO:0005912,GO:0005913,GO:0006464,GO:0006807,GO:0006810,GO:0006887,GO:0006950,GO:0007154,GO:0007165,GO:0007166,GO:0007275,GO:0007596,GO:0007599,GO:0008150,GO:0008152,GO:0008219,GO:0008284,GO:0008544,GO:0009611,GO:0009653,GO:0009887,GO:0009888,GO:0009913,GO:…	2.3.2.13	ko:K03917,ko:K05619	ko04610,map04610	-	-	-	ko00000,ko00001,ko01000,ko04516	-	-	-	Transglut_C,Transglut_N,Transglut_core
XP_041452933.1	7668.SPU_003062-tr	0	1336	COG2801@1|root,KOG0017@2759|Eukaryota,38F42@33154|Opisthokonta,3BA5H@33208|Metazoa,3CWAK@33213|Bilateria	33208|Metazoa	E	K02A2.6-like	-	-	-	-	-	-	-	-	-	-	-	-	RVT_1,SCAN,gag-asp_proteas,rve,zf-CCHC,zf-H2C2
XP_041452934.1	7668.SPU_003062-tr	0	1191	COG2801@1|root,KOG0017@2759|Eukaryota,38F42@33154|Opisthokonta,3BA5H@33208|Metazoa,3CWAK@33213|Bilateria	33208|Metazoa	E	K02A2.6-like	-	-	-	-	-	-	-	-	-	-	-	-	RVT_1,SCAN,gag-asp_proteas,rve,zf-CCHC,zf-H2C2
XP_041452935.1	7668.SPU_003062-tr	0	1226	COG2801@1|root,KOG0017@2759|Eukaryota,38F42@33154|Opisthokonta,3BA5H@33208|Metazoa,3CWAK@33213|Bilateria	33208|Metazoa	E	K02A2.6-like	-	-	-	-	-	-	-	-	-	-	-	-	RVT_1,SCAN,gag-asp_proteas,rve,zf-CCHC,zf-H2C2
XP_041452936.1	7668.SPU_008728-tr	6.58e-280	789	COG0405@1|root,KOG2410@2759|Eukaryota,38EE0@33154|Opisthokonta,3B9HX@33208|Metazoa,3CZXS@33213|Bilateria	33208|Metazoa	E	glutathione hydrolase activity	-	GO:0000902,GO:0003674,GO:0003824,GO:0005575,GO:0005576,GO:0005615,GO:0006508,GO:0006518,GO:0006575,GO:0006749,GO:0006790,GO:0006807,GO:0007275,GO:0007399,GO:0008150,GO:0008152,GO:0008233,GO:0008238,GO:0008242,GO:0009314,GO:0009416,GO:0009628,GO:0009653,GO:0009987,GO:0016043,GO:0016787,GO:0019538,GO:0022008,GO:0030030,GO:0030154,GO:0030182,GO:0031175,GO:0032501,GO:0032502,GO:0032989,GO:0032990,GO:…	2.3.2.2,3.4.19.13,3.4.19.14	ko:K00681,ko:K18592	ko00430,ko00460,ko00480,ko00590,ko01100,map00430,map00460,map00480,map00590,map01100	-	R00494,R01262,R01687,R03867,R03916,R03970,R03971,R04935,R09875	RC00064,RC00090,RC00096	ko00000,ko00001,ko01000,ko01002,ko04090	-	-	-	G_glu_transpept
XP_041452937.1	7668.SPU_020217-tr	3.06e-81	266	KOG2504@1|root,KOG2504@2759|Eukaryota	2759|Eukaryota	IQ	monocarboxylate transporter	-	GO:0000003,GO:0003006,GO:0003008,GO:0003014,GO:0003674,GO:0005215,GO:0005342,GO:0005575,GO:0005623,GO:0005886,GO:0006810,GO:0006811,GO:0006820,GO:0007276,GO:0007281,GO:0008028,GO:0008150,GO:0008219,GO:0008509,GO:0008514,GO:0009636,GO:0009987,GO:0010623,GO:0012501,GO:0015075,GO:0015318,GO:0015711,GO:0015718,GO:0015849,GO:0016020,GO:0016021,GO:0016323,GO:0019953,GO:0022412,GO:0022414,GO:0022857,GO:…	-	ko:K11810	-	-	-	-	ko00000,ko02000	2.A.1.13	-	-	MFS_1
XP_041452938.1	7668.SPU_013765-tr	0	1407	KOG1052@1|root,KOG1054@2759|Eukaryota,39MCC@33154|Opisthokonta,3CNZE@33208|Metazoa,3DEZ0@33213|Bilateria	33208|Metazoa	EPT	glutamate receptor	glr-2	GO:0001966,GO:0003008,GO:0003674,GO:0004888,GO:0004970,GO:0004971,GO:0005215,GO:0005216,GO:0005230,GO:0005261,GO:0005267,GO:0005272,GO:0005488,GO:0005515,GO:0005575,GO:0005622,GO:0005623,GO:0005737,GO:0005783,GO:0005886,GO:0005887,GO:0006810,GO:0006811,GO:0006812,GO:0006813,GO:0006814,GO:0006950,GO:0006970,GO:0006972,GO:0007154,GO:0007165,GO:0007166,GO:0007215,GO:0007267,GO:0007268,GO:0007600,GO:…	-	ko:K05200,ko:K05313	ko04024,ko04080,ko04713,ko04723,ko04724,ko04728,ko05031,ko05033,map04024,map04080,map04713,map04723,map04724,map04728,map05031,map05033	-	-	-	ko00000,ko00001,ko04040	1.A.10.1.14,1.A.10.1.15,1.A.10.1.16,1.A.10.1.17,1.A.10.1.2	-	-	ANF_receptor,Lig_chan,Lig_chan-Glu_bd,SBP_bac_3
XP_041452939.1	7668.SPU_005992-tr	1.72e-41	165	KOG3544@1|root,KOG3544@2759|Eukaryota,39NF4@33154|Opisthokonta,3CPZI@33208|Metazoa,3E64V@33213|Bilateria	33208|Metazoa	W	structural constituent of cuticle	-	-	-	-	-	-	-	-	-	-	-	-	-
XP_041452940.1	7668.SPU_023661-tr	9.54e-71	214	KOG1744@1|root,KOG1744@2759|Eukaryota,3A1HW@33154|Opisthokonta,3BQEI@33208|Metazoa,3D7NQ@33213|Bilateria	33208|Metazoa	B	protein heterodimerization activity	-	GO:0000785,GO:0002376,GO:0003674,GO:0003676,GO:0003677,GO:0005488,GO:0005575,GO:0005622,GO:0005623,GO:0005634,GO:0005694,GO:0006323,GO:0006325,GO:0006333,GO:0006334,GO:0006950,GO:0006952,GO:0006955,GO:0006996,GO:0008150,GO:0009987,GO:0016043,GO:0022607,GO:0031497,GO:0034622,GO:0034728,GO:0043226,GO:0043227,GO:0043228,GO:0043229,GO:0043231,GO:0043232,GO:0043933,GO:0044085,GO:0044422,GO:0044424,GO:…	-	ko:K11252,ko:K11254	ko05034,ko05203,ko05322,map05034,map05203,map05322	-	-	-	ko00000,ko00001,ko03036,ko04147	-	-	-	Histone
XP_041452943.1	7668.SPU_017287-tr	2.77e-133	390	KOG4029@1|root,KOG4029@2759|Eukaryota,3A61V@33154|Opisthokonta,3BGK3@33208|Metazoa,3D20A@33213|Bilateria	33208|Metazoa	K	heart and neural crest	HAND2	GO:0000228,GO:0000785,GO:0000790,GO:0000902,GO:0000904,GO:0000976,GO:0000977,GO:0000978,GO:0000981,GO:0000982,GO:0000987,GO:0001012,GO:0001067,GO:0001077,GO:0001101,GO:0001228,GO:0001501,GO:0001568,GO:0001667,GO:0001701,GO:0001738,GO:0001755,GO:0001838,GO:0001932,GO:0001934,GO:0001944,GO:0001947,GO:0001967,GO:0002009,GO:0002164,GO:0002376,GO:0002520,GO:0003007,GO:0003008,GO:0003013,GO:0003015,GO:…	-	ko:K18486	-	-	-	-	ko00000,ko03000	-	-	-	HLH
XP_041452945.1	7668.SPU_026791-tr	2.01e-142	403	KOG2433@1|root,KOG2433@2759|Eukaryota,39ZNT@33154|Opisthokonta,3BJJP@33208|Metazoa,3D5QQ@33213|Bilateria	33208|Metazoa	S	UFM1 hydrolase activity	UFSP1	GO:0003674,GO:0003824,GO:0006508,GO:0006807,GO:0008150,GO:0008152,GO:0008233,GO:0008234,GO:0016787,GO:0016788,GO:0016790,GO:0019538,GO:0019783,GO:0043170,GO:0044238,GO:0070011,GO:0071567,GO:0071704,GO:0140096,GO:1901564	-	ko:K01376	-	-	-	-	ko00000,ko01000,ko01002	-	-	-	Peptidase_C78
XP_041452946.1	7460.GB45549-PA	1.69e-34	124	COG0629@1|root,KOG1653@2759|Eukaryota,3A4A4@33154|Opisthokonta,3BRQR@33208|Metazoa,3D8PN@33213|Bilateria,41ZV1@6656|Arthropoda,3SN0G@50557|Insecta,46IP4@7399|Hymenoptera	33208|Metazoa	L	Single-stranded DNA-binding protein	SSBP1	GO:0000002,GO:0000229,GO:0000262,GO:0003674,GO:0003676,GO:0003677,GO:0003682,GO:0003697,GO:0005488,GO:0005575,GO:0005622,GO:0005623,GO:0005694,GO:0005737,GO:0005739,GO:0005759,GO:0006139,GO:0006259,GO:0006260,GO:0006261,GO:0006264,GO:0006725,GO:0006807,GO:0006996,GO:0007005,GO:0008150,GO:0008152,GO:0009058,GO:0009059,GO:0009295,GO:0009987,GO:0016043,GO:0031974,GO:0032042,GO:0034641,GO:0034645,GO:…	-	ko:K03111	ko03030,ko03430,ko03440,map03030,map03430,map03440	-	-	-	ko00000,ko00001,ko03029,ko03032,ko03400	-	-	-	SSB
XP_041452947.1	7668.SPU_005152-tr	3.01e-120	344	COG0454@1|root,KOG3216@2759|Eukaryota,38FNC@33154|Opisthokonta,3BBAU@33208|Metazoa,3CX77@33213|Bilateria	33208|Metazoa	E	diamine N-acetyltransferase activity	SAT1	GO:0001525,GO:0001568,GO:0001944,GO:0003674,GO:0003824,GO:0004145,GO:0005488,GO:0005515,GO:0005575,GO:0005622,GO:0005623,GO:0005737,GO:0005829,GO:0006576,GO:0006595,GO:0006596,GO:0006598,GO:0006807,GO:0007275,GO:0008080,GO:0008150,GO:0008152,GO:0008215,GO:0008216,GO:0009056,GO:0009058,GO:0009308,GO:0009309,GO:0009310,GO:0009653,GO:0009987,GO:0016407,GO:0016410,GO:0016740,GO:0016746,GO:0016747,GO:…	2.3.1.57	ko:K00657	ko00330,ko01100,ko04216,map00330,map01100,map04216	M00135	R01154	RC00004,RC00096	ko00000,ko00001,ko00002,ko01000	-	-	-	Acetyltransf_1
XP_041452948.1	7668.SPU_000022-tr	1.39e-154	436	KOG3976@1|root,KOG3976@2759|Eukaryota,38FAC@33154|Opisthokonta,3BF80@33208|Metazoa,3CRV5@33213|Bilateria	33208|Metazoa	C	ATP synthesis coupled proton transport	ATP5F1	GO:0000276,GO:0003674,GO:0005215,GO:0005575,GO:0005622,GO:0005623,GO:0005634,GO:0005654,GO:0005737,GO:0005739,GO:0005740,GO:0005743,GO:0005753,GO:0005759,GO:0005929,GO:0006091,GO:0006119,GO:0006139,GO:0006163,GO:0006164,GO:0006725,GO:0006753,GO:0006754,GO:0006793,GO:0006796,GO:0006807,GO:0006810,GO:0006811,GO:0006812,GO:0006839,GO:0006996,GO:0007005,GO:0007006,GO:0007007,GO:0008150,GO:0008152,GO:…	-	ko:K02127	ko00190,ko01100,ko04714,ko05010,ko05012,ko05016,map00190,map01100,map04714,map05010,map05012,map05016	M00158	-	-	ko00000,ko00001,ko00002	3.A.2.1	-	-	Mt_ATP-synt_B
XP_041452949.1	7668.SPU_013153-tr	5e-173	497	KOG4220@1|root,KOG4220@2759|Eukaryota,39M9Y@33154|Opisthokonta,3CNX2@33208|Metazoa,3E65D@33213|Bilateria	33208|Metazoa	T	Belongs to the G-protein coupled receptor 1 family	-	-	-	ko:K04151	ko04080,map04080	-	-	-	ko00000,ko00001,ko04030	-	-	-	7tm_1
XP_041452950.1	7668.SPU_023663-tr	3.27e-68	208	COG5262@1|root,KOG1756@2759|Eukaryota,3A1K0@33154|Opisthokonta,3BQBZ@33208|Metazoa,3D75E@33213|Bilateria	33208|Metazoa	B	Histone H2A	HIST2H2AB	GO:0000228,GO:0000785,GO:0000790,GO:0003674,GO:0003676,GO:0003677,GO:0005488,GO:0005515,GO:0005575,GO:0005622,GO:0005623,GO:0005634,GO:0005694,GO:0006325,GO:0006342,GO:0006355,GO:0006996,GO:0008150,GO:0009889,GO:0009890,GO:0009892,GO:0009987,GO:0010468,GO:0010556,GO:0010558,GO:0010605,GO:0010629,GO:0016043,GO:0016458,GO:0019219,GO:0019222,GO:0019899,GO:0031323,GO:0031324,GO:0031326,GO:0031327,GO:…	-	ko:K11251	ko04217,ko05034,ko05322,map04217,map05034,map05322	-	-	-	ko00000,ko00001,ko03036,ko04147	-	-	-	Histone,Histone_H2A_C
XP_041452951.1	7668.SPU_009328-tr	7.57e-60	192	2FJES@1|root,2TKW5@2759|Eukaryota,3AAD8@33154|Opisthokonta,3BUDD@33208|Metazoa	33208|Metazoa	-	-	-	-	-	-	-	-	-	-	-	-	-	-	-
XP_041452952.1	7668.SPU_009328-tr	2.92e-60	192	2FJES@1|root,2TKW5@2759|Eukaryota,3AAD8@33154|Opisthokonta,3BUDD@33208|Metazoa	33208|Metazoa	-	-	-	-	-	-	-	-	-	-	-	-	-	-	-
XP_041452953.1	7668.SPU_009328-tr	1.5e-60	192	2FJES@1|root,2TKW5@2759|Eukaryota,3AAD8@33154|Opisthokonta,3BUDD@33208|Metazoa	33208|Metazoa	-	-	-	-	-	-	-	-	-	-	-	-	-	-	-
XP_041452954.1	7668.SPU_018433-tr	0	1078	COG0591@1|root,KOG2349@2759|Eukaryota,38E3B@33154|Opisthokonta,3BA8Y@33208|Metazoa,3CRHR@33213|Bilateria	33208|Metazoa	P	glucose:sodium symporter activity	-	-	-	ko:K14383,ko:K14389,ko:K14391	-	-	-	-	ko00000,ko02000	2.A.21.3,2.A.21.3.5,2.A.21.3.6	-	-	SSF
XP_041452955.1	7668.SPU_008477-tr	2.41e-135	427	COG4886@1|root,KOG0619@2759|Eukaryota,38GPY@33154|Opisthokonta,3BFMX@33208|Metazoa,3CS8Y@33213|Bilateria	33208|Metazoa	S	biological adhesion	chp	GO:0001654,GO:0001745,GO:0001751,GO:0001754,GO:0005575,GO:0005623,GO:0005886,GO:0005887,GO:0005902,GO:0006996,GO:0007155,GO:0007156,GO:0007275,GO:0007399,GO:0007423,GO:0008150,GO:0009653,GO:0009887,GO:0009987,GO:0016020,GO:0016021,GO:0016028,GO:0016043,GO:0022008,GO:0022610,GO:0030030,GO:0030154,GO:0030182,GO:0031224,GO:0031225,GO:0031226,GO:0032501,GO:0032502,GO:0032528,GO:0035996,GO:0042051,GO:…	-	ko:K17256	-	-	-	-	ko00000,ko04147	-	-	-	LRR_1,LRR_5,LRR_6,LRR_8
XP_041452956.1	7668.SPU_004867-tr	6.77e-109	333	KOG3544@1|root,KOG3544@2759|Eukaryota,3A943@33154|Opisthokonta,3BUQV@33208|Metazoa,3DB1W@33213|Bilateria	33208|Metazoa	S	structural constituent of cuticle	-	-	-	-	-	-	-	-	-	-	-	-	-
XP_041452957.1	7668.SPU_002278-tr	2.47e-18	90.1	COG1308@1|root,COG2940@1|root,KOG1085@2759|Eukaryota,KOG2239@2759|Eukaryota,39NEG@33154|Opisthokonta,3CPZ1@33208|Metazoa	2759|Eukaryota	K	SET (Su(var)3-9, Enhancer-of-zeste, Trithorax) domain	NACAD	-	2.3.2.27,5.3.99.3	ko:K03626,ko:K10659,ko:K15730	ko00590,ko01100,map00590,map01100	-	R02265	RC00672	ko00000,ko00001,ko01000,ko04121	-	-	-	NAC,SET
XP_041452959.1	7668.SPU_002744-tr	5.09e-130	381	KOG2692@1|root,KOG2692@2759|Eukaryota,3AR7X@33154|Opisthokonta,3C356@33208|Metazoa,3DII8@33213|Bilateria	33208|Metazoa	G	Glycosyltransferase family 29 (sialyltransferase)	-	-	-	ko:K06612,ko:K06614	-	-	-	-	ko00000,ko01000,ko01003	-	GT29	-	Glyco_transf_29
XP_041452960.1	7668.SPU_006360-tr	1.41e-193	547	KOG4220@1|root,KOG4220@2759|Eukaryota	2759|Eukaryota	M	G-protein coupled acetylcholine receptor activity	-	-	-	ko:K04131,ko:K04134,ko:K04149,ko:K04151	ko04020,ko04080,ko04725,ko04742,ko04750,ko04810,ko04911,ko04970,ko04971,ko04972,map04020,map04080,map04725,map04742,map04750,map04810,map04911,map04970,map04971,map04972	-	-	-	ko00000,ko00001,ko04030	-	-	-	7tm_1
XP_041452961.1	7668.SPU_021628-tr	9.16e-152	433	KOG0759@1|root,KOG0753@2759|Eukaryota,39BBG@33154|Opisthokonta,3B9D8@33208|Metazoa,3CX4V@33213|Bilateria	33208|Metazoa	C	oxidative phosphorylation uncoupler activity	ucp1	-	-	ko:K15103	-	-	-	-	ko00000,ko02000	2.A.29.3.3,2.A.29.3.4,2.A.29.3.5	-	-	Mito_carr
XP_041452962.1	7668.SPU_021628-tr	9.16e-152	433	KOG0759@1|root,KOG0753@2759|Eukaryota,39BBG@33154|Opisthokonta,3B9D8@33208|Metazoa,3CX4V@33213|Bilateria	33208|Metazoa	C	oxidative phosphorylation uncoupler activity	ucp1	-	-	ko:K15103	-	-	-	-	ko00000,ko02000	2.A.29.3.3,2.A.29.3.4,2.A.29.3.5	-	-	Mito_carr
XP_041452963.1	7668.SPU_021628-tr	9.16e-152	433	KOG0759@1|root,KOG0753@2759|Eukaryota,39BBG@33154|Opisthokonta,3B9D8@33208|Metazoa,3CX4V@33213|Bilateria	33208|Metazoa	C	oxidative phosphorylation uncoupler activity	ucp1	-	-	ko:K15103	-	-	-	-	ko00000,ko02000	2.A.29.3.3,2.A.29.3.4,2.A.29.3.5	-	-	Mito_carr
XP_041452964.1	7668.SPU_021628-tr	7.75e-127	368	KOG0759@1|root,KOG0753@2759|Eukaryota,39BBG@33154|Opisthokonta,3B9D8@33208|Metazoa,3CX4V@33213|Bilateria	33208|Metazoa	C	oxidative phosphorylation uncoupler activity	ucp1	-	-	ko:K15103	-	-	-	-	ko00000,ko02000	2.A.29.3.3,2.A.29.3.4,2.A.29.3.5	-	-	Mito_carr
XP_041452965.1	7668.SPU_026025-tr	1.05e-91	273	KOG1941@1|root,KOG1941@2759|Eukaryota,3ADQY@33154|Opisthokonta,3BWCN@33208|Metazoa,3DCVI@33213|Bilateria	33208|Metazoa	W	acetylcholine receptor binding	-	-	-	-	-	-	-	-	-	-	-	-	-
XP_041452966.1	7668.SPU_006194-tr	2.11e-77	246	2CW6H@1|root,2RTS0@2759|Eukaryota,39NF8@33154|Opisthokonta,3CPZK@33208|Metazoa,3DKEF@33213|Bilateria	7668.SPU_006194-tr|-	-	-	-	-	-	-	-	-	-	-	-	-	-	-	-
XP_041452967.1	7668.SPU_001191-tr	2.71e-195	558	COG0174@1|root,KOG0683@2759|Eukaryota,39EXA@33154|Opisthokonta,3BAVA@33208|Metazoa,3CZQ0@33213|Bilateria	33154|Opisthokonta	E	lengsin, lens protein with glutamine synthetase domain	-	-	-	-	-	-	-	-	-	-	-	-	Gln-synt_C
XP_041452968.1	7668.SPU_004867-tr	1.08e-23	110	KOG3544@1|root,KOG3544@2759|Eukaryota,3A943@33154|Opisthokonta,3BUQV@33208|Metazoa,3DB1W@33213|Bilateria	33208|Metazoa	S	structural constituent of cuticle	-	-	-	-	-	-	-	-	-	-	-	-	-
XP_041452969.1	7668.SPU_012497-tr	1.1e-150	436	COG0500@1|root,KOG1269@2759|Eukaryota,3A1H7@33154|Opisthokonta,3BR3M@33208|Metazoa,3D7U6@33213|Bilateria	33208|Metazoa	I	Putative methyltransferase	-	-	-	-	-	-	-	-	-	-	-	-	Methyltransf_31
XP_041452970.1	7739.XP_002592690.1	0.000636	50.4	KOG4297@1|root,KOG4297@2759|Eukaryota	7739.XP_002592690.1|-	S	carbohydrate binding	-	-	-	-	-	-	-	-	-	-	-	-	-
XP_041452972.1	6500.XP_005099511.1	1.4e-58	182	COG1631@1|root,KOG3464@2759|Eukaryota,3A3DQ@33154|Opisthokonta,3BRG4@33208|Metazoa,3D8JT@33213|Bilateria	33208|Metazoa	J	structural constituent of ribosome	rpl-41	GO:0002181,GO:0003674,GO:0003735,GO:0005198,GO:0005575,GO:0005622,GO:0005623,GO:0005737,GO:0005829,GO:0005840,GO:0006412,GO:0006518,GO:0006807,GO:0008150,GO:0008152,GO:0009058,GO:0009059,GO:0009987,GO:0010467,GO:0015934,GO:0019538,GO:0022625,GO:0022626,GO:0032991,GO:0034641,GO:0034645,GO:0043043,GO:0043170,GO:0043226,GO:0043228,GO:0043229,GO:0043232,GO:0043603,GO:0043604,GO:0044237,GO:0044238,GO:…	-	ko:K02929	ko03010,map03010	M00177,M00179	-	-	br01610,ko00000,ko00001,ko00002,ko03011	-	-	-	Ribosomal_L44
XP_041452973.1	28377.ENSACAP00000010933	7.61e-09	61.6	KOG4297@1|root,KOG4297@2759|Eukaryota,39TWF@33154|Opisthokonta,3BFQ9@33208|Metazoa,3CX0X@33213|Bilateria	33208|Metazoa	TV	mannose binding	-	-	-	ko:K06795,ko:K17513,ko:K22244	ko05226,map05226	-	-	-	ko00000,ko00001,ko00535,ko00536,ko04091,ko04516	-	-	-	Lectin_C,Trypsin
XP_041452974.1	7668.SPU_015847-tr	3.27e-180	509	KOG3656@1|root,KOG3656@2759|Eukaryota,3ASRT@33154|Opisthokonta,3C3T9@33208|Metazoa,3DKS3@33213|Bilateria	33208|Metazoa	S	7 transmembrane receptor (rhodopsin family)	-	-	-	-	-	-	-	-	-	-	-	-	7tm_1
XP_041452975.1	7668.SPU_024866-tr	5.3e-86	280	KOG2504@1|root,KOG2504@2759|Eukaryota	2759|Eukaryota	IQ	monocarboxylate transporter	-	GO:0000003,GO:0003006,GO:0003008,GO:0003014,GO:0003674,GO:0005215,GO:0005342,GO:0005575,GO:0005623,GO:0005886,GO:0006810,GO:0006811,GO:0006820,GO:0007276,GO:0007281,GO:0008028,GO:0008150,GO:0008219,GO:0008509,GO:0008514,GO:0009636,GO:0009987,GO:0010623,GO:0012501,GO:0015075,GO:0015318,GO:0015711,GO:0015718,GO:0015849,GO:0016020,GO:0016021,GO:0016323,GO:0019953,GO:0022412,GO:0022414,GO:0022857,GO:…	-	ko:K11810	-	-	-	-	ko00000,ko02000	2.A.1.13	-	-	MFS_1
XP_041452976.1	7668.SPU_024866-tr	5.3e-86	280	KOG2504@1|root,KOG2504@2759|Eukaryota	2759|Eukaryota	IQ	monocarboxylate transporter	-	GO:0000003,GO:0003006,GO:0003008,GO:0003014,GO:0003674,GO:0005215,GO:0005342,GO:0005575,GO:0005623,GO:0005886,GO:0006810,GO:0006811,GO:0006820,GO:0007276,GO:0007281,GO:0008028,GO:0008150,GO:0008219,GO:0008509,GO:0008514,GO:0009636,GO:0009987,GO:0010623,GO:0012501,GO:0015075,GO:0015318,GO:0015711,GO:0015718,GO:0015849,GO:0016020,GO:0016021,GO:0016323,GO:0019953,GO:0022412,GO:0022414,GO:0022857,GO:…	-	ko:K11810	-	-	-	-	ko00000,ko02000	2.A.1.13	-	-	MFS_1
XP_041452977.1	7668.SPU_011962-tr	1.06e-167	477	COG0039@1|root,KOG1495@2759|Eukaryota,38G9C@33154|Opisthokonta,3BGT7@33208|Metazoa,3CW73@33213|Bilateria	33208|Metazoa	C	L-lactate dehydrogenase activity	LDHB	GO:0000166,GO:0000302,GO:0000768,GO:0001666,GO:0003674,GO:0003824,GO:0004457,GO:0004459,GO:0005488,GO:0005515,GO:0005575,GO:0005622,GO:0005623,GO:0005737,GO:0005739,GO:0005759,GO:0005829,GO:0005929,GO:0005975,GO:0005996,GO:0006006,GO:0006007,GO:0006082,GO:0006089,GO:0006090,GO:0006091,GO:0006096,GO:0006113,GO:0006139,GO:0006163,GO:0006164,GO:0006165,GO:0006725,GO:0006732,GO:0006733,GO:0006734,GO:…	1.1.1.27	ko:K00016	ko00010,ko00270,ko00620,ko00640,ko01100,ko01110,ko01120,ko01130,ko04922,map00010,map00270,map00620,map00640,map01100,map01110,map01120,map01130,map04922	-	R00703,R01000,R03104	RC00031,RC00044	ko00000,ko00001,ko01000,ko04147	-	-	-	Ldh_1_C,Ldh_1_N
XP_041452979.1	7668.SPU_013152-tr	1.3e-179	522	KOG1075@1|root,KOG4220@1|root,KOG1075@2759|Eukaryota,KOG4220@2759|Eukaryota,39M9Y@33154|Opisthokonta,3CNX2@33208|Metazoa,3E65D@33213|Bilateria	33208|Metazoa	T	Belongs to the G-protein coupled receptor 1 family	-	-	-	ko:K04151	ko04080,map04080	-	-	-	ko00000,ko00001,ko04030	-	-	-	7tm_1
XP_041452980.1	7668.SPU_024749-tr	8.35e-175	504	KOG3656@1|root,KOG3656@2759|Eukaryota	2759|Eukaryota	O	G-protein coupled receptor activity	-	-	-	-	-	-	-	-	-	-	-	-	7tm_1
XP_041452981.1	7668.SPU_008664-tr	0	942	2CMAI@1|root,2QPT3@2759|Eukaryota,38FX8@33154|Opisthokonta,3BF0Q@33208|Metazoa,3CR89@33213|Bilateria	33208|Metazoa	Z	positive regulation of invadopodium disassembly	NAV2	GO:0000003,GO:0000902,GO:0000904,GO:0001558,GO:0001667,GO:0001817,GO:0001818,GO:0001889,GO:0003674,GO:0003779,GO:0005488,GO:0005515,GO:0005575,GO:0005622,GO:0005623,GO:0005634,GO:0005635,GO:0005654,GO:0005737,GO:0005794,GO:0006928,GO:0006935,GO:0006950,GO:0006952,GO:0006996,GO:0007010,GO:0007015,GO:0007026,GO:0007154,GO:0007165,GO:0007267,GO:0007275,GO:0007399,GO:0007409,GO:0007411,GO:0007517,GO:…	3.6.4.12	ko:K19483	-	-	-	-	ko00000,ko01000,ko03400	-	-	-	AAA,CH
XP_041452982.1	7668.SPU_008664-tr	0	894	2CMAI@1|root,2QPT3@2759|Eukaryota,38FX8@33154|Opisthokonta,3BF0Q@33208|Metazoa,3CR89@33213|Bilateria	33208|Metazoa	Z	positive regulation of invadopodium disassembly	NAV2	GO:0000003,GO:0000902,GO:0000904,GO:0001558,GO:0001667,GO:0001817,GO:0001818,GO:0001889,GO:0003674,GO:0003779,GO:0005488,GO:0005515,GO:0005575,GO:0005622,GO:0005623,GO:0005634,GO:0005635,GO:0005654,GO:0005737,GO:0005794,GO:0006928,GO:0006935,GO:0006950,GO:0006952,GO:0006996,GO:0007010,GO:0007015,GO:0007026,GO:0007154,GO:0007165,GO:0007267,GO:0007275,GO:0007399,GO:0007409,GO:0007411,GO:0007517,GO:…	3.6.4.12	ko:K19483	-	-	-	-	ko00000,ko01000,ko03400	-	-	-	AAA,CH
XP_041452983.1	7668.SPU_008071-tr	1.76e-114	348	COG5134@1|root,KOG2989@2759|Eukaryota,38FX9@33154|Opisthokonta,3BCG7@33208|Metazoa,3CX2B@33213|Bilateria	33208|Metazoa	S	Family of unknown function (DUF572)	CCDC94	GO:0008150,GO:0009966,GO:0009968,GO:0010646,GO:0010648,GO:0010941,GO:0023051,GO:0023057,GO:0030431,GO:0032501,GO:0042981,GO:0043066,GO:0043067,GO:0043069,GO:0043516,GO:0043518,GO:0043523,GO:0043524,GO:0048519,GO:0048523,GO:0048583,GO:0048585,GO:0050789,GO:0050794,GO:0060548,GO:0065007,GO:0080134,GO:0080135,GO:1901214,GO:1901215,GO:1901796,GO:1901797,GO:1902531,GO:1902532,GO:2001020,GO:2001021	-	-	-	-	-	-	-	-	-	-	DUF572
XP_041452986.1	7668.SPU_008104-tr	2.63e-25	103	COG3040@1|root,KOG4824@2759|Eukaryota,3A0H1@33154|Opisthokonta,3BPI5@33208|Metazoa,3D6K3@33213|Bilateria	33208|Metazoa	M	negative regulation of lipoprotein oxidation	-	GO:0005575,GO:0005576,GO:0005615,GO:0006950,GO:0006979,GO:0007275,GO:0007568,GO:0008150,GO:0008340,GO:0010259,GO:0032501,GO:0032502,GO:0033500,GO:0042592,GO:0044421,GO:0048856,GO:0048878,GO:0050896,GO:0055088,GO:0055090,GO:0065007,GO:0065008,GO:0070328	-	ko:K03098	-	-	-	-	ko00000,ko04147	-	-	-	Lipocalin,Lipocalin_2
XP_041452987.1	7668.SPU_019341-tr	5.75e-277	767	COG2126@1|root,KOG1419@2759|Eukaryota,38BBJ@33154|Opisthokonta,3BA2P@33208|Metazoa,3CR7B@33213|Bilateria	33208|Metazoa	P	voltage-gated potassium channel activity	KCNQ1	GO:0000003,GO:0000323,GO:0001508,GO:0002027,GO:0002791,GO:0002792,GO:0003006,GO:0003008,GO:0003012,GO:0003013,GO:0003014,GO:0003015,GO:0003674,GO:0005215,GO:0005216,GO:0005244,GO:0005249,GO:0005251,GO:0005261,GO:0005267,GO:0005488,GO:0005515,GO:0005516,GO:0005543,GO:0005546,GO:0005575,GO:0005622,GO:0005623,GO:0005737,GO:0005764,GO:0005768,GO:0005769,GO:0005770,GO:0005773,GO:0005783,GO:0005886,GO:…	-	ko:K04926	ko04261,ko04725,ko04971,ko04972,ko04974,ko05110,map04261,map04725,map04971,map04972,map04974,map05110	-	-	-	ko00000,ko00001,ko04040	1.A.1.15.1,1.A.1.15.6	-	-	Ion_trans,KCNQ_channel
XP_041452988.1	7668.SPU_018917-tr	2.21e-23	102	COG5272@1|root,KOG0004@2759|Eukaryota	2759|Eukaryota	J	structural constituent of ribosome	-	-	-	-	-	-	-	-	-	-	-	-	ubiquitin,zf-RING_2
XP_041452989.1	7739.XP_002613579.1	2.66e-72	221	29P2U@1|root,2RWE6@2759|Eukaryota,39TUD@33154|Opisthokonta,3BMIQ@33208|Metazoa,3CZYP@33213|Bilateria,48AHU@7711|Chordata	33208|Metazoa	S	cilium assembly	TMEM138	GO:0005575,GO:0005623,GO:0005929,GO:0006996,GO:0008150,GO:0009987,GO:0016043,GO:0022607,GO:0030030,GO:0030031,GO:0035869,GO:0042995,GO:0043226,GO:0044085,GO:0044422,GO:0044441,GO:0044463,GO:0044464,GO:0044782,GO:0060271,GO:0070925,GO:0071840,GO:0120025,GO:0120031,GO:0120036,GO:0120038	-	-	-	-	-	-	-	-	-	-	TMEM138
XP_041452990.1	7668.SPU_022554-tr	2.53e-99	296	KOG4029@1|root,KOG4029@2759|Eukaryota,3AA24@33154|Opisthokonta,3BU2K@33208|Metazoa,3DAMW@33213|Bilateria	33208|Metazoa	K	helix loop helix domain	-	-	-	ko:K09067	-	-	-	-	ko00000,ko03000	-	-	-	HLH
XP_041452993.1	9031.ENSGALP00000034072	0	3033	COG0439@1|root,KOG0368@2759|Eukaryota,38BBT@33154|Opisthokonta,3BD6M@33208|Metazoa,3CUQB@33213|Bilateria,482SS@7711|Chordata,4936Q@7742|Vertebrata,4GTB0@8782|Aves	33208|Metazoa	I	acetyl-CoA carboxylase	ACACA	GO:0000166,GO:0000976,GO:0000977,GO:0000978,GO:0000987,GO:0001012,GO:0001067,GO:0001101,GO:0001650,GO:0001894,GO:0002119,GO:0002164,GO:0003002,GO:0003674,GO:0003676,GO:0003677,GO:0003690,GO:0003824,GO:0003989,GO:0004075,GO:0005102,GO:0005488,GO:0005515,GO:0005524,GO:0005575,GO:0005622,GO:0005623,GO:0005634,GO:0005730,GO:0005737,GO:0005783,GO:0005789,GO:0005829,GO:0005856,GO:0006082,GO:0006084,GO:…	2.1.3.15,6.3.4.14,6.4.1.2	ko:K01946,ko:K11262	ko00061,ko00254,ko00620,ko00640,ko01100,ko01110,ko01212,ko04152,ko04910,ko04920,ko04922,ko04931,map00061,map00254,map00620,map00640,map01100,map01110,map01212,map04152,map04910,map04920,map04922,map04931	M00082	R00742,R04385,R04386	RC00040,RC00253,RC00367	ko00000,ko00001,ko00002,ko01000	-	-	-	ACC_central,Biotin_carb_C,Biotin_carb_N,Biotin_lipoyl,CPSase_L_D2,Carboxyl_trans
XP_041452996.1	7668.SPU_011429-tr	2.52e-71	217	COG5112@1|root,KOG3408@2759|Eukaryota,3A8JP@33154|Opisthokonta,3BQFH@33208|Metazoa,3D8CW@33213|Bilateria	33208|Metazoa	A	Zinc-finger double-stranded RNA-binding	ZNF593	GO:0000054,GO:0000055,GO:0003674,GO:0005488,GO:0005575,GO:0005622,GO:0005623,GO:0005634,GO:0005730,GO:0006355,GO:0006357,GO:0006403,GO:0006405,GO:0006611,GO:0006810,GO:0006886,GO:0006913,GO:0008104,GO:0008150,GO:0008270,GO:0009889,GO:0009891,GO:0009893,GO:0010468,GO:0010556,GO:0010557,GO:0010604,GO:0010628,GO:0015031,GO:0015833,GO:0015931,GO:0019219,GO:0019222,GO:0022613,GO:0030684,GO:0030687,GO:…	-	ko:K14821	-	-	-	-	ko00000,ko03009	-	-	-	zf-C2H2_jaz
XP_041452997.1	7955.ENSDARP00000077856	4.41e-304	859	KOG3716@1|root,KOG3716@2759|Eukaryota,3AN4Z@33154|Opisthokonta,3BCUH@33208|Metazoa,3CTF1@33213|Bilateria,47Z11@7711|Chordata,490G2@7742|Vertebrata,4A0WE@7898|Actinopterygii	33208|Metazoa	I	Belongs to the carnitine choline acetyltransferase family	CPT1B	GO:0003674,GO:0003824,GO:0004095,GO:0005575,GO:0005622,GO:0005623,GO:0005737,GO:0005739,GO:0005740,GO:0005741,GO:0006082,GO:0006629,GO:0006631,GO:0006635,GO:0006810,GO:0006811,GO:0006820,GO:0006839,GO:0006853,GO:0006869,GO:0006950,GO:0006979,GO:0008150,GO:0008152,GO:0008374,GO:0009056,GO:0009062,GO:0009605,GO:0009636,GO:0009987,GO:0009991,GO:0010033,GO:0010035,GO:0010038,GO:0010876,GO:0015711,GO:…	2.3.1.21	ko:K08765,ko:K19523	ko00071,ko01212,ko03320,ko04152,ko04714,ko04920,ko04922,ko04931,map00071,map01212,map03320,map04152,map04714,map04920,map04922,map04931	-	R01923	RC00004,RC00037,RC02816	ko00000,ko00001,ko01000,ko03029	-	-	-	CPT_N,Carn_acyltransf
XP_041452998.1	7955.ENSDARP00000077856	2.89e-304	860	KOG3716@1|root,KOG3716@2759|Eukaryota,3AN4Z@33154|Opisthokonta,3BCUH@33208|Metazoa,3CTF1@33213|Bilateria,47Z11@7711|Chordata,490G2@7742|Vertebrata,4A0WE@7898|Actinopterygii	33208|Metazoa	I	Belongs to the carnitine choline acetyltransferase family	CPT1B	GO:0003674,GO:0003824,GO:0004095,GO:0005575,GO:0005622,GO:0005623,GO:0005737,GO:0005739,GO:0005740,GO:0005741,GO:0006082,GO:0006629,GO:0006631,GO:0006635,GO:0006810,GO:0006811,GO:0006820,GO:0006839,GO:0006853,GO:0006869,GO:0006950,GO:0006979,GO:0008150,GO:0008152,GO:0008374,GO:0009056,GO:0009062,GO:0009605,GO:0009636,GO:0009987,GO:0009991,GO:0010033,GO:0010035,GO:0010038,GO:0010876,GO:0015711,GO:…	2.3.1.21	ko:K08765,ko:K19523	ko00071,ko01212,ko03320,ko04152,ko04714,ko04920,ko04922,ko04931,map00071,map01212,map03320,map04152,map04714,map04920,map04922,map04931	-	R01923	RC00004,RC00037,RC02816	ko00000,ko00001,ko01000,ko03029	-	-	-	CPT_N,Carn_acyltransf
XP_041452999.1	7955.ENSDARP00000077856	2.37e-304	859	KOG3716@1|root,KOG3716@2759|Eukaryota,3AN4Z@33154|Opisthokonta,3BCUH@33208|Metazoa,3CTF1@33213|Bilateria,47Z11@7711|Chordata,490G2@7742|Vertebrata,4A0WE@7898|Actinopterygii	33208|Metazoa	I	Belongs to the carnitine choline acetyltransferase family	CPT1B	GO:0003674,GO:0003824,GO:0004095,GO:0005575,GO:0005622,GO:0005623,GO:0005737,GO:0005739,GO:0005740,GO:0005741,GO:0006082,GO:0006629,GO:0006631,GO:0006635,GO:0006810,GO:0006811,GO:0006820,GO:0006839,GO:0006853,GO:0006869,GO:0006950,GO:0006979,GO:0008150,GO:0008152,GO:0008374,GO:0009056,GO:0009062,GO:0009605,GO:0009636,GO:0009987,GO:0009991,GO:0010033,GO:0010035,GO:0010038,GO:0010876,GO:0015711,GO:…	2.3.1.21	ko:K08765,ko:K19523	ko00071,ko01212,ko03320,ko04152,ko04714,ko04920,ko04922,ko04931,map00071,map01212,map03320,map04152,map04714,map04920,map04922,map04931	-	R01923	RC00004,RC00037,RC02816	ko00000,ko00001,ko01000,ko03029	-	-	-	CPT_N,Carn_acyltransf
XP_041453000.1	7955.ENSDARP00000077856	3.94e-306	863	KOG3716@1|root,KOG3716@2759|Eukaryota,3AN4Z@33154|Opisthokonta,3BCUH@33208|Metazoa,3CTF1@33213|Bilateria,47Z11@7711|Chordata,490G2@7742|Vertebrata,4A0WE@7898|Actinopterygii	33208|Metazoa	I	Belongs to the carnitine choline acetyltransferase family	CPT1B	GO:0003674,GO:0003824,GO:0004095,GO:0005575,GO:0005622,GO:0005623,GO:0005737,GO:0005739,GO:0005740,GO:0005741,GO:0006082,GO:0006629,GO:0006631,GO:0006635,GO:0006810,GO:0006811,GO:0006820,GO:0006839,GO:0006853,GO:0006869,GO:0006950,GO:0006979,GO:0008150,GO:0008152,GO:0008374,GO:0009056,GO:0009062,GO:0009605,GO:0009636,GO:0009987,GO:0009991,GO:0010033,GO:0010035,GO:0010038,GO:0010876,GO:0015711,GO:…	2.3.1.21	ko:K08765,ko:K19523	ko00071,ko01212,ko03320,ko04152,ko04714,ko04920,ko04922,ko04931,map00071,map01212,map03320,map04152,map04714,map04920,map04922,map04931	-	R01923	RC00004,RC00037,RC02816	ko00000,ko00001,ko01000,ko03029	-	-	-	CPT_N,Carn_acyltransf
XP_041453001.1	7668.SPU_005325-tr	5.34e-75	235	28J9F@1|root,2QRN6@2759|Eukaryota,38R3J@33154|Opisthokonta,3BEQY@33208|Metazoa,3D2P5@33213|Bilateria	33208|Metazoa	S	Glycine N-methyltransferase	-	GO:0000096,GO:0006082,GO:0006139,GO:0006520,GO:0006534,GO:0006555,GO:0006575,GO:0006725,GO:0006732,GO:0006790,GO:0006807,GO:0006950,GO:0007154,GO:0007275,GO:0007568,GO:0008150,GO:0008152,GO:0008340,GO:0008652,GO:0009056,GO:0009058,GO:0009066,GO:0009069,GO:0009109,GO:0009116,GO:0009119,GO:0009267,GO:0009605,GO:0009987,GO:0009991,GO:0010259,GO:0016053,GO:0017144,GO:0019752,GO:0031667,GO:0031668,GO:…	2.1.1.20	ko:K00552	ko00260,map00260	-	R00367	RC00003,RC00060	ko00000,ko00001,ko01000	-	-	-	Methyltransf_25,Methyltransf_31
XP_041453002.1	7668.SPU_014222-tr	1.79e-06	53.9	KOG4297@1|root,KOG4297@2759|Eukaryota,38HUA@33154|Opisthokonta,3BKU3@33208|Metazoa,3CXW3@33213|Bilateria	33208|Metazoa	TV	C-type lectin (CTL) or carbohydrate-recognition domain (CRD)	CLEC19A	-	-	-	-	-	-	-	-	-	-	-	Lectin_C
XP_041453003.1	7668.SPU_011629-tr	6.75e-108	320	2BVVF@1|root,2RZII@2759|Eukaryota,38H6P@33154|Opisthokonta,3BGG7@33208|Metazoa,3D0D1@33213|Bilateria	33208|Metazoa	S	negative regulation of macrophage cytokine production	CUEDC2	GO:0001817,GO:0001818,GO:0002682,GO:0002683,GO:0002697,GO:0002698,GO:0002700,GO:0002701,GO:0002718,GO:0002719,GO:0005575,GO:0005622,GO:0005623,GO:0005634,GO:0005635,GO:0005654,GO:0005737,GO:0005829,GO:0008150,GO:0010935,GO:0010936,GO:0012505,GO:0016020,GO:0031090,GO:0031347,GO:0031348,GO:0031965,GO:0031967,GO:0031974,GO:0031975,GO:0031981,GO:0032101,GO:0032102,GO:0043226,GO:0043227,GO:0043229,GO:…	-	-	-	-	-	-	-	-	-	-	CUE
XP_041453005.1	7668.SPU_007478-tr	9e-283	790	28PGB@1|root,2QW4D@2759|Eukaryota,397UX@33154|Opisthokonta,3BD31@33208|Metazoa,3D1IJ@33213|Bilateria	33208|Metazoa	S	intracellular signal transduction	DEPDC7	GO:0003674,GO:0005096,GO:0005575,GO:0005622,GO:0005623,GO:0005737,GO:0005829,GO:0007154,GO:0007165,GO:0008047,GO:0008150,GO:0009966,GO:0009987,GO:0010646,GO:0023051,GO:0023052,GO:0030234,GO:0030695,GO:0043085,GO:0043087,GO:0043547,GO:0044093,GO:0044424,GO:0044444,GO:0044464,GO:0048583,GO:0050789,GO:0050790,GO:0050794,GO:0050896,GO:0051056,GO:0051336,GO:0051345,GO:0051716,GO:0060589,GO:0065007,GO:…	-	-	-	-	-	-	-	-	-	-	DEP
XP_041453006.1	7668.SPU_001274-tr	1.23e-31	117	KOG4297@1|root,KOG4297@2759|Eukaryota	2759|Eukaryota	S	carbohydrate binding	FCER2	GO:0002682,GO:0002684,GO:0002697,GO:0002699,GO:0002703,GO:0002705,GO:0002706,GO:0002708,GO:0002712,GO:0002714,GO:0002819,GO:0002821,GO:0002822,GO:0002824,GO:0002889,GO:0002891,GO:0002920,GO:0002922,GO:0002923,GO:0002925,GO:0003674,GO:0005102,GO:0005178,GO:0005488,GO:0005515,GO:0005575,GO:0005576,GO:0005623,GO:0005886,GO:0005887,GO:0007154,GO:0007165,GO:0007166,GO:0007219,GO:0008150,GO:0009889,GO:…	-	ko:K06468,ko:K06721	ko04640,ko05169,map04640,map05169	-	-	-	ko00000,ko00001,ko04090,ko04091	-	-	-	Lectin_C
XP_041453007.1	7668.SPU_010300-tr	1.16e-90	282	COG5183@1|root,KOG1609@2759|Eukaryota,391JZ@33154|Opisthokonta,3C46C@33208|Metazoa,3DKD0@33213|Bilateria	2759|Eukaryota	A	The RING-variant domain is a C4HC3 zinc-finger like motif found in a number of cellular and viral proteins. Some of these proteins have been shown both in vivo and in vitro to have ubiquitin E3 ligase activity.	2025-03-04	GO:0003674,GO:0003824,GO:0004842,GO:0005575,GO:0005622,GO:0005623,GO:0005737,GO:0005794,GO:0005795,GO:0005802,GO:0006464,GO:0006807,GO:0008150,GO:0008152,GO:0009987,GO:0012505,GO:0016567,GO:0016740,GO:0019538,GO:0019787,GO:0031984,GO:0032446,GO:0036211,GO:0043170,GO:0043226,GO:0043227,GO:0043229,GO:0043231,GO:0043412,GO:0044237,GO:0044238,GO:0044260,GO:0044267,GO:0044422,GO:0044424,GO:0044431,GO:…	2.3.2.27	ko:K10656,ko:K10659,ko:K10661	ko04141,map04141	-	-	-	ko00000,ko00001,ko01000,ko04121	-	-	-	RINGv
XP_041453010.1	7668.SPU_018800-tr	8.09e-235	645	KOG0266@1|root,KOG0266@2759|Eukaryota,38XE2@33154|Opisthokonta,3BD65@33208|Metazoa,3CVPK@33213|Bilateria	33208|Metazoa	S	Nucleoporin	NUP37	GO:0000775,GO:0000776,GO:0000777,GO:0000779,GO:0000793,GO:0005575,GO:0005622,GO:0005623,GO:0005634,GO:0005635,GO:0005643,GO:0005654,GO:0005694,GO:0005737,GO:0005829,GO:0006403,GO:0006405,GO:0006406,GO:0006611,GO:0006810,GO:0006886,GO:0006913,GO:0008104,GO:0008150,GO:0008152,GO:0010467,GO:0012505,GO:0015031,GO:0015833,GO:0015931,GO:0016032,GO:0031080,GO:0031503,GO:0031967,GO:0031974,GO:0031975,GO:…	-	ko:K14302	ko03013,map03013	M00427	-	-	ko00000,ko00001,ko00002,ko03019,ko03036	1.l.1	-	-	WD40
XP_041453011.1	7668.SPU_016961-tr	1.48e-77	234	KOG4007@1|root,KOG4007@2759|Eukaryota,39R8R@33154|Opisthokonta,3BBQ3@33208|Metazoa,3CR65@33213|Bilateria	33208|Metazoa	U	Transmembrane protein 9	TMEM9	GO:0000323,GO:0005575,GO:0005622,GO:0005623,GO:0005737,GO:0005764,GO:0005768,GO:0005770,GO:0005773,GO:0012505,GO:0031410,GO:0031982,GO:0043226,GO:0043227,GO:0043229,GO:0043231,GO:0044424,GO:0044444,GO:0044464,GO:0097708	-	-	-	-	-	-	-	-	-	-	Tmemb_9
XP_041453012.1	7668.SPU_026509-tr	7.77e-223	630	28JIZ@1|root,2QRY2@2759|Eukaryota,38CPY@33154|Opisthokonta,3BDMR@33208|Metazoa,3D1TQ@33213|Bilateria	33208|Metazoa	S	protein binding, bridging	INSC	GO:0000226,GO:0000278,GO:0001655,GO:0001709,GO:0003674,GO:0005488,GO:0005515,GO:0005575,GO:0005622,GO:0005623,GO:0005737,GO:0005886,GO:0005938,GO:0006403,GO:0006950,GO:0006952,GO:0006996,GO:0007010,GO:0007017,GO:0007049,GO:0007275,GO:0007399,GO:0007400,GO:0007405,GO:0007422,GO:0007423,GO:0007525,GO:0008092,GO:0008093,GO:0008104,GO:0008150,GO:0008283,GO:0008356,GO:0009605,GO:0009607,GO:0009617,GO:…	-	-	-	-	-	-	-	-	-	-	INSC_LBD
XP_041453013.1	7668.SPU_006993-tr	4.35e-134	382	2A9MC@1|root,2RYIY@2759|Eukaryota,3A0ND@33154|Opisthokonta,3BPUE@33208|Metazoa,3D6F6@33213|Bilateria	33208|Metazoa	S	Domain of unknown function (DUF4291)	-	-	-	-	-	-	-	-	-	-	-	-	DUF4291
XP_041453014.1	7668.SPU_013765-tr	0	1373	KOG1052@1|root,KOG1054@2759|Eukaryota,39MCC@33154|Opisthokonta,3CNZE@33208|Metazoa,3DEZ0@33213|Bilateria	33208|Metazoa	EPT	glutamate receptor	glr-2	GO:0001966,GO:0003008,GO:0003674,GO:0004888,GO:0004970,GO:0004971,GO:0005215,GO:0005216,GO:0005230,GO:0005261,GO:0005267,GO:0005272,GO:0005488,GO:0005515,GO:0005575,GO:0005622,GO:0005623,GO:0005737,GO:0005783,GO:0005886,GO:0005887,GO:0006810,GO:0006811,GO:0006812,GO:0006813,GO:0006814,GO:0006950,GO:0006970,GO:0006972,GO:0007154,GO:0007165,GO:0007166,GO:0007215,GO:0007267,GO:0007268,GO:0007600,GO:…	-	ko:K05200,ko:K05313	ko04024,ko04080,ko04713,ko04723,ko04724,ko04728,ko05031,ko05033,map04024,map04080,map04713,map04723,map04724,map04728,map05031,map05033	-	-	-	ko00000,ko00001,ko04040	1.A.10.1.14,1.A.10.1.15,1.A.10.1.16,1.A.10.1.17,1.A.10.1.2	-	-	ANF_receptor,Lig_chan,Lig_chan-Glu_bd,SBP_bac_3
XP_041453015.1	7668.SPU_028148-tr	5.48e-111	321	KOG4029@1|root,KOG4029@2759|Eukaryota,38E2W@33154|Opisthokonta,3BHUN@33208|Metazoa,3CUNF@33213|Bilateria	33208|Metazoa	K	noradrenergic neuron fate commitment	ASCL1	GO:0000003,GO:0000122,GO:0000976,GO:0000977,GO:0000978,GO:0000981,GO:0000982,GO:0000987,GO:0000988,GO:0000989,GO:0001012,GO:0001067,GO:0001078,GO:0001101,GO:0001227,GO:0001558,GO:0001655,GO:0001701,GO:0001708,GO:0001709,GO:0001764,GO:0001890,GO:0001892,GO:0002009,GO:0002064,GO:0002065,GO:0002067,GO:0002070,GO:0002119,GO:0002164,GO:0002682,GO:0002697,GO:0002700,GO:0002759,GO:0002784,GO:0002805,GO:…	-	ko:K09067	-	-	-	-	ko00000,ko03000	-	-	-	HLH
XP_041453016.1	10224.XP_006821012.1	1.04e-60	203	COG0454@1|root,2SG9U@2759|Eukaryota,3A998@33154|Opisthokonta	33154|Opisthokonta	K	Acetyltransferase (GNAT) family	-	-	-	-	-	-	-	-	-	-	-	-	Acetyltransf_1
XP_041453017.1	7668.SPU_014380-tr	1.6e-233	645	KOG4219@1|root,KOG4219@2759|Eukaryota	2759|Eukaryota	S	tachykinin receptor activity	-	-	-	-	-	-	-	-	-	-	-	-	7tm_1
XP_041453018.1	7668.SPU_012723-tr	8.6e-211	592	KOG3656@1|root,KOG3656@2759|Eukaryota	2759|Eukaryota	O	G-protein coupled receptor activity	frpr-13	-	-	-	-	-	-	-	-	-	-	-	7tm_1
XP_041453020.1	7668.SPU_010409-tr	4.5e-43	165	2CMEU@1|root,2QQ5W@2759|Eukaryota	2759|Eukaryota	S	scavenger receptor activity	-	-	-	ko:K13912	ko04970,map04970	-	-	-	ko00000,ko00001	-	-	-	SRCR
XP_041453023.1	7668.SPU_007054-tr	2.23e-233	656	COG1703@1|root,2QR2W@2759|Eukaryota,38GCT@33154|Opisthokonta,3B9TV@33208|Metazoa,3CVKS@33213|Bilateria	33208|Metazoa	E	cobalamin biosynthetic process	MMAA	GO:0000166,GO:0001882,GO:0001883,GO:0003674,GO:0003824,GO:0003924,GO:0005488,GO:0005515,GO:0005525,GO:0005575,GO:0005622,GO:0005623,GO:0005737,GO:0005739,GO:0005759,GO:0006725,GO:0006766,GO:0006767,GO:0006807,GO:0008150,GO:0008152,GO:0009235,GO:0009987,GO:0016462,GO:0016787,GO:0016817,GO:0016818,GO:0017076,GO:0017111,GO:0017144,GO:0019001,GO:0031974,GO:0032549,GO:0032550,GO:0032553,GO:0032555,GO:…	-	ko:K07588	-	-	-	-	ko00000,ko01000	-	-	-	ArgK
XP_041453024.1	7668.SPU_002744-tr	5.95e-136	396	KOG2692@1|root,KOG2692@2759|Eukaryota,3AR7X@33154|Opisthokonta,3C356@33208|Metazoa,3DII8@33213|Bilateria	33208|Metazoa	G	Glycosyltransferase family 29 (sialyltransferase)	-	-	-	ko:K06612,ko:K06614	-	-	-	-	ko00000,ko01000,ko01003	-	GT29	-	Glyco_transf_29
XP_041453025.1	7897.ENSLACP00000008744	0.00072	49.7	298CU@1|root,2RFDD@2759|Eukaryota,39UY8@33154|Opisthokonta,3BI8K@33208|Metazoa,3CZ3H@33213|Bilateria,48CZY@7711|Chordata,48VRG@7742|Vertebrata	33208|Metazoa	S	identical protein binding	MSANTD3	GO:0003674,GO:0005488,GO:0005515,GO:0042802	-	-	-	-	-	-	-	-	-	-	Myb_DNA-bind_5
XP_041453026.1	7668.SPU_004867-tr	1.54e-10	69.7	KOG3544@1|root,KOG3544@2759|Eukaryota,3A943@33154|Opisthokonta,3BUQV@33208|Metazoa,3DB1W@33213|Bilateria	33208|Metazoa	S	structural constituent of cuticle	-	-	-	-	-	-	-	-	-	-	-	-	-
XP_041453027.1	10224.XP_006820072.1	4.41e-07	61.6	KOG2177@1|root,KOG2177@2759|Eukaryota,38EA3@33154|Opisthokonta,3BFJH@33208|Metazoa,3CRTV@33213|Bilateria	33208|Metazoa	O	Tripartite motif-containing protein	-	-	2.3.2.27	ko:K11997,ko:K12035	ko05206,map05206	-	-	-	ko00000,ko00001,ko01000,ko03019,ko04121	-	-	-	DUF3583,Filamin,NHL,zf-B_box,zf-C3HC4,zf-C3HC4_3,zf-RING_UBOX
XP_041453028.1	7668.SPU_018874-tr	1.31e-186	523	KOG1584@1|root,KOG1584@2759|Eukaryota,397HH@33154|Opisthokonta,3C26K@33208|Metazoa,3DHY9@33213|Bilateria	33208|Metazoa	S	Sulfotransferase domain	-	-	2.8.2.1	ko:K01014,ko:K01025	ko05204,map05204	-	R01242	RC00007,RC00128	ko00000,ko00001,ko01000	-	-	-	Sulfotransfer_1
XP_041453029.1	7668.SPU_017409-tr	2.18e-165	482	KOG2504@1|root,KOG2504@2759|Eukaryota	2759|Eukaryota	IQ	monocarboxylate transporter	-	GO:0000003,GO:0003006,GO:0003008,GO:0003014,GO:0003674,GO:0005215,GO:0005342,GO:0005575,GO:0005623,GO:0005886,GO:0006810,GO:0006811,GO:0006820,GO:0007276,GO:0007281,GO:0008028,GO:0008150,GO:0008219,GO:0008509,GO:0008514,GO:0009636,GO:0009987,GO:0010623,GO:0012501,GO:0015075,GO:0015318,GO:0015711,GO:0015718,GO:0015849,GO:0016020,GO:0016021,GO:0016323,GO:0019953,GO:0022412,GO:0022414,GO:0022857,GO:…	-	ko:K11810	-	-	-	-	ko00000,ko02000	2.A.1.13	-	-	MFS_1
XP_041453030.1	7668.SPU_000346-tr	5.82e-93	309	COG5599@1|root,KOG0200@1|root,KOG4297@1|root,KOG0200@2759|Eukaryota,KOG4228@2759|Eukaryota,KOG4297@2759|Eukaryota	2759|Eukaryota	S	carbohydrate binding	-	-	3.1.3.48,3.4.21.7	ko:K01315,ko:K05695,ko:K16910	ko04080,ko04514,ko04520,ko04610,ko04910,ko04931,ko05150,ko05164,map04080,map04514,map04520,map04610,map04910,map04931,map05150,map05164	-	-	-	ko00000,ko00001,ko01000,ko01002,ko01009,ko04147,ko04516	-	-	-	EGF,F5_F8_type_C,Kringle,Lectin_C,Sushi,Y_phosphatase,fn3
XP_041453031.1	10224.XP_002734802.1	7.49e-211	591	KOG0680@1|root,KOG0680@2759|Eukaryota,38D34@33154|Opisthokonta,3BDJC@33208|Metazoa,3CV95@33213|Bilateria	33208|Metazoa	Z	chromatin remodeling	ACTR6	GO:0000785,GO:0003674,GO:0003682,GO:0005488,GO:0005575,GO:0005622,GO:0005623,GO:0005634,GO:0005694,GO:0006325,GO:0006996,GO:0008150,GO:0009987,GO:0016043,GO:0043226,GO:0043227,GO:0043228,GO:0043229,GO:0043231,GO:0043232,GO:0044422,GO:0044424,GO:0044427,GO:0044446,GO:0044464,GO:0051276,GO:0070828,GO:0071840	-	ko:K11662	-	-	-	-	ko00000,ko03036,ko04812	-	-	-	Actin
XP_041453032.1	10224.XP_002734515.1	3.02e-176	503	KOG2908@1|root,KOG2908@2759|Eukaryota,38BPQ@33154|Opisthokonta,3BABE@33208|Metazoa,3CWTG@33213|Bilateria	33208|Metazoa	O	proteasome assembly	PSMD13	GO:0000003,GO:0000280,GO:0000502,GO:0001775,GO:0002252,GO:0002263,GO:0002274,GO:0002275,GO:0002283,GO:0002366,GO:0002376,GO:0002443,GO:0002444,GO:0002446,GO:0003674,GO:0003824,GO:0004175,GO:0005198,GO:0005488,GO:0005515,GO:0005575,GO:0005576,GO:0005622,GO:0005623,GO:0005634,GO:0005654,GO:0005737,GO:0005829,GO:0005838,GO:0006464,GO:0006508,GO:0006511,GO:0006807,GO:0006810,GO:0006887,GO:0006955,GO:…	-	ko:K03039	ko03050,ko05169,map03050,map05169	M00341	-	-	ko00000,ko00001,ko00002,ko03051	-	-	-	PCI
XP_041453033.1	10224.XP_002733536.1	3.7e-28	129	2CMAI@1|root,2QPT3@2759|Eukaryota,38FX8@33154|Opisthokonta,3BF0Q@33208|Metazoa,3CR89@33213|Bilateria	33208|Metazoa	Z	positive regulation of invadopodium disassembly	NAV2	GO:0000003,GO:0000902,GO:0000904,GO:0001558,GO:0001667,GO:0001817,GO:0001818,GO:0001889,GO:0003674,GO:0003779,GO:0005488,GO:0005515,GO:0005575,GO:0005622,GO:0005623,GO:0005634,GO:0005635,GO:0005654,GO:0005737,GO:0005794,GO:0006928,GO:0006935,GO:0006950,GO:0006952,GO:0006996,GO:0007010,GO:0007015,GO:0007026,GO:0007154,GO:0007165,GO:0007267,GO:0007275,GO:0007399,GO:0007409,GO:0007411,GO:0007517,GO:…	3.6.4.12	ko:K19483	-	-	-	-	ko00000,ko01000,ko03400	-	-	-	AAA,CH
XP_041453034.1	7668.SPU_021212-tr	2.84e-200	598	COG0666@1|root,KOG0505@2759|Eukaryota,38EP8@33154|Opisthokonta,3BECQ@33208|Metazoa,3CTH7@33213|Bilateria	33208|Metazoa	OT	positive regulation of myosin-light-chain-phosphatase activity	PPP1R12C	GO:0000003,GO:0000902,GO:0000904,GO:0001700,GO:0002009,GO:0002165,GO:0003006,GO:0005575,GO:0005622,GO:0005623,GO:0005737,GO:0005911,GO:0005912,GO:0005913,GO:0005938,GO:0007275,GO:0007276,GO:0007281,GO:0007292,GO:0007391,GO:0007399,GO:0007409,GO:0007444,GO:0007472,GO:0007476,GO:0007552,GO:0007560,GO:0008150,GO:0008544,GO:0009653,GO:0009790,GO:0009791,GO:0009792,GO:0009886,GO:0009887,GO:0009888,GO:…	-	ko:K06270,ko:K17457	ko04022,ko04024,ko04270,ko04510,ko04611,ko04810,ko04921,ko05205,map04022,map04024,map04270,map04510,map04611,map04810,map04921,map05205	-	-	-	ko00000,ko00001,ko01009	-	-	-	Ank_2,Ank_4,PRKG1_interact
XP_041453035.1	7668.SPU_021212-tr	7.78e-203	604	COG0666@1|root,KOG0505@2759|Eukaryota,38EP8@33154|Opisthokonta,3BECQ@33208|Metazoa,3CTH7@33213|Bilateria	33208|Metazoa	OT	positive regulation of myosin-light-chain-phosphatase activity	PPP1R12C	GO:0000003,GO:0000902,GO:0000904,GO:0001700,GO:0002009,GO:0002165,GO:0003006,GO:0005575,GO:0005622,GO:0005623,GO:0005737,GO:0005911,GO:0005912,GO:0005913,GO:0005938,GO:0007275,GO:0007276,GO:0007281,GO:0007292,GO:0007391,GO:0007399,GO:0007409,GO:0007444,GO:0007472,GO:0007476,GO:0007552,GO:0007560,GO:0008150,GO:0008544,GO:0009653,GO:0009790,GO:0009791,GO:0009792,GO:0009886,GO:0009887,GO:0009888,GO:…	-	ko:K06270,ko:K17457	ko04022,ko04024,ko04270,ko04510,ko04611,ko04810,ko04921,ko05205,map04022,map04024,map04270,map04510,map04611,map04810,map04921,map05205	-	-	-	ko00000,ko00001,ko01009	-	-	-	Ank_2,Ank_4,PRKG1_interact
XP_041453036.1	7668.SPU_021212-tr	2.25e-201	600	COG0666@1|root,KOG0505@2759|Eukaryota,38EP8@33154|Opisthokonta,3BECQ@33208|Metazoa,3CTH7@33213|Bilateria	33208|Metazoa	OT	positive regulation of myosin-light-chain-phosphatase activity	PPP1R12C	GO:0000003,GO:0000902,GO:0000904,GO:0001700,GO:0002009,GO:0002165,GO:0003006,GO:0005575,GO:0005622,GO:0005623,GO:0005737,GO:0005911,GO:0005912,GO:0005913,GO:0005938,GO:0007275,GO:0007276,GO:0007281,GO:0007292,GO:0007391,GO:0007399,GO:0007409,GO:0007444,GO:0007472,GO:0007476,GO:0007552,GO:0007560,GO:0008150,GO:0008544,GO:0009653,GO:0009790,GO:0009791,GO:0009792,GO:0009886,GO:0009887,GO:0009888,GO:…	-	ko:K06270,ko:K17457	ko04022,ko04024,ko04270,ko04510,ko04611,ko04810,ko04921,ko05205,map04022,map04024,map04270,map04510,map04611,map04810,map04921,map05205	-	-	-	ko00000,ko00001,ko01009	-	-	-	Ank_2,Ank_4,PRKG1_interact
XP_041453037.1	7668.SPU_021212-tr	6.15e-204	607	COG0666@1|root,KOG0505@2759|Eukaryota,38EP8@33154|Opisthokonta,3BECQ@33208|Metazoa,3CTH7@33213|Bilateria	33208|Metazoa	OT	positive regulation of myosin-light-chain-phosphatase activity	PPP1R12C	GO:0000003,GO:0000902,GO:0000904,GO:0001700,GO:0002009,GO:0002165,GO:0003006,GO:0005575,GO:0005622,GO:0005623,GO:0005737,GO:0005911,GO:0005912,GO:0005913,GO:0005938,GO:0007275,GO:0007276,GO:0007281,GO:0007292,GO:0007391,GO:0007399,GO:0007409,GO:0007444,GO:0007472,GO:0007476,GO:0007552,GO:0007560,GO:0008150,GO:0008544,GO:0009653,GO:0009790,GO:0009791,GO:0009792,GO:0009886,GO:0009887,GO:0009888,GO:…	-	ko:K06270,ko:K17457	ko04022,ko04024,ko04270,ko04510,ko04611,ko04810,ko04921,ko05205,map04022,map04024,map04270,map04510,map04611,map04810,map04921,map05205	-	-	-	ko00000,ko00001,ko01009	-	-	-	Ank_2,Ank_4,PRKG1_interact
XP_041453038.1	7668.SPU_021212-tr	7.06e-192	576	COG0666@1|root,KOG0505@2759|Eukaryota,38EP8@33154|Opisthokonta,3BECQ@33208|Metazoa,3CTH7@33213|Bilateria	33208|Metazoa	OT	positive regulation of myosin-light-chain-phosphatase activity	PPP1R12C	GO:0000003,GO:0000902,GO:0000904,GO:0001700,GO:0002009,GO:0002165,GO:0003006,GO:0005575,GO:0005622,GO:0005623,GO:0005737,GO:0005911,GO:0005912,GO:0005913,GO:0005938,GO:0007275,GO:0007276,GO:0007281,GO:0007292,GO:0007391,GO:0007399,GO:0007409,GO:0007444,GO:0007472,GO:0007476,GO:0007552,GO:0007560,GO:0008150,GO:0008544,GO:0009653,GO:0009790,GO:0009791,GO:0009792,GO:0009886,GO:0009887,GO:0009888,GO:…	-	ko:K06270,ko:K17457	ko04022,ko04024,ko04270,ko04510,ko04611,ko04810,ko04921,ko05205,map04022,map04024,map04270,map04510,map04611,map04810,map04921,map05205	-	-	-	ko00000,ko00001,ko01009	-	-	-	Ank_2,Ank_4,PRKG1_interact
XP_041453039.1	7668.SPU_021212-tr	6.14e-184	555	COG0666@1|root,KOG0505@2759|Eukaryota,38EP8@33154|Opisthokonta,3BECQ@33208|Metazoa,3CTH7@33213|Bilateria	33208|Metazoa	OT	positive regulation of myosin-light-chain-phosphatase activity	PPP1R12C	GO:0000003,GO:0000902,GO:0000904,GO:0001700,GO:0002009,GO:0002165,GO:0003006,GO:0005575,GO:0005622,GO:0005623,GO:0005737,GO:0005911,GO:0005912,GO:0005913,GO:0005938,GO:0007275,GO:0007276,GO:0007281,GO:0007292,GO:0007391,GO:0007399,GO:0007409,GO:0007444,GO:0007472,GO:0007476,GO:0007552,GO:0007560,GO:0008150,GO:0008544,GO:0009653,GO:0009790,GO:0009791,GO:0009792,GO:0009886,GO:0009887,GO:0009888,GO:…	-	ko:K06270,ko:K17457	ko04022,ko04024,ko04270,ko04510,ko04611,ko04810,ko04921,ko05205,map04022,map04024,map04270,map04510,map04611,map04810,map04921,map05205	-	-	-	ko00000,ko00001,ko01009	-	-	-	Ank_2,Ank_4,PRKG1_interact
XP_041453040.1	7668.SPU_021212-tr	4.06e-207	614	COG0666@1|root,KOG0505@2759|Eukaryota,38EP8@33154|Opisthokonta,3BECQ@33208|Metazoa,3CTH7@33213|Bilateria	33208|Metazoa	OT	positive regulation of myosin-light-chain-phosphatase activity	PPP1R12C	GO:0000003,GO:0000902,GO:0000904,GO:0001700,GO:0002009,GO:0002165,GO:0003006,GO:0005575,GO:0005622,GO:0005623,GO:0005737,GO:0005911,GO:0005912,GO:0005913,GO:0005938,GO:0007275,GO:0007276,GO:0007281,GO:0007292,GO:0007391,GO:0007399,GO:0007409,GO:0007444,GO:0007472,GO:0007476,GO:0007552,GO:0007560,GO:0008150,GO:0008544,GO:0009653,GO:0009790,GO:0009791,GO:0009792,GO:0009886,GO:0009887,GO:0009888,GO:…	-	ko:K06270,ko:K17457	ko04022,ko04024,ko04270,ko04510,ko04611,ko04810,ko04921,ko05205,map04022,map04024,map04270,map04510,map04611,map04810,map04921,map05205	-	-	-	ko00000,ko00001,ko01009	-	-	-	Ank_2,Ank_4,PRKG1_interact
XP_041453041.1	7668.SPU_021212-tr	5.51e-210	621	COG0666@1|root,KOG0505@2759|Eukaryota,38EP8@33154|Opisthokonta,3BECQ@33208|Metazoa,3CTH7@33213|Bilateria	33208|Metazoa	OT	positive regulation of myosin-light-chain-phosphatase activity	PPP1R12C	GO:0000003,GO:0000902,GO:0000904,GO:0001700,GO:0002009,GO:0002165,GO:0003006,GO:0005575,GO:0005622,GO:0005623,GO:0005737,GO:0005911,GO:0005912,GO:0005913,GO:0005938,GO:0007275,GO:0007276,GO:0007281,GO:0007292,GO:0007391,GO:0007399,GO:0007409,GO:0007444,GO:0007472,GO:0007476,GO:0007552,GO:0007560,GO:0008150,GO:0008544,GO:0009653,GO:0009790,GO:0009791,GO:0009792,GO:0009886,GO:0009887,GO:0009888,GO:…	-	ko:K06270,ko:K17457	ko04022,ko04024,ko04270,ko04510,ko04611,ko04810,ko04921,ko05205,map04022,map04024,map04270,map04510,map04611,map04810,map04921,map05205	-	-	-	ko00000,ko00001,ko01009	-	-	-	Ank_2,Ank_4,PRKG1_interact
XP_041453042.1	7668.SPU_021212-tr	1.09e-207	615	COG0666@1|root,KOG0505@2759|Eukaryota,38EP8@33154|Opisthokonta,3BECQ@33208|Metazoa,3CTH7@33213|Bilateria	33208|Metazoa	OT	positive regulation of myosin-light-chain-phosphatase activity	PPP1R12C	GO:0000003,GO:0000902,GO:0000904,GO:0001700,GO:0002009,GO:0002165,GO:0003006,GO:0005575,GO:0005622,GO:0005623,GO:0005737,GO:0005911,GO:0005912,GO:0005913,GO:0005938,GO:0007275,GO:0007276,GO:0007281,GO:0007292,GO:0007391,GO:0007399,GO:0007409,GO:0007444,GO:0007472,GO:0007476,GO:0007552,GO:0007560,GO:0008150,GO:0008544,GO:0009653,GO:0009790,GO:0009791,GO:0009792,GO:0009886,GO:0009887,GO:0009888,GO:…	-	ko:K06270,ko:K17457	ko04022,ko04024,ko04270,ko04510,ko04611,ko04810,ko04921,ko05205,map04022,map04024,map04270,map04510,map04611,map04810,map04921,map05205	-	-	-	ko00000,ko00001,ko01009	-	-	-	Ank_2,Ank_4,PRKG1_interact
XP_041453043.1	7668.SPU_023909-tr	3.46e-127	378	KOG2287@1|root,KOG2287@2759|Eukaryota,39WJD@33154|Opisthokonta,3BKUG@33208|Metazoa,3CVRB@33213|Bilateria	33208|Metazoa	G	Galactosyltransferase	-	-	2.4.1.206,2.4.1.86	ko:K02175,ko:K03766,ko:K03877,ko:K07819,ko:K07820	ko00601,ko00603,ko01100,ko04320,map00601,map00603,map01100,map04320	M00070,M00071	R05964,R05971,R06006	-	ko00000,ko00001,ko00002,ko01000,ko01003	-	GT31	-	Galactosyl_T
XP_041453044.1	7668.SPU_021212-tr	3.07e-148	461	COG0666@1|root,KOG0505@2759|Eukaryota,38EP8@33154|Opisthokonta,3BECQ@33208|Metazoa,3CTH7@33213|Bilateria	33208|Metazoa	OT	positive regulation of myosin-light-chain-phosphatase activity	PPP1R12C	GO:0000003,GO:0000902,GO:0000904,GO:0001700,GO:0002009,GO:0002165,GO:0003006,GO:0005575,GO:0005622,GO:0005623,GO:0005737,GO:0005911,GO:0005912,GO:0005913,GO:0005938,GO:0007275,GO:0007276,GO:0007281,GO:0007292,GO:0007391,GO:0007399,GO:0007409,GO:0007444,GO:0007472,GO:0007476,GO:0007552,GO:0007560,GO:0008150,GO:0008544,GO:0009653,GO:0009790,GO:0009791,GO:0009792,GO:0009886,GO:0009887,GO:0009888,GO:…	-	ko:K06270,ko:K17457	ko04022,ko04024,ko04270,ko04510,ko04611,ko04810,ko04921,ko05205,map04022,map04024,map04270,map04510,map04611,map04810,map04921,map05205	-	-	-	ko00000,ko00001,ko01009	-	-	-	Ank_2,Ank_4,PRKG1_interact
XP_041453045.1	7668.SPU_004512-tr	6.26e-58	208	COG0666@1|root,KOG4177@2759|Eukaryota	2759|Eukaryota	I	spectrin binding	-	-	1.14.13.225	ko:K15502,ko:K19947	-	-	-	-	ko00000,ko01000,ko01009,ko03400,ko04131	-	-	-	Ank,Ank_2,Ank_3,Ank_4,Ank_5,ZU5
XP_041453046.1	7668.SPU_012581-tr	3.73e-05	53.1	COG1112@1|root,KOG1801@2759|Eukaryota,38GCB@33154|Opisthokonta,3BJRT@33208|Metazoa,3D032@33213|Bilateria	33208|Metazoa	A	regulation of termination of RNA polymerase II transcription, poly(A)-coupled	SETX	GO:0000165,GO:0000228,GO:0000245,GO:0000302,GO:0000375,GO:0000377,GO:0000398,GO:0000976,GO:0001067,GO:0001101,GO:0001147,GO:0001160,GO:0003674,GO:0003676,GO:0003677,GO:0003678,GO:0003690,GO:0003824,GO:0004386,GO:0005488,GO:0005515,GO:0005575,GO:0005576,GO:0005622,GO:0005623,GO:0005634,GO:0005654,GO:0005694,GO:0005737,GO:0006139,GO:0006259,GO:0006281,GO:0006302,GO:0006351,GO:0006353,GO:0006355,GO:…	-	ko:K10706	-	-	-	-	ko00000,ko01000,ko03021	-	-	-	AAA_11,AAA_12,FHA,SEN1_N
XP_041453047.1	7668.SPU_010448-tr	0	1197	KOG4193@1|root,KOG4193@2759|Eukaryota	2759|Eukaryota	S	G-protein coupled receptor activity	-	-	-	ko:K04593	-	-	-	-	ko00000,ko04030	-	-	-	7tm_2,GAIN,GPS,Gal_Lectin,Lectin_C,OLF
XP_041453048.1	10224.XP_002740221.1	3.69e-91	281	COG3491@1|root,KOG0143@2759|Eukaryota,38FUK@33154|Opisthokonta,3BNSU@33208|Metazoa,3D0SY@33213|Bilateria	33208|Metazoa	Q	oxidoreductase activity	-	-	-	-	-	-	-	-	-	-	-	-	2OG-FeII_Oxy,DIOX_N
XP_041453049.1	7668.SPU_008802-tr	8.14e-124	400	KOG3714@1|root,KOG3714@2759|Eukaryota	2759|Eukaryota	O	metalloendopeptidase activity	-	-	-	-	-	-	-	-	-	-	-	-	Astacin,CUB
XP_041453050.1	7668.SPU_018876-tr	3.03e-172	486	KOG1584@1|root,KOG1584@2759|Eukaryota,397HH@33154|Opisthokonta,3C26K@33208|Metazoa,3DHY9@33213|Bilateria	33208|Metazoa	S	Sulfotransferase domain	-	-	2.8.2.1	ko:K01014,ko:K01025	ko05204,map05204	-	R01242	RC00007,RC00128	ko00000,ko00001,ko01000	-	-	-	Sulfotransfer_1
XP_041453051.1	7668.SPU_004512-tr	6.44e-37	149	COG0666@1|root,KOG4177@2759|Eukaryota	2759|Eukaryota	I	spectrin binding	-	-	1.14.13.225	ko:K15502,ko:K19947	-	-	-	-	ko00000,ko01000,ko01009,ko03400,ko04131	-	-	-	Ank,Ank_2,Ank_3,Ank_4,Ank_5,ZU5
XP_041453052.1	7668.SPU_027400-tr	1.35e-92	302	KOG1591@1|root,KOG1591@2759|Eukaryota,38RNT@33154|Opisthokonta,3BE11@33208|Metazoa,3D3EW@33213|Bilateria	33208|Metazoa	E	L-ascorbic acid binding	P4HTM	GO:0002682,GO:0003674,GO:0003824,GO:0008150,GO:0008152,GO:0016491,GO:0016705,GO:0016706,GO:0045595,GO:0045637,GO:0045646,GO:0050789,GO:0050793,GO:0050794,GO:0051213,GO:0051239,GO:0055114,GO:0065007,GO:0065008,GO:1903706,GO:2000026	-	ko:K06711	-	-	-	-	ko00000,ko01000	-	-	-	2OG-FeII_Oxy_3,EF-hand_5,EF-hand_7
XP_041453053.1	7668.SPU_023909-tr	8.57e-128	379	KOG2287@1|root,KOG2287@2759|Eukaryota,39WJD@33154|Opisthokonta,3BKUG@33208|Metazoa,3CVRB@33213|Bilateria	33208|Metazoa	G	Galactosyltransferase	-	-	2.4.1.206,2.4.1.86	ko:K02175,ko:K03766,ko:K03877,ko:K07819,ko:K07820	ko00601,ko00603,ko01100,ko04320,map00601,map00603,map01100,map04320	M00070,M00071	R05964,R05971,R06006	-	ko00000,ko00001,ko00002,ko01000,ko01003	-	GT31	-	Galactosyl_T
XP_041453054.1	7668.SPU_015973-tr	4.85e-18	90.9	COG0666@1|root,KOG0504@2759|Eukaryota,KOG4177@2759|Eukaryota,38BVK@33154|Opisthokonta,3BGGV@33208|Metazoa,3CT1S@33213|Bilateria	33208|Metazoa	M	ankyrin 3, node of Ranvier (ankyrin G)	-	-	-	-	-	-	-	-	-	-	-	-	Ank,Ank_2,Ank_3,Ank_4,Ank_5,ZU5
XP_041453055.1	7668.SPU_023168-tr	1.8e-43	169	KOG2087@1|root,KOG2087@2759|Eukaryota,38CC3@33154|Opisthokonta,3BCC2@33208|Metazoa,3CZ7Q@33213|Bilateria	33208|Metazoa	T	G-protein coupled receptor activity	-	-	-	ko:K04307	ko04080,ko04926,map04080,map04926	-	-	-	ko00000,ko00001,ko04030	-	-	-	7tm_1,CUB,LRR_8,Ldl_recept_a,Lectin_C
XP_041453056.1	7668.SPU_003927-tr	4.63e-78	241	KOG1947@1|root,KOG1947@2759|Eukaryota,38DVK@33154|Opisthokonta,3BEVH@33208|Metazoa,3CWSC@33213|Bilateria	33208|Metazoa	S	Antagonist of mitotic exit network 1 homolog	AMN1	-	-	-	-	-	-	-	-	-	-	-	LRR_6
XP_041453057.1	9305.ENSSHAP00000017053	2.13e-05	51.6	KOG3573@1|root,KOG3573@2759|Eukaryota	2759|Eukaryota	O	Belongs to the peptidase C14A family	CASP10	GO:0000003,GO:0002165,GO:0002225,GO:0002230,GO:0002376,GO:0002682,GO:0002684,GO:0002697,GO:0002699,GO:0002700,GO:0002702,GO:0002759,GO:0002760,GO:0002784,GO:0002786,GO:0002803,GO:0002805,GO:0002807,GO:0002808,GO:0002813,GO:0002831,GO:0002833,GO:0002920,GO:0002922,GO:0003006,GO:0003674,GO:0003824,GO:0004175,GO:0004197,GO:0005488,GO:0005515,GO:0005575,GO:0005622,GO:0005623,GO:0005737,GO:0005829,GO:…	3.4.22.55,3.4.22.56,3.4.22.57,3.4.22.60,3.4.22.61,3.4.22.63,3.4.22.64	ko:K02186,ko:K02187,ko:K04394,ko:K04397,ko:K04398,ko:K04400,ko:K04401,ko:K04724,ko:K04741,ko:K13521,ko:K20010	ko01524,ko04010,ko04064,ko04115,ko04140,ko04141,ko04210,ko04214,ko04215,ko04217,ko04620,ko04621,ko04622,ko04624,ko04650,ko04657,ko04668,ko04726,ko04932,ko04933,ko05010,ko05012,ko05014,ko05016,ko05020,ko05120,ko05133,ko05134,ko05142,ko05145,ko05146,ko05152,ko05161,ko05165,ko05167,ko05168,ko05200,ko05203,ko05205,ko05206,ko05210,ko05222,ko05416,map01524,map04010,map04064,map04115,map04140,map04141,m…	M00685	-	-	ko00000,ko00001,ko00002,ko01000,ko01002,ko01009	-	-	-	DED,Peptidase_C14
XP_041453058.1	9305.ENSSHAP00000017053	1.85e-05	51.6	KOG3573@1|root,KOG3573@2759|Eukaryota	2759|Eukaryota	O	Belongs to the peptidase C14A family	CASP10	GO:0000003,GO:0002165,GO:0002225,GO:0002230,GO:0002376,GO:0002682,GO:0002684,GO:0002697,GO:0002699,GO:0002700,GO:0002702,GO:0002759,GO:0002760,GO:0002784,GO:0002786,GO:0002803,GO:0002805,GO:0002807,GO:0002808,GO:0002813,GO:0002831,GO:0002833,GO:0002920,GO:0002922,GO:0003006,GO:0003674,GO:0003824,GO:0004175,GO:0004197,GO:0005488,GO:0005515,GO:0005575,GO:0005622,GO:0005623,GO:0005737,GO:0005829,GO:…	3.4.22.55,3.4.22.56,3.4.22.57,3.4.22.60,3.4.22.61,3.4.22.63,3.4.22.64	ko:K02186,ko:K02187,ko:K04394,ko:K04397,ko:K04398,ko:K04400,ko:K04401,ko:K04724,ko:K04741,ko:K13521,ko:K20010	ko01524,ko04010,ko04064,ko04115,ko04140,ko04141,ko04210,ko04214,ko04215,ko04217,ko04620,ko04621,ko04622,ko04624,ko04650,ko04657,ko04668,ko04726,ko04932,ko04933,ko05010,ko05012,ko05014,ko05016,ko05020,ko05120,ko05133,ko05134,ko05142,ko05145,ko05146,ko05152,ko05161,ko05165,ko05167,ko05168,ko05200,ko05203,ko05205,ko05206,ko05210,ko05222,ko05416,map01524,map04010,map04064,map04115,map04140,map04141,m…	M00685	-	-	ko00000,ko00001,ko00002,ko01000,ko01002,ko01009	-	-	-	DED,Peptidase_C14
XP_041453059.1	7668.SPU_003808-tr	8.24e-284	781	KOG3656@1|root,KOG3656@2759|Eukaryota,38F43@33154|Opisthokonta,3B98Q@33208|Metazoa,3D0HV@33213|Bilateria	33208|Metazoa	S	receptor 22	GPR22	GO:0003674,GO:0004888,GO:0004930,GO:0005488,GO:0005575,GO:0005623,GO:0005886,GO:0005887,GO:0007154,GO:0007165,GO:0007186,GO:0008150,GO:0009719,GO:0009725,GO:0009987,GO:0010033,GO:0010243,GO:0016020,GO:0016021,GO:0023052,GO:0031224,GO:0031226,GO:0032870,GO:0033218,GO:0038023,GO:0042221,GO:0042277,GO:0044425,GO:0044459,GO:0044464,GO:0050789,GO:0050794,GO:0050896,GO:0051716,GO:0060089,GO:0065007,GO:…	-	ko:K04319	-	-	-	-	ko00000,ko04030	-	-	-	7tm_1
XP_041453060.1	7668.SPU_026816-tr	3.51e-234	652	KOG3656@1|root,KOG3656@2759|Eukaryota,38BUX@33154|Opisthokonta,3BF5B@33208|Metazoa,3CW1W@33213|Bilateria	2759|Eukaryota	T	Receptor for adenosine. The activity of this receptor is mediated by G proteins which activate adenylyl cyclase	-	GO:0008150,GO:0046662,GO:0048518,GO:0048520,GO:0050789,GO:0050795,GO:0051239,GO:0051240,GO:0065007,GO:1901046,GO:2000241,GO:2000243	-	-	-	-	-	-	-	-	-	-	7tm_1
XP_041453061.1	7668.SPU_004867-tr	2.86e-100	320	KOG3544@1|root,KOG3544@2759|Eukaryota,3A943@33154|Opisthokonta,3BUQV@33208|Metazoa,3DB1W@33213|Bilateria	33208|Metazoa	S	structural constituent of cuticle	-	-	-	-	-	-	-	-	-	-	-	-	-
XP_041453062.1	7668.SPU_019858-tr	7.25e-136	417	KOG4592@1|root,KOG4592@2759|Eukaryota,38BB7@33154|Opisthokonta,3BHXH@33208|Metazoa,3D0MH@33213|Bilateria	33208|Metazoa	S	deadenylation-dependent decapping of nuclear-transcribed mRNA	PATL1	GO:0000288,GO:0000290,GO:0000291,GO:0000932,GO:0000956,GO:0002151,GO:0003674,GO:0003676,GO:0003723,GO:0003727,GO:0005488,GO:0005575,GO:0005622,GO:0005623,GO:0005634,GO:0005654,GO:0005737,GO:0005829,GO:0006139,GO:0006401,GO:0006402,GO:0006417,GO:0006725,GO:0006807,GO:0006996,GO:0007275,GO:0007568,GO:0008150,GO:0008152,GO:0008187,GO:0008266,GO:0008340,GO:0008582,GO:0009056,GO:0009057,GO:0009889,GO:…	-	ko:K12617	ko03018,map03018	M00395	-	-	ko00000,ko00001,ko00002,ko03019	-	-	-	PAT1
XP_041453064.1	7668.SPU_016321-tr	2.81e-125	363	COG3491@1|root,KOG0143@2759|Eukaryota,38FUK@33154|Opisthokonta,3BNSU@33208|Metazoa,3D0SY@33213|Bilateria	33208|Metazoa	Q	oxidoreductase activity	-	-	-	-	-	-	-	-	-	-	-	-	2OG-FeII_Oxy,DIOX_N
XP_041453065.1	7668.SPU_016321-tr	2.52e-119	348	COG3491@1|root,KOG0143@2759|Eukaryota,38FUK@33154|Opisthokonta,3BNSU@33208|Metazoa,3D0SY@33213|Bilateria	33208|Metazoa	Q	oxidoreductase activity	-	-	-	-	-	-	-	-	-	-	-	-	2OG-FeII_Oxy,DIOX_N
XP_041453068.1	7739.XP_002604340.1	2.22e-11	69.3	2C05S@1|root,2SCSY@2759|Eukaryota,3ADNJ@33154|Opisthokonta,3BWHX@33208|Metazoa,3DD1P@33213|Bilateria,48M8H@7711|Chordata	33208|Metazoa	-	-	-	-	-	-	-	-	-	-	-	-	-	-	-
XP_041453069.1	7668.SPU_024124-tr	7.17e-70	241	2CZEI@1|root,2SA07@2759|Eukaryota,3A8IP@33154|Opisthokonta,3BV4X@33208|Metazoa,3DH3D@33213|Bilateria	33208|Metazoa	-	-	-	-	-	-	-	-	-	-	-	-	-	-	-
XP_041453070.1	7668.SPU_024124-tr	7.17e-70	241	2CZEI@1|root,2SA07@2759|Eukaryota,3A8IP@33154|Opisthokonta,3BV4X@33208|Metazoa,3DH3D@33213|Bilateria	33208|Metazoa	-	-	-	-	-	-	-	-	-	-	-	-	-	-	-
XP_041453071.1	7668.SPU_007948-tr	3.64e-248	687	KOG1028@1|root,KOG1028@2759|Eukaryota,39UNM@33154|Opisthokonta,3BFKZ@33208|Metazoa,3D18M@33213|Bilateria	33208|Metazoa	TU	Protein kinase C conserved region 2 (CalB)	Syt13	GO:0000149,GO:0001505,GO:0003674,GO:0005488,GO:0005509,GO:0005515,GO:0005543,GO:0005544,GO:0005575,GO:0005622,GO:0005623,GO:0005737,GO:0005886,GO:0006810,GO:0006836,GO:0006887,GO:0006906,GO:0006996,GO:0007154,GO:0007267,GO:0007268,GO:0007269,GO:0008021,GO:0008150,GO:0008289,GO:0009987,GO:0012505,GO:0016020,GO:0016021,GO:0016043,GO:0016050,GO:0016079,GO:0016192,GO:0017156,GO:0017157,GO:0017158,GO:…	-	ko:K19906,ko:K19910	-	-	-	-	ko00000,ko04131	-	-	-	C2
XP_041453072.1	7668.SPU_025798-tr	0	1092	COG0457@1|root,KOG1124@2759|Eukaryota,38CY4@33154|Opisthokonta,3BAFG@33208|Metazoa,3CV6Z@33213|Bilateria	33208|Metazoa	C	positive regulation of proteasomal protein catabolic process	TMTC3	GO:0001763,GO:0002009,GO:0003401,GO:0005575,GO:0005622,GO:0005623,GO:0005737,GO:0005783,GO:0006950,GO:0007275,GO:0008150,GO:0009653,GO:0009791,GO:0009887,GO:0009888,GO:0009893,GO:0009894,GO:0009896,GO:0009987,GO:0010468,GO:0010604,GO:0012505,GO:0019222,GO:0030154,GO:0030162,GO:0030323,GO:0030324,GO:0031323,GO:0031325,GO:0031329,GO:0031331,GO:0032268,GO:0032270,GO:0032501,GO:0032502,GO:0033554,GO:…	-	-	-	-	-	-	-	-	-	-	DUF1736,TPR_1,TPR_16,TPR_2,TPR_6,TPR_8
XP_041453073.1	7668.SPU_025798-tr	0	1092	COG0457@1|root,KOG1124@2759|Eukaryota,38CY4@33154|Opisthokonta,3BAFG@33208|Metazoa,3CV6Z@33213|Bilateria	33208|Metazoa	C	positive regulation of proteasomal protein catabolic process	TMTC3	GO:0001763,GO:0002009,GO:0003401,GO:0005575,GO:0005622,GO:0005623,GO:0005737,GO:0005783,GO:0006950,GO:0007275,GO:0008150,GO:0009653,GO:0009791,GO:0009887,GO:0009888,GO:0009893,GO:0009894,GO:0009896,GO:0009987,GO:0010468,GO:0010604,GO:0012505,GO:0019222,GO:0030154,GO:0030162,GO:0030323,GO:0030324,GO:0031323,GO:0031325,GO:0031329,GO:0031331,GO:0032268,GO:0032270,GO:0032501,GO:0032502,GO:0033554,GO:…	-	-	-	-	-	-	-	-	-	-	DUF1736,TPR_1,TPR_16,TPR_2,TPR_6,TPR_8
XP_041453074.1	7668.SPU_015966-tr	0	1001	COG1972@1|root,KOG3747@2759|Eukaryota,38CC4@33154|Opisthokonta,3BEAF@33208|Metazoa,3CZWK@33213|Bilateria	33208|Metazoa	FP	nucleoside:sodium symporter activity	SLC28A3	GO:0001894,GO:0001895,GO:0003674,GO:0005215,GO:0005337,GO:0005345,GO:0005350,GO:0005415,GO:0005575,GO:0005622,GO:0005623,GO:0005737,GO:0005783,GO:0005789,GO:0005886,GO:0005887,GO:0006139,GO:0006725,GO:0006807,GO:0006810,GO:0006811,GO:0006812,GO:0006814,GO:0006863,GO:0008104,GO:0008150,GO:0008152,GO:0008324,GO:0009987,GO:0012505,GO:0015075,GO:0015077,GO:0015081,GO:0015205,GO:0015211,GO:0015291,GO:…	-	ko:K11536	-	-	-	-	ko00000,ko02000	2.A.41.2	-	-	Gate,Nucleos_tra2_C,Nucleos_tra2_N
XP_041453075.1	7668.SPU_015966-tr	0	1018	COG1972@1|root,KOG3747@2759|Eukaryota,38CC4@33154|Opisthokonta,3BEAF@33208|Metazoa,3CZWK@33213|Bilateria	33208|Metazoa	FP	nucleoside:sodium symporter activity	SLC28A3	GO:0001894,GO:0001895,GO:0003674,GO:0005215,GO:0005337,GO:0005345,GO:0005350,GO:0005415,GO:0005575,GO:0005622,GO:0005623,GO:0005737,GO:0005783,GO:0005789,GO:0005886,GO:0005887,GO:0006139,GO:0006725,GO:0006807,GO:0006810,GO:0006811,GO:0006812,GO:0006814,GO:0006863,GO:0008104,GO:0008150,GO:0008152,GO:0008324,GO:0009987,GO:0012505,GO:0015075,GO:0015077,GO:0015081,GO:0015205,GO:0015211,GO:0015291,GO:…	-	ko:K11536	-	-	-	-	ko00000,ko02000	2.A.41.2	-	-	Gate,Nucleos_tra2_C,Nucleos_tra2_N
XP_041453076.1	10224.XP_002736553.1	5.86e-228	664	KOG2184@1|root,KOG2184@2759|Eukaryota,38G4H@33154|Opisthokonta,3BANY@33208|Metazoa,3CVK6@33213|Bilateria	33208|Metazoa	A	Involved in pre-mRNA splicing, specifically in spliceosome disassembly during late-stage splicing events. Intron turnover seems to proceed through reactions in two lariat-intron associated complexes termed Intron Large (IL) and Intron Small (IS). In cooperation with DHX15 seems to mediate the transition of the U2, U5 and U6 snRNP-containing IL complex to the snRNP-free IS complex leading to effic…	TFIP11	GO:0000228,GO:0000375,GO:0000377,GO:0000390,GO:0000398,GO:0000723,GO:0000781,GO:0000784,GO:0003674,GO:0005488,GO:0005515,GO:0005575,GO:0005576,GO:0005622,GO:0005623,GO:0005634,GO:0005654,GO:0005681,GO:0005684,GO:0005694,GO:0005730,GO:0005737,GO:0006139,GO:0006259,GO:0006282,GO:0006396,GO:0006397,GO:0006725,GO:0006807,GO:0006950,GO:0006974,GO:0006996,GO:0008150,GO:0008152,GO:0008380,GO:0009892,GO:…	-	ko:K13103	-	-	-	-	ko00000,ko03041	-	-	-	G-patch,GCFC,TIP_N
XP_041453077.1	10224.XP_006821518.1	2.01e-165	506	KOG1217@1|root,KOG1217@2759|Eukaryota,38BS5@33154|Opisthokonta,3BCIF@33208|Metazoa,3CRM1@33213|Bilateria	33208|Metazoa	T	calcium ion binding	NELL2	GO:0000003,GO:0003006,GO:0003674,GO:0005080,GO:0005488,GO:0005515,GO:0005539,GO:0005575,GO:0005576,GO:0005615,GO:0005622,GO:0005623,GO:0005634,GO:0005635,GO:0005737,GO:0007275,GO:0007399,GO:0008150,GO:0008201,GO:0008285,GO:0009892,GO:0009894,GO:0009895,GO:0009987,GO:0010468,GO:0010605,GO:0010646,GO:0010647,GO:0010817,GO:0010941,GO:0010942,GO:0012505,GO:0016020,GO:0016043,GO:0019222,GO:0019725,GO:…	-	-	-	-	-	-	-	-	-	-	EGF_CA,Laminin_G_2,Laminin_G_3,VWC
XP_041453078.1	7668.SPU_021535-tr	4.28e-224	625	2CNBI@1|root,2QV0K@2759|Eukaryota,38F2I@33154|Opisthokonta,3B99V@33208|Metazoa,3CWWF@33213|Bilateria	33208|Metazoa	O	Trypsin-like serine protease	PRSS35	-	-	ko:K09627	-	-	-	-	ko00000,ko01000,ko01002	-	-	-	Trypsin
XP_041453079.1	7668.SPU_022704-tr	1.11e-229	658	COG1972@1|root,KOG3747@2759|Eukaryota,38CC4@33154|Opisthokonta,3BEAF@33208|Metazoa,3CZWK@33213|Bilateria	33208|Metazoa	FP	nucleoside:sodium symporter activity	SLC28A3	GO:0001894,GO:0001895,GO:0003674,GO:0005215,GO:0005337,GO:0005345,GO:0005350,GO:0005415,GO:0005575,GO:0005622,GO:0005623,GO:0005737,GO:0005783,GO:0005789,GO:0005886,GO:0005887,GO:0006139,GO:0006725,GO:0006807,GO:0006810,GO:0006811,GO:0006812,GO:0006814,GO:0006863,GO:0008104,GO:0008150,GO:0008152,GO:0008324,GO:0009987,GO:0012505,GO:0015075,GO:0015077,GO:0015081,GO:0015205,GO:0015211,GO:0015291,GO:…	-	ko:K11536	-	-	-	-	ko00000,ko02000	2.A.41.2	-	-	Gate,Nucleos_tra2_C,Nucleos_tra2_N
XP_041453080.1	7719.XP_002124501.1	8.82e-10	70.5	2CC1R@1|root,2SY6W@2759|Eukaryota,3ATNE@33154|Opisthokonta,3C479@33208|Metazoa,3DKBZ@33213|Bilateria,48M6R@7711|Chordata	33208|Metazoa	-	-	-	-	-	-	-	-	-	-	-	-	-	-	DUF4555
XP_041453081.1	6412.HelroP191068	6.07e-10	64.7	2CH2M@1|root,2S05S@2759|Eukaryota,3A17Y@33154|Opisthokonta,3BQ49@33208|Metazoa,3D6QA@33213|Bilateria	33208|Metazoa	S	GM2 ganglioside activator	GM2A	GO:0000323,GO:0001573,GO:0001775,GO:0002252,GO:0002263,GO:0002274,GO:0002275,GO:0002283,GO:0002366,GO:0002376,GO:0002443,GO:0002444,GO:0002446,GO:0003008,GO:0003674,GO:0003824,GO:0004553,GO:0004563,GO:0005575,GO:0005576,GO:0005622,GO:0005623,GO:0005737,GO:0005764,GO:0005766,GO:0005773,GO:0005775,GO:0005975,GO:0006629,GO:0006643,GO:0006664,GO:0006665,GO:0006672,GO:0006687,GO:0006689,GO:0006807,GO:…	-	ko:K12383	ko04142,map04142	-	-	-	ko00000,ko00001,ko04147	-	-	-	E1_DerP2_DerF2
XP_041453082.1	7668.SPU_014875-tr	6.8e-71	223	COG0500@1|root,KOG1541@2759|Eukaryota,3A06N@33154|Opisthokonta,3BUH6@33208|Metazoa,3DJSX@33213|Bilateria	33208|Metazoa	Q	Methyltransferase domain	-	-	-	-	-	-	-	-	-	-	-	-	Methyltransf_11,Methyltransf_25
XP_041453083.1	7668.SPU_003185-tr	0	1411	2CZ3S@1|root,2S88A@2759|Eukaryota,3AAYB@33154|Opisthokonta,3BV5E@33208|Metazoa,3DB94@33213|Bilateria	33208|Metazoa	-	-	-	-	-	-	-	-	-	-	-	-	-	-	-
XP_041453084.1	7668.SPU_024777-tr	0	3455	COG5599@1|root,KOG1225@1|root,KOG3544@1|root,KOG0791@2759|Eukaryota,KOG1225@2759|Eukaryota,KOG3544@2759|Eukaryota,39VWB@33154|Opisthokonta,3BH2I@33208|Metazoa,3CRKA@33213|Bilateria	33208|Metazoa	T	Tenascin XB	TNXB	-	-	ko:K05717,ko:K06252	ko04151,ko04510,ko04512,ko04810,ko04933,ko05100,ko05146,ko05165,ko05200,ko05205,ko05206,ko05222,map04151,map04510,map04512,map04810,map04933,map05100,map05146,map05165,map05200,map05205,map05206,map05222	-	-	-	ko00000,ko00001,ko00536,ko04131,ko04147,ko04516	-	-	-	EGF_2,Fibrinogen_C,fn1,fn2,fn3
XP_041453085.1	7668.SPU_024777-tr	0	3455	COG5599@1|root,KOG1225@1|root,KOG3544@1|root,KOG0791@2759|Eukaryota,KOG1225@2759|Eukaryota,KOG3544@2759|Eukaryota,39VWB@33154|Opisthokonta,3BH2I@33208|Metazoa,3CRKA@33213|Bilateria	33208|Metazoa	T	Tenascin XB	TNXB	-	-	ko:K05717,ko:K06252	ko04151,ko04510,ko04512,ko04810,ko04933,ko05100,ko05146,ko05165,ko05200,ko05205,ko05206,ko05222,map04151,map04510,map04512,map04810,map04933,map05100,map05146,map05165,map05200,map05205,map05206,map05222	-	-	-	ko00000,ko00001,ko00536,ko04131,ko04147,ko04516	-	-	-	EGF_2,Fibrinogen_C,fn1,fn2,fn3
XP_041453086.1	7668.SPU_000760-tr	1.09e-199	564	KOG3873@1|root,KOG3873@2759|Eukaryota,39U5K@33154|Opisthokonta,3BGK9@33208|Metazoa,3CS5D@33213|Bilateria	33208|Metazoa	T	sphingomyelin phosphodiesterase activity	SMPD2	GO:0003674,GO:0003824,GO:0004620,GO:0004767,GO:0005575,GO:0005623,GO:0005886,GO:0005887,GO:0005901,GO:0006629,GO:0006643,GO:0006644,GO:0006665,GO:0006672,GO:0006684,GO:0006793,GO:0006796,GO:0006807,GO:0007154,GO:0007165,GO:0008081,GO:0008150,GO:0008152,GO:0008610,GO:0009058,GO:0009605,GO:0009612,GO:0009628,GO:0009889,GO:0009891,GO:0009893,GO:0009987,GO:0010556,GO:0010941,GO:0010942,GO:0016020,GO:…	3.1.4.12	ko:K12351	ko00600,ko01100,ko04071,map00600,map01100,map04071	-	R02541	RC00017,RC00425	ko00000,ko00001,ko01000	-	-	-	Exo_endo_phos
XP_041453087.1	7668.SPU_000760-tr	2.09e-152	442	KOG3873@1|root,KOG3873@2759|Eukaryota,39U5K@33154|Opisthokonta,3BGK9@33208|Metazoa,3CS5D@33213|Bilateria	33208|Metazoa	T	sphingomyelin phosphodiesterase activity	SMPD2	GO:0003674,GO:0003824,GO:0004620,GO:0004767,GO:0005575,GO:0005623,GO:0005886,GO:0005887,GO:0005901,GO:0006629,GO:0006643,GO:0006644,GO:0006665,GO:0006672,GO:0006684,GO:0006793,GO:0006796,GO:0006807,GO:0007154,GO:0007165,GO:0008081,GO:0008150,GO:0008152,GO:0008610,GO:0009058,GO:0009605,GO:0009612,GO:0009628,GO:0009889,GO:0009891,GO:0009893,GO:0009987,GO:0010556,GO:0010941,GO:0010942,GO:0016020,GO:…	3.1.4.12	ko:K12351	ko00600,ko01100,ko04071,map00600,map01100,map04071	-	R02541	RC00017,RC00425	ko00000,ko00001,ko01000	-	-	-	Exo_endo_phos
XP_041453088.1	7668.SPU_013152-tr	2.28e-178	519	KOG1075@1|root,KOG4220@1|root,KOG1075@2759|Eukaryota,KOG4220@2759|Eukaryota,39M9Y@33154|Opisthokonta,3CNX2@33208|Metazoa,3E65D@33213|Bilateria	33208|Metazoa	T	Belongs to the G-protein coupled receptor 1 family	-	-	-	ko:K04151	ko04080,map04080	-	-	-	ko00000,ko00001,ko04030	-	-	-	7tm_1
XP_041453089.1	7668.SPU_027165-tr	5.35e-21	98.6	KOG1590@1|root,KOG1590@2759|Eukaryota,3A5JS@33154|Opisthokonta,3BSV6@33208|Metazoa,3D9BE@33213|Bilateria	33208|Metazoa	C	mitochondrial pyruvate transmembrane transport	MPC1	GO:0003674,GO:0005215,GO:0005342,GO:0005575,GO:0005622,GO:0005623,GO:0005737,GO:0005739,GO:0005740,GO:0005743,GO:0006082,GO:0006084,GO:0006085,GO:0006086,GO:0006090,GO:0006139,GO:0006163,GO:0006164,GO:0006637,GO:0006725,GO:0006732,GO:0006733,GO:0006753,GO:0006790,GO:0006793,GO:0006796,GO:0006807,GO:0006810,GO:0006811,GO:0006820,GO:0006839,GO:0006848,GO:0006850,GO:0008028,GO:0008150,GO:0008152,GO:…	-	ko:K22138	-	-	-	-	ko00000,ko02000,ko03029	2.A.105.1	-	-	MPC
XP_041453090.1	7668.SPU_024475-tr	5.29e-187	533	2CHYE@1|root,2QUCT@2759|Eukaryota,38VB8@33154|Opisthokonta	33154|Opisthokonta	S	acyl-L-homoserine-lactone lactonohydrolase activity	PON2	GO:0000323,GO:0003674,GO:0003824,GO:0004064,GO:0005488,GO:0005515,GO:0005575,GO:0005576,GO:0005622,GO:0005623,GO:0005634,GO:0005737,GO:0005739,GO:0005764,GO:0005773,GO:0005886,GO:0006082,GO:0006629,GO:0006631,GO:0006690,GO:0006725,GO:0006950,GO:0006979,GO:0008150,GO:0008152,GO:0009056,GO:0009636,GO:0009987,GO:0016020,GO:0016787,GO:0016788,GO:0019372,GO:0019439,GO:0019752,GO:0032787,GO:0042221,GO:…	3.1.1.2,3.1.8.1	ko:K01045	ko01120,map01120	-	-	-	ko00000,ko01000,ko04147	-	-	-	Arylesterase
XP_041453091.1	7668.SPU_012344-tr	1.41e-145	419	COG0673@1|root,KOG2741@2759|Eukaryota,38I4R@33154|Opisthokonta,3BGBJ@33208|Metazoa,3D1TW@33213|Bilateria	33208|Metazoa	GQ	D-xylose 1-dehydrogenase (NADP+) activity	DHDH	GO:0003674,GO:0003824,GO:0005975,GO:0005996,GO:0006091,GO:0008150,GO:0008152,GO:0008746,GO:0009055,GO:0009056,GO:0009987,GO:0016052,GO:0016491,GO:0016614,GO:0016616,GO:0016651,GO:0016652,GO:0019321,GO:0019323,GO:0022900,GO:0042732,GO:0042843,GO:0044237,GO:0044238,GO:0044281,GO:0044282,GO:0046365,GO:0047837,GO:0055114,GO:0071704,GO:1901575	1.1.1.179,1.3.1.20	ko:K00078	ko00040,ko00980,map00040,map00980	-	R01430,R07015	RC00066,RC00891	ko00000,ko00001,ko01000	-	-	-	GFO_IDH_MocA
XP_041453092.1	7668.SPU_013380-tr	6.45e-181	508	KOG1640@1|root,KOG1640@2759|Eukaryota,39G0Y@33154|Opisthokonta,3BB66@33208|Metazoa,3D03E@33213|Bilateria	33208|Metazoa	I	polyprenol reductase activity	SRD5A3	GO:0003674,GO:0003824,GO:0003865,GO:0005575,GO:0005622,GO:0005623,GO:0005737,GO:0005783,GO:0005789,GO:0006066,GO:0006464,GO:0006486,GO:0006487,GO:0006488,GO:0006489,GO:0006490,GO:0006629,GO:0006644,GO:0006694,GO:0006702,GO:0006720,GO:0006793,GO:0006796,GO:0006807,GO:0008150,GO:0008152,GO:0008202,GO:0008209,GO:0008300,GO:0008610,GO:0008654,GO:0009056,GO:0009058,GO:0009059,GO:0009100,GO:0009101,GO:…	1.3.1.22,1.3.1.94	ko:K12345	ko00140,map00140	-	R02208,R02497,R08954,R10242	RC00145	ko00000,ko00001,ko01000	-	-	-	Steroid_dh
XP_041453094.1	7668.SPU_028416-tr	1.01e-130	375	COG0588@1|root,KOG0235@2759|Eukaryota,38MRY@33154|Opisthokonta,3BEWV@33208|Metazoa,3D3XS@33213|Bilateria	33208|Metazoa	G	bisphosphoglycerate 2-phosphatase activity	C12orf5	GO:0001666,GO:0002064,GO:0002065,GO:0002066,GO:0002831,GO:0002931,GO:0003674,GO:0003824,GO:0004083,GO:0004331,GO:0005575,GO:0005622,GO:0005623,GO:0005634,GO:0005737,GO:0005739,GO:0005740,GO:0005741,GO:0005829,GO:0006003,GO:0006109,GO:0006110,GO:0006140,GO:0006282,GO:0006793,GO:0006796,GO:0006950,GO:0006974,GO:0007275,GO:0008150,GO:0008152,GO:0009314,GO:0009410,GO:0009628,GO:0009888,GO:0009889,GO:…	3.1.3.46	ko:K14634	ko00051,ko05230,map00051,map05230	-	R02731	RC00152	ko00000,ko00001,ko01000	-	-	-	His_Phos_1
XP_041453095.1	7668.SPU_011915-tr	5.47e-66	216	2ES4Q@1|root,2SUSP@2759|Eukaryota,3APIX@33154|Opisthokonta,3CM9N@33208|Metazoa,3DJ12@33213|Bilateria	33208|Metazoa	-	-	-	-	-	-	-	-	-	-	-	-	-	-	-
XP_041453096.1	7668.SPU_001462-tr	0	940	28NMI@1|root,2QV76@2759|Eukaryota,38G93@33154|Opisthokonta,3B95T@33208|Metazoa,3CU47@33213|Bilateria	33208|Metazoa	O	regulation of low-density lipoprotein particle receptor catabolic process	-	-	2.3.2.27	ko:K10637	ko04979,map04979	-	-	-	ko00000,ko00001,ko01000,ko04121,ko04131	-	-	-	FERM_C,FERM_M,FERM_N,zf-C3HC4_3
XP_041453097.1	7668.SPU_030073-tr	1.52e-145	424	28XNB@1|root,2R4FK@2759|Eukaryota,396QZ@33154|Opisthokonta,3BIHA@33208|Metazoa,3DB7T@33213|Bilateria	33208|Metazoa	T	Nerve growth factor (NGF or beta-NGF)	NTF3	GO:0000187,GO:0000902,GO:0000904,GO:0001709,GO:0001932,GO:0001933,GO:0001934,GO:0002090,GO:0002092,GO:0003002,GO:0003008,GO:0003674,GO:0005102,GO:0005126,GO:0005165,GO:0005166,GO:0005488,GO:0005515,GO:0005575,GO:0005576,GO:0005622,GO:0005623,GO:0005737,GO:0005783,GO:0005788,GO:0006355,GO:0006357,GO:0006928,GO:0006935,GO:0007154,GO:0007165,GO:0007166,GO:0007167,GO:0007169,GO:0007202,GO:0007267,GO:…	-	ko:K04355,ko:K04356,ko:K12457	ko04010,ko04014,ko04024,ko04151,ko04722,ko05016,ko05030,ko05034,map04010,map04014,map04024,map04151,map04722,map05016,map05030,map05034	-	-	-	ko00000,ko00001,ko04052	-	-	-	NGF
XP_041453098.1	7668.SPU_011403-tr	7.69e-169	506	KOG4193@1|root,KOG4193@2759|Eukaryota	2759|Eukaryota	S	G-protein coupled receptor activity	-	-	-	-	-	-	-	-	-	-	-	-	-
XP_041453099.1	244447.XP_008310525.1	0.000246	50.1	295CD@1|root,2S0I0@2759|Eukaryota,39REK@33154|Opisthokonta,3BK2Y@33208|Metazoa,3CXZC@33213|Bilateria,48C87@7711|Chordata,49587@7742|Vertebrata,49XBX@7898|Actinopterygii	33208|Metazoa	T	Insulin-like growth factor	IGF2	GO:0000003,GO:0000122,GO:0001501,GO:0001503,GO:0001649,GO:0001701,GO:0001890,GO:0001892,GO:0001910,GO:0001911,GO:0001932,GO:0001934,GO:0001936,GO:0001938,GO:0002576,GO:0002682,GO:0002683,GO:0002684,GO:0002694,GO:0002696,GO:0002697,GO:0002698,GO:0002703,GO:0002704,GO:0002706,GO:0002707,GO:0002715,GO:0002716,GO:0003006,GO:0003008,GO:0003674,GO:0005102,GO:0005158,GO:0005159,GO:0005178,GO:0005488,GO:…	-	ko:K13769	ko04010,ko04014,ko04151,ko05200,ko05205,ko05225,map04010,map04014,map04151,map05200,map05205,map05225	-	-	-	ko00000,ko00001,ko00536,ko04052	-	-	-	IGF2_C,Insulin
XP_041453100.1	10224.XP_002742001.2	5.29e-18	87.8	KOG2692@1|root,KOG4297@1|root,KOG2692@2759|Eukaryota,KOG4297@2759|Eukaryota,38GR9@33154|Opisthokonta,3BBE1@33208|Metazoa,3CTZ0@33213|Bilateria	33208|Metazoa	TV	carbohydrate binding	-	-	-	ko:K06560	ko04145,ko05152,map04145,map05152	-	-	-	ko00000,ko00001,ko04090,ko04091,ko04131	-	-	-	F5_F8_type_C,Laminin_G_3,Lectin_C,Methyltransf_FA,PAN_1,SEA
XP_041453102.1	7668.SPU_005987-tr	0	3397	COG1272@1|root,KOG1835@1|root,KOG0748@2759|Eukaryota,KOG1835@2759|Eukaryota,38B8H@33154|Opisthokonta,3BEFK@33208|Metazoa,3D02Q@33213|Bilateria	33208|Metazoa	F	Nuclear pore complex protein	NUP205	GO:0000132,GO:0000226,GO:0000278,GO:0003674,GO:0005198,GO:0005488,GO:0005515,GO:0005575,GO:0005622,GO:0005623,GO:0005634,GO:0005635,GO:0005643,GO:0006403,GO:0006405,GO:0006406,GO:0006606,GO:0006611,GO:0006810,GO:0006886,GO:0006913,GO:0006996,GO:0006997,GO:0006999,GO:0007010,GO:0007017,GO:0007049,GO:0007088,GO:0007163,GO:0007275,GO:0007346,GO:0008104,GO:0008150,GO:0008152,GO:0009605,GO:0009628,GO:…	-	ko:K14310	ko03013,map03013	M00427	-	-	ko00000,ko00001,ko00002,ko03019,ko03036	1.I.1	-	-	Nup192
XP_041453104.1	10224.XP_006816174.1	0	1818	28HFX@1|root,2QPTZ@2759|Eukaryota,39RTH@33154|Opisthokonta,3BEKE@33208|Metazoa,3CRIT@33213|Bilateria	33208|Metazoa	S	otic vesicle formation	CEP290	GO:0000086,GO:0000278,GO:0001654,GO:0001655,GO:0001750,GO:0001754,GO:0001775,GO:0001822,GO:0001894,GO:0001895,GO:0002009,GO:0002252,GO:0002263,GO:0002274,GO:0002275,GO:0002283,GO:0002366,GO:0002376,GO:0002443,GO:0002444,GO:0002446,GO:0003674,GO:0005488,GO:0005515,GO:0005575,GO:0005576,GO:0005622,GO:0005623,GO:0005634,GO:0005737,GO:0005813,GO:0005814,GO:0005815,GO:0005829,GO:0005856,GO:0005929,GO:…	-	ko:K16533	-	-	-	-	ko00000,ko03036	-	-	-	CEP209_CC5
XP_041453105.1	10224.XP_006816174.1	0	1818	28HFX@1|root,2QPTZ@2759|Eukaryota,39RTH@33154|Opisthokonta,3BEKE@33208|Metazoa,3CRIT@33213|Bilateria	33208|Metazoa	S	otic vesicle formation	CEP290	GO:0000086,GO:0000278,GO:0001654,GO:0001655,GO:0001750,GO:0001754,GO:0001775,GO:0001822,GO:0001894,GO:0001895,GO:0002009,GO:0002252,GO:0002263,GO:0002274,GO:0002275,GO:0002283,GO:0002366,GO:0002376,GO:0002443,GO:0002444,GO:0002446,GO:0003674,GO:0005488,GO:0005515,GO:0005575,GO:0005576,GO:0005622,GO:0005623,GO:0005634,GO:0005737,GO:0005813,GO:0005814,GO:0005815,GO:0005829,GO:0005856,GO:0005929,GO:…	-	ko:K16533	-	-	-	-	ko00000,ko03036	-	-	-	CEP209_CC5
XP_041453108.1	7668.SPU_016037-tr	0	929	2CM8R@1|root,2QPMW@2759|Eukaryota,39UWV@33154|Opisthokonta,3BEHP@33208|Metazoa,3CZW0@33213|Bilateria	33208|Metazoa	S	GH3 domain-containing protein	GHDC	GO:0001775,GO:0002252,GO:0002263,GO:0002274,GO:0002275,GO:0002283,GO:0002366,GO:0002376,GO:0002443,GO:0002444,GO:0002446,GO:0005575,GO:0005576,GO:0005622,GO:0005623,GO:0005737,GO:0005783,GO:0006810,GO:0006887,GO:0006955,GO:0008150,GO:0009987,GO:0012505,GO:0016192,GO:0030141,GO:0031410,GO:0031974,GO:0031982,GO:0031983,GO:0032940,GO:0034774,GO:0035580,GO:0036230,GO:0042119,GO:0042581,GO:0043226,GO:…	-	-	-	-	-	-	-	-	-	-	GH3
XP_041453109.1	7668.SPU_019949-tr	2.15e-88	281	KOG4294@1|root,KOG4294@2759|Eukaryota,38YI2@33154|Opisthokonta,3BE9T@33208|Metazoa,3CUPZ@33213|Bilateria	33208|Metazoa	PT	acid-sensing ion channel activity	-	-	-	ko:K03440,ko:K04825,ko:K04829	ko04742,ko04750,ko04960,map04742,map04750,map04960	-	-	-	ko00000,ko00001,ko04040	1.A.6.1.1,1.A.6.1.10,1.A.6.1.2,1.A.6.1.4,1.A.6.1.5,1.A.6.2,1.A.6.4,1.A.6.5	-	-	ASC
XP_041453110.1	7668.SPU_019546-tr	4.46e-74	238	2ER51@1|root,2SU0D@2759|Eukaryota,3A8ST@33154|Opisthokonta,3BUZS@33208|Metazoa,3DBKB@33213|Bilateria	33208|Metazoa	-	-	-	-	-	-	-	-	-	-	-	-	-	-	-
XP_041453114.1	7668.SPU_005313-tr	7.17e-235	655	28MEB@1|root,2QTXT@2759|Eukaryota,38UB2@33154|Opisthokonta,3BHPF@33208|Metazoa,3CSY7@33213|Bilateria	33208|Metazoa	S	galactosylceramide sulfotransferase activity	GAL3ST1	GO:0000003,GO:0000139,GO:0001733,GO:0003674,GO:0003824,GO:0005575,GO:0005622,GO:0005623,GO:0005737,GO:0005794,GO:0005886,GO:0005887,GO:0006464,GO:0006486,GO:0006487,GO:0006629,GO:0006643,GO:0006664,GO:0006665,GO:0006672,GO:0006677,GO:0006681,GO:0006682,GO:0006687,GO:0006688,GO:0006807,GO:0007272,GO:0007275,GO:0007276,GO:0007283,GO:0007399,GO:0008146,GO:0008150,GO:0008152,GO:0008366,GO:0008610,GO:…	2.8.2.11	ko:K01019	ko00565,ko00600,ko01100,map00565,map00600,map01100	M00067	R04017,R05105,R10805	RC00007,RC00231	ko00000,ko00001,ko00002,ko01000,ko01003	-	-	-	Gal-3-0_sulfotr
XP_041453115.1	7668.SPU_012735-tr	2.52e-223	629	COG0174@1|root,KOG0683@2759|Eukaryota,39EXA@33154|Opisthokonta,3BAVA@33208|Metazoa,3CZQ0@33213|Bilateria	33154|Opisthokonta	E	lengsin, lens protein with glutamine synthetase domain	-	-	-	-	-	-	-	-	-	-	-	-	Gln-synt_C
XP_041453116.1	7668.SPU_000341-tr	2.39e-128	385	2CXYM@1|root,2S0RJ@2759|Eukaryota,3A3BA@33154|Opisthokonta,3BQN8@33208|Metazoa,3D7VU@33213|Bilateria	33208|Metazoa	S	Protein of unknown function (DUF229)	-	-	-	-	-	-	-	-	-	-	-	-	DUF229
XP_041453117.1	7668.SPU_027349-tr	1.77e-150	433	KOG1028@1|root,KOG1028@2759|Eukaryota,38G8V@33154|Opisthokonta,3BAM7@33208|Metazoa,3CSPC@33213|Bilateria	33208|Metazoa	TU	fast, calcium ion-dependent exocytosis of neurotransmitter	-	-	-	ko:K19910,ko:K19915	-	-	-	-	ko00000,ko04131	-	-	-	C2
XP_041453118.1	7668.SPU_000957-tr	0	5791	KOG1216@1|root,KOG1216@2759|Eukaryota,38TEU@33154|Opisthokonta,3B98U@33208|Metazoa,3CRF5@33213|Bilateria	33208|Metazoa	VW	regulation of BMP signaling pathway	KCP	GO:0002244,GO:0002376,GO:0002520,GO:0005575,GO:0005576,GO:0005615,GO:0006355,GO:0006357,GO:0007275,GO:0008150,GO:0009889,GO:0009966,GO:0009967,GO:0009987,GO:0010468,GO:0010556,GO:0010646,GO:0010647,GO:0019219,GO:0019222,GO:0023051,GO:0023056,GO:0030097,GO:0030154,GO:0030510,GO:0030513,GO:0031323,GO:0031326,GO:0032501,GO:0032502,GO:0044421,GO:0048513,GO:0048518,GO:0048522,GO:0048534,GO:0048583,GO:…	-	-	-	-	-	-	-	-	-	-	C8,TIL,VWC,VWD
XP_041453119.1	7668.SPU_000957-tr	1.66e-98	322	KOG1216@1|root,KOG1216@2759|Eukaryota,38TEU@33154|Opisthokonta,3B98U@33208|Metazoa,3CRF5@33213|Bilateria	33208|Metazoa	VW	regulation of BMP signaling pathway	KCP	GO:0002244,GO:0002376,GO:0002520,GO:0005575,GO:0005576,GO:0005615,GO:0006355,GO:0006357,GO:0007275,GO:0008150,GO:0009889,GO:0009966,GO:0009967,GO:0009987,GO:0010468,GO:0010556,GO:0010646,GO:0010647,GO:0019219,GO:0019222,GO:0023051,GO:0023056,GO:0030097,GO:0030154,GO:0030510,GO:0030513,GO:0031323,GO:0031326,GO:0032501,GO:0032502,GO:0044421,GO:0048513,GO:0048518,GO:0048522,GO:0048534,GO:0048583,GO:…	-	-	-	-	-	-	-	-	-	-	C8,TIL,VWC,VWD
XP_041453120.1	10224.XP_002740842.1	3.12e-89	280	COG0354@1|root,KOG2929@2759|Eukaryota,39TYK@33154|Opisthokonta,3BEVR@33208|Metazoa,3D2EN@33213|Bilateria	33208|Metazoa	K	iron-sulfur cluster assembly	IBA57	GO:0003674,GO:0003676,GO:0003723,GO:0005488,GO:0005575,GO:0005622,GO:0005623,GO:0005737,GO:0005739,GO:0005759,GO:0006725,GO:0006778,GO:0006779,GO:0006783,GO:0006790,GO:0006807,GO:0008150,GO:0008152,GO:0009058,GO:0009987,GO:0016043,GO:0016226,GO:0018130,GO:0019438,GO:0022607,GO:0031163,GO:0031974,GO:0033013,GO:0033014,GO:0034641,GO:0042168,GO:0042440,GO:0043226,GO:0043227,GO:0043229,GO:0043231,GO:…	-	ko:K22073	-	-	-	-	ko00000,ko01000,ko03029	-	-	-	GCV_T,GCV_T_C
XP_041453121.1	7668.SPU_026250-tr	0	1015	KOG4839@1|root,KOG4839@2759|Eukaryota,38GKR@33154|Opisthokonta,3BJ15@33208|Metazoa,3D3AV@33213|Bilateria	33208|Metazoa	S	Putative zinc-finger domain	ZFC3H1	GO:0000178,GO:0005575,GO:0005622,GO:0005623,GO:0005634,GO:0032991,GO:0043226,GO:0043227,GO:0043229,GO:0043231,GO:0044424,GO:0044464,GO:1902494,GO:1905354	-	-	-	-	-	-	-	-	-	-	zf-C3H1
XP_041453122.1	7668.SPU_026250-tr	0	1015	KOG4839@1|root,KOG4839@2759|Eukaryota,38GKR@33154|Opisthokonta,3BJ15@33208|Metazoa,3D3AV@33213|Bilateria	33208|Metazoa	S	Putative zinc-finger domain	ZFC3H1	GO:0000178,GO:0005575,GO:0005622,GO:0005623,GO:0005634,GO:0032991,GO:0043226,GO:0043227,GO:0043229,GO:0043231,GO:0044424,GO:0044464,GO:1902494,GO:1905354	-	-	-	-	-	-	-	-	-	-	zf-C3H1
XP_041453123.1	7668.SPU_016936-tr	0	2224	COG5599@1|root,KOG1225@1|root,KOG0791@2759|Eukaryota,KOG1225@2759|Eukaryota,39VWB@33154|Opisthokonta,3BH2I@33208|Metazoa,3CRKA@33213|Bilateria	33208|Metazoa	T	Tenascin XB	TNXB	-	-	ko:K05717,ko:K06252	ko04151,ko04510,ko04512,ko04810,ko04933,ko05100,ko05146,ko05165,ko05200,ko05205,ko05206,ko05222,map04151,map04510,map04512,map04810,map04933,map05100,map05146,map05165,map05200,map05205,map05206,map05222	-	-	-	ko00000,ko00001,ko00536,ko04131,ko04147,ko04516	-	-	-	EGF_2,Fibrinogen_C,fn1,fn2,fn3
XP_041453124.1	7739.XP_002598326.1	5.84e-198	570	28HC5@1|root,2QPQJ@2759|Eukaryota,38B8P@33154|Opisthokonta,3B9C9@33208|Metazoa,3CRMG@33213|Bilateria,480GK@7711|Chordata	33208|Metazoa	S	alpha-1,3-mannosylglycoprotein 4-beta-N-acetylglucosaminyltransferase activity	MGAT4B	GO:0000139,GO:0003674,GO:0003824,GO:0005575,GO:0005622,GO:0005623,GO:0005737,GO:0005783,GO:0005788,GO:0005794,GO:0006464,GO:0006486,GO:0006487,GO:0006491,GO:0006807,GO:0008150,GO:0008152,GO:0008194,GO:0008375,GO:0008454,GO:0009058,GO:0009059,GO:0009100,GO:0009101,GO:0009987,GO:0012505,GO:0016020,GO:0016740,GO:0016757,GO:0016758,GO:0019538,GO:0031090,GO:0031974,GO:0031984,GO:0034645,GO:0036211,GO:…	2.4.1.145	ko:K00738	ko00510,ko00513,ko01100,map00510,map00513,map01100	M00075	R05987	-	ko00000,ko00001,ko00002,ko01000,ko01003	-	GT54	-	Glyco_transf_54
XP_041453125.1	7668.SPU_012400-tr	5.12e-270	742	KOG3656@1|root,KOG3656@2759|Eukaryota,38DRS@33154|Opisthokonta	33154|Opisthokonta	T	bombesin receptor activity	GRPR	GO:0001653,GO:0003008,GO:0003013,GO:0003674,GO:0004888,GO:0004930,GO:0004946,GO:0005488,GO:0005575,GO:0005622,GO:0005623,GO:0005737,GO:0005829,GO:0005886,GO:0005887,GO:0005975,GO:0005996,GO:0006006,GO:0007154,GO:0007165,GO:0007186,GO:0007200,GO:0007218,GO:0007610,GO:0007611,GO:0007631,GO:0008015,GO:0008150,GO:0008152,GO:0008188,GO:0008217,GO:0008283,GO:0008343,GO:0008528,GO:0009605,GO:0009607,GO:…	-	ko:K04168,ko:K04169,ko:K04170	ko04020,ko04080,map04020,map04080	-	-	-	ko00000,ko00001,ko04030	-	-	-	7tm_1
XP_041453126.1	7668.SPU_016936-tr	0	1173	COG5599@1|root,KOG1225@1|root,KOG0791@2759|Eukaryota,KOG1225@2759|Eukaryota,39VWB@33154|Opisthokonta,3BH2I@33208|Metazoa,3CRKA@33213|Bilateria	33208|Metazoa	T	Tenascin XB	TNXB	-	-	ko:K05717,ko:K06252	ko04151,ko04510,ko04512,ko04810,ko04933,ko05100,ko05146,ko05165,ko05200,ko05205,ko05206,ko05222,map04151,map04510,map04512,map04810,map04933,map05100,map05146,map05165,map05200,map05205,map05206,map05222	-	-	-	ko00000,ko00001,ko00536,ko04131,ko04147,ko04516	-	-	-	EGF_2,Fibrinogen_C,fn1,fn2,fn3
XP_041453127.1	7668.SPU_016936-tr	0	1015	COG5599@1|root,KOG1225@1|root,KOG0791@2759|Eukaryota,KOG1225@2759|Eukaryota,39VWB@33154|Opisthokonta,3BH2I@33208|Metazoa,3CRKA@33213|Bilateria	33208|Metazoa	T	Tenascin XB	TNXB	-	-	ko:K05717,ko:K06252	ko04151,ko04510,ko04512,ko04810,ko04933,ko05100,ko05146,ko05165,ko05200,ko05205,ko05206,ko05222,map04151,map04510,map04512,map04810,map04933,map05100,map05146,map05165,map05200,map05205,map05206,map05222	-	-	-	ko00000,ko00001,ko00536,ko04131,ko04147,ko04516	-	-	-	EGF_2,Fibrinogen_C,fn1,fn2,fn3
XP_041453128.1	7668.SPU_000346-tr	6.73e-266	793	COG5599@1|root,KOG0200@1|root,KOG4297@1|root,KOG0200@2759|Eukaryota,KOG4228@2759|Eukaryota,KOG4297@2759|Eukaryota	2759|Eukaryota	S	carbohydrate binding	-	-	3.1.3.48,3.4.21.7	ko:K01315,ko:K05695,ko:K16910	ko04080,ko04514,ko04520,ko04610,ko04910,ko04931,ko05150,ko05164,map04080,map04514,map04520,map04610,map04910,map04931,map05150,map05164	-	-	-	ko00000,ko00001,ko01000,ko01002,ko01009,ko04147,ko04516	-	-	-	EGF,F5_F8_type_C,Kringle,Lectin_C,Sushi,Y_phosphatase,fn3
XP_041453129.1	10224.XP_006815144.1	2.04e-26	127	2E9YG@1|root,2SG8K@2759|Eukaryota,3ACCK@33154|Opisthokonta,3BVNZ@33208|Metazoa,3DCN3@33213|Bilateria	33208|Metazoa	S	Reeler domain	-	-	-	-	-	-	-	-	-	-	-	-	Reeler
XP_041453130.1	10224.XP_006815144.1	2.02e-26	127	2E9YG@1|root,2SG8K@2759|Eukaryota,3ACCK@33154|Opisthokonta,3BVNZ@33208|Metazoa,3DCN3@33213|Bilateria	33208|Metazoa	S	Reeler domain	-	-	-	-	-	-	-	-	-	-	-	-	Reeler
XP_041453131.1	10224.XP_006815144.1	1.96e-26	127	2E9YG@1|root,2SG8K@2759|Eukaryota,3ACCK@33154|Opisthokonta,3BVNZ@33208|Metazoa,3DCN3@33213|Bilateria	33208|Metazoa	S	Reeler domain	-	-	-	-	-	-	-	-	-	-	-	-	Reeler
XP_041453132.1	7668.SPU_004804-tr	1.04e-179	510	COG1404@1|root,KOG1153@2759|Eukaryota,38H6S@33154|Opisthokonta	33154|Opisthokonta	O	serine-type endopeptidase activity	-	-	-	-	-	-	-	-	-	-	-	-	Inhibitor_I9,Peptidase_S8
XP_041453133.1	7668.SPU_009577-tr	2.38e-265	747	KOG2177@1|root,KOG2177@2759|Eukaryota,3ARD2@33154|Opisthokonta,3C2VI@33208|Metazoa,3DI2S@33213|Bilateria	2759|Eukaryota	O	B-box zinc finger	-	-	2.3.2.27	ko:K12011	-	-	-	-	ko00000,ko01000,ko04121	-	-	-	zf-B_box,zf-C3HC4,zf-C3HC4_2,zf-RING_2,zf-RING_UBOX
XP_041453134.1	28737.XP_006884017.1	1.16e-05	51.2	COG5640@1|root,2QZ2Y@2759|Eukaryota,39NRB@33154|Opisthokonta,3CQ9T@33208|Metazoa,3E6F9@33213|Bilateria,48RXU@7711|Chordata,49NCE@7742|Vertebrata,3JP3D@40674|Mammalia,358IQ@311790|Afrotheria	33208|Metazoa	T	Domain of unknown function (DUF1986)	F7	-	3.4.21.21	ko:K01320	ko04610,map04610	-	-	-	ko00000,ko00001,ko01000,ko01002	-	-	-	EGF,FXa_inhibition,Gla,Trypsin
XP_041453135.1	7668.SPU_001732-tr	3.32e-41	139	KOG3965@1|root,KOG3965@2759|Eukaryota,3A0CJ@33154|Opisthokonta,3BPAW@33208|Metazoa,3D6HS@33213|Bilateria	33208|Metazoa	S	protein kinase A binding	GSKIP	GO:0001932,GO:0001933,GO:0003674,GO:0004857,GO:0004860,GO:0005488,GO:0005515,GO:0005575,GO:0005622,GO:0005623,GO:0005634,GO:0005737,GO:0006469,GO:0006915,GO:0006950,GO:0006979,GO:0007154,GO:0007165,GO:0008150,GO:0008219,GO:0008631,GO:0009892,GO:0009966,GO:0009967,GO:0009987,GO:0010563,GO:0010605,GO:0010646,GO:0010647,GO:0012501,GO:0019207,GO:0019210,GO:0019220,GO:0019222,GO:0019887,GO:0023051,GO:…	-	-	-	-	-	-	-	-	-	-	DUF727
XP_041453136.1	7668.SPU_006759-tr	2.21e-218	606	COG0673@1|root,KOG2741@2759|Eukaryota,38I4R@33154|Opisthokonta,3BGBJ@33208|Metazoa,3D1TW@33213|Bilateria	33208|Metazoa	GQ	D-xylose 1-dehydrogenase (NADP+) activity	DHDH	GO:0003674,GO:0003824,GO:0005975,GO:0005996,GO:0006091,GO:0008150,GO:0008152,GO:0008746,GO:0009055,GO:0009056,GO:0009987,GO:0016052,GO:0016491,GO:0016614,GO:0016616,GO:0016651,GO:0016652,GO:0019321,GO:0019323,GO:0022900,GO:0042732,GO:0042843,GO:0044237,GO:0044238,GO:0044281,GO:0044282,GO:0046365,GO:0047837,GO:0055114,GO:0071704,GO:1901575	1.1.1.179,1.3.1.20	ko:K00078	ko00040,ko00980,map00040,map00980	-	R01430,R07015	RC00066,RC00891	ko00000,ko00001,ko01000	-	-	-	GFO_IDH_MocA
XP_041453137.1	7668.SPU_027165-tr	7.5e-23	103	KOG1590@1|root,KOG1590@2759|Eukaryota,3A5JS@33154|Opisthokonta,3BSV6@33208|Metazoa,3D9BE@33213|Bilateria	33208|Metazoa	C	mitochondrial pyruvate transmembrane transport	MPC1	GO:0003674,GO:0005215,GO:0005342,GO:0005575,GO:0005622,GO:0005623,GO:0005737,GO:0005739,GO:0005740,GO:0005743,GO:0006082,GO:0006084,GO:0006085,GO:0006086,GO:0006090,GO:0006139,GO:0006163,GO:0006164,GO:0006637,GO:0006725,GO:0006732,GO:0006733,GO:0006753,GO:0006790,GO:0006793,GO:0006796,GO:0006807,GO:0006810,GO:0006811,GO:0006820,GO:0006839,GO:0006848,GO:0006850,GO:0008028,GO:0008150,GO:0008152,GO:…	-	ko:K22138	-	-	-	-	ko00000,ko02000,ko03029	2.A.105.1	-	-	MPC
XP_041453138.1	7668.SPU_014039-tr	1.08e-81	302	COG4886@1|root,KOG0619@2759|Eukaryota	2759|Eukaryota	U	regulation of response to stimulus	-	-	-	-	-	-	-	-	-	-	-	-	LRR_5,LRR_8
XP_041453139.1	10224.XP_002739946.1	1.91e-111	325	COG1100@1|root,KOG0087@2759|Eukaryota,38EWE@33154|Opisthokonta,3BAYS@33208|Metazoa,3CTSS@33213|Bilateria	33208|Metazoa	U	Rab-like protein	RABL2B	GO:0000003,GO:0000166,GO:0000242,GO:0000902,GO:0000904,GO:0001882,GO:0001883,GO:0003674,GO:0003824,GO:0003924,GO:0005488,GO:0005525,GO:0005575,GO:0005622,GO:0005623,GO:0005737,GO:0005813,GO:0005814,GO:0005815,GO:0005856,GO:0005929,GO:0006810,GO:0006928,GO:0006996,GO:0007017,GO:0007018,GO:0007275,GO:0007338,GO:0007399,GO:0008150,GO:0008594,GO:0009566,GO:0009653,GO:0009987,GO:0010970,GO:0015630,GO:…	-	ko:K07931	-	-	-	-	ko00000,ko04031	-	-	-	Ras
XP_041453140.1	7668.SPU_026708-tr	9.77e-62	193	KOG4502@1|root,KOG4502@2759|Eukaryota,3A249@33154|Opisthokonta,3BPQ3@33208|Metazoa,3D6AK@33213|Bilateria	33208|Metazoa	S	cilium assembly	TMEM216	GO:0005575,GO:0005622,GO:0005623,GO:0005737,GO:0005829,GO:0005929,GO:0006996,GO:0008150,GO:0009987,GO:0016043,GO:0022406,GO:0022607,GO:0030030,GO:0030031,GO:0032991,GO:0035869,GO:0036038,GO:0042995,GO:0043226,GO:0044085,GO:0044422,GO:0044424,GO:0044441,GO:0044444,GO:0044463,GO:0044464,GO:0044782,GO:0051179,GO:0051640,GO:0051641,GO:0060271,GO:0070925,GO:0071840,GO:0097711,GO:0120025,GO:0120031,GO:…	-	ko:K19385	-	-	-	-	ko00000,ko03036	-	-	-	Transmemb_17
XP_041453141.1	7668.SPU_027169-tr	2.27e-225	625	KOG4475@1|root,KOG4475@2759|Eukaryota	2759|Eukaryota	U	coreceptor activity involved in Wnt signaling pathway, planar cell polarity pathway	OBSCN	GO:0003674,GO:0003824,GO:0004672,GO:0005085,GO:0005088,GO:0005089,GO:0005488,GO:0005515,GO:0005575,GO:0005576,GO:0005615,GO:0005622,GO:0005623,GO:0005634,GO:0005654,GO:0005737,GO:0005829,GO:0005856,GO:0005859,GO:0005863,GO:0005886,GO:0005911,GO:0006464,GO:0006468,GO:0006793,GO:0006796,GO:0006807,GO:0006937,GO:0006942,GO:0006996,GO:0007010,GO:0007154,GO:0007165,GO:0007275,GO:0008092,GO:0008104,GO:…	2.7.11.1	ko:K17531	-	-	-	-	ko00000,ko01000,ko01001,ko04131	-	-	-	I-set,IQ,Ig_2,Ig_3,PH,Pkinase,RCSD,RhoGEF,fn3,ig
XP_041453142.1	28737.XP_006884017.1	1.16e-05	51.2	COG5640@1|root,2QZ2Y@2759|Eukaryota,39NRB@33154|Opisthokonta,3CQ9T@33208|Metazoa,3E6F9@33213|Bilateria,48RXU@7711|Chordata,49NCE@7742|Vertebrata,3JP3D@40674|Mammalia,358IQ@311790|Afrotheria	33208|Metazoa	T	Domain of unknown function (DUF1986)	F7	-	3.4.21.21	ko:K01320	ko04610,map04610	-	-	-	ko00000,ko00001,ko01000,ko01002	-	-	-	EGF,FXa_inhibition,Gla,Trypsin
XP_041453143.1	7668.SPU_024671-tr	0	926	COG5077@1|root,COG5183@1|root,KOG1609@2759|Eukaryota,KOG1866@2759|Eukaryota,3AD61@33154|Opisthokonta,3BVNG@33208|Metazoa,3DC59@33213|Bilateria	33208|Metazoa	A	The RING-variant domain is a C4HC3 zinc-finger like motif found in a number of cellular and viral proteins. Some of these proteins have been shown both in vivo and in vitro to have ubiquitin E3 ligase activity.	-	GO:0000209,GO:0003674,GO:0003824,GO:0004842,GO:0006464,GO:0006807,GO:0008150,GO:0008152,GO:0009987,GO:0016567,GO:0016740,GO:0019538,GO:0019787,GO:0032446,GO:0036211,GO:0043170,GO:0043412,GO:0044237,GO:0044238,GO:0044260,GO:0044267,GO:0070647,GO:0071704,GO:0140096,GO:1901564	-	-	-	-	-	-	-	-	-	-	RINGv
XP_041453145.1	7668.SPU_027265-tr	8.08e-246	738	COG2801@1|root,KOG0017@2759|Eukaryota,39TC6@33154|Opisthokonta,3BHT2@33208|Metazoa,3DE2J@33213|Bilateria	33208|Metazoa	L	Pao retrotransposon peptidase	-	-	-	-	-	-	-	-	-	-	-	-	DUF1758,DUF1759,Peptidase_A17,RVT_1,rve
XP_041453146.1	7668.SPU_025741-tr	8.16e-308	863	2CN36@1|root,2QTNN@2759|Eukaryota,38FJC@33154|Opisthokonta,3BM27@33208|Metazoa,3D0HQ@33213|Bilateria	33208|Metazoa	-	-	-	-	-	-	-	-	-	-	-	-	-	-	RVT_1
XP_041453147.1	7668.SPU_011043-tr	5.28e-137	430	KOG1075@1|root,KOG1075@2759|Eukaryota,39N4Q@33154|Opisthokonta,3B9WN@33208|Metazoa,3D1S8@33213|Bilateria	33208|Metazoa	L	Reverse transcriptase (RNA-dependent DNA polymerase)	-	-	-	-	-	-	-	-	-	-	-	-	RVT_1
XP_041453148.1	7668.SPU_009536-tr	4.16e-257	747	KOG1075@1|root,KOG3538@1|root,KOG1075@2759|Eukaryota,KOG3538@2759|Eukaryota,3APWC@33154|Opisthokonta,3C20X@33208|Metazoa	2759|Eukaryota	O	Reverse transcriptase (RNA-dependent DNA polymerase)	-	-	-	ko:K08625	-	-	-	-	ko00000,ko01000,ko01002	-	-	-	ADAM_spacer1,EGF,Ephrin_rec_like,GON,HYR,Reprolysin,Reprolysin_5,Sushi,TSP_1,Xlink,hEGF
XP_041453149.1	215358.XP_010743957.1	3.8e-114	357	2CYD2@1|root,2S3N2@2759|Eukaryota,39TRN@33154|Opisthokonta,3CQ0Z@33208|Metazoa,3D5MD@33213|Bilateria	33208|Metazoa	-	-	-	-	-	-	-	-	-	-	-	-	-	-	RVT_1
XP_041453150.1	7668.SPU_025401-tr	3.38e-128	379	COG3000@1|root,KOG0873@2759|Eukaryota,38ERS@33154|Opisthokonta,3BFHV@33208|Metazoa,3CZJP@33213|Bilateria	33208|Metazoa	I	iron ion binding	-	GO:0003674,GO:0003824,GO:0005575,GO:0005622,GO:0005623,GO:0005737,GO:0005783,GO:0005789,GO:0006629,GO:0008150,GO:0008152,GO:0012505,GO:0016020,GO:0016491,GO:0031984,GO:0042175,GO:0043226,GO:0043227,GO:0043229,GO:0043231,GO:0044238,GO:0044422,GO:0044424,GO:0044425,GO:0044432,GO:0044444,GO:0044446,GO:0044464,GO:0055114,GO:0071704,GO:0098827	1.14.18.9	ko:K07750,ko:K22282	ko00100,ko01100,ko01130,map00100,map01100,map01130	M00101	R07509,R10057	RC01952	ko00000,ko00001,ko00002,ko01000	-	-	-	FA_hydroxylase
XP_041453151.1	7668.SPU_026803-tr	0	2301	2D1AE@1|root,2SHBM@2759|Eukaryota,3AFP7@33154|Opisthokonta,3BY0Y@33208|Metazoa,3DET1@33213|Bilateria	33208|Metazoa	-	-	-	-	-	-	-	-	-	-	-	-	-	-	DUF1759,Peptidase_A17
XP_041453152.1	7668.SPU_016539-tr	1.57e-75	257	KOG1075@1|root,KOG1075@2759|Eukaryota,39N4Q@33154|Opisthokonta,3BPSU@33208|Metazoa,3E41R@33213|Bilateria	33208|Metazoa	IQ	Reverse transcriptase (RNA-dependent DNA polymerase)	-	-	-	-	-	-	-	-	-	-	-	-	Exo_endo_phos_2,RVT_1
XP_041453153.1	7668.SPU_000658-tr	3.99e-161	460	2E3JQ@1|root,2SAMG@2759|Eukaryota,3A9KR@33154|Opisthokonta,3BUNW@33208|Metazoa,3DB2A@33213|Bilateria	33208|Metazoa	S	Bacterial extracellular solute-binding proteins, family 3	-	-	-	-	-	-	-	-	-	-	-	-	SBP_bac_3
XP_041453154.1	7668.SPU_009536-tr	2.27e-161	489	KOG1075@1|root,KOG3538@1|root,KOG1075@2759|Eukaryota,KOG3538@2759|Eukaryota,3APWC@33154|Opisthokonta,3C20X@33208|Metazoa	2759|Eukaryota	O	Reverse transcriptase (RNA-dependent DNA polymerase)	-	-	-	ko:K08625	-	-	-	-	ko00000,ko01000,ko01002	-	-	-	ADAM_spacer1,EGF,Ephrin_rec_like,GON,HYR,Reprolysin,Reprolysin_5,Sushi,TSP_1,Xlink,hEGF
XP_041453155.1	7668.SPU_007204-tr	0	1112	COG0415@1|root,KOG0133@2759|Eukaryota,38BKX@33154|Opisthokonta,3B995@33208|Metazoa,3CX0G@33213|Bilateria	33208|Metazoa	LT	negative regulation of glucocorticoid receptor signaling pathway	CRY2	GO:0000122,GO:0000166,GO:0000976,GO:0000977,GO:0000978,GO:0000987,GO:0000988,GO:0000989,GO:0001012,GO:0001067,GO:0001750,GO:0003674,GO:0003676,GO:0003677,GO:0003684,GO:0003690,GO:0003697,GO:0005102,GO:0005488,GO:0005515,GO:0005575,GO:0005576,GO:0005622,GO:0005623,GO:0005634,GO:0005654,GO:0005737,GO:0005739,GO:0005829,GO:0005886,GO:0005929,GO:0005975,GO:0005996,GO:0006006,GO:0006094,GO:0006355,GO:…	-	ko:K02295	ko04710,map04710	-	-	-	ko00000,ko00001,ko03400	-	-	-	DNA_photolyase,FAD_binding_7
XP_041453156.1	7668.SPU_007204-tr	8.94e-289	808	COG0415@1|root,KOG0133@2759|Eukaryota,38BKX@33154|Opisthokonta,3B995@33208|Metazoa,3CX0G@33213|Bilateria	33208|Metazoa	LT	negative regulation of glucocorticoid receptor signaling pathway	CRY2	GO:0000122,GO:0000166,GO:0000976,GO:0000977,GO:0000978,GO:0000987,GO:0000988,GO:0000989,GO:0001012,GO:0001067,GO:0001750,GO:0003674,GO:0003676,GO:0003677,GO:0003684,GO:0003690,GO:0003697,GO:0005102,GO:0005488,GO:0005515,GO:0005575,GO:0005576,GO:0005622,GO:0005623,GO:0005634,GO:0005654,GO:0005737,GO:0005739,GO:0005829,GO:0005886,GO:0005929,GO:0005975,GO:0005996,GO:0006006,GO:0006094,GO:0006355,GO:…	-	ko:K02295	ko04710,map04710	-	-	-	ko00000,ko00001,ko03400	-	-	-	DNA_photolyase,FAD_binding_7
XP_041453157.1	7668.SPU_000327-tr	6.17e-15	89	COG0666@1|root,KOG4177@2759|Eukaryota	2759|Eukaryota	I	spectrin binding	-	-	1.14.13.225	ko:K15502,ko:K19947	-	-	-	-	ko00000,ko01000,ko01009,ko03400,ko04131	-	-	-	Ank,Ank_2,Ank_3,Ank_4,Ank_5,ZU5
XP_041453158.1	7668.SPU_005477-tr	6.45e-180	543	KOG3637@1|root,KOG3637@2759|Eukaryota	2759|Eukaryota	M	integrin-mediated signaling pathway	-	-	-	ko:K06483,ko:K06584	ko04151,ko04510,ko04512,ko04514,ko04640,ko04670,ko04672,ko04810,ko05140,ko05165,ko05410,ko05412,ko05414,map04151,map04510,map04512,map04514,map04640,map04670,map04672,map04810,map05140,map05165,map05410,map05412,map05414	-	-	-	ko00000,ko00001,ko04090,ko04147,ko04516	-	-	-	FG-GAP,Integrin_alpha2
XP_041453159.1	10224.XP_006819348.1	3.77e-223	667	COG2801@1|root,KOG0017@2759|Eukaryota,38F2S@33154|Opisthokonta,3BI3C@33208|Metazoa,3D3YU@33213|Bilateria	33208|Metazoa	L	Gypsy retrotransposon	GIN1	-	-	-	-	-	-	-	-	-	-	-	rve,zf-CCHC,zf-H2C2
XP_041453162.1	7668.SPU_017651-tr	1.97e-152	439	2CQJ9@1|root,2R501@2759|Eukaryota,39VPP@33154|Opisthokonta,3BH26@33208|Metazoa,3D1HX@33213|Bilateria	33208|Metazoa	S	oxidation-reduction process	-	-	-	-	-	-	-	-	-	-	-	-	-
XP_041453163.1	7668.SPU_004512-tr	1.1e-69	245	COG0666@1|root,KOG4177@2759|Eukaryota	2759|Eukaryota	I	spectrin binding	-	-	1.14.13.225	ko:K15502,ko:K19947	-	-	-	-	ko00000,ko01000,ko01009,ko03400,ko04131	-	-	-	Ank,Ank_2,Ank_3,Ank_4,Ank_5,ZU5
XP_041453165.1	7739.XP_002608213.1	1.73e-22	103	KOG0667@1|root,KOG0667@2759|Eukaryota,38D9D@33154|Opisthokonta,3BCXE@33208|Metazoa,3CUY3@33213|Bilateria,483WB@7711|Chordata	33208|Metazoa	T	lens induction in camera-type eye	HIPK1	GO:0000045,GO:0000122,GO:0001085,GO:0001102,GO:0001654,GO:0001666,GO:0001932,GO:0001933,GO:0001934,GO:0001959,GO:0002009,GO:0002088,GO:0002089,GO:0002165,GO:0002262,GO:0002376,GO:0002520,GO:0003002,GO:0003407,GO:0003674,GO:0003712,GO:0003714,GO:0003824,GO:0004672,GO:0004674,GO:0005488,GO:0005515,GO:0005575,GO:0005622,GO:0005623,GO:0005634,GO:0005654,GO:0005667,GO:0005737,GO:0005813,GO:0005815,GO:…	2.7.11.1	ko:K08826	ko04218,map04218	-	-	-	ko00000,ko00001,ko01000,ko01001	-	-	-	Pkinase
XP_041453166.1	7668.SPU_002247-tr	1.3e-15	90.1	COG0666@1|root,KOG4177@2759|Eukaryota,38BVK@33154|Opisthokonta,3BGGV@33208|Metazoa,3CT1S@33213|Bilateria	33208|Metazoa	M	ankyrin 3, node of Ranvier (ankyrin G)	-	-	-	-	-	-	-	-	-	-	-	-	Ank,Ank_2,Ank_3,Ank_4,Ank_5,ZU5
XP_041453168.1	7668.SPU_004512-tr	2.76e-69	250	COG0666@1|root,KOG4177@2759|Eukaryota	2759|Eukaryota	I	spectrin binding	-	-	1.14.13.225	ko:K15502,ko:K19947	-	-	-	-	ko00000,ko01000,ko01009,ko03400,ko04131	-	-	-	Ank,Ank_2,Ank_3,Ank_4,Ank_5,ZU5
XP_041453169.1	7668.SPU_012856-tr	9.18e-178	506	KOG1028@1|root,KOG1028@2759|Eukaryota,38TEH@33154|Opisthokonta,3BB7Z@33208|Metazoa,3D1IA@33213|Bilateria	33208|Metazoa	TU	spontaneous exocytosis of neurotransmitter	SYT12	GO:0000149,GO:0001505,GO:0003674,GO:0005488,GO:0005509,GO:0005515,GO:0005543,GO:0005544,GO:0005575,GO:0005623,GO:0005886,GO:0006810,GO:0006836,GO:0006887,GO:0006906,GO:0006996,GO:0007154,GO:0007267,GO:0007268,GO:0007269,GO:0008150,GO:0008289,GO:0009987,GO:0010646,GO:0016020,GO:0016021,GO:0016043,GO:0016050,GO:0016079,GO:0016192,GO:0017156,GO:0017157,GO:0017158,GO:0019905,GO:0023051,GO:0023052,GO:…	-	ko:K19912	-	-	-	-	ko00000,ko04131	-	-	-	C2
XP_041453170.1	28377.ENSACAP00000011537	0	1805	KOG1823@1|root,KOG1823@2759|Eukaryota,38G3S@33154|Opisthokonta,3BAH1@33208|Metazoa,3CX50@33213|Bilateria,481MU@7711|Chordata,490ER@7742|Vertebrata	33208|Metazoa	V	maturation of SSU-rRNA from tricistronic rRNA transcript (SSU-rRNA, 5.8S rRNA, LSU-rRNA)	UTP20	GO:0000447,GO:0000460,GO:0000462,GO:0000466,GO:0000469,GO:0000472,GO:0000478,GO:0000479,GO:0000480,GO:0000966,GO:0000967,GO:0005575,GO:0005622,GO:0005623,GO:0005634,GO:0005654,GO:0005730,GO:0005737,GO:0005886,GO:0006139,GO:0006364,GO:0006396,GO:0006725,GO:0006807,GO:0008150,GO:0008152,GO:0008285,GO:0009987,GO:0010467,GO:0016020,GO:0016070,GO:0016072,GO:0022613,GO:0030490,GO:0030684,GO:0030686,GO:…	-	ko:K14772	-	-	-	-	ko00000,ko03009	-	-	-	DRIM
XP_041453171.1	7668.SPU_027592-tr	7.96e-175	525	2CD5G@1|root,2QQ46@2759|Eukaryota,38DTB@33154|Opisthokonta,3B9AA@33208|Metazoa,3CRPR@33213|Bilateria	33208|Metazoa	S	coagulation factor XIII	F13A1	GO:0001533,GO:0002576,GO:0003674,GO:0003810,GO:0003824,GO:0005575,GO:0005576,GO:0005622,GO:0005623,GO:0005737,GO:0005829,GO:0005886,GO:0005911,GO:0005912,GO:0005913,GO:0006464,GO:0006807,GO:0006810,GO:0006887,GO:0006950,GO:0007154,GO:0007165,GO:0007166,GO:0007275,GO:0007596,GO:0007599,GO:0008150,GO:0008152,GO:0008219,GO:0008284,GO:0008544,GO:0009611,GO:0009653,GO:0009887,GO:0009888,GO:0009913,GO:…	2.3.2.13	ko:K03917,ko:K05619	ko04610,map04610	-	-	-	ko00000,ko00001,ko01000,ko04516	-	-	-	Transglut_C,Transglut_N,Transglut_core
XP_041453172.1	7719.XP_002123222.1	7.24e-30	108	KOG4023@1|root,KOG4023@2759|Eukaryota,3A8HQ@33154|Opisthokonta,3CNQB@33208|Metazoa,3E4W7@33213|Bilateria,48RG5@7711|Chordata	33208|Metazoa	S	SH3-binding, glutamic acid-rich protein	Sh3bgrl3	GO:0005575,GO:0005622,GO:0005623,GO:0005634,GO:0005654,GO:0005737,GO:0016604,GO:0031974,GO:0031981,GO:0043226,GO:0043227,GO:0043229,GO:0043231,GO:0043233,GO:0044422,GO:0044424,GO:0044428,GO:0044446,GO:0044451,GO:0044464,GO:0070013	-	-	-	-	-	-	-	-	-	-	SH3BGR
XP_041453173.1	7668.SPU_026294-tr	9.63e-116	340	28K6P@1|root,2QSM7@2759|Eukaryota,39B6F@33154|Opisthokonta,3BFBY@33208|Metazoa,3CZNY@33213|Bilateria	33208|Metazoa	S	TORC2 signaling	PRR5L	GO:0001932,GO:0001933,GO:0001934,GO:0003674,GO:0005488,GO:0005515,GO:0005575,GO:0005622,GO:0005623,GO:0006950,GO:0006979,GO:0007154,GO:0007165,GO:0008150,GO:0009892,GO:0009893,GO:0009894,GO:0009896,GO:0009966,GO:0009967,GO:0009987,GO:0010468,GO:0010562,GO:0010563,GO:0010604,GO:0010605,GO:0010646,GO:0010647,GO:0010762,GO:0014066,GO:0014068,GO:0019219,GO:0019220,GO:0019222,GO:0019899,GO:0023051,GO:…	-	ko:K20411	ko04150,map04150	-	-	-	ko00000,ko00001	-	-	-	HbrB
XP_041453174.1	7668.SPU_015850-tr	6.61e-61	202	KOG0144@1|root,KOG0144@2759|Eukaryota,KOG0146@2759|Eukaryota,38FQ3@33154|Opisthokonta,3BDXP@33208|Metazoa,3E5BG@33213|Bilateria	33208|Metazoa	A	RNA recognition motif	-	GO:0007275,GO:0007568,GO:0008150,GO:0008340,GO:0010259,GO:0032501,GO:0032502,GO:0048856	-	ko:K02177,ko:K13207	ko04320,map04320	-	-	-	ko00000,ko00001,ko03019,ko03041	-	-	-	RRM_1
XP_041453175.1	7668.SPU_000280-tr	2.09e-275	795	28PAK@1|root,2QVXX@2759|Eukaryota,39Z25@33154|Opisthokonta,3BNRK@33208|Metazoa,3D6ZF@33213|Bilateria	33208|Metazoa	S	nucleic acid binding	-	-	-	-	-	-	-	-	-	-	-	-	MULE
XP_041453177.1	7668.SPU_021776-tr	4.01e-190	542	KOG3656@1|root,KOG3656@2759|Eukaryota	2759|Eukaryota	O	G-protein coupled receptor activity	-	-	-	ko:K04194	ko04020,ko04080,ko04911,ko04972,map04020,map04080,map04911,map04972	-	-	-	ko00000,ko00001,ko04030	-	-	-	7tm_1
XP_041453178.1	7668.SPU_015043-tr	1.2e-10	71.2	KOG3656@1|root,KOG3656@2759|Eukaryota	7668.SPU_015043-tr|-	O	G-protein coupled receptor activity	-	-	-	-	-	-	-	-	-	-	-	-	-
XP_041453179.1	7668.SPU_000925-tr	6.37e-192	619	KOG1225@1|root,KOG1225@2759|Eukaryota,39VWB@33154|Opisthokonta,3BH2I@33208|Metazoa,3CRKA@33213|Bilateria	33208|Metazoa	T	Tenascin XB	TNXB	-	-	ko:K05717,ko:K06252	ko04151,ko04510,ko04512,ko04810,ko04933,ko05100,ko05146,ko05165,ko05200,ko05205,ko05206,ko05222,map04151,map04510,map04512,map04810,map04933,map05100,map05146,map05165,map05200,map05205,map05206,map05222	-	-	-	ko00000,ko00001,ko00536,ko04131,ko04147,ko04516	-	-	-	EGF_2,Fibrinogen_C,fn1,fn2,fn3
XP_041453180.1	7668.SPU_000925-tr	0	2112	KOG1225@1|root,KOG1225@2759|Eukaryota,39VWB@33154|Opisthokonta,3BH2I@33208|Metazoa,3CRKA@33213|Bilateria	33208|Metazoa	T	Tenascin XB	TNXB	-	-	ko:K05717,ko:K06252	ko04151,ko04510,ko04512,ko04810,ko04933,ko05100,ko05146,ko05165,ko05200,ko05205,ko05206,ko05222,map04151,map04510,map04512,map04810,map04933,map05100,map05146,map05165,map05200,map05205,map05206,map05222	-	-	-	ko00000,ko00001,ko00536,ko04131,ko04147,ko04516	-	-	-	EGF_2,Fibrinogen_C,fn1,fn2,fn3
XP_041453181.1	7668.SPU_016939-tr	8.18e-149	434	KOG3656@1|root,KOG3656@2759|Eukaryota,38EV3@33154|Opisthokonta,3BA0J@33208|Metazoa	33208|Metazoa	T	Belongs to the G-protein coupled receptor 1 family	-	-	-	ko:K04153,ko:K04163	ko04014,ko04020,ko04024,ko04080,ko04726,ko04742,map04014,map04020,map04024,map04080,map04726,map04742	-	-	-	ko00000,ko00001,ko04030	-	-	-	7tm_1
XP_041453182.1	7668.SPU_016939-tr	9.09e-148	431	KOG3656@1|root,KOG3656@2759|Eukaryota,38EV3@33154|Opisthokonta,3BA0J@33208|Metazoa	33208|Metazoa	T	Belongs to the G-protein coupled receptor 1 family	-	-	-	ko:K04153,ko:K04163	ko04014,ko04020,ko04024,ko04080,ko04726,ko04742,map04014,map04020,map04024,map04080,map04726,map04742	-	-	-	ko00000,ko00001,ko04030	-	-	-	7tm_1
XP_041453183.1	45351.EDO47623	2.99e-09	69.3	KOG4475@1|root,KOG4475@2759|Eukaryota	2759|Eukaryota	U	coreceptor activity involved in Wnt signaling pathway, planar cell polarity pathway	-	-	-	-	-	-	-	-	-	-	-	-	TSP_1
XP_041453184.1	7668.SPU_021687-tr	2.53e-25	109	COG0514@1|root,KOG0351@2759|Eukaryota,3A20T@33154|Opisthokonta,3BR6K@33208|Metazoa,3DGPH@33213|Bilateria	33208|Metazoa	A	DEAD-like helicases superfamily	-	-	3.6.4.12	ko:K03654	ko03018,map03018	-	-	-	ko00000,ko00001,ko01000,ko03400	-	-	-	DEAD,Helicase_C
XP_041453185.1	7668.SPU_005506-tr	1.57e-52	185	KOG3656@1|root,KOG3656@2759|Eukaryota	7668.SPU_005506-tr|-	O	G-protein coupled receptor activity	-	-	-	-	-	-	-	-	-	-	-	-	-
XP_041453186.1	7668.SPU_005506-tr	2.32e-24	111	KOG3656@1|root,KOG3656@2759|Eukaryota	7668.SPU_005506-tr|-	O	G-protein coupled receptor activity	-	-	-	-	-	-	-	-	-	-	-	-	-
XP_041453187.1	7668.SPU_005505-tr	1.09e-142	417	KOG3656@1|root,KOG3656@2759|Eukaryota	7668.SPU_005505-tr|-	O	G-protein coupled receptor activity	-	-	-	-	-	-	-	-	-	-	-	-	-
XP_041453188.1	7668.SPU_005506-tr	2.37e-107	323	KOG3656@1|root,KOG3656@2759|Eukaryota	7668.SPU_005506-tr|-	O	G-protein coupled receptor activity	-	-	-	-	-	-	-	-	-	-	-	-	-
XP_041453189.1	7668.SPU_011325-tr	1.54e-41	156	KOG3656@1|root,KOG3656@2759|Eukaryota	7668.SPU_011325-tr|-	O	G-protein coupled receptor activity	-	-	-	-	-	-	-	-	-	-	-	-	-
XP_041453190.1	7668.SPU_027830-tr	5.01e-140	422	KOG2651@1|root,KOG2651@2759|Eukaryota,395PJ@33154|Opisthokonta,3BIHX@33208|Metazoa,3D1GQ@33213|Bilateria	33208|Metazoa	A	Methyltransferase-like protein 25	METTL25	-	-	-	-	-	-	-	-	-	-	-	Methyltransf_32
XP_041453191.1	10224.XP_002740782.1	0	1009	COG2801@1|root,KOG0017@2759|Eukaryota,38F42@33154|Opisthokonta,3BA5H@33208|Metazoa,3CWAK@33213|Bilateria	33208|Metazoa	E	K02A2.6-like	-	-	-	-	-	-	-	-	-	-	-	-	Asp_protease_2,RVT_1,rve,zf-CCHC
XP_041453192.1	7668.SPU_017277-tr	2.54e-12	73.6	2F4EP@1|root,2T5EK@2759|Eukaryota,3ACCF@33154|Opisthokonta	33154|Opisthokonta	-	-	-	-	-	-	-	-	-	-	-	-	-	-	CD20
XP_041453193.1	9986.ENSOCUP00000007967	0.000111	51.6	KOG1217@1|root,KOG3594@1|root,KOG1217@2759|Eukaryota,KOG1219@2759|Eukaryota,38BUP@33154|Opisthokonta,3BAFT@33208|Metazoa,3CRZB@33213|Bilateria,489XC@7711|Chordata,48WG3@7742|Vertebrata,3JBNX@40674|Mammalia,35DSR@314146|Euarchontoglires	33208|Metazoa	T	Crumbs 2, cell polarity complex component	CRB2	GO:0000003,GO:0000902,GO:0000904,GO:0001654,GO:0001655,GO:0001667,GO:0001700,GO:0001702,GO:0001704,GO:0001707,GO:0001745,GO:0001751,GO:0001754,GO:0001756,GO:0001894,GO:0001895,GO:0002009,GO:0002064,GO:0003002,GO:0003006,GO:0003382,GO:0003383,GO:0003674,GO:0005080,GO:0005488,GO:0005515,GO:0005575,GO:0005623,GO:0005886,GO:0005911,GO:0006355,GO:0006357,GO:0006810,GO:0006928,GO:0006996,GO:0007010,GO:…	-	ko:K02599,ko:K16681	ko01522,ko04320,ko04330,ko04390,ko04391,ko04658,ko04919,ko05020,ko05165,ko05200,ko05206,ko05224,map01522,map04320,map04330,map04390,map04391,map04658,map04919,map05020,map05165,map05200,map05206,map05224	M00682	-	-	ko00000,ko00001,ko00002	-	-	-	EGF,EGF_CA,Laminin_G_1,Laminin_G_2,hEGF
XP_041453194.1	7668.SPU_004618-tr	1.33e-19	99.4	COG5640@1|root,2QVNP@2759|Eukaryota,38ER1@33154|Opisthokonta,3BEHU@33208|Metazoa,3CXYM@33213|Bilateria	33208|Metazoa	O	Plasmin dissolves the fibrin of blood clots and acts as a proteolytic factor in a variety of other processes including embryonic development, tissue remodeling, tumor invasion, and inflammation. In ovulation, weakens the walls of the Graafian follicle. It activates the urokinase-type plasminogen activator, collagenases and several complement zymogens, such as C1 and C5. Cleavage of fibronectin an…	-	-	3.4.21.7	ko:K01315	ko04080,ko04610,ko05150,ko05164,map04080,map04610,map05150,map05164	-	-	-	ko00000,ko00001,ko01000,ko01002,ko04147,ko04516	-	-	-	Kringle,Trypsin
XP_041453195.1	7668.SPU_017066-tr	6.04e-43	157	COG2801@1|root,KOG0017@2759|Eukaryota,3A8SV@33154|Opisthokonta,3BVCW@33208|Metazoa	33208|Metazoa	L	transposition, RNA-mediated	-	-	-	-	-	-	-	-	-	-	-	-	RVT_1
XP_041453196.1	7668.SPU_011948-tr	4.57e-180	516	KOG4220@1|root,KOG4220@2759|Eukaryota,39NG1@33154|Opisthokonta,3CQ0F@33208|Metazoa,3E65S@33213|Bilateria	2759|Eukaryota	T	7 transmembrane receptor (rhodopsin family)	-	-	-	ko:K04131,ko:K04134,ko:K04149,ko:K04151	ko04020,ko04080,ko04725,ko04742,ko04750,ko04810,ko04911,ko04970,ko04971,ko04972,map04020,map04080,map04725,map04742,map04750,map04810,map04911,map04970,map04971,map04972	-	-	-	ko00000,ko00001,ko04030	-	-	-	7tm_1
XP_041453197.1	7668.SPU_017066-tr	1.82e-44	162	COG2801@1|root,KOG0017@2759|Eukaryota,3A8SV@33154|Opisthokonta,3BVCW@33208|Metazoa	33208|Metazoa	L	transposition, RNA-mediated	-	-	-	-	-	-	-	-	-	-	-	-	RVT_1
XP_041453198.1	7668.SPU_021134-tr	2.05e-209	584	KOG3656@1|root,KOG3656@2759|Eukaryota	2759|Eukaryota	O	G-protein coupled receptor activity	frpr-13	-	-	-	-	-	-	-	-	-	-	-	7tm_1
XP_041453199.1	7668.SPU_000346-tr	1.02e-276	813	COG5599@1|root,KOG0200@1|root,KOG4297@1|root,KOG0200@2759|Eukaryota,KOG4228@2759|Eukaryota,KOG4297@2759|Eukaryota	2759|Eukaryota	S	carbohydrate binding	-	-	3.1.3.48,3.4.21.7	ko:K01315,ko:K05695,ko:K16910	ko04080,ko04514,ko04520,ko04610,ko04910,ko04931,ko05150,ko05164,map04080,map04514,map04520,map04610,map04910,map04931,map05150,map05164	-	-	-	ko00000,ko00001,ko01000,ko01002,ko01009,ko04147,ko04516	-	-	-	EGF,F5_F8_type_C,Kringle,Lectin_C,Sushi,Y_phosphatase,fn3
XP_041453200.1	7668.SPU_006446-tr	2.84e-203	588	KOG0127@1|root,KOG0127@2759|Eukaryota,38BUA@33154|Opisthokonta,3BCDB@33208|Metazoa,3CRCA@33213|Bilateria	33208|Metazoa	A	RNA binding	RBM28	GO:0003674,GO:0003676,GO:0003723,GO:0003729,GO:0005488,GO:0005575,GO:0005622,GO:0005623,GO:0005634,GO:0005730,GO:0031974,GO:0031981,GO:0043226,GO:0043227,GO:0043228,GO:0043229,GO:0043231,GO:0043232,GO:0043233,GO:0044422,GO:0044424,GO:0044428,GO:0044446,GO:0044464,GO:0070013,GO:0097159,GO:1901363	-	ko:K14573	ko03008,map03008	-	-	-	ko00000,ko00001,ko03009	-	-	-	RRM_1
XP_041453203.1	7668.SPU_027665-tr	4.63e-62	212	COG2801@1|root,KOG0017@2759|Eukaryota,38F42@33154|Opisthokonta,3BA5H@33208|Metazoa,3CZSS@33213|Bilateria	33208|Metazoa	G	K02A2.6-like	-	-	-	-	-	-	-	-	-	-	-	-	RVT_1,rve
XP_041453204.1	118797.XP_007446386.1	2.24e-172	506	COG1301@1|root,KOG3787@2759|Eukaryota,38C9Y@33154|Opisthokonta,3BD67@33208|Metazoa,3CWZP@33213|Bilateria,483QY@7711|Chordata,48YVG@7742|Vertebrata,3J7GW@40674|Mammalia,4J6UP@91561|Cetartiodactyla	33208|Metazoa	E	solute carrier family 1	SLC1A2	GO:0001101,GO:0001504,GO:0001505,GO:0003333,GO:0003674,GO:0005215,GO:0005283,GO:0005310,GO:0005313,GO:0005314,GO:0005326,GO:0005328,GO:0005342,GO:0005343,GO:0005416,GO:0005575,GO:0005623,GO:0005886,GO:0005887,GO:0006810,GO:0006811,GO:0006812,GO:0006814,GO:0006820,GO:0006835,GO:0006836,GO:0006855,GO:0006865,GO:0006950,GO:0007154,GO:0007267,GO:0007268,GO:0007275,GO:0007399,GO:0007417,GO:0007420,GO:…	-	ko:K05612,ko:K05613,ko:K05614,ko:K05617	ko04724,ko04974,ko05014,map04724,map04974,map05014	-	-	-	ko00000,ko00001,ko02000,ko04147	2.A.23,2.A.23.2.1,2.A.23.2.2,2.A.23.2.3	-	-	SDF
XP_041453205.1	7668.SPU_010409-tr	3.61e-253	723	2CMEU@1|root,2QQ5W@2759|Eukaryota	2759|Eukaryota	S	scavenger receptor activity	-	-	-	ko:K13912	ko04970,map04970	-	-	-	ko00000,ko00001	-	-	-	SRCR
XP_041453206.1	8010.XP_010886770.1	1.09e-36	151	2E9Y2@1|root,2SG85@2759|Eukaryota,3ABMW@33154|Opisthokonta,3BWKG@33208|Metazoa,3DECQ@33213|Bilateria,48I0M@7711|Chordata,49EUF@7742|Vertebrata,4A5HU@7898|Actinopterygii	33208|Metazoa	-	-	-	-	-	-	-	-	-	-	-	-	-	-	DUF4769,SAM_1
XP_041453207.1	7668.SPU_008065-tr	1.24e-62	216	COG5599@1|root,KOG0200@1|root,KOG4297@1|root,KOG0200@2759|Eukaryota,KOG4228@2759|Eukaryota,KOG4297@2759|Eukaryota	2759|Eukaryota	S	carbohydrate binding	-	-	3.1.3.48,3.4.21.7	ko:K01315,ko:K05695	ko04080,ko04514,ko04520,ko04610,ko04910,ko04931,ko05150,ko05164,map04080,map04514,map04520,map04610,map04910,map04931,map05150,map05164	-	-	-	ko00000,ko00001,ko01000,ko01002,ko01009,ko04147,ko04516	-	-	-	EGF,Kringle,Lectin_C,Sushi,Y_phosphatase,fn3
XP_041453208.1	7739.XP_002607154.1	3.6e-121	389	KOG1306@1|root,KOG1306@2759|Eukaryota,38CSX@33154|Opisthokonta,3BAVY@33208|Metazoa,3CSR1@33213|Bilateria,48J58@7711|Chordata	33208|Metazoa	P	Sodium/calcium exchanger protein	-	-	-	ko:K05849	ko04020,ko04022,ko04371,ko04740,ko04974,map04020,map04022,map04371,map04740,map04974	-	-	-	ko00000,ko00001,ko00536,ko02000	2.A.19.3	-	-	Calx-beta,Na_Ca_ex,Na_Ca_ex_C
XP_041453209.1	7668.SPU_000346-tr	7.62e-43	159	COG5599@1|root,KOG0200@1|root,KOG4297@1|root,KOG0200@2759|Eukaryota,KOG4228@2759|Eukaryota,KOG4297@2759|Eukaryota	2759|Eukaryota	S	carbohydrate binding	-	-	3.1.3.48,3.4.21.7	ko:K01315,ko:K05695,ko:K16910	ko04080,ko04514,ko04520,ko04610,ko04910,ko04931,ko05150,ko05164,map04080,map04514,map04520,map04610,map04910,map04931,map05150,map05164	-	-	-	ko00000,ko00001,ko01000,ko01002,ko01009,ko04147,ko04516	-	-	-	EGF,F5_F8_type_C,Kringle,Lectin_C,Sushi,Y_phosphatase,fn3
XP_041453210.1	7668.SPU_000346-tr	9.04e-159	490	COG5599@1|root,KOG0200@1|root,KOG4297@1|root,KOG0200@2759|Eukaryota,KOG4228@2759|Eukaryota,KOG4297@2759|Eukaryota	2759|Eukaryota	S	carbohydrate binding	-	-	3.1.3.48,3.4.21.7	ko:K01315,ko:K05695,ko:K16910	ko04080,ko04514,ko04520,ko04610,ko04910,ko04931,ko05150,ko05164,map04080,map04514,map04520,map04610,map04910,map04931,map05150,map05164	-	-	-	ko00000,ko00001,ko01000,ko01002,ko01009,ko04147,ko04516	-	-	-	EGF,F5_F8_type_C,Kringle,Lectin_C,Sushi,Y_phosphatase,fn3
XP_041453211.1	7668.SPU_008066-tr	6.9e-36	139	KOG4297@1|root,KOG4297@2759|Eukaryota	2759|Eukaryota	S	carbohydrate binding	-	-	3.4.21.7	ko:K01315	ko04080,ko04610,ko05150,ko05164,map04080,map04610,map05150,map05164	-	-	-	ko00000,ko00001,ko01000,ko01002,ko04147,ko04516	-	-	-	EGF,F5_F8_type_C,Kringle,Lectin_C,MACPF,Sushi,Y_phosphatase,fn3
XP_041453212.1	7668.SPU_000346-tr	3e-119	379	COG5599@1|root,KOG0200@1|root,KOG4297@1|root,KOG0200@2759|Eukaryota,KOG4228@2759|Eukaryota,KOG4297@2759|Eukaryota	2759|Eukaryota	S	carbohydrate binding	-	-	3.1.3.48,3.4.21.7	ko:K01315,ko:K05695,ko:K16910	ko04080,ko04514,ko04520,ko04610,ko04910,ko04931,ko05150,ko05164,map04080,map04514,map04520,map04610,map04910,map04931,map05150,map05164	-	-	-	ko00000,ko00001,ko01000,ko01002,ko01009,ko04147,ko04516	-	-	-	EGF,F5_F8_type_C,Kringle,Lectin_C,Sushi,Y_phosphatase,fn3
XP_041453214.1	7668.SPU_023535-tr	2.34e-271	751	2D6R7@1|root,2T2QW@2759|Eukaryota,3AVNF@33154|Opisthokonta,3C4W4@33208|Metazoa	33208|Metazoa	S	Domain with 2 conserved Trp (W) residues	-	-	-	ko:K04530	-	-	-	-	ko00000	-	-	-	-
XP_041453215.1	7668.SPU_012735-tr	1.07e-222	627	COG0174@1|root,KOG0683@2759|Eukaryota,39EXA@33154|Opisthokonta,3BAVA@33208|Metazoa,3CZQ0@33213|Bilateria	33154|Opisthokonta	E	lengsin, lens protein with glutamine synthetase domain	-	-	-	-	-	-	-	-	-	-	-	-	Gln-synt_C
XP_041453216.1	7668.SPU_012735-tr	5.92e-222	625	COG0174@1|root,KOG0683@2759|Eukaryota,39EXA@33154|Opisthokonta,3BAVA@33208|Metazoa,3CZQ0@33213|Bilateria	33154|Opisthokonta	E	lengsin, lens protein with glutamine synthetase domain	-	-	-	-	-	-	-	-	-	-	-	-	Gln-synt_C
XP_041453217.1	7668.SPU_002802-tr	4.88e-51	184	COG5599@1|root,KOG0791@2759|Eukaryota	2759|Eukaryota	T	slit diaphragm assembly	-	-	3.1.3.48	ko:K05694	ko04520,map04520	-	-	-	ko00000,ko00001,ko01000,ko01009,ko04516	-	-	-	fn3
XP_041453218.1	7668.SPU_003809-tr	5.68e-64	250	COG0666@1|root,KOG4177@2759|Eukaryota,38BVK@33154|Opisthokonta,3BJ5Q@33208|Metazoa	33208|Metazoa	M	Ankyrin repeat	-	-	-	-	-	-	-	-	-	-	-	-	Ank_2,Ank_3,Ank_4,Ank_5
XP_041453219.1	7668.SPU_003809-tr	4.84e-77	265	COG0666@1|root,KOG4177@2759|Eukaryota,38BVK@33154|Opisthokonta,3BJ5Q@33208|Metazoa	33208|Metazoa	M	Ankyrin repeat	-	-	-	-	-	-	-	-	-	-	-	-	Ank_2,Ank_3,Ank_4,Ank_5
XP_041453220.1	7668.SPU_002900-tr	9.88e-06	59.3	COG0666@1|root,KOG4177@2759|Eukaryota,KOG4214@2759|Eukaryota,38BVK@33154|Opisthokonta,3BS9Y@33208|Metazoa	33208|Metazoa	M	Ankyrin repeat	-	-	-	-	-	-	-	-	-	-	-	-	Ank_2,Ank_3,Ank_4
XP_041453221.1	7668.SPU_010501-tr	6.22e-171	511	2CMEU@1|root,2QQ5W@2759|Eukaryota	7668.SPU_010501-tr|-	S	scavenger receptor activity	-	-	-	-	-	-	-	-	-	-	-	-	-
XP_041453222.1	7668.SPU_006102-tr	4.06e-108	331	COG1301@1|root,KOG3787@2759|Eukaryota,38C9Y@33154|Opisthokonta,3BD67@33208|Metazoa,3CWZP@33213|Bilateria	33208|Metazoa	E	amino acid transporter	SLC1A2	GO:0001101,GO:0001504,GO:0001505,GO:0003333,GO:0003674,GO:0005215,GO:0005283,GO:0005310,GO:0005313,GO:0005314,GO:0005326,GO:0005328,GO:0005342,GO:0005343,GO:0005368,GO:0005369,GO:0005416,GO:0005575,GO:0005623,GO:0005886,GO:0005887,GO:0006810,GO:0006811,GO:0006812,GO:0006814,GO:0006820,GO:0006835,GO:0006836,GO:0006855,GO:0006865,GO:0006950,GO:0007154,GO:0007267,GO:0007268,GO:0007275,GO:0007399,GO:…	-	ko:K05612,ko:K05613,ko:K05614	ko04724,ko04974,ko05014,map04724,map04974,map05014	-	-	-	ko00000,ko00001,ko02000,ko04147	2.A.23.2.1,2.A.23.2.2,2.A.23.2.3	-	-	SDF
XP_041453223.1	10224.XP_006820385.1	8.27e-40	135	COG1761@1|root,KOG3438@2759|Eukaryota,3A631@33154|Opisthokonta,3BRJ8@33208|Metazoa,3D90W@33213|Bilateria	33208|Metazoa	K	DNA-directed RNA polymerases I and III subunit	POLR1D	GO:0000428,GO:0001501,GO:0005575,GO:0005622,GO:0005623,GO:0005634,GO:0005654,GO:0005666,GO:0005730,GO:0005736,GO:0007275,GO:0008150,GO:0009653,GO:0009790,GO:0009792,GO:0009887,GO:0009888,GO:0022613,GO:0030880,GO:0031974,GO:0031981,GO:0032501,GO:0032502,GO:0032991,GO:0042254,GO:0043009,GO:0043226,GO:0043227,GO:0043228,GO:0043229,GO:0043231,GO:0043232,GO:0043233,GO:0044085,GO:0044422,GO:0044424,GO:…	-	ko:K03020	ko00230,ko00240,ko01100,ko03020,ko04623,ko05169,map00230,map00240,map01100,map03020,map04623,map05169	M00181,M00182	R00435,R00441,R00442,R00443	RC02795	br01611,ko00000,ko00001,ko00002,ko03021	-	-	-	RNA_pol_L_2
XP_041453224.1	7668.SPU_010928-tr	4.5e-87	298	KOG1075@1|root,KOG1075@2759|Eukaryota,39TZY@33154|Opisthokonta,3C1BS@33208|Metazoa,3DJ0V@33213|Bilateria	33208|Metazoa	S	Reverse transcriptase (RNA-dependent DNA polymerase)	-	-	-	-	-	-	-	-	-	-	-	-	RVT_1
XP_041453225.1	7668.SPU_004818-tr	3.28e-48	169	KOG4297@1|root,KOG4297@2759|Eukaryota	2759|Eukaryota	S	carbohydrate binding	COLEC10	GO:0000302,GO:0000323,GO:0001101,GO:0001530,GO:0001666,GO:0001667,GO:0001755,GO:0001817,GO:0001818,GO:0001867,GO:0001871,GO:0001894,GO:0001906,GO:0002020,GO:0002218,GO:0002221,GO:0002224,GO:0002237,GO:0002252,GO:0002253,GO:0002376,GO:0002526,GO:0002673,GO:0002682,GO:0002683,GO:0002684,GO:0002694,GO:0002695,GO:0002697,GO:0002699,GO:0002757,GO:0002758,GO:0002764,GO:0002920,GO:0002922,GO:0003674,GO:…	-	ko:K03991,ko:K06560,ko:K10065,ko:K10066,ko:K10067,ko:K10068	ko04145,ko04610,ko05133,ko05150,ko05152,map04145,map04610,map05133,map05150,map05152	-	-	-	ko00000,ko00001,ko04090,ko04091,ko04131	-	-	-	Collagen,Lectin_C,Surfac_D-trimer
XP_041453226.1	51511.ENSCSAVP00000013476	2.82e-189	632	KOG4297@1|root,KOG4297@2759|Eukaryota,38B50@33154|Opisthokonta,3BCEG@33208|Metazoa,3CY6A@33213|Bilateria,484D7@7711|Chordata	33208|Metazoa	T	complement activation, classical pathway	CR2	GO:0001701,GO:0001775,GO:0001846,GO:0001847,GO:0001848,GO:0001851,GO:0001855,GO:0001861,GO:0002252,GO:0002253,GO:0002263,GO:0002274,GO:0002275,GO:0002283,GO:0002366,GO:0002376,GO:0002429,GO:0002430,GO:0002443,GO:0002444,GO:0002446,GO:0002520,GO:0002521,GO:0002673,GO:0002682,GO:0002683,GO:0002684,GO:0002694,GO:0002697,GO:0002698,GO:0002703,GO:0002704,GO:0002706,GO:0002707,GO:0002712,GO:0002713,GO:…	-	ko:K04005,ko:K04011,ko:K04012,ko:K17495	ko04610,ko04640,ko04662,ko05134,ko05140,ko05144,ko05152,ko05169,map04610,map04640,map04662,map05134,map05140,map05144,map05152,map05169	-	-	-	ko00000,ko00001,ko01009,ko04090,ko04131	-	-	-	Sushi
XP_041453227.1	7668.SPU_000538-tr	1.53e-30	132	KOG1225@1|root,KOG1225@2759|Eukaryota	2759|Eukaryota	L	regulation of canonical Wnt signaling pathway involved in osteoblast differentiation	-	-	-	ko:K01691	ko04310,map04310	-	-	-	ko00000,ko00001	-	-	-	EGF,WIF,hEGF
XP_041453228.1	7668.SPU_011326-tr	2.09e-158	457	KOG3656@1|root,KOG3656@2759|Eukaryota	7668.SPU_011326-tr|-	O	G-protein coupled receptor activity	-	-	-	-	-	-	-	-	-	-	-	-	-
XP_041453229.1	7668.SPU_020157-tr	2.79e-103	348	2CNI5@1|root,2QWGQ@2759|Eukaryota,38F7C@33154|Opisthokonta,3BC8C@33208|Metazoa,3CTP0@33213|Bilateria	33208|Metazoa	S	Murine retrovirus integration site 1 homolog	MRVI1	GO:0003008,GO:0003012,GO:0003013,GO:0003018,GO:0005575,GO:0005622,GO:0005623,GO:0005737,GO:0005783,GO:0005789,GO:0006937,GO:0006940,GO:0007154,GO:0007165,GO:0008015,GO:0008150,GO:0009987,GO:0012505,GO:0016020,GO:0019932,GO:0019934,GO:0019935,GO:0023052,GO:0031090,GO:0031094,GO:0031095,GO:0031984,GO:0032501,GO:0035150,GO:0035296,GO:0035556,GO:0042175,GO:0042311,GO:0043226,GO:0043227,GO:0043229,GO:…	-	ko:K12337,ko:K19012	ko04022,ko04270,map04022,map04270	-	-	-	ko00000,ko00001,ko00536	-	-	-	MRVI1
XP_041453230.1	7668.SPU_020379-tr	1.89e-190	550	KOG3539@1|root,KOG3539@2759|Eukaryota,38FW7@33154|Opisthokonta,3BEQ3@33208|Metazoa,3CYKJ@33213|Bilateria	33208|Metazoa	W	serine-type endopeptidase inhibitor activity	SPON1	GO:0000902,GO:0000904,GO:0005575,GO:0005576,GO:0005604,GO:0005622,GO:0005623,GO:0005737,GO:0005783,GO:0005788,GO:0006928,GO:0006935,GO:0007155,GO:0007275,GO:0007399,GO:0007409,GO:0007411,GO:0007413,GO:0007517,GO:0008037,GO:0008038,GO:0008045,GO:0008150,GO:0009605,GO:0009653,GO:0009987,GO:0012505,GO:0016043,GO:0016203,GO:0022008,GO:0022610,GO:0030016,GO:0030017,GO:0030030,GO:0030154,GO:0030182,GO:…	-	-	-	-	-	-	-	-	-	-	Kunitz_BPTI,Reeler,Spond_N,TSP_1
XP_041453231.1	7668.SPU_028369-tr	4.4e-126	379	KOG2504@1|root,KOG2504@2759|Eukaryota	2759|Eukaryota	IQ	monocarboxylate transporter	-	GO:0000003,GO:0003006,GO:0003008,GO:0003014,GO:0003674,GO:0005215,GO:0005342,GO:0005575,GO:0005623,GO:0005886,GO:0006810,GO:0006811,GO:0006820,GO:0007276,GO:0007281,GO:0008028,GO:0008150,GO:0008219,GO:0008509,GO:0008514,GO:0009636,GO:0009987,GO:0010623,GO:0012501,GO:0015075,GO:0015318,GO:0015711,GO:0015718,GO:0015849,GO:0016020,GO:0016021,GO:0016323,GO:0019953,GO:0022412,GO:0022414,GO:0022857,GO:…	-	ko:K11810	-	-	-	-	ko00000,ko02000	2.A.1.13	-	-	MFS_1
XP_041453232.1	7668.SPU_017468.a-tr	7.4e-136	396	COG0454@1|root,KOG3216@2759|Eukaryota	2759|Eukaryota	K	diamine N-acetyltransferase activity	HPA3	GO:0003674,GO:0003824,GO:0004402,GO:0005488,GO:0005515,GO:0005575,GO:0005622,GO:0005623,GO:0005634,GO:0005737,GO:0006082,GO:0006325,GO:0006464,GO:0006473,GO:0006475,GO:0006520,GO:0006807,GO:0006950,GO:0006996,GO:0008080,GO:0008150,GO:0008152,GO:0009636,GO:0009987,GO:0016043,GO:0016407,GO:0016410,GO:0016569,GO:0016570,GO:0016573,GO:0016740,GO:0016746,GO:0016747,GO:0018193,GO:0018205,GO:0018393,GO:…	2.3.1.36	ko:K18852	ko00360,map00360	-	R03903	RC00004,RC00064	ko00000,ko00001,ko01000	-	-	-	Acetyltransf_1
XP_041453233.1	7668.SPU_002990-tr	4.09e-38	139	KOG2692@1|root,KOG2692@2759|Eukaryota,38B6Y@33154|Opisthokonta,3BC7V@33208|Metazoa,3CW0Y@33213|Bilateria	33208|Metazoa	G	Belongs to the glycosyltransferase 29 family	-	-	-	ko:K06612,ko:K06613	-	-	-	-	ko00000,ko01000,ko01003	-	GT29	-	Glyco_transf_29
XP_041453234.1	7668.SPU_000797-tr	6.13e-35	138	KOG1225@1|root,KOG1225@2759|Eukaryota	2759|Eukaryota	L	regulation of canonical Wnt signaling pathway involved in osteoblast differentiation	-	-	-	-	-	-	-	-	-	-	-	-	fn3
XP_041453235.1	144197.XP_008283581.1	2.22e-126	404	COG2801@1|root,KOG0017@2759|Eukaryota,38F42@33154|Opisthokonta,3BA5H@33208|Metazoa,3CZSS@33213|Bilateria,48AQP@7711|Chordata,48YUZ@7742|Vertebrata	33208|Metazoa	L	K02A2.6-like	-	-	-	-	-	-	-	-	-	-	-	-	RVP,RVT_1,rve
XP_041453236.1	400682.PAC_15728267	5.15e-120	392	COG2801@1|root,KOG0017@2759|Eukaryota,38F42@33154|Opisthokonta,3BA5H@33208|Metazoa	33208|Metazoa	OU	K02A2.6-like	-	-	-	-	-	-	-	-	-	-	-	-	RVT_1,rve,zf-H2C2
XP_041453237.1	7668.SPU_004867-tr	2.15e-10	68.6	KOG3544@1|root,KOG3544@2759|Eukaryota,3A943@33154|Opisthokonta,3BUQV@33208|Metazoa,3DB1W@33213|Bilateria	33208|Metazoa	S	structural constituent of cuticle	-	-	-	-	-	-	-	-	-	-	-	-	-
XP_041453238.1	7668.SPU_010387-tr	1.51e-134	394	KOG4220@1|root,KOG4220@2759|Eukaryota	2759|Eukaryota	M	G-protein coupled acetylcholine receptor activity	-	-	-	ko:K04131,ko:K04134,ko:K04149,ko:K04151	ko04020,ko04080,ko04725,ko04742,ko04750,ko04810,ko04911,ko04970,ko04971,ko04972,map04020,map04080,map04725,map04742,map04750,map04810,map04911,map04970,map04971,map04972	-	-	-	ko00000,ko00001,ko04030	-	-	-	7tm_1
XP_041453239.1	7668.SPU_024741-tr	1.31e-88	294	KOG4297@1|root,KOG4297@2759|Eukaryota,39RBY@33154|Opisthokonta,3BBT6@33208|Metazoa,3D33W@33213|Bilateria	33208|Metazoa	T	oligosaccharide binding	SELP	GO:0001530,GO:0002090,GO:0002092,GO:0002237,GO:0002376,GO:0002523,GO:0002576,GO:0002682,GO:0002684,GO:0002685,GO:0002687,GO:0002691,GO:0003674,GO:0004888,GO:0005488,GO:0005509,GO:0005515,GO:0005539,GO:0005575,GO:0005576,GO:0005615,GO:0005622,GO:0005623,GO:0005737,GO:0005856,GO:0005886,GO:0005887,GO:0005901,GO:0005905,GO:0005938,GO:0006810,GO:0006887,GO:0006928,GO:0006950,GO:0006952,GO:0006954,GO:…	-	ko:K06494,ko:K06495,ko:K06496,ko:K17495	ko04514,ko04668,ko04933,ko05143,ko05144,ko05150,ko05418,map04514,map04668,map04933,map05143,map05144,map05150,map05418	-	-	-	ko00000,ko00001,ko00536,ko01009,ko04090,ko04091,ko04516	-	-	-	EGF,EGF_2,Lectin_C,Sushi
XP_041453240.1	7668.SPU_024741-tr	2.32e-92	302	KOG4297@1|root,KOG4297@2759|Eukaryota,39RBY@33154|Opisthokonta,3BBT6@33208|Metazoa,3D33W@33213|Bilateria	33208|Metazoa	T	oligosaccharide binding	SELP	GO:0001530,GO:0002090,GO:0002092,GO:0002237,GO:0002376,GO:0002523,GO:0002576,GO:0002682,GO:0002684,GO:0002685,GO:0002687,GO:0002691,GO:0003674,GO:0004888,GO:0005488,GO:0005509,GO:0005515,GO:0005539,GO:0005575,GO:0005576,GO:0005615,GO:0005622,GO:0005623,GO:0005737,GO:0005856,GO:0005886,GO:0005887,GO:0005901,GO:0005905,GO:0005938,GO:0006810,GO:0006887,GO:0006928,GO:0006950,GO:0006952,GO:0006954,GO:…	-	ko:K06494,ko:K06495,ko:K06496,ko:K17495	ko04514,ko04668,ko04933,ko05143,ko05144,ko05150,ko05418,map04514,map04668,map04933,map05143,map05144,map05150,map05418	-	-	-	ko00000,ko00001,ko00536,ko01009,ko04090,ko04091,ko04516	-	-	-	EGF,EGF_2,Lectin_C,Sushi
XP_041453241.1	7668.SPU_010387-tr	1.18e-130	384	KOG4220@1|root,KOG4220@2759|Eukaryota	2759|Eukaryota	M	G-protein coupled acetylcholine receptor activity	-	-	-	ko:K04131,ko:K04134,ko:K04149,ko:K04151	ko04020,ko04080,ko04725,ko04742,ko04750,ko04810,ko04911,ko04970,ko04971,ko04972,map04020,map04080,map04725,map04742,map04750,map04810,map04911,map04970,map04971,map04972	-	-	-	ko00000,ko00001,ko04030	-	-	-	7tm_1
XP_041453242.1	244447.XP_008330351.1	3.1e-269	790	COG2801@1|root,KOG0017@2759|Eukaryota,38F42@33154|Opisthokonta,3BA5H@33208|Metazoa,3CZSS@33213|Bilateria,48AQP@7711|Chordata,48YUZ@7742|Vertebrata,4A5WT@7898|Actinopterygii	33208|Metazoa	L	K02A2.6-like	-	-	-	-	-	-	-	-	-	-	-	-	RVP,RVT_1,rve
XP_041453243.1	7668.SPU_015966-tr	1.2e-218	629	COG1972@1|root,KOG3747@2759|Eukaryota,38CC4@33154|Opisthokonta,3BEAF@33208|Metazoa,3CZWK@33213|Bilateria	33208|Metazoa	FP	nucleoside:sodium symporter activity	SLC28A3	GO:0001894,GO:0001895,GO:0003674,GO:0005215,GO:0005337,GO:0005345,GO:0005350,GO:0005415,GO:0005575,GO:0005622,GO:0005623,GO:0005737,GO:0005783,GO:0005789,GO:0005886,GO:0005887,GO:0006139,GO:0006725,GO:0006807,GO:0006810,GO:0006811,GO:0006812,GO:0006814,GO:0006863,GO:0008104,GO:0008150,GO:0008152,GO:0008324,GO:0009987,GO:0012505,GO:0015075,GO:0015077,GO:0015081,GO:0015205,GO:0015211,GO:0015291,GO:…	-	ko:K11536	-	-	-	-	ko00000,ko02000	2.A.41.2	-	-	Gate,Nucleos_tra2_C,Nucleos_tra2_N
XP_041453244.1	7668.SPU_015127-tr	2.37e-222	639	28PAV@1|root,2QVY7@2759|Eukaryota,39NF6@33154|Opisthokonta,3CPZJ@33208|Metazoa,3E64W@33213|Bilateria	33154|Opisthokonta	S	TIR domain	-	-	-	-	-	-	-	-	-	-	-	-	TIR_2
XP_041453245.1	7668.SPU_002744-tr	2.05e-135	392	KOG2692@1|root,KOG2692@2759|Eukaryota,3AR7X@33154|Opisthokonta,3C356@33208|Metazoa,3DII8@33213|Bilateria	33208|Metazoa	G	Glycosyltransferase family 29 (sialyltransferase)	-	-	-	ko:K06612,ko:K06614	-	-	-	-	ko00000,ko01000,ko01003	-	GT29	-	Glyco_transf_29
XP_041453247.1	7668.SPU_001463-tr	5.12e-91	333	KOG1225@1|root,KOG1225@2759|Eukaryota,39VWB@33154|Opisthokonta,3BH2I@33208|Metazoa,3CRKA@33213|Bilateria	33208|Metazoa	T	Tenascin XB	TNXB	-	-	ko:K05717,ko:K06252	ko04151,ko04510,ko04512,ko04810,ko04933,ko05100,ko05146,ko05165,ko05200,ko05205,ko05206,ko05222,map04151,map04510,map04512,map04810,map04933,map05100,map05146,map05165,map05200,map05205,map05206,map05222	-	-	-	ko00000,ko00001,ko00536,ko04131,ko04147,ko04516	-	-	-	EGF_2,Fibrinogen_C,fn1,fn2,fn3
XP_041453248.1	7668.SPU_017938-tr	1.92e-196	615	KOG1225@1|root,KOG1225@2759|Eukaryota,39VWB@33154|Opisthokonta,3BH2I@33208|Metazoa,3CRKA@33213|Bilateria	33208|Metazoa	T	Tenascin XB	TNXB	-	-	ko:K05717,ko:K06252	ko04151,ko04510,ko04512,ko04810,ko04933,ko05100,ko05146,ko05165,ko05200,ko05205,ko05206,ko05222,map04151,map04510,map04512,map04810,map04933,map05100,map05146,map05165,map05200,map05205,map05206,map05222	-	-	-	ko00000,ko00001,ko00536,ko04131,ko04147,ko04516	-	-	-	EGF_2,Fibrinogen_C,fn1,fn2,fn3
XP_041453249.1	7668.SPU_017938-tr	4.37e-228	722	KOG1225@1|root,KOG1225@2759|Eukaryota,39VWB@33154|Opisthokonta,3BH2I@33208|Metazoa,3CRKA@33213|Bilateria	33208|Metazoa	T	Tenascin XB	TNXB	-	-	ko:K05717,ko:K06252	ko04151,ko04510,ko04512,ko04810,ko04933,ko05100,ko05146,ko05165,ko05200,ko05205,ko05206,ko05222,map04151,map04510,map04512,map04810,map04933,map05100,map05146,map05165,map05200,map05205,map05206,map05222	-	-	-	ko00000,ko00001,ko00536,ko04131,ko04147,ko04516	-	-	-	EGF_2,Fibrinogen_C,fn1,fn2,fn3
XP_041453250.1	7668.SPU_024910-tr	1.05e-173	495	COG1404@1|root,KOG1153@2759|Eukaryota,38H6S@33154|Opisthokonta,3BGPH@33208|Metazoa	33208|Metazoa	O	very-low-density lipoprotein particle binding	-	-	-	ko:K13050	ko04979,map04979	-	-	-	ko00000,ko00001,ko01000,ko01002,ko03110	-	-	-	Inhibitor_I9,Peptidase_S8
XP_041453251.1	7668.SPU_024592-tr	1.39e-45	170	KOG1075@1|root,KOG1075@2759|Eukaryota	2759|Eukaryota	E	Ribonuclease H protein	-	-	-	-	-	-	-	-	-	-	-	-	RVT_1
XP_041453252.1	7668.SPU_017938-tr	0	1443	KOG1225@1|root,KOG1225@2759|Eukaryota,39VWB@33154|Opisthokonta,3BH2I@33208|Metazoa,3CRKA@33213|Bilateria	33208|Metazoa	T	Tenascin XB	TNXB	-	-	ko:K05717,ko:K06252	ko04151,ko04510,ko04512,ko04810,ko04933,ko05100,ko05146,ko05165,ko05200,ko05205,ko05206,ko05222,map04151,map04510,map04512,map04810,map04933,map05100,map05146,map05165,map05200,map05205,map05206,map05222	-	-	-	ko00000,ko00001,ko00536,ko04131,ko04147,ko04516	-	-	-	EGF_2,Fibrinogen_C,fn1,fn2,fn3
XP_041453253.1	7668.SPU_005196-tr	1.44e-154	459	KOG0255@1|root,KOG0255@2759|Eukaryota,38FJ1@33154|Opisthokonta,3B9N9@33208|Metazoa,3CT4W@33213|Bilateria	33208|Metazoa	O	organic anion transmembrane transporter activity	-	GO:0001504,GO:0001505,GO:0001692,GO:0001694,GO:0001761,GO:0001762,GO:0003008,GO:0003333,GO:0003674,GO:0005215,GO:0005326,GO:0005342,GO:0005575,GO:0005623,GO:0005886,GO:0005887,GO:0006576,GO:0006725,GO:0006807,GO:0006810,GO:0006811,GO:0006812,GO:0006820,GO:0006836,GO:0006865,GO:0007275,GO:0007568,GO:0007600,GO:0007601,GO:0008150,GO:0008152,GO:0008324,GO:0008340,GO:0008509,GO:0008514,GO:0009058,GO:…	-	ko:K08202	ko05231,map05231	-	-	-	ko00000,ko00001,ko02000	2.A.1.19.2,2.A.1.19.3	-	-	MFS_1,Sugar_tr
XP_041453254.1	7668.SPU_005196-tr	4.29e-75	249	KOG0255@1|root,KOG0255@2759|Eukaryota,38FJ1@33154|Opisthokonta,3B9N9@33208|Metazoa,3CT4W@33213|Bilateria	33208|Metazoa	O	organic anion transmembrane transporter activity	-	GO:0001504,GO:0001505,GO:0001692,GO:0001694,GO:0001761,GO:0001762,GO:0003008,GO:0003333,GO:0003674,GO:0005215,GO:0005326,GO:0005342,GO:0005575,GO:0005623,GO:0005886,GO:0005887,GO:0006576,GO:0006725,GO:0006807,GO:0006810,GO:0006811,GO:0006812,GO:0006820,GO:0006836,GO:0006865,GO:0007275,GO:0007568,GO:0007600,GO:0007601,GO:0008150,GO:0008152,GO:0008324,GO:0008340,GO:0008509,GO:0008514,GO:0009058,GO:…	-	ko:K08202	ko05231,map05231	-	-	-	ko00000,ko00001,ko02000	2.A.1.19.2,2.A.1.19.3	-	-	MFS_1,Sugar_tr
XP_041453255.1	7668.SPU_001914-tr	3.48e-112	335	KOG4220@1|root,KOG4220@2759|Eukaryota,39M9Y@33154|Opisthokonta,3CNX2@33208|Metazoa	33208|Metazoa	T	Belongs to the G-protein coupled receptor 1 family	-	-	-	ko:K04151	ko04080,map04080	-	-	-	ko00000,ko00001,ko04030	-	-	-	7tm_1
XP_041453256.1	7668.SPU_016028-tr	6.88e-23	106	28ZGA@1|root,2SBNE@2759|Eukaryota,3AC3V@33154|Opisthokonta,3BWBJ@33208|Metazoa	33208|Metazoa	S	BCL (B-Cell lymphoma); contains BH1, BH2 regions	-	-	-	ko:K15485	ko04137,ko05134,map04137,map05134	-	-	-	ko00000,ko00001	-	-	-	Bcl-2
XP_041453257.1	7668.SPU_000346-tr	2.63e-40	149	COG5599@1|root,KOG0200@1|root,KOG4297@1|root,KOG0200@2759|Eukaryota,KOG4228@2759|Eukaryota,KOG4297@2759|Eukaryota	2759|Eukaryota	S	carbohydrate binding	-	-	3.1.3.48,3.4.21.7	ko:K01315,ko:K05695,ko:K16910	ko04080,ko04514,ko04520,ko04610,ko04910,ko04931,ko05150,ko05164,map04080,map04514,map04520,map04610,map04910,map04931,map05150,map05164	-	-	-	ko00000,ko00001,ko01000,ko01002,ko01009,ko04147,ko04516	-	-	-	EGF,F5_F8_type_C,Kringle,Lectin_C,Sushi,Y_phosphatase,fn3
XP_041453258.1	7668.SPU_021151-tr	1.79e-186	529	KOG3656@1|root,KOG3656@2759|Eukaryota	2759|Eukaryota	O	G-protein coupled receptor activity	-	-	-	ko:K04195	ko04020,ko04080,ko04971,map04020,map04080,map04971	-	-	-	ko00000,ko00001,ko04030	-	-	-	7tm_1
XP_041453259.1	7668.SPU_004421-tr	1.57e-195	547	2E2TM@1|root,2SA03@2759|Eukaryota,39NET@33154|Opisthokonta,3CPZ8@33208|Metazoa,3E64J@33213|Bilateria	33154|Opisthokonta	-	-	-	-	1.13.12.5	ko:K18053	-	-	-	-	ko00000,ko01000	-	-	-	Abhydrolase_1
XP_041453260.1	7668.SPU_022361-tr	0	1328	KOG2088@1|root,KOG2088@2759|Eukaryota,38C88@33154|Opisthokonta,3BEGS@33208|Metazoa,3CTQE@33213|Bilateria	33208|Metazoa	IOT	retrograde trans-synaptic signaling by lipid	DAGLA	GO:0001505,GO:0001676,GO:0003674,GO:0003824,GO:0004465,GO:0004806,GO:0005575,GO:0005622,GO:0005623,GO:0005737,GO:0005886,GO:0006082,GO:0006629,GO:0006631,GO:0006638,GO:0006639,GO:0006690,GO:0006950,GO:0006979,GO:0007154,GO:0007165,GO:0007166,GO:0007186,GO:0007215,GO:0007216,GO:0007267,GO:0007275,GO:0007399,GO:0007405,GO:0007602,GO:0008150,GO:0008152,GO:0008283,GO:0009056,GO:0009058,GO:0009314,GO:…	-	ko:K13806	ko04723,ko04745,ko04925,map04723,map04745,map04925	-	-	-	ko00000,ko00001,ko01000	-	-	-	Lipase_3
XP_041453261.1	7668.SPU_021209-tr	6.12e-183	515	KOG3631@1|root,KOG3631@2759|Eukaryota,38C16@33154|Opisthokonta,3BEDQ@33208|Metazoa,3CSSI@33213|Bilateria	33208|Metazoa	Z	smooth muscle cell chemotaxis	PARVA	GO:0000902,GO:0000904,GO:0001525,GO:0001568,GO:0001944,GO:0002009,GO:0002040,GO:0002165,GO:0003007,GO:0003148,GO:0003151,GO:0003205,GO:0003206,GO:0003279,GO:0003674,GO:0003779,GO:0005488,GO:0005515,GO:0005575,GO:0005622,GO:0005623,GO:0005634,GO:0005737,GO:0005829,GO:0005856,GO:0005886,GO:0005912,GO:0005924,GO:0005925,GO:0006928,GO:0006935,GO:0006996,GO:0007010,GO:0007155,GO:0007163,GO:0007275,GO:…	-	ko:K06275	ko04510,map04510	-	-	-	ko00000,ko00001,ko04147,ko04812	-	-	-	CH
XP_041453262.1	7668.SPU_021210-tr	2.78e-189	534	KOG3841@1|root,KOG3841@2759|Eukaryota,38CZI@33154|Opisthokonta,3BCB8@33208|Metazoa,3CS2C@33213|Bilateria	33208|Metazoa	K	transcriptional enhancer factor	TEAD4	GO:0000003,GO:0000976,GO:0000977,GO:0000978,GO:0000980,GO:0000981,GO:0000982,GO:0000987,GO:0000988,GO:0000989,GO:0001012,GO:0001067,GO:0001077,GO:0001085,GO:0001101,GO:0001134,GO:0001158,GO:0001221,GO:0001223,GO:0001224,GO:0001225,GO:0001228,GO:0001501,GO:0001568,GO:0001570,GO:0001654,GO:0001701,GO:0001708,GO:0001745,GO:0001824,GO:0001825,GO:0001829,GO:0001830,GO:0001838,GO:0001841,GO:0001843,GO:…	3.2.1.45	ko:K01201,ko:K09448	ko00511,ko00600,ko01100,ko04011,ko04142,ko04390,ko04391,ko04392,map00511,map00600,map01100,map04011,map04142,map04390,map04391,map04392	M00683	R01498	RC00059,RC00451	ko00000,ko00001,ko00002,ko01000,ko03000	-	GH30	-	TEA
XP_041453263.1	7668.SPU_004426-tr	2.87e-26	126	COG0666@1|root,KOG4177@2759|Eukaryota,38BVK@33154|Opisthokonta,3BGGV@33208|Metazoa,3CT1S@33213|Bilateria	33208|Metazoa	M	ankyrin 3, node of Ranvier (ankyrin G)	-	-	-	-	-	-	-	-	-	-	-	-	Ank,Ank_2,Ank_3,Ank_4,Ank_5,ZU5
XP_041453264.1	7091.BGIBMGA000981-TA	1e-139	439	2EKEE@1|root,2SQBK@2759|Eukaryota,3AKQY@33154|Opisthokonta,3C0X4@33208|Metazoa,3DGMT@33213|Bilateria,422K5@6656|Arthropoda,3SXKD@50557|Insecta,4489P@7088|Lepidoptera	33208|Metazoa	-	-	-	-	-	-	-	-	-	-	-	-	-	-	-
XP_041453265.1	7668.SPU_008292-tr	3.33e-54	191	2BX5F@1|root,2SXMP@2759|Eukaryota,3ATPM@33154|Opisthokonta,3C3MQ@33208|Metazoa,3DKR6@33213|Bilateria	33208|Metazoa	-	-	-	-	-	-	-	-	-	-	-	-	-	-	-
XP_041453266.1	7668.SPU_008292-tr	6.78e-43	159	2BX5F@1|root,2SXMP@2759|Eukaryota,3ATPM@33154|Opisthokonta,3C3MQ@33208|Metazoa,3DKR6@33213|Bilateria	33208|Metazoa	-	-	-	-	-	-	-	-	-	-	-	-	-	-	-
XP_041453267.1	7668.SPU_008292-tr	2.87e-54	191	2BX5F@1|root,2SXMP@2759|Eukaryota,3ATPM@33154|Opisthokonta,3C3MQ@33208|Metazoa,3DKR6@33213|Bilateria	33208|Metazoa	-	-	-	-	-	-	-	-	-	-	-	-	-	-	-
XP_041453268.1	7668.SPU_008292-tr	2.16e-54	191	2BX5F@1|root,2SXMP@2759|Eukaryota,3ATPM@33154|Opisthokonta,3C3MQ@33208|Metazoa,3DKR6@33213|Bilateria	33208|Metazoa	-	-	-	-	-	-	-	-	-	-	-	-	-	-	-
XP_041453269.1	7668.SPU_008292-tr	2.85e-54	191	2BX5F@1|root,2SXMP@2759|Eukaryota,3ATPM@33154|Opisthokonta,3C3MQ@33208|Metazoa,3DKR6@33213|Bilateria	33208|Metazoa	-	-	-	-	-	-	-	-	-	-	-	-	-	-	-
XP_041453270.1	7668.SPU_004512-tr	1.35e-68	242	COG0666@1|root,KOG4177@2759|Eukaryota	2759|Eukaryota	I	spectrin binding	-	-	1.14.13.225	ko:K15502,ko:K19947	-	-	-	-	ko00000,ko01000,ko01009,ko03400,ko04131	-	-	-	Ank,Ank_2,Ank_3,Ank_4,Ank_5,ZU5
XP_041453271.1	7668.SPU_001922-tr	6.71e-35	151	COG0666@1|root,KOG4177@2759|Eukaryota	2759|Eukaryota	I	spectrin binding	-	-	1.14.13.225	ko:K15502,ko:K19947	-	-	-	-	ko00000,ko01000,ko01009,ko03400,ko04131	-	-	-	Ank,Ank_2,Ank_3,Ank_4,Ank_5,ZU5
[truncated: 30,527 more rows]
