# Supplementary material for: Transcriptomic Responses of Blue Bat Star Patiria pectinifera to Sediment Burial
Source: Int J Mol Sci. 2025 May 28;26(11):5208. doi: 10.3390/ijms26115208 (PMC12154441; doi:10.3390/ijms26115208)
Supplement: Supplementary file 1 [file ijms-26-05208-s001.zip › Table_S9.xlsx]

## Sheet: Sheet1
Table S9. Functional annotations of protein sequences predicted from the genome of Asterias amurensis (GCF_032118995.1).
#query	seed_ortholog	evalue	score	eggNOG_OGs	max_annot_lvl	COG_category	Description	Preferred_name	GOs	EC	KEGG_ko	KEGG_Pathway	KEGG_Module	KEGG_Reaction	KEGG_rclass	BRITE	KEGG_TC	CAZy	BiGG_Reaction	PFAMs
XP_071784038.1	7719.XP_002130543.1	2.48e-59	197	COG3703@1|root,KOG3182@2759|Eukaryota,39TX6@33154|Opisthokonta,3BMIK@33208|Metazoa,3D1S1@33213|Bilateria,483R9@7711|Chordata	33208|Metazoa	P	glutathione specific gamma-glutamylcyclotransferase activity	CHAC1	GO:0003674,GO:0003824,GO:0003839,GO:0005102,GO:0005112,GO:0005488,GO:0005515,GO:0005575,GO:0005622,GO:0005623,GO:0005737,GO:0005794,GO:0005802,GO:0005829,GO:0006518,GO:0006575,GO:0006749,GO:0006750,GO:0006751,GO:0006790,GO:0006807,GO:0006915,GO:0006950,GO:0007154,GO:0007165,GO:0007275,GO:0007399,GO:0008150,GO:0008152,GO:0008219,GO:0008593,GO:0009056,GO:0009058,GO:0009892,GO:0009966,GO:0009968,GO:…	-	ko:K07232	-	-	-	-	ko00000	-	-	-	ChaC
XP_071784039.1	7668.SPU_023958-tr	0	1068	COG5594@1|root,KOG1134@2759|Eukaryota,38CBQ@33154|Opisthokonta,3BAXE@33208|Metazoa,3CUH0@33213|Bilateria	33208|Metazoa	S	Transmembrane protein 63c	TMEM63C	GO:0003674,GO:0005215,GO:0005216,GO:0005227,GO:0005261,GO:0005575,GO:0005622,GO:0005623,GO:0005737,GO:0006810,GO:0006811,GO:0006812,GO:0008150,GO:0008324,GO:0015075,GO:0015267,GO:0015318,GO:0022803,GO:0022836,GO:0022838,GO:0022839,GO:0022857,GO:0022890,GO:0034220,GO:0044424,GO:0044464,GO:0045177,GO:0051179,GO:0051234,GO:0055085,GO:0098655	-	ko:K21989	-	-	-	-	ko00000,ko02000	-	-	-	PHM7_cyt,RSN1_7TM,RSN1_TM
XP_071784040.1	10224.XP_006816389.1	1.05e-30	122	2AI7S@1|root,2RZ46@2759|Eukaryota,39STV@33154|Opisthokonta,3BNYI@33208|Metazoa,3CTQM@33213|Bilateria	33208|Metazoa	S	Domain of unknown function (DUF4504)	C1orf74	-	-	-	-	-	-	-	-	-	-	-	DUF4504
XP_071784041.1	10224.NP_001161504.1	5e-58	186	KOG4154@1|root,KOG4154@2759|Eukaryota,38DMX@33154|Opisthokonta,3BKPP@33208|Metazoa,3CWT2@33213|Bilateria	33208|Metazoa	S	Mesencephalic astrocyte-derived neurotrophic factor	MANF	GO:0001963,GO:0001976,GO:0001980,GO:0002014,GO:0002576,GO:0003008,GO:0003013,GO:0003018,GO:0003073,GO:0003084,GO:0003674,GO:0005488,GO:0005575,GO:0005576,GO:0005615,GO:0005622,GO:0005623,GO:0005737,GO:0005783,GO:0005788,GO:0005829,GO:0006584,GO:0006725,GO:0006807,GO:0006810,GO:0006887,GO:0007154,GO:0007267,GO:0007268,GO:0007275,GO:0007399,GO:0008015,GO:0008150,GO:0008152,GO:0008217,GO:0008289,GO:…	-	ko:K13190	-	-	-	-	ko00000,ko03041	-	-	-	Armet
XP_071784042.1	10224.XP_002738942.1	9.17e-18	83.6	28PQB@1|root,2QWCK@2759|Eukaryota	2759|Eukaryota	S	response to biotic stimulus	-	-	-	-	-	-	-	-	-	-	-	-	CD225
XP_071784043.1	7739.XP_002599775.1	7.06e-124	353	COG1100@1|root,KOG0075@2759|Eukaryota,38F0Z@33154|Opisthokonta,3BGPU@33208|Metazoa,3CSE4@33213|Bilateria,47ZTY@7711|Chordata	33208|Metazoa	U	chromosome segregation	ARL8B	GO:0000166,GO:0000306,GO:0000323,GO:0000819,GO:0001666,GO:0001775,GO:0001882,GO:0001883,GO:0002252,GO:0002263,GO:0002274,GO:0002275,GO:0002283,GO:0002366,GO:0002376,GO:0002443,GO:0002444,GO:0002446,GO:0003674,GO:0003824,GO:0003924,GO:0005488,GO:0005515,GO:0005525,GO:0005575,GO:0005622,GO:0005623,GO:0005737,GO:0005764,GO:0005765,GO:0005766,GO:0005768,GO:0005770,GO:0005773,GO:0005774,GO:0005819,GO:…	-	ko:K07955	-	-	-	-	ko00000,ko04031,ko04131	-	-	-	Arf
XP_071784044.1	7668.SPU_007773-tr	0	972	COG0553@1|root,KOG1016@2759|Eukaryota,3AR3A@33154|Opisthokonta,3C280@33208|Metazoa,3DI09@33213|Bilateria	33208|Metazoa	L	ATP binding	RAD54L2	GO:0000166,GO:0003674,GO:0003712,GO:0003824,GO:0005488,GO:0005515,GO:0005524,GO:0005575,GO:0005622,GO:0005623,GO:0005634,GO:0005654,GO:0006355,GO:0006357,GO:0008144,GO:0008150,GO:0009889,GO:0009891,GO:0009893,GO:0010468,GO:0010556,GO:0010557,GO:0010604,GO:0010628,GO:0016462,GO:0016604,GO:0016607,GO:0016787,GO:0016817,GO:0016818,GO:0016887,GO:0017076,GO:0017111,GO:0019219,GO:0019222,GO:0019899,GO:…	3.6.4.12	ko:K10876	-	-	-	-	ko00000,ko01000,ko03400	-	-	-	Helicase_C,SNF2_N
XP_071784045.1	7668.SPU_018059-tr	7.7e-269	850	KOG3610@1|root,KOG3610@2759|Eukaryota,38DZI@33154|Opisthokonta,3B9A7@33208|Metazoa,3CS6M@33213|Bilateria	33208|Metazoa	T	semaphorin receptor activity	PLXNB3	GO:0000902,GO:0000904,GO:0001936,GO:0001938,GO:0003674,GO:0004888,GO:0005488,GO:0005515,GO:0005575,GO:0005623,GO:0005886,GO:0006928,GO:0006935,GO:0007154,GO:0007155,GO:0007156,GO:0007162,GO:0007165,GO:0007166,GO:0007275,GO:0007399,GO:0007409,GO:0008150,GO:0008284,GO:0008360,GO:0009605,GO:0009653,GO:0009986,GO:0009987,GO:0010591,GO:0010593,GO:0010720,GO:0010769,GO:0010770,GO:0010975,GO:0010976,GO:…	-	ko:K06820,ko:K06821	ko04360,map04360	-	-	-	ko00000,ko00001,ko04516	-	-	-	PSI,Plexin_cytopl,Sema,TIG
XP_071784046.1	7668.SPU_023958-tr	0	1077	COG5594@1|root,KOG1134@2759|Eukaryota,38CBQ@33154|Opisthokonta,3BAXE@33208|Metazoa,3CUH0@33213|Bilateria	33208|Metazoa	S	Transmembrane protein 63c	TMEM63C	GO:0003674,GO:0005215,GO:0005216,GO:0005227,GO:0005261,GO:0005575,GO:0005622,GO:0005623,GO:0005737,GO:0006810,GO:0006811,GO:0006812,GO:0008150,GO:0008324,GO:0015075,GO:0015267,GO:0015318,GO:0022803,GO:0022836,GO:0022838,GO:0022839,GO:0022857,GO:0022890,GO:0034220,GO:0044424,GO:0044464,GO:0045177,GO:0051179,GO:0051234,GO:0055085,GO:0098655	-	ko:K21989	-	-	-	-	ko00000,ko02000	-	-	-	PHM7_cyt,RSN1_7TM,RSN1_TM
XP_071784047.1	7668.SPU_018059-tr	8.8e-266	842	KOG3610@1|root,KOG3610@2759|Eukaryota,38DZI@33154|Opisthokonta,3B9A7@33208|Metazoa,3CS6M@33213|Bilateria	33208|Metazoa	T	semaphorin receptor activity	PLXNB3	GO:0000902,GO:0000904,GO:0001936,GO:0001938,GO:0003674,GO:0004888,GO:0005488,GO:0005515,GO:0005575,GO:0005623,GO:0005886,GO:0006928,GO:0006935,GO:0007154,GO:0007155,GO:0007156,GO:0007162,GO:0007165,GO:0007166,GO:0007275,GO:0007399,GO:0007409,GO:0008150,GO:0008284,GO:0008360,GO:0009605,GO:0009653,GO:0009986,GO:0009987,GO:0010591,GO:0010593,GO:0010720,GO:0010769,GO:0010770,GO:0010975,GO:0010976,GO:…	-	ko:K06820,ko:K06821	ko04360,map04360	-	-	-	ko00000,ko00001,ko04516	-	-	-	PSI,Plexin_cytopl,Sema,TIG
XP_071784048.1	7668.SPU_018059-tr	8.8e-266	842	KOG3610@1|root,KOG3610@2759|Eukaryota,38DZI@33154|Opisthokonta,3B9A7@33208|Metazoa,3CS6M@33213|Bilateria	33208|Metazoa	T	semaphorin receptor activity	PLXNB3	GO:0000902,GO:0000904,GO:0001936,GO:0001938,GO:0003674,GO:0004888,GO:0005488,GO:0005515,GO:0005575,GO:0005623,GO:0005886,GO:0006928,GO:0006935,GO:0007154,GO:0007155,GO:0007156,GO:0007162,GO:0007165,GO:0007166,GO:0007275,GO:0007399,GO:0007409,GO:0008150,GO:0008284,GO:0008360,GO:0009605,GO:0009653,GO:0009986,GO:0009987,GO:0010591,GO:0010593,GO:0010720,GO:0010769,GO:0010770,GO:0010975,GO:0010976,GO:…	-	ko:K06820,ko:K06821	ko04360,map04360	-	-	-	ko00000,ko00001,ko04516	-	-	-	PSI,Plexin_cytopl,Sema,TIG
XP_071784049.1	69319.XP_008552368.1	7.58e-268	850	KOG3610@1|root,KOG3610@2759|Eukaryota,38DZI@33154|Opisthokonta,3B9A7@33208|Metazoa,3CS6M@33213|Bilateria,41Y10@6656|Arthropoda,3SGKB@50557|Insecta,46GAX@7399|Hymenoptera	33208|Metazoa	T	Plexin cytoplasmic RasGAP domain	plexB	GO:0000003,GO:0000902,GO:0000904,GO:0002119,GO:0002164,GO:0003006,GO:0003674,GO:0004888,GO:0005488,GO:0005515,GO:0005575,GO:0005623,GO:0006928,GO:0006935,GO:0007154,GO:0007162,GO:0007165,GO:0007166,GO:0007275,GO:0007399,GO:0007409,GO:0007411,GO:0007413,GO:0007548,GO:0008037,GO:0008038,GO:0008045,GO:0008150,GO:0008360,GO:0009605,GO:0009653,GO:0009790,GO:0009791,GO:0009792,GO:0009966,GO:0009967,GO:…	-	ko:K06820,ko:K06821	ko04360,map04360	-	-	-	ko00000,ko00001,ko04516	-	-	-	PSI,Plexin_cytopl,Sema,TIG
XP_071784050.1	69319.XP_008552368.1	1.43e-267	848	KOG3610@1|root,KOG3610@2759|Eukaryota,38DZI@33154|Opisthokonta,3B9A7@33208|Metazoa,3CS6M@33213|Bilateria,41Y10@6656|Arthropoda,3SGKB@50557|Insecta,46GAX@7399|Hymenoptera	33208|Metazoa	T	Plexin cytoplasmic RasGAP domain	plexB	GO:0000003,GO:0000902,GO:0000904,GO:0002119,GO:0002164,GO:0003006,GO:0003674,GO:0004888,GO:0005488,GO:0005515,GO:0005575,GO:0005623,GO:0006928,GO:0006935,GO:0007154,GO:0007162,GO:0007165,GO:0007166,GO:0007275,GO:0007399,GO:0007409,GO:0007411,GO:0007413,GO:0007548,GO:0008037,GO:0008038,GO:0008045,GO:0008150,GO:0008360,GO:0009605,GO:0009653,GO:0009790,GO:0009791,GO:0009792,GO:0009966,GO:0009967,GO:…	-	ko:K06820,ko:K06821	ko04360,map04360	-	-	-	ko00000,ko00001,ko04516	-	-	-	PSI,Plexin_cytopl,Sema,TIG
XP_071784051.1	7668.SPU_018059-tr	4.25e-265	839	KOG3610@1|root,KOG3610@2759|Eukaryota,38DZI@33154|Opisthokonta,3B9A7@33208|Metazoa,3CS6M@33213|Bilateria	33208|Metazoa	T	semaphorin receptor activity	PLXNB3	GO:0000902,GO:0000904,GO:0001936,GO:0001938,GO:0003674,GO:0004888,GO:0005488,GO:0005515,GO:0005575,GO:0005623,GO:0005886,GO:0006928,GO:0006935,GO:0007154,GO:0007155,GO:0007156,GO:0007162,GO:0007165,GO:0007166,GO:0007275,GO:0007399,GO:0007409,GO:0008150,GO:0008284,GO:0008360,GO:0009605,GO:0009653,GO:0009986,GO:0009987,GO:0010591,GO:0010593,GO:0010720,GO:0010769,GO:0010770,GO:0010975,GO:0010976,GO:…	-	ko:K06820,ko:K06821	ko04360,map04360	-	-	-	ko00000,ko00001,ko04516	-	-	-	PSI,Plexin_cytopl,Sema,TIG
XP_071784052.1	7668.SPU_018059-tr	1.65e-263	835	KOG3610@1|root,KOG3610@2759|Eukaryota,38DZI@33154|Opisthokonta,3B9A7@33208|Metazoa,3CS6M@33213|Bilateria	33208|Metazoa	T	semaphorin receptor activity	PLXNB3	GO:0000902,GO:0000904,GO:0001936,GO:0001938,GO:0003674,GO:0004888,GO:0005488,GO:0005515,GO:0005575,GO:0005623,GO:0005886,GO:0006928,GO:0006935,GO:0007154,GO:0007155,GO:0007156,GO:0007162,GO:0007165,GO:0007166,GO:0007275,GO:0007399,GO:0007409,GO:0008150,GO:0008284,GO:0008360,GO:0009605,GO:0009653,GO:0009986,GO:0009987,GO:0010591,GO:0010593,GO:0010720,GO:0010769,GO:0010770,GO:0010975,GO:0010976,GO:…	-	ko:K06820,ko:K06821	ko04360,map04360	-	-	-	ko00000,ko00001,ko04516	-	-	-	PSI,Plexin_cytopl,Sema,TIG
XP_071784053.1	7668.SPU_018059-tr	6.35e-260	825	KOG3610@1|root,KOG3610@2759|Eukaryota,38DZI@33154|Opisthokonta,3B9A7@33208|Metazoa,3CS6M@33213|Bilateria	33208|Metazoa	T	semaphorin receptor activity	PLXNB3	GO:0000902,GO:0000904,GO:0001936,GO:0001938,GO:0003674,GO:0004888,GO:0005488,GO:0005515,GO:0005575,GO:0005623,GO:0005886,GO:0006928,GO:0006935,GO:0007154,GO:0007155,GO:0007156,GO:0007162,GO:0007165,GO:0007166,GO:0007275,GO:0007399,GO:0007409,GO:0008150,GO:0008284,GO:0008360,GO:0009605,GO:0009653,GO:0009986,GO:0009987,GO:0010591,GO:0010593,GO:0010720,GO:0010769,GO:0010770,GO:0010975,GO:0010976,GO:…	-	ko:K06820,ko:K06821	ko04360,map04360	-	-	-	ko00000,ko00001,ko04516	-	-	-	PSI,Plexin_cytopl,Sema,TIG
XP_071784054.1	7668.SPU_018059-tr	2.92e-262	831	KOG3610@1|root,KOG3610@2759|Eukaryota,38DZI@33154|Opisthokonta,3B9A7@33208|Metazoa,3CS6M@33213|Bilateria	33208|Metazoa	T	semaphorin receptor activity	PLXNB3	GO:0000902,GO:0000904,GO:0001936,GO:0001938,GO:0003674,GO:0004888,GO:0005488,GO:0005515,GO:0005575,GO:0005623,GO:0005886,GO:0006928,GO:0006935,GO:0007154,GO:0007155,GO:0007156,GO:0007162,GO:0007165,GO:0007166,GO:0007275,GO:0007399,GO:0007409,GO:0008150,GO:0008284,GO:0008360,GO:0009605,GO:0009653,GO:0009986,GO:0009987,GO:0010591,GO:0010593,GO:0010720,GO:0010769,GO:0010770,GO:0010975,GO:0010976,GO:…	-	ko:K06820,ko:K06821	ko04360,map04360	-	-	-	ko00000,ko00001,ko04516	-	-	-	PSI,Plexin_cytopl,Sema,TIG
XP_071784055.1	7668.SPU_023958-tr	0	1079	COG5594@1|root,KOG1134@2759|Eukaryota,38CBQ@33154|Opisthokonta,3BAXE@33208|Metazoa,3CUH0@33213|Bilateria	33208|Metazoa	S	Transmembrane protein 63c	TMEM63C	GO:0003674,GO:0005215,GO:0005216,GO:0005227,GO:0005261,GO:0005575,GO:0005622,GO:0005623,GO:0005737,GO:0006810,GO:0006811,GO:0006812,GO:0008150,GO:0008324,GO:0015075,GO:0015267,GO:0015318,GO:0022803,GO:0022836,GO:0022838,GO:0022839,GO:0022857,GO:0022890,GO:0034220,GO:0044424,GO:0044464,GO:0045177,GO:0051179,GO:0051234,GO:0055085,GO:0098655	-	ko:K21989	-	-	-	-	ko00000,ko02000	-	-	-	PHM7_cyt,RSN1_7TM,RSN1_TM
XP_071784056.1	7668.SPU_018059-tr	5.17e-274	862	KOG3610@1|root,KOG3610@2759|Eukaryota,38DZI@33154|Opisthokonta,3B9A7@33208|Metazoa,3CS6M@33213|Bilateria	33208|Metazoa	T	semaphorin receptor activity	PLXNB3	GO:0000902,GO:0000904,GO:0001936,GO:0001938,GO:0003674,GO:0004888,GO:0005488,GO:0005515,GO:0005575,GO:0005623,GO:0005886,GO:0006928,GO:0006935,GO:0007154,GO:0007155,GO:0007156,GO:0007162,GO:0007165,GO:0007166,GO:0007275,GO:0007399,GO:0007409,GO:0008150,GO:0008284,GO:0008360,GO:0009605,GO:0009653,GO:0009986,GO:0009987,GO:0010591,GO:0010593,GO:0010720,GO:0010769,GO:0010770,GO:0010975,GO:0010976,GO:…	-	ko:K06820,ko:K06821	ko04360,map04360	-	-	-	ko00000,ko00001,ko04516	-	-	-	PSI,Plexin_cytopl,Sema,TIG
XP_071784057.1	7668.SPU_009600-tr	4.94e-235	737	KOG3610@1|root,KOG3610@2759|Eukaryota,38DZI@33154|Opisthokonta,3B9A7@33208|Metazoa,3CS6M@33213|Bilateria	33208|Metazoa	T	semaphorin receptor activity	PLXNB3	GO:0000902,GO:0000904,GO:0001936,GO:0001938,GO:0003674,GO:0004888,GO:0005488,GO:0005515,GO:0005575,GO:0005623,GO:0005886,GO:0006928,GO:0006935,GO:0007154,GO:0007155,GO:0007156,GO:0007162,GO:0007165,GO:0007166,GO:0007275,GO:0007399,GO:0007409,GO:0008150,GO:0008284,GO:0008360,GO:0009605,GO:0009653,GO:0009986,GO:0009987,GO:0010591,GO:0010593,GO:0010720,GO:0010769,GO:0010770,GO:0010975,GO:0010976,GO:…	-	ko:K06820,ko:K06821	ko04360,map04360	-	-	-	ko00000,ko00001,ko04516	-	-	-	PSI,Plexin_cytopl,Sema,TIG
XP_071784058.1	69319.XP_008552368.1	7.44e-303	940	KOG3610@1|root,KOG3610@2759|Eukaryota,38DZI@33154|Opisthokonta,3B9A7@33208|Metazoa,3CS6M@33213|Bilateria,41Y10@6656|Arthropoda,3SGKB@50557|Insecta,46GAX@7399|Hymenoptera	33208|Metazoa	T	Plexin cytoplasmic RasGAP domain	plexB	GO:0000003,GO:0000902,GO:0000904,GO:0002119,GO:0002164,GO:0003006,GO:0003674,GO:0004888,GO:0005488,GO:0005515,GO:0005575,GO:0005623,GO:0006928,GO:0006935,GO:0007154,GO:0007162,GO:0007165,GO:0007166,GO:0007275,GO:0007399,GO:0007409,GO:0007411,GO:0007413,GO:0007548,GO:0008037,GO:0008038,GO:0008045,GO:0008150,GO:0008360,GO:0009605,GO:0009653,GO:0009790,GO:0009791,GO:0009792,GO:0009966,GO:0009967,GO:…	-	ko:K06820,ko:K06821	ko04360,map04360	-	-	-	ko00000,ko00001,ko04516	-	-	-	PSI,Plexin_cytopl,Sema,TIG
XP_071784059.1	69319.XP_008552368.1	4.77e-289	904	KOG3610@1|root,KOG3610@2759|Eukaryota,38DZI@33154|Opisthokonta,3B9A7@33208|Metazoa,3CS6M@33213|Bilateria,41Y10@6656|Arthropoda,3SGKB@50557|Insecta,46GAX@7399|Hymenoptera	33208|Metazoa	T	Plexin cytoplasmic RasGAP domain	plexB	GO:0000003,GO:0000902,GO:0000904,GO:0002119,GO:0002164,GO:0003006,GO:0003674,GO:0004888,GO:0005488,GO:0005515,GO:0005575,GO:0005623,GO:0006928,GO:0006935,GO:0007154,GO:0007162,GO:0007165,GO:0007166,GO:0007275,GO:0007399,GO:0007409,GO:0007411,GO:0007413,GO:0007548,GO:0008037,GO:0008038,GO:0008045,GO:0008150,GO:0008360,GO:0009605,GO:0009653,GO:0009790,GO:0009791,GO:0009792,GO:0009966,GO:0009967,GO:…	-	ko:K06820,ko:K06821	ko04360,map04360	-	-	-	ko00000,ko00001,ko04516	-	-	-	PSI,Plexin_cytopl,Sema,TIG
XP_071784060.1	69319.XP_008552368.1	2.58e-296	922	KOG3610@1|root,KOG3610@2759|Eukaryota,38DZI@33154|Opisthokonta,3B9A7@33208|Metazoa,3CS6M@33213|Bilateria,41Y10@6656|Arthropoda,3SGKB@50557|Insecta,46GAX@7399|Hymenoptera	33208|Metazoa	T	Plexin cytoplasmic RasGAP domain	plexB	GO:0000003,GO:0000902,GO:0000904,GO:0002119,GO:0002164,GO:0003006,GO:0003674,GO:0004888,GO:0005488,GO:0005515,GO:0005575,GO:0005623,GO:0006928,GO:0006935,GO:0007154,GO:0007162,GO:0007165,GO:0007166,GO:0007275,GO:0007399,GO:0007409,GO:0007411,GO:0007413,GO:0007548,GO:0008037,GO:0008038,GO:0008045,GO:0008150,GO:0008360,GO:0009605,GO:0009653,GO:0009790,GO:0009791,GO:0009792,GO:0009966,GO:0009967,GO:…	-	ko:K06820,ko:K06821	ko04360,map04360	-	-	-	ko00000,ko00001,ko04516	-	-	-	PSI,Plexin_cytopl,Sema,TIG
XP_071784061.1	69319.XP_008552368.1	2.58e-296	922	KOG3610@1|root,KOG3610@2759|Eukaryota,38DZI@33154|Opisthokonta,3B9A7@33208|Metazoa,3CS6M@33213|Bilateria,41Y10@6656|Arthropoda,3SGKB@50557|Insecta,46GAX@7399|Hymenoptera	33208|Metazoa	T	Plexin cytoplasmic RasGAP domain	plexB	GO:0000003,GO:0000902,GO:0000904,GO:0002119,GO:0002164,GO:0003006,GO:0003674,GO:0004888,GO:0005488,GO:0005515,GO:0005575,GO:0005623,GO:0006928,GO:0006935,GO:0007154,GO:0007162,GO:0007165,GO:0007166,GO:0007275,GO:0007399,GO:0007409,GO:0007411,GO:0007413,GO:0007548,GO:0008037,GO:0008038,GO:0008045,GO:0008150,GO:0008360,GO:0009605,GO:0009653,GO:0009790,GO:0009791,GO:0009792,GO:0009966,GO:0009967,GO:…	-	ko:K06820,ko:K06821	ko04360,map04360	-	-	-	ko00000,ko00001,ko04516	-	-	-	PSI,Plexin_cytopl,Sema,TIG
XP_071784062.1	7668.SPU_009600-tr	1.56e-263	810	KOG3610@1|root,KOG3610@2759|Eukaryota,38DZI@33154|Opisthokonta,3B9A7@33208|Metazoa,3CS6M@33213|Bilateria	33208|Metazoa	T	semaphorin receptor activity	PLXNB3	GO:0000902,GO:0000904,GO:0001936,GO:0001938,GO:0003674,GO:0004888,GO:0005488,GO:0005515,GO:0005575,GO:0005623,GO:0005886,GO:0006928,GO:0006935,GO:0007154,GO:0007155,GO:0007156,GO:0007162,GO:0007165,GO:0007166,GO:0007275,GO:0007399,GO:0007409,GO:0008150,GO:0008284,GO:0008360,GO:0009605,GO:0009653,GO:0009986,GO:0009987,GO:0010591,GO:0010593,GO:0010720,GO:0010769,GO:0010770,GO:0010975,GO:0010976,GO:…	-	ko:K06820,ko:K06821	ko04360,map04360	-	-	-	ko00000,ko00001,ko04516	-	-	-	PSI,Plexin_cytopl,Sema,TIG
XP_071784063.1	7425.NV12162-PA	6.51e-298	923	KOG3610@1|root,KOG3610@2759|Eukaryota,38DZI@33154|Opisthokonta,3B9A7@33208|Metazoa,3CS6M@33213|Bilateria,41Y10@6656|Arthropoda,3SGKB@50557|Insecta,46GAX@7399|Hymenoptera	33208|Metazoa	T	Plexin cytoplasmic RasGAP domain	plexB	GO:0000003,GO:0000902,GO:0000904,GO:0002119,GO:0002164,GO:0003006,GO:0003674,GO:0004888,GO:0005488,GO:0005515,GO:0005575,GO:0005623,GO:0006928,GO:0006935,GO:0007154,GO:0007162,GO:0007165,GO:0007166,GO:0007275,GO:0007399,GO:0007409,GO:0007411,GO:0007413,GO:0007548,GO:0008037,GO:0008038,GO:0008045,GO:0008150,GO:0008360,GO:0009605,GO:0009653,GO:0009790,GO:0009791,GO:0009792,GO:0009966,GO:0009967,GO:…	-	ko:K06820,ko:K06821	ko04360,map04360	-	-	-	ko00000,ko00001,ko04516	-	-	-	PSI,Plexin_cytopl,Sema,TIG
XP_071784064.1	7425.NV12162-PA	6.51e-298	923	KOG3610@1|root,KOG3610@2759|Eukaryota,38DZI@33154|Opisthokonta,3B9A7@33208|Metazoa,3CS6M@33213|Bilateria,41Y10@6656|Arthropoda,3SGKB@50557|Insecta,46GAX@7399|Hymenoptera	33208|Metazoa	T	Plexin cytoplasmic RasGAP domain	plexB	GO:0000003,GO:0000902,GO:0000904,GO:0002119,GO:0002164,GO:0003006,GO:0003674,GO:0004888,GO:0005488,GO:0005515,GO:0005575,GO:0005623,GO:0006928,GO:0006935,GO:0007154,GO:0007162,GO:0007165,GO:0007166,GO:0007275,GO:0007399,GO:0007409,GO:0007411,GO:0007413,GO:0007548,GO:0008037,GO:0008038,GO:0008045,GO:0008150,GO:0008360,GO:0009605,GO:0009653,GO:0009790,GO:0009791,GO:0009792,GO:0009966,GO:0009967,GO:…	-	ko:K06820,ko:K06821	ko04360,map04360	-	-	-	ko00000,ko00001,ko04516	-	-	-	PSI,Plexin_cytopl,Sema,TIG
XP_071784065.1	7425.NV12162-PA	6.51e-298	923	KOG3610@1|root,KOG3610@2759|Eukaryota,38DZI@33154|Opisthokonta,3B9A7@33208|Metazoa,3CS6M@33213|Bilateria,41Y10@6656|Arthropoda,3SGKB@50557|Insecta,46GAX@7399|Hymenoptera	33208|Metazoa	T	Plexin cytoplasmic RasGAP domain	plexB	GO:0000003,GO:0000902,GO:0000904,GO:0002119,GO:0002164,GO:0003006,GO:0003674,GO:0004888,GO:0005488,GO:0005515,GO:0005575,GO:0005623,GO:0006928,GO:0006935,GO:0007154,GO:0007162,GO:0007165,GO:0007166,GO:0007275,GO:0007399,GO:0007409,GO:0007411,GO:0007413,GO:0007548,GO:0008037,GO:0008038,GO:0008045,GO:0008150,GO:0008360,GO:0009605,GO:0009653,GO:0009790,GO:0009791,GO:0009792,GO:0009966,GO:0009967,GO:…	-	ko:K06820,ko:K06821	ko04360,map04360	-	-	-	ko00000,ko00001,ko04516	-	-	-	PSI,Plexin_cytopl,Sema,TIG
XP_071784066.1	10224.XP_002738917.1	2.05e-60	207	KOG3610@1|root,KOG3610@2759|Eukaryota,3A23C@33154|Opisthokonta,3BR7M@33208|Metazoa,3D4NW@33213|Bilateria	33208|Metazoa	T	semaphorin domain	-	-	-	-	-	-	-	-	-	-	-	-	Sema
XP_071784067.1	7668.SPU_018059-tr	4.16e-280	878	KOG3610@1|root,KOG3610@2759|Eukaryota,38DZI@33154|Opisthokonta,3B9A7@33208|Metazoa,3CS6M@33213|Bilateria	33208|Metazoa	T	semaphorin receptor activity	PLXNB3	GO:0000902,GO:0000904,GO:0001936,GO:0001938,GO:0003674,GO:0004888,GO:0005488,GO:0005515,GO:0005575,GO:0005623,GO:0005886,GO:0006928,GO:0006935,GO:0007154,GO:0007155,GO:0007156,GO:0007162,GO:0007165,GO:0007166,GO:0007275,GO:0007399,GO:0007409,GO:0008150,GO:0008284,GO:0008360,GO:0009605,GO:0009653,GO:0009986,GO:0009987,GO:0010591,GO:0010593,GO:0010720,GO:0010769,GO:0010770,GO:0010975,GO:0010976,GO:…	-	ko:K06820,ko:K06821	ko04360,map04360	-	-	-	ko00000,ko00001,ko04516	-	-	-	PSI,Plexin_cytopl,Sema,TIG
XP_071784069.1	69319.XP_008552368.1	4.99e-294	917	KOG3610@1|root,KOG3610@2759|Eukaryota,38DZI@33154|Opisthokonta,3B9A7@33208|Metazoa,3CS6M@33213|Bilateria,41Y10@6656|Arthropoda,3SGKB@50557|Insecta,46GAX@7399|Hymenoptera	33208|Metazoa	T	Plexin cytoplasmic RasGAP domain	plexB	GO:0000003,GO:0000902,GO:0000904,GO:0002119,GO:0002164,GO:0003006,GO:0003674,GO:0004888,GO:0005488,GO:0005515,GO:0005575,GO:0005623,GO:0006928,GO:0006935,GO:0007154,GO:0007162,GO:0007165,GO:0007166,GO:0007275,GO:0007399,GO:0007409,GO:0007411,GO:0007413,GO:0007548,GO:0008037,GO:0008038,GO:0008045,GO:0008150,GO:0008360,GO:0009605,GO:0009653,GO:0009790,GO:0009791,GO:0009792,GO:0009966,GO:0009967,GO:…	-	ko:K06820,ko:K06821	ko04360,map04360	-	-	-	ko00000,ko00001,ko04516	-	-	-	PSI,Plexin_cytopl,Sema,TIG
XP_071784070.1	7739.XP_002600050.1	6.28e-16	91.3	KOG4152@1|root,KOG4152@2759|Eukaryota,38FHQ@33154|Opisthokonta,3BD4X@33208|Metazoa,3CSXJ@33213|Bilateria,47ZZY@7711|Chordata	33208|Metazoa	DK	release from viral latency	HCFC2	GO:0000122,GO:0000123,GO:0000981,GO:0001205,GO:0001228,GO:0002119,GO:0002164,GO:0003674,GO:0003682,GO:0003700,GO:0003705,GO:0003712,GO:0003713,GO:0005488,GO:0005515,GO:0005575,GO:0005622,GO:0005623,GO:0005634,GO:0005654,GO:0005671,GO:0005737,GO:0005829,GO:0005886,GO:0006139,GO:0006325,GO:0006338,GO:0006351,GO:0006355,GO:0006357,GO:0006366,GO:0006464,GO:0006473,GO:0006475,GO:0006479,GO:0006508,GO:…	-	ko:K14966	ko04212,ko05168,map04212,map05168	-	-	-	ko00000,ko00001,ko01009,ko03029,ko03036	-	-	-	Kelch_1,Kelch_3,Kelch_4,Kelch_5
XP_071784071.1	10224.XP_002738683.1	1.2e-154	455	KOG3656@1|root,KOG3656@2759|Eukaryota,39DWZ@33154|Opisthokonta,3BD25@33208|Metazoa,3CU52@33213|Bilateria	33208|Metazoa	S	Alpha-1,3-mannosyl-glycoprotein 4-beta-N-acetylglucosaminyltransferase C	MGAT4C	GO:0000139,GO:0003674,GO:0003824,GO:0005575,GO:0005622,GO:0005623,GO:0005737,GO:0005794,GO:0008194,GO:0008375,GO:0008454,GO:0012505,GO:0016020,GO:0016740,GO:0016757,GO:0016758,GO:0031090,GO:0031984,GO:0043226,GO:0043227,GO:0043229,GO:0043231,GO:0044422,GO:0044424,GO:0044431,GO:0044444,GO:0044446,GO:0044464,GO:0098588,GO:0098791,GO:0140096,GO:0140103	2.4.1.145,2.4.1.201	ko:K13748	ko00510,ko00513,ko01100,map00510,map00513,map01100	M00075	R05992	-	ko00000,ko00001,ko00002,ko01000,ko01003	-	GT54	-	Glyco_transf_54
XP_071784072.1	10224.XP_002738683.1	1.2e-154	455	KOG3656@1|root,KOG3656@2759|Eukaryota,39DWZ@33154|Opisthokonta,3BD25@33208|Metazoa,3CU52@33213|Bilateria	33208|Metazoa	S	Alpha-1,3-mannosyl-glycoprotein 4-beta-N-acetylglucosaminyltransferase C	MGAT4C	GO:0000139,GO:0003674,GO:0003824,GO:0005575,GO:0005622,GO:0005623,GO:0005737,GO:0005794,GO:0008194,GO:0008375,GO:0008454,GO:0012505,GO:0016020,GO:0016740,GO:0016757,GO:0016758,GO:0031090,GO:0031984,GO:0043226,GO:0043227,GO:0043229,GO:0043231,GO:0044422,GO:0044424,GO:0044431,GO:0044444,GO:0044446,GO:0044464,GO:0098588,GO:0098791,GO:0140096,GO:0140103	2.4.1.145,2.4.1.201	ko:K13748	ko00510,ko00513,ko01100,map00510,map00513,map01100	M00075	R05992	-	ko00000,ko00001,ko00002,ko01000,ko01003	-	GT54	-	Glyco_transf_54
XP_071784074.1	7668.SPU_006143-tr	1.21e-166	471	KOG0758@1|root,KOG0758@2759|Eukaryota,38BD7@33154|Opisthokonta,3BFY8@33208|Metazoa,3CZ26@33213|Bilateria	33208|Metazoa	C	carnitine:acyl carnitine antiporter activity	SLC25A20	GO:0000902,GO:0000904,GO:0002064,GO:0003382,GO:0003674,GO:0005215,GO:0005476,GO:0005575,GO:0005622,GO:0005623,GO:0005737,GO:0005739,GO:0005740,GO:0005743,GO:0005829,GO:0006810,GO:0006811,GO:0006812,GO:0006820,GO:0006839,GO:0006844,GO:0006853,GO:0006869,GO:0006873,GO:0006875,GO:0007275,GO:0007424,GO:0008150,GO:0008324,GO:0008519,GO:0009653,GO:0009888,GO:0009987,GO:0010876,GO:0010960,GO:0010961,GO:…	-	ko:K15109	ko04714,map04714	-	-	-	ko00000,ko00001,ko02000	2.A.29.8	-	-	Mito_carr
XP_071784075.1	7668.SPU_006143-tr	4.96e-145	416	KOG0758@1|root,KOG0758@2759|Eukaryota,38BD7@33154|Opisthokonta,3BFY8@33208|Metazoa,3CZ26@33213|Bilateria	33208|Metazoa	C	carnitine:acyl carnitine antiporter activity	SLC25A20	GO:0000902,GO:0000904,GO:0002064,GO:0003382,GO:0003674,GO:0005215,GO:0005476,GO:0005575,GO:0005622,GO:0005623,GO:0005737,GO:0005739,GO:0005740,GO:0005743,GO:0005829,GO:0006810,GO:0006811,GO:0006812,GO:0006820,GO:0006839,GO:0006844,GO:0006853,GO:0006869,GO:0006873,GO:0006875,GO:0007275,GO:0007424,GO:0008150,GO:0008324,GO:0008519,GO:0009653,GO:0009888,GO:0009987,GO:0010876,GO:0010960,GO:0010961,GO:…	-	ko:K15109	ko04714,map04714	-	-	-	ko00000,ko00001,ko02000	2.A.29.8	-	-	Mito_carr
XP_071784076.1	7739.XP_002598562.1	5.01e-08	60.8	COG4886@1|root,KOG4237@2759|Eukaryota	2759|Eukaryota	KLT	corticospinal neuron axon guidance through spinal cord	-	-	-	-	-	-	-	-	-	-	-	-	I-set,LRR_5,LRR_8
XP_071784077.1	7668.SPU_021831-tr	3.92e-127	400	KOG2504@1|root,KOG2504@2759|Eukaryota,38D7W@33154|Opisthokonta,3BAF9@33208|Metazoa,3E46U@33213|Bilateria	33208|Metazoa	G	Solute carrier family 16 (monocarboxylic acid transporters), member 12a	-	-	-	ko:K08187,ko:K11810	ko04919,ko04974,map04919,map04974	-	-	-	ko00000,ko00001,ko02000	2.A.1.13	-	-	MFS_1
XP_071784078.1	9646.ENSAMEP00000004776	0	1857	KOG1851@1|root,KOG1851@2759|Eukaryota,38EI6@33154|Opisthokonta,3B9QR@33208|Metazoa,3CSTV@33213|Bilateria,47ZG5@7711|Chordata,49165@7742|Vertebrata,3J5Q8@40674|Mammalia,3EHIM@33554|Carnivora	33208|Metazoa	S	Proteasome (prosome, macropain) activator subunit 4	PSME4	GO:0000003,GO:0000502,GO:0003006,GO:0003674,GO:0005488,GO:0005515,GO:0005575,GO:0005622,GO:0005623,GO:0005634,GO:0005654,GO:0005737,GO:0005829,GO:0005839,GO:0006139,GO:0006259,GO:0006281,GO:0006323,GO:0006325,GO:0006338,GO:0006464,GO:0006508,GO:0006725,GO:0006807,GO:0006950,GO:0006974,GO:0006996,GO:0006997,GO:0007276,GO:0007281,GO:0007283,GO:0007286,GO:0007289,GO:0008047,GO:0008150,GO:0008152,GO:…	-	ko:K06699	ko03050,map03050	-	-	-	ko00000,ko00001,ko03051	-	-	-	BLM10_mid,DUF3437
XP_071784079.1	7668.SPU_021831-tr	3.92e-127	400	KOG2504@1|root,KOG2504@2759|Eukaryota,38D7W@33154|Opisthokonta,3BAF9@33208|Metazoa,3E46U@33213|Bilateria	33208|Metazoa	G	Solute carrier family 16 (monocarboxylic acid transporters), member 12a	-	-	-	ko:K08187,ko:K11810	ko04919,ko04974,map04919,map04974	-	-	-	ko00000,ko00001,ko02000	2.A.1.13	-	-	MFS_1
XP_071784081.1	7668.SPU_012893-tr	1.98e-64	201	COG5272@1|root,KOG0001@2759|Eukaryota,3A19K@33154|Opisthokonta,3BPUI@33208|Metazoa,3D6EQ@33213|Bilateria	33208|Metazoa	O	tail-anchored membrane protein insertion into ER membrane	UBL4A	GO:0003674,GO:0003824,GO:0005488,GO:0005515,GO:0005575,GO:0005622,GO:0005623,GO:0005634,GO:0005654,GO:0005737,GO:0005829,GO:0006464,GO:0006807,GO:0006996,GO:0007029,GO:0008104,GO:0008150,GO:0008152,GO:0009987,GO:0010256,GO:0016020,GO:0016043,GO:0016740,GO:0019538,GO:0019787,GO:0031974,GO:0031981,GO:0032991,GO:0033036,GO:0033365,GO:0034613,GO:0036211,GO:0043170,GO:0043226,GO:0043227,GO:0043229,GO:…	-	-	-	-	-	-	-	-	-	-	ubiquitin
XP_071784082.1	10224.XP_006820991.1	6.28e-94	307	28IPK@1|root,2QR0N@2759|Eukaryota,3A100@33154|Opisthokonta,3BR10@33208|Metazoa,3D7MT@33213|Bilateria	33208|Metazoa	-	-	-	-	-	-	-	-	-	-	-	-	-	-	-
XP_071784083.1	10224.XP_002737885.1	6.25e-59	207	KOG2967@1|root,KOG2967@2759|Eukaryota,38I2S@33154|Opisthokonta,3BA5N@33208|Metazoa,3CYJG@33213|Bilateria	33208|Metazoa	S	mRNA (adenine-N1-)-methyltransferase activity	TRMT10C	GO:0000049,GO:0000959,GO:0000963,GO:0000964,GO:0000965,GO:0000966,GO:0001510,GO:0003674,GO:0003676,GO:0003723,GO:0003824,GO:0005488,GO:0005575,GO:0005622,GO:0005623,GO:0005634,GO:0005654,GO:0005737,GO:0005739,GO:0005759,GO:0006139,GO:0006396,GO:0006399,GO:0006400,GO:0006417,GO:0006725,GO:0006807,GO:0008033,GO:0008150,GO:0008152,GO:0008168,GO:0008173,GO:0008174,GO:0008175,GO:0008757,GO:0009019,GO:…	2.1.1.221	ko:K15445,ko:K17654	-	-	-	-	ko00000,ko01000,ko03016,ko03029	-	-	-	tRNA_m1G_MT
XP_071784084.1	10224.XP_006821534.1	1.25e-26	114	29VQ4@1|root,2RXMN@2759|Eukaryota,39XC9@33154|Opisthokonta,3BAFX@33208|Metazoa,3CXI8@33213|Bilateria	33208|Metazoa	S	peroxisomal biogenesis factor 26	PEX26	GO:0003674,GO:0005488,GO:0005515,GO:0005575,GO:0005622,GO:0005623,GO:0005737,GO:0005777,GO:0005778,GO:0006605,GO:0006625,GO:0006810,GO:0006886,GO:0006996,GO:0007031,GO:0008022,GO:0008104,GO:0008150,GO:0009987,GO:0015031,GO:0015833,GO:0015919,GO:0016020,GO:0016043,GO:0016558,GO:0017038,GO:0019899,GO:0031090,GO:0031903,GO:0033036,GO:0033365,GO:0034613,GO:0042579,GO:0042886,GO:0043226,GO:0043227,GO:…	-	ko:K13340	ko04146,map04146	-	-	-	ko00000,ko00001	3.A.20.1	-	-	Pex26
XP_071784085.1	10224.XP_006821534.1	1.37e-36	140	29VQ4@1|root,2RXMN@2759|Eukaryota,39XC9@33154|Opisthokonta,3BAFX@33208|Metazoa,3CXI8@33213|Bilateria	33208|Metazoa	S	peroxisomal biogenesis factor 26	PEX26	GO:0003674,GO:0005488,GO:0005515,GO:0005575,GO:0005622,GO:0005623,GO:0005737,GO:0005777,GO:0005778,GO:0006605,GO:0006625,GO:0006810,GO:0006886,GO:0006996,GO:0007031,GO:0008022,GO:0008104,GO:0008150,GO:0009987,GO:0015031,GO:0015833,GO:0015919,GO:0016020,GO:0016043,GO:0016558,GO:0017038,GO:0019899,GO:0031090,GO:0031903,GO:0033036,GO:0033365,GO:0034613,GO:0042579,GO:0042886,GO:0043226,GO:0043227,GO:…	-	ko:K13340	ko04146,map04146	-	-	-	ko00000,ko00001	3.A.20.1	-	-	Pex26
XP_071784086.1	10224.XP_006811292.1	8.96e-72	232	2E3JQ@1|root,2SAMG@2759|Eukaryota,3A9KR@33154|Opisthokonta,3BUNW@33208|Metazoa,3DB2A@33213|Bilateria	33208|Metazoa	S	Bacterial extracellular solute-binding proteins, family 3	-	-	-	-	-	-	-	-	-	-	-	-	SBP_bac_3
XP_071784087.1	10029.XP_007632565.1	5.6e-66	241	28I4B@1|root,2QQER@2759|Eukaryota,38DQ8@33154|Opisthokonta,3BIQM@33208|Metazoa,3CZH3@33213|Bilateria,4869Q@7711|Chordata,48Z5K@7742|Vertebrata,3J5JH@40674|Mammalia,35I40@314146|Euarchontoglires,4Q2FH@9989|Rodentia	33208|Metazoa	K	SANT SWI3, ADA2, N-CoR and TFIIIB'' DNA-binding domains	CCDC79	GO:0000003,GO:0000228,GO:0000280,GO:0000781,GO:0000784,GO:0005575,GO:0005622,GO:0005623,GO:0005634,GO:0005635,GO:0005637,GO:0005694,GO:0006996,GO:0007049,GO:0007059,GO:0007127,GO:0007129,GO:0008150,GO:0009987,GO:0012505,GO:0016020,GO:0016043,GO:0019866,GO:0022402,GO:0022414,GO:0031090,GO:0031965,GO:0031967,GO:0031974,GO:0031975,GO:0031981,GO:0034397,GO:0034398,GO:0043226,GO:0043227,GO:0043228,GO:…	-	-	-	-	-	-	-	-	-	-	Myb_DNA-binding
XP_071784088.1	52644.XP_010583443.1	3.76e-64	237	28I4B@1|root,2QQER@2759|Eukaryota,38DQ8@33154|Opisthokonta,3BIQM@33208|Metazoa,3CZH3@33213|Bilateria,4869Q@7711|Chordata,48Z5K@7742|Vertebrata,4GTU3@8782|Aves	33208|Metazoa	K	bouquet formation protein 1	CCDC79	GO:0000003,GO:0000228,GO:0000280,GO:0000781,GO:0000784,GO:0005575,GO:0005622,GO:0005623,GO:0005634,GO:0005635,GO:0005637,GO:0005694,GO:0006996,GO:0007049,GO:0007059,GO:0007127,GO:0007129,GO:0008150,GO:0009987,GO:0012505,GO:0016020,GO:0016043,GO:0019866,GO:0022402,GO:0022414,GO:0031090,GO:0031965,GO:0031967,GO:0031974,GO:0031975,GO:0031981,GO:0034397,GO:0034398,GO:0043226,GO:0043227,GO:0043228,GO:…	-	-	-	-	-	-	-	-	-	-	Myb_DNA-binding
XP_071784089.1	10029.XP_007632565.1	2.54e-56	213	28I4B@1|root,2QQER@2759|Eukaryota,38DQ8@33154|Opisthokonta,3BIQM@33208|Metazoa,3CZH3@33213|Bilateria,4869Q@7711|Chordata,48Z5K@7742|Vertebrata,3J5JH@40674|Mammalia,35I40@314146|Euarchontoglires,4Q2FH@9989|Rodentia	33208|Metazoa	K	SANT SWI3, ADA2, N-CoR and TFIIIB'' DNA-binding domains	CCDC79	GO:0000003,GO:0000228,GO:0000280,GO:0000781,GO:0000784,GO:0005575,GO:0005622,GO:0005623,GO:0005634,GO:0005635,GO:0005637,GO:0005694,GO:0006996,GO:0007049,GO:0007059,GO:0007127,GO:0007129,GO:0008150,GO:0009987,GO:0012505,GO:0016020,GO:0016043,GO:0019866,GO:0022402,GO:0022414,GO:0031090,GO:0031965,GO:0031967,GO:0031974,GO:0031975,GO:0031981,GO:0034397,GO:0034398,GO:0043226,GO:0043227,GO:0043228,GO:…	-	-	-	-	-	-	-	-	-	-	Myb_DNA-binding
XP_071784090.1	7739.XP_002594381.1	7.32e-85	293	COG1341@1|root,KOG2750@2759|Eukaryota,38EJ3@33154|Opisthokonta,3BJSZ@33208|Metazoa,3CTNB@33213|Bilateria,47YZY@7711|Chordata	33208|Metazoa	S	cleavage in ITS2 between 5.8S rRNA and LSU-rRNA of tricistronic rRNA transcript (SSU-rRNA, 5.8S rRNA, LSU-rRNA)	NOL9	GO:0000166,GO:0000448,GO:0000460,GO:0000463,GO:0000466,GO:0000469,GO:0000470,GO:0000478,GO:0000479,GO:0003674,GO:0003824,GO:0005488,GO:0005524,GO:0005575,GO:0005622,GO:0005623,GO:0005634,GO:0005654,GO:0005730,GO:0005856,GO:0006139,GO:0006364,GO:0006396,GO:0006725,GO:0006793,GO:0006796,GO:0006807,GO:0008144,GO:0008150,GO:0008152,GO:0009987,GO:0010467,GO:0016070,GO:0016072,GO:0016301,GO:0016310,GO:…	-	ko:K06947	-	-	-	-	ko00000,ko01000,ko03009	-	-	-	CLP1_P
XP_071784091.1	7739.XP_002594381.1	7.32e-85	293	COG1341@1|root,KOG2750@2759|Eukaryota,38EJ3@33154|Opisthokonta,3BJSZ@33208|Metazoa,3CTNB@33213|Bilateria,47YZY@7711|Chordata	33208|Metazoa	S	cleavage in ITS2 between 5.8S rRNA and LSU-rRNA of tricistronic rRNA transcript (SSU-rRNA, 5.8S rRNA, LSU-rRNA)	NOL9	GO:0000166,GO:0000448,GO:0000460,GO:0000463,GO:0000466,GO:0000469,GO:0000470,GO:0000478,GO:0000479,GO:0003674,GO:0003824,GO:0005488,GO:0005524,GO:0005575,GO:0005622,GO:0005623,GO:0005634,GO:0005654,GO:0005730,GO:0005856,GO:0006139,GO:0006364,GO:0006396,GO:0006725,GO:0006793,GO:0006796,GO:0006807,GO:0008144,GO:0008150,GO:0008152,GO:0009987,GO:0010467,GO:0016070,GO:0016072,GO:0016301,GO:0016310,GO:…	-	ko:K06947	-	-	-	-	ko00000,ko01000,ko03009	-	-	-	CLP1_P
XP_071784092.1	7668.SPU_025763-tr	0	1116	COG0249@1|root,KOG0220@2759|Eukaryota,38GMT@33154|Opisthokonta,3BFC4@33208|Metazoa,3CTG2@33213|Bilateria	33208|Metazoa	L	homolog 4	MSH4	GO:0000003,GO:0000228,GO:0000280,GO:0000712,GO:0000793,GO:0000794,GO:0000795,GO:0001541,GO:0003006,GO:0003674,GO:0003676,GO:0003677,GO:0003690,GO:0003824,GO:0005488,GO:0005515,GO:0005575,GO:0005622,GO:0005623,GO:0005634,GO:0005654,GO:0005694,GO:0005713,GO:0006139,GO:0006259,GO:0006281,GO:0006298,GO:0006310,GO:0006725,GO:0006807,GO:0006950,GO:0006974,GO:0006996,GO:0007049,GO:0007059,GO:0007127,GO:…	6.5.1.3	ko:K08740,ko:K14415	-	-	-	-	ko00000,ko01000,ko03016,ko03400	-	-	-	MutS_II,MutS_III,MutS_IV,MutS_V
XP_071784093.1	7668.SPU_025763-tr	0	1116	COG0249@1|root,KOG0220@2759|Eukaryota,38GMT@33154|Opisthokonta,3BFC4@33208|Metazoa,3CTG2@33213|Bilateria	33208|Metazoa	L	homolog 4	MSH4	GO:0000003,GO:0000228,GO:0000280,GO:0000712,GO:0000793,GO:0000794,GO:0000795,GO:0001541,GO:0003006,GO:0003674,GO:0003676,GO:0003677,GO:0003690,GO:0003824,GO:0005488,GO:0005515,GO:0005575,GO:0005622,GO:0005623,GO:0005634,GO:0005654,GO:0005694,GO:0005713,GO:0006139,GO:0006259,GO:0006281,GO:0006298,GO:0006310,GO:0006725,GO:0006807,GO:0006950,GO:0006974,GO:0006996,GO:0007049,GO:0007059,GO:0007127,GO:…	6.5.1.3	ko:K08740,ko:K14415	-	-	-	-	ko00000,ko01000,ko03016,ko03400	-	-	-	MutS_II,MutS_III,MutS_IV,MutS_V
XP_071784094.1	181119.XP_005519374.1	7.71e-154	487	KOG3565@1|root,KOG3565@2759|Eukaryota,38E5U@33154|Opisthokonta,3BCX7@33208|Metazoa,3CWEW@33213|Bilateria,481PY@7711|Chordata,496CK@7742|Vertebrata,4GHU0@8782|Aves	33208|Metazoa	T	SLIT-ROBO Rho GTPase activating protein 1	SRGAP1	GO:0003674,GO:0005096,GO:0005488,GO:0005515,GO:0005575,GO:0005622,GO:0005623,GO:0005737,GO:0005829,GO:0006928,GO:0007154,GO:0007165,GO:0007264,GO:0007265,GO:0007266,GO:0008047,GO:0008150,GO:0009966,GO:0009987,GO:0010646,GO:0016477,GO:0017016,GO:0017048,GO:0019899,GO:0023051,GO:0023052,GO:0030234,GO:0030334,GO:0030336,GO:0030695,GO:0031267,GO:0032879,GO:0035556,GO:0040011,GO:0040012,GO:0040013,GO:…	-	ko:K07526	ko04360,map04360	-	-	-	ko00000,ko00001,ko04131	-	-	-	FCH,RhoGAP,SH3_1,SH3_9
XP_071784095.1	181119.XP_005519374.1	4.53e-155	488	KOG3565@1|root,KOG3565@2759|Eukaryota,38E5U@33154|Opisthokonta,3BCX7@33208|Metazoa,3CWEW@33213|Bilateria,481PY@7711|Chordata,496CK@7742|Vertebrata,4GHU0@8782|Aves	33208|Metazoa	T	SLIT-ROBO Rho GTPase activating protein 1	SRGAP1	GO:0003674,GO:0005096,GO:0005488,GO:0005515,GO:0005575,GO:0005622,GO:0005623,GO:0005737,GO:0005829,GO:0006928,GO:0007154,GO:0007165,GO:0007264,GO:0007265,GO:0007266,GO:0008047,GO:0008150,GO:0009966,GO:0009987,GO:0010646,GO:0016477,GO:0017016,GO:0017048,GO:0019899,GO:0023051,GO:0023052,GO:0030234,GO:0030334,GO:0030336,GO:0030695,GO:0031267,GO:0032879,GO:0035556,GO:0040011,GO:0040012,GO:0040013,GO:…	-	ko:K07526	ko04360,map04360	-	-	-	ko00000,ko00001,ko04131	-	-	-	FCH,RhoGAP,SH3_1,SH3_9
XP_071784096.1	181119.XP_005519374.1	3.29e-154	484	KOG3565@1|root,KOG3565@2759|Eukaryota,38E5U@33154|Opisthokonta,3BCX7@33208|Metazoa,3CWEW@33213|Bilateria,481PY@7711|Chordata,496CK@7742|Vertebrata,4GHU0@8782|Aves	33208|Metazoa	T	SLIT-ROBO Rho GTPase activating protein 1	SRGAP1	GO:0003674,GO:0005096,GO:0005488,GO:0005515,GO:0005575,GO:0005622,GO:0005623,GO:0005737,GO:0005829,GO:0006928,GO:0007154,GO:0007165,GO:0007264,GO:0007265,GO:0007266,GO:0008047,GO:0008150,GO:0009966,GO:0009987,GO:0010646,GO:0016477,GO:0017016,GO:0017048,GO:0019899,GO:0023051,GO:0023052,GO:0030234,GO:0030334,GO:0030336,GO:0030695,GO:0031267,GO:0032879,GO:0035556,GO:0040011,GO:0040012,GO:0040013,GO:…	-	ko:K07526	ko04360,map04360	-	-	-	ko00000,ko00001,ko04131	-	-	-	FCH,RhoGAP,SH3_1,SH3_9
XP_071784097.1	181119.XP_005519374.1	7.04e-155	486	KOG3565@1|root,KOG3565@2759|Eukaryota,38E5U@33154|Opisthokonta,3BCX7@33208|Metazoa,3CWEW@33213|Bilateria,481PY@7711|Chordata,496CK@7742|Vertebrata,4GHU0@8782|Aves	33208|Metazoa	T	SLIT-ROBO Rho GTPase activating protein 1	SRGAP1	GO:0003674,GO:0005096,GO:0005488,GO:0005515,GO:0005575,GO:0005622,GO:0005623,GO:0005737,GO:0005829,GO:0006928,GO:0007154,GO:0007165,GO:0007264,GO:0007265,GO:0007266,GO:0008047,GO:0008150,GO:0009966,GO:0009987,GO:0010646,GO:0016477,GO:0017016,GO:0017048,GO:0019899,GO:0023051,GO:0023052,GO:0030234,GO:0030334,GO:0030336,GO:0030695,GO:0031267,GO:0032879,GO:0035556,GO:0040011,GO:0040012,GO:0040013,GO:…	-	ko:K07526	ko04360,map04360	-	-	-	ko00000,ko00001,ko04131	-	-	-	FCH,RhoGAP,SH3_1,SH3_9
XP_071784098.1	7668.SPU_010303-tr	9.22e-96	285	KOG3252@1|root,KOG3252@2759|Eukaryota,38GM1@33154|Opisthokonta,3BGWS@33208|Metazoa,3D277@33213|Bilateria	33208|Metazoa	J	component of the eukaryotic translation initiation factor 3 (eIF-3) complex, which is involved in protein synthesis of a specialized repertoire of mRNAs and, together with other initiation factors, stimulates binding of mRNA and methionyl-tRNAi to the 40S ribosome. The eIF-3 complex specifically targets and initiates translation of a subset of mRNAs involved in cell proliferation	EIF3K	GO:0005575,GO:0005622,GO:0005623,GO:0005737,GO:0005829,GO:0005852,GO:0006412,GO:0006413,GO:0006518,GO:0006807,GO:0008150,GO:0008152,GO:0009058,GO:0009059,GO:0009987,GO:0010467,GO:0010941,GO:0010942,GO:0019538,GO:0032991,GO:0034641,GO:0034645,GO:0042981,GO:0043043,GO:0043065,GO:0043067,GO:0043068,GO:0043170,GO:0043603,GO:0043604,GO:0044237,GO:0044238,GO:0044249,GO:0044260,GO:0044267,GO:0044271,GO:…	-	ko:K15028	-	-	-	-	ko00000,ko03012	-	-	-	CSN8_PSD8_EIF3K
XP_071784099.1	10224.XP_002740308.1	1.45e-48	160	2BJVN@1|root,2S1HA@2759|Eukaryota,3A10K@33154|Opisthokonta,3BPHZ@33208|Metazoa,3D3I7@33213|Bilateria	33208|Metazoa	S	Family with sequence similarity 72 member	FAM72A	GO:0001932,GO:0001933,GO:0005575,GO:0005622,GO:0005623,GO:0005737,GO:0005739,GO:0005829,GO:0006469,GO:0008150,GO:0009892,GO:0009966,GO:0009968,GO:0010469,GO:0010563,GO:0010605,GO:0010646,GO:0010648,GO:0010941,GO:0010942,GO:0016020,GO:0019220,GO:0019222,GO:0023051,GO:0023057,GO:0031323,GO:0031324,GO:0031399,GO:0031400,GO:0031548,GO:0031549,GO:0031551,GO:0031552,GO:0032268,GO:0032269,GO:0033673,GO:…	-	-	-	-	-	-	-	-	-	-	FAM72
XP_071784100.1	9305.ENSSHAP00000014333	4.64e-48	189	28P96@1|root,2QVW9@2759|Eukaryota,38HM1@33154|Opisthokonta,3BJ7S@33208|Metazoa,3CSUK@33213|Bilateria,485VJ@7711|Chordata,495FE@7742|Vertebrata,3JAWN@40674|Mammalia,4JX75@9263|Metatheria	33208|Metazoa	S	F-box and leucine-rich repeat protein 18	FBXL18	GO:0000209,GO:0003674,GO:0003824,GO:0004842,GO:0005575,GO:0005622,GO:0005623,GO:0005737,GO:0005829,GO:0006464,GO:0006807,GO:0008150,GO:0008152,GO:0009987,GO:0016567,GO:0016740,GO:0019538,GO:0019787,GO:0032446,GO:0036211,GO:0043170,GO:0043412,GO:0043687,GO:0044237,GO:0044238,GO:0044260,GO:0044267,GO:0044424,GO:0044444,GO:0044464,GO:0070647,GO:0071704,GO:0140096,GO:1901564	-	ko:K10284	-	-	-	-	ko00000,ko04121	-	-	-	F-box,F-box-like
XP_071784101.1	9606.ENSP00000371805	9.31e-43	172	28P96@1|root,2QVW9@2759|Eukaryota,38HM1@33154|Opisthokonta,3BJ7S@33208|Metazoa,3CSUK@33213|Bilateria,485VJ@7711|Chordata,495FE@7742|Vertebrata,3JAWN@40674|Mammalia,35F3D@314146|Euarchontoglires,4MHC4@9443|Primates,4N418@9604|Hominidae	33208|Metazoa	S	F-box and leucine-rich repeat protein 18	FBXL18	GO:0000209,GO:0003674,GO:0003824,GO:0004842,GO:0005575,GO:0005622,GO:0005623,GO:0005737,GO:0005829,GO:0006464,GO:0006807,GO:0008150,GO:0008152,GO:0009987,GO:0016567,GO:0016740,GO:0019538,GO:0019787,GO:0032446,GO:0036211,GO:0043170,GO:0043412,GO:0043687,GO:0044237,GO:0044238,GO:0044260,GO:0044267,GO:0044424,GO:0044444,GO:0044464,GO:0070647,GO:0071704,GO:0140096,GO:1901564	-	ko:K10284	-	-	-	-	ko00000,ko04121	-	-	-	F-box,F-box-like
XP_071784102.1	10224.XP_006821228.1	2.66e-177	551	COG0513@1|root,KOG4284@2759|Eukaryota,38E1M@33154|Opisthokonta,3BE44@33208|Metazoa,3CRK0@33213|Bilateria	33208|Metazoa	A	RNA secondary structure unwinding	DDX20	GO:0000003,GO:0000122,GO:0000244,GO:0000375,GO:0000377,GO:0000387,GO:0000398,GO:0003006,GO:0003674,GO:0003724,GO:0003824,GO:0004004,GO:0004386,GO:0005488,GO:0005515,GO:0005575,GO:0005622,GO:0005623,GO:0005634,GO:0005654,GO:0005730,GO:0005737,GO:0005829,GO:0005856,GO:0006139,GO:0006355,GO:0006357,GO:0006396,GO:0006397,GO:0006725,GO:0006807,GO:0006810,GO:0006913,GO:0007276,GO:0007281,GO:0007292,GO:…	3.6.4.13	ko:K13131	ko03013,map03013	M00426	-	-	ko00000,ko00001,ko00002,ko01000,ko03041	-	-	-	DEAD,Helicase_C
XP_071784103.1	8049.ENSGMOP00000005071	6e-137	397	KOG2894@1|root,KOG2894@2759|Eukaryota,38EP7@33154|Opisthokonta,3BEGI@33208|Metazoa,3CUVM@33213|Bilateria,47ZGP@7711|Chordata,48Y2F@7742|Vertebrata,49X4A@7898|Actinopterygii	33208|Metazoa	S	Family with sequence similarity 50, member A	FAM50A	GO:0000003,GO:0003674,GO:0003676,GO:0003723,GO:0005488,GO:0005575,GO:0005576,GO:0005622,GO:0005623,GO:0005634,GO:0005654,GO:0007276,GO:0007283,GO:0007610,GO:0007626,GO:0008150,GO:0019953,GO:0022414,GO:0031974,GO:0031981,GO:0032501,GO:0032504,GO:0043226,GO:0043227,GO:0043229,GO:0043231,GO:0043233,GO:0044421,GO:0044422,GO:0044424,GO:0044428,GO:0044446,GO:0044464,GO:0044703,GO:0045171,GO:0048232,GO:…	-	ko:K13119	-	-	-	-	ko00000,ko03041	-	-	-	XAP5
XP_071784104.1	10224.XP_006820811.1	1.26e-58	189	28KYN@1|root,2QUNK@2759|Eukaryota,39WWA@33154|Opisthokonta,3BHYS@33208|Metazoa,3CW14@33213|Bilateria	33208|Metazoa	S	Transmembrane protein 229A	TMEM229A	-	-	-	-	-	-	-	-	-	-	-	ABC_trans_CmpB
XP_071784105.1	6669.EFX70245	9.93e-105	305	COG1100@1|root,KOG0070@2759|Eukaryota,38BDM@33154|Opisthokonta,3BC0T@33208|Metazoa,3CRK7@33213|Bilateria,41U5X@6656|Arthropoda	33208|Metazoa	U	Belongs to the small GTPase superfamily. Arf family	ARF4	GO:0000003,GO:0000166,GO:0001505,GO:0001654,GO:0001726,GO:0001882,GO:0001883,GO:0003006,GO:0003008,GO:0003674,GO:0003824,GO:0003924,GO:0003956,GO:0005085,GO:0005086,GO:0005102,GO:0005154,GO:0005488,GO:0005515,GO:0005525,GO:0005575,GO:0005622,GO:0005623,GO:0005737,GO:0005794,GO:0005829,GO:0005886,GO:0006355,GO:0006357,GO:0006464,GO:0006471,GO:0006807,GO:0006810,GO:0006836,GO:0006888,GO:0006890,GO:…	-	ko:K07937,ko:K07939,ko:K07940,ko:K07977	ko04072,ko04144,ko05110,ko05134,map04072,map04144,map05110,map05134	-	-	-	ko00000,ko00001,ko04031,ko04131,ko04147	-	-	-	Arf
XP_071784106.1	7070.TC012105-PA	3.65e-112	337	KOG1747@1|root,KOG1747@2759|Eukaryota,38DWE@33154|Opisthokonta,3BCZQ@33208|Metazoa,3CSKT@33213|Bilateria,41UUP@6656|Arthropoda,3SJ6H@50557|Insecta	33208|Metazoa	W	Actin binding. It is involved in the biological process described with negative regulation of actin filament polymerization	TWF1	GO:0000003,GO:0000166,GO:0001101,GO:0001558,GO:0001667,GO:0001932,GO:0002064,GO:0002065,GO:0002066,GO:0003006,GO:0003674,GO:0003779,GO:0003785,GO:0003824,GO:0004672,GO:0004713,GO:0005080,GO:0005488,GO:0005515,GO:0005524,GO:0005543,GO:0005546,GO:0005575,GO:0005622,GO:0005623,GO:0005737,GO:0005829,GO:0005856,GO:0005886,GO:0005911,GO:0006464,GO:0006468,GO:0006793,GO:0006796,GO:0006807,GO:0006810,GO:…	-	ko:K08870,ko:K10161,ko:K14962	ko03015,ko04620,ko05142,ko05143,ko05144,ko05152,ko05162,ko05168,map03015,map04620,map05142,map05143,map05144,map05152,map05162,map05168	-	-	-	ko00000,ko00001,ko03019,ko03036,ko04090	-	-	-	Cofilin_ADF
XP_071784107.1	7668.SPU_017755-tr	5.8e-71	229	KOG4608@1|root,KOG4608@2759|Eukaryota,39GA3@33154|Opisthokonta,3BA6H@33208|Metazoa,3CW4H@33213|Bilateria	33208|Metazoa	S	Tim17/Tim22/Tim23/Pmp24 family	TIMMDC1	GO:0005575,GO:0005622,GO:0005623,GO:0005634,GO:0005654,GO:0005737,GO:0005739,GO:0005740,GO:0005743,GO:0006996,GO:0007005,GO:0007275,GO:0008150,GO:0009987,GO:0010257,GO:0016020,GO:0016043,GO:0019866,GO:0022607,GO:0031090,GO:0031966,GO:0031967,GO:0031974,GO:0031975,GO:0031981,GO:0032501,GO:0032502,GO:0032981,GO:0033108,GO:0034622,GO:0043226,GO:0043227,GO:0043229,GO:0043231,GO:0043233,GO:0043933,GO:…	-	-	-	-	-	-	-	-	-	-	Tim17
XP_071784108.1	7668.SPU_017755-tr	9.11e-72	229	KOG4608@1|root,KOG4608@2759|Eukaryota,39GA3@33154|Opisthokonta,3BA6H@33208|Metazoa,3CW4H@33213|Bilateria	33208|Metazoa	S	Tim17/Tim22/Tim23/Pmp24 family	TIMMDC1	GO:0005575,GO:0005622,GO:0005623,GO:0005634,GO:0005654,GO:0005737,GO:0005739,GO:0005740,GO:0005743,GO:0006996,GO:0007005,GO:0007275,GO:0008150,GO:0009987,GO:0010257,GO:0016020,GO:0016043,GO:0019866,GO:0022607,GO:0031090,GO:0031966,GO:0031967,GO:0031974,GO:0031975,GO:0031981,GO:0032501,GO:0032502,GO:0032981,GO:0033108,GO:0034622,GO:0043226,GO:0043227,GO:0043229,GO:0043231,GO:0043233,GO:0043933,GO:…	-	-	-	-	-	-	-	-	-	-	Tim17
XP_071784109.1	10224.XP_006821221.1	4.92e-105	360	KOG0154@1|root,KOG2217@1|root,KOG0154@2759|Eukaryota,KOG2217@2759|Eukaryota,38CTX@33154|Opisthokonta,3BDVK@33208|Metazoa,3CRCI@33213|Bilateria	33208|Metazoa	A	regulation of alternative mRNA splicing, via spliceosome	RBM5	GO:0000122,GO:0000245,GO:0000375,GO:0000377,GO:0000381,GO:0000398,GO:0003674,GO:0003676,GO:0003677,GO:0003723,GO:0003729,GO:0005488,GO:0005515,GO:0005575,GO:0005622,GO:0005623,GO:0005634,GO:0005654,GO:0005681,GO:0006139,GO:0006355,GO:0006357,GO:0006396,GO:0006397,GO:0006725,GO:0006807,GO:0008150,GO:0008152,GO:0008285,GO:0008380,GO:0009889,GO:0009890,GO:0009892,GO:0009893,GO:0009894,GO:0009895,GO:…	-	ko:K13094	-	-	-	-	ko00000,ko03041	-	-	-	G-patch,RRM_1,zf-RanBP
XP_071784110.1	45351.EDO44752	3.34e-33	118	KOG3360@1|root,KOG3360@2759|Eukaryota,3A6ZA@33154|Opisthokonta,3CNSQ@33208|Metazoa	33208|Metazoa	C	Acylphosphatase	-	-	3.6.1.7	ko:K01512	ko00620,ko00627,ko01120,map00620,map00627,map01120	-	R00317,R01421,R01515	RC00043	ko00000,ko00001,ko01000	-	-	-	Acylphosphatase
XP_071784111.1	10224.XP_006821221.1	7.35e-109	370	KOG0154@1|root,KOG2217@1|root,KOG0154@2759|Eukaryota,KOG2217@2759|Eukaryota,38CTX@33154|Opisthokonta,3BDVK@33208|Metazoa,3CRCI@33213|Bilateria	33208|Metazoa	A	regulation of alternative mRNA splicing, via spliceosome	RBM5	GO:0000122,GO:0000245,GO:0000375,GO:0000377,GO:0000381,GO:0000398,GO:0003674,GO:0003676,GO:0003677,GO:0003723,GO:0003729,GO:0005488,GO:0005515,GO:0005575,GO:0005622,GO:0005623,GO:0005634,GO:0005654,GO:0005681,GO:0006139,GO:0006355,GO:0006357,GO:0006396,GO:0006397,GO:0006725,GO:0006807,GO:0008150,GO:0008152,GO:0008285,GO:0008380,GO:0009889,GO:0009890,GO:0009892,GO:0009893,GO:0009894,GO:0009895,GO:…	-	ko:K13094	-	-	-	-	ko00000,ko03041	-	-	-	G-patch,RRM_1,zf-RanBP
XP_071784112.1	10224.XP_006821221.1	2.97e-83	295	KOG0154@1|root,KOG2217@1|root,KOG0154@2759|Eukaryota,KOG2217@2759|Eukaryota,38CTX@33154|Opisthokonta,3BDVK@33208|Metazoa,3CRCI@33213|Bilateria	33208|Metazoa	A	regulation of alternative mRNA splicing, via spliceosome	RBM5	GO:0000122,GO:0000245,GO:0000375,GO:0000377,GO:0000381,GO:0000398,GO:0003674,GO:0003676,GO:0003677,GO:0003723,GO:0003729,GO:0005488,GO:0005515,GO:0005575,GO:0005622,GO:0005623,GO:0005634,GO:0005654,GO:0005681,GO:0006139,GO:0006355,GO:0006357,GO:0006396,GO:0006397,GO:0006725,GO:0006807,GO:0008150,GO:0008152,GO:0008285,GO:0008380,GO:0009889,GO:0009890,GO:0009892,GO:0009893,GO:0009894,GO:0009895,GO:…	-	ko:K13094	-	-	-	-	ko00000,ko03041	-	-	-	G-patch,RRM_1,zf-RanBP
XP_071784113.1	10224.XP_002738570.1	6.48e-74	235	KOG4548@1|root,KOG4548@2759|Eukaryota,39WAE@33154|Opisthokonta,3BKV3@33208|Metazoa,3CU5E@33213|Bilateria	33208|Metazoa	J	hydrolase activity	MRPL46	GO:0000313,GO:0000315,GO:0003674,GO:0003735,GO:0005198,GO:0005575,GO:0005622,GO:0005623,GO:0005634,GO:0005654,GO:0005737,GO:0005739,GO:0005740,GO:0005743,GO:0005759,GO:0005761,GO:0005762,GO:0005840,GO:0006412,GO:0006414,GO:0006415,GO:0006518,GO:0006807,GO:0008150,GO:0008152,GO:0009058,GO:0009059,GO:0009987,GO:0010467,GO:0015934,GO:0016020,GO:0016043,GO:0019538,GO:0019866,GO:0022411,GO:0030054,GO:…	-	ko:K17427	-	-	-	-	br01610,ko00000,ko03011	-	-	-	MRP-L46,NUDIX
XP_071784114.1	10224.XP_002738570.1	6.27e-74	235	KOG4548@1|root,KOG4548@2759|Eukaryota,39WAE@33154|Opisthokonta,3BKV3@33208|Metazoa,3CU5E@33213|Bilateria	33208|Metazoa	J	hydrolase activity	MRPL46	GO:0000313,GO:0000315,GO:0003674,GO:0003735,GO:0005198,GO:0005575,GO:0005622,GO:0005623,GO:0005634,GO:0005654,GO:0005737,GO:0005739,GO:0005740,GO:0005743,GO:0005759,GO:0005761,GO:0005762,GO:0005840,GO:0006412,GO:0006414,GO:0006415,GO:0006518,GO:0006807,GO:0008150,GO:0008152,GO:0009058,GO:0009059,GO:0009987,GO:0010467,GO:0015934,GO:0016020,GO:0016043,GO:0019538,GO:0019866,GO:0022411,GO:0030054,GO:…	-	ko:K17427	-	-	-	-	br01610,ko00000,ko03011	-	-	-	MRP-L46,NUDIX
XP_071784115.1	7668.SPU_018809-tr	0	1119	COG2319@1|root,KOG0266@1|root,KOG0266@2759|Eukaryota,KOG3602@2759|Eukaryota,38E5W@33154|Opisthokonta,3BA5T@33208|Metazoa,3CUIR@33213|Bilateria	33208|Metazoa	B	NACHT and WD repeat	NWD1	GO:0003674,GO:0003676,GO:0003723,GO:0005488,GO:0005575,GO:0005622,GO:0005623,GO:0005634,GO:0005681,GO:0005682,GO:0006139,GO:0006396,GO:0006725,GO:0006807,GO:0008150,GO:0008152,GO:0008380,GO:0009987,GO:0010467,GO:0016070,GO:0030532,GO:0032991,GO:0034641,GO:0043170,GO:0043226,GO:0043227,GO:0043229,GO:0043231,GO:0044237,GO:0044238,GO:0044422,GO:0044424,GO:0044428,GO:0044446,GO:0044464,GO:0046483,GO:…	-	-	-	-	-	-	-	-	-	-	DUF4062,NACHT,WD40
XP_071784116.1	7668.SPU_018809-tr	0	1119	COG2319@1|root,KOG0266@1|root,KOG0266@2759|Eukaryota,KOG3602@2759|Eukaryota,38E5W@33154|Opisthokonta,3BA5T@33208|Metazoa,3CUIR@33213|Bilateria	33208|Metazoa	B	NACHT and WD repeat	NWD1	GO:0003674,GO:0003676,GO:0003723,GO:0005488,GO:0005575,GO:0005622,GO:0005623,GO:0005634,GO:0005681,GO:0005682,GO:0006139,GO:0006396,GO:0006725,GO:0006807,GO:0008150,GO:0008152,GO:0008380,GO:0009987,GO:0010467,GO:0016070,GO:0030532,GO:0032991,GO:0034641,GO:0043170,GO:0043226,GO:0043227,GO:0043229,GO:0043231,GO:0044237,GO:0044238,GO:0044422,GO:0044424,GO:0044428,GO:0044446,GO:0044464,GO:0046483,GO:…	-	-	-	-	-	-	-	-	-	-	DUF4062,NACHT,WD40
XP_071784117.1	7739.XP_002604819.1	4.75e-86	281	COG2124@1|root,KOG0156@2759|Eukaryota,38BSU@33154|Opisthokonta,3BC78@33208|Metazoa,3CRSA@33213|Bilateria	33208|Metazoa	Q	monooxygenase activity	-	-	1.14.14.1,1.14.14.24	ko:K07414,ko:K07418,ko:K07419,ko:K07422	ko00100,ko00140,ko00590,ko00591,ko01100,ko04212,ko04726,ko04750,ko04913,map00100,map00140,map00590,map00591,map01100,map04212,map04726,map04750,map04913	M00103	R03408,R03611,R07041,R07042,R07043,R07044,R07045,R07046,R07048,R07050,R07051,R07052,R07055,R07056	RC00704,RC00797,RC00963,RC01184,RC01710,RC01711,RC01723,RC01725	ko00000,ko00001,ko00002,ko00199,ko01000	-	-	-	p450
XP_071784118.1	8364.ENSXETP00000010304	3.58e-72	245	COG2124@1|root,KOG0156@2759|Eukaryota,38BSU@33154|Opisthokonta,3BC78@33208|Metazoa,3CRSA@33213|Bilateria,483V2@7711|Chordata,48V8F@7742|Vertebrata	33208|Metazoa	Q	cytochrome P450	CYP2D6	GO:0000003,GO:0001505,GO:0001676,GO:0001889,GO:0003674,GO:0003824,GO:0004497,GO:0005488,GO:0005575,GO:0005622,GO:0005623,GO:0005737,GO:0005739,GO:0005783,GO:0005789,GO:0006082,GO:0006520,GO:0006568,GO:0006576,GO:0006584,GO:0006586,GO:0006587,GO:0006629,GO:0006631,GO:0006633,GO:0006690,GO:0006720,GO:0006721,GO:0006725,GO:0006805,GO:0006807,GO:0007275,GO:0007565,GO:0008144,GO:0008150,GO:0008152,GO:…	1.14.14.1	ko:K07414,ko:K17712	ko00140,ko00980,ko00982,ko01522,ko04726,map00140,map00980,map00982,map01522,map04726	-	R03408,R03697,R08267,R08270,R08343,R08344,R08345,R09421	RC00060,RC00181,RC00392,RC00490,RC00704,RC01533,RC02233,RC02530	ko00000,ko00001,ko00199,ko01000	-	-	-	p450
XP_071784119.1	7668.SPU_002643-tr	3.52e-192	544	COG2942@1|root,2QSDA@2759|Eukaryota,38BMF@33154|Opisthokonta,3BB8Y@33208|Metazoa,3CZX5@33213|Bilateria	33208|Metazoa	G	Renin binding protein	RENBP	GO:0000166,GO:0003008,GO:0003013,GO:0003674,GO:0003824,GO:0004857,GO:0004866,GO:0005488,GO:0005515,GO:0005524,GO:0005575,GO:0005622,GO:0005623,GO:0005737,GO:0005829,GO:0006040,GO:0006044,GO:0006047,GO:0006048,GO:0006050,GO:0006051,GO:0006054,GO:0006082,GO:0006139,GO:0006725,GO:0006793,GO:0006807,GO:0008015,GO:0008144,GO:0008150,GO:0008152,GO:0008217,GO:0009056,GO:0009058,GO:0009225,GO:0009226,GO:…	5.1.3.8	ko:K01787	ko00520,map00520	-	R01207	RC00290	ko00000,ko00001,ko01000	-	-	-	GlcNAc_2-epim
XP_071784120.1	7668.SPU_012870-tr	6.99e-229	680	28MAY@1|root,2QTUD@2759|Eukaryota,39RAY@33154|Opisthokonta,3BC0H@33208|Metazoa,3D0IM@33213|Bilateria	33208|Metazoa	S	regulation of modification of synaptic structure	GRIPAP1	GO:0005575,GO:0005622,GO:0005623,GO:0005634,GO:0005654,GO:0005737,GO:0005768,GO:0005829,GO:0006810,GO:0006886,GO:0008104,GO:0008150,GO:0009987,GO:0012505,GO:0015031,GO:0015833,GO:0016043,GO:0016192,GO:0016197,GO:0031410,GO:0031503,GO:0031974,GO:0031981,GO:0031982,GO:0032594,GO:0033036,GO:0034613,GO:0035418,GO:0042886,GO:0043226,GO:0043227,GO:0043229,GO:0043231,GO:0043233,GO:0044422,GO:0044424,GO:…	-	-	-	-	-	-	-	-	-	-	-
XP_071784121.1	7668.SPU_012870-tr	6.99e-229	680	28MAY@1|root,2QTUD@2759|Eukaryota,39RAY@33154|Opisthokonta,3BC0H@33208|Metazoa,3D0IM@33213|Bilateria	33208|Metazoa	S	regulation of modification of synaptic structure	GRIPAP1	GO:0005575,GO:0005622,GO:0005623,GO:0005634,GO:0005654,GO:0005737,GO:0005768,GO:0005829,GO:0006810,GO:0006886,GO:0008104,GO:0008150,GO:0009987,GO:0012505,GO:0015031,GO:0015833,GO:0016043,GO:0016192,GO:0016197,GO:0031410,GO:0031503,GO:0031974,GO:0031981,GO:0031982,GO:0032594,GO:0033036,GO:0034613,GO:0035418,GO:0042886,GO:0043226,GO:0043227,GO:0043229,GO:0043231,GO:0043233,GO:0044422,GO:0044424,GO:…	-	-	-	-	-	-	-	-	-	-	-
XP_071784122.1	7668.SPU_012870-tr	1.2e-225	671	28MAY@1|root,2QTUD@2759|Eukaryota,39RAY@33154|Opisthokonta,3BC0H@33208|Metazoa,3D0IM@33213|Bilateria	33208|Metazoa	S	regulation of modification of synaptic structure	GRIPAP1	GO:0005575,GO:0005622,GO:0005623,GO:0005634,GO:0005654,GO:0005737,GO:0005768,GO:0005829,GO:0006810,GO:0006886,GO:0008104,GO:0008150,GO:0009987,GO:0012505,GO:0015031,GO:0015833,GO:0016043,GO:0016192,GO:0016197,GO:0031410,GO:0031503,GO:0031974,GO:0031981,GO:0031982,GO:0032594,GO:0033036,GO:0034613,GO:0035418,GO:0042886,GO:0043226,GO:0043227,GO:0043229,GO:0043231,GO:0043233,GO:0044422,GO:0044424,GO:…	-	-	-	-	-	-	-	-	-	-	-
XP_071784123.1	7668.SPU_002643-tr	3.07e-197	570	COG2942@1|root,2QSDA@2759|Eukaryota,38BMF@33154|Opisthokonta,3BB8Y@33208|Metazoa,3CZX5@33213|Bilateria	33208|Metazoa	G	Renin binding protein	RENBP	GO:0000166,GO:0003008,GO:0003013,GO:0003674,GO:0003824,GO:0004857,GO:0004866,GO:0005488,GO:0005515,GO:0005524,GO:0005575,GO:0005622,GO:0005623,GO:0005737,GO:0005829,GO:0006040,GO:0006044,GO:0006047,GO:0006048,GO:0006050,GO:0006051,GO:0006054,GO:0006082,GO:0006139,GO:0006725,GO:0006793,GO:0006807,GO:0008015,GO:0008144,GO:0008150,GO:0008152,GO:0008217,GO:0009056,GO:0009058,GO:0009225,GO:0009226,GO:…	5.1.3.8	ko:K01787	ko00520,map00520	-	R01207	RC00290	ko00000,ko00001,ko01000	-	-	-	GlcNAc_2-epim
XP_071784124.1	8090.ENSORLP00000004672	1.45e-17	90.5	28PQ9@1|root,2QWCI@2759|Eukaryota,39TIC@33154|Opisthokonta,3BE5Z@33208|Metazoa,3CUTN@33213|Bilateria,489XE@7711|Chordata,495S6@7742|Vertebrata,49V4E@7898|Actinopterygii	33208|Metazoa	S	Thymopoietin b	TMPO	GO:0000785,GO:0003674,GO:0005488,GO:0005515,GO:0005521,GO:0005575,GO:0005622,GO:0005623,GO:0005634,GO:0005635,GO:0005637,GO:0005694,GO:0006355,GO:0006996,GO:0006997,GO:0006998,GO:0008150,GO:0009889,GO:0009987,GO:0010256,GO:0010468,GO:0010556,GO:0012505,GO:0016020,GO:0016043,GO:0019219,GO:0019222,GO:0019866,GO:0031090,GO:0031323,GO:0031326,GO:0031468,GO:0031965,GO:0031967,GO:0031975,GO:0042802,GO:…	-	-	-	-	-	-	-	-	-	-	LAP2alpha,LEM,Thymopoietin
XP_071784125.1	7668.SPU_025012-tr	0	1345	28R5T@1|root,2QXUU@2759|Eukaryota,38D6C@33154|Opisthokonta,3B96A@33208|Metazoa,3D5CK@33213|Bilateria	33208|Metazoa	-	-	-	-	-	ko:K18626	-	-	-	-	ko00000,ko04812	-	-	-	-
XP_071784126.1	7668.SPU_025012-tr	0	1345	28R5T@1|root,2QXUU@2759|Eukaryota,38D6C@33154|Opisthokonta,3B96A@33208|Metazoa,3D5CK@33213|Bilateria	33208|Metazoa	-	-	-	-	-	ko:K18626	-	-	-	-	ko00000,ko04812	-	-	-	-
XP_071784127.1	7668.SPU_012229-tr	0	964	COG0476@1|root,KOG2337@2759|Eukaryota,38CKP@33154|Opisthokonta,3BGTS@33208|Metazoa,3CTBD@33213|Bilateria	33208|Metazoa	H	lysosomal microautophagy	ATG7	GO:0000003,GO:0000045,GO:0000302,GO:0000407,GO:0000422,GO:0000902,GO:0000904,GO:0001101,GO:0001775,GO:0001889,GO:0002119,GO:0002164,GO:0002165,GO:0002252,GO:0002263,GO:0002274,GO:0002275,GO:0002283,GO:0002366,GO:0002376,GO:0002443,GO:0002444,GO:0002446,GO:0002682,GO:0002697,GO:0002791,GO:0002793,GO:0002831,GO:0003006,GO:0003008,GO:0003674,GO:0003824,GO:0004839,GO:0005488,GO:0005515,GO:0005575,GO:…	-	ko:K08337	ko04136,ko04138,ko04140,ko04216,map04136,map04138,map04140,map04216	-	-	-	ko00000,ko00001,ko03029,ko04121,ko04131	-	-	-	ATG7_N,ThiF
XP_071784128.1	7668.SPU_012871-tr	1.57e-271	759	COG2126@1|root,KOG4390@2759|Eukaryota,38EP9@33154|Opisthokonta,3BG05@33208|Metazoa,3CUHE@33213|Bilateria	33208|Metazoa	P	A-type (transient outward) potassium channel activity	KCND3	GO:0001508,GO:0001666,GO:0002027,GO:0003008,GO:0003674,GO:0005215,GO:0005216,GO:0005244,GO:0005249,GO:0005250,GO:0005261,GO:0005267,GO:0005488,GO:0005515,GO:0005575,GO:0005622,GO:0005623,GO:0005737,GO:0005783,GO:0005886,GO:0005887,GO:0005901,GO:0006810,GO:0006811,GO:0006812,GO:0006813,GO:0006950,GO:0007154,GO:0007267,GO:0007268,GO:0007600,GO:0007610,GO:0007611,GO:0007612,GO:0007622,GO:0007623,GO:…	-	ko:K04891,ko:K04892,ko:K04893,ko:K13912	ko04726,ko04970,map04726,map04970	-	-	-	ko00000,ko00001,ko04040	1.A.1.2,1.A.1.2.19,1.A.1.2.21,1.A.1.2.3,1.A.1.2.5	-	-	BTB_2,DUF3399,Ion_trans,Shal-type
XP_071784129.1	7668.SPU_012871-tr	8.46e-273	761	COG2126@1|root,KOG4390@2759|Eukaryota,38EP9@33154|Opisthokonta,3BG05@33208|Metazoa,3CUHE@33213|Bilateria	33208|Metazoa	P	A-type (transient outward) potassium channel activity	KCND3	GO:0001508,GO:0001666,GO:0002027,GO:0003008,GO:0003674,GO:0005215,GO:0005216,GO:0005244,GO:0005249,GO:0005250,GO:0005261,GO:0005267,GO:0005488,GO:0005515,GO:0005575,GO:0005622,GO:0005623,GO:0005737,GO:0005783,GO:0005886,GO:0005887,GO:0005901,GO:0006810,GO:0006811,GO:0006812,GO:0006813,GO:0006950,GO:0007154,GO:0007267,GO:0007268,GO:0007600,GO:0007610,GO:0007611,GO:0007612,GO:0007622,GO:0007623,GO:…	-	ko:K04891,ko:K04892,ko:K04893,ko:K13912	ko04726,ko04970,map04726,map04970	-	-	-	ko00000,ko00001,ko04040	1.A.1.2,1.A.1.2.19,1.A.1.2.21,1.A.1.2.3,1.A.1.2.5	-	-	BTB_2,DUF3399,Ion_trans,Shal-type
XP_071784130.1	7739.XP_002587424.1	2.27e-149	440	KOG2642@1|root,KOG2642@2759|Eukaryota,39INY@33154|Opisthokonta,3BDZV@33208|Metazoa,3CY07@33213|Bilateria,47Z2W@7711|Chordata	33208|Metazoa	IKOT	dolichyl pyrophosphate Glc2Man9GlcNAc2 alpha-1,2-glucosyltransferase activity	ALG10	GO:0002064,GO:0002065,GO:0002066,GO:0003008,GO:0003674,GO:0003824,GO:0004583,GO:0005575,GO:0005622,GO:0005623,GO:0005737,GO:0005783,GO:0005789,GO:0006464,GO:0006486,GO:0006487,GO:0006807,GO:0007275,GO:0007399,GO:0007423,GO:0007600,GO:0007605,GO:0008150,GO:0008152,GO:0008544,GO:0009058,GO:0009059,GO:0009100,GO:0009101,GO:0009888,GO:0009889,GO:0009891,GO:0009893,GO:0009913,GO:0009987,GO:0010556,GO:…	2.4.1.256	ko:K03850	ko00510,ko01100,map00510,map01100	M00055	R06264	-	ko00000,ko00001,ko00002,ko01000,ko01003	-	GT59	-	DIE2_ALG10
XP_071784131.1	8128.ENSONIP00000012345	1.7e-48	162	KOG4066@1|root,KOG4066@2759|Eukaryota,3A2H2@33154|Opisthokonta,3BMN2@33208|Metazoa,3D5RM@33213|Bilateria,489AK@7711|Chordata,4985J@7742|Vertebrata,4A344@7898|Actinopterygii	33208|Metazoa	K	Belongs to the CGI121 TPRKB family	TPRKB	GO:0000408,GO:0002949,GO:0003674,GO:0005488,GO:0005515,GO:0005575,GO:0005622,GO:0005623,GO:0005634,GO:0005737,GO:0005829,GO:0006139,GO:0006396,GO:0006399,GO:0006400,GO:0006725,GO:0006807,GO:0008033,GO:0008150,GO:0008152,GO:0009451,GO:0009987,GO:0010467,GO:0016070,GO:0019899,GO:0019900,GO:0019901,GO:0032991,GO:0034470,GO:0034641,GO:0034660,GO:0043170,GO:0043226,GO:0043227,GO:0043229,GO:0043231,GO:…	-	ko:K15901	-	-	-	-	ko00000,ko03016	-	-	-	CGI-121
XP_071784132.1	7668.SPU_017631-tr	2.33e-98	298	2EIVJ@1|root,2SP6V@2759|Eukaryota,3AKMS@33154|Opisthokonta,3C0XG@33208|Metazoa,3DH0C@33213|Bilateria	33208|Metazoa	-	-	-	-	-	-	-	-	-	-	-	-	-	-	SPACA9
XP_071784133.1	7668.SPU_000186-tr	1.6e-75	271	COG4886@1|root,KOG0619@2759|Eukaryota,38CQR@33154|Opisthokonta,3BEYA@33208|Metazoa,3CSZF@33213|Bilateria	33208|Metazoa	T	synaptic membrane adhesion	LRRC4C	GO:0001932,GO:0001933,GO:0003674,GO:0004857,GO:0004860,GO:0005488,GO:0005515,GO:0005575,GO:0005622,GO:0005623,GO:0005737,GO:0005886,GO:0005887,GO:0006469,GO:0007154,GO:0007155,GO:0007165,GO:0007166,GO:0007275,GO:0007399,GO:0008150,GO:0009892,GO:0009966,GO:0009968,GO:0009987,GO:0010033,GO:0010563,GO:0010605,GO:0010646,GO:0010648,GO:0010769,GO:0010975,GO:0016020,GO:0016021,GO:0016043,GO:0019207,GO:…	-	ko:K07523,ko:K16351,ko:K20230	ko04013,ko04360,ko04514,map04013,map04360,map04514	-	-	-	ko00000,ko00001,ko04516	-	-	-	I-set,LRR_8
XP_071784134.1	7719.XP_009861333.1	4.45e-238	658	COG5277@1|root,KOG0676@2759|Eukaryota,38C0D@33154|Opisthokonta,3BBGP@33208|Metazoa,3CRBJ@33213|Bilateria,480DQ@7711|Chordata	33208|Metazoa	Z	belongs to the actin family	ACTB	GO:0000123,GO:0000278,GO:0000281,GO:0000910,GO:0003674,GO:0005198,GO:0005200,GO:0005575,GO:0005622,GO:0005623,GO:0005634,GO:0005654,GO:0005737,GO:0005856,GO:0005884,GO:0005886,GO:0005912,GO:0005924,GO:0005925,GO:0006325,GO:0006338,GO:0006464,GO:0006473,GO:0006475,GO:0006807,GO:0006996,GO:0007010,GO:0007015,GO:0007049,GO:0007275,GO:0007507,GO:0007517,GO:0007519,GO:0007528,GO:0008150,GO:0008152,GO:…	-	ko:K05692	ko04015,ko04145,ko04210,ko04390,ko04391,ko04510,ko04520,ko04530,ko04611,ko04670,ko04714,ko04745,ko04810,ko04919,ko04921,ko05100,ko05110,ko05130,ko05131,ko05132,ko05164,ko05205,ko05225,ko05410,ko05412,ko05414,ko05416,ko05418,map04015,map04145,map04210,map04390,map04391,map04510,map04520,map04530,map04611,map04670,map04714,map04745,map04810,map04919,map04921,map05100,map05110,map05130,map05131,map0…	-	-	-	ko00000,ko00001,ko03019,ko03021,ko03029,ko03036,ko04147,ko04812	-	-	-	Actin
XP_071784135.1	7668.SPU_000188-tr	5.81e-175	494	291PC@1|root,2R8JE@2759|Eukaryota,39NC2@33154|Opisthokonta,3BN6J@33208|Metazoa,3CZPA@33213|Bilateria	33208|Metazoa	S	WD40 repeats	-	-	-	-	-	-	-	-	-	-	-	-	WD40
XP_071784136.1	7668.SPU_000188-tr	5.81e-175	494	291PC@1|root,2R8JE@2759|Eukaryota,39NC2@33154|Opisthokonta,3BN6J@33208|Metazoa,3CZPA@33213|Bilateria	33208|Metazoa	S	WD40 repeats	-	-	-	-	-	-	-	-	-	-	-	-	WD40
XP_071784137.1	7668.SPU_000189-tr	1.11e-124	368	KOG2986@1|root,KOG2986@2759|Eukaryota,38TTK@33154|Opisthokonta,3BJ59@33208|Metazoa,3CSB3@33213|Bilateria	33208|Metazoa	S	phosphatidate cytidylyltransferase activity	TAMM41	GO:0003674,GO:0003824,GO:0004605,GO:0005575,GO:0005622,GO:0005623,GO:0005737,GO:0005739,GO:0005740,GO:0005743,GO:0006629,GO:0006644,GO:0006650,GO:0006655,GO:0006793,GO:0006796,GO:0008150,GO:0008152,GO:0008610,GO:0008654,GO:0009058,GO:0009987,GO:0016020,GO:0016740,GO:0016772,GO:0016779,GO:0019637,GO:0019866,GO:0019898,GO:0031090,GO:0031312,GO:0031314,GO:0031966,GO:0031967,GO:0031975,GO:0032048,GO:…	2.3.1.259	ko:K17807,ko:K21121	-	-	-	-	ko00000,ko01000,ko03029,ko03036	-	-	-	Mmp37
XP_071784138.1	7668.SPU_027438-tr	2e-55	183	2EA2I@1|root,2SGC2@2759|Eukaryota,3ACHB@33154|Opisthokonta,3BSRS@33208|Metazoa,3DBK7@33213|Bilateria	33208|Metazoa	-	-	-	-	-	-	-	-	-	-	-	-	-	-	-
XP_071784139.1	31033.ENSTRUP00000024745	1.37e-55	200	KOG4749@1|root,KOG4749@2759|Eukaryota,3901E@33154|Opisthokonta,3BDDN@33208|Metazoa,3CW4X@33213|Bilateria,485GS@7711|Chordata,48YD6@7742|Vertebrata,49VSR@7898|Actinopterygii	33208|Metazoa	T	Phosphorylates Ins(1,3,4,5,6)P5 at position 2 to form Ins(1,2,3,4,5,6)P6 (InsP6 or phytate)	IPPK	GO:0003341,GO:0003351,GO:0003674,GO:0003824,GO:0005198,GO:0005488,GO:0005515,GO:0005575,GO:0005622,GO:0005623,GO:0005634,GO:0005654,GO:0005730,GO:0005737,GO:0005813,GO:0005815,GO:0005829,GO:0005856,GO:0005929,GO:0005975,GO:0006020,GO:0006066,GO:0006355,GO:0006356,GO:0006793,GO:0006796,GO:0006810,GO:0006928,GO:0007017,GO:0007018,GO:0007275,GO:0007368,GO:0007389,GO:0008150,GO:0008152,GO:0009058,GO:…	2.7.1.158	ko:K10572	ko00562,ko01100,ko04070,map00562,map01100,map04070	M00132	R05202	RC00002,RC00078	ko00000,ko00001,ko00002,ko01000	-	-	-	Ins_P5_2-kin
XP_071784140.1	69293.ENSGACP00000013398	1.19e-11	75.1	COG4886@1|root,KOG0619@2759|Eukaryota,38CSQ@33154|Opisthokonta,3B9V2@33208|Metazoa,3CRU8@33213|Bilateria,4873V@7711|Chordata,498PG@7742|Vertebrata,4A1WG@7898|Actinopterygii	33208|Metazoa	T	Leucine-rich repeats and transmembrane domains 1	LRTM1	GO:0001932,GO:0001933,GO:0003674,GO:0004857,GO:0004860,GO:0005575,GO:0005622,GO:0005623,GO:0005737,GO:0006469,GO:0007154,GO:0007165,GO:0007166,GO:0008150,GO:0009892,GO:0009966,GO:0009968,GO:0009987,GO:0010033,GO:0010563,GO:0010605,GO:0010646,GO:0010648,GO:0019207,GO:0019210,GO:0019220,GO:0019221,GO:0019222,GO:0019887,GO:0023051,GO:0023052,GO:0023057,GO:0030234,GO:0031323,GO:0031324,GO:0031399,GO:…	-	-	-	-	-	-	-	-	-	-	LRRNT,LRR_8
XP_071784141.1	7668.SPU_028354-tr	2.16e-172	538	COG0022@1|root,KOG1844@1|root,KOG0524@2759|Eukaryota,KOG1844@2759|Eukaryota,38C5V@33154|Opisthokonta,3BH2J@33208|Metazoa,3CRDB@33213|Bilateria	33208|Metazoa	C	pyruvate dehydrogenase (acetyl-transferring) activity	PDHB	GO:0003674,GO:0003824,GO:0004738,GO:0004739,GO:0005575,GO:0005622,GO:0005623,GO:0005634,GO:0005654,GO:0005737,GO:0005739,GO:0005759,GO:0006082,GO:0006084,GO:0006085,GO:0006086,GO:0006090,GO:0006091,GO:0006099,GO:0006101,GO:0006139,GO:0006163,GO:0006164,GO:0006637,GO:0006725,GO:0006732,GO:0006733,GO:0006753,GO:0006790,GO:0006793,GO:0006796,GO:0006807,GO:0008150,GO:0008152,GO:0009058,GO:0009060,GO:…	1.2.4.1,2.1.1.43	ko:K00162,ko:K09189	ko00010,ko00020,ko00310,ko00620,ko01100,ko01110,ko01120,ko01130,ko01200,ko04066,ko04922,ko05230,map00010,map00020,map00310,map00620,map01100,map01110,map01120,map01130,map01200,map04066,map04922,map05230	M00307	R00014,R00209,R01699,R03270,R03875,R03938,R04866,R04867	RC00003,RC00004,RC00027,RC00060,RC00181,RC00496,RC00627,RC02742,RC02744,RC02882	br01601,ko00000,ko00001,ko00002,ko01000,ko03000,ko03036	-	-	-	Transket_pyr,Transketolase_C
XP_071784142.1	7668.SPU_012366-tr	7.36e-55	190	28N19@1|root,2QUK7@2759|Eukaryota,38HHN@33154|Opisthokonta,3BCH4@33208|Metazoa,3E472@33213|Bilateria	33208|Metazoa	W	Alpha/beta hydrolase of unknown function (DUF900)	-	-	3.1.1.3	ko:K14074,ko:K14075	ko00561,ko01100,ko04972,ko04975,map00561,map01100,map04972,map04975	M00098	R02250,R02687	RC00020,RC00037,RC00041,RC00094	ko00000,ko00001,ko00002,ko01000	-	-	-	Lipase
XP_071784143.1	7668.SPU_025903-tr	0	1269	COG1132@1|root,KOG0054@2759|Eukaryota,38CH6@33154|Opisthokonta,3BA19@33208|Metazoa,3CSDY@33213|Bilateria	33208|Metazoa	Q	ATPase activity, coupled to transmembrane movement of substances	Sur	GO:0001666,GO:0003674,GO:0003824,GO:0005215,GO:0005575,GO:0005623,GO:0005886,GO:0005887,GO:0006810,GO:0006950,GO:0007275,GO:0007507,GO:0008150,GO:0009628,GO:0015399,GO:0015405,GO:0016020,GO:0016021,GO:0016462,GO:0016787,GO:0016817,GO:0016818,GO:0016887,GO:0017111,GO:0022804,GO:0022857,GO:0031224,GO:0031226,GO:0032501,GO:0032502,GO:0036293,GO:0042623,GO:0042626,GO:0043492,GO:0044425,GO:0044459,GO:…	-	ko:K05032,ko:K05033	ko02010,ko04911,ko04930,map02010,map04911,map04930	-	-	-	ko00000,ko00001,ko02000,ko04147	3.A.1.208,3.A.1.208.4	-	-	ABC_membrane,ABC_tran
XP_071784144.1	7668.SPU_025903-tr	0	1269	COG1132@1|root,KOG0054@2759|Eukaryota,38CH6@33154|Opisthokonta,3BA19@33208|Metazoa,3CSDY@33213|Bilateria	33208|Metazoa	Q	ATPase activity, coupled to transmembrane movement of substances	Sur	GO:0001666,GO:0003674,GO:0003824,GO:0005215,GO:0005575,GO:0005623,GO:0005886,GO:0005887,GO:0006810,GO:0006950,GO:0007275,GO:0007507,GO:0008150,GO:0009628,GO:0015399,GO:0015405,GO:0016020,GO:0016021,GO:0016462,GO:0016787,GO:0016817,GO:0016818,GO:0016887,GO:0017111,GO:0022804,GO:0022857,GO:0031224,GO:0031226,GO:0032501,GO:0032502,GO:0036293,GO:0042623,GO:0042626,GO:0043492,GO:0044425,GO:0044459,GO:…	-	ko:K05032,ko:K05033	ko02010,ko04911,ko04930,map02010,map04911,map04930	-	-	-	ko00000,ko00001,ko02000,ko04147	3.A.1.208,3.A.1.208.4	-	-	ABC_membrane,ABC_tran
XP_071784145.1	7668.SPU_025903-tr	0	1222	COG1132@1|root,KOG0054@2759|Eukaryota,38CH6@33154|Opisthokonta,3BA19@33208|Metazoa,3CSDY@33213|Bilateria	33208|Metazoa	Q	ATPase activity, coupled to transmembrane movement of substances	Sur	GO:0001666,GO:0003674,GO:0003824,GO:0005215,GO:0005575,GO:0005623,GO:0005886,GO:0005887,GO:0006810,GO:0006950,GO:0007275,GO:0007507,GO:0008150,GO:0009628,GO:0015399,GO:0015405,GO:0016020,GO:0016021,GO:0016462,GO:0016787,GO:0016817,GO:0016818,GO:0016887,GO:0017111,GO:0022804,GO:0022857,GO:0031224,GO:0031226,GO:0032501,GO:0032502,GO:0036293,GO:0042623,GO:0042626,GO:0043492,GO:0044425,GO:0044459,GO:…	-	ko:K05032,ko:K05033	ko02010,ko04911,ko04930,map02010,map04911,map04930	-	-	-	ko00000,ko00001,ko02000,ko04147	3.A.1.208,3.A.1.208.4	-	-	ABC_membrane,ABC_tran
XP_071784146.1	7739.XP_002596340.1	2.07e-34	152	2CM8B@1|root,2QPM0@2759|Eukaryota	7739.XP_002596340.1|-	S	NACHT domain	-	-	-	-	-	-	-	-	-	-	-	-	-
XP_071784147.1	7739.XP_002596340.1	2.07e-34	152	2CM8B@1|root,2QPM0@2759|Eukaryota	7739.XP_002596340.1|-	S	NACHT domain	-	-	-	-	-	-	-	-	-	-	-	-	-
XP_071784148.1	7739.XP_002596340.1	4.19e-33	147	2CM8B@1|root,2QPM0@2759|Eukaryota	7739.XP_002596340.1|-	S	NACHT domain	-	-	-	-	-	-	-	-	-	-	-	-	-
XP_071784149.1	7994.ENSAMXP00000004359	1.28e-12	79.7	KOG4308@1|root,KOG4308@2759|Eukaryota,39RX0@33154|Opisthokonta,3BHWA@33208|Metazoa,3D260@33213|Bilateria,484XJ@7711|Chordata,495GJ@7742|Vertebrata,49R9U@7898|Actinopterygii	33208|Metazoa	S	Leucine rich repeat containing 31	LRRC31	-	-	-	-	-	-	-	-	-	-	-	LRR_6
XP_071784150.1	10224.NP_001171756.1	0	1118	COG0464@1|root,KOG0740@2759|Eukaryota,38EB6@33154|Opisthokonta,3BCFZ@33208|Metazoa,3CVK8@33213|Bilateria	33208|Metazoa	O	ATPase family associated with various cellular activities (AAA)	IQCA1	-	2.3.1.85	ko:K00665	ko00061,ko01100,ko01212,ko04152,ko04910,map00061,map01100,map01212,map04152,map04910	M00082,M00083	R01404,R01624,R01626,R01706,R04355,R04428,R04430,R04533,R04534,R04535,R04536,R04537,R04543,R04544,R04566,R04568,R04725,R04726,R04952,R04953,R04954,R04956,R04957,R04959,R04960,R04962,R04963,R04965,R04967,R04968,R04970,R08159	RC00004,RC00014,RC00029,RC00039,RC00052,RC00076,RC00117,RC00120,RC00831,RC01095,RC02727,RC02728,RC02729,RC02857,RC02888	ko00000,ko00001,ko00002,ko01000,ko01004,ko04147	-	-	-	AAA,IQ
XP_071784151.1	7668.SPU_012366-tr	7.36e-55	190	28N19@1|root,2QUK7@2759|Eukaryota,38HHN@33154|Opisthokonta,3BCH4@33208|Metazoa,3E472@33213|Bilateria	33208|Metazoa	W	Alpha/beta hydrolase of unknown function (DUF900)	-	-	3.1.1.3	ko:K14074,ko:K14075	ko00561,ko01100,ko04972,ko04975,map00561,map01100,map04972,map04975	M00098	R02250,R02687	RC00020,RC00037,RC00041,RC00094	ko00000,ko00001,ko00002,ko01000	-	-	-	Lipase
XP_071784152.1	7897.ENSLACP00000022206	0	3011	28K45@1|root,2QSIP@2759|Eukaryota,38E3S@33154|Opisthokonta,3BBJ0@33208|Metazoa,3CSD9@33213|Bilateria,4896I@7711|Chordata,48YCX@7742|Vertebrata	33208|Metazoa	T	Reelin isoform	RELN	GO:0000902,GO:0000904,GO:0001101,GO:0001764,GO:0001932,GO:0001934,GO:0001941,GO:0003002,GO:0003008,GO:0003674,GO:0005102,GO:0005488,GO:0005515,GO:0005575,GO:0005576,GO:0005615,GO:0005622,GO:0005623,GO:0005737,GO:0006355,GO:0006464,GO:0006468,GO:0006793,GO:0006796,GO:0006807,GO:0006928,GO:0006935,GO:0006950,GO:0006996,GO:0007154,GO:0007165,GO:0007166,GO:0007275,GO:0007389,GO:0007399,GO:0007409,GO:…	-	ko:K06249	ko04151,ko04510,ko04512,ko05165,map04151,map04510,map04512,map05165	-	-	-	ko00000,ko00001,ko01000,ko04516	-	-	-	EGF_2,Reeler
XP_071784153.1	7668.SPU_014634-tr	6.28e-44	167	KOG2504@1|root,KOG2504@2759|Eukaryota,39TSS@33154|Opisthokonta,3BG0P@33208|Metazoa,3CTF0@33213|Bilateria	33208|Metazoa	G	Monocarboxylate transporter 2-like	-	-	-	ko:K08184,ko:K11810	-	-	-	-	ko00000,ko02000	2.A.1.13	-	-	MFS_1
XP_071784154.1	7668.SPU_008461-tr	2.83e-95	303	COG0030@1|root,KOG0820@2759|Eukaryota,39KGP@33154|Opisthokonta,3BFBG@33208|Metazoa,3D036@33213|Bilateria	33208|Metazoa	A	transcription initiation from mitochondrial promoter	TFB2M	GO:0000154,GO:0000179,GO:0000959,GO:0001510,GO:0003674,GO:0003712,GO:0003824,GO:0005575,GO:0005622,GO:0005623,GO:0005737,GO:0005739,GO:0005759,GO:0006139,GO:0006351,GO:0006352,GO:0006355,GO:0006364,GO:0006390,GO:0006391,GO:0006396,GO:0006725,GO:0006807,GO:0006996,GO:0007005,GO:0008150,GO:0008152,GO:0008168,GO:0008170,GO:0008173,GO:0008649,GO:0008757,GO:0009058,GO:0009059,GO:0009295,GO:0009451,GO:…	-	ko:K17653	-	-	-	-	ko00000,ko01000,ko03029	-	-	-	RrnaAD
XP_071784155.1	7668.SPU_000573-tr	1.62e-16	92.4	2F80P@1|root,2T94F@2759|Eukaryota,3ACI8@33154|Opisthokonta,3BWA0@33208|Metazoa	33208|Metazoa	S	G-2 and S-phase expressed 1	-	-	-	ko:K10129	ko04115,map04115	-	-	-	ko00000,ko00001	-	-	-	GTSE1_N
XP_071784156.1	7668.SPU_000573-tr	1.62e-16	92.4	2F80P@1|root,2T94F@2759|Eukaryota,3ACI8@33154|Opisthokonta,3BWA0@33208|Metazoa	33208|Metazoa	S	G-2 and S-phase expressed 1	-	-	-	ko:K10129	ko04115,map04115	-	-	-	ko00000,ko00001	-	-	-	GTSE1_N
XP_071784157.1	10224.XP_006815433.1	2.51e-152	474	COG2304@1|root,2QPS2@2759|Eukaryota,38C6V@33154|Opisthokonta,3BE0X@33208|Metazoa,3CW49@33213|Bilateria	33208|Metazoa	S	inter-alpha-trypsin inhibitor heavy chain	-	-	-	-	-	-	-	-	-	-	-	-	ITI_HC_C,VIT,VWA
XP_071784158.1	10224.XP_006815433.1	1.99e-152	474	COG2304@1|root,2QPS2@2759|Eukaryota,38C6V@33154|Opisthokonta,3BE0X@33208|Metazoa,3CW49@33213|Bilateria	33208|Metazoa	S	inter-alpha-trypsin inhibitor heavy chain	-	-	-	-	-	-	-	-	-	-	-	-	ITI_HC_C,VIT,VWA
XP_071784159.1	38654.XP_006035635.1	4.43e-236	681	KOG3711@1|root,KOG3711@2759|Eukaryota,38HGV@33154|Opisthokonta,3BIMW@33208|Metazoa,3CTS8@33213|Bilateria,489VU@7711|Chordata,4912E@7742|Vertebrata	33208|Metazoa	S	regulation of fertilization	ASUN	GO:0000003,GO:0000226,GO:0000278,GO:0000428,GO:0002064,GO:0002065,GO:0002066,GO:0003002,GO:0003006,GO:0005575,GO:0005622,GO:0005623,GO:0005634,GO:0005654,GO:0005737,GO:0006139,GO:0006351,GO:0006366,GO:0006396,GO:0006403,GO:0006725,GO:0006807,GO:0006928,GO:0006996,GO:0007010,GO:0007017,GO:0007049,GO:0007051,GO:0007052,GO:0007275,GO:0007276,GO:0007281,GO:0007283,GO:0007292,GO:0007304,GO:0007306,GO:…	-	-	-	-	-	-	-	-	-	-	DUF2151
XP_071784160.1	7668.SPU_001012-tr	3.1e-156	459	COG1916@1|root,KOG2860@2759|Eukaryota,38DPX@33154|Opisthokonta,3BBPM@33208|Metazoa,3CS3S@33213|Bilateria	33208|Metazoa	T	TraB family	TRABD	-	-	-	-	-	-	-	-	-	-	-	TraB
XP_071784161.1	7668.SPU_001012-tr	3.1e-156	459	COG1916@1|root,KOG2860@2759|Eukaryota,38DPX@33154|Opisthokonta,3BBPM@33208|Metazoa,3CS3S@33213|Bilateria	33208|Metazoa	T	TraB family	TRABD	-	-	-	-	-	-	-	-	-	-	-	TraB
XP_071784162.1	7668.SPU_007329-tr	4.69e-54	187	28N19@1|root,2QUK7@2759|Eukaryota,38HHN@33154|Opisthokonta,3BCH4@33208|Metazoa,3CRT4@33213|Bilateria	33208|Metazoa	O	triglyceride lipase activity	-	-	3.1.1.3	ko:K14074,ko:K14075,ko:K19404	ko00561,ko01100,ko04972,ko04975,map00561,map01100,map04972,map04975	M00098	R02250,R02687	RC00020,RC00037,RC00041,RC00094	ko00000,ko00001,ko00002,ko01000	-	-	-	Lipase
XP_071784163.1	7668.SPU_001012-tr	3.1e-156	459	COG1916@1|root,KOG2860@2759|Eukaryota,38DPX@33154|Opisthokonta,3BBPM@33208|Metazoa,3CS3S@33213|Bilateria	33208|Metazoa	T	TraB family	TRABD	-	-	-	-	-	-	-	-	-	-	-	TraB
XP_071784164.1	7668.SPU_001012-tr	2.79e-156	459	COG1916@1|root,KOG2860@2759|Eukaryota,38DPX@33154|Opisthokonta,3BBPM@33208|Metazoa,3CS3S@33213|Bilateria	33208|Metazoa	T	TraB family	TRABD	-	-	-	-	-	-	-	-	-	-	-	TraB
XP_071784165.1	7668.SPU_001012-tr	2.79e-156	459	COG1916@1|root,KOG2860@2759|Eukaryota,38DPX@33154|Opisthokonta,3BBPM@33208|Metazoa,3CS3S@33213|Bilateria	33208|Metazoa	T	TraB family	TRABD	-	-	-	-	-	-	-	-	-	-	-	TraB
XP_071784166.1	7668.SPU_001012-tr	2.79e-156	459	COG1916@1|root,KOG2860@2759|Eukaryota,38DPX@33154|Opisthokonta,3BBPM@33208|Metazoa,3CS3S@33213|Bilateria	33208|Metazoa	T	TraB family	TRABD	-	-	-	-	-	-	-	-	-	-	-	TraB
XP_071784167.1	7668.SPU_010563-tr	8.64e-119	364	COG2124@1|root,KOG0156@2759|Eukaryota,38BSU@33154|Opisthokonta,3BC78@33208|Metazoa,3CRSA@33213|Bilateria	33208|Metazoa	Q	monooxygenase activity	-	-	1.14.14.1,1.14.14.24	ko:K07414,ko:K07417,ko:K07418,ko:K07419,ko:K07422,ko:K14985	ko00100,ko00140,ko00590,ko00591,ko00981,ko01100,ko04212,ko04726,ko04750,ko04913,map00100,map00140,map00590,map00591,map00981,map01100,map04212,map04726,map04750,map04913	M00103	R03408,R03611,R07041,R07042,R07043,R07044,R07045,R07046,R07048,R07050,R07051,R07052,R07055,R07056,R08143	RC00704,RC00797,RC00963,RC01184,RC01693,RC01710,RC01711,RC01723,RC01725	ko00000,ko00001,ko00002,ko00199,ko01000	-	-	-	p450
XP_071784168.1	10224.XP_006825120.1	0	2106	KOG1848@1|root,KOG1848@2759|Eukaryota,38EK8@33154|Opisthokonta,3BCYV@33208|Metazoa,3CZR1@33213|Bilateria	33208|Metazoa	A	protein transport	MON2	GO:0000003,GO:0000578,GO:0003002,GO:0003006,GO:0003674,GO:0005488,GO:0005515,GO:0005519,GO:0005575,GO:0005622,GO:0005623,GO:0005737,GO:0005768,GO:0005794,GO:0006810,GO:0006892,GO:0006895,GO:0006996,GO:0007010,GO:0007028,GO:0007275,GO:0007276,GO:0007281,GO:0007292,GO:0007308,GO:0007309,GO:0007314,GO:0007315,GO:0007318,GO:0007350,GO:0007351,GO:0007389,GO:0008092,GO:0008104,GO:0008150,GO:0008358,GO:…	-	ko:K18466	ko04144,map04144	-	-	-	ko00000,ko00001,ko04131	-	-	-	DCB,DUF1981,Mon2_C,Sec7_N
XP_071784169.1	10224.XP_006825120.1	0	2106	KOG1848@1|root,KOG1848@2759|Eukaryota,38EK8@33154|Opisthokonta,3BCYV@33208|Metazoa,3CZR1@33213|Bilateria	33208|Metazoa	A	protein transport	MON2	GO:0000003,GO:0000578,GO:0003002,GO:0003006,GO:0003674,GO:0005488,GO:0005515,GO:0005519,GO:0005575,GO:0005622,GO:0005623,GO:0005737,GO:0005768,GO:0005794,GO:0006810,GO:0006892,GO:0006895,GO:0006996,GO:0007010,GO:0007028,GO:0007275,GO:0007276,GO:0007281,GO:0007292,GO:0007308,GO:0007309,GO:0007314,GO:0007315,GO:0007318,GO:0007350,GO:0007351,GO:0007389,GO:0008092,GO:0008104,GO:0008150,GO:0008358,GO:…	-	ko:K18466	ko04144,map04144	-	-	-	ko00000,ko00001,ko04131	-	-	-	DCB,DUF1981,Mon2_C,Sec7_N
XP_071784170.1	10224.XP_006825120.1	0	2109	KOG1848@1|root,KOG1848@2759|Eukaryota,38EK8@33154|Opisthokonta,3BCYV@33208|Metazoa,3CZR1@33213|Bilateria	33208|Metazoa	A	protein transport	MON2	GO:0000003,GO:0000578,GO:0003002,GO:0003006,GO:0003674,GO:0005488,GO:0005515,GO:0005519,GO:0005575,GO:0005622,GO:0005623,GO:0005737,GO:0005768,GO:0005794,GO:0006810,GO:0006892,GO:0006895,GO:0006996,GO:0007010,GO:0007028,GO:0007275,GO:0007276,GO:0007281,GO:0007292,GO:0007308,GO:0007309,GO:0007314,GO:0007315,GO:0007318,GO:0007350,GO:0007351,GO:0007389,GO:0008092,GO:0008104,GO:0008150,GO:0008358,GO:…	-	ko:K18466	ko04144,map04144	-	-	-	ko00000,ko00001,ko04131	-	-	-	DCB,DUF1981,Mon2_C,Sec7_N
XP_071784171.1	7668.SPU_007329-tr	4.69e-54	187	28N19@1|root,2QUK7@2759|Eukaryota,38HHN@33154|Opisthokonta,3BCH4@33208|Metazoa,3CRT4@33213|Bilateria	33208|Metazoa	O	triglyceride lipase activity	-	-	3.1.1.3	ko:K14074,ko:K14075,ko:K19404	ko00561,ko01100,ko04972,ko04975,map00561,map01100,map04972,map04975	M00098	R02250,R02687	RC00020,RC00037,RC00041,RC00094	ko00000,ko00001,ko00002,ko01000	-	-	-	Lipase
XP_071784172.1	7668.SPU_012072-tr	2.27e-177	524	COG2220@1|root,KOG3798@2759|Eukaryota,39UP3@33154|Opisthokonta,3BFB2@33208|Metazoa,3CWR9@33213|Bilateria	33208|Metazoa	S	phospholipase D	NAPEPLD	GO:0001523,GO:0001659,GO:0001750,GO:0003674,GO:0003824,GO:0004620,GO:0005488,GO:0005515,GO:0005575,GO:0005622,GO:0005623,GO:0005634,GO:0005635,GO:0005654,GO:0005737,GO:0005768,GO:0005769,GO:0005794,GO:0005829,GO:0005886,GO:0005929,GO:0006066,GO:0006576,GO:0006629,GO:0006644,GO:0006650,GO:0006720,GO:0006721,GO:0006793,GO:0006796,GO:0006807,GO:0006950,GO:0007568,GO:0008081,GO:0008150,GO:0008152,GO:…	3.1.4.54	ko:K13985	ko04723,map04723	-	-	-	ko00000,ko00001,ko01000	-	-	-	Lactamase_B_2
XP_071784173.1	7668.SPU_012072-tr	2.27e-177	524	COG2220@1|root,KOG3798@2759|Eukaryota,39UP3@33154|Opisthokonta,3BFB2@33208|Metazoa,3CWR9@33213|Bilateria	33208|Metazoa	S	phospholipase D	NAPEPLD	GO:0001523,GO:0001659,GO:0001750,GO:0003674,GO:0003824,GO:0004620,GO:0005488,GO:0005515,GO:0005575,GO:0005622,GO:0005623,GO:0005634,GO:0005635,GO:0005654,GO:0005737,GO:0005768,GO:0005769,GO:0005794,GO:0005829,GO:0005886,GO:0005929,GO:0006066,GO:0006576,GO:0006629,GO:0006644,GO:0006650,GO:0006720,GO:0006721,GO:0006793,GO:0006796,GO:0006807,GO:0006950,GO:0007568,GO:0008081,GO:0008150,GO:0008152,GO:…	3.1.4.54	ko:K13985	ko04723,map04723	-	-	-	ko00000,ko00001,ko01000	-	-	-	Lactamase_B_2
XP_071784174.1	10224.XP_002741600.1	1.97e-113	328	COG1100@1|root,KOG0393@2759|Eukaryota,38B7E@33154|Opisthokonta,3BG87@33208|Metazoa,3CUE7@33213|Bilateria	33208|Metazoa	U	skeletal muscle satellite cell migration	RHOA	GO:0000003,GO:0000166,GO:0000226,GO:0000278,GO:0000280,GO:0000281,GO:0000902,GO:0000904,GO:0000910,GO:0000912,GO:0000915,GO:0001101,GO:0001501,GO:0001503,GO:0001505,GO:0001558,GO:0001654,GO:0001655,GO:0001666,GO:0001667,GO:0001700,GO:0001703,GO:0001726,GO:0001736,GO:0001738,GO:0001745,GO:0001775,GO:0001882,GO:0001883,GO:0001932,GO:0001934,GO:0001952,GO:0001956,GO:0001990,GO:0001998,GO:0002009,GO:…	-	ko:K04513,ko:K07857	ko04011,ko04014,ko04015,ko04022,ko04024,ko04062,ko04071,ko04072,ko04144,ko04150,ko04270,ko04310,ko04350,ko04360,ko04510,ko04520,ko04530,ko04611,ko04621,ko04660,ko04670,ko04722,ko04810,ko04921,ko04972,ko05100,ko05130,ko05133,ko05152,ko05200,ko05203,ko05205,ko05206,ko05210,ko05418,map04011,map04014,map04015,map04022,map04024,map04062,map04071,map04072,map04144,map04150,map04270,map04310,map04350,ma…	-	-	-	ko00000,ko00001,ko04031,ko04131,ko04147	-	-	-	Ras
XP_071784175.1	45351.EDO39465	1.85e-124	355	COG1100@1|root,KOG0393@2759|Eukaryota,38B7E@33154|Opisthokonta,3BG87@33208|Metazoa	33208|Metazoa	U	Belongs to the small GTPase superfamily. Rho family	RHOA	GO:0000166,GO:0000226,GO:0000278,GO:0000280,GO:0000281,GO:0000902,GO:0000910,GO:0001101,GO:0001501,GO:0001503,GO:0001558,GO:0001666,GO:0001667,GO:0001726,GO:0001738,GO:0001775,GO:0001882,GO:0001883,GO:0001932,GO:0001934,GO:0001952,GO:0001990,GO:0001998,GO:0002009,GO:0002011,GO:0002034,GO:0002082,GO:0002237,GO:0002252,GO:0002263,GO:0002274,GO:0002275,GO:0002283,GO:0002360,GO:0002363,GO:0002366,GO:…	-	ko:K04513,ko:K07857	ko04011,ko04014,ko04015,ko04022,ko04024,ko04062,ko04071,ko04072,ko04144,ko04150,ko04270,ko04310,ko04350,ko04360,ko04510,ko04520,ko04530,ko04611,ko04621,ko04660,ko04670,ko04722,ko04810,ko04921,ko04972,ko05100,ko05130,ko05133,ko05152,ko05200,ko05203,ko05205,ko05206,ko05210,ko05418,map04011,map04014,map04015,map04022,map04024,map04062,map04071,map04072,map04144,map04150,map04270,map04310,map04350,ma…	-	-	-	ko00000,ko00001,ko04031,ko04131,ko04147	-	-	-	Ras
XP_071784176.1	45351.EDO39465	1.85e-124	355	COG1100@1|root,KOG0393@2759|Eukaryota,38B7E@33154|Opisthokonta,3BG87@33208|Metazoa	33208|Metazoa	U	Belongs to the small GTPase superfamily. Rho family	RHOA	GO:0000166,GO:0000226,GO:0000278,GO:0000280,GO:0000281,GO:0000902,GO:0000910,GO:0001101,GO:0001501,GO:0001503,GO:0001558,GO:0001666,GO:0001667,GO:0001726,GO:0001738,GO:0001775,GO:0001882,GO:0001883,GO:0001932,GO:0001934,GO:0001952,GO:0001990,GO:0001998,GO:0002009,GO:0002011,GO:0002034,GO:0002082,GO:0002237,GO:0002252,GO:0002263,GO:0002274,GO:0002275,GO:0002283,GO:0002360,GO:0002363,GO:0002366,GO:…	-	ko:K04513,ko:K07857	ko04011,ko04014,ko04015,ko04022,ko04024,ko04062,ko04071,ko04072,ko04144,ko04150,ko04270,ko04310,ko04350,ko04360,ko04510,ko04520,ko04530,ko04611,ko04621,ko04660,ko04670,ko04722,ko04810,ko04921,ko04972,ko05100,ko05130,ko05133,ko05152,ko05200,ko05203,ko05205,ko05206,ko05210,ko05418,map04011,map04014,map04015,map04022,map04024,map04062,map04071,map04072,map04144,map04150,map04270,map04310,map04350,ma…	-	-	-	ko00000,ko00001,ko04031,ko04131,ko04147	-	-	-	Ras
XP_071784177.1	45351.EDO45402	1.08e-183	519	COG1208@1|root,KOG1322@2759|Eukaryota,38EU6@33154|Opisthokonta,3BGMW@33208|Metazoa	33208|Metazoa	M	mannose-1-phosphate guanylyltransferase activity	GMPPB	GO:0002164,GO:0002376,GO:0002520,GO:0003674,GO:0003824,GO:0004475,GO:0005575,GO:0005622,GO:0005623,GO:0005737,GO:0006139,GO:0006464,GO:0006486,GO:0006725,GO:0006807,GO:0007275,GO:0008150,GO:0008152,GO:0008905,GO:0009058,GO:0009059,GO:0009100,GO:0009101,GO:0009225,GO:0009226,GO:0009298,GO:0009791,GO:0009987,GO:0016740,GO:0016772,GO:0016779,GO:0018130,GO:0019438,GO:0019538,GO:0019673,GO:0030097,GO:…	2.7.7.13	ko:K00966	ko00051,ko00520,ko01100,ko01110,map00051,map00520,map01100,map01110	M00114,M00361,M00362	R00885	RC00002	ko00000,ko00001,ko00002,ko01000	-	-	-	Hexapep,NTP_transferase
XP_071784178.1	45351.EDO45402	1.08e-183	519	COG1208@1|root,KOG1322@2759|Eukaryota,38EU6@33154|Opisthokonta,3BGMW@33208|Metazoa	33208|Metazoa	M	mannose-1-phosphate guanylyltransferase activity	GMPPB	GO:0002164,GO:0002376,GO:0002520,GO:0003674,GO:0003824,GO:0004475,GO:0005575,GO:0005622,GO:0005623,GO:0005737,GO:0006139,GO:0006464,GO:0006486,GO:0006725,GO:0006807,GO:0007275,GO:0008150,GO:0008152,GO:0008905,GO:0009058,GO:0009059,GO:0009100,GO:0009101,GO:0009225,GO:0009226,GO:0009298,GO:0009791,GO:0009987,GO:0016740,GO:0016772,GO:0016779,GO:0018130,GO:0019438,GO:0019538,GO:0019673,GO:0030097,GO:…	2.7.7.13	ko:K00966	ko00051,ko00520,ko01100,ko01110,map00051,map00520,map01100,map01110	M00114,M00361,M00362	R00885	RC00002	ko00000,ko00001,ko00002,ko01000	-	-	-	Hexapep,NTP_transferase
XP_071784179.1	7668.SPU_007329-tr	4.69e-54	187	28N19@1|root,2QUK7@2759|Eukaryota,38HHN@33154|Opisthokonta,3BCH4@33208|Metazoa,3CRT4@33213|Bilateria	33208|Metazoa	O	triglyceride lipase activity	-	-	3.1.1.3	ko:K14074,ko:K14075,ko:K19404	ko00561,ko01100,ko04972,ko04975,map00561,map01100,map04972,map04975	M00098	R02250,R02687	RC00020,RC00037,RC00041,RC00094	ko00000,ko00001,ko00002,ko01000	-	-	-	Lipase
XP_071784180.1	45351.EDO45402	1.08e-183	519	COG1208@1|root,KOG1322@2759|Eukaryota,38EU6@33154|Opisthokonta,3BGMW@33208|Metazoa	33208|Metazoa	M	mannose-1-phosphate guanylyltransferase activity	GMPPB	GO:0002164,GO:0002376,GO:0002520,GO:0003674,GO:0003824,GO:0004475,GO:0005575,GO:0005622,GO:0005623,GO:0005737,GO:0006139,GO:0006464,GO:0006486,GO:0006725,GO:0006807,GO:0007275,GO:0008150,GO:0008152,GO:0008905,GO:0009058,GO:0009059,GO:0009100,GO:0009101,GO:0009225,GO:0009226,GO:0009298,GO:0009791,GO:0009987,GO:0016740,GO:0016772,GO:0016779,GO:0018130,GO:0019438,GO:0019538,GO:0019673,GO:0030097,GO:…	2.7.7.13	ko:K00966	ko00051,ko00520,ko01100,ko01110,map00051,map00520,map01100,map01110	M00114,M00361,M00362	R00885	RC00002	ko00000,ko00001,ko00002,ko01000	-	-	-	Hexapep,NTP_transferase
XP_071784181.1	7668.SPU_027700-tr	3.55e-114	349	KOG3656@1|root,KOG3656@2759|Eukaryota,39V9B@33154|Opisthokonta,3BF15@33208|Metazoa,3D0JZ@33213|Bilateria	33208|Metazoa	T	7 transmembrane receptor (rhodopsin family)	GPR62	GO:0005575,GO:0005623,GO:0005886,GO:0016020,GO:0044464,GO:0071944	-	ko:K08414	-	-	-	-	ko00000,ko04030	-	-	-	7tm_1
XP_071784182.1	7668.SPU_007243-tr	2.24e-102	300	28HPS@1|root,2QQ17@2759|Eukaryota,39UH6@33154|Opisthokonta,3BI2Q@33208|Metazoa,3CW3R@33213|Bilateria	33208|Metazoa	S	NF-kappaB binding	COMMD7	GO:0003674,GO:0005488,GO:0005515,GO:0005575,GO:0005622,GO:0005623,GO:0006355,GO:0007154,GO:0007165,GO:0007166,GO:0008134,GO:0008150,GO:0009889,GO:0009890,GO:0009892,GO:0009987,GO:0010033,GO:0010468,GO:0010556,GO:0010558,GO:0010605,GO:0010629,GO:0019219,GO:0019221,GO:0019222,GO:0023052,GO:0031323,GO:0031324,GO:0031326,GO:0031327,GO:0032088,GO:0033209,GO:0034097,GO:0034612,GO:0042221,GO:0043226,GO:…	-	-	-	-	-	-	-	-	-	-	COMM_domain
XP_071784183.1	7668.SPU_012457-tr	3.78e-76	279	COG5034@1|root,KOG2389@1|root,KOG1973@2759|Eukaryota,KOG2389@2759|Eukaryota,39R25@33154|Opisthokonta,3BJ28@33208|Metazoa,3CYWY@33213|Bilateria	33208|Metazoa	K	TAF3 RNA polymerase II, TATA box binding protein (TBP)-associated	TAF3	GO:0000122,GO:0000428,GO:0002039,GO:0003674,GO:0003682,GO:0005488,GO:0005515,GO:0005575,GO:0005622,GO:0005623,GO:0005634,GO:0005635,GO:0005654,GO:0005667,GO:0005669,GO:0006139,GO:0006351,GO:0006352,GO:0006355,GO:0006357,GO:0006366,GO:0006367,GO:0006725,GO:0006807,GO:0008104,GO:0008134,GO:0008150,GO:0008152,GO:0009058,GO:0009059,GO:0009889,GO:0009890,GO:0009891,GO:0009892,GO:0009893,GO:0009966,GO:…	-	ko:K13154,ko:K14650	ko03022,ko05168,map03022,map05168	-	-	-	ko00000,ko00001,ko03021,ko03041	-	-	-	Bromo_TP,PHD
XP_071784184.1	7668.SPU_012457-tr	3.78e-76	279	COG5034@1|root,KOG2389@1|root,KOG1973@2759|Eukaryota,KOG2389@2759|Eukaryota,39R25@33154|Opisthokonta,3BJ28@33208|Metazoa,3CYWY@33213|Bilateria	33208|Metazoa	K	TAF3 RNA polymerase II, TATA box binding protein (TBP)-associated	TAF3	GO:0000122,GO:0000428,GO:0002039,GO:0003674,GO:0003682,GO:0005488,GO:0005515,GO:0005575,GO:0005622,GO:0005623,GO:0005634,GO:0005635,GO:0005654,GO:0005667,GO:0005669,GO:0006139,GO:0006351,GO:0006352,GO:0006355,GO:0006357,GO:0006366,GO:0006367,GO:0006725,GO:0006807,GO:0008104,GO:0008134,GO:0008150,GO:0008152,GO:0009058,GO:0009059,GO:0009889,GO:0009890,GO:0009891,GO:0009892,GO:0009893,GO:0009966,GO:…	-	ko:K13154,ko:K14650	ko03022,ko05168,map03022,map05168	-	-	-	ko00000,ko00001,ko03021,ko03041	-	-	-	Bromo_TP,PHD
XP_071784185.1	7739.XP_002594362.1	7.91e-175	509	KOG2516@1|root,KOG2516@2759|Eukaryota,38BVA@33154|Opisthokonta,3BBS2@33208|Metazoa,3D041@33213|Bilateria,47YWA@7711|Chordata	33208|Metazoa	G	alpha-1,6-mannosyltransferase	ALG12	GO:0000009,GO:0000030,GO:0003674,GO:0003824,GO:0005575,GO:0005622,GO:0005623,GO:0005737,GO:0005783,GO:0005789,GO:0006457,GO:0006464,GO:0006486,GO:0006487,GO:0006488,GO:0006490,GO:0006629,GO:0006807,GO:0008150,GO:0008152,GO:0009058,GO:0009059,GO:0009100,GO:0009101,GO:0009987,GO:0012505,GO:0016020,GO:0016740,GO:0016757,GO:0016758,GO:0019538,GO:0031984,GO:0034645,GO:0036211,GO:0042175,GO:0043170,GO:…	2.4.1.260,6.1.1.9	ko:K01873,ko:K03847	ko00510,ko00513,ko00970,ko01100,map00510,map00513,map00970,map01100	M00055,M00359,M00360	R03665,R06260	RC00055,RC00523	ko00000,ko00001,ko00002,ko01000,ko01003,ko01007,ko03016	-	GT22	-	Glyco_transf_22
XP_071784186.1	10224.XP_006813743.1	6.89e-254	704	COG0476@1|root,KOG2015@2759|Eukaryota,38CTC@33154|Opisthokonta,3BFD0@33208|Metazoa,3CUAH@33213|Bilateria	33208|Metazoa	O	NEDD8 activating enzyme activity	UBA3	GO:0000278,GO:0003674,GO:0003824,GO:0005102,GO:0005488,GO:0005515,GO:0005575,GO:0005622,GO:0005623,GO:0005634,GO:0005737,GO:0005829,GO:0006355,GO:0006464,GO:0006508,GO:0006807,GO:0007049,GO:0007113,GO:0008134,GO:0008150,GO:0008152,GO:0008589,GO:0008641,GO:0009889,GO:0009890,GO:0009892,GO:0009966,GO:0009968,GO:0009987,GO:0010468,GO:0010556,GO:0010558,GO:0010605,GO:0010629,GO:0010646,GO:0010648,GO:…	6.2.1.45	ko:K10686	ko04120,map04120	-	-	-	ko00000,ko00001,ko01000,ko04121	-	-	-	E2_bind,ThiF
XP_071784187.1	7668.SPU_007329-tr	4.69e-54	187	28N19@1|root,2QUK7@2759|Eukaryota,38HHN@33154|Opisthokonta,3BCH4@33208|Metazoa,3CRT4@33213|Bilateria	33208|Metazoa	O	triglyceride lipase activity	-	-	3.1.1.3	ko:K14074,ko:K14075,ko:K19404	ko00561,ko01100,ko04972,ko04975,map00561,map01100,map04972,map04975	M00098	R02250,R02687	RC00020,RC00037,RC00041,RC00094	ko00000,ko00001,ko00002,ko01000	-	-	-	Lipase
XP_071784188.1	7668.SPU_012455-tr	8.74e-46	157	KOG4032@1|root,KOG4032@2759|Eukaryota,3A2R7@33154|Opisthokonta,3BTJX@33208|Metazoa,3D7QX@33213|Bilateria	33208|Metazoa	S	Pre-rRNA-processing protein TSR2 homolog	TSR2	GO:0000462,GO:0005575,GO:0005622,GO:0005623,GO:0005634,GO:0006139,GO:0006364,GO:0006396,GO:0006725,GO:0006807,GO:0008150,GO:0008152,GO:0009987,GO:0010467,GO:0016070,GO:0016072,GO:0022613,GO:0030490,GO:0034470,GO:0034641,GO:0034660,GO:0042254,GO:0042274,GO:0043170,GO:0043226,GO:0043227,GO:0043229,GO:0043231,GO:0044085,GO:0044237,GO:0044238,GO:0044424,GO:0044464,GO:0046483,GO:0071704,GO:0071840,GO:…	-	ko:K14800	-	-	-	-	ko00000,ko03009	-	-	-	WGG
XP_071784189.1	10224.XP_006816366.1	0	1176	28H8C@1|root,2QPM4@2759|Eukaryota,390U9@33154|Opisthokonta,3BH6X@33208|Metazoa,3D2SW@33213|Bilateria	33208|Metazoa	-	-	CCDC146	GO:0005575,GO:0005622,GO:0005623,GO:0005737,GO:0005814,GO:0005815,GO:0005856,GO:0015630,GO:0043226,GO:0043228,GO:0043229,GO:0043232,GO:0044422,GO:0044424,GO:0044430,GO:0044444,GO:0044446,GO:0044450,GO:0044464	-	-	-	-	-	-	-	-	-	-	-
XP_071784190.1	10224.XP_006816366.1	0	1176	28H8C@1|root,2QPM4@2759|Eukaryota,390U9@33154|Opisthokonta,3BH6X@33208|Metazoa,3D2SW@33213|Bilateria	33208|Metazoa	-	-	CCDC146	GO:0005575,GO:0005622,GO:0005623,GO:0005737,GO:0005814,GO:0005815,GO:0005856,GO:0015630,GO:0043226,GO:0043228,GO:0043229,GO:0043232,GO:0044422,GO:0044424,GO:0044430,GO:0044444,GO:0044446,GO:0044450,GO:0044464	-	-	-	-	-	-	-	-	-	-	-
XP_071784191.1	7668.SPU_024016-tr	4.55e-223	641	COG0156@1|root,COG0225@1|root,KOG1360@2759|Eukaryota,KOG1635@2759|Eukaryota,38GR7@33154|Opisthokonta,3BC00@33208|Metazoa,3CT2G@33213|Bilateria	33208|Metazoa	H	5'-aminolevulinate synthase	ALAS1	GO:0000003,GO:0001101,GO:0001666,GO:0001889,GO:0002262,GO:0002376,GO:0002520,GO:0003674,GO:0003824,GO:0003870,GO:0005488,GO:0005515,GO:0005575,GO:0005622,GO:0005623,GO:0005634,GO:0005654,GO:0005737,GO:0005739,GO:0005740,GO:0005743,GO:0005759,GO:0005829,GO:0006725,GO:0006778,GO:0006779,GO:0006783,GO:0006807,GO:0006810,GO:0006873,GO:0006875,GO:0006879,GO:0006950,GO:0006996,GO:0007005,GO:0007275,GO:…	2.3.1.37	ko:K00643	ko00260,ko00860,ko01100,ko01110,map00260,map00860,map01100,map01110	-	R00830	RC00004,RC02815	ko00000,ko00001,ko01000,ko01007	-	-	-	Aminotran_1_2,Preseq_ALAS
XP_071784192.1	7668.SPU_024016-tr	4.55e-223	641	COG0156@1|root,COG0225@1|root,KOG1360@2759|Eukaryota,KOG1635@2759|Eukaryota,38GR7@33154|Opisthokonta,3BC00@33208|Metazoa,3CT2G@33213|Bilateria	33208|Metazoa	H	5'-aminolevulinate synthase	ALAS1	GO:0000003,GO:0001101,GO:0001666,GO:0001889,GO:0002262,GO:0002376,GO:0002520,GO:0003674,GO:0003824,GO:0003870,GO:0005488,GO:0005515,GO:0005575,GO:0005622,GO:0005623,GO:0005634,GO:0005654,GO:0005737,GO:0005739,GO:0005740,GO:0005743,GO:0005759,GO:0005829,GO:0006725,GO:0006778,GO:0006779,GO:0006783,GO:0006807,GO:0006810,GO:0006873,GO:0006875,GO:0006879,GO:0006950,GO:0006996,GO:0007005,GO:0007275,GO:…	2.3.1.37	ko:K00643	ko00260,ko00860,ko01100,ko01110,map00260,map00860,map01100,map01110	-	R00830	RC00004,RC02815	ko00000,ko00001,ko01000,ko01007	-	-	-	Aminotran_1_2,Preseq_ALAS
XP_071784193.1	7668.SPU_027174-tr	1.16e-82	261	2C9DR@1|root,2QWCS@2759|Eukaryota,3918N@33154|Opisthokonta,3BM9H@33208|Metazoa,3CZI0@33213|Bilateria	33208|Metazoa	S	Coiled-coil domain containing 51	CCDC51	-	-	-	-	-	-	-	-	-	-	-	-
XP_071784194.1	7029.ACYPI40625-PA	1.83e-77	281	2ANUN@1|root,2RZF8@2759|Eukaryota,3A1VU@33154|Opisthokonta,3BR7C@33208|Metazoa,3D88E@33213|Bilateria,422KC@6656|Arthropoda,3SZ7F@50557|Insecta,3EEBD@33342|Paraneoptera	33208|Metazoa	-	-	-	-	-	-	-	-	-	-	-	-	-	-	MULE
XP_071784195.1	7668.SPU_025903-tr	0	1363	COG1132@1|root,KOG0054@2759|Eukaryota,38CH6@33154|Opisthokonta,3BA19@33208|Metazoa,3CSDY@33213|Bilateria	33208|Metazoa	Q	ATPase activity, coupled to transmembrane movement of substances	Sur	GO:0001666,GO:0003674,GO:0003824,GO:0005215,GO:0005575,GO:0005623,GO:0005886,GO:0005887,GO:0006810,GO:0006950,GO:0007275,GO:0007507,GO:0008150,GO:0009628,GO:0015399,GO:0015405,GO:0016020,GO:0016021,GO:0016462,GO:0016787,GO:0016817,GO:0016818,GO:0016887,GO:0017111,GO:0022804,GO:0022857,GO:0031224,GO:0031226,GO:0032501,GO:0032502,GO:0036293,GO:0042623,GO:0042626,GO:0043492,GO:0044425,GO:0044459,GO:…	-	ko:K05032,ko:K05033	ko02010,ko04911,ko04930,map02010,map04911,map04930	-	-	-	ko00000,ko00001,ko02000,ko04147	3.A.1.208,3.A.1.208.4	-	-	ABC_membrane,ABC_tran
XP_071784196.1	7668.SPU_025903-tr	0	1294	COG1132@1|root,KOG0054@2759|Eukaryota,38CH6@33154|Opisthokonta,3BA19@33208|Metazoa,3CSDY@33213|Bilateria	33208|Metazoa	Q	ATPase activity, coupled to transmembrane movement of substances	Sur	GO:0001666,GO:0003674,GO:0003824,GO:0005215,GO:0005575,GO:0005623,GO:0005886,GO:0005887,GO:0006810,GO:0006950,GO:0007275,GO:0007507,GO:0008150,GO:0009628,GO:0015399,GO:0015405,GO:0016020,GO:0016021,GO:0016462,GO:0016787,GO:0016817,GO:0016818,GO:0016887,GO:0017111,GO:0022804,GO:0022857,GO:0031224,GO:0031226,GO:0032501,GO:0032502,GO:0036293,GO:0042623,GO:0042626,GO:0043492,GO:0044425,GO:0044459,GO:…	-	ko:K05032,ko:K05033	ko02010,ko04911,ko04930,map02010,map04911,map04930	-	-	-	ko00000,ko00001,ko02000,ko04147	3.A.1.208,3.A.1.208.4	-	-	ABC_membrane,ABC_tran
XP_071784197.1	7668.SPU_025903-tr	0	1269	COG1132@1|root,KOG0054@2759|Eukaryota,38CH6@33154|Opisthokonta,3BA19@33208|Metazoa,3CSDY@33213|Bilateria	33208|Metazoa	Q	ATPase activity, coupled to transmembrane movement of substances	Sur	GO:0001666,GO:0003674,GO:0003824,GO:0005215,GO:0005575,GO:0005623,GO:0005886,GO:0005887,GO:0006810,GO:0006950,GO:0007275,GO:0007507,GO:0008150,GO:0009628,GO:0015399,GO:0015405,GO:0016020,GO:0016021,GO:0016462,GO:0016787,GO:0016817,GO:0016818,GO:0016887,GO:0017111,GO:0022804,GO:0022857,GO:0031224,GO:0031226,GO:0032501,GO:0032502,GO:0036293,GO:0042623,GO:0042626,GO:0043492,GO:0044425,GO:0044459,GO:…	-	ko:K05032,ko:K05033	ko02010,ko04911,ko04930,map02010,map04911,map04930	-	-	-	ko00000,ko00001,ko02000,ko04147	3.A.1.208,3.A.1.208.4	-	-	ABC_membrane,ABC_tran
XP_071784198.1	7668.SPU_025903-tr	0	1401	COG1132@1|root,KOG0054@2759|Eukaryota,38CH6@33154|Opisthokonta,3BA19@33208|Metazoa,3CSDY@33213|Bilateria	33208|Metazoa	Q	ATPase activity, coupled to transmembrane movement of substances	Sur	GO:0001666,GO:0003674,GO:0003824,GO:0005215,GO:0005575,GO:0005623,GO:0005886,GO:0005887,GO:0006810,GO:0006950,GO:0007275,GO:0007507,GO:0008150,GO:0009628,GO:0015399,GO:0015405,GO:0016020,GO:0016021,GO:0016462,GO:0016787,GO:0016817,GO:0016818,GO:0016887,GO:0017111,GO:0022804,GO:0022857,GO:0031224,GO:0031226,GO:0032501,GO:0032502,GO:0036293,GO:0042623,GO:0042626,GO:0043492,GO:0044425,GO:0044459,GO:…	-	ko:K05032,ko:K05033	ko02010,ko04911,ko04930,map02010,map04911,map04930	-	-	-	ko00000,ko00001,ko02000,ko04147	3.A.1.208,3.A.1.208.4	-	-	ABC_membrane,ABC_tran
XP_071784199.1	7668.SPU_007329-tr	4.82e-54	189	28N19@1|root,2QUK7@2759|Eukaryota,38HHN@33154|Opisthokonta,3BCH4@33208|Metazoa,3CRT4@33213|Bilateria	33208|Metazoa	O	triglyceride lipase activity	-	-	3.1.1.3	ko:K14074,ko:K14075,ko:K19404	ko00561,ko01100,ko04972,ko04975,map00561,map01100,map04972,map04975	M00098	R02250,R02687	RC00020,RC00037,RC00041,RC00094	ko00000,ko00001,ko00002,ko01000	-	-	-	Lipase
XP_071784200.1	7668.SPU_025903-tr	0	1356	COG1132@1|root,KOG0054@2759|Eukaryota,38CH6@33154|Opisthokonta,3BA19@33208|Metazoa,3CSDY@33213|Bilateria	33208|Metazoa	Q	ATPase activity, coupled to transmembrane movement of substances	Sur	GO:0001666,GO:0003674,GO:0003824,GO:0005215,GO:0005575,GO:0005623,GO:0005886,GO:0005887,GO:0006810,GO:0006950,GO:0007275,GO:0007507,GO:0008150,GO:0009628,GO:0015399,GO:0015405,GO:0016020,GO:0016021,GO:0016462,GO:0016787,GO:0016817,GO:0016818,GO:0016887,GO:0017111,GO:0022804,GO:0022857,GO:0031224,GO:0031226,GO:0032501,GO:0032502,GO:0036293,GO:0042623,GO:0042626,GO:0043492,GO:0044425,GO:0044459,GO:…	-	ko:K05032,ko:K05033	ko02010,ko04911,ko04930,map02010,map04911,map04930	-	-	-	ko00000,ko00001,ko02000,ko04147	3.A.1.208,3.A.1.208.4	-	-	ABC_membrane,ABC_tran
XP_071784203.1	7668.SPU_025903-tr	0	1340	COG1132@1|root,KOG0054@2759|Eukaryota,38CH6@33154|Opisthokonta,3BA19@33208|Metazoa,3CSDY@33213|Bilateria	33208|Metazoa	Q	ATPase activity, coupled to transmembrane movement of substances	Sur	GO:0001666,GO:0003674,GO:0003824,GO:0005215,GO:0005575,GO:0005623,GO:0005886,GO:0005887,GO:0006810,GO:0006950,GO:0007275,GO:0007507,GO:0008150,GO:0009628,GO:0015399,GO:0015405,GO:0016020,GO:0016021,GO:0016462,GO:0016787,GO:0016817,GO:0016818,GO:0016887,GO:0017111,GO:0022804,GO:0022857,GO:0031224,GO:0031226,GO:0032501,GO:0032502,GO:0036293,GO:0042623,GO:0042626,GO:0043492,GO:0044425,GO:0044459,GO:…	-	ko:K05032,ko:K05033	ko02010,ko04911,ko04930,map02010,map04911,map04930	-	-	-	ko00000,ko00001,ko02000,ko04147	3.A.1.208,3.A.1.208.4	-	-	ABC_membrane,ABC_tran
XP_071784204.1	7668.SPU_025903-tr	0	1340	COG1132@1|root,KOG0054@2759|Eukaryota,38CH6@33154|Opisthokonta,3BA19@33208|Metazoa,3CSDY@33213|Bilateria	33208|Metazoa	Q	ATPase activity, coupled to transmembrane movement of substances	Sur	GO:0001666,GO:0003674,GO:0003824,GO:0005215,GO:0005575,GO:0005623,GO:0005886,GO:0005887,GO:0006810,GO:0006950,GO:0007275,GO:0007507,GO:0008150,GO:0009628,GO:0015399,GO:0015405,GO:0016020,GO:0016021,GO:0016462,GO:0016787,GO:0016817,GO:0016818,GO:0016887,GO:0017111,GO:0022804,GO:0022857,GO:0031224,GO:0031226,GO:0032501,GO:0032502,GO:0036293,GO:0042623,GO:0042626,GO:0043492,GO:0044425,GO:0044459,GO:…	-	ko:K05032,ko:K05033	ko02010,ko04911,ko04930,map02010,map04911,map04930	-	-	-	ko00000,ko00001,ko02000,ko04147	3.A.1.208,3.A.1.208.4	-	-	ABC_membrane,ABC_tran
XP_071784205.1	7668.SPU_025903-tr	0	1296	COG1132@1|root,KOG0054@2759|Eukaryota,38CH6@33154|Opisthokonta,3BA19@33208|Metazoa,3CSDY@33213|Bilateria	33208|Metazoa	Q	ATPase activity, coupled to transmembrane movement of substances	Sur	GO:0001666,GO:0003674,GO:0003824,GO:0005215,GO:0005575,GO:0005623,GO:0005886,GO:0005887,GO:0006810,GO:0006950,GO:0007275,GO:0007507,GO:0008150,GO:0009628,GO:0015399,GO:0015405,GO:0016020,GO:0016021,GO:0016462,GO:0016787,GO:0016817,GO:0016818,GO:0016887,GO:0017111,GO:0022804,GO:0022857,GO:0031224,GO:0031226,GO:0032501,GO:0032502,GO:0036293,GO:0042623,GO:0042626,GO:0043492,GO:0044425,GO:0044459,GO:…	-	ko:K05032,ko:K05033	ko02010,ko04911,ko04930,map02010,map04911,map04930	-	-	-	ko00000,ko00001,ko02000,ko04147	3.A.1.208,3.A.1.208.4	-	-	ABC_membrane,ABC_tran
XP_071784206.1	10224.XP_002736701.1	0	1447	COG1012@1|root,KOG2452@2759|Eukaryota,39MAJ@33154|Opisthokonta,3BCUT@33208|Metazoa,3CY12@33213|Bilateria	33208|Metazoa	F	belongs to the aldehyde dehydrogenase family	ALDH1L2	GO:0003674,GO:0003824,GO:0004029,GO:0004030,GO:0005488,GO:0005575,GO:0005622,GO:0005623,GO:0005634,GO:0005737,GO:0005739,GO:0005759,GO:0005829,GO:0006082,GO:0006575,GO:0006725,GO:0006732,GO:0006760,GO:0006766,GO:0006767,GO:0006807,GO:0008150,GO:0008152,GO:0009056,GO:0009058,GO:0009108,GO:0009109,GO:0009256,GO:0009258,GO:0009396,GO:0009397,GO:0009987,GO:0016053,GO:0016054,GO:0016155,GO:0016491,GO:…	1.5.1.6	ko:K00289	ko00670,map00670	-	R00941	RC00026	ko00000,ko00001,ko01000	-	-	-	Aldedh,Formyl_trans_C,Formyl_trans_N,PP-binding
XP_071784207.1	10224.XP_002736701.1	0	1431	COG1012@1|root,KOG2452@2759|Eukaryota,39MAJ@33154|Opisthokonta,3BCUT@33208|Metazoa,3CY12@33213|Bilateria	33208|Metazoa	F	belongs to the aldehyde dehydrogenase family	ALDH1L2	GO:0003674,GO:0003824,GO:0004029,GO:0004030,GO:0005488,GO:0005575,GO:0005622,GO:0005623,GO:0005634,GO:0005737,GO:0005739,GO:0005759,GO:0005829,GO:0006082,GO:0006575,GO:0006725,GO:0006732,GO:0006760,GO:0006766,GO:0006767,GO:0006807,GO:0008150,GO:0008152,GO:0009056,GO:0009058,GO:0009108,GO:0009109,GO:0009256,GO:0009258,GO:0009396,GO:0009397,GO:0009987,GO:0016053,GO:0016054,GO:0016155,GO:0016491,GO:…	1.5.1.6	ko:K00289	ko00670,map00670	-	R00941	RC00026	ko00000,ko00001,ko01000	-	-	-	Aldedh,Formyl_trans_C,Formyl_trans_N,PP-binding
XP_071784208.1	7668.SPU_002642-tr	3.52e-166	486	COG0624@1|root,KOG2275@2759|Eukaryota,39RWD@33154|Opisthokonta,3BEKC@33208|Metazoa,3CSZJ@33213|Bilateria	33208|Metazoa	E	cellular amide catabolic process	PM20D1	GO:0003674,GO:0003824,GO:0005575,GO:0005576,GO:0005615,GO:0006082,GO:0006520,GO:0006629,GO:0006807,GO:0008150,GO:0008152,GO:0009056,GO:0009058,GO:0009987,GO:0010155,GO:0010941,GO:0016787,GO:0016810,GO:0016811,GO:0019752,GO:0022898,GO:0032409,GO:0032501,GO:0032879,GO:0034641,GO:0034762,GO:0034765,GO:0042592,GO:0043269,GO:0043436,GO:0043603,GO:0043604,GO:0043605,GO:0044237,GO:0044238,GO:0044248,GO:…	-	ko:K13049	-	-	-	-	ko00000,ko01000,ko01002	-	-	-	M20_dimer,Peptidase_M20
XP_071784209.1	7668.SPU_002642-tr	3.52e-166	486	COG0624@1|root,KOG2275@2759|Eukaryota,39RWD@33154|Opisthokonta,3BEKC@33208|Metazoa,3CSZJ@33213|Bilateria	33208|Metazoa	E	cellular amide catabolic process	PM20D1	GO:0003674,GO:0003824,GO:0005575,GO:0005576,GO:0005615,GO:0006082,GO:0006520,GO:0006629,GO:0006807,GO:0008150,GO:0008152,GO:0009056,GO:0009058,GO:0009987,GO:0010155,GO:0010941,GO:0016787,GO:0016810,GO:0016811,GO:0019752,GO:0022898,GO:0032409,GO:0032501,GO:0032879,GO:0034641,GO:0034762,GO:0034765,GO:0042592,GO:0043269,GO:0043436,GO:0043603,GO:0043604,GO:0043605,GO:0044237,GO:0044238,GO:0044248,GO:…	-	ko:K13049	-	-	-	-	ko00000,ko01000,ko01002	-	-	-	M20_dimer,Peptidase_M20
XP_071784210.1	7668.SPU_020667-tr	1.49e-87	277	KOG3656@1|root,KOG3656@2759|Eukaryota	2759|Eukaryota	O	G-protein coupled receptor activity	-	-	-	-	-	-	-	-	-	-	-	-	7tm_1
XP_071784211.1	7668.SPU_007329-tr	6.15e-56	192	28N19@1|root,2QUK7@2759|Eukaryota,38HHN@33154|Opisthokonta,3BCH4@33208|Metazoa,3CRT4@33213|Bilateria	33208|Metazoa	O	triglyceride lipase activity	-	-	3.1.1.3	ko:K14074,ko:K14075,ko:K19404	ko00561,ko01100,ko04972,ko04975,map00561,map01100,map04972,map04975	M00098	R02250,R02687	RC00020,RC00037,RC00041,RC00094	ko00000,ko00001,ko00002,ko01000	-	-	-	Lipase
XP_071784212.1	10224.XP_002739498.1	1.74e-161	464	COG0473@1|root,KOG0784@2759|Eukaryota,38EFS@33154|Opisthokonta,3B9B3@33208|Metazoa,3CT4H@33213|Bilateria	33208|Metazoa	E	isocitrate dehydrogenase (NAD+) activity	IDH3G	GO:0000287,GO:0003674,GO:0003824,GO:0004448,GO:0004449,GO:0005488,GO:0005575,GO:0005622,GO:0005623,GO:0005634,GO:0005654,GO:0005730,GO:0005737,GO:0005739,GO:0005759,GO:0005962,GO:0005975,GO:0006082,GO:0006091,GO:0006099,GO:0006101,GO:0006102,GO:0006103,GO:0006139,GO:0006725,GO:0006732,GO:0006733,GO:0006734,GO:0006753,GO:0006793,GO:0006796,GO:0006807,GO:0008150,GO:0008152,GO:0009060,GO:0009117,GO:…	1.1.1.41	ko:K00030,ko:K14832	ko00020,ko01100,ko01110,ko01120,ko01130,ko01200,ko01210,ko01230,map00020,map01100,map01110,map01120,map01130,map01200,map01210,map01230	M00009,M00010	R00709	RC00114	br01601,ko00000,ko00001,ko00002,ko01000,ko03009	-	-	-	Iso_dh
XP_071784213.1	10224.XP_006821655.1	0	1061	28I05@1|root,2QQAY@2759|Eukaryota,390SR@33154|Opisthokonta,3BG1G@33208|Metazoa,3D0C3@33213|Bilateria	33208|Metazoa	S	Cadherin-like and PC-esterase	CPED1	GO:0005575,GO:0005622,GO:0005623,GO:0005737,GO:0005783,GO:0012505,GO:0043226,GO:0043227,GO:0043229,GO:0043231,GO:0044424,GO:0044444,GO:0044464	-	-	-	-	-	-	-	-	-	-	Cadherin-like
XP_071784214.1	10224.XP_006821655.1	0	1061	28I05@1|root,2QQAY@2759|Eukaryota,390SR@33154|Opisthokonta,3BG1G@33208|Metazoa,3D0C3@33213|Bilateria	33208|Metazoa	S	Cadherin-like and PC-esterase	CPED1	GO:0005575,GO:0005622,GO:0005623,GO:0005737,GO:0005783,GO:0012505,GO:0043226,GO:0043227,GO:0043229,GO:0043231,GO:0044424,GO:0044444,GO:0044464	-	-	-	-	-	-	-	-	-	-	Cadherin-like
XP_071784215.1	10224.XP_006821655.1	0	1061	28I05@1|root,2QQAY@2759|Eukaryota,390SR@33154|Opisthokonta,3BG1G@33208|Metazoa,3D0C3@33213|Bilateria	33208|Metazoa	S	Cadherin-like and PC-esterase	CPED1	GO:0005575,GO:0005622,GO:0005623,GO:0005737,GO:0005783,GO:0012505,GO:0043226,GO:0043227,GO:0043229,GO:0043231,GO:0044424,GO:0044444,GO:0044464	-	-	-	-	-	-	-	-	-	-	Cadherin-like
XP_071784217.1	7668.SPU_018413-tr	4.39e-118	390	KOG1947@1|root,KOG2507@1|root,KOG1947@2759|Eukaryota,KOG2507@2759|Eukaryota,39R58@33154|Opisthokonta,3BB4U@33208|Metazoa,3D43V@33213|Bilateria	33208|Metazoa	C	Leucine-rich repeats, outliers	-	-	-	-	-	-	-	-	-	-	-	-	LRR_6,UBX
XP_071784218.1	7668.SPU_018413-tr	4.39e-118	390	KOG1947@1|root,KOG2507@1|root,KOG1947@2759|Eukaryota,KOG2507@2759|Eukaryota,39R58@33154|Opisthokonta,3BB4U@33208|Metazoa,3D43V@33213|Bilateria	33208|Metazoa	C	Leucine-rich repeats, outliers	-	-	-	-	-	-	-	-	-	-	-	-	LRR_6,UBX
XP_071784219.1	215358.XP_010755463.1	3.67e-32	135	KOG4765@1|root,KOG4765@2759|Eukaryota,38GEM@33154|Opisthokonta,3BG3C@33208|Metazoa,3CRE5@33213|Bilateria,484TM@7711|Chordata,49472@7742|Vertebrata,4A0CV@7898|Actinopterygii	33208|Metazoa	S	Zinc finger C3HC-type containing 1	ZC3HC1	GO:0003674,GO:0005488,GO:0005515,GO:0005575,GO:0005622,GO:0005623,GO:0005634,GO:0005635,GO:0008150,GO:0009966,GO:0009968,GO:0010646,GO:0010648,GO:0010941,GO:0012505,GO:0016020,GO:0019899,GO:0019900,GO:0019901,GO:0023051,GO:0023057,GO:0031090,GO:0031965,GO:0031967,GO:0031975,GO:0042981,GO:0043066,GO:0043067,GO:0043069,GO:0043226,GO:0043227,GO:0043229,GO:0043231,GO:0044422,GO:0044424,GO:0044428,GO:…	-	-	-	-	-	-	-	-	-	-	Rsm1,zf-C3HC
XP_071784220.1	48698.ENSPFOP00000020653	1.09e-06	58.2	KOG3656@1|root,KOG3656@2759|Eukaryota,38ERN@33154|Opisthokonta,3BI54@33208|Metazoa,3CWVF@33213|Bilateria,48826@7711|Chordata,48ZC3@7742|Vertebrata,49YAZ@7898|Actinopterygii	33208|Metazoa	T	Trace amine-associated receptor	-	-	-	ko:K05051	ko04080,map04080	-	-	-	ko00000,ko00001,ko04030	-	-	-	7tm_1
XP_071784221.1	7668.SPU_022746-tr	2.26e-129	382	KOG2890@1|root,KOG2890@2759|Eukaryota,38B5B@33154|Opisthokonta,3BBZZ@33208|Metazoa,3CUMY@33213|Bilateria	33208|Metazoa	S	Transmembrane protein 115	TMEM115	GO:0000139,GO:0003674,GO:0005488,GO:0005515,GO:0005575,GO:0005622,GO:0005623,GO:0005634,GO:0005737,GO:0005794,GO:0005795,GO:0006464,GO:0006486,GO:0006807,GO:0006810,GO:0006888,GO:0006890,GO:0008150,GO:0008152,GO:0008285,GO:0009058,GO:0009059,GO:0009100,GO:0009101,GO:0009987,GO:0012505,GO:0016020,GO:0016192,GO:0019538,GO:0031090,GO:0031984,GO:0031985,GO:0032580,GO:0034645,GO:0036211,GO:0042127,GO:…	-	-	-	-	-	-	-	-	-	-	DUF1751
XP_071784222.1	7668.SPU_017752-tr	1.11e-220	634	KOG0254@1|root,KOG0254@2759|Eukaryota,38C63@33154|Opisthokonta,3BBIC@33208|Metazoa,3CUZW@33213|Bilateria	33208|Metazoa	U	hexose transmembrane transport	SLC2A13	GO:0003674,GO:0005215,GO:0005351,GO:0005355,GO:0005365,GO:0005366,GO:0005402,GO:0005575,GO:0005623,GO:0005886,GO:0006810,GO:0006811,GO:0006812,GO:0008150,GO:0008324,GO:0008643,GO:0008645,GO:0015075,GO:0015077,GO:0015078,GO:0015144,GO:0015145,GO:0015149,GO:0015166,GO:0015291,GO:0015293,GO:0015294,GO:0015295,GO:0015318,GO:0015672,GO:0015749,GO:0015791,GO:0015798,GO:0015850,GO:0016020,GO:0022804,GO:…	-	ko:K08150	-	-	-	-	ko00000,ko02000	2.A.1.1.25,2.A.1.1.62,2.A.1.1.63,2.A.1.1.66,2.A.1.8	-	-	Sugar_tr
XP_071784223.1	7668.SPU_017752-tr	8.31e-221	634	KOG0254@1|root,KOG0254@2759|Eukaryota,38C63@33154|Opisthokonta,3BBIC@33208|Metazoa,3CUZW@33213|Bilateria	33208|Metazoa	U	hexose transmembrane transport	SLC2A13	GO:0003674,GO:0005215,GO:0005351,GO:0005355,GO:0005365,GO:0005366,GO:0005402,GO:0005575,GO:0005623,GO:0005886,GO:0006810,GO:0006811,GO:0006812,GO:0008150,GO:0008324,GO:0008643,GO:0008645,GO:0015075,GO:0015077,GO:0015078,GO:0015144,GO:0015145,GO:0015149,GO:0015166,GO:0015291,GO:0015293,GO:0015294,GO:0015295,GO:0015318,GO:0015672,GO:0015749,GO:0015791,GO:0015798,GO:0015850,GO:0016020,GO:0022804,GO:…	-	ko:K08150	-	-	-	-	ko00000,ko02000	2.A.1.1.25,2.A.1.1.62,2.A.1.1.63,2.A.1.1.66,2.A.1.8	-	-	Sugar_tr
XP_071784224.1	7668.SPU_004803-tr	1.77e-128	382	COG1404@1|root,KOG1153@2759|Eukaryota,38H6S@33154|Opisthokonta	33154|Opisthokonta	O	serine-type endopeptidase activity	-	-	-	-	-	-	-	-	-	-	-	-	Inhibitor_I9,Peptidase_S8
XP_071784226.1	7668.SPU_008461-tr	2.83e-95	303	COG0030@1|root,KOG0820@2759|Eukaryota,39KGP@33154|Opisthokonta,3BFBG@33208|Metazoa,3D036@33213|Bilateria	33208|Metazoa	A	transcription initiation from mitochondrial promoter	TFB2M	GO:0000154,GO:0000179,GO:0000959,GO:0001510,GO:0003674,GO:0003712,GO:0003824,GO:0005575,GO:0005622,GO:0005623,GO:0005737,GO:0005739,GO:0005759,GO:0006139,GO:0006351,GO:0006352,GO:0006355,GO:0006364,GO:0006390,GO:0006391,GO:0006396,GO:0006725,GO:0006807,GO:0006996,GO:0007005,GO:0008150,GO:0008152,GO:0008168,GO:0008170,GO:0008173,GO:0008649,GO:0008757,GO:0009058,GO:0009059,GO:0009295,GO:0009451,GO:…	-	ko:K17653	-	-	-	-	ko00000,ko01000,ko03029	-	-	-	RrnaAD
XP_071784227.1	10224.XP_002737779.1	4.43e-28	118	28KB6@1|root,2QSS1@2759|Eukaryota,39XKI@33154|Opisthokonta,3BJUI@33208|Metazoa,3D5IR@33213|Bilateria	33208|Metazoa	-	-	-	-	-	-	-	-	-	-	-	-	-	-	THAP
XP_071784228.1	7668.SPU_017751-tr	3.3e-68	216	KOG4826@1|root,KOG4826@2759|Eukaryota,39SJ4@33154|Opisthokonta,3B97Y@33208|Metazoa,3CZ0Q@33213|Bilateria	33208|Metazoa	I	C-8 sterol isomerase activity	EBP	GO:0000247,GO:0001501,GO:0002376,GO:0002520,GO:0003674,GO:0003824,GO:0004769,GO:0004888,GO:0005215,GO:0005575,GO:0005622,GO:0005623,GO:0005634,GO:0005635,GO:0005737,GO:0005783,GO:0005789,GO:0005886,GO:0005887,GO:0006066,GO:0006629,GO:0006694,GO:0006695,GO:0006810,GO:0006855,GO:0007154,GO:0007165,GO:0007275,GO:0008150,GO:0008152,GO:0008202,GO:0008203,GO:0008610,GO:0009058,GO:0009987,GO:0012505,GO:…	5.3.3.5	ko:K01824	ko00100,ko01100,ko01110,map00100,map01100,map01110	M00101	R03353,R04804,R07484	RC00911	ko00000,ko00001,ko00002,ko01000	-	-	-	EBP
XP_071784229.1	7668.SPU_017751-tr	1.01e-69	220	KOG4826@1|root,KOG4826@2759|Eukaryota,39SJ4@33154|Opisthokonta,3B97Y@33208|Metazoa,3CZ0Q@33213|Bilateria	33208|Metazoa	I	C-8 sterol isomerase activity	EBP	GO:0000247,GO:0001501,GO:0002376,GO:0002520,GO:0003674,GO:0003824,GO:0004769,GO:0004888,GO:0005215,GO:0005575,GO:0005622,GO:0005623,GO:0005634,GO:0005635,GO:0005737,GO:0005783,GO:0005789,GO:0005886,GO:0005887,GO:0006066,GO:0006629,GO:0006694,GO:0006695,GO:0006810,GO:0006855,GO:0007154,GO:0007165,GO:0007275,GO:0008150,GO:0008152,GO:0008202,GO:0008203,GO:0008610,GO:0009058,GO:0009987,GO:0012505,GO:…	5.3.3.5	ko:K01824	ko00100,ko01100,ko01110,map00100,map01100,map01110	M00101	R03353,R04804,R07484	RC00911	ko00000,ko00001,ko00002,ko01000	-	-	-	EBP
XP_071784230.1	7668.SPU_005603-tr	4.64e-113	363	28K70@1|root,2QU49@2759|Eukaryota,39ST5@33154|Opisthokonta,3BJYN@33208|Metazoa,3D2WH@33213|Bilateria	33208|Metazoa	-	-	PRRT4	-	-	-	-	-	-	-	-	-	-	-	-
XP_071784231.1	7668.SPU_008866-tr	6.87e-06	55.1	KOG4745@1|root,KOG4745@2759|Eukaryota,39VIS@33154|Opisthokonta,3BGSW@33208|Metazoa,3CTYA@33213|Bilateria	33208|Metazoa	O	metalloendopeptidase inhibitor activity	TIMP4	GO:0000003,GO:0002020,GO:0002237,GO:0003674,GO:0004857,GO:0004866,GO:0005488,GO:0005515,GO:0005575,GO:0005576,GO:0005615,GO:0005622,GO:0005623,GO:0005737,GO:0007154,GO:0007165,GO:0007166,GO:0007219,GO:0007275,GO:0007399,GO:0007417,GO:0008150,GO:0008191,GO:0008270,GO:0009605,GO:0009607,GO:0009617,GO:0009719,GO:0009725,GO:0009892,GO:0009894,GO:0009895,GO:0009987,GO:0010033,GO:0010243,GO:0010466,GO:…	-	-	-	-	-	-	-	-	-	-	TIMP
XP_071784232.1	7668.SPU_016049.a-tr	3.04e-163	500	KOG2778@1|root,KOG2778@2759|Eukaryota,39TSQ@33154|Opisthokonta,3BBWD@33208|Metazoa,3CV5M@33213|Bilateria	33208|Metazoa	O	monoubiquitinated histone deubiquitination	BAP1	GO:0000228,GO:0000785,GO:0000790,GO:0001558,GO:0001776,GO:0001817,GO:0002262,GO:0002376,GO:0003002,GO:0003674,GO:0003682,GO:0003824,GO:0004843,GO:0005488,GO:0005575,GO:0005622,GO:0005623,GO:0005634,GO:0005654,GO:0005694,GO:0005737,GO:0005829,GO:0006325,GO:0006342,GO:0006355,GO:0006464,GO:0006508,GO:0006807,GO:0006996,GO:0007154,GO:0007165,GO:0007166,GO:0007219,GO:0007275,GO:0007350,GO:0007379,GO:…	3.4.19.12,3.6.4.13	ko:K08588,ko:K14779	-	-	-	-	ko00000,ko01000,ko01002,ko03009,ko04121	-	-	-	Peptidase_C12
XP_071784234.1	10224.XP_002730812.1	3.59e-209	601	KOG4670@1|root,KOG4670@2759|Eukaryota,38XKT@33154|Opisthokonta,3BCEZ@33208|Metazoa,3CZIJ@33213|Bilateria	33208|Metazoa	U	Cytochrome B561, N terminal	TMEM209	GO:0006810,GO:0006897,GO:0006909,GO:0008150,GO:0016192,GO:0051179,GO:0051234,GO:0098657	-	-	-	-	-	-	-	-	-	-	CytochromB561_N
XP_071784235.1	10224.XP_006812376.1	2e-167	508	KOG4677@1|root,KOG4677@2759|Eukaryota,39SRA@33154|Opisthokonta,3BIT8@33208|Metazoa,3CZ2R@33213|Bilateria	33208|Metazoa	U	retrograde transport, vesicle recycling within Golgi	GOLGA5	GO:0000137,GO:0000138,GO:0000139,GO:0000301,GO:0003674,GO:0005488,GO:0005515,GO:0005575,GO:0005622,GO:0005623,GO:0005737,GO:0005794,GO:0005795,GO:0005797,GO:0005798,GO:0005801,GO:0006810,GO:0006891,GO:0006996,GO:0007030,GO:0008150,GO:0009987,GO:0010256,GO:0012505,GO:0012506,GO:0016020,GO:0016021,GO:0016043,GO:0016192,GO:0017016,GO:0017137,GO:0019899,GO:0030133,GO:0030135,GO:0030137,GO:0030659,GO:…	-	-	-	-	-	-	-	-	-	-	Golgin_A5
XP_071784236.1	10224.XP_002730812.1	3.59e-209	601	KOG4670@1|root,KOG4670@2759|Eukaryota,38XKT@33154|Opisthokonta,3BCEZ@33208|Metazoa,3CZIJ@33213|Bilateria	33208|Metazoa	U	Cytochrome B561, N terminal	TMEM209	GO:0006810,GO:0006897,GO:0006909,GO:0008150,GO:0016192,GO:0051179,GO:0051234,GO:0098657	-	-	-	-	-	-	-	-	-	-	CytochromB561_N
XP_071784237.1	10224.XP_002730812.1	3.59e-209	601	KOG4670@1|root,KOG4670@2759|Eukaryota,38XKT@33154|Opisthokonta,3BCEZ@33208|Metazoa,3CZIJ@33213|Bilateria	33208|Metazoa	U	Cytochrome B561, N terminal	TMEM209	GO:0006810,GO:0006897,GO:0006909,GO:0008150,GO:0016192,GO:0051179,GO:0051234,GO:0098657	-	-	-	-	-	-	-	-	-	-	CytochromB561_N
XP_071784238.1	10224.XP_002730812.1	3.59e-209	601	KOG4670@1|root,KOG4670@2759|Eukaryota,38XKT@33154|Opisthokonta,3BCEZ@33208|Metazoa,3CZIJ@33213|Bilateria	33208|Metazoa	U	Cytochrome B561, N terminal	TMEM209	GO:0006810,GO:0006897,GO:0006909,GO:0008150,GO:0016192,GO:0051179,GO:0051234,GO:0098657	-	-	-	-	-	-	-	-	-	-	CytochromB561_N
XP_071784239.1	10224.XP_006813269.1	3.69e-170	489	KOG2837@1|root,KOG2837@2759|Eukaryota,38HD9@33154|Opisthokonta,3B9UV@33208|Metazoa,3CZQ6@33213|Bilateria	33208|Metazoa	A	DNA replication	KIN	GO:0000375,GO:0000377,GO:0000398,GO:0003674,GO:0003676,GO:0003677,GO:0003690,GO:0003723,GO:0005488,GO:0005575,GO:0005622,GO:0005623,GO:0005634,GO:0005654,GO:0006139,GO:0006259,GO:0006260,GO:0006396,GO:0006397,GO:0006725,GO:0006807,GO:0006950,GO:0006974,GO:0008150,GO:0008152,GO:0008380,GO:0009058,GO:0009059,GO:0009987,GO:0010467,GO:0016070,GO:0016071,GO:0016363,GO:0031974,GO:0031981,GO:0032991,GO:…	-	ko:K13102	-	-	-	-	ko00000,ko03041	-	-	-	Kin17_mid
XP_071784240.1	10224.XP_006820964.1	0	994	COG1132@1|root,KOG0054@2759|Eukaryota,38CH6@33154|Opisthokonta,3BA19@33208|Metazoa,3CSDY@33213|Bilateria	33208|Metazoa	Q	ATPase activity, coupled to transmembrane movement of substances	Sur	GO:0001666,GO:0003674,GO:0003824,GO:0005215,GO:0005575,GO:0005623,GO:0005886,GO:0005887,GO:0006810,GO:0006950,GO:0007275,GO:0007507,GO:0008150,GO:0009628,GO:0015399,GO:0015405,GO:0016020,GO:0016021,GO:0016462,GO:0016787,GO:0016817,GO:0016818,GO:0016887,GO:0017111,GO:0022804,GO:0022857,GO:0031224,GO:0031226,GO:0032501,GO:0032502,GO:0036293,GO:0042623,GO:0042626,GO:0043492,GO:0044425,GO:0044459,GO:…	-	ko:K05032,ko:K05033	ko02010,ko04911,ko04930,map02010,map04911,map04930	-	-	-	ko00000,ko00001,ko02000,ko04147	3.A.1.208,3.A.1.208.4	-	-	ABC_membrane,ABC_tran
XP_071784242.1	7994.ENSAMXP00000014424	5.37e-134	401	COG0647@1|root,KOG1618@2759|Eukaryota,39SVY@33154|Opisthokonta,3BBPX@33208|Metazoa,3D0ZY@33213|Bilateria,480BX@7711|Chordata,48Y9N@7742|Vertebrata,49UT7@7898|Actinopterygii	33208|Metazoa	G	Cat eye syndrome chromosome region, candidate 5	CECR5	GO:0005575,GO:0005622,GO:0005623,GO:0005737,GO:0005739,GO:0006629,GO:0006644,GO:0006650,GO:0006793,GO:0006796,GO:0008150,GO:0008152,GO:0008610,GO:0008654,GO:0009058,GO:0009987,GO:0019637,GO:0043226,GO:0043227,GO:0043229,GO:0043231,GO:0044237,GO:0044238,GO:0044249,GO:0044255,GO:0044424,GO:0044444,GO:0044464,GO:0045017,GO:0046474,GO:0046486,GO:0071704,GO:0090407,GO:1901576	-	-	-	-	-	-	-	-	-	-	Hydrolase_6,Hydrolase_like
XP_071784243.1	10224.XP_002734658.1	5.08e-153	454	COG0443@1|root,KOG0101@2759|Eukaryota,38HUU@33154|Opisthokonta,3BJ6I@33208|Metazoa,3D14Q@33213|Bilateria	33208|Metazoa	O	ATP binding	HSPA14	GO:0005575,GO:0005622,GO:0005623,GO:0005737,GO:0005829,GO:0006457,GO:0006458,GO:0008150,GO:0009987,GO:0044424,GO:0044444,GO:0044464,GO:0051083	-	-	-	-	-	-	-	-	-	-	HSP70
XP_071784244.1	7668.SPU_025903-tr	0	1203	COG1132@1|root,KOG0054@2759|Eukaryota,38CH6@33154|Opisthokonta,3BA19@33208|Metazoa,3CSDY@33213|Bilateria	33208|Metazoa	Q	ATPase activity, coupled to transmembrane movement of substances	Sur	GO:0001666,GO:0003674,GO:0003824,GO:0005215,GO:0005575,GO:0005623,GO:0005886,GO:0005887,GO:0006810,GO:0006950,GO:0007275,GO:0007507,GO:0008150,GO:0009628,GO:0015399,GO:0015405,GO:0016020,GO:0016021,GO:0016462,GO:0016787,GO:0016817,GO:0016818,GO:0016887,GO:0017111,GO:0022804,GO:0022857,GO:0031224,GO:0031226,GO:0032501,GO:0032502,GO:0036293,GO:0042623,GO:0042626,GO:0043492,GO:0044425,GO:0044459,GO:…	-	ko:K05032,ko:K05033	ko02010,ko04911,ko04930,map02010,map04911,map04930	-	-	-	ko00000,ko00001,ko02000,ko04147	3.A.1.208,3.A.1.208.4	-	-	ABC_membrane,ABC_tran
XP_071784245.1	7668.SPU_007537-tr	0	1229	KOG1306@1|root,KOG1306@2759|Eukaryota,38CSX@33154|Opisthokonta,3BAVY@33208|Metazoa,3CSR1@33213|Bilateria	33208|Metazoa	PT	Belongs to the Ca(2 ) cation antiporter (CaCA) (TC 2.A.19) family	SLC8A3	GO:0000003,GO:0000302,GO:0001508,GO:0001666,GO:0001701,GO:0001890,GO:0001892,GO:0002026,GO:0002027,GO:0002028,GO:0002244,GO:0002376,GO:0002520,GO:0003006,GO:0003007,GO:0003008,GO:0003012,GO:0003013,GO:0003015,GO:0003018,GO:0003674,GO:0005215,GO:0005432,GO:0005488,GO:0005509,GO:0005515,GO:0005575,GO:0005622,GO:0005623,GO:0005634,GO:0005654,GO:0005737,GO:0005739,GO:0005740,GO:0005741,GO:0005783,GO:…	-	ko:K05849	ko04020,ko04022,ko04371,ko04740,ko04974,map04020,map04022,map04371,map04740,map04974	-	-	-	ko00000,ko00001,ko00536,ko02000	2.A.19.3	-	-	Calx-beta,Na_Ca_ex,Na_Ca_ex_C
XP_071784246.1	10224.XP_002742028.2	1.45e-57	192	COG0204@1|root,KOG2848@2759|Eukaryota,38GE5@33154|Opisthokonta,3BC07@33208|Metazoa,3CWDI@33213|Bilateria	33208|Metazoa	I	1-acylglycerol-3-phosphate O-acyltransferase activity	AGPAT2	GO:0001775,GO:0001817,GO:0001819,GO:0001959,GO:0001961,GO:0002252,GO:0002263,GO:0002274,GO:0002275,GO:0002283,GO:0002366,GO:0002376,GO:0002443,GO:0002444,GO:0002446,GO:0003674,GO:0003824,GO:0003841,GO:0005575,GO:0005622,GO:0005623,GO:0005737,GO:0005783,GO:0005789,GO:0005886,GO:0006629,GO:0006644,GO:0006650,GO:0006654,GO:0006793,GO:0006796,GO:0006810,GO:0006887,GO:0006955,GO:0008150,GO:0008152,GO:…	2.3.1.51	ko:K03989,ko:K13509	ko00561,ko00564,ko01100,ko01110,ko04072,ko04610,ko04975,ko05133,ko05150,ko05322,map00561,map00564,map01100,map01110,map04072,map04610,map04975,map05133,map05150,map05322	M00089	R02241,R09381	RC00004,RC00037,RC00039	ko00000,ko00001,ko00002,ko01000,ko01004,ko04147	-	-	-	Acyltransferase
XP_071784247.1	7739.XP_002599730.1	1.59e-246	774	COG0500@1|root,KOG1269@2759|Eukaryota,38CU5@33154|Opisthokonta,3BQ5S@33208|Metazoa	33208|Metazoa	I	Mycolic acid cyclopropane synthetase	-	-	-	-	-	-	-	-	-	-	-	-	Methyltransf_11,Methyltransf_23
XP_071784249.1	7668.SPU_015309-tr	2.09e-18	85.5	COG5183@1|root,KOG1609@2759|Eukaryota,39TKA@33154|Opisthokonta,3BA5X@33208|Metazoa,3D3R5@33213|Bilateria	33208|Metazoa	A	regulation of tolerance induction	2025-03-07	GO:0002643,GO:0002682,GO:0002683,GO:0002694,GO:0002695,GO:0007162,GO:0008150,GO:0008285,GO:0022407,GO:0022408,GO:0030155,GO:0032944,GO:0032945,GO:0042127,GO:0042129,GO:0042130,GO:0048519,GO:0048523,GO:0050670,GO:0050672,GO:0050789,GO:0050793,GO:0050794,GO:0050863,GO:0050865,GO:0050866,GO:0050868,GO:0051239,GO:0051249,GO:0051250,GO:0065007,GO:0070663,GO:0070664,GO:1903037,GO:1903038,GO:2000026	2.3.2.27	ko:K10662,ko:K10665	-	-	-	-	ko00000,ko01000,ko04121	-	-	-	RINGv
XP_071784250.1	6500.XP_005094180.1	6.57e-100	326	2C8FA@1|root,2QPMR@2759|Eukaryota,39RD2@33154|Opisthokonta,3BBF3@33208|Metazoa,3CSRQ@33213|Bilateria	33208|Metazoa	S	positive regulation of cysteine-type endopeptidase activity involved in apoptotic process	GRAMD4	GO:0005575,GO:0005622,GO:0005623,GO:0005737,GO:0005739,GO:0008150,GO:0009893,GO:0010604,GO:0010941,GO:0010942,GO:0010950,GO:0010952,GO:0019222,GO:0030162,GO:0031323,GO:0031325,GO:0032268,GO:0032270,GO:0042981,GO:0043065,GO:0043067,GO:0043068,GO:0043085,GO:0043226,GO:0043227,GO:0043229,GO:0043231,GO:0043280,GO:0043281,GO:0044093,GO:0044424,GO:0044444,GO:0044464,GO:0045862,GO:0048518,GO:0048522,GO:…	-	-	-	-	-	-	-	-	-	-	GRAM
XP_071784251.1	7668.SPU_007537-tr	0	1229	KOG1306@1|root,KOG1306@2759|Eukaryota,38CSX@33154|Opisthokonta,3BAVY@33208|Metazoa,3CSR1@33213|Bilateria	33208|Metazoa	PT	Belongs to the Ca(2 ) cation antiporter (CaCA) (TC 2.A.19) family	SLC8A3	GO:0000003,GO:0000302,GO:0001508,GO:0001666,GO:0001701,GO:0001890,GO:0001892,GO:0002026,GO:0002027,GO:0002028,GO:0002244,GO:0002376,GO:0002520,GO:0003006,GO:0003007,GO:0003008,GO:0003012,GO:0003013,GO:0003015,GO:0003018,GO:0003674,GO:0005215,GO:0005432,GO:0005488,GO:0005509,GO:0005515,GO:0005575,GO:0005622,GO:0005623,GO:0005634,GO:0005654,GO:0005737,GO:0005739,GO:0005740,GO:0005741,GO:0005783,GO:…	-	ko:K05849	ko04020,ko04022,ko04371,ko04740,ko04974,map04020,map04022,map04371,map04740,map04974	-	-	-	ko00000,ko00001,ko00536,ko02000	2.A.19.3	-	-	Calx-beta,Na_Ca_ex,Na_Ca_ex_C
XP_071784252.1	10224.XP_006823496.1	6.09e-210	600	KOG1037@1|root,KOG1037@2759|Eukaryota,38E97@33154|Opisthokonta,3BJ20@33208|Metazoa,3CUAT@33213|Bilateria	33208|Metazoa	KLO	Proposed nucleic acid binding domain	PARP3	GO:0000723,GO:0003674,GO:0003824,GO:0003909,GO:0003910,GO:0003950,GO:0005575,GO:0005622,GO:0005623,GO:0005634,GO:0005694,GO:0005737,GO:0005814,GO:0005815,GO:0005856,GO:0006139,GO:0006259,GO:0006260,GO:0006261,GO:0006266,GO:0006271,GO:0006273,GO:0006281,GO:0006302,GO:0006464,GO:0006471,GO:0006725,GO:0006807,GO:0006950,GO:0006974,GO:0006996,GO:0007346,GO:0008104,GO:0008150,GO:0008152,GO:0009058,GO:…	2.4.2.30	ko:K10798	ko03410,ko04210,ko04212,ko04214,ko04217,map03410,map04210,map04212,map04214,map04217	M00296	-	-	ko00000,ko00001,ko00002,ko01000,ko03032,ko03036,ko03400	-	-	-	PARP,PARP_reg,WGR
XP_071784253.1	7668.SPU_016051-tr	1.03e-197	575	COG4886@1|root,KOG0619@2759|Eukaryota,39MR6@33154|Opisthokonta,3BF66@33208|Metazoa,3D5KK@33213|Bilateria	33208|Metazoa	S	ADP-ribosylglycohydrolase	-	-	-	-	-	-	-	-	-	-	-	-	ADP_ribosyl_GH,LRR_8
XP_071784254.1	7668.SPU_016051-tr	1.03e-197	575	COG4886@1|root,KOG0619@2759|Eukaryota,39MR6@33154|Opisthokonta,3BF66@33208|Metazoa,3D5KK@33213|Bilateria	33208|Metazoa	S	ADP-ribosylglycohydrolase	-	-	-	-	-	-	-	-	-	-	-	-	ADP_ribosyl_GH,LRR_8
XP_071784256.1	10224.XP_006824535.1	4.53e-55	189	KOG3656@1|root,KOG3656@2759|Eukaryota,3AKBB@33154|Opisthokonta,3C05I@33208|Metazoa,3DG77@33213|Bilateria	33208|Metazoa	S	Belongs to the G-protein coupled receptor 1 family	-	-	-	ko:K04223,ko:K04231	ko04020,ko04080,map04020,map04080	-	-	-	ko00000,ko00001,ko04030	-	-	-	7tm_1
XP_071784258.1	946362.XP_004991729.1	0.000413	50.1	KOG1217@1|root,KOG4292@1|root,KOG1217@2759|Eukaryota,KOG4292@2759|Eukaryota	2759|Eukaryota	O	cobalamin catabolic process	-	-	-	ko:K13912,ko:K19525	ko04970,map04970	-	-	-	ko00000,ko00001	-	-	-	CUB,EGF,EGF_3,EGF_CA,Neur_chan_LBD,SH3_9,SRCR,TSP_1,Zona_pellucida,cEGF
XP_071784259.1	7668.SPU_001642-tr	2.26e-24	103	2CN36@1|root,2QTNN@2759|Eukaryota,38FJC@33154|Opisthokonta,3BM27@33208|Metazoa,3D0HQ@33213|Bilateria	33208|Metazoa	-	-	-	-	-	-	-	-	-	-	-	-	-	-	RVT_1
XP_071784260.1	7668.SPU_007537-tr	0	1225	KOG1306@1|root,KOG1306@2759|Eukaryota,38CSX@33154|Opisthokonta,3BAVY@33208|Metazoa,3CSR1@33213|Bilateria	33208|Metazoa	PT	Belongs to the Ca(2 ) cation antiporter (CaCA) (TC 2.A.19) family	SLC8A3	GO:0000003,GO:0000302,GO:0001508,GO:0001666,GO:0001701,GO:0001890,GO:0001892,GO:0002026,GO:0002027,GO:0002028,GO:0002244,GO:0002376,GO:0002520,GO:0003006,GO:0003007,GO:0003008,GO:0003012,GO:0003013,GO:0003015,GO:0003018,GO:0003674,GO:0005215,GO:0005432,GO:0005488,GO:0005509,GO:0005515,GO:0005575,GO:0005622,GO:0005623,GO:0005634,GO:0005654,GO:0005737,GO:0005739,GO:0005740,GO:0005741,GO:0005783,GO:…	-	ko:K05849	ko04020,ko04022,ko04371,ko04740,ko04974,map04020,map04022,map04371,map04740,map04974	-	-	-	ko00000,ko00001,ko00536,ko02000	2.A.19.3	-	-	Calx-beta,Na_Ca_ex,Na_Ca_ex_C
XP_071784261.1	10224.XP_002738645.2	7.88e-175	501	COG0404@1|root,KOG2770@2759|Eukaryota,38BS6@33154|Opisthokonta,3BAH4@33208|Metazoa,3CUKK@33213|Bilateria	33208|Metazoa	E	aminomethyltransferase activity	AMT	GO:0001505,GO:0003674,GO:0003824,GO:0004047,GO:0005488,GO:0005504,GO:0005575,GO:0005622,GO:0005623,GO:0005634,GO:0005654,GO:0005737,GO:0005739,GO:0005740,GO:0005743,GO:0005759,GO:0005960,GO:0006082,GO:0006520,GO:0006544,GO:0006546,GO:0006807,GO:0008150,GO:0008152,GO:0008168,GO:0008289,GO:0009056,GO:0009063,GO:0009069,GO:0009071,GO:0009987,GO:0016020,GO:0016054,GO:0016740,GO:0016741,GO:0017144,GO:…	2.1.2.10	ko:K00605	ko00260,ko00630,ko00670,ko01100,ko01110,ko01130,ko01200,map00260,map00630,map00670,map01100,map01110,map01130,map01200	M00532	R01221,R02300,R04125	RC00022,RC00069,RC00183,RC02834	ko00000,ko00001,ko00002,ko01000	-	-	-	GCV_T,GCV_T_C
XP_071784262.1	10224.XP_002730908.1	1.49e-205	590	KOG2864@1|root,KOG2864@2759|Eukaryota,38DRE@33154|Opisthokonta,3B9UJ@33208|Metazoa,3CVNW@33213|Bilateria	33208|Metazoa	D	RFT1 homolog	RFT1	GO:0005575,GO:0005622,GO:0005623,GO:0005737,GO:0005783,GO:0005789,GO:0006810,GO:0006869,GO:0008150,GO:0009987,GO:0010876,GO:0012505,GO:0016020,GO:0016043,GO:0031984,GO:0033036,GO:0034203,GO:0034204,GO:0042175,GO:0043226,GO:0043227,GO:0043229,GO:0043231,GO:0044422,GO:0044424,GO:0044425,GO:0044432,GO:0044444,GO:0044446,GO:0044464,GO:0046836,GO:0051179,GO:0051234,GO:0061024,GO:0065007,GO:0065008,GO:…	-	ko:K06316	-	-	-	-	ko00000,ko02000	2.A.66.3	-	-	Rft-1
XP_071784263.1	7668.SPU_008509-tr	2.34e-44	163	KOG3656@1|root,KOG3656@2759|Eukaryota,3AKBB@33154|Opisthokonta,3C05I@33208|Metazoa,3DG77@33213|Bilateria	33208|Metazoa	S	Belongs to the G-protein coupled receptor 1 family	-	-	-	ko:K04210,ko:K04215,ko:K04218	ko04024,ko04080,ko04915,ko04971,ko05032,map04024,map04080,map04915,map04971,map05032	-	-	-	ko00000,ko00001,ko04030	-	-	-	7tm_1
XP_071784264.1	7668.SPU_025453-tr	2.77e-139	412	KOG3656@1|root,KOG3656@2759|Eukaryota,38FQB@33154|Opisthokonta,3BBHC@33208|Metazoa,3CU0H@33213|Bilateria	33208|Metazoa	S	gonadotropin-releasing hormone receptor activity	GPR85	GO:0002791,GO:0002793,GO:0003674,GO:0004888,GO:0004930,GO:0004968,GO:0005575,GO:0005622,GO:0005623,GO:0005737,GO:0005783,GO:0005886,GO:0005887,GO:0007154,GO:0007165,GO:0007186,GO:0007275,GO:0007399,GO:0008150,GO:0008277,GO:0009719,GO:0009725,GO:0009966,GO:0009967,GO:0009987,GO:0010033,GO:0010243,GO:0010646,GO:0010647,GO:0010721,GO:0010817,GO:0012505,GO:0016020,GO:0016021,GO:0016500,GO:0022008,GO:…	-	ko:K04300,ko:K04301,ko:K04302	-	-	-	-	ko00000,ko04030	-	-	-	7tm_1
XP_071784265.1	7668.SPU_025453-tr	2.77e-139	412	KOG3656@1|root,KOG3656@2759|Eukaryota,38FQB@33154|Opisthokonta,3BBHC@33208|Metazoa,3CU0H@33213|Bilateria	33208|Metazoa	S	gonadotropin-releasing hormone receptor activity	GPR85	GO:0002791,GO:0002793,GO:0003674,GO:0004888,GO:0004930,GO:0004968,GO:0005575,GO:0005622,GO:0005623,GO:0005737,GO:0005783,GO:0005886,GO:0005887,GO:0007154,GO:0007165,GO:0007186,GO:0007275,GO:0007399,GO:0008150,GO:0008277,GO:0009719,GO:0009725,GO:0009966,GO:0009967,GO:0009987,GO:0010033,GO:0010243,GO:0010646,GO:0010647,GO:0010721,GO:0010817,GO:0012505,GO:0016020,GO:0016021,GO:0016500,GO:0022008,GO:…	-	ko:K04300,ko:K04301,ko:K04302	-	-	-	-	ko00000,ko04030	-	-	-	7tm_1
XP_071784266.1	9818.XP_007935483.1	2.08e-53	173	COG0537@1|root,KOG3379@2759|Eukaryota,3A1SB@33154|Opisthokonta,3BQP9@33208|Metazoa,3D6TK@33213|Bilateria,4888G@7711|Chordata,498NV@7742|Vertebrata,3J1YK@40674|Mammalia,3533Y@311790|Afrotheria	33208|Metazoa	F	HIT domain	FHIT	GO:0001650,GO:0003674,GO:0003824,GO:0004551,GO:0005488,GO:0005515,GO:0005575,GO:0005622,GO:0005623,GO:0005634,GO:0005730,GO:0005737,GO:0005739,GO:0005829,GO:0005886,GO:0006139,GO:0006163,GO:0006259,GO:0006260,GO:0006725,GO:0006753,GO:0006793,GO:0006796,GO:0006807,GO:0006915,GO:0007154,GO:0007165,GO:0008150,GO:0008152,GO:0008219,GO:0009056,GO:0009058,GO:0009059,GO:0009117,GO:0009166,GO:0009892,GO:…	3.6.1.29	ko:K01522	ko00230,ko05222,ko05223,map00230,map05222,map05223	-	R00187	RC00002	ko00000,ko00001,ko01000	-	-	-	HIT
XP_071784267.1	7668.SPU_026627-tr	0	927	COG1236@1|root,KOG1056@1|root,KOG1056@2759|Eukaryota,KOG1361@2759|Eukaryota,38C5P@33154|Opisthokonta,3B9DN@33208|Metazoa,3CU4N@33213|Bilateria	33208|Metazoa	T	glutamate receptor	GRM4	GO:0000139,GO:0000187,GO:0001505,GO:0001640,GO:0001642,GO:0001654,GO:0001661,GO:0001662,GO:0001932,GO:0001934,GO:0002209,GO:0003008,GO:0003674,GO:0004888,GO:0004930,GO:0005215,GO:0005216,GO:0005244,GO:0005245,GO:0005246,GO:0005261,GO:0005262,GO:0005488,GO:0005509,GO:0005515,GO:0005516,GO:0005575,GO:0005622,GO:0005623,GO:0005737,GO:0005783,GO:0005789,GO:0005791,GO:0005794,GO:0005886,GO:0005887,GO:…	-	ko:K04603,ko:K04605,ko:K04607,ko:K04608	ko04020,ko04068,ko04072,ko04080,ko04540,ko04720,ko04723,ko04724,ko04730,ko04742,ko04915,ko05030,map04020,map04068,map04072,map04080,map04540,map04720,map04723,map04724,map04730,map04742,map04915,map05030	-	-	-	ko00000,ko00001,ko01009,ko04030	9.A.14.7.1	-	-	7tm_3,ANF_receptor,NCD3G
XP_071784268.1	7668.SPU_026627-tr	0	927	COG1236@1|root,KOG1056@1|root,KOG1056@2759|Eukaryota,KOG1361@2759|Eukaryota,38C5P@33154|Opisthokonta,3B9DN@33208|Metazoa,3CU4N@33213|Bilateria	33208|Metazoa	T	glutamate receptor	GRM4	GO:0000139,GO:0000187,GO:0001505,GO:0001640,GO:0001642,GO:0001654,GO:0001661,GO:0001662,GO:0001932,GO:0001934,GO:0002209,GO:0003008,GO:0003674,GO:0004888,GO:0004930,GO:0005215,GO:0005216,GO:0005244,GO:0005245,GO:0005246,GO:0005261,GO:0005262,GO:0005488,GO:0005509,GO:0005515,GO:0005516,GO:0005575,GO:0005622,GO:0005623,GO:0005737,GO:0005783,GO:0005789,GO:0005791,GO:0005794,GO:0005886,GO:0005887,GO:…	-	ko:K04603,ko:K04605,ko:K04607,ko:K04608	ko04020,ko04068,ko04072,ko04080,ko04540,ko04720,ko04723,ko04724,ko04730,ko04742,ko04915,ko05030,map04020,map04068,map04072,map04080,map04540,map04720,map04723,map04724,map04730,map04742,map04915,map05030	-	-	-	ko00000,ko00001,ko01009,ko04030	9.A.14.7.1	-	-	7tm_3,ANF_receptor,NCD3G
XP_071784270.1	7370.XP_005189914.1	3.07e-11	74.7	KOG1721@1|root,KOG1721@2759|Eukaryota,38EV5@33154|Opisthokonta,3BDUH@33208|Metazoa,3CTCH@33213|Bilateria,41VWE@6656|Arthropoda,3SIWE@50557|Insecta,4525S@7147|Diptera	33208|Metazoa	K	Metal ion binding	FEZF2	GO:0000122,GO:0000902,GO:0000904,GO:0000976,GO:0000977,GO:0000978,GO:0000981,GO:0000982,GO:0000987,GO:0001012,GO:0001067,GO:0001078,GO:0001227,GO:0001228,GO:0001709,GO:0001764,GO:0003002,GO:0003674,GO:0003676,GO:0003677,GO:0003682,GO:0003690,GO:0003700,GO:0005488,GO:0005515,GO:0005575,GO:0005622,GO:0005623,GO:0005634,GO:0005737,GO:0005829,GO:0006139,GO:0006351,GO:0006355,GO:0006357,GO:0006366,GO:…	-	-	-	-	-	-	-	-	-	-	zf-C2H2,zf-C2H2_6
XP_071784271.1	7370.XP_005189914.1	3.07e-11	74.7	KOG1721@1|root,KOG1721@2759|Eukaryota,38EV5@33154|Opisthokonta,3BDUH@33208|Metazoa,3CTCH@33213|Bilateria,41VWE@6656|Arthropoda,3SIWE@50557|Insecta,4525S@7147|Diptera	33208|Metazoa	K	Metal ion binding	FEZF2	GO:0000122,GO:0000902,GO:0000904,GO:0000976,GO:0000977,GO:0000978,GO:0000981,GO:0000982,GO:0000987,GO:0001012,GO:0001067,GO:0001078,GO:0001227,GO:0001228,GO:0001709,GO:0001764,GO:0003002,GO:0003674,GO:0003676,GO:0003677,GO:0003682,GO:0003690,GO:0003700,GO:0005488,GO:0005515,GO:0005575,GO:0005622,GO:0005623,GO:0005634,GO:0005737,GO:0005829,GO:0006139,GO:0006351,GO:0006355,GO:0006357,GO:0006366,GO:…	-	-	-	-	-	-	-	-	-	-	zf-C2H2,zf-C2H2_6
XP_071784272.1	10224.NP_001161511.1	6.62e-105	304	COG5126@1|root,KOG0034@2759|Eukaryota,38D4P@33154|Opisthokonta,3B999@33208|Metazoa,3CY9Q@33213|Bilateria	33208|Metazoa	T	calcineurin-NFAT signaling cascade	PPP3R1	GO:0000003,GO:0001505,GO:0001525,GO:0001568,GO:0001569,GO:0001763,GO:0001837,GO:0001944,GO:0002009,GO:0002682,GO:0002764,GO:0002768,GO:0003674,GO:0003824,GO:0004721,GO:0004722,GO:0004723,GO:0005488,GO:0005509,GO:0005515,GO:0005516,GO:0005575,GO:0005622,GO:0005623,GO:0005634,GO:0005654,GO:0005737,GO:0005829,GO:0005886,GO:0005955,GO:0006355,GO:0006357,GO:0006464,GO:0006470,GO:0006606,GO:0006793,GO:…	-	ko:K06268	ko04010,ko04020,ko04022,ko04114,ko04218,ko04310,ko04360,ko04370,ko04380,ko04650,ko04658,ko04659,ko04660,ko04662,ko04720,ko04724,ko04921,ko04922,ko04924,ko05010,ko05014,ko05031,ko05152,ko05166,ko05167,map04010,map04020,map04022,map04114,map04218,map04310,map04360,map04370,map04380,map04650,map04658,map04659,map04660,map04662,map04720,map04724,map04921,map04922,map04924,map05010,map05014,map05031,m…	-	-	-	ko00000,ko00001,ko01009	-	-	-	EF-hand_1,EF-hand_5,EF-hand_7,WD40
XP_071784273.1	7739.XP_002594930.1	4.31e-304	848	COG2986@1|root,KOG0222@2759|Eukaryota,39FQ6@33154|Opisthokonta,3BD2K@33208|Metazoa,3CSYT@33213|Bilateria,483Z9@7711|Chordata	33208|Metazoa	Q	histidine ammonia-lyase activity	HAL	GO:0003674,GO:0003824,GO:0004397,GO:0005575,GO:0005622,GO:0005623,GO:0005737,GO:0005829,GO:0006082,GO:0006520,GO:0006547,GO:0006548,GO:0006725,GO:0006807,GO:0006950,GO:0008150,GO:0008152,GO:0009056,GO:0009063,GO:0009987,GO:0010035,GO:0010038,GO:0010043,GO:0016054,GO:0016829,GO:0016840,GO:0016841,GO:0019439,GO:0019752,GO:0034641,GO:0042221,GO:0042592,GO:0043436,GO:0044237,GO:0044238,GO:0044248,GO:…	4.3.1.3	ko:K01745	ko00340,ko01100,map00340,map01100	M00045	R01168	RC00361	ko00000,ko00001,ko00002,ko01000	-	-	-	DUF3534,Lyase_aromatic
XP_071784274.1	7739.XP_002594920.1	9.76e-125	377	COG0477@1|root,KOG3574@2759|Eukaryota,39T5I@33154|Opisthokonta,3BISU@33208|Metazoa,3CU6Y@33213|Bilateria,487UZ@7711|Chordata	33208|Metazoa	P	solute:proton symporter activity	MFSD3	GO:0003674,GO:0005215,GO:0005575,GO:0005623,GO:0005886,GO:0005887,GO:0006810,GO:0006811,GO:0006812,GO:0008150,GO:0008324,GO:0015075,GO:0015077,GO:0015078,GO:0015291,GO:0015293,GO:0015294,GO:0015295,GO:0015318,GO:0015672,GO:0016020,GO:0016021,GO:0022804,GO:0022857,GO:0022890,GO:0031224,GO:0031226,GO:0034220,GO:0044425,GO:0044459,GO:0044464,GO:0051179,GO:0051234,GO:0055085,GO:0071944,GO:0098655,GO:…	-	-	-	-	-	-	-	-	-	-	Acatn,MFS_1
XP_071784275.1	7739.XP_002594920.1	9.76e-125	377	COG0477@1|root,KOG3574@2759|Eukaryota,39T5I@33154|Opisthokonta,3BISU@33208|Metazoa,3CU6Y@33213|Bilateria,487UZ@7711|Chordata	33208|Metazoa	P	solute:proton symporter activity	MFSD3	GO:0003674,GO:0005215,GO:0005575,GO:0005623,GO:0005886,GO:0005887,GO:0006810,GO:0006811,GO:0006812,GO:0008150,GO:0008324,GO:0015075,GO:0015077,GO:0015078,GO:0015291,GO:0015293,GO:0015294,GO:0015295,GO:0015318,GO:0015672,GO:0016020,GO:0016021,GO:0022804,GO:0022857,GO:0022890,GO:0031224,GO:0031226,GO:0034220,GO:0044425,GO:0044459,GO:0044464,GO:0051179,GO:0051234,GO:0055085,GO:0071944,GO:0098655,GO:…	-	-	-	-	-	-	-	-	-	-	Acatn,MFS_1
XP_071784276.1	7739.XP_002594920.1	9.76e-125	377	COG0477@1|root,KOG3574@2759|Eukaryota,39T5I@33154|Opisthokonta,3BISU@33208|Metazoa,3CU6Y@33213|Bilateria,487UZ@7711|Chordata	33208|Metazoa	P	solute:proton symporter activity	MFSD3	GO:0003674,GO:0005215,GO:0005575,GO:0005623,GO:0005886,GO:0005887,GO:0006810,GO:0006811,GO:0006812,GO:0008150,GO:0008324,GO:0015075,GO:0015077,GO:0015078,GO:0015291,GO:0015293,GO:0015294,GO:0015295,GO:0015318,GO:0015672,GO:0016020,GO:0016021,GO:0022804,GO:0022857,GO:0022890,GO:0031224,GO:0031226,GO:0034220,GO:0044425,GO:0044459,GO:0044464,GO:0051179,GO:0051234,GO:0055085,GO:0071944,GO:0098655,GO:…	-	-	-	-	-	-	-	-	-	-	Acatn,MFS_1
XP_071784277.1	7739.XP_002594930.1	8.48e-153	449	COG2986@1|root,KOG0222@2759|Eukaryota,39FQ6@33154|Opisthokonta,3BD2K@33208|Metazoa,3CSYT@33213|Bilateria,483Z9@7711|Chordata	33208|Metazoa	Q	histidine ammonia-lyase activity	HAL	GO:0003674,GO:0003824,GO:0004397,GO:0005575,GO:0005622,GO:0005623,GO:0005737,GO:0005829,GO:0006082,GO:0006520,GO:0006547,GO:0006548,GO:0006725,GO:0006807,GO:0006950,GO:0008150,GO:0008152,GO:0009056,GO:0009063,GO:0009987,GO:0010035,GO:0010038,GO:0010043,GO:0016054,GO:0016829,GO:0016840,GO:0016841,GO:0019439,GO:0019752,GO:0034641,GO:0042221,GO:0042592,GO:0043436,GO:0044237,GO:0044238,GO:0044248,GO:…	4.3.1.3	ko:K01745	ko00340,ko01100,map00340,map01100	M00045	R01168	RC00361	ko00000,ko00001,ko00002,ko01000	-	-	-	DUF3534,Lyase_aromatic
XP_071784279.1	7668.SPU_016903-tr	3.33e-160	482	KOG1632@1|root,KOG1632@2759|Eukaryota,38F18@33154|Opisthokonta,3BFPJ@33208|Metazoa,3CZT4@33213|Bilateria	33208|Metazoa	O	unmethylated CpG binding	CXXC1	GO:0000976,GO:0000981,GO:0000987,GO:0001067,GO:0003674,GO:0003676,GO:0003677,GO:0003690,GO:0003700,GO:0005488,GO:0005575,GO:0005622,GO:0005623,GO:0005634,GO:0005654,GO:0005737,GO:0005829,GO:0006325,GO:0006355,GO:0006357,GO:0006464,GO:0006479,GO:0006807,GO:0006950,GO:0006986,GO:0006996,GO:0007154,GO:0007165,GO:0008150,GO:0008152,GO:0008213,GO:0009889,GO:0009891,GO:0009893,GO:0009987,GO:0010033,GO:…	-	ko:K14960	-	-	-	-	ko00000,ko03000,ko03036	-	-	-	PHD,zf-CXXC,zf-CpG_bind_C
XP_071784280.1	7668.SPU_016903-tr	6.05e-160	481	KOG1632@1|root,KOG1632@2759|Eukaryota,38F18@33154|Opisthokonta,3BFPJ@33208|Metazoa,3CZT4@33213|Bilateria	33208|Metazoa	O	unmethylated CpG binding	CXXC1	GO:0000976,GO:0000981,GO:0000987,GO:0001067,GO:0003674,GO:0003676,GO:0003677,GO:0003690,GO:0003700,GO:0005488,GO:0005575,GO:0005622,GO:0005623,GO:0005634,GO:0005654,GO:0005737,GO:0005829,GO:0006325,GO:0006355,GO:0006357,GO:0006464,GO:0006479,GO:0006807,GO:0006950,GO:0006986,GO:0006996,GO:0007154,GO:0007165,GO:0008150,GO:0008152,GO:0008213,GO:0009889,GO:0009891,GO:0009893,GO:0009987,GO:0010033,GO:…	-	ko:K14960	-	-	-	-	ko00000,ko03000,ko03036	-	-	-	PHD,zf-CXXC,zf-CpG_bind_C
XP_071784281.1	7739.XP_002594928.1	3.22e-216	607	COG0402@1|root,KOG3968@2759|Eukaryota,38M4C@33154|Opisthokonta,3BB9H@33208|Metazoa,3CXCD@33213|Bilateria,484E4@7711|Chordata	33208|Metazoa	FQ	imidazolonepropionase activity	AMDHD1	GO:0003674,GO:0003824,GO:0005575,GO:0005622,GO:0005623,GO:0005737,GO:0005829,GO:0006082,GO:0006520,GO:0006547,GO:0006548,GO:0006725,GO:0006807,GO:0008150,GO:0008152,GO:0009056,GO:0009063,GO:0009987,GO:0016054,GO:0016787,GO:0016810,GO:0016812,GO:0019439,GO:0019752,GO:0034641,GO:0043436,GO:0044237,GO:0044238,GO:0044248,GO:0044270,GO:0044281,GO:0044282,GO:0044424,GO:0044444,GO:0044464,GO:0046395,GO:…	3.5.2.7	ko:K01468	ko00340,ko01100,map00340,map01100	M00045	R02288	RC00683	ko00000,ko00001,ko00002,ko01000	-	-	-	Amidohydro_1,Amidohydro_3
XP_071784282.1	7668.SPU_006903-tr	1.69e-154	446	KOG1442@1|root,KOG1442@2759|Eukaryota,38BNG@33154|Opisthokonta,3BE4W@33208|Metazoa,3CRUX@33213|Bilateria	33208|Metazoa	GOU	GDP-fucose import into Golgi lumen	SLC35C1	GO:0000139,GO:0003674,GO:0005215,GO:0005338,GO:0005457,GO:0005575,GO:0005622,GO:0005623,GO:0005737,GO:0005794,GO:0005798,GO:0006464,GO:0006486,GO:0006493,GO:0006629,GO:0006807,GO:0006810,GO:0007610,GO:0007625,GO:0008150,GO:0008152,GO:0008593,GO:0009058,GO:0009059,GO:0009100,GO:0009101,GO:0009966,GO:0009968,GO:0009987,GO:0010646,GO:0010648,GO:0012505,GO:0015780,GO:0015783,GO:0015931,GO:0015932,GO:…	-	ko:K15279	-	-	-	-	ko00000,ko02000	2.A.7.16	-	-	TPT
XP_071784283.1	7668.SPU_006143-tr	4.87e-100	302	KOG0758@1|root,KOG0758@2759|Eukaryota,38BD7@33154|Opisthokonta,3BFY8@33208|Metazoa,3CZ26@33213|Bilateria	33208|Metazoa	C	carnitine:acyl carnitine antiporter activity	SLC25A20	GO:0000902,GO:0000904,GO:0002064,GO:0003382,GO:0003674,GO:0005215,GO:0005476,GO:0005575,GO:0005622,GO:0005623,GO:0005737,GO:0005739,GO:0005740,GO:0005743,GO:0005829,GO:0006810,GO:0006811,GO:0006812,GO:0006820,GO:0006839,GO:0006844,GO:0006853,GO:0006869,GO:0006873,GO:0006875,GO:0007275,GO:0007424,GO:0008150,GO:0008324,GO:0008519,GO:0009653,GO:0009888,GO:0009987,GO:0010876,GO:0010960,GO:0010961,GO:…	-	ko:K15109	ko04714,map04714	-	-	-	ko00000,ko00001,ko02000	2.A.29.8	-	-	Mito_carr
XP_071784284.1	7668.SPU_026226-tr	7.21e-263	745	COG0114@1|root,KOG1317@2759|Eukaryota,38GHX@33154|Opisthokonta,3BB3C@33208|Metazoa,3CUSS@33213|Bilateria	33208|Metazoa	C	fumarate hydratase activity	FH	GO:0001894,GO:0003674,GO:0003824,GO:0004333,GO:0005575,GO:0005622,GO:0005623,GO:0005737,GO:0005739,GO:0005759,GO:0006082,GO:0006091,GO:0006099,GO:0006101,GO:0006106,GO:0006108,GO:0008150,GO:0008152,GO:0009060,GO:0009987,GO:0015980,GO:0016829,GO:0016835,GO:0016836,GO:0016999,GO:0017144,GO:0019752,GO:0031974,GO:0032501,GO:0042592,GO:0043226,GO:0043227,GO:0043229,GO:0043231,GO:0043233,GO:0043436,GO:…	4.2.1.2	ko:K01679	ko00020,ko00620,ko00720,ko01100,ko01110,ko01120,ko01130,ko01200,ko04934,ko05200,ko05211,map00020,map00620,map00720,map01100,map01110,map01120,map01130,map01200,map04934,map05200,map05211	M00009,M00011,M00173,M00376	R01082	RC00443	ko00000,ko00001,ko00002,ko01000	-	-	-	FumaraseC_C,Lyase_1
XP_071784285.1	7668.SPU_006143-tr	1.94e-78	245	KOG0758@1|root,KOG0758@2759|Eukaryota,38BD7@33154|Opisthokonta,3BFY8@33208|Metazoa,3CZ26@33213|Bilateria	33208|Metazoa	C	carnitine:acyl carnitine antiporter activity	SLC25A20	GO:0000902,GO:0000904,GO:0002064,GO:0003382,GO:0003674,GO:0005215,GO:0005476,GO:0005575,GO:0005622,GO:0005623,GO:0005737,GO:0005739,GO:0005740,GO:0005743,GO:0005829,GO:0006810,GO:0006811,GO:0006812,GO:0006820,GO:0006839,GO:0006844,GO:0006853,GO:0006869,GO:0006873,GO:0006875,GO:0007275,GO:0007424,GO:0008150,GO:0008324,GO:0008519,GO:0009653,GO:0009888,GO:0009987,GO:0010876,GO:0010960,GO:0010961,GO:…	-	ko:K15109	ko04714,map04714	-	-	-	ko00000,ko00001,ko02000	2.A.29.8	-	-	Mito_carr
XP_071784286.1	6500.XP_005094437.1	1.72e-172	523	COG0659@1|root,KOG0236@2759|Eukaryota,38EAT@33154|Opisthokonta,3BAAN@33208|Metazoa,3CUG2@33213|Bilateria	33208|Metazoa	P	secondary active sulfate transmembrane transporter activity	SLC26A2	GO:0000003,GO:0001101,GO:0001503,GO:0002376,GO:0002931,GO:0003006,GO:0003008,GO:0003674,GO:0003774,GO:0003824,GO:0005215,GO:0005216,GO:0005253,GO:0005254,GO:0005310,GO:0005342,GO:0005452,GO:0005488,GO:0005515,GO:0005575,GO:0005576,GO:0005615,GO:0005622,GO:0005623,GO:0005737,GO:0005886,GO:0005887,GO:0005902,GO:0005903,GO:0005929,GO:0006082,GO:0006139,GO:0006163,GO:0006164,GO:0006725,GO:0006753,GO:…	-	ko:K14453,ko:K14700,ko:K14701,ko:K14702,ko:K14703,ko:K14704,ko:K14707,ko:K17341	ko04918,ko04978,map04918,map04978	-	-	-	ko00000,ko00001,ko02000,ko04147	2.A.53.2,2.A.53.2.1,2.A.53.2.2,2.A.53.2.4,2.A.53.2.5,2.A.53.2.7,2.A.53.2.8,2.A.53.2.9	-	-	STAS,Sulfate_transp
XP_071784287.1	6500.XP_005094437.1	1.72e-172	523	COG0659@1|root,KOG0236@2759|Eukaryota,38EAT@33154|Opisthokonta,3BAAN@33208|Metazoa,3CUG2@33213|Bilateria	33208|Metazoa	P	secondary active sulfate transmembrane transporter activity	SLC26A2	GO:0000003,GO:0001101,GO:0001503,GO:0002376,GO:0002931,GO:0003006,GO:0003008,GO:0003674,GO:0003774,GO:0003824,GO:0005215,GO:0005216,GO:0005253,GO:0005254,GO:0005310,GO:0005342,GO:0005452,GO:0005488,GO:0005515,GO:0005575,GO:0005576,GO:0005615,GO:0005622,GO:0005623,GO:0005737,GO:0005886,GO:0005887,GO:0005902,GO:0005903,GO:0005929,GO:0006082,GO:0006139,GO:0006163,GO:0006164,GO:0006725,GO:0006753,GO:…	-	ko:K14453,ko:K14700,ko:K14701,ko:K14702,ko:K14703,ko:K14704,ko:K14707,ko:K17341	ko04918,ko04978,map04918,map04978	-	-	-	ko00000,ko00001,ko02000,ko04147	2.A.53.2,2.A.53.2.1,2.A.53.2.2,2.A.53.2.4,2.A.53.2.5,2.A.53.2.7,2.A.53.2.8,2.A.53.2.9	-	-	STAS,Sulfate_transp
XP_071784288.1	6500.XP_005094437.1	1.72e-172	523	COG0659@1|root,KOG0236@2759|Eukaryota,38EAT@33154|Opisthokonta,3BAAN@33208|Metazoa,3CUG2@33213|Bilateria	33208|Metazoa	P	secondary active sulfate transmembrane transporter activity	SLC26A2	GO:0000003,GO:0001101,GO:0001503,GO:0002376,GO:0002931,GO:0003006,GO:0003008,GO:0003674,GO:0003774,GO:0003824,GO:0005215,GO:0005216,GO:0005253,GO:0005254,GO:0005310,GO:0005342,GO:0005452,GO:0005488,GO:0005515,GO:0005575,GO:0005576,GO:0005615,GO:0005622,GO:0005623,GO:0005737,GO:0005886,GO:0005887,GO:0005902,GO:0005903,GO:0005929,GO:0006082,GO:0006139,GO:0006163,GO:0006164,GO:0006725,GO:0006753,GO:…	-	ko:K14453,ko:K14700,ko:K14701,ko:K14702,ko:K14703,ko:K14704,ko:K14707,ko:K17341	ko04918,ko04978,map04918,map04978	-	-	-	ko00000,ko00001,ko02000,ko04147	2.A.53.2,2.A.53.2.1,2.A.53.2.2,2.A.53.2.4,2.A.53.2.5,2.A.53.2.7,2.A.53.2.8,2.A.53.2.9	-	-	STAS,Sulfate_transp
XP_071784289.1	6500.XP_005094437.1	1.72e-172	523	COG0659@1|root,KOG0236@2759|Eukaryota,38EAT@33154|Opisthokonta,3BAAN@33208|Metazoa,3CUG2@33213|Bilateria	33208|Metazoa	P	secondary active sulfate transmembrane transporter activity	SLC26A2	GO:0000003,GO:0001101,GO:0001503,GO:0002376,GO:0002931,GO:0003006,GO:0003008,GO:0003674,GO:0003774,GO:0003824,GO:0005215,GO:0005216,GO:0005253,GO:0005254,GO:0005310,GO:0005342,GO:0005452,GO:0005488,GO:0005515,GO:0005575,GO:0005576,GO:0005615,GO:0005622,GO:0005623,GO:0005737,GO:0005886,GO:0005887,GO:0005902,GO:0005903,GO:0005929,GO:0006082,GO:0006139,GO:0006163,GO:0006164,GO:0006725,GO:0006753,GO:…	-	ko:K14453,ko:K14700,ko:K14701,ko:K14702,ko:K14703,ko:K14704,ko:K14707,ko:K17341	ko04918,ko04978,map04918,map04978	-	-	-	ko00000,ko00001,ko02000,ko04147	2.A.53.2,2.A.53.2.1,2.A.53.2.2,2.A.53.2.4,2.A.53.2.5,2.A.53.2.7,2.A.53.2.8,2.A.53.2.9	-	-	STAS,Sulfate_transp
XP_071784290.1	7668.SPU_015771-tr	4.06e-195	593	KOG3213@1|root,KOG3213@2759|Eukaryota,39DJ1@33154|Opisthokonta,3BIPI@33208|Metazoa,3CWT0@33213|Bilateria	33208|Metazoa	K	Protein of unknown function (DUF667)	C3orf67	-	-	-	-	-	-	-	-	-	-	-	DUF667
XP_071784291.1	7668.SPU_012070-tr	4.04e-282	795	KOG3719@1|root,KOG3719@2759|Eukaryota,3AK4E@33154|Opisthokonta,3BE60@33208|Metazoa,3CYBZ@33213|Bilateria	33208|Metazoa	I	Belongs to the carnitine choline acetyltransferase family	CPT2	GO:0003674,GO:0003824,GO:0004095,GO:0005575,GO:0005622,GO:0005623,GO:0005634,GO:0005654,GO:0005730,GO:0005737,GO:0005739,GO:0005740,GO:0005743,GO:0006082,GO:0006091,GO:0006629,GO:0006631,GO:0006635,GO:0006810,GO:0006811,GO:0006820,GO:0006839,GO:0006853,GO:0006869,GO:0006950,GO:0008150,GO:0008152,GO:0008374,GO:0009056,GO:0009058,GO:0009062,GO:0009605,GO:0009987,GO:0009991,GO:0010876,GO:0015711,GO:…	2.3.1.21	ko:K08766	ko00071,ko01212,ko03320,ko04714,map00071,map01212,map03320,map04714	-	R01923	RC00004,RC00037,RC02816	ko00000,ko00001,ko01000	-	-	-	Carn_acyltransf
XP_071784292.1	7668.SPU_001673-tr	4.47e-133	393	COG2515@1|root,2QPS1@2759|Eukaryota,38G9B@33154|Opisthokonta,3BJTM@33208|Metazoa,3D5PJ@33213|Bilateria	33208|Metazoa	E	Pyridoxal-phosphate dependent enzyme	-	-	4.4.1.15	ko:K05396	ko00270,map00270	-	R01874	RC00382	ko00000,ko00001,ko01000	-	-	-	PALP
XP_071784293.1	7668.SPU_026226-tr	4.2e-269	745	COG0114@1|root,KOG1317@2759|Eukaryota,38GHX@33154|Opisthokonta,3BB3C@33208|Metazoa,3CUSS@33213|Bilateria	33208|Metazoa	C	fumarate hydratase activity	FH	GO:0001894,GO:0003674,GO:0003824,GO:0004333,GO:0005575,GO:0005622,GO:0005623,GO:0005737,GO:0005739,GO:0005759,GO:0006082,GO:0006091,GO:0006099,GO:0006101,GO:0006106,GO:0006108,GO:0008150,GO:0008152,GO:0009060,GO:0009987,GO:0015980,GO:0016829,GO:0016835,GO:0016836,GO:0016999,GO:0017144,GO:0019752,GO:0031974,GO:0032501,GO:0042592,GO:0043226,GO:0043227,GO:0043229,GO:0043231,GO:0043233,GO:0043436,GO:…	4.2.1.2	ko:K01679	ko00020,ko00620,ko00720,ko01100,ko01110,ko01120,ko01130,ko01200,ko04934,ko05200,ko05211,map00020,map00620,map00720,map01100,map01110,map01120,map01130,map01200,map04934,map05200,map05211	M00009,M00011,M00173,M00376	R01082	RC00443	ko00000,ko00001,ko00002,ko01000	-	-	-	FumaraseC_C,Lyase_1
XP_071784295.1	7668.SPU_015310-tr	3.63e-188	542	KOG4294@1|root,KOG4294@2759|Eukaryota,38YI2@33154|Opisthokonta,3BE9T@33208|Metazoa,3CUPZ@33213|Bilateria	33208|Metazoa	PT	acid-sensing ion channel activity	-	-	-	ko:K03440,ko:K04828,ko:K04829	ko04742,ko04750,map04742,map04750	-	-	-	ko00000,ko00001,ko04040	1.A.6.1.10,1.A.6.1.2,1.A.6.1.4,1.A.6.1.5,1.A.6.1.8,1.A.6.1.9,1.A.6.2,1.A.6.4,1.A.6.5	-	-	ASC
XP_071784296.1	7668.SPU_015310-tr	5.19e-178	516	KOG4294@1|root,KOG4294@2759|Eukaryota,38YI2@33154|Opisthokonta,3BE9T@33208|Metazoa,3CUPZ@33213|Bilateria	33208|Metazoa	PT	acid-sensing ion channel activity	-	-	-	ko:K03440,ko:K04828,ko:K04829	ko04742,ko04750,map04742,map04750	-	-	-	ko00000,ko00001,ko04040	1.A.6.1.10,1.A.6.1.2,1.A.6.1.4,1.A.6.1.5,1.A.6.1.8,1.A.6.1.9,1.A.6.2,1.A.6.4,1.A.6.5	-	-	ASC
XP_071784297.1	7668.SPU_024990-tr	1.36e-36	138	COG0484@1|root,KOG0714@2759|Eukaryota,39RD6@33154|Opisthokonta,3BI4M@33208|Metazoa,3CZSN@33213|Bilateria	33208|Metazoa	O	negative regulation of IRE1-mediated unfolded protein response	DNAJB9	GO:0001775,GO:0002376,GO:0002377,GO:0002440,GO:0002520,GO:0002521,GO:0003674,GO:0005488,GO:0005515,GO:0005575,GO:0005622,GO:0005623,GO:0005634,GO:0005730,GO:0005737,GO:0005783,GO:0005788,GO:0005789,GO:0006508,GO:0006511,GO:0006807,GO:0006950,GO:0006986,GO:0007154,GO:0007165,GO:0007275,GO:0008150,GO:0008152,GO:0009056,GO:0009057,GO:0009966,GO:0009968,GO:0009987,GO:0010033,GO:0010243,GO:0010498,GO:…	-	ko:K09515	-	-	-	-	ko00000,ko03110	-	-	-	DnaJ
XP_071784298.1	7668.SPU_023090-tr	3.23e-87	298	KOG1704@1|root,KOG2504@1|root,KOG1704@2759|Eukaryota,KOG2504@2759|Eukaryota,38HNJ@33154|Opisthokonta,3BAH0@33208|Metazoa,3CRZ2@33213|Bilateria	33208|Metazoa	TZ	regulation of cardiac muscle cell myoblast differentiation	PRICKLE2	GO:0000226,GO:0001558,GO:0001568,GO:0001654,GO:0001701,GO:0001736,GO:0001737,GO:0001738,GO:0001745,GO:0001824,GO:0001825,GO:0001829,GO:0001830,GO:0001838,GO:0001841,GO:0001843,GO:0001944,GO:0002009,GO:0002165,GO:0003002,GO:0003674,GO:0005488,GO:0005515,GO:0005575,GO:0005622,GO:0005623,GO:0005634,GO:0005635,GO:0005737,GO:0005813,GO:0005815,GO:0005829,GO:0005856,GO:0005886,GO:0006355,GO:0006606,GO:…	-	ko:K04511	ko04310,map04310	-	-	-	ko00000,ko00001	-	-	-	LIM,PET
XP_071784299.1	7668.SPU_018545-tr	2.65e-207	606	COG1960@1|root,KOG0136@2759|Eukaryota,38BTU@33154|Opisthokonta,3BATK@33208|Metazoa,3CV9T@33213|Bilateria	33208|Metazoa	I	acyl-CoA oxidase activity	ACOX2	GO:0000166,GO:0003674,GO:0003824,GO:0003995,GO:0003997,GO:0005102,GO:0005488,GO:0005504,GO:0005515,GO:0005575,GO:0005622,GO:0005623,GO:0005737,GO:0005777,GO:0005782,GO:0005829,GO:0006082,GO:0006091,GO:0006605,GO:0006625,GO:0006629,GO:0006631,GO:0006635,GO:0006690,GO:0006692,GO:0006693,GO:0006694,GO:0006699,GO:0006810,GO:0006886,GO:0006996,GO:0007031,GO:0008104,GO:0008150,GO:0008152,GO:0008202,GO:…	1.17.99.3,1.3.3.6	ko:K00232,ko:K10214	ko00071,ko00120,ko00592,ko01040,ko01100,ko01110,ko01212,ko03320,ko04024,ko04146,map00071,map00120,map00592,map01040,map01100,map01110,map01212,map03320,map04024,map04146	M00087,M00104,M00113	R01175,R01279,R03777,R03857,R03990,R04751,R04754,R07888,R07892,R07896,R07934,R07950,R08735,R08740	RC00052,RC00076,RC01942	ko00000,ko00001,ko00002,ko01000	-	-	-	ACOX,Acyl-CoA_dh_1,Acyl-CoA_dh_M,Acyl-CoA_ox_N
XP_071784300.1	7668.SPU_021599-tr	0	1175	COG5599@1|root,KOG0789@2759|Eukaryota,3AGYB@33154|Opisthokonta,3BCRW@33208|Metazoa,3CSQM@33213|Bilateria	33208|Metazoa	T	positive regulation of Schwann cell migration	PTPRZ1	GO:0000902,GO:0000904,GO:0001726,GO:0001932,GO:0001934,GO:0002244,GO:0002376,GO:0002520,GO:0003008,GO:0003674,GO:0003824,GO:0004721,GO:0004725,GO:0004888,GO:0005001,GO:0005488,GO:0005515,GO:0005575,GO:0005576,GO:0005615,GO:0005622,GO:0005623,GO:0005737,GO:0005886,GO:0005887,GO:0006464,GO:0006470,GO:0006793,GO:0006796,GO:0006807,GO:0006810,GO:0006928,GO:0006935,GO:0007154,GO:0007162,GO:0007165,GO:…	3.1.3.48	ko:K08114,ko:K16667	ko05120,map05120	-	-	-	ko00000,ko00001,ko00535,ko01000,ko01009,ko04516	-	-	-	Carb_anhydrase,Y_phosphatase,fn3
XP_071784301.1	7668.SPU_015832-tr	9.78e-235	668	COG3119@1|root,KOG3867@2759|Eukaryota,38DUV@33154|Opisthokonta,3B9HA@33208|Metazoa,3CXPV@33213|Bilateria	33208|Metazoa	P	steryl-sulfatase activity	STS	GO:0000323,GO:0001501,GO:0003008,GO:0003674,GO:0003824,GO:0004065,GO:0004773,GO:0005575,GO:0005622,GO:0005623,GO:0005634,GO:0005635,GO:0005737,GO:0005764,GO:0005768,GO:0005773,GO:0005783,GO:0005788,GO:0005789,GO:0005794,GO:0005795,GO:0005886,GO:0006629,GO:0006643,GO:0006664,GO:0006665,GO:0006687,GO:0006706,GO:0006807,GO:0007275,GO:0007610,GO:0007611,GO:0008150,GO:0008152,GO:0008202,GO:0008284,GO:…	3.1.6.2	ko:K01131,ko:K12374,ko:K18222	ko00140,map00140	-	R03404,R08941,R08942	RC00231	ko00000,ko00001,ko01000,ko04147	-	-	-	Sulfatase,Sulfatase_C
XP_071784302.1	7668.SPU_021599-tr	0	1170	COG5599@1|root,KOG0789@2759|Eukaryota,3AGYB@33154|Opisthokonta,3BCRW@33208|Metazoa,3CSQM@33213|Bilateria	33208|Metazoa	T	positive regulation of Schwann cell migration	PTPRZ1	GO:0000902,GO:0000904,GO:0001726,GO:0001932,GO:0001934,GO:0002244,GO:0002376,GO:0002520,GO:0003008,GO:0003674,GO:0003824,GO:0004721,GO:0004725,GO:0004888,GO:0005001,GO:0005488,GO:0005515,GO:0005575,GO:0005576,GO:0005615,GO:0005622,GO:0005623,GO:0005737,GO:0005886,GO:0005887,GO:0006464,GO:0006470,GO:0006793,GO:0006796,GO:0006807,GO:0006810,GO:0006928,GO:0006935,GO:0007154,GO:0007162,GO:0007165,GO:…	3.1.3.48	ko:K08114,ko:K16667	ko05120,map05120	-	-	-	ko00000,ko00001,ko00535,ko01000,ko01009,ko04516	-	-	-	Carb_anhydrase,Y_phosphatase,fn3
XP_071784303.1	7668.SPU_021599-tr	0	1118	COG5599@1|root,KOG0789@2759|Eukaryota,3AGYB@33154|Opisthokonta,3BCRW@33208|Metazoa,3CSQM@33213|Bilateria	33208|Metazoa	T	positive regulation of Schwann cell migration	PTPRZ1	GO:0000902,GO:0000904,GO:0001726,GO:0001932,GO:0001934,GO:0002244,GO:0002376,GO:0002520,GO:0003008,GO:0003674,GO:0003824,GO:0004721,GO:0004725,GO:0004888,GO:0005001,GO:0005488,GO:0005515,GO:0005575,GO:0005576,GO:0005615,GO:0005622,GO:0005623,GO:0005737,GO:0005886,GO:0005887,GO:0006464,GO:0006470,GO:0006793,GO:0006796,GO:0006807,GO:0006810,GO:0006928,GO:0006935,GO:0007154,GO:0007162,GO:0007165,GO:…	3.1.3.48	ko:K08114,ko:K16667	ko05120,map05120	-	-	-	ko00000,ko00001,ko00535,ko01000,ko01009,ko04516	-	-	-	Carb_anhydrase,Y_phosphatase,fn3
XP_071784304.1	10224.XP_006817076.1	3.9e-66	231	KOG2676@1|root,KOG2676@2759|Eukaryota,39FKY@33154|Opisthokonta,3BCX6@33208|Metazoa,3D18Y@33213|Bilateria	33208|Metazoa	S	Ataxin 10	ATXN10	GO:0003674,GO:0005488,GO:0005515,GO:0005575,GO:0005622,GO:0005623,GO:0005737,GO:0005829,GO:0005886,GO:0006996,GO:0007275,GO:0007399,GO:0008150,GO:0009987,GO:0016020,GO:0016043,GO:0019899,GO:0022008,GO:0022607,GO:0030030,GO:0030031,GO:0030154,GO:0030182,GO:0030425,GO:0031175,GO:0032501,GO:0032502,GO:0036477,GO:0042802,GO:0042995,GO:0043005,GO:0043025,GO:0043933,GO:0044085,GO:0044297,GO:0044424,GO:…	-	ko:K19323	-	-	-	-	ko00000	-	-	-	Atx10homo_assoc
XP_071784305.1	10224.XP_006817076.1	2.94e-66	229	KOG2676@1|root,KOG2676@2759|Eukaryota,39FKY@33154|Opisthokonta,3BCX6@33208|Metazoa,3D18Y@33213|Bilateria	33208|Metazoa	S	Ataxin 10	ATXN10	GO:0003674,GO:0005488,GO:0005515,GO:0005575,GO:0005622,GO:0005623,GO:0005737,GO:0005829,GO:0005886,GO:0006996,GO:0007275,GO:0007399,GO:0008150,GO:0009987,GO:0016020,GO:0016043,GO:0019899,GO:0022008,GO:0022607,GO:0030030,GO:0030031,GO:0030154,GO:0030182,GO:0030425,GO:0031175,GO:0032501,GO:0032502,GO:0036477,GO:0042802,GO:0042995,GO:0043005,GO:0043025,GO:0043933,GO:0044085,GO:0044297,GO:0044424,GO:…	-	ko:K19323	-	-	-	-	ko00000	-	-	-	Atx10homo_assoc
XP_071784306.1	10224.XP_006817076.1	2.94e-66	229	KOG2676@1|root,KOG2676@2759|Eukaryota,39FKY@33154|Opisthokonta,3BCX6@33208|Metazoa,3D18Y@33213|Bilateria	33208|Metazoa	S	Ataxin 10	ATXN10	GO:0003674,GO:0005488,GO:0005515,GO:0005575,GO:0005622,GO:0005623,GO:0005737,GO:0005829,GO:0005886,GO:0006996,GO:0007275,GO:0007399,GO:0008150,GO:0009987,GO:0016020,GO:0016043,GO:0019899,GO:0022008,GO:0022607,GO:0030030,GO:0030031,GO:0030154,GO:0030182,GO:0030425,GO:0031175,GO:0032501,GO:0032502,GO:0036477,GO:0042802,GO:0042995,GO:0043005,GO:0043025,GO:0043933,GO:0044085,GO:0044297,GO:0044424,GO:…	-	ko:K19323	-	-	-	-	ko00000	-	-	-	Atx10homo_assoc
XP_071784307.1	10224.XP_002738391.1	2.48e-42	153	28N6V@1|root,2QUS7@2759|Eukaryota,38BDW@33154|Opisthokonta,3BDAV@33208|Metazoa,3CZXF@33213|Bilateria	33208|Metazoa	S	transmembrane protein 187	TMEM187	GO:0005575,GO:0005622,GO:0005623,GO:0005737,GO:0012505,GO:0030133,GO:0031410,GO:0031982,GO:0043226,GO:0043227,GO:0043229,GO:0044424,GO:0044444,GO:0044464,GO:0097708	-	-	-	-	-	-	-	-	-	-	TMEM187
XP_071784308.1	10224.XP_006822545.1	0	1222	COG5657@1|root,KOG2274@2759|Eukaryota,38BE2@33154|Opisthokonta,3BFGY@33208|Metazoa,3CX1B@33213|Bilateria	33208|Metazoa	UY	Ran GTPase binding	IPO9	GO:0003674,GO:0005215,GO:0005488,GO:0005515,GO:0005575,GO:0005622,GO:0005623,GO:0005634,GO:0005635,GO:0005737,GO:0005829,GO:0006606,GO:0006810,GO:0006886,GO:0006913,GO:0008104,GO:0008150,GO:0008536,GO:0008565,GO:0012505,GO:0015031,GO:0015833,GO:0017016,GO:0017038,GO:0019899,GO:0022613,GO:0031267,GO:0031647,GO:0031967,GO:0031975,GO:0033036,GO:0033365,GO:0034504,GO:0034613,GO:0042254,GO:0042393,GO:…	-	ko:K20224	-	-	-	-	ko00000,ko03009	1.I.1	-	-	IBN_N,Xpo1
XP_071784309.1	7668.SPU_015832-tr	9.78e-235	668	COG3119@1|root,KOG3867@2759|Eukaryota,38DUV@33154|Opisthokonta,3B9HA@33208|Metazoa,3CXPV@33213|Bilateria	33208|Metazoa	P	steryl-sulfatase activity	STS	GO:0000323,GO:0001501,GO:0003008,GO:0003674,GO:0003824,GO:0004065,GO:0004773,GO:0005575,GO:0005622,GO:0005623,GO:0005634,GO:0005635,GO:0005737,GO:0005764,GO:0005768,GO:0005773,GO:0005783,GO:0005788,GO:0005789,GO:0005794,GO:0005795,GO:0005886,GO:0006629,GO:0006643,GO:0006664,GO:0006665,GO:0006687,GO:0006706,GO:0006807,GO:0007275,GO:0007610,GO:0007611,GO:0008150,GO:0008152,GO:0008202,GO:0008284,GO:…	3.1.6.2	ko:K01131,ko:K12374,ko:K18222	ko00140,map00140	-	R03404,R08941,R08942	RC00231	ko00000,ko00001,ko01000,ko04147	-	-	-	Sulfatase,Sulfatase_C
XP_071784310.1	10224.XP_002740264.1	8.23e-230	656	KOG2291@1|root,KOG2291@2759|Eukaryota,38DP8@33154|Opisthokonta,3BABJ@33208|Metazoa,3CX18@33213|Bilateria	33208|Metazoa	O	dolichyl-diphosphooligosaccharide-protein glycotransferase activity	RPN1	GO:0003674,GO:0003824,GO:0004576,GO:0004579,GO:0005575,GO:0005622,GO:0005623,GO:0005737,GO:0005783,GO:0005789,GO:0005791,GO:0005829,GO:0006464,GO:0006486,GO:0006487,GO:0006807,GO:0006810,GO:0008150,GO:0008152,GO:0008250,GO:0009058,GO:0009059,GO:0009100,GO:0009101,GO:0009987,GO:0012505,GO:0015833,GO:0016020,GO:0016740,GO:0016757,GO:0016758,GO:0018193,GO:0018196,GO:0018279,GO:0019538,GO:0031410,GO:…	-	ko:K12666	ko00510,ko00513,ko01100,ko04141,map00510,map00513,map01100,map04141	M00072	-	-	ko00000,ko00001,ko00002	-	-	-	Ribophorin_I
XP_071784311.1	10224.XP_002739308.1	2.68e-53	168	KOG1784@1|root,KOG1784@2759|Eukaryota,3A88G@33154|Opisthokonta,3BSHP@33208|Metazoa,3DA11@33213|Bilateria	33208|Metazoa	A	RNA splicing, via transesterification reactions with bulged adenosine as nucleophile	LSM8	GO:0000375,GO:0000377,GO:0000398,GO:0003674,GO:0003676,GO:0003723,GO:0005488,GO:0005575,GO:0005622,GO:0005623,GO:0005634,GO:0005654,GO:0005681,GO:0005688,GO:0006139,GO:0006396,GO:0006397,GO:0006725,GO:0006807,GO:0008150,GO:0008152,GO:0008380,GO:0009987,GO:0010467,GO:0016070,GO:0016071,GO:0017069,GO:0017070,GO:0030532,GO:0031974,GO:0031981,GO:0032991,GO:0034641,GO:0043170,GO:0043226,GO:0043227,GO:…	-	ko:K12627	ko03018,ko03040,map03018,map03040	M00354,M00396	-	-	ko00000,ko00001,ko00002,ko03019,ko03041	-	-	-	LSM
XP_071784312.1	10224.XP_002738371.1	3.87e-93	286	2D8JN@1|root,2TAHR@2759|Eukaryota,3AKBY@33154|Opisthokonta,3C04D@33208|Metazoa	33208|Metazoa	-	-	-	-	-	-	-	-	-	-	-	-	-	-	-
XP_071784313.1	10224.XP_002738371.1	3.87e-93	286	2D8JN@1|root,2TAHR@2759|Eukaryota,3AKBY@33154|Opisthokonta,3C04D@33208|Metazoa	33208|Metazoa	-	-	-	-	-	-	-	-	-	-	-	-	-	-	-
XP_071784314.1	10224.XP_002738371.1	3.87e-93	286	2D8JN@1|root,2TAHR@2759|Eukaryota,3AKBY@33154|Opisthokonta,3C04D@33208|Metazoa	33208|Metazoa	-	-	-	-	-	-	-	-	-	-	-	-	-	-	-
XP_071784315.1	7668.SPU_010674-tr	2.53e-114	347	28KAC@1|root,2QSR2@2759|Eukaryota,38FPQ@33154|Opisthokonta,3BFEZ@33208|Metazoa,3CW1K@33213|Bilateria	33208|Metazoa	S	nuclear membrane organization	TMEM43	GO:0003674,GO:0005488,GO:0005515,GO:0005575,GO:0005622,GO:0005623,GO:0005634,GO:0005635,GO:0005637,GO:0005639,GO:0005737,GO:0005783,GO:0005788,GO:0005794,GO:0006996,GO:0006997,GO:0006998,GO:0008150,GO:0009987,GO:0010256,GO:0012505,GO:0016020,GO:0016021,GO:0016043,GO:0019866,GO:0031090,GO:0031224,GO:0031229,GO:0031300,GO:0031301,GO:0031965,GO:0031967,GO:0031974,GO:0031975,GO:0043226,GO:0043227,GO:…	-	-	-	-	-	-	-	-	-	-	TMEM43
XP_071784316.1	7668.SPU_008348-tr	8.61e-94	290	2D418@1|root,2S51K@2759|Eukaryota,3A7K5@33154|Opisthokonta,3BSIH@33208|Metazoa,3E4AU@33213|Bilateria	33208|Metazoa	S	Domain of unknown function with conserved HDNR motif	C3orf84	-	-	-	-	-	-	-	-	-	-	-	HDNR
XP_071784317.1	7668.SPU_015832-tr	9.78e-235	668	COG3119@1|root,KOG3867@2759|Eukaryota,38DUV@33154|Opisthokonta,3B9HA@33208|Metazoa,3CXPV@33213|Bilateria	33208|Metazoa	P	steryl-sulfatase activity	STS	GO:0000323,GO:0001501,GO:0003008,GO:0003674,GO:0003824,GO:0004065,GO:0004773,GO:0005575,GO:0005622,GO:0005623,GO:0005634,GO:0005635,GO:0005737,GO:0005764,GO:0005768,GO:0005773,GO:0005783,GO:0005788,GO:0005789,GO:0005794,GO:0005795,GO:0005886,GO:0006629,GO:0006643,GO:0006664,GO:0006665,GO:0006687,GO:0006706,GO:0006807,GO:0007275,GO:0007610,GO:0007611,GO:0008150,GO:0008152,GO:0008202,GO:0008284,GO:…	3.1.6.2	ko:K01131,ko:K12374,ko:K18222	ko00140,map00140	-	R03404,R08941,R08942	RC00231	ko00000,ko00001,ko01000,ko04147	-	-	-	Sulfatase,Sulfatase_C
XP_071784318.1	10224.XP_006812446.1	2.18e-282	791	COG0733@1|root,KOG3660@2759|Eukaryota,38G22@33154|Opisthokonta,3BB0B@33208|Metazoa,3CTJJ@33213|Bilateria	33208|Metazoa	T	gamma-aminobutyric acid:sodium symporter activity	SLC6A1	GO:0003008,GO:0003333,GO:0003674,GO:0005215,GO:0005283,GO:0005326,GO:0005328,GO:0005332,GO:0005342,GO:0005343,GO:0005416,GO:0005575,GO:0005623,GO:0005886,GO:0005887,GO:0006810,GO:0006811,GO:0006812,GO:0006814,GO:0006820,GO:0006836,GO:0006865,GO:0007154,GO:0007267,GO:0007268,GO:0007610,GO:0007611,GO:0007612,GO:0008028,GO:0008150,GO:0008324,GO:0008509,GO:0008514,GO:0009410,GO:0009605,GO:0009612,GO:…	-	ko:K05034	ko04727,map04727	-	-	-	ko00000,ko00001,ko02000	2.A.22.3.2	-	-	SNF
XP_071784319.1	7668.SPU_017751-tr	1.95e-67	214	KOG4826@1|root,KOG4826@2759|Eukaryota,39SJ4@33154|Opisthokonta,3B97Y@33208|Metazoa,3CZ0Q@33213|Bilateria	33208|Metazoa	I	C-8 sterol isomerase activity	EBP	GO:0000247,GO:0001501,GO:0002376,GO:0002520,GO:0003674,GO:0003824,GO:0004769,GO:0004888,GO:0005215,GO:0005575,GO:0005622,GO:0005623,GO:0005634,GO:0005635,GO:0005737,GO:0005783,GO:0005789,GO:0005886,GO:0005887,GO:0006066,GO:0006629,GO:0006694,GO:0006695,GO:0006810,GO:0006855,GO:0007154,GO:0007165,GO:0007275,GO:0008150,GO:0008152,GO:0008202,GO:0008203,GO:0008610,GO:0009058,GO:0009987,GO:0012505,GO:…	5.3.3.5	ko:K01824	ko00100,ko01100,ko01110,map00100,map01100,map01110	M00101	R03353,R04804,R07484	RC00911	ko00000,ko00001,ko00002,ko01000	-	-	-	EBP
XP_071784320.1	10224.XP_006825118.1	2.99e-86	310	KOG4757@1|root,KOG4757@2759|Eukaryota,39HIP@33154|Opisthokonta,3BAR4@33208|Metazoa,3CUM5@33213|Bilateria	33208|Metazoa	S	positive regulation of DNA strand elongation	POT1	GO:0000217,GO:0000228,GO:0000723,GO:0000781,GO:0000782,GO:0000783,GO:0000784,GO:0003674,GO:0003676,GO:0003677,GO:0003684,GO:0003697,GO:0004857,GO:0005488,GO:0005515,GO:0005575,GO:0005622,GO:0005623,GO:0005634,GO:0005654,GO:0005694,GO:0006139,GO:0006259,GO:0006278,GO:0006725,GO:0006807,GO:0006996,GO:0007004,GO:0008104,GO:0008150,GO:0008152,GO:0009058,GO:0009059,GO:0009889,GO:0009890,GO:0009891,GO:…	-	ko:K11109	-	M00424	-	-	ko00000,ko00002,ko03032	-	-	-	POT1,POT1PC
XP_071784321.1	10224.XP_002739793.1	1.13e-07	59.7	2B7XC@1|root,2S0QK@2759|Eukaryota,3A29P@33154|Opisthokonta,3BR91@33208|Metazoa,3D77I@33213|Bilateria	33208|Metazoa	S	Domain of unknown function (DUF4728)	-	GO:0005575,GO:0016020,GO:0016021,GO:0031224,GO:0044425	-	-	-	-	-	-	-	-	-	-	DUF4728
XP_071784322.1	10224.XP_002740318.1	2.51e-72	243	COG0847@1|root,KOG2249@2759|Eukaryota,3A1XU@33154|Opisthokonta,3BA56@33208|Metazoa,3D0EI@33213|Bilateria	33208|Metazoa	L	RNA exonuclease 4	REXO4	GO:0003674,GO:0003700,GO:0005575,GO:0005622,GO:0005623,GO:0005634,GO:0005654,GO:0005730,GO:0006355,GO:0008150,GO:0009889,GO:0010468,GO:0010556,GO:0016604,GO:0016607,GO:0019219,GO:0019222,GO:0031323,GO:0031326,GO:0031974,GO:0031981,GO:0043226,GO:0043227,GO:0043228,GO:0043229,GO:0043231,GO:0043232,GO:0043233,GO:0044422,GO:0044424,GO:0044428,GO:0044446,GO:0044451,GO:0044464,GO:0050789,GO:0050794,GO:…	-	ko:K18327	-	-	-	-	ko00000,ko01000,ko03009	-	-	-	RNase_T
XP_071784323.1	7668.SPU_015832-tr	9.78e-235	668	COG3119@1|root,KOG3867@2759|Eukaryota,38DUV@33154|Opisthokonta,3B9HA@33208|Metazoa,3CXPV@33213|Bilateria	33208|Metazoa	P	steryl-sulfatase activity	STS	GO:0000323,GO:0001501,GO:0003008,GO:0003674,GO:0003824,GO:0004065,GO:0004773,GO:0005575,GO:0005622,GO:0005623,GO:0005634,GO:0005635,GO:0005737,GO:0005764,GO:0005768,GO:0005773,GO:0005783,GO:0005788,GO:0005789,GO:0005794,GO:0005795,GO:0005886,GO:0006629,GO:0006643,GO:0006664,GO:0006665,GO:0006687,GO:0006706,GO:0006807,GO:0007275,GO:0007610,GO:0007611,GO:0008150,GO:0008152,GO:0008202,GO:0008284,GO:…	3.1.6.2	ko:K01131,ko:K12374,ko:K18222	ko00140,map00140	-	R03404,R08941,R08942	RC00231	ko00000,ko00001,ko01000,ko04147	-	-	-	Sulfatase,Sulfatase_C
XP_071784324.1	10224.XP_002740318.1	2.51e-72	243	COG0847@1|root,KOG2249@2759|Eukaryota,3A1XU@33154|Opisthokonta,3BA56@33208|Metazoa,3D0EI@33213|Bilateria	33208|Metazoa	L	RNA exonuclease 4	REXO4	GO:0003674,GO:0003700,GO:0005575,GO:0005622,GO:0005623,GO:0005634,GO:0005654,GO:0005730,GO:0006355,GO:0008150,GO:0009889,GO:0010468,GO:0010556,GO:0016604,GO:0016607,GO:0019219,GO:0019222,GO:0031323,GO:0031326,GO:0031974,GO:0031981,GO:0043226,GO:0043227,GO:0043228,GO:0043229,GO:0043231,GO:0043232,GO:0043233,GO:0044422,GO:0044424,GO:0044428,GO:0044446,GO:0044451,GO:0044464,GO:0050789,GO:0050794,GO:…	-	ko:K18327	-	-	-	-	ko00000,ko01000,ko03009	-	-	-	RNase_T
XP_071784325.1	7668.SPU_004202-tr	4.22e-161	462	KOG2524@1|root,KOG2524@2759|Eukaryota,38KFD@33154|Opisthokonta,3BE32@33208|Metazoa,3CYYG@33213|Bilateria	33208|Metazoa	H	tRNA modification	C9orf64	GO:0006139,GO:0006396,GO:0006399,GO:0006400,GO:0006725,GO:0006807,GO:0008033,GO:0008150,GO:0008152,GO:0009451,GO:0009987,GO:0010467,GO:0016070,GO:0034470,GO:0034641,GO:0034660,GO:0043170,GO:0043412,GO:0044237,GO:0044238,GO:0046483,GO:0071704,GO:0090304,GO:1901360	-	-	-	-	-	-	-	-	-	-	Q_salvage
XP_071784326.1	7668.SPU_004202-tr	1.4e-161	462	KOG2524@1|root,KOG2524@2759|Eukaryota,38KFD@33154|Opisthokonta,3BE32@33208|Metazoa,3CYYG@33213|Bilateria	33208|Metazoa	H	tRNA modification	C9orf64	GO:0006139,GO:0006396,GO:0006399,GO:0006400,GO:0006725,GO:0006807,GO:0008033,GO:0008150,GO:0008152,GO:0009451,GO:0009987,GO:0010467,GO:0016070,GO:0034470,GO:0034641,GO:0034660,GO:0043170,GO:0043412,GO:0044237,GO:0044238,GO:0046483,GO:0071704,GO:0090304,GO:1901360	-	-	-	-	-	-	-	-	-	-	Q_salvage
XP_071784327.1	7668.SPU_002811-tr	1.58e-41	138	2DG3F@1|root,2S5TK@2759|Eukaryota,3A3J9@33154|Opisthokonta,3BRJ7@33208|Metazoa,3D8PZ@33213|Bilateria	33208|Metazoa	S	viral genome replication	LAMTOR5	GO:0000323,GO:0001101,GO:0005575,GO:0005622,GO:0005623,GO:0005737,GO:0005764,GO:0005765,GO:0005768,GO:0005770,GO:0005773,GO:0005774,GO:0005829,GO:0007049,GO:0007050,GO:0008104,GO:0008150,GO:0008361,GO:0009605,GO:0009607,GO:0009615,GO:0009719,GO:0009892,GO:0009894,GO:0009966,GO:0009967,GO:0009987,GO:0010008,GO:0010033,GO:0010243,GO:0010466,GO:0010506,GO:0010605,GO:0010646,GO:0010647,GO:0010941,GO:…	-	ko:K16344	ko04150,ko05161,map04150,map05161	-	-	-	ko00000,ko00001	-	-	-	LAMTOR5
XP_071784328.1	7668.SPU_018418-tr	8.79e-136	407	2CM0M@1|root,2QWJ5@2759|Eukaryota,39S24@33154|Opisthokonta,3BJHX@33208|Metazoa,3D42B@33213|Bilateria	33208|Metazoa	S	Transferase activity, transferring phosphorus-containing groups	-	-	-	ko:K17543	-	-	-	-	ko00000,ko01001	-	-	-	WH2
XP_071784329.1	10224.XP_002736922.1	7.39e-30	128	KOG4220@1|root,KOG4220@2759|Eukaryota	2759|Eukaryota	M	G-protein coupled acetylcholine receptor activity	-	-	-	ko:K04130,ko:K04131,ko:K04133,ko:K04149,ko:K04151	ko04020,ko04024,ko04080,ko04151,ko04725,ko04742,ko04750,ko04810,ko04911,ko04970,ko04971,ko04972,map04020,map04024,map04080,map04151,map04725,map04742,map04750,map04810,map04911,map04970,map04971,map04972	-	-	-	ko00000,ko00001,ko04030	-	-	-	7tm_1
XP_071784330.1	7668.SPU_007359-tr	1.55e-63	217	KOG3656@1|root,KOG3656@2759|Eukaryota,3AQW8@33154|Opisthokonta,3C2NE@33208|Metazoa	33208|Metazoa	S	Serpentine type 7TM GPCR chemoreceptor Srx	-	-	-	ko:K04160,ko:K04287	ko04020,ko04024,ko04080,ko04726,map04020,map04024,map04080,map04726	-	-	-	ko00000,ko00001,ko04030	-	-	-	7tm_1
XP_071784331.1	7668.SPU_015832-tr	9.78e-235	668	COG3119@1|root,KOG3867@2759|Eukaryota,38DUV@33154|Opisthokonta,3B9HA@33208|Metazoa,3CXPV@33213|Bilateria	33208|Metazoa	P	steryl-sulfatase activity	STS	GO:0000323,GO:0001501,GO:0003008,GO:0003674,GO:0003824,GO:0004065,GO:0004773,GO:0005575,GO:0005622,GO:0005623,GO:0005634,GO:0005635,GO:0005737,GO:0005764,GO:0005768,GO:0005773,GO:0005783,GO:0005788,GO:0005789,GO:0005794,GO:0005795,GO:0005886,GO:0006629,GO:0006643,GO:0006664,GO:0006665,GO:0006687,GO:0006706,GO:0006807,GO:0007275,GO:0007610,GO:0007611,GO:0008150,GO:0008152,GO:0008202,GO:0008284,GO:…	3.1.6.2	ko:K01131,ko:K12374,ko:K18222	ko00140,map00140	-	R03404,R08941,R08942	RC00231	ko00000,ko00001,ko01000,ko04147	-	-	-	Sulfatase,Sulfatase_C
XP_071784332.1	7668.SPU_004203-tr	2.73e-30	126	KOG1072@1|root,KOG1072@2759|Eukaryota,39RVK@33154|Opisthokonta,3BG3V@33208|Metazoa,3CSTC@33213|Bilateria	33208|Metazoa	S	cell division	KLHDC8B	GO:0000151,GO:0005575,GO:0005622,GO:0005623,GO:0005737,GO:0005829,GO:0031461,GO:0031463,GO:0032991,GO:0044424,GO:0044444,GO:0044464,GO:1902494,GO:1990234	-	-	-	-	-	-	-	-	-	-	Kelch_1
XP_071784333.1	743719.PaelaDRAFT_0184	8.82e-30	126	COG4857@1|root,COG4857@2|Bacteria,1TPHY@1239|Firmicutes,4H9QU@91061|Bacilli,26TA6@186822|Paenibacillaceae	91061|Bacilli	S	Catalyzes the phosphorylation of methylthioribose into methylthioribose-1-phosphate	mtnK	-	2.7.1.100	ko:K00899	ko00270,ko01100,map00270,map01100	M00034	R04143	RC00002,RC00078	ko00000,ko00001,ko00002,ko01000	-	-	-	APH
XP_071784334.1	7668.SPU_003500-tr	5.78e-59	231	COG0055@1|root,KOG4140@1|root,KOG1246@2759|Eukaryota,KOG4140@2759|Eukaryota,390ZX@33154|Opisthokonta,3BBVW@33208|Metazoa,3CZU5@33213|Bilateria	33208|Metazoa	B	SCA7, zinc-binding domain	ATXN7L1	GO:0000123,GO:0000124,GO:0005575,GO:0005622,GO:0005623,GO:0005634,GO:0005654,GO:0005694,GO:0005700,GO:0008150,GO:0009893,GO:0009987,GO:0010604,GO:0010638,GO:0016043,GO:0019222,GO:0022607,GO:0031056,GO:0031058,GO:0031248,GO:0031323,GO:0031325,GO:0031396,GO:0031398,GO:0031399,GO:0031401,GO:0031974,GO:0031981,GO:0032268,GO:0032270,GO:0032991,GO:0033043,GO:0033044,GO:0033182,GO:0033184,GO:0034622,GO:…	-	ko:K11318	-	-	-	-	ko00000,ko03021,ko03036	-	-	-	SCA7
XP_071784335.1	13037.EHJ76017	2.54e-08	65.9	28M74@1|root,2QTQ4@2759|Eukaryota,38HQE@33154|Opisthokonta,3BDD9@33208|Metazoa,3D44M@33213|Bilateria,41YG6@6656|Arthropoda,3SH7N@50557|Insecta,443HW@7088|Lepidoptera	33208|Metazoa	S	F-box domain	-	GO:0000151,GO:0005575,GO:0005622,GO:0005623,GO:0005634,GO:0006508,GO:0006511,GO:0006807,GO:0006950,GO:0006952,GO:0008150,GO:0008152,GO:0009056,GO:0009057,GO:0009605,GO:0009607,GO:0009617,GO:0009987,GO:0010498,GO:0019005,GO:0019538,GO:0019941,GO:0030163,GO:0031146,GO:0031461,GO:0032991,GO:0042742,GO:0043161,GO:0043170,GO:0043207,GO:0043226,GO:0043227,GO:0043229,GO:0043231,GO:0043632,GO:0044237,GO:…	-	-	-	-	-	-	-	-	-	-	F-box,F-box-like,MBD
XP_071784337.1	6500.XP_005095941.1	8.02e-69	223	KOG3171@1|root,KOG3171@2759|Eukaryota,38ENB@33154|Opisthokonta,3BDQ5@33208|Metazoa,3CYT8@33213|Bilateria	33208|Metazoa	T	heterotrimeric G-protein complex assembly	PDCL	GO:0003008,GO:0003674,GO:0005488,GO:0005515,GO:0005575,GO:0005622,GO:0005623,GO:0005737,GO:0005829,GO:0006139,GO:0006457,GO:0006725,GO:0006807,GO:0007154,GO:0007165,GO:0007600,GO:0007601,GO:0008150,GO:0008152,GO:0008277,GO:0008589,GO:0008616,GO:0009058,GO:0009116,GO:0009119,GO:0009163,GO:0009966,GO:0009967,GO:0009987,GO:0010646,GO:0010647,GO:0016043,GO:0018130,GO:0019438,GO:0022607,GO:0023051,GO:…	-	-	-	-	-	-	-	-	-	-	Phosducin
XP_071784338.1	8083.ENSXMAP00000017483	2.28e-13	80.5	KOG4220@1|root,KOG4220@2759|Eukaryota,38ECH@33154|Opisthokonta,3BBB5@33208|Metazoa,3CZGX@33213|Bilateria,47ZBQ@7711|Chordata,4988H@7742|Vertebrata,49VYV@7898|Actinopterygii	33208|Metazoa	T	The muscarinic acetylcholine receptor mediates various cellular responses, including inhibition of adenylate cyclase, breakdown of phosphoinositides and modulation of potassium channels through the action of G proteins	HRH1	GO:0000041,GO:0001505,GO:0003008,GO:0003013,GO:0003018,GO:0003674,GO:0004888,GO:0004930,GO:0004969,GO:0005215,GO:0005488,GO:0005575,GO:0005622,GO:0005623,GO:0005737,GO:0005829,GO:0005886,GO:0005887,GO:0006109,GO:0006810,GO:0006811,GO:0006812,GO:0006816,GO:0006828,GO:0006950,GO:0006952,GO:0006954,GO:0007154,GO:0007165,GO:0007186,GO:0007187,GO:0007199,GO:0007200,GO:0007267,GO:0007268,GO:0007610,GO:…	-	ko:K04149	ko04020,ko04080,ko04750,map04020,map04080,map04750	-	-	-	ko00000,ko00001,ko04030	-	-	-	7tm_1
XP_071784339.1	7668.SPU_015832-tr	9.78e-235	668	COG3119@1|root,KOG3867@2759|Eukaryota,38DUV@33154|Opisthokonta,3B9HA@33208|Metazoa,3CXPV@33213|Bilateria	33208|Metazoa	P	steryl-sulfatase activity	STS	GO:0000323,GO:0001501,GO:0003008,GO:0003674,GO:0003824,GO:0004065,GO:0004773,GO:0005575,GO:0005622,GO:0005623,GO:0005634,GO:0005635,GO:0005737,GO:0005764,GO:0005768,GO:0005773,GO:0005783,GO:0005788,GO:0005789,GO:0005794,GO:0005795,GO:0005886,GO:0006629,GO:0006643,GO:0006664,GO:0006665,GO:0006687,GO:0006706,GO:0006807,GO:0007275,GO:0007610,GO:0007611,GO:0008150,GO:0008152,GO:0008202,GO:0008284,GO:…	3.1.6.2	ko:K01131,ko:K12374,ko:K18222	ko00140,map00140	-	R03404,R08941,R08942	RC00231	ko00000,ko00001,ko01000,ko04147	-	-	-	Sulfatase,Sulfatase_C
XP_071784340.1	45351.EDO35365	8.02e-51	185	2EQQW@1|root,2STPK@2759|Eukaryota	45351.EDO35365|-	-	-	-	-	-	-	-	-	-	-	-	-	-	-	-
XP_071784341.1	45351.EDO35365	8.02e-51	185	2EQQW@1|root,2STPK@2759|Eukaryota	45351.EDO35365|-	-	-	-	-	-	-	-	-	-	-	-	-	-	-	-
XP_071784342.1	45351.EDO35365	8.02e-51	185	2EQQW@1|root,2STPK@2759|Eukaryota	45351.EDO35365|-	-	-	-	-	-	-	-	-	-	-	-	-	-	-	-
XP_071784343.1	7668.SPU_003972-tr	7.16e-39	149	KOG1418@1|root,KOG1418@2759|Eukaryota,38FMA@33154|Opisthokonta,3BHI2@33208|Metazoa,3CUSM@33213|Bilateria	33208|Metazoa	P	Ion channel	-	-	-	ko:K04924	-	-	-	-	ko00000,ko04040	1.A.1.9.10	-	-	Ion_trans_2
XP_071784344.1	7668.SPU_017761-tr	1.38e-118	359	2E046@1|root,2S7JV@2759|Eukaryota,3A8EH@33154|Opisthokonta,3BUSG@33208|Metazoa,3DAZD@33213|Bilateria	33208|Metazoa	-	-	-	-	-	-	-	-	-	-	-	-	-	-	-
XP_071784345.1	10224.XP_006820502.1	1.36e-77	294	COG1525@1|root,KOG2039@2759|Eukaryota,3A70W@33154|Opisthokonta,3BUDG@33208|Metazoa,3D9Z1@33213|Bilateria	33208|Metazoa	L	Metal ion binding	-	GO:0000003,GO:0003002,GO:0003006,GO:0005575,GO:0005622,GO:0005623,GO:0005737,GO:0006417,GO:0006996,GO:0007049,GO:0007275,GO:0007276,GO:0007281,GO:0007292,GO:0007308,GO:0007309,GO:0007310,GO:0007319,GO:0007389,GO:0008150,GO:0009798,GO:0009889,GO:0009890,GO:0009892,GO:0009950,GO:0009953,GO:0009987,GO:0009994,GO:0010468,GO:0010556,GO:0010558,GO:0010605,GO:0010608,GO:0010629,GO:0016043,GO:0017148,GO:…	-	ko:K18405,ko:K18413	-	-	-	-	ko00000,ko03036	-	-	-	TUDOR
XP_071784346.1	10224.XP_006820502.1	1.36e-77	294	COG1525@1|root,KOG2039@2759|Eukaryota,3A70W@33154|Opisthokonta,3BUDG@33208|Metazoa,3D9Z1@33213|Bilateria	33208|Metazoa	L	Metal ion binding	-	GO:0000003,GO:0003002,GO:0003006,GO:0005575,GO:0005622,GO:0005623,GO:0005737,GO:0006417,GO:0006996,GO:0007049,GO:0007275,GO:0007276,GO:0007281,GO:0007292,GO:0007308,GO:0007309,GO:0007310,GO:0007319,GO:0007389,GO:0008150,GO:0009798,GO:0009889,GO:0009890,GO:0009892,GO:0009950,GO:0009953,GO:0009987,GO:0009994,GO:0010468,GO:0010556,GO:0010558,GO:0010605,GO:0010608,GO:0010629,GO:0016043,GO:0017148,GO:…	-	ko:K18405,ko:K18413	-	-	-	-	ko00000,ko03036	-	-	-	TUDOR
XP_071784347.1	10224.XP_002736922.1	1.42e-23	110	KOG4220@1|root,KOG4220@2759|Eukaryota	2759|Eukaryota	M	G-protein coupled acetylcholine receptor activity	-	-	-	ko:K04130,ko:K04131,ko:K04133,ko:K04149,ko:K04151	ko04020,ko04024,ko04080,ko04151,ko04725,ko04742,ko04750,ko04810,ko04911,ko04970,ko04971,ko04972,map04020,map04024,map04080,map04151,map04725,map04742,map04750,map04810,map04911,map04970,map04971,map04972	-	-	-	ko00000,ko00001,ko04030	-	-	-	7tm_1
XP_071784348.1	7739.XP_002595967.1	3.27e-50	206	KOG4308@1|root,KOG4308@2759|Eukaryota,38FAM@33154|Opisthokonta,3C051@33208|Metazoa,3E69Q@33213|Bilateria,48RPV@7711|Chordata	33208|Metazoa	S	NACHT domain	-	-	-	ko:K12805	ko04621,ko05132,ko05134,map04621,map05132,map05134	-	-	-	ko00000,ko00001	-	-	-	Death,NACHT
XP_071784349.1	7739.XP_002595967.1	3.26e-50	206	KOG4308@1|root,KOG4308@2759|Eukaryota,38FAM@33154|Opisthokonta,3C051@33208|Metazoa,3E69Q@33213|Bilateria,48RPV@7711|Chordata	33208|Metazoa	S	NACHT domain	-	-	-	ko:K12805	ko04621,ko05132,ko05134,map04621,map05132,map05134	-	-	-	ko00000,ko00001	-	-	-	Death,NACHT
XP_071784351.1	7668.SPU_015832-tr	9.25e-200	579	COG3119@1|root,KOG3867@2759|Eukaryota,38DUV@33154|Opisthokonta,3B9HA@33208|Metazoa,3CXPV@33213|Bilateria	33208|Metazoa	P	steryl-sulfatase activity	STS	GO:0000323,GO:0001501,GO:0003008,GO:0003674,GO:0003824,GO:0004065,GO:0004773,GO:0005575,GO:0005622,GO:0005623,GO:0005634,GO:0005635,GO:0005737,GO:0005764,GO:0005768,GO:0005773,GO:0005783,GO:0005788,GO:0005789,GO:0005794,GO:0005795,GO:0005886,GO:0006629,GO:0006643,GO:0006664,GO:0006665,GO:0006687,GO:0006706,GO:0006807,GO:0007275,GO:0007610,GO:0007611,GO:0008150,GO:0008152,GO:0008202,GO:0008284,GO:…	3.1.6.2	ko:K01131,ko:K12374,ko:K18222	ko00140,map00140	-	R03404,R08941,R08942	RC00231	ko00000,ko00001,ko01000,ko04147	-	-	-	Sulfatase,Sulfatase_C
XP_071784353.1	7668.SPU_000966-tr	3.59e-103	300	COG5596@1|root,KOG1652@2759|Eukaryota,39V99@33154|Opisthokonta,3B9F3@33208|Metazoa,3D0IA@33213|Bilateria	33208|Metazoa	U	Essential component of the TIM23 complex, a complex that mediates the translocation of transit peptide-containing proteins across the mitochondrial inner membrane	TIMM17B	GO:0003674,GO:0005215,GO:0005488,GO:0005515,GO:0005575,GO:0005622,GO:0005623,GO:0005634,GO:0005654,GO:0005737,GO:0005739,GO:0005740,GO:0005743,GO:0005744,GO:0006605,GO:0006626,GO:0006810,GO:0006839,GO:0006886,GO:0006996,GO:0007005,GO:0008104,GO:0008150,GO:0008320,GO:0008565,GO:0009893,GO:0009987,GO:0010468,GO:0010604,GO:0010628,GO:0010954,GO:0015031,GO:0015399,GO:0015405,GO:0015450,GO:0015833,GO:…	-	ko:K17795,ko:K19382	-	-	-	-	ko00000,ko02000,ko03029,ko03036	3.A.8.1	-	-	Tim17
XP_071784354.1	10224.XP_002740596.1	5.88e-118	350	COG5075@1|root,KOG3969@2759|Eukaryota,38BBX@33154|Opisthokonta,3BJYT@33208|Metazoa,3D2TE@33213|Bilateria	33208|Metazoa	E	cellular response to menadione	DCPS	GO:0000288,GO:0000290,GO:0000291,GO:0000339,GO:0000340,GO:0000375,GO:0000377,GO:0000398,GO:0000932,GO:0000956,GO:0003674,GO:0003676,GO:0003723,GO:0003824,GO:0004518,GO:0004527,GO:0004532,GO:0004540,GO:0004779,GO:0004780,GO:0005488,GO:0005575,GO:0005622,GO:0005623,GO:0005634,GO:0005654,GO:0005737,GO:0005739,GO:0005829,GO:0006139,GO:0006163,GO:0006396,GO:0006397,GO:0006401,GO:0006402,GO:0006725,GO:…	3.6.1.59	ko:K12584	ko03018,map03018	-	R04368	RC00002	ko00000,ko00001,ko01000,ko03019	-	-	-	DcpS,DcpS_C
XP_071784356.1	7668.SPU_003497-tr	6.67e-203	582	28JQ5@1|root,2QS3F@2759|Eukaryota,39DB7@33154|Opisthokonta,3BCQK@33208|Metazoa,3D38Y@33213|Bilateria	33208|Metazoa	S	positive regulation of motile cilium assembly	ZMYND10	GO:0000226,GO:0001578,GO:0003008,GO:0003674,GO:0005488,GO:0005575,GO:0005622,GO:0005623,GO:0005737,GO:0005813,GO:0005815,GO:0005856,GO:0005886,GO:0006928,GO:0006996,GO:0007010,GO:0007017,GO:0007600,GO:0007605,GO:0008150,GO:0008270,GO:0009987,GO:0010638,GO:0015630,GO:0016020,GO:0016043,GO:0016324,GO:0019230,GO:0022607,GO:0030030,GO:0030031,GO:0030317,GO:0031344,GO:0031346,GO:0032501,GO:0033043,GO:…	-	-	-	-	-	-	-	-	-	-	zf-MYND
XP_071784357.1	7668.SPU_015832-tr	9.25e-200	579	COG3119@1|root,KOG3867@2759|Eukaryota,38DUV@33154|Opisthokonta,3B9HA@33208|Metazoa,3CXPV@33213|Bilateria	33208|Metazoa	P	steryl-sulfatase activity	STS	GO:0000323,GO:0001501,GO:0003008,GO:0003674,GO:0003824,GO:0004065,GO:0004773,GO:0005575,GO:0005622,GO:0005623,GO:0005634,GO:0005635,GO:0005737,GO:0005764,GO:0005768,GO:0005773,GO:0005783,GO:0005788,GO:0005789,GO:0005794,GO:0005795,GO:0005886,GO:0006629,GO:0006643,GO:0006664,GO:0006665,GO:0006687,GO:0006706,GO:0006807,GO:0007275,GO:0007610,GO:0007611,GO:0008150,GO:0008152,GO:0008202,GO:0008284,GO:…	3.1.6.2	ko:K01131,ko:K12374,ko:K18222	ko00140,map00140	-	R03404,R08941,R08942	RC00231	ko00000,ko00001,ko01000,ko04147	-	-	-	Sulfatase,Sulfatase_C
XP_071784359.1	27923.ML008719a-PA	6.06e-08	58.5	KOG1075@1|root,KOG1075@2759|Eukaryota	27923.ML008719a-PA|-	E	Ribonuclease H protein	-	-	-	-	-	-	-	-	-	-	-	-	-
XP_071784360.1	27923.ML008719a-PA	6.06e-08	58.5	KOG1075@1|root,KOG1075@2759|Eukaryota	27923.ML008719a-PA|-	E	Ribonuclease H protein	-	-	-	-	-	-	-	-	-	-	-	-	-
XP_071784361.1	7668.SPU_014634-tr	4.83e-36	147	KOG2504@1|root,KOG2504@2759|Eukaryota,39TSS@33154|Opisthokonta,3BG0P@33208|Metazoa,3CTF0@33213|Bilateria	33208|Metazoa	G	Monocarboxylate transporter 2-like	-	-	-	ko:K08184,ko:K11810	-	-	-	-	ko00000,ko02000	2.A.1.13	-	-	MFS_1
XP_071784362.1	7668.SPU_027523-tr	0	4279	COG5021@1|root,KOG0939@2759|Eukaryota,38EBM@33154|Opisthokonta,3BBCH@33208|Metazoa,3CWUK@33213|Bilateria	33208|Metazoa	O	ubiquitin-protein transferase activity	HUWE1	GO:0000209,GO:0001709,GO:0001775,GO:0002252,GO:0002263,GO:0002274,GO:0002275,GO:0002283,GO:0002366,GO:0002376,GO:0002443,GO:0002444,GO:0002446,GO:0003674,GO:0003676,GO:0003677,GO:0003824,GO:0004842,GO:0005488,GO:0005515,GO:0005575,GO:0005576,GO:0005622,GO:0005623,GO:0005634,GO:0005654,GO:0005737,GO:0005829,GO:0006139,GO:0006259,GO:0006281,GO:0006284,GO:0006325,GO:0006403,GO:0006464,GO:0006513,GO:…	2.3.2.26	ko:K10592	ko04120,map04120	-	-	-	ko00000,ko00001,ko01000,ko04121	-	-	-	DUF4414,DUF908,DUF913,HECT,UBA,WWE
XP_071784363.1	7668.SPU_027523-tr	0	4273	COG5021@1|root,KOG0939@2759|Eukaryota,38EBM@33154|Opisthokonta,3BBCH@33208|Metazoa,3CWUK@33213|Bilateria	33208|Metazoa	O	ubiquitin-protein transferase activity	HUWE1	GO:0000209,GO:0001709,GO:0001775,GO:0002252,GO:0002263,GO:0002274,GO:0002275,GO:0002283,GO:0002366,GO:0002376,GO:0002443,GO:0002444,GO:0002446,GO:0003674,GO:0003676,GO:0003677,GO:0003824,GO:0004842,GO:0005488,GO:0005515,GO:0005575,GO:0005576,GO:0005622,GO:0005623,GO:0005634,GO:0005654,GO:0005737,GO:0005829,GO:0006139,GO:0006259,GO:0006281,GO:0006284,GO:0006325,GO:0006403,GO:0006464,GO:0006513,GO:…	2.3.2.26	ko:K10592	ko04120,map04120	-	-	-	ko00000,ko00001,ko01000,ko04121	-	-	-	DUF4414,DUF908,DUF913,HECT,UBA,WWE
XP_071784364.1	7668.SPU_015832-tr	9.25e-200	579	COG3119@1|root,KOG3867@2759|Eukaryota,38DUV@33154|Opisthokonta,3B9HA@33208|Metazoa,3CXPV@33213|Bilateria	33208|Metazoa	P	steryl-sulfatase activity	STS	GO:0000323,GO:0001501,GO:0003008,GO:0003674,GO:0003824,GO:0004065,GO:0004773,GO:0005575,GO:0005622,GO:0005623,GO:0005634,GO:0005635,GO:0005737,GO:0005764,GO:0005768,GO:0005773,GO:0005783,GO:0005788,GO:0005789,GO:0005794,GO:0005795,GO:0005886,GO:0006629,GO:0006643,GO:0006664,GO:0006665,GO:0006687,GO:0006706,GO:0006807,GO:0007275,GO:0007610,GO:0007611,GO:0008150,GO:0008152,GO:0008202,GO:0008284,GO:…	3.1.6.2	ko:K01131,ko:K12374,ko:K18222	ko00140,map00140	-	R03404,R08941,R08942	RC00231	ko00000,ko00001,ko01000,ko04147	-	-	-	Sulfatase,Sulfatase_C
XP_071784365.1	7668.SPU_027523-tr	0	4278	COG5021@1|root,KOG0939@2759|Eukaryota,38EBM@33154|Opisthokonta,3BBCH@33208|Metazoa,3CWUK@33213|Bilateria	33208|Metazoa	O	ubiquitin-protein transferase activity	HUWE1	GO:0000209,GO:0001709,GO:0001775,GO:0002252,GO:0002263,GO:0002274,GO:0002275,GO:0002283,GO:0002366,GO:0002376,GO:0002443,GO:0002444,GO:0002446,GO:0003674,GO:0003676,GO:0003677,GO:0003824,GO:0004842,GO:0005488,GO:0005515,GO:0005575,GO:0005576,GO:0005622,GO:0005623,GO:0005634,GO:0005654,GO:0005737,GO:0005829,GO:0006139,GO:0006259,GO:0006281,GO:0006284,GO:0006325,GO:0006403,GO:0006464,GO:0006513,GO:…	2.3.2.26	ko:K10592	ko04120,map04120	-	-	-	ko00000,ko00001,ko01000,ko04121	-	-	-	DUF4414,DUF908,DUF913,HECT,UBA,WWE
XP_071784366.1	7668.SPU_027523-tr	0	4286	COG5021@1|root,KOG0939@2759|Eukaryota,38EBM@33154|Opisthokonta,3BBCH@33208|Metazoa,3CWUK@33213|Bilateria	33208|Metazoa	O	ubiquitin-protein transferase activity	HUWE1	GO:0000209,GO:0001709,GO:0001775,GO:0002252,GO:0002263,GO:0002274,GO:0002275,GO:0002283,GO:0002366,GO:0002376,GO:0002443,GO:0002444,GO:0002446,GO:0003674,GO:0003676,GO:0003677,GO:0003824,GO:0004842,GO:0005488,GO:0005515,GO:0005575,GO:0005576,GO:0005622,GO:0005623,GO:0005634,GO:0005654,GO:0005737,GO:0005829,GO:0006139,GO:0006259,GO:0006281,GO:0006284,GO:0006325,GO:0006403,GO:0006464,GO:0006513,GO:…	2.3.2.26	ko:K10592	ko04120,map04120	-	-	-	ko00000,ko00001,ko01000,ko04121	-	-	-	DUF4414,DUF908,DUF913,HECT,UBA,WWE
XP_071784367.1	7668.SPU_027523-tr	0	4277	COG5021@1|root,KOG0939@2759|Eukaryota,38EBM@33154|Opisthokonta,3BBCH@33208|Metazoa,3CWUK@33213|Bilateria	33208|Metazoa	O	ubiquitin-protein transferase activity	HUWE1	GO:0000209,GO:0001709,GO:0001775,GO:0002252,GO:0002263,GO:0002274,GO:0002275,GO:0002283,GO:0002366,GO:0002376,GO:0002443,GO:0002444,GO:0002446,GO:0003674,GO:0003676,GO:0003677,GO:0003824,GO:0004842,GO:0005488,GO:0005515,GO:0005575,GO:0005576,GO:0005622,GO:0005623,GO:0005634,GO:0005654,GO:0005737,GO:0005829,GO:0006139,GO:0006259,GO:0006281,GO:0006284,GO:0006325,GO:0006403,GO:0006464,GO:0006513,GO:…	2.3.2.26	ko:K10592	ko04120,map04120	-	-	-	ko00000,ko00001,ko01000,ko04121	-	-	-	DUF4414,DUF908,DUF913,HECT,UBA,WWE
XP_071784368.1	7668.SPU_027523-tr	0	4276	COG5021@1|root,KOG0939@2759|Eukaryota,38EBM@33154|Opisthokonta,3BBCH@33208|Metazoa,3CWUK@33213|Bilateria	33208|Metazoa	O	ubiquitin-protein transferase activity	HUWE1	GO:0000209,GO:0001709,GO:0001775,GO:0002252,GO:0002263,GO:0002274,GO:0002275,GO:0002283,GO:0002366,GO:0002376,GO:0002443,GO:0002444,GO:0002446,GO:0003674,GO:0003676,GO:0003677,GO:0003824,GO:0004842,GO:0005488,GO:0005515,GO:0005575,GO:0005576,GO:0005622,GO:0005623,GO:0005634,GO:0005654,GO:0005737,GO:0005829,GO:0006139,GO:0006259,GO:0006281,GO:0006284,GO:0006325,GO:0006403,GO:0006464,GO:0006513,GO:…	2.3.2.26	ko:K10592	ko04120,map04120	-	-	-	ko00000,ko00001,ko01000,ko04121	-	-	-	DUF4414,DUF908,DUF913,HECT,UBA,WWE
XP_071784369.1	7668.SPU_027523-tr	0	4246	COG5021@1|root,KOG0939@2759|Eukaryota,38EBM@33154|Opisthokonta,3BBCH@33208|Metazoa,3CWUK@33213|Bilateria	33208|Metazoa	O	ubiquitin-protein transferase activity	HUWE1	GO:0000209,GO:0001709,GO:0001775,GO:0002252,GO:0002263,GO:0002274,GO:0002275,GO:0002283,GO:0002366,GO:0002376,GO:0002443,GO:0002444,GO:0002446,GO:0003674,GO:0003676,GO:0003677,GO:0003824,GO:0004842,GO:0005488,GO:0005515,GO:0005575,GO:0005576,GO:0005622,GO:0005623,GO:0005634,GO:0005654,GO:0005737,GO:0005829,GO:0006139,GO:0006259,GO:0006281,GO:0006284,GO:0006325,GO:0006403,GO:0006464,GO:0006513,GO:…	2.3.2.26	ko:K10592	ko04120,map04120	-	-	-	ko00000,ko00001,ko01000,ko04121	-	-	-	DUF4414,DUF908,DUF913,HECT,UBA,WWE
XP_071784370.1	7668.SPU_009217-tr	2.21e-223	643	COG2233@1|root,KOG1292@2759|Eukaryota,39CFN@33154|Opisthokonta,3BCH2@33208|Metazoa,3CSWQ@33213|Bilateria	33208|Metazoa	F	sodium-dependent L-ascorbate transmembrane transporter activity	SLC23A2	GO:0003674,GO:0005215,GO:0005342,GO:0005343,GO:0005402,GO:0005575,GO:0005622,GO:0005623,GO:0005737,GO:0005886,GO:0005887,GO:0005903,GO:0005975,GO:0005996,GO:0006082,GO:0006139,GO:0006725,GO:0006732,GO:0006766,GO:0006767,GO:0006807,GO:0006810,GO:0006811,GO:0006812,GO:0006814,GO:0006820,GO:0006950,GO:0006979,GO:0007275,GO:0007399,GO:0007417,GO:0007420,GO:0008150,GO:0008152,GO:0008324,GO:0008509,GO:…	-	ko:K14611	-	-	-	-	ko00000,ko02000	2.A.40.6	-	-	Xan_ur_permease
XP_071784371.1	7668.SPU_009217-tr	4e-225	647	COG2233@1|root,KOG1292@2759|Eukaryota,39CFN@33154|Opisthokonta,3BCH2@33208|Metazoa,3CSWQ@33213|Bilateria	33208|Metazoa	F	sodium-dependent L-ascorbate transmembrane transporter activity	SLC23A2	GO:0003674,GO:0005215,GO:0005342,GO:0005343,GO:0005402,GO:0005575,GO:0005622,GO:0005623,GO:0005737,GO:0005886,GO:0005887,GO:0005903,GO:0005975,GO:0005996,GO:0006082,GO:0006139,GO:0006725,GO:0006732,GO:0006766,GO:0006767,GO:0006807,GO:0006810,GO:0006811,GO:0006812,GO:0006814,GO:0006820,GO:0006950,GO:0006979,GO:0007275,GO:0007399,GO:0007417,GO:0007420,GO:0008150,GO:0008152,GO:0008324,GO:0008509,GO:…	-	ko:K14611	-	-	-	-	ko00000,ko02000	2.A.40.6	-	-	Xan_ur_permease
XP_071784372.1	7668.SPU_009217-tr	2.66e-212	612	COG2233@1|root,KOG1292@2759|Eukaryota,39CFN@33154|Opisthokonta,3BCH2@33208|Metazoa,3CSWQ@33213|Bilateria	33208|Metazoa	F	sodium-dependent L-ascorbate transmembrane transporter activity	SLC23A2	GO:0003674,GO:0005215,GO:0005342,GO:0005343,GO:0005402,GO:0005575,GO:0005622,GO:0005623,GO:0005737,GO:0005886,GO:0005887,GO:0005903,GO:0005975,GO:0005996,GO:0006082,GO:0006139,GO:0006725,GO:0006732,GO:0006766,GO:0006767,GO:0006807,GO:0006810,GO:0006811,GO:0006812,GO:0006814,GO:0006820,GO:0006950,GO:0006979,GO:0007275,GO:0007399,GO:0007417,GO:0007420,GO:0008150,GO:0008152,GO:0008324,GO:0008509,GO:…	-	ko:K14611	-	-	-	-	ko00000,ko02000	2.A.40.6	-	-	Xan_ur_permease
XP_071784373.1	12957.ACEP25737-PA	3.07e-08	66.2	COG4886@1|root,KOG0619@2759|Eukaryota,39JRM@33154|Opisthokonta,3BAUD@33208|Metazoa,3CZQI@33213|Bilateria,41V7D@6656|Arthropoda,3SH2A@50557|Insecta,46G34@7399|Hymenoptera	33208|Metazoa	T	Leucine rich repeat C-terminal domain	-	GO:0000902,GO:0000904,GO:0005575,GO:0005576,GO:0005615,GO:0005623,GO:0005886,GO:0005887,GO:0006355,GO:0006357,GO:0007275,GO:0007399,GO:0007409,GO:0008150,GO:0009653,GO:0009889,GO:0009966,GO:0009987,GO:0010468,GO:0010556,GO:0010646,GO:0016020,GO:0016021,GO:0016043,GO:0019219,GO:0019222,GO:0022008,GO:0023051,GO:0030030,GO:0030154,GO:0030182,GO:0030510,GO:0031175,GO:0031224,GO:0031226,GO:0031323,GO:…	-	-	-	-	-	-	-	-	-	-	I-set,Ig_3,LRR_8
XP_071784374.1	7668.SPU_015832-tr	9.25e-200	579	COG3119@1|root,KOG3867@2759|Eukaryota,38DUV@33154|Opisthokonta,3B9HA@33208|Metazoa,3CXPV@33213|Bilateria	33208|Metazoa	P	steryl-sulfatase activity	STS	GO:0000323,GO:0001501,GO:0003008,GO:0003674,GO:0003824,GO:0004065,GO:0004773,GO:0005575,GO:0005622,GO:0005623,GO:0005634,GO:0005635,GO:0005737,GO:0005764,GO:0005768,GO:0005773,GO:0005783,GO:0005788,GO:0005789,GO:0005794,GO:0005795,GO:0005886,GO:0006629,GO:0006643,GO:0006664,GO:0006665,GO:0006687,GO:0006706,GO:0006807,GO:0007275,GO:0007610,GO:0007611,GO:0008150,GO:0008152,GO:0008202,GO:0008284,GO:…	3.1.6.2	ko:K01131,ko:K12374,ko:K18222	ko00140,map00140	-	R03404,R08941,R08942	RC00231	ko00000,ko00001,ko01000,ko04147	-	-	-	Sulfatase,Sulfatase_C
XP_071784375.1	7739.XP_002594157.1	1.38e-30	119	COG0500@1|root,KOG1541@2759|Eukaryota,39WWY@33154|Opisthokonta,3BKKG@33208|Metazoa,3D4UF@33213|Bilateria,488HM@7711|Chordata	33208|Metazoa	Q	ubiE/COQ5 methyltransferase family	WBSCR27	-	-	-	-	-	-	-	-	-	-	-	Methyltransf_11,Methyltransf_25
XP_071784376.1	7739.XP_002594157.1	1.38e-30	119	COG0500@1|root,KOG1541@2759|Eukaryota,39WWY@33154|Opisthokonta,3BKKG@33208|Metazoa,3D4UF@33213|Bilateria,488HM@7711|Chordata	33208|Metazoa	Q	ubiE/COQ5 methyltransferase family	WBSCR27	-	-	-	-	-	-	-	-	-	-	-	Methyltransf_11,Methyltransf_25
XP_071784378.1	7668.SPU_016948-tr	7.21e-156	462	COG2379@1|root,KOG3935@2759|Eukaryota,38FCB@33154|Opisthokonta,3BA2C@33208|Metazoa,3D0MD@33213|Bilateria	33208|Metazoa	G	glycerate kinase activity	GLYCTK	GO:0003674,GO:0003824,GO:0005575,GO:0005622,GO:0005623,GO:0005737,GO:0005794,GO:0005829,GO:0005975,GO:0005996,GO:0006000,GO:0006001,GO:0006081,GO:0006464,GO:0006468,GO:0006793,GO:0006796,GO:0006807,GO:0008150,GO:0008152,GO:0008887,GO:0009056,GO:0009987,GO:0012505,GO:0016052,GO:0016301,GO:0016310,GO:0016740,GO:0016772,GO:0016773,GO:0019318,GO:0019320,GO:0019538,GO:0019637,GO:0019682,GO:0036211,GO:…	2.7.1.165	ko:K11529	ko00030,ko00260,ko00561,ko00630,ko00680,ko01100,ko01120,ko01130,ko01200,map00030,map00260,map00561,map00630,map00680,map01100,map01120,map01130,map01200	M00346	R08572	RC00002,RC00428	ko00000,ko00001,ko00002,ko01000	-	-	-	DUF4147,MOFRL
XP_071784379.1	7668.SPU_016948-tr	7.21e-156	462	COG2379@1|root,KOG3935@2759|Eukaryota,38FCB@33154|Opisthokonta,3BA2C@33208|Metazoa,3D0MD@33213|Bilateria	33208|Metazoa	G	glycerate kinase activity	GLYCTK	GO:0003674,GO:0003824,GO:0005575,GO:0005622,GO:0005623,GO:0005737,GO:0005794,GO:0005829,GO:0005975,GO:0005996,GO:0006000,GO:0006001,GO:0006081,GO:0006464,GO:0006468,GO:0006793,GO:0006796,GO:0006807,GO:0008150,GO:0008152,GO:0008887,GO:0009056,GO:0009987,GO:0012505,GO:0016052,GO:0016301,GO:0016310,GO:0016740,GO:0016772,GO:0016773,GO:0019318,GO:0019320,GO:0019538,GO:0019637,GO:0019682,GO:0036211,GO:…	2.7.1.165	ko:K11529	ko00030,ko00260,ko00561,ko00630,ko00680,ko01100,ko01120,ko01130,ko01200,map00030,map00260,map00561,map00630,map00680,map01100,map01120,map01130,map01200	M00346	R08572	RC00002,RC00428	ko00000,ko00001,ko00002,ko01000	-	-	-	DUF4147,MOFRL
XP_071784380.1	7668.SPU_016948-tr	7.21e-156	462	COG2379@1|root,KOG3935@2759|Eukaryota,38FCB@33154|Opisthokonta,3BA2C@33208|Metazoa,3D0MD@33213|Bilateria	33208|Metazoa	G	glycerate kinase activity	GLYCTK	GO:0003674,GO:0003824,GO:0005575,GO:0005622,GO:0005623,GO:0005737,GO:0005794,GO:0005829,GO:0005975,GO:0005996,GO:0006000,GO:0006001,GO:0006081,GO:0006464,GO:0006468,GO:0006793,GO:0006796,GO:0006807,GO:0008150,GO:0008152,GO:0008887,GO:0009056,GO:0009987,GO:0012505,GO:0016052,GO:0016301,GO:0016310,GO:0016740,GO:0016772,GO:0016773,GO:0019318,GO:0019320,GO:0019538,GO:0019637,GO:0019682,GO:0036211,GO:…	2.7.1.165	ko:K11529	ko00030,ko00260,ko00561,ko00630,ko00680,ko01100,ko01120,ko01130,ko01200,map00030,map00260,map00561,map00630,map00680,map01100,map01120,map01130,map01200	M00346	R08572	RC00002,RC00428	ko00000,ko00001,ko00002,ko01000	-	-	-	DUF4147,MOFRL
XP_071784381.1	10224.XP_006816202.1	5.21e-74	238	COG0596@1|root,KOG1454@2759|Eukaryota,39R5W@33154|Opisthokonta,3BEX9@33208|Metazoa,3CVFJ@33213|Bilateria	33208|Metazoa	S	Abhydrolase domain containing	ABHD6	GO:0003674,GO:0003824,GO:0004620,GO:0005575,GO:0005622,GO:0005623,GO:0005737,GO:0005739,GO:0005886,GO:0005887,GO:0006629,GO:0006638,GO:0006639,GO:0006644,GO:0006793,GO:0006796,GO:0008150,GO:0008152,GO:0008277,GO:0008328,GO:0009056,GO:0009395,GO:0009889,GO:0009891,GO:0009893,GO:0009966,GO:0009987,GO:0010646,GO:0010648,GO:0016020,GO:0016021,GO:0016042,GO:0016298,GO:0016787,GO:0016788,GO:0019216,GO:…	3.1.1.23	ko:K13700	ko04723,map04723	-	R01352	RC00037,RC00094	ko00000,ko00001,ko01000,ko01002	-	-	-	Abhydrolase_1
XP_071784382.1	10224.XP_006816202.1	5.21e-74	238	COG0596@1|root,KOG1454@2759|Eukaryota,39R5W@33154|Opisthokonta,3BEX9@33208|Metazoa,3CVFJ@33213|Bilateria	33208|Metazoa	S	Abhydrolase domain containing	ABHD6	GO:0003674,GO:0003824,GO:0004620,GO:0005575,GO:0005622,GO:0005623,GO:0005737,GO:0005739,GO:0005886,GO:0005887,GO:0006629,GO:0006638,GO:0006639,GO:0006644,GO:0006793,GO:0006796,GO:0008150,GO:0008152,GO:0008277,GO:0008328,GO:0009056,GO:0009395,GO:0009889,GO:0009891,GO:0009893,GO:0009966,GO:0009987,GO:0010646,GO:0010648,GO:0016020,GO:0016021,GO:0016042,GO:0016298,GO:0016787,GO:0016788,GO:0019216,GO:…	3.1.1.23	ko:K13700	ko04723,map04723	-	R01352	RC00037,RC00094	ko00000,ko00001,ko01000,ko01002	-	-	-	Abhydrolase_1
XP_071784383.1	7668.SPU_015832-tr	9.25e-200	579	COG3119@1|root,KOG3867@2759|Eukaryota,38DUV@33154|Opisthokonta,3B9HA@33208|Metazoa,3CXPV@33213|Bilateria	33208|Metazoa	P	steryl-sulfatase activity	STS	GO:0000323,GO:0001501,GO:0003008,GO:0003674,GO:0003824,GO:0004065,GO:0004773,GO:0005575,GO:0005622,GO:0005623,GO:0005634,GO:0005635,GO:0005737,GO:0005764,GO:0005768,GO:0005773,GO:0005783,GO:0005788,GO:0005789,GO:0005794,GO:0005795,GO:0005886,GO:0006629,GO:0006643,GO:0006664,GO:0006665,GO:0006687,GO:0006706,GO:0006807,GO:0007275,GO:0007610,GO:0007611,GO:0008150,GO:0008152,GO:0008202,GO:0008284,GO:…	3.1.6.2	ko:K01131,ko:K12374,ko:K18222	ko00140,map00140	-	R03404,R08941,R08942	RC00231	ko00000,ko00001,ko01000,ko04147	-	-	-	Sulfatase,Sulfatase_C
XP_071784387.1	10224.XP_006814411.1	3.07e-24	114	2EMRW@1|root,2SRCA@2759|Eukaryota	2759|Eukaryota	-	-	-	-	-	-	-	-	-	-	-	-	-	-	-
XP_071784388.1	10224.XP_006816363.1	2.34e-150	446	COG5641@1|root,KOG1601@2759|Eukaryota,38D41@33154|Opisthokonta,3BC4M@33208|Metazoa,3CX72@33213|Bilateria	33208|Metazoa	K	regulation of cell proliferation involved in mesonephros development	GATA3	GO:0000003,GO:0000122,GO:0000228,GO:0000785,GO:0000790,GO:0000902,GO:0000904,GO:0000976,GO:0000977,GO:0000978,GO:0000980,GO:0000981,GO:0000982,GO:0000987,GO:0001012,GO:0001046,GO:0001047,GO:0001067,GO:0001077,GO:0001078,GO:0001085,GO:0001158,GO:0001161,GO:0001162,GO:0001227,GO:0001228,GO:0001501,GO:0001654,GO:0001655,GO:0001656,GO:0001657,GO:0001701,GO:0001708,GO:0001709,GO:0001764,GO:0001775,GO:…	-	ko:K09182,ko:K17894,ko:K17895	ko04658,ko04659,map04658,map04659	-	-	-	ko00000,ko00001,ko03000	-	-	-	GATA
XP_071784389.1	10224.XP_006816363.1	2.23e-144	430	COG5641@1|root,KOG1601@2759|Eukaryota,38D41@33154|Opisthokonta,3BC4M@33208|Metazoa,3CX72@33213|Bilateria	33208|Metazoa	K	regulation of cell proliferation involved in mesonephros development	GATA3	GO:0000003,GO:0000122,GO:0000228,GO:0000785,GO:0000790,GO:0000902,GO:0000904,GO:0000976,GO:0000977,GO:0000978,GO:0000980,GO:0000981,GO:0000982,GO:0000987,GO:0001012,GO:0001046,GO:0001047,GO:0001067,GO:0001077,GO:0001078,GO:0001085,GO:0001158,GO:0001161,GO:0001162,GO:0001227,GO:0001228,GO:0001501,GO:0001654,GO:0001655,GO:0001656,GO:0001657,GO:0001701,GO:0001708,GO:0001709,GO:0001764,GO:0001775,GO:…	-	ko:K09182,ko:K17894,ko:K17895	ko04658,ko04659,map04658,map04659	-	-	-	ko00000,ko00001,ko03000	-	-	-	GATA
XP_071784390.1	7668.SPU_026543-tr	0	1120	KOG1217@1|root,KOG4297@1|root,KOG1217@2759|Eukaryota,KOG4297@2759|Eukaryota,38BUP@33154|Opisthokonta,3BIYB@33208|Metazoa,3D0JJ@33213|Bilateria	33208|Metazoa	T	calcium ion binding	-	-	-	ko:K02599,ko:K17495	ko01522,ko04320,ko04330,ko04658,ko04919,ko05020,ko05165,ko05200,ko05206,ko05224,map01522,map04320,map04330,map04658,map04919,map05020,map05165,map05200,map05206,map05224	M00682	-	-	ko00000,ko00001,ko00002,ko01009	-	-	-	EGF,Ephrin_rec_like,HYR,Laminin_G_3,Sushi,TSP_1,hEGF
XP_071784391.1	7668.SPU_026543-tr	0	1120	KOG1217@1|root,KOG4297@1|root,KOG1217@2759|Eukaryota,KOG4297@2759|Eukaryota,38BUP@33154|Opisthokonta,3BIYB@33208|Metazoa,3D0JJ@33213|Bilateria	33208|Metazoa	T	calcium ion binding	-	-	-	ko:K02599,ko:K17495	ko01522,ko04320,ko04330,ko04658,ko04919,ko05020,ko05165,ko05200,ko05206,ko05224,map01522,map04320,map04330,map04658,map04919,map05020,map05165,map05200,map05206,map05224	M00682	-	-	ko00000,ko00001,ko00002,ko01009	-	-	-	EGF,Ephrin_rec_like,HYR,Laminin_G_3,Sushi,TSP_1,hEGF
XP_071784392.1	7668.SPU_015772-tr	3.56e-43	164	KOG1721@1|root,KOG1721@2759|Eukaryota,38BGQ@33154|Opisthokonta,3BHHA@33208|Metazoa,3D3N2@33213|Bilateria	33208|Metazoa	K	factor 15	KLF15	GO:0000981,GO:0000982,GO:0001067,GO:0001077,GO:0001228,GO:0001655,GO:0001700,GO:0001822,GO:0003008,GO:0003012,GO:0003299,GO:0003300,GO:0003674,GO:0003676,GO:0003677,GO:0003700,GO:0005488,GO:0005575,GO:0005622,GO:0005623,GO:0005634,GO:0005654,GO:0006139,GO:0006351,GO:0006355,GO:0006357,GO:0006366,GO:0006725,GO:0006807,GO:0006950,GO:0007043,GO:0007275,GO:0007399,GO:0008150,GO:0008152,GO:0009058,GO:…	-	ko:K09210	-	-	-	-	ko00000,ko03000	-	-	-	zf-C2H2
XP_071784393.1	45351.EDO32869	2.94e-145	428	COG5206@1|root,KOG1348@2759|Eukaryota,38D1E@33154|Opisthokonta,3BHRQ@33208|Metazoa	33208|Metazoa	O	vacuolar protein processing	LGMN	GO:0000323,GO:0002376,GO:0002478,GO:0002495,GO:0002504,GO:0002682,GO:0002684,GO:0002685,GO:0002687,GO:0002688,GO:0002690,GO:0003008,GO:0003014,GO:0003674,GO:0003824,GO:0004175,GO:0004197,GO:0005575,GO:0005576,GO:0005622,GO:0005623,GO:0005737,GO:0005764,GO:0005768,GO:0005770,GO:0005773,GO:0005775,GO:0006508,GO:0006624,GO:0006629,GO:0006766,GO:0006775,GO:0006807,GO:0007346,GO:0007610,GO:0007611,GO:…	3.4.22.34	ko:K01369	ko04142,ko04612,map04142,map04612	-	-	-	ko00000,ko00001,ko01000,ko01002	-	-	-	Peptidase_C13
XP_071784395.1	7668.SPU_007099-tr	1.68e-119	363	KOG4610@1|root,KOG4610@2759|Eukaryota,39W5V@33154|Opisthokonta,3BEZ4@33208|Metazoa,3D0SG@33213|Bilateria	33208|Metazoa	S	Transmembrane protein 26	-	-	-	-	-	-	-	-	-	-	-	-	Tmem26
XP_071784396.1	7668.SPU_007044-tr	8.16e-150	439	COG2072@1|root,KOG1399@2759|Eukaryota,38F1Q@33154|Opisthokonta,3BIJ2@33208|Metazoa,3CTAA@33213|Bilateria	33208|Metazoa	Q	N,N-dimethylaniline monooxygenase activity	-	GO:0003674,GO:0003824,GO:0004497,GO:0005575,GO:0005622,GO:0005623,GO:0005737,GO:0005739,GO:0005829,GO:0008150,GO:0008152,GO:0016491,GO:0043226,GO:0043227,GO:0043229,GO:0043231,GO:0044424,GO:0044444,GO:0044464,GO:0055114	1.14.13.8	ko:K00485	ko00982,ko01120,map00982,map01120	-	R08266	RC02233	ko00000,ko00001,ko01000	-	-	-	FMO-like
XP_071784397.1	7719.XP_002123888.1	1.03e-15	82	28KG1@1|root,2QSX8@2759|Eukaryota,38GTW@33154|Opisthokonta,3BDQP@33208|Metazoa,3CRW8@33213|Bilateria,480ZR@7711|Chordata	33208|Metazoa	T	peptidyl-lysine oxidation	LOXL4	GO:0000122,GO:0000785,GO:0001501,GO:0001525,GO:0001568,GO:0001666,GO:0001667,GO:0001837,GO:0001935,GO:0001944,GO:0001968,GO:0002040,GO:0002682,GO:0002683,GO:0002694,GO:0002695,GO:0002697,GO:0002698,GO:0002819,GO:0002820,GO:0002822,GO:0002823,GO:0003674,GO:0003824,GO:0004720,GO:0005488,GO:0005507,GO:0005509,GO:0005515,GO:0005575,GO:0005576,GO:0005604,GO:0005615,GO:0005622,GO:0005623,GO:0005634,GO:…	1.4.3.13	ko:K00277,ko:K00280	-	-	-	-	ko00000,ko01000	-	-	-	Lysyl_oxidase,SRCR
XP_071784398.1	7719.XP_002123888.1	9.72e-16	82	28KG1@1|root,2QSX8@2759|Eukaryota,38GTW@33154|Opisthokonta,3BDQP@33208|Metazoa,3CRW8@33213|Bilateria,480ZR@7711|Chordata	33208|Metazoa	T	peptidyl-lysine oxidation	LOXL4	GO:0000122,GO:0000785,GO:0001501,GO:0001525,GO:0001568,GO:0001666,GO:0001667,GO:0001837,GO:0001935,GO:0001944,GO:0001968,GO:0002040,GO:0002682,GO:0002683,GO:0002694,GO:0002695,GO:0002697,GO:0002698,GO:0002819,GO:0002820,GO:0002822,GO:0002823,GO:0003674,GO:0003824,GO:0004720,GO:0005488,GO:0005507,GO:0005509,GO:0005515,GO:0005575,GO:0005576,GO:0005604,GO:0005615,GO:0005622,GO:0005623,GO:0005634,GO:…	1.4.3.13	ko:K00277,ko:K00280	-	-	-	-	ko00000,ko01000	-	-	-	Lysyl_oxidase,SRCR
XP_071784399.1	7668.SPU_015309-tr	1.75e-41	149	COG5183@1|root,KOG1609@2759|Eukaryota,39TKA@33154|Opisthokonta,3BA5X@33208|Metazoa,3D3R5@33213|Bilateria	33208|Metazoa	A	regulation of tolerance induction	2025-03-07	GO:0002643,GO:0002682,GO:0002683,GO:0002694,GO:0002695,GO:0007162,GO:0008150,GO:0008285,GO:0022407,GO:0022408,GO:0030155,GO:0032944,GO:0032945,GO:0042127,GO:0042129,GO:0042130,GO:0048519,GO:0048523,GO:0050670,GO:0050672,GO:0050789,GO:0050793,GO:0050794,GO:0050863,GO:0050865,GO:0050866,GO:0050868,GO:0051239,GO:0051249,GO:0051250,GO:0065007,GO:0070663,GO:0070664,GO:1903037,GO:1903038,GO:2000026	2.3.2.27	ko:K10662,ko:K10665	-	-	-	-	ko00000,ko01000,ko04121	-	-	-	RINGv
XP_071784400.1	33178.CADATEAP00005690	8.89e-28	125	2CXWN@1|root,2S0B1@2759|Eukaryota,39ZM1@33154|Opisthokonta,3P0H5@4751|Fungi,3QQ6D@4890|Ascomycota,20HC8@147545|Eurotiomycetes	4751|Fungi	-	-	-	-	-	-	-	-	-	-	-	-	-	-	2OG-FeII_Oxy_3
XP_071784401.1	7668.SPU_007770-tr	0	2404	KOG2301@1|root,KOG2301@2759|Eukaryota,38BYK@33154|Opisthokonta,3BAHQ@33208|Metazoa,3CSUW@33213|Bilateria	33208|Metazoa	P	high voltage-gated calcium channel activity	CACNA1D	GO:0000768,GO:0000902,GO:0000904,GO:0001501,GO:0001503,GO:0001508,GO:0001654,GO:0001750,GO:0002027,GO:0002074,GO:0002095,GO:0002376,GO:0002520,GO:0002790,GO:0002791,GO:0002793,GO:0003008,GO:0003012,GO:0003013,GO:0003014,GO:0003015,GO:0003018,GO:0003674,GO:0005215,GO:0005216,GO:0005244,GO:0005245,GO:0005261,GO:0005262,GO:0005488,GO:0005515,GO:0005516,GO:0005575,GO:0005622,GO:0005623,GO:0005634,GO:…	-	ko:K04850,ko:K04851,ko:K04853,ko:K04857	ko04010,ko04020,ko04022,ko04024,ko04218,ko04260,ko04261,ko04270,ko04530,ko04713,ko04720,ko04723,ko04724,ko04725,ko04726,ko04727,ko04728,ko04742,ko04911,ko04912,ko04921,ko04924,ko04925,ko04927,ko04930,ko04934,ko04973,ko05010,ko05031,ko05410,ko05412,ko05414,map04010,map04020,map04022,map04024,map04218,map04260,map04261,map04270,map04530,map04713,map04720,map04723,map04724,map04725,map04726,map04727…	-	-	-	ko00000,ko00001,ko04040	1.A.1.11.1,1.A.1.11.11,1.A.1.11.2,1.A.1.11.20,1.A.1.11.21,1.A.1.11.4,1.A.1.11.6	-	-	CAC1F_C,Ca_chan_IQ,GPHH,Ion_trans
XP_071784402.1	7668.SPU_007770-tr	0	2402	KOG2301@1|root,KOG2301@2759|Eukaryota,38BYK@33154|Opisthokonta,3BAHQ@33208|Metazoa,3CSUW@33213|Bilateria	33208|Metazoa	P	high voltage-gated calcium channel activity	CACNA1D	GO:0000768,GO:0000902,GO:0000904,GO:0001501,GO:0001503,GO:0001508,GO:0001654,GO:0001750,GO:0002027,GO:0002074,GO:0002095,GO:0002376,GO:0002520,GO:0002790,GO:0002791,GO:0002793,GO:0003008,GO:0003012,GO:0003013,GO:0003014,GO:0003015,GO:0003018,GO:0003674,GO:0005215,GO:0005216,GO:0005244,GO:0005245,GO:0005261,GO:0005262,GO:0005488,GO:0005515,GO:0005516,GO:0005575,GO:0005622,GO:0005623,GO:0005634,GO:…	-	ko:K04850,ko:K04851,ko:K04853,ko:K04857	ko04010,ko04020,ko04022,ko04024,ko04218,ko04260,ko04261,ko04270,ko04530,ko04713,ko04720,ko04723,ko04724,ko04725,ko04726,ko04727,ko04728,ko04742,ko04911,ko04912,ko04921,ko04924,ko04925,ko04927,ko04930,ko04934,ko04973,ko05010,ko05031,ko05410,ko05412,ko05414,map04010,map04020,map04022,map04024,map04218,map04260,map04261,map04270,map04530,map04713,map04720,map04723,map04724,map04725,map04726,map04727…	-	-	-	ko00000,ko00001,ko04040	1.A.1.11.1,1.A.1.11.11,1.A.1.11.2,1.A.1.11.20,1.A.1.11.21,1.A.1.11.4,1.A.1.11.6	-	-	CAC1F_C,Ca_chan_IQ,GPHH,Ion_trans
XP_071784403.1	7668.SPU_007770-tr	0	2410	KOG2301@1|root,KOG2301@2759|Eukaryota,38BYK@33154|Opisthokonta,3BAHQ@33208|Metazoa,3CSUW@33213|Bilateria	33208|Metazoa	P	high voltage-gated calcium channel activity	CACNA1D	GO:0000768,GO:0000902,GO:0000904,GO:0001501,GO:0001503,GO:0001508,GO:0001654,GO:0001750,GO:0002027,GO:0002074,GO:0002095,GO:0002376,GO:0002520,GO:0002790,GO:0002791,GO:0002793,GO:0003008,GO:0003012,GO:0003013,GO:0003014,GO:0003015,GO:0003018,GO:0003674,GO:0005215,GO:0005216,GO:0005244,GO:0005245,GO:0005261,GO:0005262,GO:0005488,GO:0005515,GO:0005516,GO:0005575,GO:0005622,GO:0005623,GO:0005634,GO:…	-	ko:K04850,ko:K04851,ko:K04853,ko:K04857	ko04010,ko04020,ko04022,ko04024,ko04218,ko04260,ko04261,ko04270,ko04530,ko04713,ko04720,ko04723,ko04724,ko04725,ko04726,ko04727,ko04728,ko04742,ko04911,ko04912,ko04921,ko04924,ko04925,ko04927,ko04930,ko04934,ko04973,ko05010,ko05031,ko05410,ko05412,ko05414,map04010,map04020,map04022,map04024,map04218,map04260,map04261,map04270,map04530,map04713,map04720,map04723,map04724,map04725,map04726,map04727…	-	-	-	ko00000,ko00001,ko04040	1.A.1.11.1,1.A.1.11.11,1.A.1.11.2,1.A.1.11.20,1.A.1.11.21,1.A.1.11.4,1.A.1.11.6	-	-	CAC1F_C,Ca_chan_IQ,GPHH,Ion_trans
XP_071784404.1	27679.XP_003933263.1	3.21e-123	366	COG1304@1|root,KOG0538@2759|Eukaryota,38BCT@33154|Opisthokonta,3BA92@33208|Metazoa,3CU9T@33213|Bilateria,488AQ@7711|Chordata,494YH@7742|Vertebrata,3J75C@40674|Mammalia,35JY2@314146|Euarchontoglires,4MAH9@9443|Primates	33208|Metazoa	C	Hydroxyacid oxidase (glycolate oxidase) 1	HAO1	GO:0000166,GO:0001561,GO:0003674,GO:0003824,GO:0003973,GO:0005102,GO:0005488,GO:0005515,GO:0005575,GO:0005622,GO:0005623,GO:0005737,GO:0005777,GO:0005782,GO:0005829,GO:0006066,GO:0006082,GO:0006605,GO:0006625,GO:0006629,GO:0006631,GO:0006807,GO:0006810,GO:0006886,GO:0006996,GO:0007031,GO:0008104,GO:0008150,GO:0008152,GO:0008891,GO:0009056,GO:0009062,GO:0009441,GO:0009987,GO:0010181,GO:0015031,GO:…	1.1.3.15	ko:K11517	ko00630,ko01100,ko01110,ko01120,ko01130,ko01200,ko04146,map00630,map01100,map01110,map01120,map01130,map01200,map04146	M00532	R00475	RC00042	ko00000,ko00001,ko00002,ko01000	-	-	-	FMN_dh
XP_071784405.1	7668.SPU_007770-tr	0	2404	KOG2301@1|root,KOG2301@2759|Eukaryota,38BYK@33154|Opisthokonta,3BAHQ@33208|Metazoa,3CSUW@33213|Bilateria	33208|Metazoa	P	high voltage-gated calcium channel activity	CACNA1D	GO:0000768,GO:0000902,GO:0000904,GO:0001501,GO:0001503,GO:0001508,GO:0001654,GO:0001750,GO:0002027,GO:0002074,GO:0002095,GO:0002376,GO:0002520,GO:0002790,GO:0002791,GO:0002793,GO:0003008,GO:0003012,GO:0003013,GO:0003014,GO:0003015,GO:0003018,GO:0003674,GO:0005215,GO:0005216,GO:0005244,GO:0005245,GO:0005261,GO:0005262,GO:0005488,GO:0005515,GO:0005516,GO:0005575,GO:0005622,GO:0005623,GO:0005634,GO:…	-	ko:K04850,ko:K04851,ko:K04853,ko:K04857	ko04010,ko04020,ko04022,ko04024,ko04218,ko04260,ko04261,ko04270,ko04530,ko04713,ko04720,ko04723,ko04724,ko04725,ko04726,ko04727,ko04728,ko04742,ko04911,ko04912,ko04921,ko04924,ko04925,ko04927,ko04930,ko04934,ko04973,ko05010,ko05031,ko05410,ko05412,ko05414,map04010,map04020,map04022,map04024,map04218,map04260,map04261,map04270,map04530,map04713,map04720,map04723,map04724,map04725,map04726,map04727…	-	-	-	ko00000,ko00001,ko04040	1.A.1.11.1,1.A.1.11.11,1.A.1.11.2,1.A.1.11.20,1.A.1.11.21,1.A.1.11.4,1.A.1.11.6	-	-	CAC1F_C,Ca_chan_IQ,GPHH,Ion_trans
XP_071784406.1	7739.XP_002602168.1	8.01e-55	200	KOG2868@1|root,KOG2868@2759|Eukaryota,39W17@33154|Opisthokonta,3BKDU@33208|Metazoa,3CVZ5@33213|Bilateria,480X3@7711|Chordata	33208|Metazoa	AK	mRNA-decapping enzyme 1A	DCP1A	GO:0000003,GO:0000184,GO:0000288,GO:0000290,GO:0000291,GO:0000932,GO:0000956,GO:0002119,GO:0002164,GO:0003674,GO:0003676,GO:0003723,GO:0003729,GO:0005488,GO:0005515,GO:0005575,GO:0005622,GO:0005623,GO:0005667,GO:0005737,GO:0005829,GO:0006139,GO:0006355,GO:0006401,GO:0006402,GO:0006725,GO:0006807,GO:0006950,GO:0006979,GO:0007154,GO:0007165,GO:0007166,GO:0007167,GO:0007178,GO:0007179,GO:0007275,GO:…	-	ko:K12610,ko:K12611	ko03018,map03018	M00395	-	-	ko00000,ko00001,ko00002,ko01000,ko03019,ko03036	-	-	-	DCP1,mRNA_decap_C
XP_071784407.1	7668.SPU_024405-tr	3.79e-102	315	KOG2692@1|root,KOG2692@2759|Eukaryota,39RT5@33154|Opisthokonta,3BES2@33208|Metazoa,3CXEY@33213|Bilateria	33208|Metazoa	G	alpha-N-acetylgalactosaminide alpha-2,6-sialyltransferase activity	ST6GALNAC1	GO:0000139,GO:0001573,GO:0001574,GO:0001665,GO:0003674,GO:0003824,GO:0005575,GO:0005622,GO:0005623,GO:0005737,GO:0005794,GO:0005975,GO:0006464,GO:0006486,GO:0006487,GO:0006629,GO:0006643,GO:0006664,GO:0006665,GO:0006672,GO:0006687,GO:0006688,GO:0006807,GO:0008150,GO:0008152,GO:0008373,GO:0008610,GO:0009058,GO:0009059,GO:0009100,GO:0009101,GO:0009247,GO:0009311,GO:0009312,GO:0009987,GO:0012505,GO:…	2.4.99.3	ko:K03479,ko:K06616	ko00512,ko01100,map00512,map01100	-	R05911,R05914	-	ko00000,ko00001,ko01000,ko01003	-	GT29	-	Glyco_transf_29
XP_071784408.1	7739.XP_002591905.1	6.16e-87	273	KOG4475@1|root,KOG4475@2759|Eukaryota,39MB0@33154|Opisthokonta,3CP93@33208|Metazoa,3D71W@33213|Bilateria	33208|Metazoa	P	Thrombospondin type 1 repeats	-	-	-	-	-	-	-	-	-	-	-	-	IgGFc_binding,TSP_1,VWA
XP_071784409.1	7739.XP_002596708.1	7.94e-63	206	KOG4475@1|root,KOG4475@2759|Eukaryota	2759|Eukaryota	U	coreceptor activity involved in Wnt signaling pathway, planar cell polarity pathway	-	-	-	-	-	-	-	-	-	-	-	-	TSP_1,VWA
XP_071784410.1	144197.XP_008275448.1	6.86e-13	81.3	COG4886@1|root,KOG0619@2759|Eukaryota,38EZV@33154|Opisthokonta,3BGYA@33208|Metazoa,3CVGV@33213|Bilateria,481VW@7711|Chordata,49514@7742|Vertebrata,4A2KN@7898|Actinopterygii	33208|Metazoa	T	Leucine rich repeat and fibronectin type III domain containing 2	LRFN2	GO:0000902,GO:0000904,GO:0005575,GO:0005576,GO:0005615,GO:0005623,GO:0005886,GO:0007275,GO:0007399,GO:0007409,GO:0008150,GO:0009653,GO:0009986,GO:0009987,GO:0016020,GO:0016043,GO:0022008,GO:0030030,GO:0030154,GO:0030182,GO:0031175,GO:0032501,GO:0032502,GO:0032989,GO:0032990,GO:0044421,GO:0044464,GO:0048468,GO:0048666,GO:0048667,GO:0048699,GO:0048731,GO:0048812,GO:0048856,GO:0048858,GO:0048869,GO:…	-	ko:K16355	-	-	-	-	ko00000	-	-	-	I-set,LRR_8,fn3
XP_071784411.1	7739.XP_002590569.1	0.000329	45.4	2BVGZ@1|root,2S28X@2759|Eukaryota,3A4S1@33154|Opisthokonta	7739.XP_002590569.1|-	S	Prokineticin	-	-	-	-	-	-	-	-	-	-	-	-	-
XP_071784412.1	7668.SPU_013063-tr	0	1545	COG2319@1|root,KOG3602@2759|Eukaryota,39WXC@33154|Opisthokonta,3BK67@33208|Metazoa,3D4IJ@33213|Bilateria	33208|Metazoa	S	telomerase activity	-	-	-	-	-	-	-	-	-	-	-	-	DUF4062,FBA,Malectin,NACHT,TPR_12
XP_071784413.1	7668.SPU_027637-tr	0	1286	KOG2021@1|root,KOG2021@2759|Eukaryota,38DUH@33154|Opisthokonta,3BCUQ@33208|Metazoa,3CT5N@33213|Bilateria	33208|Metazoa	JUY	tRNA re-export from nucleus	XPOT	GO:0000049,GO:0003674,GO:0003676,GO:0003723,GO:0005488,GO:0005515,GO:0005575,GO:0005622,GO:0005623,GO:0005634,GO:0005635,GO:0005643,GO:0005654,GO:0005737,GO:0005829,GO:0006403,GO:0006405,GO:0006409,GO:0006611,GO:0006810,GO:0006886,GO:0006913,GO:0008104,GO:0008150,GO:0008536,GO:0012505,GO:0015031,GO:0015833,GO:0015931,GO:0016363,GO:0017016,GO:0019899,GO:0031267,GO:0031503,GO:0031967,GO:0031974,GO:…	-	ko:K14288	ko03013,map03013	-	-	-	ko00000,ko00001,ko03016	-	-	-	IBN_N,Xpo1
XP_071784414.1	7668.SPU_027637-tr	0	1286	KOG2021@1|root,KOG2021@2759|Eukaryota,38DUH@33154|Opisthokonta,3BCUQ@33208|Metazoa,3CT5N@33213|Bilateria	33208|Metazoa	JUY	tRNA re-export from nucleus	XPOT	GO:0000049,GO:0003674,GO:0003676,GO:0003723,GO:0005488,GO:0005515,GO:0005575,GO:0005622,GO:0005623,GO:0005634,GO:0005635,GO:0005643,GO:0005654,GO:0005737,GO:0005829,GO:0006403,GO:0006405,GO:0006409,GO:0006611,GO:0006810,GO:0006886,GO:0006913,GO:0008104,GO:0008150,GO:0008536,GO:0012505,GO:0015031,GO:0015833,GO:0015931,GO:0016363,GO:0017016,GO:0019899,GO:0031267,GO:0031503,GO:0031967,GO:0031974,GO:…	-	ko:K14288	ko03013,map03013	-	-	-	ko00000,ko00001,ko03016	-	-	-	IBN_N,Xpo1
XP_071784415.1	7668.SPU_027909-tr	2.3e-156	488	COG0515@1|root,KOG4250@2759|Eukaryota,38HXK@33154|Opisthokonta,3BD7S@33208|Metazoa,3CU69@33213|Bilateria	33208|Metazoa	T	dendritic cell proliferation	ik2	GO:0000003,GO:0000226,GO:0000578,GO:0000902,GO:0001578,GO:0001894,GO:0002376,GO:0003002,GO:0003006,GO:0003674,GO:0003824,GO:0004672,GO:0004674,GO:0005488,GO:0005515,GO:0005575,GO:0005622,GO:0005623,GO:0005737,GO:0006464,GO:0006468,GO:0006793,GO:0006796,GO:0006807,GO:0006810,GO:0006950,GO:0006952,GO:0006955,GO:0006996,GO:0007010,GO:0007015,GO:0007017,GO:0007275,GO:0007276,GO:0007281,GO:0007292,GO:…	2.7.11.10	ko:K05410	ko04014,ko04137,ko04620,ko04621,ko04622,ko04623,ko04657,ko05160,ko05161,ko05162,ko05164,ko05165,ko05167,ko05168,ko05169,map04014,map04137,map04620,map04621,map04622,map04623,map04657,map05160,map05161,map05162,map05164,map05165,map05167,map05168,map05169	-	-	-	ko00000,ko00001,ko01000,ko01001,ko04131	-	-	-	Pkinase
XP_071784416.1	7668.SPU_027909-tr	4.42e-156	488	COG0515@1|root,KOG4250@2759|Eukaryota,38HXK@33154|Opisthokonta,3BD7S@33208|Metazoa,3CU69@33213|Bilateria	33208|Metazoa	T	dendritic cell proliferation	ik2	GO:0000003,GO:0000226,GO:0000578,GO:0000902,GO:0001578,GO:0001894,GO:0002376,GO:0003002,GO:0003006,GO:0003674,GO:0003824,GO:0004672,GO:0004674,GO:0005488,GO:0005515,GO:0005575,GO:0005622,GO:0005623,GO:0005737,GO:0006464,GO:0006468,GO:0006793,GO:0006796,GO:0006807,GO:0006810,GO:0006950,GO:0006952,GO:0006955,GO:0006996,GO:0007010,GO:0007015,GO:0007017,GO:0007275,GO:0007276,GO:0007281,GO:0007292,GO:…	2.7.11.10	ko:K05410	ko04014,ko04137,ko04620,ko04621,ko04622,ko04623,ko04657,ko05160,ko05161,ko05162,ko05164,ko05165,ko05167,ko05168,ko05169,map04014,map04137,map04620,map04621,map04622,map04623,map04657,map05160,map05161,map05162,map05164,map05165,map05167,map05168,map05169	-	-	-	ko00000,ko00001,ko01000,ko01001,ko04131	-	-	-	Pkinase
XP_071784417.1	7668.SPU_027909-tr	1.99e-156	488	COG0515@1|root,KOG4250@2759|Eukaryota,38HXK@33154|Opisthokonta,3BD7S@33208|Metazoa,3CU69@33213|Bilateria	33208|Metazoa	T	dendritic cell proliferation	ik2	GO:0000003,GO:0000226,GO:0000578,GO:0000902,GO:0001578,GO:0001894,GO:0002376,GO:0003002,GO:0003006,GO:0003674,GO:0003824,GO:0004672,GO:0004674,GO:0005488,GO:0005515,GO:0005575,GO:0005622,GO:0005623,GO:0005737,GO:0006464,GO:0006468,GO:0006793,GO:0006796,GO:0006807,GO:0006810,GO:0006950,GO:0006952,GO:0006955,GO:0006996,GO:0007010,GO:0007015,GO:0007017,GO:0007275,GO:0007276,GO:0007281,GO:0007292,GO:…	2.7.11.10	ko:K05410	ko04014,ko04137,ko04620,ko04621,ko04622,ko04623,ko04657,ko05160,ko05161,ko05162,ko05164,ko05165,ko05167,ko05168,ko05169,map04014,map04137,map04620,map04621,map04622,map04623,map04657,map05160,map05161,map05162,map05164,map05165,map05167,map05168,map05169	-	-	-	ko00000,ko00001,ko01000,ko01001,ko04131	-	-	-	Pkinase
XP_071784418.1	7668.SPU_027909-tr	2.48e-156	488	COG0515@1|root,KOG4250@2759|Eukaryota,38HXK@33154|Opisthokonta,3BD7S@33208|Metazoa,3CU69@33213|Bilateria	33208|Metazoa	T	dendritic cell proliferation	ik2	GO:0000003,GO:0000226,GO:0000578,GO:0000902,GO:0001578,GO:0001894,GO:0002376,GO:0003002,GO:0003006,GO:0003674,GO:0003824,GO:0004672,GO:0004674,GO:0005488,GO:0005515,GO:0005575,GO:0005622,GO:0005623,GO:0005737,GO:0006464,GO:0006468,GO:0006793,GO:0006796,GO:0006807,GO:0006810,GO:0006950,GO:0006952,GO:0006955,GO:0006996,GO:0007010,GO:0007015,GO:0007017,GO:0007275,GO:0007276,GO:0007281,GO:0007292,GO:…	2.7.11.10	ko:K05410	ko04014,ko04137,ko04620,ko04621,ko04622,ko04623,ko04657,ko05160,ko05161,ko05162,ko05164,ko05165,ko05167,ko05168,ko05169,map04014,map04137,map04620,map04621,map04622,map04623,map04657,map05160,map05161,map05162,map05164,map05165,map05167,map05168,map05169	-	-	-	ko00000,ko00001,ko01000,ko01001,ko04131	-	-	-	Pkinase
XP_071784419.1	7668.SPU_013063-tr	0	1545	COG2319@1|root,KOG3602@2759|Eukaryota,39WXC@33154|Opisthokonta,3BK67@33208|Metazoa,3D4IJ@33213|Bilateria	33208|Metazoa	S	telomerase activity	-	-	-	-	-	-	-	-	-	-	-	-	DUF4062,FBA,Malectin,NACHT,TPR_12
XP_071784420.1	7668.SPU_027909-tr	7.59e-157	489	COG0515@1|root,KOG4250@2759|Eukaryota,38HXK@33154|Opisthokonta,3BD7S@33208|Metazoa,3CU69@33213|Bilateria	33208|Metazoa	T	dendritic cell proliferation	ik2	GO:0000003,GO:0000226,GO:0000578,GO:0000902,GO:0001578,GO:0001894,GO:0002376,GO:0003002,GO:0003006,GO:0003674,GO:0003824,GO:0004672,GO:0004674,GO:0005488,GO:0005515,GO:0005575,GO:0005622,GO:0005623,GO:0005737,GO:0006464,GO:0006468,GO:0006793,GO:0006796,GO:0006807,GO:0006810,GO:0006950,GO:0006952,GO:0006955,GO:0006996,GO:0007010,GO:0007015,GO:0007017,GO:0007275,GO:0007276,GO:0007281,GO:0007292,GO:…	2.7.11.10	ko:K05410	ko04014,ko04137,ko04620,ko04621,ko04622,ko04623,ko04657,ko05160,ko05161,ko05162,ko05164,ko05165,ko05167,ko05168,ko05169,map04014,map04137,map04620,map04621,map04622,map04623,map04657,map05160,map05161,map05162,map05164,map05165,map05167,map05168,map05169	-	-	-	ko00000,ko00001,ko01000,ko01001,ko04131	-	-	-	Pkinase
XP_071784421.1	7668.SPU_027909-tr	7.59e-157	489	COG0515@1|root,KOG4250@2759|Eukaryota,38HXK@33154|Opisthokonta,3BD7S@33208|Metazoa,3CU69@33213|Bilateria	33208|Metazoa	T	dendritic cell proliferation	ik2	GO:0000003,GO:0000226,GO:0000578,GO:0000902,GO:0001578,GO:0001894,GO:0002376,GO:0003002,GO:0003006,GO:0003674,GO:0003824,GO:0004672,GO:0004674,GO:0005488,GO:0005515,GO:0005575,GO:0005622,GO:0005623,GO:0005737,GO:0006464,GO:0006468,GO:0006793,GO:0006796,GO:0006807,GO:0006810,GO:0006950,GO:0006952,GO:0006955,GO:0006996,GO:0007010,GO:0007015,GO:0007017,GO:0007275,GO:0007276,GO:0007281,GO:0007292,GO:…	2.7.11.10	ko:K05410	ko04014,ko04137,ko04620,ko04621,ko04622,ko04623,ko04657,ko05160,ko05161,ko05162,ko05164,ko05165,ko05167,ko05168,ko05169,map04014,map04137,map04620,map04621,map04622,map04623,map04657,map05160,map05161,map05162,map05164,map05165,map05167,map05168,map05169	-	-	-	ko00000,ko00001,ko01000,ko01001,ko04131	-	-	-	Pkinase
XP_071784422.1	7668.SPU_027909-tr	7.59e-157	489	COG0515@1|root,KOG4250@2759|Eukaryota,38HXK@33154|Opisthokonta,3BD7S@33208|Metazoa,3CU69@33213|Bilateria	33208|Metazoa	T	dendritic cell proliferation	ik2	GO:0000003,GO:0000226,GO:0000578,GO:0000902,GO:0001578,GO:0001894,GO:0002376,GO:0003002,GO:0003006,GO:0003674,GO:0003824,GO:0004672,GO:0004674,GO:0005488,GO:0005515,GO:0005575,GO:0005622,GO:0005623,GO:0005737,GO:0006464,GO:0006468,GO:0006793,GO:0006796,GO:0006807,GO:0006810,GO:0006950,GO:0006952,GO:0006955,GO:0006996,GO:0007010,GO:0007015,GO:0007017,GO:0007275,GO:0007276,GO:0007281,GO:0007292,GO:…	2.7.11.10	ko:K05410	ko04014,ko04137,ko04620,ko04621,ko04622,ko04623,ko04657,ko05160,ko05161,ko05162,ko05164,ko05165,ko05167,ko05168,ko05169,map04014,map04137,map04620,map04621,map04622,map04623,map04657,map05160,map05161,map05162,map05164,map05165,map05167,map05168,map05169	-	-	-	ko00000,ko00001,ko01000,ko01001,ko04131	-	-	-	Pkinase
XP_071784423.1	7668.SPU_027909-tr	7.59e-157	489	COG0515@1|root,KOG4250@2759|Eukaryota,38HXK@33154|Opisthokonta,3BD7S@33208|Metazoa,3CU69@33213|Bilateria	33208|Metazoa	T	dendritic cell proliferation	ik2	GO:0000003,GO:0000226,GO:0000578,GO:0000902,GO:0001578,GO:0001894,GO:0002376,GO:0003002,GO:0003006,GO:0003674,GO:0003824,GO:0004672,GO:0004674,GO:0005488,GO:0005515,GO:0005575,GO:0005622,GO:0005623,GO:0005737,GO:0006464,GO:0006468,GO:0006793,GO:0006796,GO:0006807,GO:0006810,GO:0006950,GO:0006952,GO:0006955,GO:0006996,GO:0007010,GO:0007015,GO:0007017,GO:0007275,GO:0007276,GO:0007281,GO:0007292,GO:…	2.7.11.10	ko:K05410	ko04014,ko04137,ko04620,ko04621,ko04622,ko04623,ko04657,ko05160,ko05161,ko05162,ko05164,ko05165,ko05167,ko05168,ko05169,map04014,map04137,map04620,map04621,map04622,map04623,map04657,map05160,map05161,map05162,map05164,map05165,map05167,map05168,map05169	-	-	-	ko00000,ko00001,ko01000,ko01001,ko04131	-	-	-	Pkinase
XP_071784424.1	7668.SPU_027909-tr	7.59e-157	489	COG0515@1|root,KOG4250@2759|Eukaryota,38HXK@33154|Opisthokonta,3BD7S@33208|Metazoa,3CU69@33213|Bilateria	33208|Metazoa	T	dendritic cell proliferation	ik2	GO:0000003,GO:0000226,GO:0000578,GO:0000902,GO:0001578,GO:0001894,GO:0002376,GO:0003002,GO:0003006,GO:0003674,GO:0003824,GO:0004672,GO:0004674,GO:0005488,GO:0005515,GO:0005575,GO:0005622,GO:0005623,GO:0005737,GO:0006464,GO:0006468,GO:0006793,GO:0006796,GO:0006807,GO:0006810,GO:0006950,GO:0006952,GO:0006955,GO:0006996,GO:0007010,GO:0007015,GO:0007017,GO:0007275,GO:0007276,GO:0007281,GO:0007292,GO:…	2.7.11.10	ko:K05410	ko04014,ko04137,ko04620,ko04621,ko04622,ko04623,ko04657,ko05160,ko05161,ko05162,ko05164,ko05165,ko05167,ko05168,ko05169,map04014,map04137,map04620,map04621,map04622,map04623,map04657,map05160,map05161,map05162,map05164,map05165,map05167,map05168,map05169	-	-	-	ko00000,ko00001,ko01000,ko01001,ko04131	-	-	-	Pkinase
XP_071784425.1	7668.SPU_027909-tr	7.59e-157	489	COG0515@1|root,KOG4250@2759|Eukaryota,38HXK@33154|Opisthokonta,3BD7S@33208|Metazoa,3CU69@33213|Bilateria	33208|Metazoa	T	dendritic cell proliferation	ik2	GO:0000003,GO:0000226,GO:0000578,GO:0000902,GO:0001578,GO:0001894,GO:0002376,GO:0003002,GO:0003006,GO:0003674,GO:0003824,GO:0004672,GO:0004674,GO:0005488,GO:0005515,GO:0005575,GO:0005622,GO:0005623,GO:0005737,GO:0006464,GO:0006468,GO:0006793,GO:0006796,GO:0006807,GO:0006810,GO:0006950,GO:0006952,GO:0006955,GO:0006996,GO:0007010,GO:0007015,GO:0007017,GO:0007275,GO:0007276,GO:0007281,GO:0007292,GO:…	2.7.11.10	ko:K05410	ko04014,ko04137,ko04620,ko04621,ko04622,ko04623,ko04657,ko05160,ko05161,ko05162,ko05164,ko05165,ko05167,ko05168,ko05169,map04014,map04137,map04620,map04621,map04622,map04623,map04657,map05160,map05161,map05162,map05164,map05165,map05167,map05168,map05169	-	-	-	ko00000,ko00001,ko01000,ko01001,ko04131	-	-	-	Pkinase
XP_071784426.1	7668.SPU_027909-tr	7.59e-157	489	COG0515@1|root,KOG4250@2759|Eukaryota,38HXK@33154|Opisthokonta,3BD7S@33208|Metazoa,3CU69@33213|Bilateria	33208|Metazoa	T	dendritic cell proliferation	ik2	GO:0000003,GO:0000226,GO:0000578,GO:0000902,GO:0001578,GO:0001894,GO:0002376,GO:0003002,GO:0003006,GO:0003674,GO:0003824,GO:0004672,GO:0004674,GO:0005488,GO:0005515,GO:0005575,GO:0005622,GO:0005623,GO:0005737,GO:0006464,GO:0006468,GO:0006793,GO:0006796,GO:0006807,GO:0006810,GO:0006950,GO:0006952,GO:0006955,GO:0006996,GO:0007010,GO:0007015,GO:0007017,GO:0007275,GO:0007276,GO:0007281,GO:0007292,GO:…	2.7.11.10	ko:K05410	ko04014,ko04137,ko04620,ko04621,ko04622,ko04623,ko04657,ko05160,ko05161,ko05162,ko05164,ko05165,ko05167,ko05168,ko05169,map04014,map04137,map04620,map04621,map04622,map04623,map04657,map05160,map05161,map05162,map05164,map05165,map05167,map05168,map05169	-	-	-	ko00000,ko00001,ko01000,ko01001,ko04131	-	-	-	Pkinase
XP_071784427.1	7668.SPU_027909-tr	7.59e-157	489	COG0515@1|root,KOG4250@2759|Eukaryota,38HXK@33154|Opisthokonta,3BD7S@33208|Metazoa,3CU69@33213|Bilateria	33208|Metazoa	T	dendritic cell proliferation	ik2	GO:0000003,GO:0000226,GO:0000578,GO:0000902,GO:0001578,GO:0001894,GO:0002376,GO:0003002,GO:0003006,GO:0003674,GO:0003824,GO:0004672,GO:0004674,GO:0005488,GO:0005515,GO:0005575,GO:0005622,GO:0005623,GO:0005737,GO:0006464,GO:0006468,GO:0006793,GO:0006796,GO:0006807,GO:0006810,GO:0006950,GO:0006952,GO:0006955,GO:0006996,GO:0007010,GO:0007015,GO:0007017,GO:0007275,GO:0007276,GO:0007281,GO:0007292,GO:…	2.7.11.10	ko:K05410	ko04014,ko04137,ko04620,ko04621,ko04622,ko04623,ko04657,ko05160,ko05161,ko05162,ko05164,ko05165,ko05167,ko05168,ko05169,map04014,map04137,map04620,map04621,map04622,map04623,map04657,map05160,map05161,map05162,map05164,map05165,map05167,map05168,map05169	-	-	-	ko00000,ko00001,ko01000,ko01001,ko04131	-	-	-	Pkinase
XP_071784428.1	7668.SPU_013101-tr	2.02e-88	309	28IZE@1|root,2QRB6@2759|Eukaryota,38B5U@33154|Opisthokonta,3B9SM@33208|Metazoa,3CWZE@33213|Bilateria	33208|Metazoa	S	Transmembrane protein 168	TMEM168	GO:0005575,GO:0005622,GO:0005623,GO:0005737,GO:0012505,GO:0030133,GO:0031410,GO:0031982,GO:0043226,GO:0043227,GO:0043229,GO:0044424,GO:0044444,GO:0044464,GO:0097708	-	-	-	-	-	-	-	-	-	-	-
XP_071784429.1	45351.EDO49509	1.81e-10	68.9	KOG4297@1|root,KOG4297@2759|Eukaryota,38GR9@33154|Opisthokonta,3BBE1@33208|Metazoa	33208|Metazoa	TV	carbohydrate binding	MRC1	GO:0002237,GO:0002376,GO:0003674,GO:0004888,GO:0005488,GO:0005537,GO:0005575,GO:0005622,GO:0005623,GO:0005737,GO:0005768,GO:0005886,GO:0005887,GO:0006810,GO:0006897,GO:0006898,GO:0006950,GO:0006952,GO:0006955,GO:0007154,GO:0007165,GO:0008150,GO:0009605,GO:0009607,GO:0009617,GO:0009986,GO:0009987,GO:0010008,GO:0010033,GO:0012505,GO:0016020,GO:0016021,GO:0016192,GO:0023052,GO:0030246,GO:0031090,GO:…	-	ko:K06560	ko04145,ko05152,map04145,map05152	-	-	-	ko00000,ko00001,ko04090,ko04091,ko04131	-	-	-	F5_F8_type_C,Lectin_C,Ricin_B_lectin,fn2
XP_071784430.1	7668.SPU_030222-tr	0	6016	COG5245@1|root,KOG3595@2759|Eukaryota,38EZQ@33154|Opisthokonta,3BFZQ@33208|Metazoa,3D65F@33213|Bilateria	33208|Metazoa	Z	P-loop containing dynein motor region D3	-	-	-	ko:K10408	ko05016,map05016	-	-	-	ko00000,ko00001,ko04812	-	-	-	AAA_6,AAA_7,AAA_8,AAA_9,DHC_N2,Dynein_heavy,MT
XP_071784431.1	10224.XP_006815259.1	7.93e-37	148	KOG4846@1|root,KOG4846@2759|Eukaryota	2759|Eukaryota	K	circadian temperature homeostasis	-	-	-	-	-	-	-	-	-	-	-	-	Hormone_recep,zf-C4
XP_071784441.1	10224.XP_006815259.1	7.93e-37	148	KOG4846@1|root,KOG4846@2759|Eukaryota	2759|Eukaryota	K	circadian temperature homeostasis	-	-	-	-	-	-	-	-	-	-	-	-	Hormone_recep,zf-C4
XP_071784442.1	7668.SPU_019088-tr	2.01e-150	444	2CMTN@1|root,2QRWP@2759|Eukaryota,3ABNG@33154|Opisthokonta,3BZEF@33208|Metazoa	33208|Metazoa	-	-	-	-	-	-	-	-	-	-	-	-	-	-	-
XP_071784444.1	10224.XP_006820964.1	0	1248	COG1132@1|root,KOG0054@2759|Eukaryota,38CH6@33154|Opisthokonta,3BA19@33208|Metazoa,3CSDY@33213|Bilateria	33208|Metazoa	Q	ATPase activity, coupled to transmembrane movement of substances	Sur	GO:0001666,GO:0003674,GO:0003824,GO:0005215,GO:0005575,GO:0005623,GO:0005886,GO:0005887,GO:0006810,GO:0006950,GO:0007275,GO:0007507,GO:0008150,GO:0009628,GO:0015399,GO:0015405,GO:0016020,GO:0016021,GO:0016462,GO:0016787,GO:0016817,GO:0016818,GO:0016887,GO:0017111,GO:0022804,GO:0022857,GO:0031224,GO:0031226,GO:0032501,GO:0032502,GO:0036293,GO:0042623,GO:0042626,GO:0043492,GO:0044425,GO:0044459,GO:…	-	ko:K05032,ko:K05033	ko02010,ko04911,ko04930,map02010,map04911,map04930	-	-	-	ko00000,ko00001,ko02000,ko04147	3.A.1.208,3.A.1.208.4	-	-	ABC_membrane,ABC_tran
XP_071784445.1	10224.XP_006820964.1	0	1249	COG1132@1|root,KOG0054@2759|Eukaryota,38CH6@33154|Opisthokonta,3BA19@33208|Metazoa,3CSDY@33213|Bilateria	33208|Metazoa	Q	ATPase activity, coupled to transmembrane movement of substances	Sur	GO:0001666,GO:0003674,GO:0003824,GO:0005215,GO:0005575,GO:0005623,GO:0005886,GO:0005887,GO:0006810,GO:0006950,GO:0007275,GO:0007507,GO:0008150,GO:0009628,GO:0015399,GO:0015405,GO:0016020,GO:0016021,GO:0016462,GO:0016787,GO:0016817,GO:0016818,GO:0016887,GO:0017111,GO:0022804,GO:0022857,GO:0031224,GO:0031226,GO:0032501,GO:0032502,GO:0036293,GO:0042623,GO:0042626,GO:0043492,GO:0044425,GO:0044459,GO:…	-	ko:K05032,ko:K05033	ko02010,ko04911,ko04930,map02010,map04911,map04930	-	-	-	ko00000,ko00001,ko02000,ko04147	3.A.1.208,3.A.1.208.4	-	-	ABC_membrane,ABC_tran
XP_071784446.1	10224.XP_006820964.1	0	1346	COG1132@1|root,KOG0054@2759|Eukaryota,38CH6@33154|Opisthokonta,3BA19@33208|Metazoa,3CSDY@33213|Bilateria	33208|Metazoa	Q	ATPase activity, coupled to transmembrane movement of substances	Sur	GO:0001666,GO:0003674,GO:0003824,GO:0005215,GO:0005575,GO:0005623,GO:0005886,GO:0005887,GO:0006810,GO:0006950,GO:0007275,GO:0007507,GO:0008150,GO:0009628,GO:0015399,GO:0015405,GO:0016020,GO:0016021,GO:0016462,GO:0016787,GO:0016817,GO:0016818,GO:0016887,GO:0017111,GO:0022804,GO:0022857,GO:0031224,GO:0031226,GO:0032501,GO:0032502,GO:0036293,GO:0042623,GO:0042626,GO:0043492,GO:0044425,GO:0044459,GO:…	-	ko:K05032,ko:K05033	ko02010,ko04911,ko04930,map02010,map04911,map04930	-	-	-	ko00000,ko00001,ko02000,ko04147	3.A.1.208,3.A.1.208.4	-	-	ABC_membrane,ABC_tran
XP_071784447.1	7668.SPU_023813-tr	0	924	COG1404@1|root,KOG3526@2759|Eukaryota,39MBC@33154|Opisthokonta,3BBNK@33208|Metazoa,3CRUR@33213|Bilateria	33208|Metazoa	O	Belongs to the peptidase S8 family	PCSK2	GO:0001505,GO:0001956,GO:0002165,GO:0003674,GO:0003824,GO:0004175,GO:0004252,GO:0005488,GO:0005515,GO:0005575,GO:0005576,GO:0005615,GO:0005622,GO:0005623,GO:0005634,GO:0005737,GO:0005783,GO:0005788,GO:0006508,GO:0006518,GO:0006807,GO:0006937,GO:0007154,GO:0007267,GO:0007268,GO:0007274,GO:0007275,GO:0007399,GO:0007568,GO:0007610,GO:0007626,GO:0007631,GO:0008150,GO:0008152,GO:0008233,GO:0008236,GO:…	3.4.21.94	ko:K01360	-	-	-	-	ko00000,ko01000,ko01002,ko03110	-	-	-	P_proprotein,Peptidase_S8,S8_pro-domain
XP_071784448.1	10224.XP_006815259.1	7.93e-37	148	KOG4846@1|root,KOG4846@2759|Eukaryota	2759|Eukaryota	K	circadian temperature homeostasis	-	-	-	-	-	-	-	-	-	-	-	-	Hormone_recep,zf-C4
XP_071784449.1	10224.XP_006820964.1	0	1360	COG1132@1|root,KOG0054@2759|Eukaryota,38CH6@33154|Opisthokonta,3BA19@33208|Metazoa,3CSDY@33213|Bilateria	33208|Metazoa	Q	ATPase activity, coupled to transmembrane movement of substances	Sur	GO:0001666,GO:0003674,GO:0003824,GO:0005215,GO:0005575,GO:0005623,GO:0005886,GO:0005887,GO:0006810,GO:0006950,GO:0007275,GO:0007507,GO:0008150,GO:0009628,GO:0015399,GO:0015405,GO:0016020,GO:0016021,GO:0016462,GO:0016787,GO:0016817,GO:0016818,GO:0016887,GO:0017111,GO:0022804,GO:0022857,GO:0031224,GO:0031226,GO:0032501,GO:0032502,GO:0036293,GO:0042623,GO:0042626,GO:0043492,GO:0044425,GO:0044459,GO:…	-	ko:K05032,ko:K05033	ko02010,ko04911,ko04930,map02010,map04911,map04930	-	-	-	ko00000,ko00001,ko02000,ko04147	3.A.1.208,3.A.1.208.4	-	-	ABC_membrane,ABC_tran
XP_071784450.1	10224.XP_006820964.1	0	1360	COG1132@1|root,KOG0054@2759|Eukaryota,38CH6@33154|Opisthokonta,3BA19@33208|Metazoa,3CSDY@33213|Bilateria	33208|Metazoa	Q	ATPase activity, coupled to transmembrane movement of substances	Sur	GO:0001666,GO:0003674,GO:0003824,GO:0005215,GO:0005575,GO:0005623,GO:0005886,GO:0005887,GO:0006810,GO:0006950,GO:0007275,GO:0007507,GO:0008150,GO:0009628,GO:0015399,GO:0015405,GO:0016020,GO:0016021,GO:0016462,GO:0016787,GO:0016817,GO:0016818,GO:0016887,GO:0017111,GO:0022804,GO:0022857,GO:0031224,GO:0031226,GO:0032501,GO:0032502,GO:0036293,GO:0042623,GO:0042626,GO:0043492,GO:0044425,GO:0044459,GO:…	-	ko:K05032,ko:K05033	ko02010,ko04911,ko04930,map02010,map04911,map04930	-	-	-	ko00000,ko00001,ko02000,ko04147	3.A.1.208,3.A.1.208.4	-	-	ABC_membrane,ABC_tran
XP_071784451.1	10224.XP_006820964.1	0	1360	COG1132@1|root,KOG0054@2759|Eukaryota,38CH6@33154|Opisthokonta,3BA19@33208|Metazoa,3CSDY@33213|Bilateria	33208|Metazoa	Q	ATPase activity, coupled to transmembrane movement of substances	Sur	GO:0001666,GO:0003674,GO:0003824,GO:0005215,GO:0005575,GO:0005623,GO:0005886,GO:0005887,GO:0006810,GO:0006950,GO:0007275,GO:0007507,GO:0008150,GO:0009628,GO:0015399,GO:0015405,GO:0016020,GO:0016021,GO:0016462,GO:0016787,GO:0016817,GO:0016818,GO:0016887,GO:0017111,GO:0022804,GO:0022857,GO:0031224,GO:0031226,GO:0032501,GO:0032502,GO:0036293,GO:0042623,GO:0042626,GO:0043492,GO:0044425,GO:0044459,GO:…	-	ko:K05032,ko:K05033	ko02010,ko04911,ko04930,map02010,map04911,map04930	-	-	-	ko00000,ko00001,ko02000,ko04147	3.A.1.208,3.A.1.208.4	-	-	ABC_membrane,ABC_tran
XP_071784452.1	10224.XP_006820964.1	0	1357	COG1132@1|root,KOG0054@2759|Eukaryota,38CH6@33154|Opisthokonta,3BA19@33208|Metazoa,3CSDY@33213|Bilateria	33208|Metazoa	Q	ATPase activity, coupled to transmembrane movement of substances	Sur	GO:0001666,GO:0003674,GO:0003824,GO:0005215,GO:0005575,GO:0005623,GO:0005886,GO:0005887,GO:0006810,GO:0006950,GO:0007275,GO:0007507,GO:0008150,GO:0009628,GO:0015399,GO:0015405,GO:0016020,GO:0016021,GO:0016462,GO:0016787,GO:0016817,GO:0016818,GO:0016887,GO:0017111,GO:0022804,GO:0022857,GO:0031224,GO:0031226,GO:0032501,GO:0032502,GO:0036293,GO:0042623,GO:0042626,GO:0043492,GO:0044425,GO:0044459,GO:…	-	ko:K05032,ko:K05033	ko02010,ko04911,ko04930,map02010,map04911,map04930	-	-	-	ko00000,ko00001,ko02000,ko04147	3.A.1.208,3.A.1.208.4	-	-	ABC_membrane,ABC_tran
XP_071784453.1	7668.SPU_012070-tr	2.72e-158	478	KOG3719@1|root,KOG3719@2759|Eukaryota,3AK4E@33154|Opisthokonta,3BE60@33208|Metazoa,3CYBZ@33213|Bilateria	33208|Metazoa	I	Belongs to the carnitine choline acetyltransferase family	CPT2	GO:0003674,GO:0003824,GO:0004095,GO:0005575,GO:0005622,GO:0005623,GO:0005634,GO:0005654,GO:0005730,GO:0005737,GO:0005739,GO:0005740,GO:0005743,GO:0006082,GO:0006091,GO:0006629,GO:0006631,GO:0006635,GO:0006810,GO:0006811,GO:0006820,GO:0006839,GO:0006853,GO:0006869,GO:0006950,GO:0008150,GO:0008152,GO:0008374,GO:0009056,GO:0009058,GO:0009062,GO:0009605,GO:0009987,GO:0009991,GO:0010876,GO:0015711,GO:…	2.3.1.21	ko:K08766	ko00071,ko01212,ko03320,ko04714,map00071,map01212,map03320,map04714	-	R01923	RC00004,RC00037,RC02816	ko00000,ko00001,ko01000	-	-	-	Carn_acyltransf
XP_071784454.1	7668.SPU_016913-tr	5.89e-260	733	KOG2515@1|root,KOG2515@2759|Eukaryota,38CWJ@33154|Opisthokonta,3BIPW@33208|Metazoa,3CTVK@33213|Bilateria	33208|Metazoa	G	dol-P-Man:Man(6)GlcNAc(2)-PP-Dol alpha-1,2-mannosyltransferase activity	ALG9	GO:0000026,GO:0000030,GO:0003674,GO:0003824,GO:0005575,GO:0005622,GO:0005623,GO:0005737,GO:0005783,GO:0005789,GO:0006464,GO:0006486,GO:0006487,GO:0006488,GO:0006490,GO:0006629,GO:0006807,GO:0008150,GO:0008152,GO:0009058,GO:0009059,GO:0009100,GO:0009101,GO:0009987,GO:0012505,GO:0016020,GO:0016740,GO:0016757,GO:0016758,GO:0019538,GO:0031984,GO:0034645,GO:0036211,GO:0042175,GO:0043170,GO:0043226,GO:…	2.4.1.259,2.4.1.261	ko:K03846	ko00510,ko00513,ko01100,map00510,map00513,map01100	M00055	R06259,R06261	-	ko00000,ko00001,ko00002,ko01000,ko01003	-	GT22	-	DUF2431,Glyco_transf_22
XP_071784455.1	10224.XP_002732529.1	6.66e-69	214	KOG4050@1|root,KOG4050@2759|Eukaryota,39VMP@33154|Opisthokonta,3BQE9@33208|Metazoa,3CUDP@33213|Bilateria	33208|Metazoa	ET	negative regulation of L-glutamate import across plasma membrane	ARL6IP5	GO:0001505,GO:0001932,GO:0001934,GO:0002036,GO:0002037,GO:0003333,GO:0003674,GO:0005488,GO:0005515,GO:0005575,GO:0005622,GO:0005623,GO:0005737,GO:0006810,GO:0006811,GO:0006820,GO:0006835,GO:0006836,GO:0006855,GO:0006865,GO:0006915,GO:0006950,GO:0006979,GO:0007154,GO:0007165,GO:0008022,GO:0008150,GO:0008219,GO:0008631,GO:0009636,GO:0009893,GO:0009966,GO:0009967,GO:0009987,GO:0010033,GO:0010562,GO:…	-	ko:K20392,ko:K20393	-	-	-	-	ko00000,ko02000,ko04131	9.A.49.1.2,9.A.49.1.3	-	-	PRA1
XP_071784456.1	10224.XP_006815259.1	7.87e-37	148	KOG4846@1|root,KOG4846@2759|Eukaryota	2759|Eukaryota	K	circadian temperature homeostasis	-	-	-	-	-	-	-	-	-	-	-	-	Hormone_recep,zf-C4
XP_071784457.1	10224.XP_006824180.1	3.1e-33	117	KOG4841@1|root,KOG4841@2759|Eukaryota,3A5P6@33154|Opisthokonta,3BSVT@33208|Metazoa,3D99R@33213|Bilateria	33208|Metazoa	OT	protein O-linked mannosylation	DPM3	GO:0005575,GO:0005622,GO:0005623,GO:0005737,GO:0005783,GO:0005789,GO:0005975,GO:0006464,GO:0006486,GO:0006493,GO:0006497,GO:0006505,GO:0006506,GO:0006629,GO:0006643,GO:0006644,GO:0006650,GO:0006661,GO:0006664,GO:0006793,GO:0006796,GO:0006807,GO:0008150,GO:0008152,GO:0008610,GO:0008654,GO:0009058,GO:0009059,GO:0009100,GO:0009101,GO:0009247,GO:0009987,GO:0012505,GO:0016020,GO:0016021,GO:0018103,GO:…	-	ko:K09659	ko00510,ko01100,map00510,map01100	-	R01009	RC00005	ko00000,ko00001	-	GT2	-	DPM3
XP_071784458.1	10224.XP_006824180.1	3.1e-33	117	KOG4841@1|root,KOG4841@2759|Eukaryota,3A5P6@33154|Opisthokonta,3BSVT@33208|Metazoa,3D99R@33213|Bilateria	33208|Metazoa	OT	protein O-linked mannosylation	DPM3	GO:0005575,GO:0005622,GO:0005623,GO:0005737,GO:0005783,GO:0005789,GO:0005975,GO:0006464,GO:0006486,GO:0006493,GO:0006497,GO:0006505,GO:0006506,GO:0006629,GO:0006643,GO:0006644,GO:0006650,GO:0006661,GO:0006664,GO:0006793,GO:0006796,GO:0006807,GO:0008150,GO:0008152,GO:0008610,GO:0008654,GO:0009058,GO:0009059,GO:0009100,GO:0009101,GO:0009247,GO:0009987,GO:0012505,GO:0016020,GO:0016021,GO:0018103,GO:…	-	ko:K09659	ko00510,ko01100,map00510,map01100	-	R01009	RC00005	ko00000,ko00001	-	GT2	-	DPM3
XP_071784459.1	10224.XP_006824180.1	3.1e-33	117	KOG4841@1|root,KOG4841@2759|Eukaryota,3A5P6@33154|Opisthokonta,3BSVT@33208|Metazoa,3D99R@33213|Bilateria	33208|Metazoa	OT	protein O-linked mannosylation	DPM3	GO:0005575,GO:0005622,GO:0005623,GO:0005737,GO:0005783,GO:0005789,GO:0005975,GO:0006464,GO:0006486,GO:0006493,GO:0006497,GO:0006505,GO:0006506,GO:0006629,GO:0006643,GO:0006644,GO:0006650,GO:0006661,GO:0006664,GO:0006793,GO:0006796,GO:0006807,GO:0008150,GO:0008152,GO:0008610,GO:0008654,GO:0009058,GO:0009059,GO:0009100,GO:0009101,GO:0009247,GO:0009987,GO:0012505,GO:0016020,GO:0016021,GO:0018103,GO:…	-	ko:K09659	ko00510,ko01100,map00510,map01100	-	R01009	RC00005	ko00000,ko00001	-	GT2	-	DPM3
XP_071784460.1	13616.ENSMODP00000018088	0	956	KOG2437@1|root,KOG2437@2759|Eukaryota,38E9J@33154|Opisthokonta,3BFKC@33208|Metazoa,3CUEM@33213|Bilateria,4851E@7711|Chordata,48YRC@7742|Vertebrata,3J208@40674|Mammalia,4JYS5@9263|Metatheria	33208|Metazoa	T	Muskelin 1, intracellular mediator containing kelch motifs	MKLN1	GO:0000003,GO:0001556,GO:0001726,GO:0001952,GO:0003006,GO:0003674,GO:0005488,GO:0005515,GO:0005575,GO:0005622,GO:0005623,GO:0005737,GO:0005829,GO:0005938,GO:0006996,GO:0007010,GO:0007154,GO:0007155,GO:0007160,GO:0007165,GO:0007276,GO:0007281,GO:0007292,GO:0008150,GO:0008360,GO:0009987,GO:0009994,GO:0010810,GO:0016043,GO:0019953,GO:0021700,GO:0022412,GO:0022414,GO:0022603,GO:0022604,GO:0022610,GO:…	-	-	-	-	-	-	-	-	-	-	Kelch_1,Kelch_3,Muskelin_N
XP_071784461.1	13616.ENSMODP00000018088	0	956	KOG2437@1|root,KOG2437@2759|Eukaryota,38E9J@33154|Opisthokonta,3BFKC@33208|Metazoa,3CUEM@33213|Bilateria,4851E@7711|Chordata,48YRC@7742|Vertebrata,3J208@40674|Mammalia,4JYS5@9263|Metatheria	33208|Metazoa	T	Muskelin 1, intracellular mediator containing kelch motifs	MKLN1	GO:0000003,GO:0001556,GO:0001726,GO:0001952,GO:0003006,GO:0003674,GO:0005488,GO:0005515,GO:0005575,GO:0005622,GO:0005623,GO:0005737,GO:0005829,GO:0005938,GO:0006996,GO:0007010,GO:0007154,GO:0007155,GO:0007160,GO:0007165,GO:0007276,GO:0007281,GO:0007292,GO:0008150,GO:0008360,GO:0009987,GO:0009994,GO:0010810,GO:0016043,GO:0019953,GO:0021700,GO:0022412,GO:0022414,GO:0022603,GO:0022604,GO:0022610,GO:…	-	-	-	-	-	-	-	-	-	-	Kelch_1,Kelch_3,Muskelin_N
XP_071784462.1	7668.SPU_012070-tr	8.88e-200	585	KOG3719@1|root,KOG3719@2759|Eukaryota,3AK4E@33154|Opisthokonta,3BE60@33208|Metazoa,3CYBZ@33213|Bilateria	33208|Metazoa	I	Belongs to the carnitine choline acetyltransferase family	CPT2	GO:0003674,GO:0003824,GO:0004095,GO:0005575,GO:0005622,GO:0005623,GO:0005634,GO:0005654,GO:0005730,GO:0005737,GO:0005739,GO:0005740,GO:0005743,GO:0006082,GO:0006091,GO:0006629,GO:0006631,GO:0006635,GO:0006810,GO:0006811,GO:0006820,GO:0006839,GO:0006853,GO:0006869,GO:0006950,GO:0008150,GO:0008152,GO:0008374,GO:0009056,GO:0009058,GO:0009062,GO:0009605,GO:0009987,GO:0009991,GO:0010876,GO:0015711,GO:…	2.3.1.21	ko:K08766	ko00071,ko01212,ko03320,ko04714,map00071,map01212,map03320,map04714	-	R01923	RC00004,RC00037,RC02816	ko00000,ko00001,ko01000	-	-	-	Carn_acyltransf
XP_071784463.1	7668.SPU_012070-tr	8.88e-200	585	KOG3719@1|root,KOG3719@2759|Eukaryota,3AK4E@33154|Opisthokonta,3BE60@33208|Metazoa,3CYBZ@33213|Bilateria	33208|Metazoa	I	Belongs to the carnitine choline acetyltransferase family	CPT2	GO:0003674,GO:0003824,GO:0004095,GO:0005575,GO:0005622,GO:0005623,GO:0005634,GO:0005654,GO:0005730,GO:0005737,GO:0005739,GO:0005740,GO:0005743,GO:0006082,GO:0006091,GO:0006629,GO:0006631,GO:0006635,GO:0006810,GO:0006811,GO:0006820,GO:0006839,GO:0006853,GO:0006869,GO:0006950,GO:0008150,GO:0008152,GO:0008374,GO:0009056,GO:0009058,GO:0009062,GO:0009605,GO:0009987,GO:0009991,GO:0010876,GO:0015711,GO:…	2.3.1.21	ko:K08766	ko00071,ko01212,ko03320,ko04714,map00071,map01212,map03320,map04714	-	R01923	RC00004,RC00037,RC02816	ko00000,ko00001,ko01000	-	-	-	Carn_acyltransf
XP_071784464.1	7668.SPU_012070-tr	8.88e-200	585	KOG3719@1|root,KOG3719@2759|Eukaryota,3AK4E@33154|Opisthokonta,3BE60@33208|Metazoa,3CYBZ@33213|Bilateria	33208|Metazoa	I	Belongs to the carnitine choline acetyltransferase family	CPT2	GO:0003674,GO:0003824,GO:0004095,GO:0005575,GO:0005622,GO:0005623,GO:0005634,GO:0005654,GO:0005730,GO:0005737,GO:0005739,GO:0005740,GO:0005743,GO:0006082,GO:0006091,GO:0006629,GO:0006631,GO:0006635,GO:0006810,GO:0006811,GO:0006820,GO:0006839,GO:0006853,GO:0006869,GO:0006950,GO:0008150,GO:0008152,GO:0008374,GO:0009056,GO:0009058,GO:0009062,GO:0009605,GO:0009987,GO:0009991,GO:0010876,GO:0015711,GO:…	2.3.1.21	ko:K08766	ko00071,ko01212,ko03320,ko04714,map00071,map01212,map03320,map04714	-	R01923	RC00004,RC00037,RC02816	ko00000,ko00001,ko01000	-	-	-	Carn_acyltransf
XP_071784465.1	7668.SPU_011043-tr	9.65e-58	212	KOG1075@1|root,KOG1075@2759|Eukaryota,39N4Q@33154|Opisthokonta,3B9WN@33208|Metazoa,3D1S8@33213|Bilateria	33208|Metazoa	L	Reverse transcriptase (RNA-dependent DNA polymerase)	-	-	-	-	-	-	-	-	-	-	-	-	RVT_1
XP_071784466.1	7668.SPU_028640-tr	8.58e-34	133	29FBP@1|root,2RNH8@2759|Eukaryota,39ZNK@33154|Opisthokonta,3BMIM@33208|Metazoa,3E4D5@33213|Bilateria	33208|Metazoa	-	-	-	-	-	-	-	-	-	-	-	-	-	-	-
XP_071784467.1	7668.SPU_018355-tr	2.69e-48	194	KOG3575@1|root,KOG4216@1|root,KOG3575@2759|Eukaryota,KOG4216@2759|Eukaryota,3APB1@33154|Opisthokonta,3C1G2@33208|Metazoa,3DHM4@33213|Bilateria	33208|Metazoa	K	c4 zinc finger in nuclear hormone receptors	-	-	-	-	-	-	-	-	-	-	-	-	Hormone_recep,zf-C4
XP_071784468.1	7668.SPU_011405-tr	2.23e-21	102	KOG3656@1|root,KOG3656@2759|Eukaryota,3AK6V@33154|Opisthokonta,3BZTI@33208|Metazoa,3DG4X@33213|Bilateria	33208|Metazoa	T	7 transmembrane receptor (rhodopsin family)	-	-	-	ko:K04151	ko04080,map04080	-	-	-	ko00000,ko00001,ko04030	-	-	-	7tm_1
XP_071784469.1	7668.SPU_021300-tr	6.71e-89	273	2CNB3@1|root,2QUY7@2759|Eukaryota,39V11@33154|Opisthokonta,3BJZU@33208|Metazoa,3D4BC@33213|Bilateria	33208|Metazoa	-	-	-	-	-	-	-	-	-	-	-	-	-	-	-
XP_071784470.1	13735.ENSPSIP00000013614	5.11e-09	65.1	KOG3656@1|root,KOG3656@2759|Eukaryota,39S1K@33154|Opisthokonta,3BM61@33208|Metazoa,3CVZI@33213|Bilateria,480MC@7711|Chordata,48YPW@7742|Vertebrata,4CDRU@8459|Testudines	33208|Metazoa	T	Belongs to the G-protein coupled receptor 1 family	NPY7R	-	-	ko:K04205	ko04080,map04080	-	-	-	ko00000,ko00001,ko04030	-	-	-	7tm_1
XP_071784471.1	7668.SPU_025966-tr	1.86e-82	298	COG4886@1|root,KOG0619@2759|Eukaryota,39RPE@33154|Opisthokonta,3BHSK@33208|Metazoa,3E672@33213|Bilateria	33208|Metazoa	T	Leucine rich repeat N-terminal domain	LRRC15	GO:0001932,GO:0001933,GO:0001968,GO:0003674,GO:0004857,GO:0004860,GO:0005488,GO:0005515,GO:0005518,GO:0005575,GO:0005622,GO:0005623,GO:0005737,GO:0006469,GO:0007154,GO:0007165,GO:0007166,GO:0008150,GO:0009892,GO:0009966,GO:0009968,GO:0009987,GO:0010033,GO:0010563,GO:0010605,GO:0010646,GO:0010648,GO:0016032,GO:0019058,GO:0019062,GO:0019207,GO:0019210,GO:0019220,GO:0019221,GO:0019222,GO:0019887,GO:…	-	ko:K13023	-	-	-	-	ko00000,ko01002	-	-	-	LRR_8
XP_071784473.1	7739.XP_002587452.1	4.94e-07	56.6	28IZN@1|root,2QRBE@2759|Eukaryota,38FU8@33154|Opisthokonta,3BF87@33208|Metazoa,3CRVE@33213|Bilateria,482DS@7711|Chordata	33208|Metazoa	T	hyaluronic acid binding	VCAN	GO:0000323,GO:0001501,GO:0001655,GO:0001657,GO:0001822,GO:0001823,GO:0003674,GO:0005198,GO:0005201,GO:0005488,GO:0005515,GO:0005539,GO:0005540,GO:0005575,GO:0005576,GO:0005622,GO:0005623,GO:0005737,GO:0005764,GO:0005773,GO:0005775,GO:0005783,GO:0005788,GO:0005794,GO:0005796,GO:0006022,GO:0006023,GO:0006024,GO:0006026,GO:0006027,GO:0006029,GO:0006082,GO:0006464,GO:0006790,GO:0006807,GO:0006928,GO:…	-	ko:K06792,ko:K06793,ko:K06794	ko04514,map04514	-	-	-	ko00000,ko00001,ko00535,ko00536,ko04091,ko04516	-	-	-	EGF,Lectin_C,Sushi,V-set,Xlink,hEGF
XP_071784474.1	7668.SPU_004718-tr	1.1e-39	160	COG0532@1|root,COG2110@1|root,KOG1145@2759|Eukaryota,KOG2633@2759|Eukaryota,38DYA@33154|Opisthokonta,3BFK9@33208|Metazoa,3D0N1@33213|Bilateria	33208|Metazoa	J	mitochondrial translational initiation	MTIF2	GO:0000049,GO:0003674,GO:0003676,GO:0003723,GO:0003743,GO:0003824,GO:0003924,GO:0005488,GO:0005575,GO:0005622,GO:0005623,GO:0005634,GO:0005654,GO:0005737,GO:0005739,GO:0005759,GO:0006412,GO:0006413,GO:0006417,GO:0006446,GO:0006518,GO:0006807,GO:0006996,GO:0008135,GO:0008150,GO:0008152,GO:0009058,GO:0009059,GO:0009889,GO:0009987,GO:0010467,GO:0010468,GO:0010556,GO:0010608,GO:0016043,GO:0016462,GO:…	-	ko:K02519	-	-	-	-	ko00000,ko03012,ko03029	-	-	-	GTP_EFTU,IF-2
XP_071784475.1	7668.SPU_023573-tr	9.42e-91	283	KOG3656@1|root,KOG3656@2759|Eukaryota,39S90@33154|Opisthokonta,3BBV9@33208|Metazoa,3D2HP@33213|Bilateria	33208|Metazoa	S	7 transmembrane receptor (rhodopsin family)	-	GO:0000003,GO:0003006,GO:0003674,GO:0004888,GO:0004930,GO:0005575,GO:0005622,GO:0005623,GO:0005737,GO:0005938,GO:0006928,GO:0007154,GO:0007165,GO:0007186,GO:0007276,GO:0007280,GO:0007281,GO:0008150,GO:0008219,GO:0008354,GO:0009987,GO:0010623,GO:0012501,GO:0016020,GO:0016021,GO:0016477,GO:0019953,GO:0022412,GO:0022414,GO:0023052,GO:0030154,GO:0031224,GO:0032501,GO:0032502,GO:0032504,GO:0035234,GO:…	-	ko:K04163	ko04014,ko04020,ko04080,ko04726,map04014,map04020,map04080,map04726	-	-	-	ko00000,ko00001,ko04030	-	-	-	7tm_1
XP_071784476.1	7668.SPU_008509-tr	8.53e-47	169	KOG3656@1|root,KOG3656@2759|Eukaryota,3AKBB@33154|Opisthokonta,3C05I@33208|Metazoa,3DG77@33213|Bilateria	33208|Metazoa	S	Belongs to the G-protein coupled receptor 1 family	-	-	-	ko:K04210,ko:K04215,ko:K04218	ko04024,ko04080,ko04915,ko04971,ko05032,map04024,map04080,map04915,map04971,map05032	-	-	-	ko00000,ko00001,ko04030	-	-	-	7tm_1
XP_071784477.1	59894.ENSFALP00000005093	1.02e-12	73.6	KOG4297@1|root,KOG4297@2759|Eukaryota,39TWF@33154|Opisthokonta,3BFQ9@33208|Metazoa,3CX0X@33213|Bilateria,487R9@7711|Chordata,495I7@7742|Vertebrata,4GW9K@8782|Aves	33208|Metazoa	TV	C-type lectin (CTL) or carbohydrate-recognition domain (CRD)	CLEC4E	GO:0001775,GO:0001817,GO:0001818,GO:0001819,GO:0002218,GO:0002220,GO:0002223,GO:0002252,GO:0002253,GO:0002263,GO:0002285,GO:0002286,GO:0002292,GO:0002366,GO:0002376,GO:0002429,GO:0002468,GO:0002470,GO:0002474,GO:0002478,GO:0002520,GO:0002521,GO:0002682,GO:0002684,GO:0002757,GO:0002758,GO:0002764,GO:0002768,GO:0002791,GO:0002793,GO:0003674,GO:0004888,GO:0005488,GO:0005509,GO:0005537,GO:0005575,GO:…	-	ko:K06721,ko:K06795,ko:K10057,ko:K10058,ko:K10059,ko:K10060,ko:K17513,ko:K17514,ko:K22244	ko05152,ko05226,map05152,map05226	-	-	-	ko00000,ko00001,ko00535,ko00536,ko04090,ko04091,ko04516	-	-	-	Lectin_C
XP_071784479.1	7668.SPU_017131-tr	1.82e-75	254	COG2801@1|root,2RTGC@2759|Eukaryota,3AR0D@33154|Opisthokonta	33154|Opisthokonta	L	transposition	-	-	-	-	-	-	-	-	-	-	-	-	-
XP_071784480.1	7668.SPU_025740-tr	7.73e-121	374	2CN36@1|root,2QTNN@2759|Eukaryota,38FJC@33154|Opisthokonta,3BM27@33208|Metazoa,3D0HQ@33213|Bilateria	33208|Metazoa	-	-	-	-	-	-	-	-	-	-	-	-	-	-	RVT_1
XP_071784481.1	7668.SPU_015179-tr	8.75e-96	300	COG2866@1|root,KOG2650@2759|Eukaryota,38DUK@33154|Opisthokonta,3BA6U@33208|Metazoa,3CUQS@33213|Bilateria	33208|Metazoa	O	metallocarboxypeptidase activity	CPB2	GO:0001678,GO:0001889,GO:0001990,GO:0001991,GO:0002002,GO:0002003,GO:0002673,GO:0002682,GO:0002697,GO:0002920,GO:0003008,GO:0003013,GO:0003044,GO:0003073,GO:0003081,GO:0003330,GO:0003331,GO:0003674,GO:0003824,GO:0004180,GO:0004181,GO:0005488,GO:0005575,GO:0005576,GO:0005615,GO:0005622,GO:0005623,GO:0005737,GO:0006325,GO:0006464,GO:0006473,GO:0006475,GO:0006508,GO:0006518,GO:0006807,GO:0006950,GO:…	2.7.11.17,3.4.17.1,3.4.17.15,3.4.17.2,3.4.17.20	ko:K01291,ko:K01298,ko:K01300,ko:K04515,ko:K08637,ko:K08779,ko:K08780,ko:K08781	ko04012,ko04020,ko04024,ko04066,ko04114,ko04217,ko04261,ko04310,ko04360,ko04610,ko04614,ko04713,ko04720,ko04722,ko04725,ko04728,ko04740,ko04745,ko04750,ko04911,ko04912,ko04916,ko04921,ko04922,ko04925,ko04934,ko04971,ko04972,ko04974,ko05031,ko05152,ko05200,ko05205,ko05214,map04012,map04020,map04024,map04066,map04114,map04217,map04261,map04310,map04360,map04610,map04614,map04713,map04720,map04722,m…	-	-	-	ko00000,ko00001,ko01000,ko01001,ko01002,ko03110	-	-	-	Peptidase_M14,Propep_M14
XP_071784482.1	7668.SPU_025741-tr	6.31e-149	459	2CN36@1|root,2QTNN@2759|Eukaryota,38FJC@33154|Opisthokonta,3BM27@33208|Metazoa,3D0HQ@33213|Bilateria	33208|Metazoa	-	-	-	-	-	-	-	-	-	-	-	-	-	-	RVT_1
XP_071784483.1	7668.SPU_021701-tr	0	1521	COG0476@1|root,KOG2012@2759|Eukaryota,38C42@33154|Opisthokonta,3BF55@33208|Metazoa,3CS9T@33213|Bilateria	33208|Metazoa	O	ubiquitin activating enzyme activity	UBA1	GO:0000003,GO:0000209,GO:0002064,GO:0002065,GO:0002066,GO:0002165,GO:0003006,GO:0003674,GO:0003824,GO:0004839,GO:0005575,GO:0005622,GO:0005623,GO:0005634,GO:0005654,GO:0005737,GO:0005739,GO:0005829,GO:0006464,GO:0006508,GO:0006511,GO:0006807,GO:0006914,GO:0006950,GO:0006974,GO:0007275,GO:0007276,GO:0007281,GO:0007292,GO:0007399,GO:0007417,GO:0007420,GO:0007552,GO:0008150,GO:0008152,GO:0008219,GO:…	6.2.1.45	ko:K03178,ko:K10698	ko04120,ko05012,map04120,map05012	-	-	-	ko00000,ko00001,ko01000,ko04121,ko04147	-	-	-	E1_4HB,E1_FCCH,E1_UFD,ThiF,UBA_e1_thiolCys
XP_071784484.1	7668.SPU_021701-tr	0	1521	COG0476@1|root,KOG2012@2759|Eukaryota,38C42@33154|Opisthokonta,3BF55@33208|Metazoa,3CS9T@33213|Bilateria	33208|Metazoa	O	ubiquitin activating enzyme activity	UBA1	GO:0000003,GO:0000209,GO:0002064,GO:0002065,GO:0002066,GO:0002165,GO:0003006,GO:0003674,GO:0003824,GO:0004839,GO:0005575,GO:0005622,GO:0005623,GO:0005634,GO:0005654,GO:0005737,GO:0005739,GO:0005829,GO:0006464,GO:0006508,GO:0006511,GO:0006807,GO:0006914,GO:0006950,GO:0006974,GO:0007275,GO:0007276,GO:0007281,GO:0007292,GO:0007399,GO:0007417,GO:0007420,GO:0007552,GO:0008150,GO:0008152,GO:0008219,GO:…	6.2.1.45	ko:K03178,ko:K10698	ko04120,ko05012,map04120,map05012	-	-	-	ko00000,ko00001,ko01000,ko04121,ko04147	-	-	-	E1_4HB,E1_FCCH,E1_UFD,ThiF,UBA_e1_thiolCys
XP_071784485.1	7668.SPU_024405-tr	3.9e-128	381	KOG2692@1|root,KOG2692@2759|Eukaryota,39RT5@33154|Opisthokonta,3BES2@33208|Metazoa,3CXEY@33213|Bilateria	33208|Metazoa	G	alpha-N-acetylgalactosaminide alpha-2,6-sialyltransferase activity	ST6GALNAC1	GO:0000139,GO:0001573,GO:0001574,GO:0001665,GO:0003674,GO:0003824,GO:0005575,GO:0005622,GO:0005623,GO:0005737,GO:0005794,GO:0005975,GO:0006464,GO:0006486,GO:0006487,GO:0006629,GO:0006643,GO:0006664,GO:0006665,GO:0006672,GO:0006687,GO:0006688,GO:0006807,GO:0008150,GO:0008152,GO:0008373,GO:0008610,GO:0009058,GO:0009059,GO:0009100,GO:0009101,GO:0009247,GO:0009311,GO:0009312,GO:0009987,GO:0012505,GO:…	2.4.99.3	ko:K03479,ko:K06616	ko00512,ko01100,map00512,map01100	-	R05911,R05914	-	ko00000,ko00001,ko01000,ko01003	-	GT29	-	Glyco_transf_29
XP_071784486.1	7668.SPU_011043-tr	3.7e-124	402	KOG1075@1|root,KOG1075@2759|Eukaryota,39N4Q@33154|Opisthokonta,3B9WN@33208|Metazoa,3D1S8@33213|Bilateria	33208|Metazoa	L	Reverse transcriptase (RNA-dependent DNA polymerase)	-	-	-	-	-	-	-	-	-	-	-	-	RVT_1
XP_071784487.1	7668.SPU_003194-tr	4.59e-27	115	KOG3671@1|root,KOG3671@2759|Eukaryota,38DM5@33154|Opisthokonta,3BDJ1@33208|Metazoa,3CV6Q@33213|Bilateria	33208|Metazoa	TZ	positive regulation of Arp2/3 complex-mediated actin nucleation	WASL	GO:0000003,GO:0000139,GO:0000226,GO:0000768,GO:0000902,GO:0000904,GO:0001578,GO:0001667,GO:0001775,GO:0002009,GO:0002064,GO:0002252,GO:0002253,GO:0002376,GO:0002429,GO:0002431,GO:0002433,GO:0002577,GO:0002625,GO:0002682,GO:0002683,GO:0002684,GO:0002685,GO:0002686,GO:0002697,GO:0002703,GO:0002706,GO:0002709,GO:0002757,GO:0002764,GO:0002768,GO:0002819,GO:0002822,GO:0003002,GO:0003006,GO:0003382,GO:…	-	ko:K05747	ko04062,ko04144,ko04520,ko04530,ko04666,ko04810,ko05100,ko05130,ko05131,ko05132,ko05231,map04062,map04144,map04520,map04530,map04666,map04810,map05100,map05130,map05131,map05132,map05231	-	-	-	ko00000,ko00001,ko04131,ko04812	-	-	-	PBD,WH1,WH2
XP_071784488.1	10224.XP_002738917.1	1.63e-58	202	KOG3610@1|root,KOG3610@2759|Eukaryota,3A23C@33154|Opisthokonta,3BR7M@33208|Metazoa,3D4NW@33213|Bilateria	33208|Metazoa	T	semaphorin domain	-	-	-	-	-	-	-	-	-	-	-	-	Sema
XP_071784489.1	7668.SPU_015178-tr	6.42e-144	423	COG2866@1|root,KOG2650@2759|Eukaryota,38DUK@33154|Opisthokonta,3BA6U@33208|Metazoa,3CUQS@33213|Bilateria	33208|Metazoa	O	metallocarboxypeptidase activity	CPB2	GO:0001678,GO:0001889,GO:0001990,GO:0001991,GO:0002002,GO:0002003,GO:0002673,GO:0002682,GO:0002697,GO:0002920,GO:0003008,GO:0003013,GO:0003044,GO:0003073,GO:0003081,GO:0003330,GO:0003331,GO:0003674,GO:0003824,GO:0004180,GO:0004181,GO:0005488,GO:0005575,GO:0005576,GO:0005615,GO:0005622,GO:0005623,GO:0005737,GO:0006325,GO:0006464,GO:0006473,GO:0006475,GO:0006508,GO:0006518,GO:0006807,GO:0006950,GO:…	2.7.11.17,3.4.17.1,3.4.17.15,3.4.17.2,3.4.17.20	ko:K01291,ko:K01298,ko:K01300,ko:K04515,ko:K08637,ko:K08779,ko:K08780,ko:K08781	ko04012,ko04020,ko04024,ko04066,ko04114,ko04217,ko04261,ko04310,ko04360,ko04610,ko04614,ko04713,ko04720,ko04722,ko04725,ko04728,ko04740,ko04745,ko04750,ko04911,ko04912,ko04916,ko04921,ko04922,ko04925,ko04934,ko04971,ko04972,ko04974,ko05031,ko05152,ko05200,ko05205,ko05214,map04012,map04020,map04024,map04066,map04114,map04217,map04261,map04310,map04360,map04610,map04614,map04713,map04720,map04722,m…	-	-	-	ko00000,ko00001,ko01000,ko01001,ko01002,ko03110	-	-	-	Peptidase_M14,Propep_M14
XP_071784490.1	10224.XP_002738917.1	3.6e-56	195	KOG3610@1|root,KOG3610@2759|Eukaryota,3A23C@33154|Opisthokonta,3BR7M@33208|Metazoa,3D4NW@33213|Bilateria	33208|Metazoa	T	semaphorin domain	-	-	-	-	-	-	-	-	-	-	-	-	Sema
XP_071784491.1	10224.XP_002738917.1	3.53e-62	211	KOG3610@1|root,KOG3610@2759|Eukaryota,3A23C@33154|Opisthokonta,3BR7M@33208|Metazoa,3D4NW@33213|Bilateria	33208|Metazoa	T	semaphorin domain	-	-	-	-	-	-	-	-	-	-	-	-	Sema
XP_071784492.1	10224.XP_006824535.1	3.41e-36	141	KOG3656@1|root,KOG3656@2759|Eukaryota,3AKBB@33154|Opisthokonta,3C05I@33208|Metazoa,3DG77@33213|Bilateria	33208|Metazoa	S	Belongs to the G-protein coupled receptor 1 family	-	-	-	ko:K04223,ko:K04231	ko04020,ko04080,map04020,map04080	-	-	-	ko00000,ko00001,ko04030	-	-	-	7tm_1
XP_071784493.1	7668.SPU_016857-tr	2.04e-26	113	KOG1075@1|root,KOG1075@2759|Eukaryota,39N4Q@33154|Opisthokonta,3B9WN@33208|Metazoa,3D1S8@33213|Bilateria	33208|Metazoa	L	Reverse transcriptase (RNA-dependent DNA polymerase)	-	-	-	-	-	-	-	-	-	-	-	-	RVT_1
XP_071784494.1	10224.NP_001158393.1	1.57e-79	249	KOG0849@1|root,KOG3862@2759|Eukaryota,3A08Q@33154|Opisthokonta,3BQ2W@33208|Metazoa,3D6VG@33213|Bilateria	33208|Metazoa	K	Paired Box domain	Poxn	GO:0000003,GO:0001101,GO:0002009,GO:0002165,GO:0005575,GO:0005622,GO:0005623,GO:0005634,GO:0007275,GO:0007423,GO:0007444,GO:0007455,GO:0007469,GO:0007472,GO:0007476,GO:0007478,GO:0007480,GO:0007552,GO:0007560,GO:0007610,GO:0007617,GO:0007618,GO:0007619,GO:0007631,GO:0008049,GO:0008150,GO:0008343,GO:0009415,GO:0009628,GO:0009653,GO:0009791,GO:0009886,GO:0009887,GO:0009888,GO:0010035,GO:0019098,GO:…	-	ko:K09383	ko05202,map05202	-	-	-	ko00000,ko00001,ko03000	-	-	-	PAX
XP_071784495.1	6500.XP_005113250.1	3.85e-63	209	2CY95@1|root,2S2X3@2759|Eukaryota,3A4AR@33154|Opisthokonta,3BRVC@33208|Metazoa,3D8TC@33213|Bilateria	33208|Metazoa	S	ISXO2-like transposase domain	-	-	-	-	-	-	-	-	-	-	-	-	DDE_Tnp_IS1595
XP_071784496.1	28737.XP_006894812.1	3.56e-113	343	COG1446@1|root,KOG1592@2759|Eukaryota,39RV4@33154|Opisthokonta,3B9VH@33208|Metazoa,3CXA3@33213|Bilateria,481E4@7711|Chordata,4935R@7742|Vertebrata,3J9FW@40674|Mammalia,34TPF@311790|Afrotheria	33208|Metazoa	E	threonine aspartase	TASP1	GO:0000003,GO:0003674,GO:0003824,GO:0004175,GO:0004298,GO:0005488,GO:0005515,GO:0006355,GO:0006508,GO:0006807,GO:0006950,GO:0006952,GO:0007276,GO:0007283,GO:0008150,GO:0008152,GO:0008233,GO:0009605,GO:0009607,GO:0009617,GO:0009889,GO:0009891,GO:0009893,GO:0010467,GO:0010468,GO:0010556,GO:0010557,GO:0010604,GO:0010628,GO:0016485,GO:0016787,GO:0019219,GO:0019222,GO:0019538,GO:0019953,GO:0022414,GO:…	-	ko:K08657	-	-	-	-	ko00000,ko01000,ko01002	-	-	-	Asparaginase_2
XP_071784497.1	10224.XP_002735556.1	1.48e-210	601	COG3119@1|root,KOG3867@2759|Eukaryota,38DVH@33154|Opisthokonta,3BAP3@33208|Metazoa,3CRD5@33213|Bilateria	33208|Metazoa	P	Arylsulfatase	ARSB	GO:0000323,GO:0001667,GO:0001775,GO:0002252,GO:0002263,GO:0002274,GO:0002275,GO:0002283,GO:0002366,GO:0002376,GO:0002443,GO:0002444,GO:0002446,GO:0003674,GO:0003824,GO:0003943,GO:0004065,GO:0005575,GO:0005576,GO:0005622,GO:0005623,GO:0005737,GO:0005739,GO:0005764,GO:0005766,GO:0005773,GO:0005775,GO:0005783,GO:0005788,GO:0005791,GO:0005794,GO:0006022,GO:0006026,GO:0006027,GO:0006029,GO:0006082,GO:…	2.7.11.17,3.1.6.12	ko:K01135,ko:K04515,ko:K12375	ko00531,ko01100,ko04012,ko04020,ko04024,ko04066,ko04114,ko04142,ko04217,ko04261,ko04310,ko04360,ko04713,ko04720,ko04722,ko04725,ko04728,ko04740,ko04745,ko04750,ko04911,ko04912,ko04916,ko04921,ko04922,ko04925,ko04934,ko04971,ko05031,ko05152,ko05200,ko05205,ko05214,map00531,map01100,map04012,map04020,map04024,map04066,map04114,map04142,map04217,map04261,map04310,map04360,map04713,map04720,map04722,…	M00076,M00077	R07823	-	ko00000,ko00001,ko00002,ko01000,ko01001	-	-	-	Sulfatase
XP_071784498.1	10224.XP_002735556.1	4.9e-231	652	COG3119@1|root,KOG3867@2759|Eukaryota,38DVH@33154|Opisthokonta,3BAP3@33208|Metazoa,3CRD5@33213|Bilateria	33208|Metazoa	P	Arylsulfatase	ARSB	GO:0000323,GO:0001667,GO:0001775,GO:0002252,GO:0002263,GO:0002274,GO:0002275,GO:0002283,GO:0002366,GO:0002376,GO:0002443,GO:0002444,GO:0002446,GO:0003674,GO:0003824,GO:0003943,GO:0004065,GO:0005575,GO:0005576,GO:0005622,GO:0005623,GO:0005737,GO:0005739,GO:0005764,GO:0005766,GO:0005773,GO:0005775,GO:0005783,GO:0005788,GO:0005791,GO:0005794,GO:0006022,GO:0006026,GO:0006027,GO:0006029,GO:0006082,GO:…	2.7.11.17,3.1.6.12	ko:K01135,ko:K04515,ko:K12375	ko00531,ko01100,ko04012,ko04020,ko04024,ko04066,ko04114,ko04142,ko04217,ko04261,ko04310,ko04360,ko04713,ko04720,ko04722,ko04725,ko04728,ko04740,ko04745,ko04750,ko04911,ko04912,ko04916,ko04921,ko04922,ko04925,ko04934,ko04971,ko05031,ko05152,ko05200,ko05205,ko05214,map00531,map01100,map04012,map04020,map04024,map04066,map04114,map04142,map04217,map04261,map04310,map04360,map04713,map04720,map04722,…	M00076,M00077	R07823	-	ko00000,ko00001,ko00002,ko01000,ko01001	-	-	-	Sulfatase
XP_071784499.1	10224.XP_002735556.1	4.9e-231	652	COG3119@1|root,KOG3867@2759|Eukaryota,38DVH@33154|Opisthokonta,3BAP3@33208|Metazoa,3CRD5@33213|Bilateria	33208|Metazoa	P	Arylsulfatase	ARSB	GO:0000323,GO:0001667,GO:0001775,GO:0002252,GO:0002263,GO:0002274,GO:0002275,GO:0002283,GO:0002366,GO:0002376,GO:0002443,GO:0002444,GO:0002446,GO:0003674,GO:0003824,GO:0003943,GO:0004065,GO:0005575,GO:0005576,GO:0005622,GO:0005623,GO:0005737,GO:0005739,GO:0005764,GO:0005766,GO:0005773,GO:0005775,GO:0005783,GO:0005788,GO:0005791,GO:0005794,GO:0006022,GO:0006026,GO:0006027,GO:0006029,GO:0006082,GO:…	2.7.11.17,3.1.6.12	ko:K01135,ko:K04515,ko:K12375	ko00531,ko01100,ko04012,ko04020,ko04024,ko04066,ko04114,ko04142,ko04217,ko04261,ko04310,ko04360,ko04713,ko04720,ko04722,ko04725,ko04728,ko04740,ko04745,ko04750,ko04911,ko04912,ko04916,ko04921,ko04922,ko04925,ko04934,ko04971,ko05031,ko05152,ko05200,ko05205,ko05214,map00531,map01100,map04012,map04020,map04024,map04066,map04114,map04142,map04217,map04261,map04310,map04360,map04713,map04720,map04722,…	M00076,M00077	R07823	-	ko00000,ko00001,ko00002,ko01000,ko01001	-	-	-	Sulfatase
XP_071784500.1	10224.XP_006813014.1	3.21e-17	90.9	KOG3656@1|root,KOG3656@2759|Eukaryota,3AMS0@33154|Opisthokonta,3C0AH@33208|Metazoa,3DGSU@33213|Bilateria	33208|Metazoa	S	7 transmembrane receptor (rhodopsin family)	-	-	-	-	-	-	-	-	-	-	-	-	7tm_1
XP_071784501.1	10224.XP_006818053.1	7.82e-84	288	COG5640@1|root,KOG3627@2759|Eukaryota,3A0BA@33154|Opisthokonta,3BPMS@33208|Metazoa,3D6GH@33213|Bilateria	33208|Metazoa	O	Trypsin-like serine protease	-	-	-	-	-	-	-	-	-	-	-	-	Ldl_recept_a,TSP_1,Trypsin
XP_071784502.1	7668.SPU_015626-tr	8.26e-41	156	KOG4219@1|root,KOG4219@2759|Eukaryota	2759|Eukaryota	S	tachykinin receptor activity	-	-	-	ko:K04225	ko04080,map04080	-	-	-	ko00000,ko00001,ko04030	-	-	-	7tm_1
XP_071784503.1	28737.XP_006894812.1	1.39e-109	334	COG1446@1|root,KOG1592@2759|Eukaryota,39RV4@33154|Opisthokonta,3B9VH@33208|Metazoa,3CXA3@33213|Bilateria,481E4@7711|Chordata,4935R@7742|Vertebrata,3J9FW@40674|Mammalia,34TPF@311790|Afrotheria	33208|Metazoa	E	threonine aspartase	TASP1	GO:0000003,GO:0003674,GO:0003824,GO:0004175,GO:0004298,GO:0005488,GO:0005515,GO:0006355,GO:0006508,GO:0006807,GO:0006950,GO:0006952,GO:0007276,GO:0007283,GO:0008150,GO:0008152,GO:0008233,GO:0009605,GO:0009607,GO:0009617,GO:0009889,GO:0009891,GO:0009893,GO:0010467,GO:0010468,GO:0010556,GO:0010557,GO:0010604,GO:0010628,GO:0016485,GO:0016787,GO:0019219,GO:0019222,GO:0019538,GO:0019953,GO:0022414,GO:…	-	ko:K08657	-	-	-	-	ko00000,ko01000,ko01002	-	-	-	Asparaginase_2
XP_071784504.1	10224.XP_006812028.1	9.05e-25	111	KOG3656@1|root,KOG3656@2759|Eukaryota,3A9UQ@33154|Opisthokonta,3BVAS@33208|Metazoa,3DBJY@33213|Bilateria	33208|Metazoa	S	7 transmembrane receptor (rhodopsin family)	-	-	-	ko:K04195,ko:K05266	ko04020,ko04080,ko04971,map04020,map04080,map04971	-	-	-	ko00000,ko00001,ko04030	-	-	-	7tm_1
XP_071784505.1	7668.SPU_027365-tr	1.04e-05	52	KOG1075@1|root,KOG1075@2759|Eukaryota,3AAAT@33154|Opisthokonta,3BTXA@33208|Metazoa,3DBR2@33213|Bilateria	33208|Metazoa	S	Ribonuclease H protein	-	-	-	-	-	-	-	-	-	-	-	-	RVT_1
XP_071784506.1	10224.XP_006812028.1	1.09e-23	108	KOG3656@1|root,KOG3656@2759|Eukaryota,3A9UQ@33154|Opisthokonta,3BVAS@33208|Metazoa,3DBJY@33213|Bilateria	33208|Metazoa	S	7 transmembrane receptor (rhodopsin family)	-	-	-	ko:K04195,ko:K05266	ko04020,ko04080,ko04971,map04020,map04080,map04971	-	-	-	ko00000,ko00001,ko04030	-	-	-	7tm_1
XP_071784507.1	10224.XP_006824531.1	0	2593	KOG3594@1|root,KOG4289@2759|Eukaryota,38E9P@33154|Opisthokonta,3BB9S@33208|Metazoa,3CRQ5@33213|Bilateria	33208|Metazoa	T	cadherin, EGF LAG seven-pass G-type receptor	CELSR2	GO:0000003,GO:0000902,GO:0000904,GO:0001505,GO:0001558,GO:0001654,GO:0001702,GO:0001736,GO:0001738,GO:0001745,GO:0001751,GO:0001752,GO:0001754,GO:0001763,GO:0001764,GO:0001838,GO:0001841,GO:0001843,GO:0001932,GO:0001942,GO:0002009,GO:0003002,GO:0003341,GO:0003674,GO:0004888,GO:0004930,GO:0005488,GO:0005509,GO:0005515,GO:0005575,GO:0005622,GO:0005623,GO:0005634,GO:0005654,GO:0005737,GO:0005886,GO:…	-	ko:K04600,ko:K04601,ko:K04602,ko:K14704	ko04978,map04978	-	-	-	ko00000,ko00001,ko02000,ko04030,ko04516	2.A.53.2.7,2.A.53.2.8	-	-	7tm_2,Cadherin,EGF,GAIN,GPS,HRM,Laminin_EGF,Laminin_G_2,hEGF
XP_071784508.1	10224.XP_006824531.1	0	2593	KOG3594@1|root,KOG4289@2759|Eukaryota,38E9P@33154|Opisthokonta,3BB9S@33208|Metazoa,3CRQ5@33213|Bilateria	33208|Metazoa	T	cadherin, EGF LAG seven-pass G-type receptor	CELSR2	GO:0000003,GO:0000902,GO:0000904,GO:0001505,GO:0001558,GO:0001654,GO:0001702,GO:0001736,GO:0001738,GO:0001745,GO:0001751,GO:0001752,GO:0001754,GO:0001763,GO:0001764,GO:0001838,GO:0001841,GO:0001843,GO:0001932,GO:0001942,GO:0002009,GO:0003002,GO:0003341,GO:0003674,GO:0004888,GO:0004930,GO:0005488,GO:0005509,GO:0005515,GO:0005575,GO:0005622,GO:0005623,GO:0005634,GO:0005654,GO:0005737,GO:0005886,GO:…	-	ko:K04600,ko:K04601,ko:K04602,ko:K14704	ko04978,map04978	-	-	-	ko00000,ko00001,ko02000,ko04030,ko04516	2.A.53.2.7,2.A.53.2.8	-	-	7tm_2,Cadherin,EGF,GAIN,GPS,HRM,Laminin_EGF,Laminin_G_2,hEGF
XP_071784509.1	10224.XP_006824531.1	0	2586	KOG3594@1|root,KOG4289@2759|Eukaryota,38E9P@33154|Opisthokonta,3BB9S@33208|Metazoa,3CRQ5@33213|Bilateria	33208|Metazoa	T	cadherin, EGF LAG seven-pass G-type receptor	CELSR2	GO:0000003,GO:0000902,GO:0000904,GO:0001505,GO:0001558,GO:0001654,GO:0001702,GO:0001736,GO:0001738,GO:0001745,GO:0001751,GO:0001752,GO:0001754,GO:0001763,GO:0001764,GO:0001838,GO:0001841,GO:0001843,GO:0001932,GO:0001942,GO:0002009,GO:0003002,GO:0003341,GO:0003674,GO:0004888,GO:0004930,GO:0005488,GO:0005509,GO:0005515,GO:0005575,GO:0005622,GO:0005623,GO:0005634,GO:0005654,GO:0005737,GO:0005886,GO:…	-	ko:K04600,ko:K04601,ko:K04602,ko:K14704	ko04978,map04978	-	-	-	ko00000,ko00001,ko02000,ko04030,ko04516	2.A.53.2.7,2.A.53.2.8	-	-	7tm_2,Cadherin,EGF,GAIN,GPS,HRM,Laminin_EGF,Laminin_G_2,hEGF
XP_071784510.1	7668.SPU_019259-tr	3.41e-235	682	COG5277@1|root,KOG0676@2759|Eukaryota,39WMC@33154|Opisthokonta,3BEGG@33208|Metazoa,3D5J6@33213|Bilateria	33208|Metazoa	Z	Belongs to the actin family	-	-	-	ko:K05692	ko04015,ko04145,ko04210,ko04390,ko04391,ko04510,ko04520,ko04530,ko04611,ko04670,ko04714,ko04745,ko04810,ko04919,ko04921,ko05100,ko05110,ko05130,ko05131,ko05132,ko05164,ko05205,ko05225,ko05410,ko05412,ko05414,ko05416,ko05418,map04015,map04145,map04210,map04390,map04391,map04510,map04520,map04530,map04611,map04670,map04714,map04745,map04810,map04919,map04921,map05100,map05110,map05130,map05131,map0…	-	-	-	ko00000,ko00001,ko03019,ko03021,ko03029,ko03036,ko04147,ko04812	-	-	-	Actin
XP_071784511.1	7668.SPU_019259-tr	1.74e-237	687	COG5277@1|root,KOG0676@2759|Eukaryota,39WMC@33154|Opisthokonta,3BEGG@33208|Metazoa,3D5J6@33213|Bilateria	33208|Metazoa	Z	Belongs to the actin family	-	-	-	ko:K05692	ko04015,ko04145,ko04210,ko04390,ko04391,ko04510,ko04520,ko04530,ko04611,ko04670,ko04714,ko04745,ko04810,ko04919,ko04921,ko05100,ko05110,ko05130,ko05131,ko05132,ko05164,ko05205,ko05225,ko05410,ko05412,ko05414,ko05416,ko05418,map04015,map04145,map04210,map04390,map04391,map04510,map04520,map04530,map04611,map04670,map04714,map04745,map04810,map04919,map04921,map05100,map05110,map05130,map05131,map0…	-	-	-	ko00000,ko00001,ko03019,ko03021,ko03029,ko03036,ko04147,ko04812	-	-	-	Actin
XP_071784512.1	28737.XP_006894812.1	2.49e-97	301	COG1446@1|root,KOG1592@2759|Eukaryota,39RV4@33154|Opisthokonta,3B9VH@33208|Metazoa,3CXA3@33213|Bilateria,481E4@7711|Chordata,4935R@7742|Vertebrata,3J9FW@40674|Mammalia,34TPF@311790|Afrotheria	33208|Metazoa	E	threonine aspartase	TASP1	GO:0000003,GO:0003674,GO:0003824,GO:0004175,GO:0004298,GO:0005488,GO:0005515,GO:0006355,GO:0006508,GO:0006807,GO:0006950,GO:0006952,GO:0007276,GO:0007283,GO:0008150,GO:0008152,GO:0008233,GO:0009605,GO:0009607,GO:0009617,GO:0009889,GO:0009891,GO:0009893,GO:0010467,GO:0010468,GO:0010556,GO:0010557,GO:0010604,GO:0010628,GO:0016485,GO:0016787,GO:0019219,GO:0019222,GO:0019538,GO:0019953,GO:0022414,GO:…	-	ko:K08657	-	-	-	-	ko00000,ko01000,ko01002	-	-	-	Asparaginase_2
XP_071784513.1	7668.SPU_019259-tr	1.46e-235	682	COG5277@1|root,KOG0676@2759|Eukaryota,39WMC@33154|Opisthokonta,3BEGG@33208|Metazoa,3D5J6@33213|Bilateria	33208|Metazoa	Z	Belongs to the actin family	-	-	-	ko:K05692	ko04015,ko04145,ko04210,ko04390,ko04391,ko04510,ko04520,ko04530,ko04611,ko04670,ko04714,ko04745,ko04810,ko04919,ko04921,ko05100,ko05110,ko05130,ko05131,ko05132,ko05164,ko05205,ko05225,ko05410,ko05412,ko05414,ko05416,ko05418,map04015,map04145,map04210,map04390,map04391,map04510,map04520,map04530,map04611,map04670,map04714,map04745,map04810,map04919,map04921,map05100,map05110,map05130,map05131,map0…	-	-	-	ko00000,ko00001,ko03019,ko03021,ko03029,ko03036,ko04147,ko04812	-	-	-	Actin
XP_071784514.1	7668.SPU_023333-tr	8.47e-133	387	KOG1332@1|root,KOG1332@2759|Eukaryota,38CKM@33154|Opisthokonta,3BG0N@33208|Metazoa,3CX5S@33213|Bilateria	33208|Metazoa	U	Belongs to the WD repeat SEC13 family	SEC13	GO:0000070,GO:0000278,GO:0000280,GO:0000323,GO:0000785,GO:0000819,GO:0002164,GO:0002165,GO:0002168,GO:0002376,GO:0002474,GO:0002478,GO:0002495,GO:0002504,GO:0003002,GO:0003674,GO:0003682,GO:0005198,GO:0005488,GO:0005515,GO:0005575,GO:0005622,GO:0005623,GO:0005634,GO:0005635,GO:0005643,GO:0005654,GO:0005694,GO:0005700,GO:0005703,GO:0005737,GO:0005764,GO:0005765,GO:0005773,GO:0005774,GO:0005783,GO:…	-	ko:K14004	ko03013,ko04141,ko04150,map03013,map04141,map04150	M00404,M00427	-	-	ko00000,ko00001,ko00002,ko03019,ko04131	-	-	-	WD40
XP_071784515.1	7668.SPU_019257-tr	7.02e-144	416	KOG0759@1|root,KOG0753@2759|Eukaryota,39NGT@33154|Opisthokonta,3CQ17@33208|Metazoa,3E66K@33213|Bilateria	33208|Metazoa	C	Belongs to the mitochondrial carrier (TC 2.A.29) family	-	-	-	-	-	-	-	-	-	-	-	-	Mito_carr
XP_071784516.1	7668.SPU_006145-tr	0	971	KOG1217@1|root,KOG1217@2759|Eukaryota,38GQ2@33154|Opisthokonta,3BFPD@33208|Metazoa,3CRAI@33213|Bilateria	33208|Metazoa	T	positive regulation of autophagosome assembly	KIAA1324L	GO:0000045,GO:0005575,GO:0005623,GO:0005886,GO:0005887,GO:0006914,GO:0006950,GO:0006996,GO:0007033,GO:0007154,GO:0008150,GO:0008152,GO:0009056,GO:0009267,GO:0009605,GO:0009893,GO:0009894,GO:0009896,GO:0009987,GO:0009991,GO:0010506,GO:0010508,GO:0010638,GO:0016020,GO:0016021,GO:0016043,GO:0016236,GO:0016239,GO:0016241,GO:0019222,GO:0022607,GO:0031224,GO:0031226,GO:0031323,GO:0031325,GO:0031329,GO:…	-	-	-	-	-	-	-	-	-	-	-
XP_071784517.1	7668.SPU_006145-tr	0	972	KOG1217@1|root,KOG1217@2759|Eukaryota,38GQ2@33154|Opisthokonta,3BFPD@33208|Metazoa,3CRAI@33213|Bilateria	33208|Metazoa	T	positive regulation of autophagosome assembly	KIAA1324L	GO:0000045,GO:0005575,GO:0005623,GO:0005886,GO:0005887,GO:0006914,GO:0006950,GO:0006996,GO:0007033,GO:0007154,GO:0008150,GO:0008152,GO:0009056,GO:0009267,GO:0009605,GO:0009893,GO:0009894,GO:0009896,GO:0009987,GO:0009991,GO:0010506,GO:0010508,GO:0010638,GO:0016020,GO:0016021,GO:0016043,GO:0016236,GO:0016239,GO:0016241,GO:0019222,GO:0022607,GO:0031224,GO:0031226,GO:0031323,GO:0031325,GO:0031329,GO:…	-	-	-	-	-	-	-	-	-	-	-
XP_071784518.1	7668.SPU_006145-tr	0	969	KOG1217@1|root,KOG1217@2759|Eukaryota,38GQ2@33154|Opisthokonta,3BFPD@33208|Metazoa,3CRAI@33213|Bilateria	33208|Metazoa	T	positive regulation of autophagosome assembly	KIAA1324L	GO:0000045,GO:0005575,GO:0005623,GO:0005886,GO:0005887,GO:0006914,GO:0006950,GO:0006996,GO:0007033,GO:0007154,GO:0008150,GO:0008152,GO:0009056,GO:0009267,GO:0009605,GO:0009893,GO:0009894,GO:0009896,GO:0009987,GO:0009991,GO:0010506,GO:0010508,GO:0010638,GO:0016020,GO:0016021,GO:0016043,GO:0016236,GO:0016239,GO:0016241,GO:0019222,GO:0022607,GO:0031224,GO:0031226,GO:0031323,GO:0031325,GO:0031329,GO:…	-	-	-	-	-	-	-	-	-	-	-
XP_071784519.1	7668.SPU_007635-tr	3.67e-167	494	2C1R6@1|root,2QTU3@2759|Eukaryota,39UW2@33154|Opisthokonta,3BNKG@33208|Metazoa,3CZ2U@33213|Bilateria	33208|Metazoa	-	-	-	-	-	-	-	-	-	-	-	-	-	-	-
XP_071784520.1	7668.SPU_007635-tr	2.03e-167	494	2C1R6@1|root,2QTU3@2759|Eukaryota,39UW2@33154|Opisthokonta,3BNKG@33208|Metazoa,3CZ2U@33213|Bilateria	33208|Metazoa	-	-	-	-	-	-	-	-	-	-	-	-	-	-	-
XP_071784521.1	28737.XP_006894812.1	2.49e-97	301	COG1446@1|root,KOG1592@2759|Eukaryota,39RV4@33154|Opisthokonta,3B9VH@33208|Metazoa,3CXA3@33213|Bilateria,481E4@7711|Chordata,4935R@7742|Vertebrata,3J9FW@40674|Mammalia,34TPF@311790|Afrotheria	33208|Metazoa	E	threonine aspartase	TASP1	GO:0000003,GO:0003674,GO:0003824,GO:0004175,GO:0004298,GO:0005488,GO:0005515,GO:0006355,GO:0006508,GO:0006807,GO:0006950,GO:0006952,GO:0007276,GO:0007283,GO:0008150,GO:0008152,GO:0008233,GO:0009605,GO:0009607,GO:0009617,GO:0009889,GO:0009891,GO:0009893,GO:0010467,GO:0010468,GO:0010556,GO:0010557,GO:0010604,GO:0010628,GO:0016485,GO:0016787,GO:0019219,GO:0019222,GO:0019538,GO:0019953,GO:0022414,GO:…	-	ko:K08657	-	-	-	-	ko00000,ko01000,ko01002	-	-	-	Asparaginase_2
XP_071784522.1	7668.SPU_007635-tr	2.03e-167	494	2C1R6@1|root,2QTU3@2759|Eukaryota,39UW2@33154|Opisthokonta,3BNKG@33208|Metazoa,3CZ2U@33213|Bilateria	33208|Metazoa	-	-	-	-	-	-	-	-	-	-	-	-	-	-	-
XP_071784523.1	10224.XP_006812028.1	8.2e-24	109	KOG3656@1|root,KOG3656@2759|Eukaryota,3A9UQ@33154|Opisthokonta,3BVAS@33208|Metazoa,3DBJY@33213|Bilateria	33208|Metazoa	S	7 transmembrane receptor (rhodopsin family)	-	-	-	ko:K04195,ko:K05266	ko04020,ko04080,ko04971,map04020,map04080,map04971	-	-	-	ko00000,ko00001,ko04030	-	-	-	7tm_1
XP_071784524.1	10224.XP_006812028.1	1.45e-24	110	KOG3656@1|root,KOG3656@2759|Eukaryota,3A9UQ@33154|Opisthokonta,3BVAS@33208|Metazoa,3DBJY@33213|Bilateria	33208|Metazoa	S	7 transmembrane receptor (rhodopsin family)	-	-	-	ko:K04195,ko:K05266	ko04020,ko04080,ko04971,map04020,map04080,map04971	-	-	-	ko00000,ko00001,ko04030	-	-	-	7tm_1
XP_071784525.1	10224.XP_006821679.1	4.43e-17	90.1	KOG3656@1|root,KOG3656@2759|Eukaryota	2759|Eukaryota	O	G-protein coupled receptor activity	sro-1	-	-	ko:K04141,ko:K04162,ko:K04266	ko04015,ko04020,ko04022,ko04024,ko04080,ko04261,ko04270,ko04540,ko04726,ko04923,ko04924,ko04970,ko05012,ko05034,ko05414,map04015,map04020,map04022,map04024,map04080,map04261,map04270,map04540,map04726,map04923,map04924,map04970,map05012,map05034,map05414	-	-	-	ko00000,ko00001,ko04030	-	-	-	7tm_1
XP_071784526.1	7668.SPU_026314-tr	1.09e-99	319	COG5030@1|root,KOG0935@2759|Eukaryota,38BNQ@33154|Opisthokonta,3BCBT@33208|Metazoa,3CXB4@33213|Bilateria	33208|Metazoa	U	protein transporter activity	AP2S1	GO:0002119,GO:0002164,GO:0003674,GO:0005215,GO:0005488,GO:0005515,GO:0005575,GO:0005622,GO:0005623,GO:0005737,GO:0005886,GO:0005905,GO:0006810,GO:0006897,GO:0006898,GO:0007275,GO:0008104,GO:0008150,GO:0008565,GO:0009653,GO:0009790,GO:0009791,GO:0009792,GO:0010171,GO:0012505,GO:0012506,GO:0015031,GO:0015833,GO:0016020,GO:0016192,GO:0030117,GO:0030118,GO:0030119,GO:0030120,GO:0030122,GO:0030125,GO:…	-	ko:K11827	ko04144,ko04721,ko04961,ko05016,map04144,map04721,map04961,map05016	-	-	-	ko00000,ko00001,ko04131	-	-	-	Clat_adaptor_s
XP_071784527.1	10224.XP_006812028.1	3.51e-24	109	KOG3656@1|root,KOG3656@2759|Eukaryota,3A9UQ@33154|Opisthokonta,3BVAS@33208|Metazoa,3DBJY@33213|Bilateria	33208|Metazoa	S	7 transmembrane receptor (rhodopsin family)	-	-	-	ko:K04195,ko:K05266	ko04020,ko04080,ko04971,map04020,map04080,map04971	-	-	-	ko00000,ko00001,ko04030	-	-	-	7tm_1
XP_071784529.1	8469.XP_007072303.1	0.000429	49.7	KOG4308@1|root,KOG4308@2759|Eukaryota,3AQZA@33154|Opisthokonta,3CQ7R@33208|Metazoa,3D3ER@33213|Bilateria,48RUG@7711|Chordata,49N7Y@7742|Vertebrata,4CMP5@8459|Testudines	33208|Metazoa	S	Leucine Rich repeat	NLRP14	-	-	ko:K20865	ko04621,map04621	-	-	-	ko00000,ko00001	-	-	-	FISNA,LRR_6,NACHT,PRY,PYRIN,SPRY
XP_071784531.1	7668.SPU_013719-tr	0	912	KOG2307@1|root,KOG2307@2759|Eukaryota,39RAX@33154|Opisthokonta,3B9U8@33208|Metazoa,3CX32@33213|Bilateria	33208|Metazoa	U	Golgi organization	COG2	GO:0000003,GO:0000139,GO:0003006,GO:0003674,GO:0005215,GO:0005488,GO:0005575,GO:0005622,GO:0005623,GO:0005737,GO:0005794,GO:0005795,GO:0005802,GO:0005829,GO:0006403,GO:0006810,GO:0006888,GO:0006891,GO:0006996,GO:0007030,GO:0007275,GO:0007548,GO:0008104,GO:0008150,GO:0008406,GO:0008565,GO:0009653,GO:0009887,GO:0009987,GO:0010256,GO:0012505,GO:0015031,GO:0015833,GO:0015931,GO:0016020,GO:0016043,GO:…	-	ko:K20289	-	-	-	-	ko00000,ko04131	-	-	-	COG2,DUF3510
XP_071784533.1	7739.XP_002596340.1	4.65e-45	186	2CM8B@1|root,2QPM0@2759|Eukaryota	7739.XP_002596340.1|-	S	NACHT domain	-	-	-	-	-	-	-	-	-	-	-	-	-
XP_071784534.1	7739.XP_002595967.1	7.71e-46	192	KOG4308@1|root,KOG4308@2759|Eukaryota,38FAM@33154|Opisthokonta,3C051@33208|Metazoa,3E69Q@33213|Bilateria,48RPV@7711|Chordata	33208|Metazoa	S	NACHT domain	-	-	-	ko:K12805	ko04621,ko05132,ko05134,map04621,map05132,map05134	-	-	-	ko00000,ko00001	-	-	-	Death,NACHT
XP_071784535.1	5762.XP_002677811.1	7.91e-27	115	KOG1639@1|root,KOG1639@2759|Eukaryota	2759|Eukaryota	S	very-long-chain enoyl-CoA reductase activity	TECR	GO:0000038,GO:0000902,GO:0000904,GO:0003674,GO:0003824,GO:0003995,GO:0004312,GO:0004466,GO:0005575,GO:0005622,GO:0005623,GO:0005737,GO:0005783,GO:0005789,GO:0005886,GO:0006082,GO:0006139,GO:0006163,GO:0006164,GO:0006629,GO:0006631,GO:0006633,GO:0006637,GO:0006643,GO:0006665,GO:0006725,GO:0006732,GO:0006753,GO:0006790,GO:0006793,GO:0006796,GO:0006807,GO:0007275,GO:0008150,GO:0008152,GO:0008610,GO:…	1.3.1.93	ko:K10258	ko00062,ko01040,ko01110,ko01212,map00062,map01040,map01110,map01212	M00415	R07761,R09449,R10828	RC00052,RC00120	ko00000,ko00001,ko00002,ko01000,ko01004	-	-	-	Steroid_dh
XP_071784536.1	10224.XP_006817261.1	1.2e-25	118	2D1AE@1|root,2SHBM@2759|Eukaryota,3AFP7@33154|Opisthokonta,3BY0Y@33208|Metazoa,3DET1@33213|Bilateria	33208|Metazoa	-	-	-	-	-	-	-	-	-	-	-	-	-	-	DUF1759,Peptidase_A17
XP_071784537.1	7668.SPU_003027-tr	5.31e-105	344	COG2801@1|root,KOG0017@2759|Eukaryota,39NEP@33154|Opisthokonta,3CPZ5@33208|Metazoa,3E64C@33213|Bilateria	7668.SPU_003027-tr|-	L	Pao retrotransposon peptidase	-	-	-	-	-	-	-	-	-	-	-	-	-
XP_071784538.1	7668.SPU_026803-tr	1.22e-92	311	2D1AE@1|root,2SHBM@2759|Eukaryota,3AFP7@33154|Opisthokonta,3BY0Y@33208|Metazoa,3DET1@33213|Bilateria	33208|Metazoa	-	-	-	-	-	-	-	-	-	-	-	-	-	-	DUF1759,Peptidase_A17
XP_071784539.1	7668.SPU_003027-tr	1.57e-51	186	COG2801@1|root,KOG0017@2759|Eukaryota,39NEP@33154|Opisthokonta,3CPZ5@33208|Metazoa,3E64C@33213|Bilateria	7668.SPU_003027-tr|-	L	Pao retrotransposon peptidase	-	-	-	-	-	-	-	-	-	-	-	-	-
XP_071784540.1	7668.SPU_007764-tr	2.51e-76	264	COG1132@1|root,KOG0054@2759|Eukaryota,38CH6@33154|Opisthokonta,3BA19@33208|Metazoa,3CSDY@33213|Bilateria	33208|Metazoa	Q	ATPase activity, coupled to transmembrane movement of substances	Sur	GO:0001666,GO:0003674,GO:0003824,GO:0005215,GO:0005575,GO:0005623,GO:0005886,GO:0005887,GO:0006810,GO:0006950,GO:0007275,GO:0007507,GO:0008150,GO:0009628,GO:0015399,GO:0015405,GO:0016020,GO:0016021,GO:0016462,GO:0016787,GO:0016817,GO:0016818,GO:0016887,GO:0017111,GO:0022804,GO:0022857,GO:0031224,GO:0031226,GO:0032501,GO:0032502,GO:0036293,GO:0042623,GO:0042626,GO:0043492,GO:0044425,GO:0044459,GO:…	-	ko:K05032,ko:K05033	ko02010,ko04911,ko04930,map02010,map04911,map04930	-	-	-	ko00000,ko00001,ko02000,ko04147	3.A.1.208,3.A.1.208.4	-	-	ABC_membrane,ABC_tran
XP_071784541.1	7668.SPU_024419-tr	1.43e-157	472	COG0459@1|root,KOG0360@2759|Eukaryota,38NK1@33154|Opisthokonta,3BEPA@33208|Metazoa,3CS06@33213|Bilateria	33208|Metazoa	O	McKusick-Kaufman Bardet-Biedl syndromes	MKKS	GO:0000003,GO:0001085,GO:0001103,GO:0001501,GO:0001894,GO:0001895,GO:0001947,GO:0002009,GO:0003006,GO:0003007,GO:0003008,GO:0003012,GO:0003013,GO:0003018,GO:0003143,GO:0003352,GO:0003356,GO:0003674,GO:0005488,GO:0005515,GO:0005575,GO:0005622,GO:0005623,GO:0005634,GO:0005737,GO:0005813,GO:0005815,GO:0005856,GO:0005929,GO:0006457,GO:0006458,GO:0006810,GO:0006936,GO:0006939,GO:0006996,GO:0007154,GO:…	-	ko:K09492	-	-	-	-	ko00000,ko03036,ko03110	-	-	-	Cpn60_TCP1
XP_071784542.1	7668.SPU_001784-tr	3.64e-191	564	KOG1075@1|root,KOG1075@2759|Eukaryota,3AGM0@33154|Opisthokonta,3BXZV@33208|Metazoa	33208|Metazoa	S	Ribonuclease H protein	-	-	-	-	-	-	-	-	-	-	-	-	DUF1891,RVT_1
XP_071784543.1	10224.XP_006820613.1	5.05e-41	162	KOG2504@1|root,KOG2504@2759|Eukaryota	2759|Eukaryota	IQ	monocarboxylate transporter	-	-	-	ko:K08186,ko:K08189,ko:K11810	-	-	-	-	ko00000,ko02000	2.A.1.13	-	-	MFS_1
XP_071784544.1	10224.XP_002735499.2	1.66e-46	185	KOG2504@1|root,KOG2504@2759|Eukaryota,38CXG@33154|Opisthokonta,3C7PH@33208|Metazoa,3D71M@33213|Bilateria	2759|Eukaryota	G	Major Facilitator Superfamily	-	-	-	ko:K08186,ko:K08189,ko:K11810	-	-	-	-	ko00000,ko02000	2.A.1.13	-	-	MFS_1
XP_071784545.1	4155.Migut.H00797.1.p	5.3e-27	122	2CMX8@1|root,2QSHJ@2759|Eukaryota,37IUY@33090|Viridiplantae,3G7D9@35493|Streptophyta,44IEW@71274|asterids	35493|Streptophyta	S	Prenylcysteine lyase	-	GO:0000096,GO:0000098,GO:0001101,GO:0001735,GO:0003674,GO:0003824,GO:0005575,GO:0005622,GO:0005623,GO:0005737,GO:0005773,GO:0005774,GO:0006082,GO:0006508,GO:0006520,GO:0006575,GO:0006629,GO:0006644,GO:0006720,GO:0006721,GO:0006790,GO:0006793,GO:0006796,GO:0006807,GO:0007154,GO:0007165,GO:0008150,GO:0008152,GO:0009056,GO:0009057,GO:0009063,GO:0009719,GO:0009725,GO:0009737,GO:0009738,GO:0009755,GO:…	1.8.3.5,1.8.3.6	ko:K05906	ko00900,ko01130,map00900,map01130	-	R09562	RC00069,RC02012	ko00000,ko00001,ko01000	-	-	-	NAD_binding_8,Prenylcys_lyase
XP_071784546.1	10224.XP_006821307.1	4.16e-38	157	KOG2504@1|root,KOG2504@2759|Eukaryota,38D7W@33154|Opisthokonta,3BAF9@33208|Metazoa,3D0PE@33213|Bilateria	33208|Metazoa	G	solute carrier family 16, member	SLC16A14	GO:0003674,GO:0005215,GO:0005342,GO:0005575,GO:0005623,GO:0005886,GO:0005887,GO:0006810,GO:0006811,GO:0006820,GO:0008028,GO:0008150,GO:0008509,GO:0008514,GO:0015075,GO:0015318,GO:0015711,GO:0015718,GO:0015849,GO:0016020,GO:0016021,GO:0022857,GO:0031224,GO:0031226,GO:0034220,GO:0044425,GO:0044459,GO:0044464,GO:0046942,GO:0046943,GO:0051179,GO:0051234,GO:0055085,GO:0071702,GO:0071944,GO:0098656,GO:…	-	ko:K08187,ko:K08190,ko:K11810	ko04919,ko04974,map04919,map04974	-	-	-	ko00000,ko00001,ko02000	2.A.1.13	-	-	MFS_1
XP_071784547.1	7668.SPU_016741-tr	0	1994	COG2801@1|root,KOG0017@2759|Eukaryota,39TC6@33154|Opisthokonta,3BICY@33208|Metazoa,3D3BQ@33213|Bilateria	33208|Metazoa	L	Pao retrotransposon peptidase	-	-	-	-	-	-	-	-	-	-	-	-	Asp_protease_2,DUF1758,DUF1759,Peptidase_A17,rve
XP_071784548.1	7668.SPU_027515-tr	9.36e-89	298	2DRFP@1|root,2S6E2@2759|Eukaryota,3A7TS@33154|Opisthokonta,3BSUE@33208|Metazoa	33208|Metazoa	S	Testis-specific gene 13 protein	-	-	-	-	-	-	-	-	-	-	-	-	TSGA13
XP_071784549.1	7668.SPU_024419-tr	1.43e-157	472	COG0459@1|root,KOG0360@2759|Eukaryota,38NK1@33154|Opisthokonta,3BEPA@33208|Metazoa,3CS06@33213|Bilateria	33208|Metazoa	O	McKusick-Kaufman Bardet-Biedl syndromes	MKKS	GO:0000003,GO:0001085,GO:0001103,GO:0001501,GO:0001894,GO:0001895,GO:0001947,GO:0002009,GO:0003006,GO:0003007,GO:0003008,GO:0003012,GO:0003013,GO:0003018,GO:0003143,GO:0003352,GO:0003356,GO:0003674,GO:0005488,GO:0005515,GO:0005575,GO:0005622,GO:0005623,GO:0005634,GO:0005737,GO:0005813,GO:0005815,GO:0005856,GO:0005929,GO:0006457,GO:0006458,GO:0006810,GO:0006936,GO:0006939,GO:0006996,GO:0007154,GO:…	-	ko:K09492	-	-	-	-	ko00000,ko03036,ko03110	-	-	-	Cpn60_TCP1
XP_071784550.1	7668.SPU_027515-tr	2.44e-84	286	2DRFP@1|root,2S6E2@2759|Eukaryota,3A7TS@33154|Opisthokonta,3BSUE@33208|Metazoa	33208|Metazoa	S	Testis-specific gene 13 protein	-	-	-	-	-	-	-	-	-	-	-	-	TSGA13
XP_071784551.1	7668.SPU_027515-tr	8.78e-91	301	2DRFP@1|root,2S6E2@2759|Eukaryota,3A7TS@33154|Opisthokonta,3BSUE@33208|Metazoa	33208|Metazoa	S	Testis-specific gene 13 protein	-	-	-	-	-	-	-	-	-	-	-	-	TSGA13
XP_071784552.1	7668.SPU_027515-tr	7.31e-86	286	2DRFP@1|root,2S6E2@2759|Eukaryota,3A7TS@33154|Opisthokonta,3BSUE@33208|Metazoa	33208|Metazoa	S	Testis-specific gene 13 protein	-	-	-	-	-	-	-	-	-	-	-	-	TSGA13
XP_071784553.1	7668.SPU_019346-tr	2.15e-08	61.6	KOG1217@1|root,KOG1217@2759|Eukaryota	2759|Eukaryota	O	calcium ion binding	-	-	-	ko:K02599	ko01522,ko04320,ko04330,ko04658,ko04919,ko05020,ko05165,ko05200,ko05206,ko05224,map01522,map04320,map04330,map04658,map04919,map05020,map05165,map05200,map05206,map05224	M00682	-	-	ko00000,ko00001,ko00002	-	-	-	EGF
XP_071784554.1	7668.SPU_019346-tr	1.46e-08	61.6	KOG1217@1|root,KOG1217@2759|Eukaryota	2759|Eukaryota	O	calcium ion binding	-	-	-	ko:K02599	ko01522,ko04320,ko04330,ko04658,ko04919,ko05020,ko05165,ko05200,ko05206,ko05224,map01522,map04320,map04330,map04658,map04919,map05020,map05165,map05200,map05206,map05224	M00682	-	-	ko00000,ko00001,ko00002	-	-	-	EGF
XP_071784555.1	7739.XP_002599824.1	6.97e-107	319	COG0388@1|root,KOG0807@2759|Eukaryota,38BM9@33154|Opisthokonta,3BD0F@33208|Metazoa,3CTBC@33213|Bilateria,482W2@7711|Chordata	33208|Metazoa	E	hydrolase activity	NIT1	GO:0000257,GO:0003674,GO:0003824,GO:0004551,GO:0006139,GO:0006725,GO:0006807,GO:0008150,GO:0008152,GO:0009987,GO:0016462,GO:0016787,GO:0016810,GO:0016815,GO:0016817,GO:0016818,GO:0034641,GO:0044237,GO:0044238,GO:0046483,GO:0047710,GO:0071704,GO:1901360	-	ko:K11206	-	-	-	-	ko00000,ko01000	-	-	-	CN_hydrolase,HIT
XP_071784556.1	7739.XP_002599824.1	6.97e-107	319	COG0388@1|root,KOG0807@2759|Eukaryota,38BM9@33154|Opisthokonta,3BD0F@33208|Metazoa,3CTBC@33213|Bilateria,482W2@7711|Chordata	33208|Metazoa	E	hydrolase activity	NIT1	GO:0000257,GO:0003674,GO:0003824,GO:0004551,GO:0006139,GO:0006725,GO:0006807,GO:0008150,GO:0008152,GO:0009987,GO:0016462,GO:0016787,GO:0016810,GO:0016815,GO:0016817,GO:0016818,GO:0034641,GO:0044237,GO:0044238,GO:0046483,GO:0047710,GO:0071704,GO:1901360	-	ko:K11206	-	-	-	-	ko00000,ko01000	-	-	-	CN_hydrolase,HIT
XP_071784557.1	7739.XP_002599824.1	6.97e-107	319	COG0388@1|root,KOG0807@2759|Eukaryota,38BM9@33154|Opisthokonta,3BD0F@33208|Metazoa,3CTBC@33213|Bilateria,482W2@7711|Chordata	33208|Metazoa	E	hydrolase activity	NIT1	GO:0000257,GO:0003674,GO:0003824,GO:0004551,GO:0006139,GO:0006725,GO:0006807,GO:0008150,GO:0008152,GO:0009987,GO:0016462,GO:0016787,GO:0016810,GO:0016815,GO:0016817,GO:0016818,GO:0034641,GO:0044237,GO:0044238,GO:0046483,GO:0047710,GO:0071704,GO:1901360	-	ko:K11206	-	-	-	-	ko00000,ko01000	-	-	-	CN_hydrolase,HIT
XP_071784558.1	45351.EDO49304	3.66e-17	90.1	COG0666@1|root,KOG0504@2759|Eukaryota,39S8I@33154|Opisthokonta,3BKQB@33208|Metazoa	33208|Metazoa	S	positive regulation of DNA-binding transcription factor activity	FANK1	GO:0005575,GO:0005622,GO:0005623,GO:0005634,GO:0005654,GO:0005737,GO:0005829,GO:0005929,GO:0006355,GO:0008150,GO:0009889,GO:0009891,GO:0009893,GO:0010468,GO:0010556,GO:0010557,GO:0010604,GO:0010628,GO:0010941,GO:0010942,GO:0019219,GO:0019222,GO:0031323,GO:0031325,GO:0031326,GO:0031328,GO:0031974,GO:0031981,GO:0042981,GO:0042995,GO:0043065,GO:0043066,GO:0043067,GO:0043068,GO:0043069,GO:0043226,GO:…	-	-	-	-	-	-	-	-	-	-	Ank,Ank_2,Ank_4,Ank_5
XP_071784559.1	7668.SPU_023483-tr	4e-83	280	COG2801@1|root,KOG0017@2759|Eukaryota,38F42@33154|Opisthokonta,3BA5H@33208|Metazoa,3CZSS@33213|Bilateria	33208|Metazoa	G	K02A2.6-like	-	-	-	-	-	-	-	-	-	-	-	-	RVT_1,rve,zf-H2C2
XP_071784560.1	10224.XP_006822248.1	2.73e-52	182	KOG3656@1|root,KOG3656@2759|Eukaryota	2759|Eukaryota	O	G-protein coupled receptor activity	-	-	-	ko:K04150,ko:K04160,ko:K04194,ko:K04210,ko:K04215,ko:K04218,ko:K04223,ko:K04230,ko:K04231,ko:K04233,ko:K08378	ko04020,ko04024,ko04080,ko04726,ko04911,ko04915,ko04971,ko04972,ko05032,map04020,map04024,map04080,map04726,map04911,map04915,map04971,map04972,map05032	-	-	-	ko00000,ko00001,ko04030	-	-	-	7tm_1
XP_071784561.1	7668.SPU_003177-tr	1.24e-21	94	KOG3249@1|root,KOG3249@2759|Eukaryota,39X7R@33154|Opisthokonta,3BU5M@33208|Metazoa	33208|Metazoa	S	SAYSvFN domain-containing protein	SAYSD1	-	-	-	-	-	-	-	-	-	-	-	SAYSvFN
XP_071784562.1	10224.XP_006822248.1	1.08e-54	189	KOG3656@1|root,KOG3656@2759|Eukaryota	2759|Eukaryota	O	G-protein coupled receptor activity	-	-	-	ko:K04150,ko:K04160,ko:K04194,ko:K04210,ko:K04215,ko:K04218,ko:K04223,ko:K04230,ko:K04231,ko:K04233,ko:K08378	ko04020,ko04024,ko04080,ko04726,ko04911,ko04915,ko04971,ko04972,ko05032,map04020,map04024,map04080,map04726,map04911,map04915,map04971,map04972,map05032	-	-	-	ko00000,ko00001,ko04030	-	-	-	7tm_1
XP_071784563.1	10224.XP_006822248.1	2.39e-51	180	KOG3656@1|root,KOG3656@2759|Eukaryota	2759|Eukaryota	O	G-protein coupled receptor activity	-	-	-	ko:K04150,ko:K04160,ko:K04194,ko:K04210,ko:K04215,ko:K04218,ko:K04223,ko:K04230,ko:K04231,ko:K04233,ko:K08378	ko04020,ko04024,ko04080,ko04726,ko04911,ko04915,ko04971,ko04972,ko05032,map04020,map04024,map04080,map04726,map04911,map04915,map04971,map04972,map05032	-	-	-	ko00000,ko00001,ko04030	-	-	-	7tm_1
XP_071784564.1	7668.SPU_002534-tr	0	1187	KOG2000@1|root,KOG2000@2759|Eukaryota,38GYX@33154|Opisthokonta,3BFCM@33208|Metazoa,3D19V@33213|Bilateria	33208|Metazoa	Z	microtubule nucleation by interphase microtubule organizing center	-	GO:0000003,GO:0000226,GO:0000278,GO:0000280,GO:0000923,GO:0000930,GO:0000931,GO:0003674,GO:0005198,GO:0005200,GO:0005488,GO:0005515,GO:0005575,GO:0005622,GO:0005623,GO:0005737,GO:0005813,GO:0005815,GO:0005856,GO:0006996,GO:0007010,GO:0007017,GO:0007020,GO:0007049,GO:0007051,GO:0007052,GO:0008092,GO:0008150,GO:0008274,GO:0009987,GO:0015630,GO:0015631,GO:0016043,GO:0022402,GO:0022414,GO:0022607,GO:…	-	ko:K16573	-	-	-	-	ko00000,ko03036,ko04812	-	-	-	Spc97_Spc98
XP_071784565.1	7668.SPU_003177-tr	1.24e-21	94	KOG3249@1|root,KOG3249@2759|Eukaryota,39X7R@33154|Opisthokonta,3BU5M@33208|Metazoa	33208|Metazoa	S	SAYSvFN domain-containing protein	SAYSD1	-	-	-	-	-	-	-	-	-	-	-	SAYSvFN
XP_071784566.1	7668.SPU_003177-tr	1.24e-21	94	KOG3249@1|root,KOG3249@2759|Eukaryota,39X7R@33154|Opisthokonta,3BU5M@33208|Metazoa	33208|Metazoa	S	SAYSvFN domain-containing protein	SAYSD1	-	-	-	-	-	-	-	-	-	-	-	SAYSvFN
XP_071784567.1	7668.SPU_003177-tr	1.24e-21	94	KOG3249@1|root,KOG3249@2759|Eukaryota,39X7R@33154|Opisthokonta,3BU5M@33208|Metazoa	33208|Metazoa	S	SAYSvFN domain-containing protein	SAYSD1	-	-	-	-	-	-	-	-	-	-	-	SAYSvFN
XP_071784568.1	7668.SPU_022413-tr	3.24e-110	340	KOG3670@1|root,KOG3670@2759|Eukaryota,39S44@33154|Opisthokonta,3BG0H@33208|Metazoa,3CRAV@33213|Bilateria	33208|Metazoa	I	hydrolase activity, acting on ester bonds	-	GO:0006810,GO:0006897,GO:0006909,GO:0008150,GO:0016192,GO:0051179,GO:0051234,GO:0098657	3.1.1.4,3.1.1.5	ko:K14621	ko00564,ko00565,ko00590,ko00591,ko00592,ko01100,ko01110,ko04977,map00564,map00565,map00590,map00591,map00592,map01100,map01110,map04977	-	R01315,R01317,R02053,R02746,R02747,R03416,R03417,R07064,R07379,R07387,R07859	RC00020,RC00037,RC00041,RC00094	ko00000,ko00001,ko01000,ko04131	-	-	-	Lipase_GDSL
XP_071784569.1	7668.SPU_022413-tr	1.59e-86	278	KOG3670@1|root,KOG3670@2759|Eukaryota,39S44@33154|Opisthokonta,3BG0H@33208|Metazoa,3CRAV@33213|Bilateria	33208|Metazoa	I	hydrolase activity, acting on ester bonds	-	GO:0006810,GO:0006897,GO:0006909,GO:0008150,GO:0016192,GO:0051179,GO:0051234,GO:0098657	3.1.1.4,3.1.1.5	ko:K14621	ko00564,ko00565,ko00590,ko00591,ko00592,ko01100,ko01110,ko04977,map00564,map00565,map00590,map00591,map00592,map01100,map01110,map04977	-	R01315,R01317,R02053,R02746,R02747,R03416,R03417,R07064,R07379,R07387,R07859	RC00020,RC00037,RC00041,RC00094	ko00000,ko00001,ko01000,ko04131	-	-	-	Lipase_GDSL
XP_071784570.1	8496.XP_006261419.1	1.71e-234	645	COG0639@1|root,KOG0374@2759|Eukaryota,38BV2@33154|Opisthokonta,3B9MQ@33208|Metazoa,3CRW5@33213|Bilateria,47YYZ@7711|Chordata,49018@7742|Vertebrata	33208|Metazoa	T	myosin-light-chain-phosphatase activity	PPP1CB	GO:0000003,GO:0000164,GO:0000910,GO:0001932,GO:0001933,GO:0002009,GO:0002165,GO:0003002,GO:0003006,GO:0003674,GO:0003824,GO:0004721,GO:0004722,GO:0005488,GO:0005515,GO:0005575,GO:0005622,GO:0005623,GO:0005634,GO:0005654,GO:0005737,GO:0005829,GO:0005886,GO:0005979,GO:0005981,GO:0006109,GO:0006464,GO:0006470,GO:0006793,GO:0006796,GO:0006807,GO:0006810,GO:0007049,GO:0007059,GO:0007097,GO:0007154,GO:…	3.1.3.16	ko:K06269	ko03015,ko04022,ko04024,ko04113,ko04114,ko04218,ko04261,ko04270,ko04390,ko04510,ko04611,ko04720,ko04728,ko04750,ko04810,ko04910,ko04921,ko04931,ko05031,ko05034,ko05168,ko05205,map03015,map04022,map04024,map04113,map04114,map04218,map04261,map04270,map04390,map04510,map04611,map04720,map04728,map04750,map04810,map04910,map04921,map04931,map05031,map05034,map05168,map05205	-	-	-	ko00000,ko00001,ko01000,ko01009,ko03019,ko03021,ko03041	-	-	-	Metallophos,STPPase_N
XP_071784571.1	8010.XP_010880959.1	2.85e-36	124	KOG3465@1|root,KOG3465@2759|Eukaryota,3A86D@33154|Opisthokonta,3BTZE@33208|Metazoa,3D84V@33213|Bilateria,48FAU@7711|Chordata,49C72@7742|Vertebrata,4A3ZF@7898|Actinopterygii	33208|Metazoa	U	Signal-recognition-particle assembly has a crucial role in targeting secretory proteins to the rough endoplasmic reticulum membrane. SRP9 together with SRP14 and the Alu portion of the SRP RNA, constitutes the elongation arrest domain of SRP. The complex of SRP9 and SRP14 is required for SRP RNA binding	SRP9	GO:0003674,GO:0005047,GO:0005488,GO:0005575,GO:0005622,GO:0005623,GO:0005737,GO:0005783,GO:0005785,GO:0005786,GO:0005789,GO:0005791,GO:0005829,GO:0006605,GO:0006612,GO:0006613,GO:0006614,GO:0006616,GO:0006810,GO:0006886,GO:0008104,GO:0008150,GO:0012505,GO:0015031,GO:0015833,GO:0016020,GO:0030867,GO:0031090,GO:0031984,GO:0032991,GO:0033036,GO:0033365,GO:0034613,GO:0042175,GO:0042886,GO:0043021,GO:…	-	ko:K03109	ko03060,map03060	-	-	-	ko00000,ko00001,ko02044	3.A.5.9	-	-	SRP9-21
XP_071784572.1	9778.XP_004376005.1	1.98e-42	166	KOG4590@1|root,KOG4590@2759|Eukaryota,38H47@33154|Opisthokonta,3BE1M@33208|Metazoa,3D09H@33213|Bilateria,488YB@7711|Chordata,495IA@7742|Vertebrata,3J7ET@40674|Mammalia,34UIZ@311790|Afrotheria	33208|Metazoa	T	Enabled homolog	ENAH	GO:0000003,GO:0000902,GO:0000904,GO:0001654,GO:0001667,GO:0001700,GO:0001725,GO:0001838,GO:0001841,GO:0001843,GO:0002009,GO:0002064,GO:0002065,GO:0002066,GO:0003002,GO:0003006,GO:0003382,GO:0003674,GO:0003779,GO:0005102,GO:0005488,GO:0005515,GO:0005522,GO:0005575,GO:0005622,GO:0005623,GO:0005737,GO:0005829,GO:0005856,GO:0005886,GO:0005911,GO:0005912,GO:0005924,GO:0005925,GO:0006810,GO:0006928,GO:…	-	ko:K05746	ko04360,ko04810,map04360,map04810	-	-	-	ko00000,ko00001	-	-	-	VASP_tetra,WH1
XP_071784573.1	9778.XP_004376005.1	1.94e-42	166	KOG4590@1|root,KOG4590@2759|Eukaryota,38H47@33154|Opisthokonta,3BE1M@33208|Metazoa,3D09H@33213|Bilateria,488YB@7711|Chordata,495IA@7742|Vertebrata,3J7ET@40674|Mammalia,34UIZ@311790|Afrotheria	33208|Metazoa	T	Enabled homolog	ENAH	GO:0000003,GO:0000902,GO:0000904,GO:0001654,GO:0001667,GO:0001700,GO:0001725,GO:0001838,GO:0001841,GO:0001843,GO:0002009,GO:0002064,GO:0002065,GO:0002066,GO:0003002,GO:0003006,GO:0003382,GO:0003674,GO:0003779,GO:0005102,GO:0005488,GO:0005515,GO:0005522,GO:0005575,GO:0005622,GO:0005623,GO:0005737,GO:0005829,GO:0005856,GO:0005886,GO:0005911,GO:0005912,GO:0005924,GO:0005925,GO:0006810,GO:0006928,GO:…	-	ko:K05746	ko04360,ko04810,map04360,map04810	-	-	-	ko00000,ko00001	-	-	-	VASP_tetra,WH1
XP_071784574.1	7955.ENSDARP00000019206	6.25e-42	166	KOG4590@1|root,KOG4590@2759|Eukaryota,38H47@33154|Opisthokonta,3BE1M@33208|Metazoa,3D09H@33213|Bilateria,488YB@7711|Chordata,495IA@7742|Vertebrata,49TV4@7898|Actinopterygii	33208|Metazoa	T	Enabled homolog	ENAH	GO:0000003,GO:0000902,GO:0000904,GO:0001654,GO:0001667,GO:0001700,GO:0001725,GO:0001838,GO:0001841,GO:0001843,GO:0002009,GO:0002064,GO:0002065,GO:0002066,GO:0003002,GO:0003006,GO:0003382,GO:0003674,GO:0003779,GO:0005102,GO:0005488,GO:0005515,GO:0005522,GO:0005575,GO:0005622,GO:0005623,GO:0005737,GO:0005829,GO:0005856,GO:0005886,GO:0005911,GO:0005912,GO:0005924,GO:0005925,GO:0006810,GO:0006928,GO:…	-	ko:K05746	ko04360,ko04810,map04360,map04810	-	-	-	ko00000,ko00001	-	-	-	VASP_tetra,WH1
XP_071784576.1	7955.ENSDARP00000019206	6.25e-42	166	KOG4590@1|root,KOG4590@2759|Eukaryota,38H47@33154|Opisthokonta,3BE1M@33208|Metazoa,3D09H@33213|Bilateria,488YB@7711|Chordata,495IA@7742|Vertebrata,49TV4@7898|Actinopterygii	33208|Metazoa	T	Enabled homolog	ENAH	GO:0000003,GO:0000902,GO:0000904,GO:0001654,GO:0001667,GO:0001700,GO:0001725,GO:0001838,GO:0001841,GO:0001843,GO:0002009,GO:0002064,GO:0002065,GO:0002066,GO:0003002,GO:0003006,GO:0003382,GO:0003674,GO:0003779,GO:0005102,GO:0005488,GO:0005515,GO:0005522,GO:0005575,GO:0005622,GO:0005623,GO:0005737,GO:0005829,GO:0005856,GO:0005886,GO:0005911,GO:0005912,GO:0005924,GO:0005925,GO:0006810,GO:0006928,GO:…	-	ko:K05746	ko04360,ko04810,map04360,map04810	-	-	-	ko00000,ko00001	-	-	-	VASP_tetra,WH1
XP_071784577.1	7955.ENSDARP00000019206	6.25e-42	166	KOG4590@1|root,KOG4590@2759|Eukaryota,38H47@33154|Opisthokonta,3BE1M@33208|Metazoa,3D09H@33213|Bilateria,488YB@7711|Chordata,495IA@7742|Vertebrata,49TV4@7898|Actinopterygii	33208|Metazoa	T	Enabled homolog	ENAH	GO:0000003,GO:0000902,GO:0000904,GO:0001654,GO:0001667,GO:0001700,GO:0001725,GO:0001838,GO:0001841,GO:0001843,GO:0002009,GO:0002064,GO:0002065,GO:0002066,GO:0003002,GO:0003006,GO:0003382,GO:0003674,GO:0003779,GO:0005102,GO:0005488,GO:0005515,GO:0005522,GO:0005575,GO:0005622,GO:0005623,GO:0005737,GO:0005829,GO:0005856,GO:0005886,GO:0005911,GO:0005912,GO:0005924,GO:0005925,GO:0006810,GO:0006928,GO:…	-	ko:K05746	ko04360,ko04810,map04360,map04810	-	-	-	ko00000,ko00001	-	-	-	VASP_tetra,WH1
XP_071784578.1	59538.XP_005959153.1	2.81e-43	170	KOG4590@1|root,KOG4590@2759|Eukaryota,38H47@33154|Opisthokonta,3BE1M@33208|Metazoa,3D09H@33213|Bilateria,488YB@7711|Chordata,495IA@7742|Vertebrata,3J7ET@40674|Mammalia,4J6WX@91561|Cetartiodactyla	33208|Metazoa	T	Enabled homolog	ENAH	GO:0000003,GO:0000902,GO:0000904,GO:0001654,GO:0001667,GO:0001700,GO:0001725,GO:0001838,GO:0001841,GO:0001843,GO:0002009,GO:0002064,GO:0002065,GO:0002066,GO:0003002,GO:0003006,GO:0003382,GO:0003674,GO:0003779,GO:0005102,GO:0005488,GO:0005515,GO:0005522,GO:0005575,GO:0005622,GO:0005623,GO:0005737,GO:0005829,GO:0005856,GO:0005886,GO:0005911,GO:0005912,GO:0005924,GO:0005925,GO:0006810,GO:0006928,GO:…	-	ko:K05746	ko04360,ko04810,map04360,map04810	-	-	-	ko00000,ko00001	-	-	-	VASP_tetra,WH1
XP_071784579.1	7668.SPU_026356-tr	1.01e-197	618	2CMIW@1|root,2QQG5@2759|Eukaryota,38EIT@33154|Opisthokonta,3BC0B@33208|Metazoa,3CXIV@33213|Bilateria	33208|Metazoa	S	ankyrin repeat	ANKRD12	GO:0001501,GO:0001701,GO:0001894,GO:0003674,GO:0003779,GO:0005488,GO:0005515,GO:0005575,GO:0005622,GO:0005623,GO:0005634,GO:0005654,GO:0005737,GO:0005829,GO:0005886,GO:0006996,GO:0007010,GO:0007015,GO:0007275,GO:0008092,GO:0008150,GO:0009653,GO:0009790,GO:0009792,GO:0009887,GO:0009987,GO:0010171,GO:0016020,GO:0016043,GO:0022607,GO:0030029,GO:0030036,GO:0031974,GO:0031981,GO:0032501,GO:0032502,GO:…	-	ko:K21436	-	-	-	-	ko00000,ko03036	-	-	-	Ank,Ank_2,Ank_4
XP_071784580.1	7668.SPU_026356-tr	1.01e-197	618	2CMIW@1|root,2QQG5@2759|Eukaryota,38EIT@33154|Opisthokonta,3BC0B@33208|Metazoa,3CXIV@33213|Bilateria	33208|Metazoa	S	ankyrin repeat	ANKRD12	GO:0001501,GO:0001701,GO:0001894,GO:0003674,GO:0003779,GO:0005488,GO:0005515,GO:0005575,GO:0005622,GO:0005623,GO:0005634,GO:0005654,GO:0005737,GO:0005829,GO:0005886,GO:0006996,GO:0007010,GO:0007015,GO:0007275,GO:0008092,GO:0008150,GO:0009653,GO:0009790,GO:0009792,GO:0009887,GO:0009987,GO:0010171,GO:0016020,GO:0016043,GO:0022607,GO:0030029,GO:0030036,GO:0031974,GO:0031981,GO:0032501,GO:0032502,GO:…	-	ko:K21436	-	-	-	-	ko00000,ko03036	-	-	-	Ank,Ank_2,Ank_4
XP_071784581.1	7668.SPU_026356-tr	1.01e-197	618	2CMIW@1|root,2QQG5@2759|Eukaryota,38EIT@33154|Opisthokonta,3BC0B@33208|Metazoa,3CXIV@33213|Bilateria	33208|Metazoa	S	ankyrin repeat	ANKRD12	GO:0001501,GO:0001701,GO:0001894,GO:0003674,GO:0003779,GO:0005488,GO:0005515,GO:0005575,GO:0005622,GO:0005623,GO:0005634,GO:0005654,GO:0005737,GO:0005829,GO:0005886,GO:0006996,GO:0007010,GO:0007015,GO:0007275,GO:0008092,GO:0008150,GO:0009653,GO:0009790,GO:0009792,GO:0009887,GO:0009987,GO:0010171,GO:0016020,GO:0016043,GO:0022607,GO:0030029,GO:0030036,GO:0031974,GO:0031981,GO:0032501,GO:0032502,GO:…	-	ko:K21436	-	-	-	-	ko00000,ko03036	-	-	-	Ank,Ank_2,Ank_4
XP_071784582.1	7668.SPU_026356-tr	9.94e-170	541	2CMIW@1|root,2QQG5@2759|Eukaryota,38EIT@33154|Opisthokonta,3BC0B@33208|Metazoa,3CXIV@33213|Bilateria	33208|Metazoa	S	ankyrin repeat	ANKRD12	GO:0001501,GO:0001701,GO:0001894,GO:0003674,GO:0003779,GO:0005488,GO:0005515,GO:0005575,GO:0005622,GO:0005623,GO:0005634,GO:0005654,GO:0005737,GO:0005829,GO:0005886,GO:0006996,GO:0007010,GO:0007015,GO:0007275,GO:0008092,GO:0008150,GO:0009653,GO:0009790,GO:0009792,GO:0009887,GO:0009987,GO:0010171,GO:0016020,GO:0016043,GO:0022607,GO:0030029,GO:0030036,GO:0031974,GO:0031981,GO:0032501,GO:0032502,GO:…	-	ko:K21436	-	-	-	-	ko00000,ko03036	-	-	-	Ank,Ank_2,Ank_4
XP_071784583.1	7668.SPU_010272-tr	6.48e-139	407	COG3752@1|root,KOG4650@2759|Eukaryota,38FKJ@33154|Opisthokonta,3BFXD@33208|Metazoa,3D0MM@33213|Bilateria	33208|Metazoa	S	Protein of unknown function (DUF1295)	-	-	-	-	-	-	-	-	-	-	-	-	DUF1295
XP_071784584.1	7668.SPU_010272-tr	6.48e-139	407	COG3752@1|root,KOG4650@2759|Eukaryota,38FKJ@33154|Opisthokonta,3BFXD@33208|Metazoa,3D0MM@33213|Bilateria	33208|Metazoa	S	Protein of unknown function (DUF1295)	-	-	-	-	-	-	-	-	-	-	-	-	DUF1295
XP_071784585.1	7668.SPU_010272-tr	6.48e-139	407	COG3752@1|root,KOG4650@2759|Eukaryota,38FKJ@33154|Opisthokonta,3BFXD@33208|Metazoa,3D0MM@33213|Bilateria	33208|Metazoa	S	Protein of unknown function (DUF1295)	-	-	-	-	-	-	-	-	-	-	-	-	DUF1295
XP_071784586.1	7668.SPU_012631-tr	6.73e-13	82.8	KOG0489@1|root,KOG1217@1|root,KOG0489@2759|Eukaryota,KOG1217@2759|Eukaryota,38BUP@33154|Opisthokonta,3BAFT@33208|Metazoa	33208|Metazoa	T	neurogenic locus notch homolog protein	-	-	-	-	-	-	-	-	-	-	-	-	EGF,hEGF
XP_071784587.1	10224.XP_002736161.1	4.57e-223	729	KOG3714@1|root,KOG3714@2759|Eukaryota	2759|Eukaryota	O	metalloendopeptidase activity	-	-	-	ko:K02599,ko:K04437,ko:K13912	ko01522,ko04010,ko04320,ko04330,ko04510,ko04658,ko04919,ko04970,ko05020,ko05132,ko05165,ko05200,ko05205,ko05206,ko05224,map01522,map04010,map04320,map04330,map04510,map04658,map04919,map04970,map05020,map05132,map05165,map05200,map05205,map05206,map05224	M00682	-	-	ko00000,ko00001,ko00002,ko04147,ko04812	-	-	-	CUB,EGF_CA,FXa_inhibition
XP_071784588.1	7719.XP_009861591.1	0	1157	COG0531@1|root,KOG2082@2759|Eukaryota,38E2I@33154|Opisthokonta,3BBDS@33208|Metazoa,3CTA6@33213|Bilateria,47YXS@7711|Chordata	33208|Metazoa	P	potassium:chloride symporter activity	SLC12A6	GO:0001525,GO:0001568,GO:0001944,GO:0003008,GO:0003674,GO:0005215,GO:0005488,GO:0005515,GO:0005575,GO:0005623,GO:0005886,GO:0005887,GO:0006810,GO:0006811,GO:0006812,GO:0006813,GO:0006820,GO:0006821,GO:0006873,GO:0006884,GO:0006885,GO:0006950,GO:0006970,GO:0006971,GO:0007154,GO:0007267,GO:0007268,GO:0007275,GO:0007399,GO:0007610,GO:0007611,GO:0007612,GO:0008150,GO:0008324,GO:0008361,GO:0008509,GO:…	-	ko:K06580,ko:K13627,ko:K14427	ko04966,map04966	-	-	-	ko00000,ko00001,ko02000,ko04090	1.A.11.4,2.A.30.5	-	-	AA_permease,SLC12
XP_071784589.1	38654.XP_006019132.1	0	1156	COG0531@1|root,KOG2082@2759|Eukaryota,38E2I@33154|Opisthokonta,3BBDS@33208|Metazoa,3CTA6@33213|Bilateria,47YXS@7711|Chordata,48UYY@7742|Vertebrata	33208|Metazoa	P	potassium:chloride symporter activity	SLC12A4	GO:0003674,GO:0005215,GO:0005488,GO:0005515,GO:0005575,GO:0005623,GO:0005886,GO:0005887,GO:0006810,GO:0006811,GO:0006812,GO:0006813,GO:0006820,GO:0006821,GO:0006884,GO:0007154,GO:0007267,GO:0007268,GO:0008150,GO:0008324,GO:0008361,GO:0008509,GO:0009987,GO:0015075,GO:0015077,GO:0015079,GO:0015103,GO:0015108,GO:0015291,GO:0015293,GO:0015294,GO:0015296,GO:0015318,GO:0015377,GO:0015379,GO:0015672,GO:…	-	ko:K13627,ko:K14427	ko04966,map04966	-	-	-	ko00000,ko00001,ko02000	2.A.30.5	-	-	AA_permease,SLC12
XP_071784591.1	7739.XP_002587513.1	6.67e-144	428	KOG0021@1|root,KOG0021@2759|Eukaryota,38D2F@33154|Opisthokonta,3B9ND@33208|Metazoa,3CU0T@33213|Bilateria,485XX@7711|Chordata	33208|Metazoa	Q	glutathione synthase activity	GSS	GO:0000166,GO:0000287,GO:0001101,GO:0003674,GO:0003824,GO:0004363,GO:0005488,GO:0005515,GO:0005524,GO:0005575,GO:0005622,GO:0005623,GO:0005737,GO:0005829,GO:0006082,GO:0006518,GO:0006520,GO:0006575,GO:0006749,GO:0006750,GO:0006790,GO:0006807,GO:0006950,GO:0006974,GO:0006979,GO:0007275,GO:0007399,GO:0007568,GO:0008144,GO:0008150,GO:0008152,GO:0009058,GO:0009410,GO:0009605,GO:0009636,GO:0009987,GO:…	6.3.2.3	ko:K21456	ko00270,ko00480,ko01100,ko04216,map00270,map00480,map01100,map04216	M00118	R00497,R10994	RC00096,RC00141	ko00000,ko00001,ko00002,ko01000,ko04147	-	-	-	GSH_synth_ATP
XP_071784592.1	7739.XP_002587513.1	6.67e-144	428	KOG0021@1|root,KOG0021@2759|Eukaryota,38D2F@33154|Opisthokonta,3B9ND@33208|Metazoa,3CU0T@33213|Bilateria,485XX@7711|Chordata	33208|Metazoa	Q	glutathione synthase activity	GSS	GO:0000166,GO:0000287,GO:0001101,GO:0003674,GO:0003824,GO:0004363,GO:0005488,GO:0005515,GO:0005524,GO:0005575,GO:0005622,GO:0005623,GO:0005737,GO:0005829,GO:0006082,GO:0006518,GO:0006520,GO:0006575,GO:0006749,GO:0006750,GO:0006790,GO:0006807,GO:0006950,GO:0006974,GO:0006979,GO:0007275,GO:0007399,GO:0007568,GO:0008144,GO:0008150,GO:0008152,GO:0009058,GO:0009410,GO:0009605,GO:0009636,GO:0009987,GO:…	6.3.2.3	ko:K21456	ko00270,ko00480,ko01100,ko04216,map00270,map00480,map01100,map04216	M00118	R00497,R10994	RC00096,RC00141	ko00000,ko00001,ko00002,ko01000,ko04147	-	-	-	GSH_synth_ATP
XP_071784593.1	7739.XP_002587513.1	6.67e-144	428	KOG0021@1|root,KOG0021@2759|Eukaryota,38D2F@33154|Opisthokonta,3B9ND@33208|Metazoa,3CU0T@33213|Bilateria,485XX@7711|Chordata	33208|Metazoa	Q	glutathione synthase activity	GSS	GO:0000166,GO:0000287,GO:0001101,GO:0003674,GO:0003824,GO:0004363,GO:0005488,GO:0005515,GO:0005524,GO:0005575,GO:0005622,GO:0005623,GO:0005737,GO:0005829,GO:0006082,GO:0006518,GO:0006520,GO:0006575,GO:0006749,GO:0006750,GO:0006790,GO:0006807,GO:0006950,GO:0006974,GO:0006979,GO:0007275,GO:0007399,GO:0007568,GO:0008144,GO:0008150,GO:0008152,GO:0009058,GO:0009410,GO:0009605,GO:0009636,GO:0009987,GO:…	6.3.2.3	ko:K21456	ko00270,ko00480,ko01100,ko04216,map00270,map00480,map01100,map04216	M00118	R00497,R10994	RC00096,RC00141	ko00000,ko00001,ko00002,ko01000,ko04147	-	-	-	GSH_synth_ATP
XP_071784594.1	7739.XP_002587513.1	6.67e-144	428	KOG0021@1|root,KOG0021@2759|Eukaryota,38D2F@33154|Opisthokonta,3B9ND@33208|Metazoa,3CU0T@33213|Bilateria,485XX@7711|Chordata	33208|Metazoa	Q	glutathione synthase activity	GSS	GO:0000166,GO:0000287,GO:0001101,GO:0003674,GO:0003824,GO:0004363,GO:0005488,GO:0005515,GO:0005524,GO:0005575,GO:0005622,GO:0005623,GO:0005737,GO:0005829,GO:0006082,GO:0006518,GO:0006520,GO:0006575,GO:0006749,GO:0006750,GO:0006790,GO:0006807,GO:0006950,GO:0006974,GO:0006979,GO:0007275,GO:0007399,GO:0007568,GO:0008144,GO:0008150,GO:0008152,GO:0009058,GO:0009410,GO:0009605,GO:0009636,GO:0009987,GO:…	6.3.2.3	ko:K21456	ko00270,ko00480,ko01100,ko04216,map00270,map00480,map01100,map04216	M00118	R00497,R10994	RC00096,RC00141	ko00000,ko00001,ko00002,ko01000,ko04147	-	-	-	GSH_synth_ATP
XP_071784595.1	7739.XP_002587513.1	6.67e-144	428	KOG0021@1|root,KOG0021@2759|Eukaryota,38D2F@33154|Opisthokonta,3B9ND@33208|Metazoa,3CU0T@33213|Bilateria,485XX@7711|Chordata	33208|Metazoa	Q	glutathione synthase activity	GSS	GO:0000166,GO:0000287,GO:0001101,GO:0003674,GO:0003824,GO:0004363,GO:0005488,GO:0005515,GO:0005524,GO:0005575,GO:0005622,GO:0005623,GO:0005737,GO:0005829,GO:0006082,GO:0006518,GO:0006520,GO:0006575,GO:0006749,GO:0006750,GO:0006790,GO:0006807,GO:0006950,GO:0006974,GO:0006979,GO:0007275,GO:0007399,GO:0007568,GO:0008144,GO:0008150,GO:0008152,GO:0009058,GO:0009410,GO:0009605,GO:0009636,GO:0009987,GO:…	6.3.2.3	ko:K21456	ko00270,ko00480,ko01100,ko04216,map00270,map00480,map01100,map04216	M00118	R00497,R10994	RC00096,RC00141	ko00000,ko00001,ko00002,ko01000,ko04147	-	-	-	GSH_synth_ATP
XP_071784596.1	10224.XP_006820406.1	9.04e-109	336	COG0526@1|root,KOG4277@2759|Eukaryota,38GA9@33154|Opisthokonta,3BCH7@33208|Metazoa,3CYFW@33213|Bilateria	33208|Metazoa	CO	transmembrane protein 3	TMX3	GO:0002576,GO:0003674,GO:0003756,GO:0003824,GO:0005575,GO:0005622,GO:0005623,GO:0005737,GO:0005783,GO:0005789,GO:0005886,GO:0006457,GO:0006464,GO:0006807,GO:0006810,GO:0006887,GO:0006950,GO:0008150,GO:0008152,GO:0009986,GO:0009987,GO:0012505,GO:0012506,GO:0016020,GO:0016021,GO:0016192,GO:0016491,GO:0016667,GO:0016670,GO:0016853,GO:0016860,GO:0016864,GO:0016972,GO:0018158,GO:0018171,GO:0018193,GO:…	5.3.4.1	ko:K09585	-	-	-	-	ko00000,ko01000,ko03110,ko04131	-	-	-	Thioredoxin,Thioredoxin_6
XP_071784597.1	10224.XP_006817412.1	1.87e-80	254	KOG1470@1|root,KOG1470@2759|Eukaryota,3A1MR@33154|Opisthokonta,3BQVT@33208|Metazoa,3DFBQ@33213|Bilateria	33208|Metazoa	I	CRAL/TRIO, N-terminal domain	-	-	-	-	-	-	-	-	-	-	-	-	CRAL_TRIO
XP_071784598.1	10224.XP_006824212.1	4.8e-35	135	KOG0490@1|root,KOG0490@2759|Eukaryota,39ISE@33154|Opisthokonta,3C54X@33208|Metazoa,3DJX8@33213|Bilateria	33208|Metazoa	K	Homeodomain	-	-	-	-	-	-	-	-	-	-	-	-	Homeobox
XP_071784599.1	7668.SPU_008500-tr	2.96e-62	194	2CEQI@1|root,2S3H1@2759|Eukaryota,3A34G@33154|Opisthokonta,3BS03@33208|Metazoa,3D6JM@33213|Bilateria	33208|Metazoa	S	Domain of unknown function (DUF4541)	C5orf49	-	-	-	-	-	-	-	-	-	-	-	DUF4541
XP_071784600.1	7739.XP_002597852.1	3.15e-13	82.4	2AHQR@1|root,2RZ2Y@2759|Eukaryota,3A29J@33154|Opisthokonta,3BQGS@33208|Metazoa,3D7I3@33213|Bilateria,48EVJ@7711|Chordata	33208|Metazoa	S	Helix-turn-helix of DDE superfamily endonuclease	-	-	-	-	-	-	-	-	-	-	-	-	DDE_Tnp_4,HTH_Tnp_4,THAP
XP_071784601.1	7739.XP_002597852.1	3.15e-13	82.4	2AHQR@1|root,2RZ2Y@2759|Eukaryota,3A29J@33154|Opisthokonta,3BQGS@33208|Metazoa,3D7I3@33213|Bilateria,48EVJ@7711|Chordata	33208|Metazoa	S	Helix-turn-helix of DDE superfamily endonuclease	-	-	-	-	-	-	-	-	-	-	-	-	DDE_Tnp_4,HTH_Tnp_4,THAP
XP_071784602.1	7668.SPU_026314-tr	1.99e-71	258	COG5030@1|root,KOG0935@2759|Eukaryota,38BNQ@33154|Opisthokonta,3BCBT@33208|Metazoa,3CXB4@33213|Bilateria	33208|Metazoa	U	protein transporter activity	AP2S1	GO:0002119,GO:0002164,GO:0003674,GO:0005215,GO:0005488,GO:0005515,GO:0005575,GO:0005622,GO:0005623,GO:0005737,GO:0005886,GO:0005905,GO:0006810,GO:0006897,GO:0006898,GO:0007275,GO:0008104,GO:0008150,GO:0008565,GO:0009653,GO:0009790,GO:0009791,GO:0009792,GO:0010171,GO:0012505,GO:0012506,GO:0015031,GO:0015833,GO:0016020,GO:0016192,GO:0030117,GO:0030118,GO:0030119,GO:0030120,GO:0030122,GO:0030125,GO:…	-	ko:K11827	ko04144,ko04721,ko04961,ko05016,map04144,map04721,map04961,map05016	-	-	-	ko00000,ko00001,ko04131	-	-	-	Clat_adaptor_s
XP_071784603.1	7668.SPU_026314-tr	1.8e-71	258	COG5030@1|root,KOG0935@2759|Eukaryota,38BNQ@33154|Opisthokonta,3BCBT@33208|Metazoa,3CXB4@33213|Bilateria	33208|Metazoa	U	protein transporter activity	AP2S1	GO:0002119,GO:0002164,GO:0003674,GO:0005215,GO:0005488,GO:0005515,GO:0005575,GO:0005622,GO:0005623,GO:0005737,GO:0005886,GO:0005905,GO:0006810,GO:0006897,GO:0006898,GO:0007275,GO:0008104,GO:0008150,GO:0008565,GO:0009653,GO:0009790,GO:0009791,GO:0009792,GO:0010171,GO:0012505,GO:0012506,GO:0015031,GO:0015833,GO:0016020,GO:0016192,GO:0030117,GO:0030118,GO:0030119,GO:0030120,GO:0030122,GO:0030125,GO:…	-	ko:K11827	ko04144,ko04721,ko04961,ko05016,map04144,map04721,map04961,map05016	-	-	-	ko00000,ko00001,ko04131	-	-	-	Clat_adaptor_s
XP_071784604.1	7668.SPU_026314-tr	1.7e-71	258	COG5030@1|root,KOG0935@2759|Eukaryota,38BNQ@33154|Opisthokonta,3BCBT@33208|Metazoa,3CXB4@33213|Bilateria	33208|Metazoa	U	protein transporter activity	AP2S1	GO:0002119,GO:0002164,GO:0003674,GO:0005215,GO:0005488,GO:0005515,GO:0005575,GO:0005622,GO:0005623,GO:0005737,GO:0005886,GO:0005905,GO:0006810,GO:0006897,GO:0006898,GO:0007275,GO:0008104,GO:0008150,GO:0008565,GO:0009653,GO:0009790,GO:0009791,GO:0009792,GO:0010171,GO:0012505,GO:0012506,GO:0015031,GO:0015833,GO:0016020,GO:0016192,GO:0030117,GO:0030118,GO:0030119,GO:0030120,GO:0030122,GO:0030125,GO:…	-	ko:K11827	ko04144,ko04721,ko04961,ko05016,map04144,map04721,map04961,map05016	-	-	-	ko00000,ko00001,ko04131	-	-	-	Clat_adaptor_s
XP_071784605.1	7668.SPU_026314-tr	1.6e-71	258	COG5030@1|root,KOG0935@2759|Eukaryota,38BNQ@33154|Opisthokonta,3BCBT@33208|Metazoa,3CXB4@33213|Bilateria	33208|Metazoa	U	protein transporter activity	AP2S1	GO:0002119,GO:0002164,GO:0003674,GO:0005215,GO:0005488,GO:0005515,GO:0005575,GO:0005622,GO:0005623,GO:0005737,GO:0005886,GO:0005905,GO:0006810,GO:0006897,GO:0006898,GO:0007275,GO:0008104,GO:0008150,GO:0008565,GO:0009653,GO:0009790,GO:0009791,GO:0009792,GO:0010171,GO:0012505,GO:0012506,GO:0015031,GO:0015833,GO:0016020,GO:0016192,GO:0030117,GO:0030118,GO:0030119,GO:0030120,GO:0030122,GO:0030125,GO:…	-	ko:K11827	ko04144,ko04721,ko04961,ko05016,map04144,map04721,map04961,map05016	-	-	-	ko00000,ko00001,ko04131	-	-	-	Clat_adaptor_s
XP_071784606.1	7668.SPU_026314-tr	1.41e-71	258	COG5030@1|root,KOG0935@2759|Eukaryota,38BNQ@33154|Opisthokonta,3BCBT@33208|Metazoa,3CXB4@33213|Bilateria	33208|Metazoa	U	protein transporter activity	AP2S1	GO:0002119,GO:0002164,GO:0003674,GO:0005215,GO:0005488,GO:0005515,GO:0005575,GO:0005622,GO:0005623,GO:0005737,GO:0005886,GO:0005905,GO:0006810,GO:0006897,GO:0006898,GO:0007275,GO:0008104,GO:0008150,GO:0008565,GO:0009653,GO:0009790,GO:0009791,GO:0009792,GO:0010171,GO:0012505,GO:0012506,GO:0015031,GO:0015833,GO:0016020,GO:0016192,GO:0030117,GO:0030118,GO:0030119,GO:0030120,GO:0030122,GO:0030125,GO:…	-	ko:K11827	ko04144,ko04721,ko04961,ko05016,map04144,map04721,map04961,map05016	-	-	-	ko00000,ko00001,ko04131	-	-	-	Clat_adaptor_s
XP_071784607.1	10224.XP_006824212.1	5.75e-36	137	KOG0490@1|root,KOG0490@2759|Eukaryota,39ISE@33154|Opisthokonta,3C54X@33208|Metazoa,3DJX8@33213|Bilateria	33208|Metazoa	K	Homeodomain	-	-	-	-	-	-	-	-	-	-	-	-	Homeobox
XP_071784608.1	7668.SPU_026314-tr	1.22e-71	258	COG5030@1|root,KOG0935@2759|Eukaryota,38BNQ@33154|Opisthokonta,3BCBT@33208|Metazoa,3CXB4@33213|Bilateria	33208|Metazoa	U	protein transporter activity	AP2S1	GO:0002119,GO:0002164,GO:0003674,GO:0005215,GO:0005488,GO:0005515,GO:0005575,GO:0005622,GO:0005623,GO:0005737,GO:0005886,GO:0005905,GO:0006810,GO:0006897,GO:0006898,GO:0007275,GO:0008104,GO:0008150,GO:0008565,GO:0009653,GO:0009790,GO:0009791,GO:0009792,GO:0010171,GO:0012505,GO:0012506,GO:0015031,GO:0015833,GO:0016020,GO:0016192,GO:0030117,GO:0030118,GO:0030119,GO:0030120,GO:0030122,GO:0030125,GO:…	-	ko:K11827	ko04144,ko04721,ko04961,ko05016,map04144,map04721,map04961,map05016	-	-	-	ko00000,ko00001,ko04131	-	-	-	Clat_adaptor_s
XP_071784609.1	7739.XP_002586437.1	2.49e-06	56.2	2DEKI@1|root,2S5QI@2759|Eukaryota,3A734@33154|Opisthokonta,3BT32@33208|Metazoa,3D9W8@33213|Bilateria,48G95@7711|Chordata	33208|Metazoa	S	Helix-turn-helix of DDE superfamily endonuclease	-	-	-	-	-	-	-	-	-	-	-	-	HTH_Tnp_4,THAP
XP_071784610.1	7668.SPU_015908-tr	5.42e-113	364	28KEG@1|root,2QSVE@2759|Eukaryota,38CK3@33154|Opisthokonta,3BDZ7@33208|Metazoa,3CW9D@33213|Bilateria	33208|Metazoa	S	regulation of calcineurin-NFAT signaling cascade	NFAT5	GO:0000976,GO:0000977,GO:0000978,GO:0000981,GO:0000982,GO:0000987,GO:0001012,GO:0001067,GO:0001077,GO:0001228,GO:0001505,GO:0001816,GO:0003008,GO:0003674,GO:0003676,GO:0003677,GO:0003690,GO:0003700,GO:0005488,GO:0005575,GO:0005622,GO:0005623,GO:0005634,GO:0005654,GO:0005737,GO:0005829,GO:0006139,GO:0006351,GO:0006355,GO:0006357,GO:0006366,GO:0006725,GO:0006807,GO:0006950,GO:0006970,GO:0007154,GO:…	-	ko:K17335	-	-	-	-	ko00000,ko03000	-	-	-	RHD_DNA_bind,RHD_dimer
XP_071784611.1	7668.SPU_015908-tr	4.29e-114	364	28KEG@1|root,2QSVE@2759|Eukaryota,38CK3@33154|Opisthokonta,3BDZ7@33208|Metazoa,3CW9D@33213|Bilateria	33208|Metazoa	S	regulation of calcineurin-NFAT signaling cascade	NFAT5	GO:0000976,GO:0000977,GO:0000978,GO:0000981,GO:0000982,GO:0000987,GO:0001012,GO:0001067,GO:0001077,GO:0001228,GO:0001505,GO:0001816,GO:0003008,GO:0003674,GO:0003676,GO:0003677,GO:0003690,GO:0003700,GO:0005488,GO:0005575,GO:0005622,GO:0005623,GO:0005634,GO:0005654,GO:0005737,GO:0005829,GO:0006139,GO:0006351,GO:0006355,GO:0006357,GO:0006366,GO:0006725,GO:0006807,GO:0006950,GO:0006970,GO:0007154,GO:…	-	ko:K17335	-	-	-	-	ko00000,ko03000	-	-	-	RHD_DNA_bind,RHD_dimer
XP_071784612.1	10224.XP_002739329.1	0	985	COG0038@1|root,KOG0474@2759|Eukaryota,38C4K@33154|Opisthokonta,3BHC6@33208|Metazoa,3CZHS@33213|Bilateria	33208|Metazoa	P	Voltage gated chloride channel	-	-	-	-	-	-	-	-	-	-	-	-	CBS,Voltage_CLC
XP_071784613.1	10224.XP_002739329.1	0	985	COG0038@1|root,KOG0474@2759|Eukaryota,38C4K@33154|Opisthokonta,3BHC6@33208|Metazoa,3CZHS@33213|Bilateria	33208|Metazoa	P	Voltage gated chloride channel	-	-	-	-	-	-	-	-	-	-	-	-	CBS,Voltage_CLC
XP_071784614.1	10224.XP_002739329.1	2.18e-314	887	COG0038@1|root,KOG0474@2759|Eukaryota,38C4K@33154|Opisthokonta,3BHC6@33208|Metazoa,3CZHS@33213|Bilateria	33208|Metazoa	P	Voltage gated chloride channel	-	-	-	-	-	-	-	-	-	-	-	-	CBS,Voltage_CLC
XP_071784615.1	136037.KDR15246	1.89e-14	81.6	KOG2462@1|root,KOG2462@2759|Eukaryota,39RNQ@33154|Opisthokonta,3B9Z2@33208|Metazoa,3D6VB@33213|Bilateria,41VPX@6656|Arthropoda,3SHKT@50557|Insecta	33208|Metazoa	K	Metal ion binding	SNAI2	GO:0000122,GO:0000228,GO:0000785,GO:0000790,GO:0000976,GO:0000977,GO:0000981,GO:0000982,GO:0001012,GO:0001067,GO:0001078,GO:0001227,GO:0001501,GO:0001503,GO:0001649,GO:0001654,GO:0001655,GO:0001667,GO:0001703,GO:0001704,GO:0001707,GO:0001708,GO:0001709,GO:0001710,GO:0001763,GO:0001817,GO:0001837,GO:0002009,GO:0002011,GO:0002165,GO:0002934,GO:0003002,GO:0003007,GO:0003008,GO:0003197,GO:0003198,GO:…	-	ko:K05706,ko:K09218	ko04390,ko04520,map04390,map04520	-	-	-	ko00000,ko00001,ko03000	-	-	-	zf-C2H2
XP_071784616.1	7668.SPU_009245-tr	4.94e-14	75.9	2D4AQ@1|root,2SUH2@2759|Eukaryota,3APVW@33154|Opisthokonta,3C2AW@33208|Metazoa	33208|Metazoa	-	-	-	-	-	-	-	-	-	-	-	-	-	-	-
XP_071784617.1	7668.SPU_014380-tr	3.17e-40	152	KOG4219@1|root,KOG4219@2759|Eukaryota	2759|Eukaryota	S	tachykinin receptor activity	-	-	-	-	-	-	-	-	-	-	-	-	7tm_1
XP_071784618.1	10224.NP_001158360.1	5.42e-74	237	KOG2251@1|root,KOG2251@2759|Eukaryota,38YWY@33154|Opisthokonta,3B9N6@33208|Metazoa,3CW4M@33213|Bilateria	33208|Metazoa	K	DNA binding	OTX2	GO:0000578,GO:0000902,GO:0000904,GO:0000976,GO:0000977,GO:0000978,GO:0000981,GO:0000982,GO:0000987,GO:0001012,GO:0001067,GO:0001077,GO:0001228,GO:0001654,GO:0001702,GO:0001708,GO:0001709,GO:0001754,GO:0001756,GO:0003002,GO:0003406,GO:0003674,GO:0003676,GO:0003677,GO:0003690,GO:0003700,GO:0005488,GO:0005515,GO:0005575,GO:0005622,GO:0005623,GO:0005634,GO:0005737,GO:0006139,GO:0006351,GO:0006355,GO:…	-	ko:K09326,ko:K09337,ko:K18490	ko04550,map04550	-	-	-	ko00000,ko00001,ko03000	-	-	-	Homeobox,TF_Otx
XP_071784619.1	7668.SPU_011581-tr	0	1366	COG2319@1|root,KOG3602@2759|Eukaryota,39MRX@33154|Opisthokonta,3CPBP@33208|Metazoa,3E5GD@33213|Bilateria	33208|Metazoa	S	telomerase activity	-	-	-	-	-	-	-	-	-	-	-	-	NACHT
XP_071784620.1	7668.SPU_011581-tr	0	1366	COG2319@1|root,KOG3602@2759|Eukaryota,39MRX@33154|Opisthokonta,3CPBP@33208|Metazoa,3E5GD@33213|Bilateria	33208|Metazoa	S	telomerase activity	-	-	-	-	-	-	-	-	-	-	-	-	NACHT
XP_071784621.1	7668.SPU_011581-tr	0	1370	COG2319@1|root,KOG3602@2759|Eukaryota,39MRX@33154|Opisthokonta,3CPBP@33208|Metazoa,3E5GD@33213|Bilateria	33208|Metazoa	S	telomerase activity	-	-	-	-	-	-	-	-	-	-	-	-	NACHT
XP_071784622.1	7668.SPU_011581-tr	0	1366	COG2319@1|root,KOG3602@2759|Eukaryota,39MRX@33154|Opisthokonta,3CPBP@33208|Metazoa,3E5GD@33213|Bilateria	33208|Metazoa	S	telomerase activity	-	-	-	-	-	-	-	-	-	-	-	-	NACHT
XP_071784623.1	7668.SPU_011581-tr	0	1366	COG2319@1|root,KOG3602@2759|Eukaryota,39MRX@33154|Opisthokonta,3CPBP@33208|Metazoa,3E5GD@33213|Bilateria	33208|Metazoa	S	telomerase activity	-	-	-	-	-	-	-	-	-	-	-	-	NACHT
XP_071784624.1	7739.XP_002597645.1	4.21e-49	196	2E8M4@1|root,2SF2Y@2759|Eukaryota,3ABIQ@33154|Opisthokonta,3BVZJ@33208|Metazoa,3DC1C@33213|Bilateria,48KJ1@7711|Chordata	33208|Metazoa	-	-	-	-	-	-	-	-	-	-	-	-	-	-	-
XP_071784625.1	7739.XP_002597645.1	4.21e-49	196	2E8M4@1|root,2SF2Y@2759|Eukaryota,3ABIQ@33154|Opisthokonta,3BVZJ@33208|Metazoa,3DC1C@33213|Bilateria,48KJ1@7711|Chordata	33208|Metazoa	-	-	-	-	-	-	-	-	-	-	-	-	-	-	-
XP_071784626.1	7739.XP_002597645.1	4.18e-49	196	2E8M4@1|root,2SF2Y@2759|Eukaryota,3ABIQ@33154|Opisthokonta,3BVZJ@33208|Metazoa,3DC1C@33213|Bilateria,48KJ1@7711|Chordata	33208|Metazoa	-	-	-	-	-	-	-	-	-	-	-	-	-	-	-
XP_071784627.1	7739.XP_002597645.1	3.85e-49	196	2E8M4@1|root,2SF2Y@2759|Eukaryota,3ABIQ@33154|Opisthokonta,3BVZJ@33208|Metazoa,3DC1C@33213|Bilateria,48KJ1@7711|Chordata	33208|Metazoa	-	-	-	-	-	-	-	-	-	-	-	-	-	-	-
XP_071784628.1	7739.XP_002597645.1	3.08e-49	196	2E8M4@1|root,2SF2Y@2759|Eukaryota,3ABIQ@33154|Opisthokonta,3BVZJ@33208|Metazoa,3DC1C@33213|Bilateria,48KJ1@7711|Chordata	33208|Metazoa	-	-	-	-	-	-	-	-	-	-	-	-	-	-	-
XP_071784629.1	7739.XP_002597645.1	2.77e-49	196	2E8M4@1|root,2SF2Y@2759|Eukaryota,3ABIQ@33154|Opisthokonta,3BVZJ@33208|Metazoa,3DC1C@33213|Bilateria,48KJ1@7711|Chordata	33208|Metazoa	-	-	-	-	-	-	-	-	-	-	-	-	-	-	-
XP_071784630.1	7668.SPU_008529-tr	3.62e-34	148	2E0DC@1|root,2S7U2@2759|Eukaryota,3A7ED@33154|Opisthokonta,3BTT2@33208|Metazoa	33208|Metazoa	S	EF-hand domain pair	-	-	-	-	-	-	-	-	-	-	-	-	EF-hand_7
XP_071784631.1	7739.XP_002597645.1	1.22e-49	196	2E8M4@1|root,2SF2Y@2759|Eukaryota,3ABIQ@33154|Opisthokonta,3BVZJ@33208|Metazoa,3DC1C@33213|Bilateria,48KJ1@7711|Chordata	33208|Metazoa	-	-	-	-	-	-	-	-	-	-	-	-	-	-	-
XP_071784632.1	7739.XP_002597645.1	1.21e-49	196	2E8M4@1|root,2SF2Y@2759|Eukaryota,3ABIQ@33154|Opisthokonta,3BVZJ@33208|Metazoa,3DC1C@33213|Bilateria,48KJ1@7711|Chordata	33208|Metazoa	-	-	-	-	-	-	-	-	-	-	-	-	-	-	-
XP_071784633.1	7668.SPU_010423-tr	5.26e-250	743	COG5069@1|root,KOG0035@2759|Eukaryota,38JIF@33154|Opisthokonta,3BDV5@33208|Metazoa,3CWX6@33213|Bilateria	33208|Metazoa	Z	EH domain-binding protein	EHBP1	GO:0002790,GO:0003674,GO:0003779,GO:0005488,GO:0005515,GO:0005575,GO:0005622,GO:0005623,GO:0005737,GO:0005829,GO:0005886,GO:0005938,GO:0006810,GO:0007275,GO:0007423,GO:0008092,GO:0008104,GO:0008150,GO:0008356,GO:0008593,GO:0009306,GO:0009966,GO:0009967,GO:0009987,GO:0010646,GO:0010647,GO:0015031,GO:0015833,GO:0016020,GO:0016043,GO:0023051,GO:0023056,GO:0030198,GO:0032501,GO:0032502,GO:0032940,GO:…	-	-	-	-	-	-	-	-	-	-	CH,DUF3585,NT-C2
XP_071784634.1	7739.XP_002597645.1	1e-49	196	2E8M4@1|root,2SF2Y@2759|Eukaryota,3ABIQ@33154|Opisthokonta,3BVZJ@33208|Metazoa,3DC1C@33213|Bilateria,48KJ1@7711|Chordata	33208|Metazoa	-	-	-	-	-	-	-	-	-	-	-	-	-	-	-
XP_071784635.1	7739.XP_002597645.1	9.87e-50	196	2E8M4@1|root,2SF2Y@2759|Eukaryota,3ABIQ@33154|Opisthokonta,3BVZJ@33208|Metazoa,3DC1C@33213|Bilateria,48KJ1@7711|Chordata	33208|Metazoa	-	-	-	-	-	-	-	-	-	-	-	-	-	-	-
XP_071784636.1	7897.ENSLACP00000022807	7.91e-07	56.6	2E1PX@1|root,2S904@2759|Eukaryota,3A5YR@33154|Opisthokonta,3BSSU@33208|Metazoa,3CVAU@33213|Bilateria	33208|Metazoa	S	nucleic acid binding	C6orf201	-	-	-	-	-	-	-	-	-	-	-	DUF4523
XP_071784637.1	7668.SPU_013692-tr	9.64e-55	174	KOG4349@1|root,KOG4349@2759|Eukaryota,39WPH@33154|Opisthokonta,3BQVA@33208|Metazoa,3D74J@33213|Bilateria	33208|Metazoa	S	endoplasmic reticulum tubular network organization	TMEM170B	GO:0005575,GO:0005622,GO:0005623,GO:0005634,GO:0005635,GO:0005737,GO:0005783,GO:0005789,GO:0005886,GO:0006996,GO:0006997,GO:0006998,GO:0006999,GO:0007029,GO:0008150,GO:0009966,GO:0009968,GO:0009987,GO:0010256,GO:0010646,GO:0010648,GO:0012505,GO:0016020,GO:0016043,GO:0022607,GO:0023051,GO:0023057,GO:0030111,GO:0030178,GO:0031967,GO:0031975,GO:0031984,GO:0034622,GO:0042175,GO:0043226,GO:0043227,GO:…	-	-	-	-	-	-	-	-	-	-	Tmemb_170
XP_071784638.1	6500.XP_005092109.1	8.48e-25	95.9	KOG3801@1|root,KOG3801@2759|Eukaryota,3A8KB@33154|Opisthokonta,3BTZ4@33208|Metazoa,3DAK9@33213|Bilateria	33208|Metazoa	A	Complex1_LYR-like	LYRM4	GO:0005575,GO:0005622,GO:0005623,GO:0005634,GO:0005654,GO:0005737,GO:0005739,GO:0005759,GO:0005829,GO:0006790,GO:0008150,GO:0008152,GO:0009987,GO:0016043,GO:0016226,GO:0016604,GO:0022607,GO:0031163,GO:0031974,GO:0031981,GO:0032991,GO:0043226,GO:0043227,GO:0043229,GO:0043231,GO:0043233,GO:0044085,GO:0044237,GO:0044281,GO:0044422,GO:0044424,GO:0044428,GO:0044429,GO:0044444,GO:0044445,GO:0044446,GO:…	-	ko:K22069	-	-	-	-	ko00000,ko03029	-	-	-	Complex1_LYR
XP_071784639.1	7897.ENSLACP00000003035	5.98e-111	328	KOG3011@1|root,KOG3011@2759|Eukaryota,38DU6@33154|Opisthokonta,3BAZP@33208|Metazoa,3CWT5@33213|Bilateria,482RI@7711|Chordata,48ZS9@7742|Vertebrata	33208|Metazoa	O	transmembrane protein 189	TMEM189	GO:0000151,GO:0000209,GO:0003674,GO:0003824,GO:0004842,GO:0005488,GO:0005515,GO:0005575,GO:0005622,GO:0005623,GO:0005737,GO:0005783,GO:0006464,GO:0006807,GO:0008150,GO:0008152,GO:0009987,GO:0012505,GO:0016020,GO:0016021,GO:0016491,GO:0016567,GO:0016740,GO:0019538,GO:0019787,GO:0019899,GO:0031224,GO:0031371,GO:0031625,GO:0032446,GO:0032991,GO:0035370,GO:0036211,GO:0043170,GO:0043226,GO:0043227,GO:…	-	ko:K10704,ko:K20656	ko04624,map04624	-	-	-	ko00000,ko00001,ko03400,ko04131	-	-	-	TMEM189_B_dmain,UQ_con
XP_071784640.1	10224.XP_002732837.2	0	1036	COG4354@1|root,KOG1062@2759|Eukaryota,38C9Z@33154|Opisthokonta,3BAJR@33208|Metazoa,3CV1U@33213|Bilateria	33208|Metazoa	U	protein complex 1 gamma 1 subunit	AP1G1	GO:0000139,GO:0000226,GO:0000323,GO:0001654,GO:0001910,GO:0001912,GO:0002376,GO:0002478,GO:0002495,GO:0002504,GO:0002682,GO:0002684,GO:0002694,GO:0002696,GO:0002697,GO:0002699,GO:0002703,GO:0002705,GO:0002706,GO:0002708,GO:0002715,GO:0002717,GO:0002790,GO:0003674,GO:0005215,GO:0005488,GO:0005515,GO:0005518,GO:0005575,GO:0005622,GO:0005623,GO:0005737,GO:0005764,GO:0005765,GO:0005768,GO:0005773,GO:…	-	ko:K12391,ko:K12400	ko04142,map04142	-	-	-	ko00000,ko00001,ko04131	-	-	-	Adaptin_N,Alpha_adaptinC2
XP_071784641.1	10224.XP_002732837.2	0	1036	COG4354@1|root,KOG1062@2759|Eukaryota,38C9Z@33154|Opisthokonta,3BAJR@33208|Metazoa,3CV1U@33213|Bilateria	33208|Metazoa	U	protein complex 1 gamma 1 subunit	AP1G1	GO:0000139,GO:0000226,GO:0000323,GO:0001654,GO:0001910,GO:0001912,GO:0002376,GO:0002478,GO:0002495,GO:0002504,GO:0002682,GO:0002684,GO:0002694,GO:0002696,GO:0002697,GO:0002699,GO:0002703,GO:0002705,GO:0002706,GO:0002708,GO:0002715,GO:0002717,GO:0002790,GO:0003674,GO:0005215,GO:0005488,GO:0005515,GO:0005518,GO:0005575,GO:0005622,GO:0005623,GO:0005737,GO:0005764,GO:0005765,GO:0005768,GO:0005773,GO:…	-	ko:K12391,ko:K12400	ko04142,map04142	-	-	-	ko00000,ko00001,ko04131	-	-	-	Adaptin_N,Alpha_adaptinC2
XP_071784642.1	7668.SPU_010423-tr	1.4e-250	744	COG5069@1|root,KOG0035@2759|Eukaryota,38JIF@33154|Opisthokonta,3BDV5@33208|Metazoa,3CWX6@33213|Bilateria	33208|Metazoa	Z	EH domain-binding protein	EHBP1	GO:0002790,GO:0003674,GO:0003779,GO:0005488,GO:0005515,GO:0005575,GO:0005622,GO:0005623,GO:0005737,GO:0005829,GO:0005886,GO:0005938,GO:0006810,GO:0007275,GO:0007423,GO:0008092,GO:0008104,GO:0008150,GO:0008356,GO:0008593,GO:0009306,GO:0009966,GO:0009967,GO:0009987,GO:0010646,GO:0010647,GO:0015031,GO:0015833,GO:0016020,GO:0016043,GO:0023051,GO:0023056,GO:0030198,GO:0032501,GO:0032502,GO:0032940,GO:…	-	-	-	-	-	-	-	-	-	-	CH,DUF3585,NT-C2
XP_071784643.1	10224.XP_002732837.2	0	1051	COG4354@1|root,KOG1062@2759|Eukaryota,38C9Z@33154|Opisthokonta,3BAJR@33208|Metazoa,3CV1U@33213|Bilateria	33208|Metazoa	U	protein complex 1 gamma 1 subunit	AP1G1	GO:0000139,GO:0000226,GO:0000323,GO:0001654,GO:0001910,GO:0001912,GO:0002376,GO:0002478,GO:0002495,GO:0002504,GO:0002682,GO:0002684,GO:0002694,GO:0002696,GO:0002697,GO:0002699,GO:0002703,GO:0002705,GO:0002706,GO:0002708,GO:0002715,GO:0002717,GO:0002790,GO:0003674,GO:0005215,GO:0005488,GO:0005515,GO:0005518,GO:0005575,GO:0005622,GO:0005623,GO:0005737,GO:0005764,GO:0005765,GO:0005768,GO:0005773,GO:…	-	ko:K12391,ko:K12400	ko04142,map04142	-	-	-	ko00000,ko00001,ko04131	-	-	-	Adaptin_N,Alpha_adaptinC2
XP_071784644.1	7668.SPU_026952-tr	0	1157	KOG0211@1|root,KOG0211@2759|Eukaryota,38EWC@33154|Opisthokonta,3BE1U@33208|Metazoa,3D1KI@33213|Bilateria	33208|Metazoa	T	Lissencephaly type-1-like homology motif	KIAA1468	GO:0005575,GO:0005622,GO:0005623,GO:0005737,GO:0005768,GO:0006810,GO:0006869,GO:0008150,GO:0010876,GO:0012505,GO:0015850,GO:0015918,GO:0030301,GO:0031410,GO:0031982,GO:0032365,GO:0032366,GO:0032367,GO:0033036,GO:0043226,GO:0043227,GO:0043229,GO:0044424,GO:0044444,GO:0044464,GO:0046907,GO:0051179,GO:0051234,GO:0051641,GO:0051649,GO:0055037,GO:0071702,GO:0097708	-	-	-	-	-	-	-	-	-	-	-
XP_071784645.1	10224.XP_002736153.1	1.1e-62	209	KOG3986@1|root,KOG3986@2759|Eukaryota,38V7F@33154|Opisthokonta,3BGVN@33208|Metazoa,3D2AF@33213|Bilateria	33208|Metazoa	OT	Starch/carbohydrate-binding module (family 53)	-	GO:0003674,GO:0005488,GO:0005515,GO:0008157,GO:0019899,GO:0019902,GO:0019903	-	ko:K07189	ko04910,ko04931,map04910,map04931	-	-	-	ko00000,ko00001,ko01009	-	-	-	CBM_21
XP_071784646.1	118797.XP_007463340.1	1.04e-121	374	28HNT@1|root,2QQ0C@2759|Eukaryota,39TBE@33154|Opisthokonta,3BI1I@33208|Metazoa,3CVRI@33213|Bilateria,485GV@7711|Chordata,495P3@7742|Vertebrata,3J32K@40674|Mammalia,4JAIB@91561|Cetartiodactyla	33208|Metazoa	S	Adenomatosis polyposis coli down-regulated 1	APCDD1	GO:0001942,GO:0003674,GO:0005488,GO:0005515,GO:0005575,GO:0005576,GO:0005615,GO:0005623,GO:0005886,GO:0005887,GO:0006928,GO:0007275,GO:0007399,GO:0008150,GO:0008347,GO:0008544,GO:0009888,GO:0009966,GO:0009968,GO:0009987,GO:0010646,GO:0010648,GO:0016020,GO:0016021,GO:0016477,GO:0017147,GO:0022008,GO:0022404,GO:0022405,GO:0023051,GO:0023057,GO:0030111,GO:0030154,GO:0030178,GO:0031224,GO:0031226,GO:…	-	-	-	-	-	-	-	-	-	-	APCDDC
XP_071784647.1	10228.TriadP55830	3.56e-69	228	2EJNI@1|root,2SPSW@2759|Eukaryota,3AM9T@33154|Opisthokonta,3C0RV@33208|Metazoa	33208|Metazoa	-	-	-	-	-	-	-	-	-	-	-	-	-	-	-
XP_071784648.1	7668.SPU_006261-tr	1.39e-74	231	COG0503@1|root,KOG1712@2759|Eukaryota,3A3HY@33154|Opisthokonta,3BREW@33208|Metazoa,3D864@33213|Bilateria	33208|Metazoa	F	adenine phosphoribosyltransferase activity	Aprt	GO:0005575,GO:0005622,GO:0005623,GO:0005737,GO:0044424,GO:0044464	2.4.2.7	ko:K00759	ko00230,ko01100,map00230,map01100	-	R00190,R01229,R04378	RC00063	ko00000,ko00001,ko01000,ko04147	-	-	-	Pribosyltran
XP_071784649.1	10224.XP_002738291.1	1.01e-245	745	COG0574@1|root,2QS3J@2759|Eukaryota,39MFV@33154|Opisthokonta,3BIW6@33208|Metazoa,3CZUJ@33213|Bilateria	33208|Metazoa	G	Pyruvate phosphate dikinase, PEP/pyruvate binding domain	-	-	2.7.9.2	ko:K01007	ko00620,ko00680,ko00720,ko01100,ko01120,ko01200,map00620,map00680,map00720,map01100,map01120,map01200	M00173,M00374	R00199	RC00002,RC00015	ko00000,ko00001,ko00002,ko01000	-	-	-	PEP-utilizers,PPDK_N
XP_071784650.1	7668.SPU_010426-tr	1.31e-24	118	KOG1721@1|root,KOG1721@2759|Eukaryota,39XCF@33154|Opisthokonta,3BJIB@33208|Metazoa,3D5JB@33213|Bilateria	33208|Metazoa	S	zinc finger	-	-	-	-	-	-	-	-	-	-	-	-	zf-C2H2,zf-met
XP_071784651.1	10224.XP_002738291.1	2.99e-244	741	COG0574@1|root,2QS3J@2759|Eukaryota,39MFV@33154|Opisthokonta,3BIW6@33208|Metazoa,3CZUJ@33213|Bilateria	33208|Metazoa	G	Pyruvate phosphate dikinase, PEP/pyruvate binding domain	-	-	2.7.9.2	ko:K01007	ko00620,ko00680,ko00720,ko01100,ko01120,ko01200,map00620,map00680,map00720,map01100,map01120,map01200	M00173,M00374	R00199	RC00002,RC00015	ko00000,ko00001,ko00002,ko01000	-	-	-	PEP-utilizers,PPDK_N
XP_071784652.1	7668.SPU_020126-tr	2.49e-10	68.9	COG5082@1|root,KOG4400@2759|Eukaryota,39ZAJ@33154|Opisthokonta,3BHMI@33208|Metazoa,3CSDI@33213|Bilateria	33208|Metazoa	O	zinc finger	ZCCHC3	-	-	-	-	-	-	-	-	-	-	-	zf-CCHC
XP_071784653.1	7739.XP_002612379.1	0	1560	COG0553@1|root,KOG0384@2759|Eukaryota,38GAW@33154|Opisthokonta,3BDMW@33208|Metazoa,3CS0I@33213|Bilateria,484UU@7711|Chordata	33208|Metazoa	K	right ventricular compact myocardium morphogenesis	CHD7	GO:0000003,GO:0000122,GO:0000166,GO:0000902,GO:0000904,GO:0000976,GO:0000977,GO:0000978,GO:0000987,GO:0001012,GO:0001067,GO:0001501,GO:0001568,GO:0001654,GO:0001667,GO:0001701,GO:0001775,GO:0001944,GO:0001964,GO:0001974,GO:0002009,GO:0002039,GO:0002064,GO:0002065,GO:0002066,GO:0002165,GO:0002376,GO:0002520,GO:0002521,GO:0002791,GO:0003002,GO:0003006,GO:0003007,GO:0003008,GO:0003013,GO:0003205,GO:…	3.6.4.12	ko:K04494,ko:K14437,ko:K14438	ko04310,map04310	-	-	-	ko00000,ko00001,ko01000,ko03036	-	-	-	BRK,Chromo,Helicase_C,SNF2_N
XP_071784654.1	7739.XP_002612379.1	0	1560	COG0553@1|root,KOG0384@2759|Eukaryota,38GAW@33154|Opisthokonta,3BDMW@33208|Metazoa,3CS0I@33213|Bilateria,484UU@7711|Chordata	33208|Metazoa	K	right ventricular compact myocardium morphogenesis	CHD7	GO:0000003,GO:0000122,GO:0000166,GO:0000902,GO:0000904,GO:0000976,GO:0000977,GO:0000978,GO:0000987,GO:0001012,GO:0001067,GO:0001501,GO:0001568,GO:0001654,GO:0001667,GO:0001701,GO:0001775,GO:0001944,GO:0001964,GO:0001974,GO:0002009,GO:0002039,GO:0002064,GO:0002065,GO:0002066,GO:0002165,GO:0002376,GO:0002520,GO:0002521,GO:0002791,GO:0003002,GO:0003006,GO:0003007,GO:0003008,GO:0003013,GO:0003205,GO:…	3.6.4.12	ko:K04494,ko:K14437,ko:K14438	ko04310,map04310	-	-	-	ko00000,ko00001,ko01000,ko03036	-	-	-	BRK,Chromo,Helicase_C,SNF2_N
XP_071784655.1	7739.XP_002590507.1	4.77e-72	229	COG1428@1|root,KOG4235@2759|Eukaryota,38FI8@33154|Opisthokonta,3BABN@33208|Metazoa,3CZXP@33213|Bilateria,483KB@7711|Chordata	33208|Metazoa	F	deoxycytidine metabolic process	TK2	GO:0000002,GO:0003674,GO:0003824,GO:0004137,GO:0004797,GO:0005575,GO:0005622,GO:0005623,GO:0005737,GO:0005739,GO:0005759,GO:0006139,GO:0006165,GO:0006213,GO:0006220,GO:0006221,GO:0006230,GO:0006259,GO:0006260,GO:0006261,GO:0006264,GO:0006725,GO:0006753,GO:0006793,GO:0006796,GO:0006807,GO:0006996,GO:0007005,GO:0008150,GO:0008152,GO:0008655,GO:0009058,GO:0009059,GO:0009116,GO:0009117,GO:0009120,GO:…	2.7.1.145,2.7.1.21	ko:K00857,ko:K05961	ko00240,ko00983,ko01100,map00240,map00983,map01100	-	R01567,R02099,R08233	RC00002,RC00017	ko00000,ko00001,ko01000	-	-	-	dNK
XP_071784656.1	7739.XP_002612311.1	1.89e-78	241	KOG1656@1|root,KOG1656@2759|Eukaryota,38GD2@33154|Opisthokonta,3BC2M@33208|Metazoa,3CVA3@33213|Bilateria,483U8@7711|Chordata	33208|Metazoa	U	maintenance of lens transparency	CHMP4B	GO:0000003,GO:0000070,GO:0000075,GO:0000278,GO:0000280,GO:0000281,GO:0000815,GO:0000819,GO:0000902,GO:0000904,GO:0000910,GO:0000920,GO:0001894,GO:0003006,GO:0003674,GO:0005488,GO:0005515,GO:0005575,GO:0005622,GO:0005623,GO:0005634,GO:0005635,GO:0005737,GO:0005768,GO:0005770,GO:0005771,GO:0005829,GO:0005886,GO:0006508,GO:0006511,GO:0006605,GO:0006612,GO:0006620,GO:0006807,GO:0006810,GO:0006886,GO:…	-	ko:K12194	ko04144,ko04217,map04144,map04217	M00412	-	-	ko00000,ko00001,ko00002,ko04131,ko04147	-	-	-	Snf7
XP_071784658.1	10224.XP_006813651.1	0	3159	COG5103@1|root,KOG1831@2759|Eukaryota,38EGY@33154|Opisthokonta,3BGGB@33208|Metazoa,3D0C2@33213|Bilateria	33208|Metazoa	K	CCR4-NOT transcription complex subunit	CNOT1	GO:0000003,GO:0000075,GO:0000077,GO:0000122,GO:0000175,GO:0000226,GO:0000278,GO:0000288,GO:0000289,GO:0000932,GO:0000956,GO:0001701,GO:0001824,GO:0001825,GO:0001829,GO:0002064,GO:0002065,GO:0002066,GO:0002119,GO:0002164,GO:0003006,GO:0003674,GO:0003824,GO:0004518,GO:0004527,GO:0004532,GO:0004535,GO:0004540,GO:0005102,GO:0005198,GO:0005488,GO:0005515,GO:0005575,GO:0005622,GO:0005623,GO:0005737,GO:…	-	ko:K12604	ko03018,map03018	-	-	-	ko00000,ko00001,ko03019	-	-	-	CNOT1_CAF1_bind,CNOT1_HEAT,CNOT1_TTP_bind,DUF3819,Not1
XP_071784659.1	10224.XP_006813651.1	0	3160	COG5103@1|root,KOG1831@2759|Eukaryota,38EGY@33154|Opisthokonta,3BGGB@33208|Metazoa,3D0C2@33213|Bilateria	33208|Metazoa	K	CCR4-NOT transcription complex subunit	CNOT1	GO:0000003,GO:0000075,GO:0000077,GO:0000122,GO:0000175,GO:0000226,GO:0000278,GO:0000288,GO:0000289,GO:0000932,GO:0000956,GO:0001701,GO:0001824,GO:0001825,GO:0001829,GO:0002064,GO:0002065,GO:0002066,GO:0002119,GO:0002164,GO:0003006,GO:0003674,GO:0003824,GO:0004518,GO:0004527,GO:0004532,GO:0004535,GO:0004540,GO:0005102,GO:0005198,GO:0005488,GO:0005515,GO:0005575,GO:0005622,GO:0005623,GO:0005737,GO:…	-	ko:K12604	ko03018,map03018	-	-	-	ko00000,ko00001,ko03019	-	-	-	CNOT1_CAF1_bind,CNOT1_HEAT,CNOT1_TTP_bind,DUF3819,Not1
XP_071784660.1	10224.XP_002737817.1	3.42e-316	900	KOG0211@1|root,KOG0211@2759|Eukaryota,38QVM@33154|Opisthokonta,3BGU3@33208|Metazoa,3CYMT@33213|Bilateria	33208|Metazoa	T	regulation of protein serine/threonine phosphatase activity	PPP4R4	GO:0003674,GO:0005575,GO:0005622,GO:0005623,GO:0005737,GO:0005829,GO:0008150,GO:0008287,GO:0009892,GO:0010563,GO:0010605,GO:0010921,GO:0010923,GO:0019208,GO:0019220,GO:0019222,GO:0019888,GO:0030234,GO:0031323,GO:0031324,GO:0031399,GO:0031400,GO:0032268,GO:0032269,GO:0032515,GO:0032991,GO:0035303,GO:0035304,GO:0035305,GO:0035308,GO:0043086,GO:0043666,GO:0044092,GO:0044424,GO:0044444,GO:0044464,GO:…	-	ko:K15426	-	-	-	-	ko00000,ko01009,ko03400	-	-	-	HEAT
XP_071784661.1	10224.XP_006813651.1	0	3177	COG5103@1|root,KOG1831@2759|Eukaryota,38EGY@33154|Opisthokonta,3BGGB@33208|Metazoa,3D0C2@33213|Bilateria	33208|Metazoa	K	CCR4-NOT transcription complex subunit	CNOT1	GO:0000003,GO:0000075,GO:0000077,GO:0000122,GO:0000175,GO:0000226,GO:0000278,GO:0000288,GO:0000289,GO:0000932,GO:0000956,GO:0001701,GO:0001824,GO:0001825,GO:0001829,GO:0002064,GO:0002065,GO:0002066,GO:0002119,GO:0002164,GO:0003006,GO:0003674,GO:0003824,GO:0004518,GO:0004527,GO:0004532,GO:0004535,GO:0004540,GO:0005102,GO:0005198,GO:0005488,GO:0005515,GO:0005575,GO:0005622,GO:0005623,GO:0005737,GO:…	-	ko:K12604	ko03018,map03018	-	-	-	ko00000,ko00001,ko03019	-	-	-	CNOT1_CAF1_bind,CNOT1_HEAT,CNOT1_TTP_bind,DUF3819,Not1
XP_071784662.1	7668.SPU_022970-tr	0	1172	KOG4822@1|root,KOG4822@2759|Eukaryota,39GPB@33154|Opisthokonta,3B9A8@33208|Metazoa,3D1N7@33213|Bilateria	33208|Metazoa	AT	mRNA methylation	KIAA1429	GO:0000003,GO:0000375,GO:0000381,GO:0001510,GO:0001667,GO:0002064,GO:0002065,GO:0002066,GO:0003006,GO:0003674,GO:0003676,GO:0005488,GO:0005515,GO:0005575,GO:0005622,GO:0005623,GO:0005634,GO:0005654,GO:0005737,GO:0005829,GO:0006139,GO:0006396,GO:0006725,GO:0006807,GO:0006928,GO:0007275,GO:0007276,GO:0007281,GO:0007292,GO:0007297,GO:0007298,GO:0007530,GO:0007538,GO:0007539,GO:0007549,GO:0008150,GO:…	-	-	-	-	-	-	-	-	-	-	VIR_N
XP_071784663.1	38654.XP_006020050.1	2.4e-106	317	KOG0297@1|root,KOG0297@2759|Eukaryota,38EVH@33154|Opisthokonta,3BGSU@33208|Metazoa,3CX5J@33213|Bilateria,48CED@7711|Chordata,496RI@7742|Vertebrata	33208|Metazoa	O	Zinc finger, C3HC4 type (RING finger)	RNF151	-	2.3.2.27	ko:K11981	ko04144,map04144	-	-	-	ko00000,ko00001,ko01000,ko03029,ko04121,ko04131	-	-	-	zf-C3HC4_2,zf-TRAF
XP_071784664.1	7739.XP_002600439.1	0	2024	29BDQ@1|root,2RIGR@2759|Eukaryota,39XEG@33154|Opisthokonta,3BY63@33208|Metazoa,3DE57@33213|Bilateria	33208|Metazoa	S	Fibronectin type 3 domain	-	-	-	-	-	-	-	-	-	-	-	-	DUF642
XP_071784665.1	7739.XP_002600439.1	0	2024	29BDQ@1|root,2RIGR@2759|Eukaryota,39XEG@33154|Opisthokonta,3BY63@33208|Metazoa,3DE57@33213|Bilateria	33208|Metazoa	S	Fibronectin type 3 domain	-	-	-	-	-	-	-	-	-	-	-	-	DUF642
XP_071784666.1	7739.XP_002600439.1	0	2026	29BDQ@1|root,2RIGR@2759|Eukaryota,39XEG@33154|Opisthokonta,3BY63@33208|Metazoa,3DE57@33213|Bilateria	33208|Metazoa	S	Fibronectin type 3 domain	-	-	-	-	-	-	-	-	-	-	-	-	DUF642
XP_071784667.1	10228.TriadP30486	7.39e-19	90.1	COG5025@1|root,KOG2294@2759|Eukaryota,39YGU@33154|Opisthokonta,3BKNU@33208|Metazoa	33208|Metazoa	K	forkhead box	FOXQ1	GO:0000122,GO:0000976,GO:0000977,GO:0000978,GO:0000981,GO:0000982,GO:0000987,GO:0001012,GO:0001067,GO:0001078,GO:0001227,GO:0001942,GO:0002009,GO:0003674,GO:0003676,GO:0003677,GO:0003690,GO:0003700,GO:0005488,GO:0005575,GO:0005622,GO:0005623,GO:0005634,GO:0006355,GO:0006357,GO:0007275,GO:0008150,GO:0008544,GO:0009653,GO:0009888,GO:0009889,GO:0009890,GO:0009892,GO:0009987,GO:0010468,GO:0010556,GO:…	-	ko:K09410	-	-	-	-	ko00000,ko03000	-	-	-	Forkhead
XP_071784668.1	7739.XP_002594291.1	5.22e-24	110	COG5025@1|root,KOG2294@2759|Eukaryota,39YGU@33154|Opisthokonta,3BKNU@33208|Metazoa,3D5GG@33213|Bilateria,480W9@7711|Chordata	33208|Metazoa	K	hair follicle morphogenesis	FOXQ1	GO:0000122,GO:0000976,GO:0000977,GO:0000978,GO:0000981,GO:0000982,GO:0000987,GO:0001012,GO:0001067,GO:0001078,GO:0001227,GO:0001942,GO:0002009,GO:0003674,GO:0003676,GO:0003677,GO:0003690,GO:0003700,GO:0005488,GO:0005575,GO:0005622,GO:0005623,GO:0005634,GO:0006355,GO:0006357,GO:0007275,GO:0008150,GO:0008544,GO:0009653,GO:0009888,GO:0009889,GO:0009890,GO:0009892,GO:0009987,GO:0010468,GO:0010556,GO:…	-	ko:K09410	-	-	-	-	ko00000,ko03000	-	-	-	Forkhead
XP_071784669.1	10224.XP_002737817.1	3.42e-316	900	KOG0211@1|root,KOG0211@2759|Eukaryota,38QVM@33154|Opisthokonta,3BGU3@33208|Metazoa,3CYMT@33213|Bilateria	33208|Metazoa	T	regulation of protein serine/threonine phosphatase activity	PPP4R4	GO:0003674,GO:0005575,GO:0005622,GO:0005623,GO:0005737,GO:0005829,GO:0008150,GO:0008287,GO:0009892,GO:0010563,GO:0010605,GO:0010921,GO:0010923,GO:0019208,GO:0019220,GO:0019222,GO:0019888,GO:0030234,GO:0031323,GO:0031324,GO:0031399,GO:0031400,GO:0032268,GO:0032269,GO:0032515,GO:0032991,GO:0035303,GO:0035304,GO:0035305,GO:0035308,GO:0043086,GO:0043666,GO:0044092,GO:0044424,GO:0044444,GO:0044464,GO:…	-	ko:K15426	-	-	-	-	ko00000,ko01009,ko03400	-	-	-	HEAT
XP_071784670.1	132113.XP_003492334.1	0.000481	50.4	KOG1215@1|root,KOG3511@1|root,KOG1215@2759|Eukaryota,KOG3511@2759|Eukaryota,38E47@33154|Opisthokonta,3BI9F@33208|Metazoa,3CU1X@33213|Bilateria,41XFB@6656|Arthropoda,3SG1U@50557|Insecta,46FR9@7399|Hymenoptera	33208|Metazoa	T	VPS10	SORL1	GO:0000139,GO:0001540,GO:0001932,GO:0001933,GO:0003674,GO:0004888,GO:0005041,GO:0005488,GO:0005515,GO:0005575,GO:0005576,GO:0005615,GO:0005622,GO:0005623,GO:0005634,GO:0005635,GO:0005641,GO:0005737,GO:0005768,GO:0005769,GO:0005770,GO:0005771,GO:0005783,GO:0005794,GO:0005795,GO:0005802,GO:0005886,GO:0005887,GO:0006469,GO:0006605,GO:0006622,GO:0006623,GO:0006807,GO:0006810,GO:0006886,GO:0006892,GO:…	-	-	-	-	-	-	-	-	-	-	Ldl_recept_a,Ldl_recept_b,Sortilin-Vps10,Sortilin_C,fn3
XP_071784671.1	10224.XP_006818270.1	0	1636	KOG1893@1|root,KOG1893@2759|Eukaryota,38CQW@33154|Opisthokonta,3B9ET@33208|Metazoa,3CSYW@33213|Bilateria	33208|Metazoa	S	mechanosensitive ion channel activity	-	GO:0003674,GO:0005215,GO:0005216,GO:0005261,GO:0005575,GO:0005623,GO:0005886,GO:0006810,GO:0006811,GO:0006812,GO:0007610,GO:0007638,GO:0008150,GO:0008324,GO:0008381,GO:0009581,GO:0009582,GO:0009605,GO:0009612,GO:0009628,GO:0009987,GO:0015075,GO:0015267,GO:0015318,GO:0016020,GO:0022803,GO:0022836,GO:0022838,GO:0022857,GO:0022890,GO:0034220,GO:0042391,GO:0044464,GO:0050896,GO:0050982,GO:0051179,GO:…	-	ko:K22128	-	-	-	-	ko00000,ko02000,ko04131	1.A.75.1	-	-	PIEZO,Piezo_RRas_bdg
XP_071784672.1	10224.XP_006818270.1	0	1641	KOG1893@1|root,KOG1893@2759|Eukaryota,38CQW@33154|Opisthokonta,3B9ET@33208|Metazoa,3CSYW@33213|Bilateria	33208|Metazoa	S	mechanosensitive ion channel activity	-	GO:0003674,GO:0005215,GO:0005216,GO:0005261,GO:0005575,GO:0005623,GO:0005886,GO:0006810,GO:0006811,GO:0006812,GO:0007610,GO:0007638,GO:0008150,GO:0008324,GO:0008381,GO:0009581,GO:0009582,GO:0009605,GO:0009612,GO:0009628,GO:0009987,GO:0015075,GO:0015267,GO:0015318,GO:0016020,GO:0022803,GO:0022836,GO:0022838,GO:0022857,GO:0022890,GO:0034220,GO:0042391,GO:0044464,GO:0050896,GO:0050982,GO:0051179,GO:…	-	ko:K22128	-	-	-	-	ko00000,ko02000,ko04131	1.A.75.1	-	-	PIEZO,Piezo_RRas_bdg
XP_071784673.1	10224.XP_006818270.1	0	1639	KOG1893@1|root,KOG1893@2759|Eukaryota,38CQW@33154|Opisthokonta,3B9ET@33208|Metazoa,3CSYW@33213|Bilateria	33208|Metazoa	S	mechanosensitive ion channel activity	-	GO:0003674,GO:0005215,GO:0005216,GO:0005261,GO:0005575,GO:0005623,GO:0005886,GO:0006810,GO:0006811,GO:0006812,GO:0007610,GO:0007638,GO:0008150,GO:0008324,GO:0008381,GO:0009581,GO:0009582,GO:0009605,GO:0009612,GO:0009628,GO:0009987,GO:0015075,GO:0015267,GO:0015318,GO:0016020,GO:0022803,GO:0022836,GO:0022838,GO:0022857,GO:0022890,GO:0034220,GO:0042391,GO:0044464,GO:0050896,GO:0050982,GO:0051179,GO:…	-	ko:K22128	-	-	-	-	ko00000,ko02000,ko04131	1.A.75.1	-	-	PIEZO,Piezo_RRas_bdg
XP_071784674.1	10224.XP_006818270.1	0	1636	KOG1893@1|root,KOG1893@2759|Eukaryota,38CQW@33154|Opisthokonta,3B9ET@33208|Metazoa,3CSYW@33213|Bilateria	33208|Metazoa	S	mechanosensitive ion channel activity	-	GO:0003674,GO:0005215,GO:0005216,GO:0005261,GO:0005575,GO:0005623,GO:0005886,GO:0006810,GO:0006811,GO:0006812,GO:0007610,GO:0007638,GO:0008150,GO:0008324,GO:0008381,GO:0009581,GO:0009582,GO:0009605,GO:0009612,GO:0009628,GO:0009987,GO:0015075,GO:0015267,GO:0015318,GO:0016020,GO:0022803,GO:0022836,GO:0022838,GO:0022857,GO:0022890,GO:0034220,GO:0042391,GO:0044464,GO:0050896,GO:0050982,GO:0051179,GO:…	-	ko:K22128	-	-	-	-	ko00000,ko02000,ko04131	1.A.75.1	-	-	PIEZO,Piezo_RRas_bdg
XP_071784675.1	10224.XP_006818270.1	0	1632	KOG1893@1|root,KOG1893@2759|Eukaryota,38CQW@33154|Opisthokonta,3B9ET@33208|Metazoa,3CSYW@33213|Bilateria	33208|Metazoa	S	mechanosensitive ion channel activity	-	GO:0003674,GO:0005215,GO:0005216,GO:0005261,GO:0005575,GO:0005623,GO:0005886,GO:0006810,GO:0006811,GO:0006812,GO:0007610,GO:0007638,GO:0008150,GO:0008324,GO:0008381,GO:0009581,GO:0009582,GO:0009605,GO:0009612,GO:0009628,GO:0009987,GO:0015075,GO:0015267,GO:0015318,GO:0016020,GO:0022803,GO:0022836,GO:0022838,GO:0022857,GO:0022890,GO:0034220,GO:0042391,GO:0044464,GO:0050896,GO:0050982,GO:0051179,GO:…	-	ko:K22128	-	-	-	-	ko00000,ko02000,ko04131	1.A.75.1	-	-	PIEZO,Piezo_RRas_bdg
XP_071784676.1	10224.XP_006818270.1	0	1645	KOG1893@1|root,KOG1893@2759|Eukaryota,38CQW@33154|Opisthokonta,3B9ET@33208|Metazoa,3CSYW@33213|Bilateria	33208|Metazoa	S	mechanosensitive ion channel activity	-	GO:0003674,GO:0005215,GO:0005216,GO:0005261,GO:0005575,GO:0005623,GO:0005886,GO:0006810,GO:0006811,GO:0006812,GO:0007610,GO:0007638,GO:0008150,GO:0008324,GO:0008381,GO:0009581,GO:0009582,GO:0009605,GO:0009612,GO:0009628,GO:0009987,GO:0015075,GO:0015267,GO:0015318,GO:0016020,GO:0022803,GO:0022836,GO:0022838,GO:0022857,GO:0022890,GO:0034220,GO:0042391,GO:0044464,GO:0050896,GO:0050982,GO:0051179,GO:…	-	ko:K22128	-	-	-	-	ko00000,ko02000,ko04131	1.A.75.1	-	-	PIEZO,Piezo_RRas_bdg
XP_071784677.1	10224.XP_006818270.1	0	1640	KOG1893@1|root,KOG1893@2759|Eukaryota,38CQW@33154|Opisthokonta,3B9ET@33208|Metazoa,3CSYW@33213|Bilateria	33208|Metazoa	S	mechanosensitive ion channel activity	-	GO:0003674,GO:0005215,GO:0005216,GO:0005261,GO:0005575,GO:0005623,GO:0005886,GO:0006810,GO:0006811,GO:0006812,GO:0007610,GO:0007638,GO:0008150,GO:0008324,GO:0008381,GO:0009581,GO:0009582,GO:0009605,GO:0009612,GO:0009628,GO:0009987,GO:0015075,GO:0015267,GO:0015318,GO:0016020,GO:0022803,GO:0022836,GO:0022838,GO:0022857,GO:0022890,GO:0034220,GO:0042391,GO:0044464,GO:0050896,GO:0050982,GO:0051179,GO:…	-	ko:K22128	-	-	-	-	ko00000,ko02000,ko04131	1.A.75.1	-	-	PIEZO,Piezo_RRas_bdg
XP_071784678.1	10224.XP_006815797.1	3.55e-95	303	COG4886@1|root,KOG0619@2759|Eukaryota,390F0@33154|Opisthokonta,3BP9A@33208|Metazoa,3D467@33213|Bilateria	33208|Metazoa	S	Leucine rich repeat	-	-	-	-	-	-	-	-	-	-	-	-	LRR_8
XP_071784679.1	10224.XP_002737817.1	3.42e-316	900	KOG0211@1|root,KOG0211@2759|Eukaryota,38QVM@33154|Opisthokonta,3BGU3@33208|Metazoa,3CYMT@33213|Bilateria	33208|Metazoa	T	regulation of protein serine/threonine phosphatase activity	PPP4R4	GO:0003674,GO:0005575,GO:0005622,GO:0005623,GO:0005737,GO:0005829,GO:0008150,GO:0008287,GO:0009892,GO:0010563,GO:0010605,GO:0010921,GO:0010923,GO:0019208,GO:0019220,GO:0019222,GO:0019888,GO:0030234,GO:0031323,GO:0031324,GO:0031399,GO:0031400,GO:0032268,GO:0032269,GO:0032515,GO:0032991,GO:0035303,GO:0035304,GO:0035305,GO:0035308,GO:0043086,GO:0043666,GO:0044092,GO:0044424,GO:0044444,GO:0044464,GO:…	-	ko:K15426	-	-	-	-	ko00000,ko01009,ko03400	-	-	-	HEAT
XP_071784680.1	7668.SPU_020505-tr	1.38e-148	429	KOG3002@1|root,KOG3002@2759|Eukaryota,39SPR@33154|Opisthokonta,3B9UI@33208|Metazoa,3CX0H@33213|Bilateria	33208|Metazoa	O	Cysteine and histidine-rich protein 1	CYHR1	GO:0005575,GO:0005622,GO:0005623,GO:0005634,GO:0005635,GO:0005654,GO:0005737,GO:0012505,GO:0031967,GO:0031974,GO:0031975,GO:0031981,GO:0043226,GO:0043227,GO:0043229,GO:0043231,GO:0043233,GO:0044422,GO:0044424,GO:0044428,GO:0044446,GO:0044464,GO:0070013	-	-	-	-	-	-	-	-	-	-	zf-C3HC4_3,zf-TRAF
XP_071784681.1	10224.XP_002735098.1	2.56e-204	570	COG0516@1|root,KOG2550@2759|Eukaryota,38BP6@33154|Opisthokonta,3BAD2@33208|Metazoa,3CRAZ@33213|Bilateria	33208|Metazoa	F	Catalyzes the irreversible NADPH-dependent deamination of GMP to IMP. It functions in the conversion of nucleobase, nucleoside and nucleotide derivatives of G to A nucleotides, and in maintaining the intracellular balance of A and G nucleotides	GMPR	GO:0002376,GO:0002520,GO:0002521,GO:0002573,GO:0003674,GO:0003824,GO:0003920,GO:0005575,GO:0005622,GO:0005623,GO:0005737,GO:0005829,GO:0006139,GO:0006152,GO:0006163,GO:0006195,GO:0006725,GO:0006753,GO:0006793,GO:0006796,GO:0006807,GO:0006950,GO:0007275,GO:0008150,GO:0008152,GO:0009056,GO:0009058,GO:0009116,GO:0009117,GO:0009119,GO:0009123,GO:0009125,GO:0009126,GO:0009128,GO:0009150,GO:0009154,GO:…	1.7.1.7	ko:K00364	ko00230,map00230	-	R01134	RC00457	ko00000,ko00001,ko01000	-	-	-	IMPDH
XP_071784682.1	10224.XP_002735098.1	2.56e-204	570	COG0516@1|root,KOG2550@2759|Eukaryota,38BP6@33154|Opisthokonta,3BAD2@33208|Metazoa,3CRAZ@33213|Bilateria	33208|Metazoa	F	Catalyzes the irreversible NADPH-dependent deamination of GMP to IMP. It functions in the conversion of nucleobase, nucleoside and nucleotide derivatives of G to A nucleotides, and in maintaining the intracellular balance of A and G nucleotides	GMPR	GO:0002376,GO:0002520,GO:0002521,GO:0002573,GO:0003674,GO:0003824,GO:0003920,GO:0005575,GO:0005622,GO:0005623,GO:0005737,GO:0005829,GO:0006139,GO:0006152,GO:0006163,GO:0006195,GO:0006725,GO:0006753,GO:0006793,GO:0006796,GO:0006807,GO:0006950,GO:0007275,GO:0008150,GO:0008152,GO:0009056,GO:0009058,GO:0009116,GO:0009117,GO:0009119,GO:0009123,GO:0009125,GO:0009126,GO:0009128,GO:0009150,GO:0009154,GO:…	1.7.1.7	ko:K00364	ko00230,map00230	-	R01134	RC00457	ko00000,ko00001,ko01000	-	-	-	IMPDH
XP_071784683.1	7668.SPU_020509-tr	7.71e-43	149	2D05K@1|root,2SCWQ@2759|Eukaryota,3ACP9@33154|Opisthokonta,3BWCG@33208|Metazoa,3DCR3@33213|Bilateria	33208|Metazoa	-	-	-	-	-	-	-	-	-	-	-	-	-	-	-
XP_071784684.1	7668.SPU_020509-tr	7.71e-43	149	2D05K@1|root,2SCWQ@2759|Eukaryota,3ACP9@33154|Opisthokonta,3BWCG@33208|Metazoa,3DCR3@33213|Bilateria	33208|Metazoa	-	-	-	-	-	-	-	-	-	-	-	-	-	-	-
XP_071784685.1	7668.SPU_010225-tr	2.24e-57	229	2BVEF@1|root,2S26E@2759|Eukaryota,3A4AP@33154|Opisthokonta,3BSEZ@33208|Metazoa,3D8AN@33213|Bilateria	33208|Metazoa	-	-	-	-	-	-	-	-	-	-	-	-	-	-	-
XP_071784686.1	7668.SPU_010225-tr	3.92e-60	238	2BVEF@1|root,2S26E@2759|Eukaryota,3A4AP@33154|Opisthokonta,3BSEZ@33208|Metazoa,3D8AN@33213|Bilateria	33208|Metazoa	-	-	-	-	-	-	-	-	-	-	-	-	-	-	-
XP_071784687.1	10224.XP_002737817.1	3.42e-316	900	KOG0211@1|root,KOG0211@2759|Eukaryota,38QVM@33154|Opisthokonta,3BGU3@33208|Metazoa,3CYMT@33213|Bilateria	33208|Metazoa	T	regulation of protein serine/threonine phosphatase activity	PPP4R4	GO:0003674,GO:0005575,GO:0005622,GO:0005623,GO:0005737,GO:0005829,GO:0008150,GO:0008287,GO:0009892,GO:0010563,GO:0010605,GO:0010921,GO:0010923,GO:0019208,GO:0019220,GO:0019222,GO:0019888,GO:0030234,GO:0031323,GO:0031324,GO:0031399,GO:0031400,GO:0032268,GO:0032269,GO:0032515,GO:0032991,GO:0035303,GO:0035304,GO:0035305,GO:0035308,GO:0043086,GO:0043666,GO:0044092,GO:0044424,GO:0044444,GO:0044464,GO:…	-	ko:K15426	-	-	-	-	ko00000,ko01009,ko03400	-	-	-	HEAT
XP_071784688.1	7668.SPU_010225-tr	5.81e-51	208	2BVEF@1|root,2S26E@2759|Eukaryota,3A4AP@33154|Opisthokonta,3BSEZ@33208|Metazoa,3D8AN@33213|Bilateria	33208|Metazoa	-	-	-	-	-	-	-	-	-	-	-	-	-	-	-
XP_071784689.1	7668.SPU_010225-tr	2.14e-57	229	2BVEF@1|root,2S26E@2759|Eukaryota,3A4AP@33154|Opisthokonta,3BSEZ@33208|Metazoa,3D8AN@33213|Bilateria	33208|Metazoa	-	-	-	-	-	-	-	-	-	-	-	-	-	-	-
XP_071784690.1	7739.XP_002604277.1	1.17e-136	444	KOG3544@1|root,KOG4475@1|root,KOG3544@2759|Eukaryota,KOG4475@2759|Eukaryota,39MB0@33154|Opisthokonta,3CP93@33208|Metazoa,3D71W@33213|Bilateria	33208|Metazoa	P	Thrombospondin type 1 repeats	-	-	-	-	-	-	-	-	-	-	-	-	IgGFc_binding,TSP_1,VWA
XP_071784691.1	72004.XP_005891580.1	1.62e-190	550	COG1231@1|root,KOG0029@2759|Eukaryota,38B4W@33154|Opisthokonta,3BI0V@33208|Metazoa,3CXJF@33213|Bilateria,484HM@7711|Chordata,492DD@7742|Vertebrata,3J61I@40674|Mammalia,4IYTN@91561|Cetartiodactyla	33208|Metazoa	C	Amine oxidase flavin-containing B	MAOB	GO:0000166,GO:0001505,GO:0002237,GO:0003674,GO:0003824,GO:0005488,GO:0005515,GO:0005575,GO:0005622,GO:0005623,GO:0005737,GO:0005739,GO:0005740,GO:0005741,GO:0006091,GO:0006576,GO:0006584,GO:0006725,GO:0006807,GO:0008131,GO:0008150,GO:0008152,GO:0009055,GO:0009056,GO:0009058,GO:0009308,GO:0009310,GO:0009605,GO:0009607,GO:0009617,GO:0009636,GO:0009712,GO:0009719,GO:0009725,GO:0009893,GO:0009987,GO:…	1.4.3.4	ko:K00274	ko00260,ko00330,ko00340,ko00350,ko00360,ko00380,ko00950,ko00982,ko01100,ko01110,ko04726,ko04728,ko05030,ko05031,ko05034,map00260,map00330,map00340,map00350,map00360,map00380,map00950,map00982,map01100,map01110,map04726,map04728,map05030,map05031,map05034	M00135	R02173,R02382,R02529,R02532,R02613,R02908,R02919,R04025,R04300,R04674,R04890,R04893,R04894,R04907,R04908,R08346,R08347,R08348,R11354	RC00062,RC00160,RC00225,RC00676,RC00807,RC00808,RC01808,RC02226,RC02713	ko00000,ko00001,ko00002,ko01000	-	-	-	Amino_oxidase
XP_071784692.1	72004.XP_005891580.1	1.62e-190	550	COG1231@1|root,KOG0029@2759|Eukaryota,38B4W@33154|Opisthokonta,3BI0V@33208|Metazoa,3CXJF@33213|Bilateria,484HM@7711|Chordata,492DD@7742|Vertebrata,3J61I@40674|Mammalia,4IYTN@91561|Cetartiodactyla	33208|Metazoa	C	Amine oxidase flavin-containing B	MAOB	GO:0000166,GO:0001505,GO:0002237,GO:0003674,GO:0003824,GO:0005488,GO:0005515,GO:0005575,GO:0005622,GO:0005623,GO:0005737,GO:0005739,GO:0005740,GO:0005741,GO:0006091,GO:0006576,GO:0006584,GO:0006725,GO:0006807,GO:0008131,GO:0008150,GO:0008152,GO:0009055,GO:0009056,GO:0009058,GO:0009308,GO:0009310,GO:0009605,GO:0009607,GO:0009617,GO:0009636,GO:0009712,GO:0009719,GO:0009725,GO:0009893,GO:0009987,GO:…	1.4.3.4	ko:K00274	ko00260,ko00330,ko00340,ko00350,ko00360,ko00380,ko00950,ko00982,ko01100,ko01110,ko04726,ko04728,ko05030,ko05031,ko05034,map00260,map00330,map00340,map00350,map00360,map00380,map00950,map00982,map01100,map01110,map04726,map04728,map05030,map05031,map05034	M00135	R02173,R02382,R02529,R02532,R02613,R02908,R02919,R04025,R04300,R04674,R04890,R04893,R04894,R04907,R04908,R08346,R08347,R08348,R11354	RC00062,RC00160,RC00225,RC00676,RC00807,RC00808,RC01808,RC02226,RC02713	ko00000,ko00001,ko00002,ko01000	-	-	-	Amino_oxidase
XP_071784693.1	8479.XP_005289969.1	3.34e-221	625	COG0006@1|root,KOG2737@2759|Eukaryota,38EA1@33154|Opisthokonta,3BD70@33208|Metazoa,3CYK7@33213|Bilateria,4812V@7711|Chordata,48WU4@7742|Vertebrata,4CH2B@8459|Testudines	33208|Metazoa	E	Metallopeptidase family M24	PEPD	GO:0003674,GO:0003824,GO:0004177,GO:0004180,GO:0004181,GO:0005575,GO:0005622,GO:0005623,GO:0005634,GO:0005654,GO:0006082,GO:0006508,GO:0006520,GO:0006807,GO:0008150,GO:0008152,GO:0008233,GO:0008235,GO:0008237,GO:0008238,GO:0008239,GO:0009987,GO:0016787,GO:0019538,GO:0019752,GO:0031974,GO:0031981,GO:0043170,GO:0043226,GO:0043227,GO:0043229,GO:0043231,GO:0043233,GO:0043436,GO:0044237,GO:0044238,GO:…	3.4.13.9	ko:K06106,ko:K14213	ko04530,ko05100,ko05130,ko05131,ko05205,map04530,map05100,map05130,map05131,map05205	-	-	-	ko00000,ko00001,ko01000,ko01002,ko04131,ko04812	-	-	-	AMP_N,Peptidase_M24
XP_071784694.1	52644.XP_010583423.1	4.77e-219	619	COG0006@1|root,KOG2737@2759|Eukaryota,38EA1@33154|Opisthokonta,3BD70@33208|Metazoa,3CYK7@33213|Bilateria,4812V@7711|Chordata,48WU4@7742|Vertebrata,4GHEC@8782|Aves	33208|Metazoa	E	xaa-Pro dipeptidase	PEPD	GO:0003674,GO:0003824,GO:0004177,GO:0004180,GO:0004181,GO:0005575,GO:0005622,GO:0005623,GO:0005634,GO:0005654,GO:0006082,GO:0006508,GO:0006520,GO:0006807,GO:0008150,GO:0008152,GO:0008233,GO:0008235,GO:0008237,GO:0008238,GO:0008239,GO:0009987,GO:0016787,GO:0019538,GO:0019752,GO:0031974,GO:0031981,GO:0043170,GO:0043226,GO:0043227,GO:0043229,GO:0043231,GO:0043233,GO:0043436,GO:0044237,GO:0044238,GO:…	3.4.13.9	ko:K06106,ko:K14213	ko04530,ko05100,ko05130,ko05131,ko05205,map04530,map05100,map05130,map05131,map05205	-	-	-	ko00000,ko00001,ko01000,ko01002,ko04131,ko04812	-	-	-	AMP_N,Peptidase_M24
XP_071784695.1	10224.XP_002737817.1	2.31e-313	893	KOG0211@1|root,KOG0211@2759|Eukaryota,38QVM@33154|Opisthokonta,3BGU3@33208|Metazoa,3CYMT@33213|Bilateria	33208|Metazoa	T	regulation of protein serine/threonine phosphatase activity	PPP4R4	GO:0003674,GO:0005575,GO:0005622,GO:0005623,GO:0005737,GO:0005829,GO:0008150,GO:0008287,GO:0009892,GO:0010563,GO:0010605,GO:0010921,GO:0010923,GO:0019208,GO:0019220,GO:0019222,GO:0019888,GO:0030234,GO:0031323,GO:0031324,GO:0031399,GO:0031400,GO:0032268,GO:0032269,GO:0032515,GO:0032991,GO:0035303,GO:0035304,GO:0035305,GO:0035308,GO:0043086,GO:0043666,GO:0044092,GO:0044424,GO:0044444,GO:0044464,GO:…	-	ko:K15426	-	-	-	-	ko00000,ko01009,ko03400	-	-	-	HEAT
XP_071784696.1	7897.ENSLACP00000009444	1.3e-33	130	COG1231@1|root,KOG0029@2759|Eukaryota,38B4W@33154|Opisthokonta,3BI0V@33208|Metazoa,3CXJF@33213|Bilateria,484HM@7711|Chordata,492DD@7742|Vertebrata	33208|Metazoa	Q	phenylethylamine metabolic process	maob	GO:0003674,GO:0003824,GO:0005575,GO:0005622,GO:0005623,GO:0005737,GO:0005739,GO:0005740,GO:0005741,GO:0006576,GO:0006807,GO:0008131,GO:0008150,GO:0008152,GO:0009056,GO:0009308,GO:0009310,GO:0009987,GO:0016020,GO:0016491,GO:0016638,GO:0016641,GO:0019867,GO:0031090,GO:0031966,GO:0031967,GO:0031968,GO:0031975,GO:0034641,GO:0042402,GO:0043226,GO:0043227,GO:0043229,GO:0043231,GO:0044106,GO:0044237,GO:…	1.4.3.4	ko:K00274	ko00260,ko00330,ko00340,ko00350,ko00360,ko00380,ko00950,ko00982,ko01100,ko01110,ko04726,ko04728,ko05030,ko05031,ko05034,map00260,map00330,map00340,map00350,map00360,map00380,map00950,map00982,map01100,map01110,map04726,map04728,map05030,map05031,map05034	M00135	R02173,R02382,R02529,R02532,R02613,R02908,R02919,R04025,R04300,R04674,R04890,R04893,R04894,R04907,R04908,R08346,R08347,R08348,R11354	RC00062,RC00160,RC00225,RC00676,RC00807,RC00808,RC01808,RC02226,RC02713	ko00000,ko00001,ko00002,ko01000	-	-	-	Amino_oxidase
XP_071784697.1	7897.ENSLACP00000009444	1.3e-33	130	COG1231@1|root,KOG0029@2759|Eukaryota,38B4W@33154|Opisthokonta,3BI0V@33208|Metazoa,3CXJF@33213|Bilateria,484HM@7711|Chordata,492DD@7742|Vertebrata	33208|Metazoa	Q	phenylethylamine metabolic process	maob	GO:0003674,GO:0003824,GO:0005575,GO:0005622,GO:0005623,GO:0005737,GO:0005739,GO:0005740,GO:0005741,GO:0006576,GO:0006807,GO:0008131,GO:0008150,GO:0008152,GO:0009056,GO:0009308,GO:0009310,GO:0009987,GO:0016020,GO:0016491,GO:0016638,GO:0016641,GO:0019867,GO:0031090,GO:0031966,GO:0031967,GO:0031968,GO:0031975,GO:0034641,GO:0042402,GO:0043226,GO:0043227,GO:0043229,GO:0043231,GO:0044106,GO:0044237,GO:…	1.4.3.4	ko:K00274	ko00260,ko00330,ko00340,ko00350,ko00360,ko00380,ko00950,ko00982,ko01100,ko01110,ko04726,ko04728,ko05030,ko05031,ko05034,map00260,map00330,map00340,map00350,map00360,map00380,map00950,map00982,map01100,map01110,map04726,map04728,map05030,map05031,map05034	M00135	R02173,R02382,R02529,R02532,R02613,R02908,R02919,R04025,R04300,R04674,R04890,R04893,R04894,R04907,R04908,R08346,R08347,R08348,R11354	RC00062,RC00160,RC00225,RC00676,RC00807,RC00808,RC01808,RC02226,RC02713	ko00000,ko00001,ko00002,ko01000	-	-	-	Amino_oxidase
XP_071784698.1	7897.ENSLACP00000009444	1.3e-33	130	COG1231@1|root,KOG0029@2759|Eukaryota,38B4W@33154|Opisthokonta,3BI0V@33208|Metazoa,3CXJF@33213|Bilateria,484HM@7711|Chordata,492DD@7742|Vertebrata	33208|Metazoa	Q	phenylethylamine metabolic process	maob	GO:0003674,GO:0003824,GO:0005575,GO:0005622,GO:0005623,GO:0005737,GO:0005739,GO:0005740,GO:0005741,GO:0006576,GO:0006807,GO:0008131,GO:0008150,GO:0008152,GO:0009056,GO:0009308,GO:0009310,GO:0009987,GO:0016020,GO:0016491,GO:0016638,GO:0016641,GO:0019867,GO:0031090,GO:0031966,GO:0031967,GO:0031968,GO:0031975,GO:0034641,GO:0042402,GO:0043226,GO:0043227,GO:0043229,GO:0043231,GO:0044106,GO:0044237,GO:…	1.4.3.4	ko:K00274	ko00260,ko00330,ko00340,ko00350,ko00360,ko00380,ko00950,ko00982,ko01100,ko01110,ko04726,ko04728,ko05030,ko05031,ko05034,map00260,map00330,map00340,map00350,map00360,map00380,map00950,map00982,map01100,map01110,map04726,map04728,map05030,map05031,map05034	M00135	R02173,R02382,R02529,R02532,R02613,R02908,R02919,R04025,R04300,R04674,R04890,R04893,R04894,R04907,R04908,R08346,R08347,R08348,R11354	RC00062,RC00160,RC00225,RC00676,RC00807,RC00808,RC01808,RC02226,RC02713	ko00000,ko00001,ko00002,ko01000	-	-	-	Amino_oxidase
XP_071784699.1	7897.ENSLACP00000009444	5.95e-35	131	COG1231@1|root,KOG0029@2759|Eukaryota,38B4W@33154|Opisthokonta,3BI0V@33208|Metazoa,3CXJF@33213|Bilateria,484HM@7711|Chordata,492DD@7742|Vertebrata	33208|Metazoa	Q	phenylethylamine metabolic process	maob	GO:0003674,GO:0003824,GO:0005575,GO:0005622,GO:0005623,GO:0005737,GO:0005739,GO:0005740,GO:0005741,GO:0006576,GO:0006807,GO:0008131,GO:0008150,GO:0008152,GO:0009056,GO:0009308,GO:0009310,GO:0009987,GO:0016020,GO:0016491,GO:0016638,GO:0016641,GO:0019867,GO:0031090,GO:0031966,GO:0031967,GO:0031968,GO:0031975,GO:0034641,GO:0042402,GO:0043226,GO:0043227,GO:0043229,GO:0043231,GO:0044106,GO:0044237,GO:…	1.4.3.4	ko:K00274	ko00260,ko00330,ko00340,ko00350,ko00360,ko00380,ko00950,ko00982,ko01100,ko01110,ko04726,ko04728,ko05030,ko05031,ko05034,map00260,map00330,map00340,map00350,map00360,map00380,map00950,map00982,map01100,map01110,map04726,map04728,map05030,map05031,map05034	M00135	R02173,R02382,R02529,R02532,R02613,R02908,R02919,R04025,R04300,R04674,R04890,R04893,R04894,R04907,R04908,R08346,R08347,R08348,R11354	RC00062,RC00160,RC00225,RC00676,RC00807,RC00808,RC01808,RC02226,RC02713	ko00000,ko00001,ko00002,ko01000	-	-	-	Amino_oxidase
XP_071784700.1	7668.SPU_027242-tr	2e-143	427	KOG2557@1|root,KOG2557@2759|Eukaryota,38FJW@33154|Opisthokonta,3BE15@33208|Metazoa,3CUV3@33213|Bilateria	33208|Metazoa	S	negative regulation of oxidative stress-induced neuron death	TLDC1	GO:0005575,GO:0005622,GO:0005623,GO:0005737,GO:0008150,GO:0010941,GO:0016020,GO:0044424,GO:0044464,GO:0048519,GO:0048523,GO:0048583,GO:0048585,GO:0050789,GO:0050794,GO:0060548,GO:0065007,GO:0080134,GO:0080135,GO:1900407,GO:1900408,GO:1901214,GO:1901215,GO:1902882,GO:1902883,GO:1903201,GO:1903202,GO:1903203,GO:1903204	-	-	-	-	-	-	-	-	-	-	TLD
XP_071784701.1	7918.ENSLOCP00000002764	1.24e-59	200	KOG1585@1|root,KOG1585@2759|Eukaryota,38FUY@33154|Opisthokonta,3B9BJ@33208|Metazoa,3CX7D@33213|Bilateria,485RR@7711|Chordata,495WU@7742|Vertebrata,4A1W5@7898|Actinopterygii	33208|Metazoa	U	N-ethylmaleimide-sensitive factor attachment protein, gamma	NAPG	GO:0000149,GO:0001505,GO:0003002,GO:0003674,GO:0005483,GO:0005488,GO:0005515,GO:0005575,GO:0005622,GO:0005623,GO:0005737,GO:0005739,GO:0005773,GO:0005774,GO:0006810,GO:0006836,GO:0006886,GO:0006887,GO:0006891,GO:0007154,GO:0007267,GO:0007268,GO:0007269,GO:0007275,GO:0007389,GO:0007444,GO:0007447,GO:0007450,GO:0008104,GO:0008150,GO:0009888,GO:0009953,GO:0009987,GO:0015031,GO:0015833,GO:0016020,GO:…	-	ko:K21198	-	-	-	-	ko00000,ko04131	-	-	-	SNAP
XP_071784702.1	7668.SPU_011300-tr	5.87e-91	278	COG5590@1|root,KOG2969@2759|Eukaryota,3A0N2@33154|Opisthokonta,3BI3Z@33208|Metazoa,3CWJR@33213|Bilateria	33208|Metazoa	S	Ubiquinone biosynthesis protein COQ9	COQ9	GO:0000151,GO:0003674,GO:0004857,GO:0005488,GO:0005515,GO:0005575,GO:0005622,GO:0005623,GO:0005737,GO:0005739,GO:0005740,GO:0005743,GO:0006091,GO:0006119,GO:0006120,GO:0006139,GO:0006163,GO:0006725,GO:0006732,GO:0006733,GO:0006743,GO:0006744,GO:0006753,GO:0006793,GO:0006796,GO:0006807,GO:0008150,GO:0008152,GO:0008289,GO:0009058,GO:0009108,GO:0009117,GO:0009123,GO:0009126,GO:0009141,GO:0009144,GO:…	-	ko:K18587	-	-	-	-	ko00000	-	-	-	COQ9
XP_071784703.1	7897.ENSLACP00000003864	1.57e-07	60.8	KOG3656@1|root,KOG3656@2759|Eukaryota,38BUX@33154|Opisthokonta,3BF5B@33208|Metazoa,3CW1W@33213|Bilateria,485WD@7711|Chordata,48WS8@7742|Vertebrata	33208|Metazoa	T	7 transmembrane receptor (rhodopsin family)	-	-	-	ko:K04266	ko04015,ko04020,ko04024,ko04080,ko04270,ko05012,ko05034,map04015,map04020,map04024,map04080,map04270,map05012,map05034	-	-	-	ko00000,ko00001,ko04030	-	-	-	7tm_1
XP_071784704.1	10224.XP_002737817.1	0	909	KOG0211@1|root,KOG0211@2759|Eukaryota,38QVM@33154|Opisthokonta,3BGU3@33208|Metazoa,3CYMT@33213|Bilateria	33208|Metazoa	T	regulation of protein serine/threonine phosphatase activity	PPP4R4	GO:0003674,GO:0005575,GO:0005622,GO:0005623,GO:0005737,GO:0005829,GO:0008150,GO:0008287,GO:0009892,GO:0010563,GO:0010605,GO:0010921,GO:0010923,GO:0019208,GO:0019220,GO:0019222,GO:0019888,GO:0030234,GO:0031323,GO:0031324,GO:0031399,GO:0031400,GO:0032268,GO:0032269,GO:0032515,GO:0032991,GO:0035303,GO:0035304,GO:0035305,GO:0035308,GO:0043086,GO:0043666,GO:0044092,GO:0044424,GO:0044444,GO:0044464,GO:…	-	ko:K15426	-	-	-	-	ko00000,ko01009,ko03400	-	-	-	HEAT
XP_071784706.1	10224.XP_002737817.1	0	908	KOG0211@1|root,KOG0211@2759|Eukaryota,38QVM@33154|Opisthokonta,3BGU3@33208|Metazoa,3CYMT@33213|Bilateria	33208|Metazoa	T	regulation of protein serine/threonine phosphatase activity	PPP4R4	GO:0003674,GO:0005575,GO:0005622,GO:0005623,GO:0005737,GO:0005829,GO:0008150,GO:0008287,GO:0009892,GO:0010563,GO:0010605,GO:0010921,GO:0010923,GO:0019208,GO:0019220,GO:0019222,GO:0019888,GO:0030234,GO:0031323,GO:0031324,GO:0031399,GO:0031400,GO:0032268,GO:0032269,GO:0032515,GO:0032991,GO:0035303,GO:0035304,GO:0035305,GO:0035308,GO:0043086,GO:0043666,GO:0044092,GO:0044424,GO:0044444,GO:0044464,GO:…	-	ko:K15426	-	-	-	-	ko00000,ko01009,ko03400	-	-	-	HEAT
XP_071784707.1	6334.EFV56865	2.2e-84	295	KOG1055@1|root,KOG1055@2759|Eukaryota,38DIA@33154|Opisthokonta,3BB1F@33208|Metazoa,3CSV7@33213|Bilateria,40AHC@6231|Nematoda	33208|Metazoa	EPT	7 transmembrane sweet-taste receptor of 3 GCPR	GABBR1	GO:0001503,GO:0001649,GO:0002791,GO:0002793,GO:0003674,GO:0004888,GO:0004930,GO:0004965,GO:0005488,GO:0005515,GO:0005575,GO:0005576,GO:0005615,GO:0005622,GO:0005623,GO:0005737,GO:0005739,GO:0005740,GO:0005783,GO:0005789,GO:0005886,GO:0005887,GO:0007154,GO:0007165,GO:0007186,GO:0007187,GO:0007188,GO:0007193,GO:0007194,GO:0007214,GO:0008021,GO:0008134,GO:0008150,GO:0008285,GO:0009636,GO:0009987,GO:…	-	ko:K04615	ko04024,ko04080,ko04727,ko04742,ko04915,ko05032,map04024,map04080,map04727,map04742,map04915,map05032	-	-	-	ko00000,ko00001,ko04030	9.A.14.15.1	-	-	7tm_3,ANF_receptor,Sushi
XP_071784708.1	7668.SPU_026696-tr	1.42e-206	597	COG0531@1|root,KOG1287@2759|Eukaryota,38BBK@33154|Opisthokonta,3B9U2@33208|Metazoa,3CX7X@33213|Bilateria	33208|Metazoa	E	L-cystine transmembrane transporter activity	SLC7A9	GO:0000099,GO:0000101,GO:0002376,GO:0003333,GO:0003674,GO:0003823,GO:0005215,GO:0005342,GO:0005488,GO:0005575,GO:0005623,GO:0005886,GO:0005887,GO:0005903,GO:0006810,GO:0006811,GO:0006820,GO:0006865,GO:0006928,GO:0008150,GO:0008509,GO:0008514,GO:0009987,GO:0015075,GO:0015171,GO:0015175,GO:0015179,GO:0015184,GO:0015291,GO:0015297,GO:0015318,GO:0015711,GO:0015804,GO:0015807,GO:0015811,GO:0015849,GO:…	-	ko:K13868	ko04974,map04974	-	-	-	ko00000,ko00001,ko02000	2.A.3.8.15	-	-	AA_permease_2
XP_071784709.1	7668.SPU_026696-tr	1.42e-206	597	COG0531@1|root,KOG1287@2759|Eukaryota,38BBK@33154|Opisthokonta,3B9U2@33208|Metazoa,3CX7X@33213|Bilateria	33208|Metazoa	E	L-cystine transmembrane transporter activity	SLC7A9	GO:0000099,GO:0000101,GO:0002376,GO:0003333,GO:0003674,GO:0003823,GO:0005215,GO:0005342,GO:0005488,GO:0005575,GO:0005623,GO:0005886,GO:0005887,GO:0005903,GO:0006810,GO:0006811,GO:0006820,GO:0006865,GO:0006928,GO:0008150,GO:0008509,GO:0008514,GO:0009987,GO:0015075,GO:0015171,GO:0015175,GO:0015179,GO:0015184,GO:0015291,GO:0015297,GO:0015318,GO:0015711,GO:0015804,GO:0015807,GO:0015811,GO:0015849,GO:…	-	ko:K13868	ko04974,map04974	-	-	-	ko00000,ko00001,ko02000	2.A.3.8.15	-	-	AA_permease_2
XP_071784710.1	7668.SPU_026696-tr	1.42e-206	597	COG0531@1|root,KOG1287@2759|Eukaryota,38BBK@33154|Opisthokonta,3B9U2@33208|Metazoa,3CX7X@33213|Bilateria	33208|Metazoa	E	L-cystine transmembrane transporter activity	SLC7A9	GO:0000099,GO:0000101,GO:0002376,GO:0003333,GO:0003674,GO:0003823,GO:0005215,GO:0005342,GO:0005488,GO:0005575,GO:0005623,GO:0005886,GO:0005887,GO:0005903,GO:0006810,GO:0006811,GO:0006820,GO:0006865,GO:0006928,GO:0008150,GO:0008509,GO:0008514,GO:0009987,GO:0015075,GO:0015171,GO:0015175,GO:0015179,GO:0015184,GO:0015291,GO:0015297,GO:0015318,GO:0015711,GO:0015804,GO:0015807,GO:0015811,GO:0015849,GO:…	-	ko:K13868	ko04974,map04974	-	-	-	ko00000,ko00001,ko02000	2.A.3.8.15	-	-	AA_permease_2
XP_071784711.1	7668.SPU_026696-tr	3.58e-217	624	COG0531@1|root,KOG1287@2759|Eukaryota,38BBK@33154|Opisthokonta,3B9U2@33208|Metazoa,3CX7X@33213|Bilateria	33208|Metazoa	E	L-cystine transmembrane transporter activity	SLC7A9	GO:0000099,GO:0000101,GO:0002376,GO:0003333,GO:0003674,GO:0003823,GO:0005215,GO:0005342,GO:0005488,GO:0005575,GO:0005623,GO:0005886,GO:0005887,GO:0005903,GO:0006810,GO:0006811,GO:0006820,GO:0006865,GO:0006928,GO:0008150,GO:0008509,GO:0008514,GO:0009987,GO:0015075,GO:0015171,GO:0015175,GO:0015179,GO:0015184,GO:0015291,GO:0015297,GO:0015318,GO:0015711,GO:0015804,GO:0015807,GO:0015811,GO:0015849,GO:…	-	ko:K13868	ko04974,map04974	-	-	-	ko00000,ko00001,ko02000	2.A.3.8.15	-	-	AA_permease_2
XP_071784712.1	7668.SPU_026696-tr	1.42e-206	597	COG0531@1|root,KOG1287@2759|Eukaryota,38BBK@33154|Opisthokonta,3B9U2@33208|Metazoa,3CX7X@33213|Bilateria	33208|Metazoa	E	L-cystine transmembrane transporter activity	SLC7A9	GO:0000099,GO:0000101,GO:0002376,GO:0003333,GO:0003674,GO:0003823,GO:0005215,GO:0005342,GO:0005488,GO:0005575,GO:0005623,GO:0005886,GO:0005887,GO:0005903,GO:0006810,GO:0006811,GO:0006820,GO:0006865,GO:0006928,GO:0008150,GO:0008509,GO:0008514,GO:0009987,GO:0015075,GO:0015171,GO:0015175,GO:0015179,GO:0015184,GO:0015291,GO:0015297,GO:0015318,GO:0015711,GO:0015804,GO:0015807,GO:0015811,GO:0015849,GO:…	-	ko:K13868	ko04974,map04974	-	-	-	ko00000,ko00001,ko02000	2.A.3.8.15	-	-	AA_permease_2
XP_071784713.1	7668.SPU_026696-tr	1.42e-206	597	COG0531@1|root,KOG1287@2759|Eukaryota,38BBK@33154|Opisthokonta,3B9U2@33208|Metazoa,3CX7X@33213|Bilateria	33208|Metazoa	E	L-cystine transmembrane transporter activity	SLC7A9	GO:0000099,GO:0000101,GO:0002376,GO:0003333,GO:0003674,GO:0003823,GO:0005215,GO:0005342,GO:0005488,GO:0005575,GO:0005623,GO:0005886,GO:0005887,GO:0005903,GO:0006810,GO:0006811,GO:0006820,GO:0006865,GO:0006928,GO:0008150,GO:0008509,GO:0008514,GO:0009987,GO:0015075,GO:0015171,GO:0015175,GO:0015179,GO:0015184,GO:0015291,GO:0015297,GO:0015318,GO:0015711,GO:0015804,GO:0015807,GO:0015811,GO:0015849,GO:…	-	ko:K13868	ko04974,map04974	-	-	-	ko00000,ko00001,ko02000	2.A.3.8.15	-	-	AA_permease_2
XP_071784714.1	7668.SPU_026696-tr	1.42e-206	597	COG0531@1|root,KOG1287@2759|Eukaryota,38BBK@33154|Opisthokonta,3B9U2@33208|Metazoa,3CX7X@33213|Bilateria	33208|Metazoa	E	L-cystine transmembrane transporter activity	SLC7A9	GO:0000099,GO:0000101,GO:0002376,GO:0003333,GO:0003674,GO:0003823,GO:0005215,GO:0005342,GO:0005488,GO:0005575,GO:0005623,GO:0005886,GO:0005887,GO:0005903,GO:0006810,GO:0006811,GO:0006820,GO:0006865,GO:0006928,GO:0008150,GO:0008509,GO:0008514,GO:0009987,GO:0015075,GO:0015171,GO:0015175,GO:0015179,GO:0015184,GO:0015291,GO:0015297,GO:0015318,GO:0015711,GO:0015804,GO:0015807,GO:0015811,GO:0015849,GO:…	-	ko:K13868	ko04974,map04974	-	-	-	ko00000,ko00001,ko02000	2.A.3.8.15	-	-	AA_permease_2
XP_071784715.1	10224.XP_006816949.1	9.9e-212	602	COG0531@1|root,KOG1287@2759|Eukaryota,38BBK@33154|Opisthokonta,3B9U2@33208|Metazoa,3CX7X@33213|Bilateria	33208|Metazoa	E	L-cystine transmembrane transporter activity	SLC7A9	GO:0000099,GO:0000101,GO:0002376,GO:0003333,GO:0003674,GO:0003823,GO:0005215,GO:0005342,GO:0005488,GO:0005575,GO:0005623,GO:0005886,GO:0005887,GO:0005903,GO:0006810,GO:0006811,GO:0006820,GO:0006865,GO:0006928,GO:0008150,GO:0008509,GO:0008514,GO:0009987,GO:0015075,GO:0015171,GO:0015175,GO:0015179,GO:0015184,GO:0015291,GO:0015297,GO:0015318,GO:0015711,GO:0015804,GO:0015807,GO:0015811,GO:0015849,GO:…	-	ko:K13868	ko04974,map04974	-	-	-	ko00000,ko00001,ko02000	2.A.3.8.15	-	-	AA_permease_2
XP_071784716.1	7668.SPU_026696-tr	4.26e-218	626	COG0531@1|root,KOG1287@2759|Eukaryota,38BBK@33154|Opisthokonta,3B9U2@33208|Metazoa,3CX7X@33213|Bilateria	33208|Metazoa	E	L-cystine transmembrane transporter activity	SLC7A9	GO:0000099,GO:0000101,GO:0002376,GO:0003333,GO:0003674,GO:0003823,GO:0005215,GO:0005342,GO:0005488,GO:0005575,GO:0005623,GO:0005886,GO:0005887,GO:0005903,GO:0006810,GO:0006811,GO:0006820,GO:0006865,GO:0006928,GO:0008150,GO:0008509,GO:0008514,GO:0009987,GO:0015075,GO:0015171,GO:0015175,GO:0015179,GO:0015184,GO:0015291,GO:0015297,GO:0015318,GO:0015711,GO:0015804,GO:0015807,GO:0015811,GO:0015849,GO:…	-	ko:K13868	ko04974,map04974	-	-	-	ko00000,ko00001,ko02000	2.A.3.8.15	-	-	AA_permease_2
XP_071784717.1	10224.XP_002737817.1	1.46e-316	900	KOG0211@1|root,KOG0211@2759|Eukaryota,38QVM@33154|Opisthokonta,3BGU3@33208|Metazoa,3CYMT@33213|Bilateria	33208|Metazoa	T	regulation of protein serine/threonine phosphatase activity	PPP4R4	GO:0003674,GO:0005575,GO:0005622,GO:0005623,GO:0005737,GO:0005829,GO:0008150,GO:0008287,GO:0009892,GO:0010563,GO:0010605,GO:0010921,GO:0010923,GO:0019208,GO:0019220,GO:0019222,GO:0019888,GO:0030234,GO:0031323,GO:0031324,GO:0031399,GO:0031400,GO:0032268,GO:0032269,GO:0032515,GO:0032991,GO:0035303,GO:0035304,GO:0035305,GO:0035308,GO:0043086,GO:0043666,GO:0044092,GO:0044424,GO:0044444,GO:0044464,GO:…	-	ko:K15426	-	-	-	-	ko00000,ko01009,ko03400	-	-	-	HEAT
XP_071784718.1	7668.SPU_025741-tr	1.92e-62	215	2CN36@1|root,2QTNN@2759|Eukaryota,38FJC@33154|Opisthokonta,3BM27@33208|Metazoa,3D0HQ@33213|Bilateria	33208|Metazoa	-	-	-	-	-	-	-	-	-	-	-	-	-	-	RVT_1
XP_071784719.1	7739.XP_002612427.1	4.62e-82	295	2CH21@1|root,2S0BG@2759|Eukaryota,39SCW@33154|Opisthokonta,3BI08@33208|Metazoa,3D0HA@33213|Bilateria,484MV@7711|Chordata	33208|Metazoa	S	cellular response to camptothecin	SPIDR	GO:0000018,GO:0000228,GO:0000724,GO:0000725,GO:0005575,GO:0005622,GO:0005623,GO:0005634,GO:0005654,GO:0005694,GO:0006139,GO:0006259,GO:0006281,GO:0006282,GO:0006302,GO:0006310,GO:0006725,GO:0006807,GO:0006950,GO:0006974,GO:0008150,GO:0008152,GO:0009314,GO:0009628,GO:0009719,GO:0009893,GO:0009987,GO:0010033,GO:0010035,GO:0010212,GO:0010243,GO:0010569,GO:0010604,GO:0014070,GO:0019219,GO:0019222,GO:…	-	-	-	-	-	-	-	-	-	-	DUF4502,DUF4503
XP_071784720.1	7739.XP_002612427.1	2.34e-82	295	2CH21@1|root,2S0BG@2759|Eukaryota,39SCW@33154|Opisthokonta,3BI08@33208|Metazoa,3D0HA@33213|Bilateria,484MV@7711|Chordata	33208|Metazoa	S	cellular response to camptothecin	SPIDR	GO:0000018,GO:0000228,GO:0000724,GO:0000725,GO:0005575,GO:0005622,GO:0005623,GO:0005634,GO:0005654,GO:0005694,GO:0006139,GO:0006259,GO:0006281,GO:0006282,GO:0006302,GO:0006310,GO:0006725,GO:0006807,GO:0006950,GO:0006974,GO:0008150,GO:0008152,GO:0009314,GO:0009628,GO:0009719,GO:0009893,GO:0009987,GO:0010033,GO:0010035,GO:0010212,GO:0010243,GO:0010569,GO:0010604,GO:0014070,GO:0019219,GO:0019222,GO:…	-	-	-	-	-	-	-	-	-	-	DUF4502,DUF4503
XP_071784721.1	10224.XP_002739144.1	1.79e-64	234	2CH21@1|root,2S0BG@2759|Eukaryota,39SCW@33154|Opisthokonta,3BI08@33208|Metazoa,3D0HA@33213|Bilateria	33208|Metazoa	S	cellular response to camptothecin	SPIDR	GO:0000018,GO:0000228,GO:0000724,GO:0000725,GO:0005575,GO:0005622,GO:0005623,GO:0005634,GO:0005654,GO:0005694,GO:0006139,GO:0006259,GO:0006281,GO:0006282,GO:0006302,GO:0006310,GO:0006725,GO:0006807,GO:0006950,GO:0006974,GO:0008150,GO:0008152,GO:0009314,GO:0009628,GO:0009719,GO:0009893,GO:0009987,GO:0010033,GO:0010035,GO:0010212,GO:0010243,GO:0010569,GO:0010604,GO:0014070,GO:0019219,GO:0019222,GO:…	-	-	-	-	-	-	-	-	-	-	DUF4502,DUF4503
XP_071784722.1	10224.XP_006822030.1	1.09e-264	812	KOG1916@1|root,KOG1916@2759|Eukaryota,38HMV@33154|Opisthokonta,3BDGA@33208|Metazoa,3CXEH@33213|Bilateria	33208|Metazoa	S	Enhancer of	EDC4	GO:0000003,GO:0000288,GO:0000291,GO:0000578,GO:0000932,GO:0000956,GO:0003002,GO:0003006,GO:0003674,GO:0005488,GO:0005515,GO:0005575,GO:0005622,GO:0005623,GO:0005634,GO:0005654,GO:0005737,GO:0005829,GO:0006139,GO:0006401,GO:0006402,GO:0006403,GO:0006725,GO:0006807,GO:0006950,GO:0006952,GO:0006996,GO:0007028,GO:0007275,GO:0007276,GO:0007281,GO:0007292,GO:0007308,GO:0007309,GO:0007314,GO:0007315,GO:…	-	ko:K12616	ko03018,map03018	-	-	-	ko00000,ko00001,ko03019	-	-	-	Ge1_WD40
XP_071784723.1	10224.XP_006822030.1	1.2e-260	800	KOG1916@1|root,KOG1916@2759|Eukaryota,38HMV@33154|Opisthokonta,3BDGA@33208|Metazoa,3CXEH@33213|Bilateria	33208|Metazoa	S	Enhancer of	EDC4	GO:0000003,GO:0000288,GO:0000291,GO:0000578,GO:0000932,GO:0000956,GO:0003002,GO:0003006,GO:0003674,GO:0005488,GO:0005515,GO:0005575,GO:0005622,GO:0005623,GO:0005634,GO:0005654,GO:0005737,GO:0005829,GO:0006139,GO:0006401,GO:0006402,GO:0006403,GO:0006725,GO:0006807,GO:0006950,GO:0006952,GO:0006996,GO:0007028,GO:0007275,GO:0007276,GO:0007281,GO:0007292,GO:0007308,GO:0007309,GO:0007314,GO:0007315,GO:…	-	ko:K12616	ko03018,map03018	-	-	-	ko00000,ko00001,ko03019	-	-	-	Ge1_WD40
XP_071784724.1	7668.SPU_025741-tr	1.79e-222	650	2CN36@1|root,2QTNN@2759|Eukaryota,38FJC@33154|Opisthokonta,3BM27@33208|Metazoa,3D0HQ@33213|Bilateria	33208|Metazoa	-	-	-	-	-	-	-	-	-	-	-	-	-	-	RVT_1
XP_071784725.1	10224.XP_002737817.1	0	909	KOG0211@1|root,KOG0211@2759|Eukaryota,38QVM@33154|Opisthokonta,3BGU3@33208|Metazoa,3CYMT@33213|Bilateria	33208|Metazoa	T	regulation of protein serine/threonine phosphatase activity	PPP4R4	GO:0003674,GO:0005575,GO:0005622,GO:0005623,GO:0005737,GO:0005829,GO:0008150,GO:0008287,GO:0009892,GO:0010563,GO:0010605,GO:0010921,GO:0010923,GO:0019208,GO:0019220,GO:0019222,GO:0019888,GO:0030234,GO:0031323,GO:0031324,GO:0031399,GO:0031400,GO:0032268,GO:0032269,GO:0032515,GO:0032991,GO:0035303,GO:0035304,GO:0035305,GO:0035308,GO:0043086,GO:0043666,GO:0044092,GO:0044424,GO:0044444,GO:0044464,GO:…	-	ko:K15426	-	-	-	-	ko00000,ko01009,ko03400	-	-	-	HEAT
XP_071784726.1	7739.XP_002591608.1	4.53e-21	91.7	2ERDB@1|root,2SU76@2759|Eukaryota,3AQHH@33154|Opisthokonta,3C33T@33208|Metazoa	33208|Metazoa	S	F5/8 type C domain	-	-	-	-	-	-	-	-	-	-	-	-	F5_F8_type_C
XP_071784727.1	7668.SPU_012760-tr	1.54e-35	129	COG0666@1|root,KOG0504@2759|Eukaryota,3AAHS@33154|Opisthokonta,3BU4R@33208|Metazoa,3DBA7@33213|Bilateria	33208|Metazoa	S	Ankyrin repeat	-	-	-	-	-	-	-	-	-	-	-	-	Ank,Ank_2,Ank_4
XP_071784728.1	8469.XP_007065717.1	1.15e-46	192	COG5084@1|root,KOG2032@1|root,KOG1492@2759|Eukaryota,KOG2032@2759|Eukaryota,38HPF@33154|Opisthokonta,3BH42@33208|Metazoa,3CSQV@33213|Bilateria,481JA@7711|Chordata,4921E@7742|Vertebrata,4CAFB@8459|Testudines	33208|Metazoa	S	zinc finger	ZC3H3	GO:0000981,GO:0003674,GO:0003676,GO:0003700,GO:0003723,GO:0003824,GO:0004518,GO:0004519,GO:0004521,GO:0004540,GO:0005488,GO:0005515,GO:0005575,GO:0005622,GO:0005623,GO:0005634,GO:0005654,GO:0005847,GO:0005849,GO:0006139,GO:0006355,GO:0006357,GO:0006378,GO:0006396,GO:0006397,GO:0006403,GO:0006405,GO:0006406,GO:0006611,GO:0006725,GO:0006807,GO:0006810,GO:0006886,GO:0006913,GO:0008104,GO:0008150,GO:…	-	ko:K06093	ko04015,ko04144,ko04360,ko04390,ko04391,ko04530,ko05165,map04015,map04144,map04360,map04390,map04391,map04530,map05165	-	-	-	ko00000,ko00001,ko03036	-	-	-	zf-CCCH
XP_071784729.1	6500.XP_005099702.1	5.04e-140	419	COG5126@1|root,KOG0027@2759|Eukaryota,38ETU@33154|Opisthokonta,3BAEQ@33208|Metazoa,3CUJJ@33213|Bilateria	33208|Metazoa	T	calmodulin	-	-	-	ko:K02183	ko04014,ko04015,ko04016,ko04020,ko04022,ko04024,ko04070,ko04114,ko04218,ko04261,ko04270,ko04371,ko04626,ko04713,ko04720,ko04722,ko04728,ko04740,ko04744,ko04745,ko04750,ko04910,ko04912,ko04915,ko04916,ko04921,ko04922,ko04924,ko04925,ko04970,ko04971,ko05010,ko05031,ko05034,ko05133,ko05152,ko05167,ko05200,ko05214,ko05418,map04014,map04015,map04016,map04020,map04022,map04024,map04070,map04114,map0421…	-	-	-	ko00000,ko00001,ko01009,ko03036,ko04131,ko04147	-	-	-	EF-hand_1,EF-hand_5,EF-hand_8
XP_071784730.1	400682.PAC_15702254	1.64e-81	265	KOG2579@1|root,KOG2579@2759|Eukaryota,38D9J@33154|Opisthokonta,3BHNR@33208|Metazoa	33208|Metazoa	T	negative regulation of axon extension involved in regeneration	TNR	GO:0000902,GO:0000904,GO:0001558,GO:0003008,GO:0003674,GO:0005102,GO:0005178,GO:0005488,GO:0005515,GO:0005575,GO:0005576,GO:0005623,GO:0006928,GO:0006935,GO:0007155,GO:0007158,GO:0007162,GO:0007275,GO:0007399,GO:0007409,GO:0007411,GO:0007417,GO:0007420,GO:0007610,GO:0007611,GO:0007612,GO:0007626,GO:0008150,GO:0008289,GO:0008306,GO:0008361,GO:0009605,GO:0009653,GO:0009986,GO:0009987,GO:0010646,GO:…	-	ko:K06252	ko04151,ko04510,ko04512,ko05165,ko05206,map04151,map04510,map04512,map05165,map05206	-	-	-	ko00000,ko00001,ko00536,ko04516	-	-	-	EGF_2,Fibrinogen_C,fn3
XP_071784731.1	10224.XP_002742254.1	0	1439	KOG0169@1|root,KOG1264@2759|Eukaryota,38F9A@33154|Opisthokonta,3BCKY@33208|Metazoa,3CYZY@33213|Bilateria	33208|Metazoa	I	phospholipase C	PLCG2	GO:0000003,GO:0000302,GO:0000902,GO:0000904,GO:0001558,GO:0001667,GO:0001701,GO:0001726,GO:0001775,GO:0001784,GO:0001817,GO:0001819,GO:0001936,GO:0001938,GO:0002064,GO:0002065,GO:0002066,GO:0002090,GO:0002092,GO:0002218,GO:0002220,GO:0002223,GO:0002237,GO:0002252,GO:0002253,GO:0002263,GO:0002285,GO:0002312,GO:0002313,GO:0002316,GO:0002335,GO:0002366,GO:0002376,GO:0002429,GO:0002431,GO:0002433,GO:…	3.1.4.11	ko:K01116,ko:K05859	ko00562,ko01100,ko01521,ko04012,ko04014,ko04015,ko04020,ko04064,ko04066,ko04070,ko04072,ko04360,ko04370,ko04380,ko04611,ko04650,ko04658,ko04659,ko04660,ko04662,ko04664,ko04666,ko04670,ko04722,ko04750,ko04919,ko04933,ko05110,ko05120,ko05167,ko05169,ko05200,ko05205,ko05206,ko05214,ko05223,ko05225,ko05231,map00562,map01100,map01521,map04012,map04014,map04015,map04020,map04064,map04066,map04070,map04…	M00130	R03332,R03435,R10952	RC00017,RC00425	ko00000,ko00001,ko00002,ko01000,ko04131	-	-	-	C2,PI-PLC-X,PI-PLC-Y,SH2,SH3_1
XP_071784732.1	10224.XP_002742254.1	0	1451	KOG0169@1|root,KOG1264@2759|Eukaryota,38F9A@33154|Opisthokonta,3BCKY@33208|Metazoa,3CYZY@33213|Bilateria	33208|Metazoa	I	phospholipase C	PLCG2	GO:0000003,GO:0000302,GO:0000902,GO:0000904,GO:0001558,GO:0001667,GO:0001701,GO:0001726,GO:0001775,GO:0001784,GO:0001817,GO:0001819,GO:0001936,GO:0001938,GO:0002064,GO:0002065,GO:0002066,GO:0002090,GO:0002092,GO:0002218,GO:0002220,GO:0002223,GO:0002237,GO:0002252,GO:0002253,GO:0002263,GO:0002285,GO:0002312,GO:0002313,GO:0002316,GO:0002335,GO:0002366,GO:0002376,GO:0002429,GO:0002431,GO:0002433,GO:…	3.1.4.11	ko:K01116,ko:K05859	ko00562,ko01100,ko01521,ko04012,ko04014,ko04015,ko04020,ko04064,ko04066,ko04070,ko04072,ko04360,ko04370,ko04380,ko04611,ko04650,ko04658,ko04659,ko04660,ko04662,ko04664,ko04666,ko04670,ko04722,ko04750,ko04919,ko04933,ko05110,ko05120,ko05167,ko05169,ko05200,ko05205,ko05206,ko05214,ko05223,ko05225,ko05231,map00562,map01100,map01521,map04012,map04014,map04015,map04020,map04064,map04066,map04070,map04…	M00130	R03332,R03435,R10952	RC00017,RC00425	ko00000,ko00001,ko00002,ko01000,ko04131	-	-	-	C2,PI-PLC-X,PI-PLC-Y,SH2,SH3_1
XP_071784733.1	43151.ADAC006974-PA	7.32e-10	65.9	KOG4478@1|root,KOG4478@2759|Eukaryota,3A0N8@33154|Opisthokonta,3BKD1@33208|Metazoa,3D4RH@33213|Bilateria,41ZWK@6656|Arthropoda,3SMRD@50557|Insecta,453DD@7147|Diptera,45HW3@7148|Nematocera	33208|Metazoa	S	Assembly, mitochondrial proton-transport ATP synth complex	TMEM70	GO:0005575,GO:0005622,GO:0005623,GO:0005634,GO:0005654,GO:0005737,GO:0005739,GO:0005740,GO:0006996,GO:0007005,GO:0008150,GO:0009987,GO:0016020,GO:0016021,GO:0016043,GO:0022607,GO:0031090,GO:0031224,GO:0031300,GO:0031301,GO:0031966,GO:0031967,GO:0031974,GO:0031975,GO:0031981,GO:0032592,GO:0033615,GO:0034622,GO:0043226,GO:0043227,GO:0043229,GO:0043231,GO:0043233,GO:0043461,GO:0043933,GO:0044085,GO:…	-	ko:K17966	-	-	-	-	ko00000,ko03029	-	-	-	TMEM70
XP_071784735.1	7668.SPU_012630-tr	1.68e-224	640	KOG1435@1|root,KOG1435@2759|Eukaryota,38CV6@33154|Opisthokonta,3BD80@33208|Metazoa,3CXXJ@33213|Bilateria	33208|Metazoa	IT	delta14-sterol reductase activity	LBR	GO:0000166,GO:0003674,GO:0003676,GO:0003677,GO:0003682,GO:0003824,GO:0005048,GO:0005488,GO:0005515,GO:0005521,GO:0005575,GO:0005622,GO:0005623,GO:0005634,GO:0005635,GO:0005637,GO:0005639,GO:0005643,GO:0005652,GO:0005737,GO:0005783,GO:0005789,GO:0005886,GO:0005887,GO:0006066,GO:0006629,GO:0006694,GO:0006695,GO:0006996,GO:0006997,GO:0008139,GO:0008150,GO:0008152,GO:0008202,GO:0008203,GO:0008610,GO:…	1.3.1.70	ko:K00222,ko:K19532	ko00100,ko01100,ko01110,ko01130,map00100,map01100,map01110,map01130	M00101	R05639,R07483	RC01441	ko00000,ko00001,ko00002,ko01000,ko03036	-	-	-	ERG4_ERG24,LBR_tudor
XP_071784736.1	7668.SPU_019949-tr	1.62e-19	89.7	KOG4294@1|root,KOG4294@2759|Eukaryota,38YI2@33154|Opisthokonta,3BE9T@33208|Metazoa,3CUPZ@33213|Bilateria	33208|Metazoa	PT	acid-sensing ion channel activity	-	-	-	ko:K03440,ko:K04825,ko:K04829	ko04742,ko04750,ko04960,map04742,map04750,map04960	-	-	-	ko00000,ko00001,ko04040	1.A.6.1.1,1.A.6.1.10,1.A.6.1.2,1.A.6.1.4,1.A.6.1.5,1.A.6.2,1.A.6.4,1.A.6.5	-	-	ASC
XP_071784737.1	7668.SPU_007150-tr	1.09e-36	146	KOG4294@1|root,KOG4294@2759|Eukaryota,38YI2@33154|Opisthokonta,3BE9T@33208|Metazoa,3CUPZ@33213|Bilateria	33208|Metazoa	PT	acid-sensing ion channel activity	-	-	-	ko:K03440,ko:K04825,ko:K04829	ko04742,ko04750,ko04960,map04742,map04750,map04960	-	-	-	ko00000,ko00001,ko04040	1.A.6.1.1,1.A.6.1.10,1.A.6.1.2,1.A.6.1.4,1.A.6.1.5,1.A.6.2,1.A.6.4,1.A.6.5	-	-	ASC
XP_071784738.1	7668.SPU_015429-tr	3.39e-164	504	28I76@1|root,2QQHE@2759|Eukaryota,38E1Y@33154|Opisthokonta,3BEE2@33208|Metazoa,3CWM9@33213|Bilateria	33208|Metazoa	T	Breast cancer anti-estrogen resistance	NEDD9	GO:0000302,GO:0000922,GO:0001558,GO:0001726,GO:0002253,GO:0002376,GO:0002429,GO:0002682,GO:0002684,GO:0002757,GO:0002764,GO:0002768,GO:0003674,GO:0005488,GO:0005515,GO:0005575,GO:0005622,GO:0005623,GO:0005634,GO:0005654,GO:0005737,GO:0005794,GO:0005819,GO:0005829,GO:0005856,GO:0005886,GO:0005912,GO:0005924,GO:0005925,GO:0005938,GO:0006928,GO:0006935,GO:0006950,GO:0006979,GO:0006996,GO:0007010,GO:…	-	ko:K05726,ko:K16832	ko04015,ko04062,ko04510,ko04670,ko04810,ko05100,map04015,map04062,map04510,map04670,map04810,map05100	-	-	-	ko00000,ko00001,ko03036	-	-	-	DUF3513,SH3_1,SH3_9,Serine_rich
XP_071784739.1	7668.SPU_015429-tr	4.11e-165	504	28I76@1|root,2QQHE@2759|Eukaryota,38E1Y@33154|Opisthokonta,3BEE2@33208|Metazoa,3CWM9@33213|Bilateria	33208|Metazoa	T	Breast cancer anti-estrogen resistance	NEDD9	GO:0000302,GO:0000922,GO:0001558,GO:0001726,GO:0002253,GO:0002376,GO:0002429,GO:0002682,GO:0002684,GO:0002757,GO:0002764,GO:0002768,GO:0003674,GO:0005488,GO:0005515,GO:0005575,GO:0005622,GO:0005623,GO:0005634,GO:0005654,GO:0005737,GO:0005794,GO:0005819,GO:0005829,GO:0005856,GO:0005886,GO:0005912,GO:0005924,GO:0005925,GO:0005938,GO:0006928,GO:0006935,GO:0006950,GO:0006979,GO:0006996,GO:0007010,GO:…	-	ko:K05726,ko:K16832	ko04015,ko04062,ko04510,ko04670,ko04810,ko05100,map04015,map04062,map04510,map04670,map04810,map05100	-	-	-	ko00000,ko00001,ko03036	-	-	-	DUF3513,SH3_1,SH3_9,Serine_rich
XP_071784740.1	7668.SPU_015429-tr	2.14e-165	505	28I76@1|root,2QQHE@2759|Eukaryota,38E1Y@33154|Opisthokonta,3BEE2@33208|Metazoa,3CWM9@33213|Bilateria	33208|Metazoa	T	Breast cancer anti-estrogen resistance	NEDD9	GO:0000302,GO:0000922,GO:0001558,GO:0001726,GO:0002253,GO:0002376,GO:0002429,GO:0002682,GO:0002684,GO:0002757,GO:0002764,GO:0002768,GO:0003674,GO:0005488,GO:0005515,GO:0005575,GO:0005622,GO:0005623,GO:0005634,GO:0005654,GO:0005737,GO:0005794,GO:0005819,GO:0005829,GO:0005856,GO:0005886,GO:0005912,GO:0005924,GO:0005925,GO:0005938,GO:0006928,GO:0006935,GO:0006950,GO:0006979,GO:0006996,GO:0007010,GO:…	-	ko:K05726,ko:K16832	ko04015,ko04062,ko04510,ko04670,ko04810,ko05100,map04015,map04062,map04510,map04670,map04810,map05100	-	-	-	ko00000,ko00001,ko03036	-	-	-	DUF3513,SH3_1,SH3_9,Serine_rich
XP_071784741.1	7668.SPU_015429-tr	1.04e-165	506	28I76@1|root,2QQHE@2759|Eukaryota,38E1Y@33154|Opisthokonta,3BEE2@33208|Metazoa,3CWM9@33213|Bilateria	33208|Metazoa	T	Breast cancer anti-estrogen resistance	NEDD9	GO:0000302,GO:0000922,GO:0001558,GO:0001726,GO:0002253,GO:0002376,GO:0002429,GO:0002682,GO:0002684,GO:0002757,GO:0002764,GO:0002768,GO:0003674,GO:0005488,GO:0005515,GO:0005575,GO:0005622,GO:0005623,GO:0005634,GO:0005654,GO:0005737,GO:0005794,GO:0005819,GO:0005829,GO:0005856,GO:0005886,GO:0005912,GO:0005924,GO:0005925,GO:0005938,GO:0006928,GO:0006935,GO:0006950,GO:0006979,GO:0006996,GO:0007010,GO:…	-	ko:K05726,ko:K16832	ko04015,ko04062,ko04510,ko04670,ko04810,ko05100,map04015,map04062,map04510,map04670,map04810,map05100	-	-	-	ko00000,ko00001,ko03036	-	-	-	DUF3513,SH3_1,SH3_9,Serine_rich
XP_071784742.1	7668.SPU_015429-tr	1.87e-166	508	28I76@1|root,2QQHE@2759|Eukaryota,38E1Y@33154|Opisthokonta,3BEE2@33208|Metazoa,3CWM9@33213|Bilateria	33208|Metazoa	T	Breast cancer anti-estrogen resistance	NEDD9	GO:0000302,GO:0000922,GO:0001558,GO:0001726,GO:0002253,GO:0002376,GO:0002429,GO:0002682,GO:0002684,GO:0002757,GO:0002764,GO:0002768,GO:0003674,GO:0005488,GO:0005515,GO:0005575,GO:0005622,GO:0005623,GO:0005634,GO:0005654,GO:0005737,GO:0005794,GO:0005819,GO:0005829,GO:0005856,GO:0005886,GO:0005912,GO:0005924,GO:0005925,GO:0005938,GO:0006928,GO:0006935,GO:0006950,GO:0006979,GO:0006996,GO:0007010,GO:…	-	ko:K05726,ko:K16832	ko04015,ko04062,ko04510,ko04670,ko04810,ko05100,map04015,map04062,map04510,map04670,map04810,map05100	-	-	-	ko00000,ko00001,ko03036	-	-	-	DUF3513,SH3_1,SH3_9,Serine_rich
XP_071784743.1	10224.XP_006818455.1	1.06e-41	159	KOG4294@1|root,KOG4294@2759|Eukaryota,38YI2@33154|Opisthokonta,3BE9T@33208|Metazoa,3CUPZ@33213|Bilateria	33208|Metazoa	PT	acid-sensing ion channel activity	-	-	-	ko:K03440,ko:K04825,ko:K04829	ko04742,ko04750,ko04960,map04742,map04750,map04960	-	-	-	ko00000,ko00001,ko04040	1.A.6.1.1,1.A.6.1.10,1.A.6.1.2,1.A.6.1.4,1.A.6.1.5,1.A.6.2,1.A.6.4,1.A.6.5	-	-	ASC
XP_071784744.1	7668.SPU_010402-tr	1.03e-239	668	COG1104@1|root,KOG1549@2759|Eukaryota,38E7D@33154|Opisthokonta,3BC56@33208|Metazoa,3CWJG@33213|Bilateria	33208|Metazoa	E	cysteine desulfurase activity	NFS1	GO:0000096,GO:0000959,GO:0000963,GO:0003674,GO:0003824,GO:0005488,GO:0005515,GO:0005575,GO:0005622,GO:0005623,GO:0005634,GO:0005654,GO:0005737,GO:0005739,GO:0005759,GO:0005829,GO:0006082,GO:0006139,GO:0006163,GO:0006396,GO:0006399,GO:0006400,GO:0006464,GO:0006520,GO:0006725,GO:0006732,GO:0006753,GO:0006790,GO:0006793,GO:0006796,GO:0006807,GO:0008033,GO:0008150,GO:0008152,GO:0009058,GO:0009116,GO:…	2.8.1.7	ko:K04487	ko00730,ko01100,ko04122,map00730,map01100,map04122	-	R07460,R11528,R11529	RC01789,RC02313	ko00000,ko00001,ko01000,ko02048,ko03016,ko03029	-	-	-	Aminotran_5
XP_071784745.1	7668.SPU_010402-tr	1.03e-239	668	COG1104@1|root,KOG1549@2759|Eukaryota,38E7D@33154|Opisthokonta,3BC56@33208|Metazoa,3CWJG@33213|Bilateria	33208|Metazoa	E	cysteine desulfurase activity	NFS1	GO:0000096,GO:0000959,GO:0000963,GO:0003674,GO:0003824,GO:0005488,GO:0005515,GO:0005575,GO:0005622,GO:0005623,GO:0005634,GO:0005654,GO:0005737,GO:0005739,GO:0005759,GO:0005829,GO:0006082,GO:0006139,GO:0006163,GO:0006396,GO:0006399,GO:0006400,GO:0006464,GO:0006520,GO:0006725,GO:0006732,GO:0006753,GO:0006790,GO:0006793,GO:0006796,GO:0006807,GO:0008033,GO:0008150,GO:0008152,GO:0009058,GO:0009116,GO:…	2.8.1.7	ko:K04487	ko00730,ko01100,ko04122,map00730,map01100,map04122	-	R07460,R11528,R11529	RC01789,RC02313	ko00000,ko00001,ko01000,ko02048,ko03016,ko03029	-	-	-	Aminotran_5
XP_071784746.1	7668.SPU_008509-tr	3.84e-95	294	KOG3656@1|root,KOG3656@2759|Eukaryota,3AKBB@33154|Opisthokonta,3C05I@33208|Metazoa,3DG77@33213|Bilateria	33208|Metazoa	S	Belongs to the G-protein coupled receptor 1 family	-	-	-	ko:K04210,ko:K04215,ko:K04218	ko04024,ko04080,ko04915,ko04971,ko05032,map04024,map04080,map04915,map04971,map05032	-	-	-	ko00000,ko00001,ko04030	-	-	-	7tm_1
XP_071784747.1	10224.XP_006816460.1	4.52e-43	161	KOG4739@1|root,KOG4739@2759|Eukaryota,39VB7@33154|Opisthokonta,3BM9E@33208|Metazoa,3CXXM@33213|Bilateria	33208|Metazoa	D	metal ion binding	RNF212B	GO:0000003,GO:0000228,GO:0000280,GO:0000793,GO:0000794,GO:0000795,GO:0003674,GO:0003824,GO:0005575,GO:0005622,GO:0005623,GO:0005634,GO:0005694,GO:0006464,GO:0006807,GO:0006996,GO:0007049,GO:0007059,GO:0007127,GO:0007129,GO:0008150,GO:0008152,GO:0009987,GO:0016043,GO:0016740,GO:0016925,GO:0018193,GO:0018205,GO:0019538,GO:0019787,GO:0019789,GO:0022402,GO:0022414,GO:0031974,GO:0031981,GO:0032446,GO:…	-	ko:K09379	-	-	-	-	ko00000,ko03000	-	-	-	zf-RING_5
XP_071784748.1	7668.SPU_016055-tr	9.35e-56	219	COG2272@1|root,KOG1214@2759|Eukaryota,38HNZ@33154|Opisthokonta,3BBTR@33208|Metazoa,3CY69@33213|Bilateria	33208|Metazoa	T	Nidogen 1	Ndg	GO:0000902,GO:0000904,GO:0001764,GO:0003674,GO:0005198,GO:0005201,GO:0005575,GO:0005576,GO:0005604,GO:0005623,GO:0006928,GO:0006935,GO:0007154,GO:0007267,GO:0007268,GO:0007271,GO:0007275,GO:0007399,GO:0007409,GO:0007411,GO:0008104,GO:0008150,GO:0009605,GO:0009653,GO:0009987,GO:0016043,GO:0016477,GO:0022008,GO:0023052,GO:0030030,GO:0030154,GO:0030182,GO:0031012,GO:0031175,GO:0032501,GO:0032502,GO:…	-	ko:K06826	-	-	-	-	ko00000,ko04516	-	-	-	EGF,EGF_3,EGF_CA,G2F,Ldl_recept_b,NIDO,hEGF
XP_071784749.1	10224.XP_002736297.1	9.16e-254	710	COG0260@1|root,KOG2597@2759|Eukaryota,39REC@33154|Opisthokonta,3BB5E@33208|Metazoa,3CZXM@33213|Bilateria	33208|Metazoa	E	aminopeptidase NPEPL1	-	GO:0003674,GO:0005488,GO:0005515,GO:0008150,GO:0040008,GO:0040009,GO:0042802,GO:0046662,GO:0050789,GO:0050795,GO:0051239,GO:0065007,GO:2000241	-	ko:K09611	-	-	-	-	ko00000,ko01000,ko01002	-	-	-	Peptidase_M17
XP_071784750.1	8479.XP_005300914.1	2.2e-216	609	KOG0739@1|root,KOG0739@2759|Eukaryota,38D1Q@33154|Opisthokonta,3BCY8@33208|Metazoa,3CU12@33213|Bilateria,47Z51@7711|Chordata,48V89@7742|Vertebrata,4CH4F@8459|Testudines	33208|Metazoa	O	Vacuolar protein	VPS4B	GO:0000070,GO:0000278,GO:0000280,GO:0000819,GO:0000920,GO:0000922,GO:0003674,GO:0003824,GO:0005488,GO:0005515,GO:0005575,GO:0005622,GO:0005623,GO:0005634,GO:0005737,GO:0005768,GO:0005813,GO:0005815,GO:0005819,GO:0005829,GO:0005856,GO:0006508,GO:0006511,GO:0006807,GO:0006810,GO:0006811,GO:0006812,GO:0006813,GO:0006869,GO:0006914,GO:0006996,GO:0006997,GO:0007032,GO:0007034,GO:0007041,GO:0007049,GO:…	-	ko:K12196	ko04144,ko04217,map04144,map04217	M00412	-	-	ko00000,ko00001,ko00002,ko04131	-	-	-	AAA,MIT,Vps4_C
[truncated: 23,996 more rows]
